# Supplementary material for: Identification of Haptic Based Guiding Using Hard Reins
Source: PLoS One. 2015 Jul 22;10(7):e0132020. doi: 10.1371/journal.pone.0132020 (PMC4511788; doi:10.1371/journal.pone.0132020)
Supplement: S6 File — (ZIP) [file pone.0132020.s006.zip › Exp2_ForceData2/Subject7/path1/T3.csv]

Force X (N)	Force Y (N)	Force Z (N)	Torque X (N-m)	Torque Y (N-m)	Torque Z (N-m)	Frequency = 10000	Averaging Level = 16	F/T Serial Number = FT11772	Time Started = 19/12/2012 12:50:54
-1.13211357593536	0.0225014593452215	-3.05354428291321	0.164010003209114	0.398711919784546	-0.0255744885653257
-1.13120234012604	0.0222603119909763	-3.05501127243042	0.164038777351379	0.398751974105835	-0.0255293529480696
-1.13692879676819	0.0235380455851555	-3.05459117889404	0.164015471935272	0.398626267910004	-0.0255796574056149
-1.13401925563812	0.0245266277343035	-3.06280732154846	0.164138361811638	0.398703366518021	-0.0255283750593662
-1.13857507705688	0.0293080937117338	-3.05145120620728	0.164149180054665	0.398597717285156	-0.0254753921180964
-1.13514316082001	0.0291545614600182	-3.04891109466553	0.164064228534698	0.398716002702713	-0.025367783382535
-1.14267098903656	0.0281222555786371	-3.05888414382935	0.164142891764641	0.398577183485031	-0.0253231860697269
-1.13728582859039	0.0362173318862915	-3.05511856079102	0.164104834198952	0.398684561252594	-0.0252597741782665
-1.14175224304199	0.0302181467413902	-3.05900645256042	0.164105445146561	0.398609340190887	-0.0252408869564533
-1.13793861865997	0.033561110496521	-3.05143165588379	0.164081692695618	0.398634344339371	-0.0252761766314507
-1.14391195774078	0.0289637390524149	-3.05222821235657	0.164142563939095	0.398639351129532	-0.0251454412937164
-1.14090049266815	0.036689467728138	-3.04705834388733	0.16413776576519	0.398603409528732	-0.0251459330320358
-1.14797925949097	0.0338577665388584	-3.05280661582947	0.164181634783745	0.398433446884155	-0.0251841060817242
-1.14504528045654	0.0373423099517822	-3.05242371559143	0.164101079106331	0.39849516749382	-0.0252048652619123
-1.14890897274017	0.0348376408219337	-3.05282330513	0.164208441972733	0.398474663496017	-0.0251827482134104
-1.14257204532623	0.0411094166338444	-3.04127192497253	0.164072453975677	0.398448348045349	-0.0251151341944933
-1.15150392055511	0.0381639003753662	-3.04771780967712	0.164122313261032	0.398398101329803	-0.0250666979700327
-1.14739418029785	0.0425599329173565	-3.04710006713867	0.164049744606018	0.398445218801498	-0.0250319987535477
-1.15662026405334	0.0449665524065495	-3.04863286018372	0.164080932736397	0.39833927154541	-0.0249237809330225
-1.15026950836182	0.0505555048584938	-3.04753851890564	0.163986876606941	0.398373574018478	-0.0248250756412745
-1.15155529975891	0.0501561462879181	-3.03813338279724	0.163955554366112	0.398227751255035	-0.0248504541814327
-1.14922738075256	0.0445705242455006	-3.04625725746155	0.163869142532349	0.398290604352951	-0.0247959773987532
-1.15854096412659	0.0460262410342693	-3.04673886299133	0.163845807313919	0.398199260234833	-0.0247536133974791
-1.14947307109833	0.0504256971180439	-3.04834628105164	0.163853853940964	0.398214995861053	-0.0246758405119181
-1.15469110012054	0.0518073365092278	-3.03489327430725	0.163821145892143	0.398118883371353	-0.0247427113354206
-1.14835464954376	0.0525877363979816	-3.03842997550964	0.16379788517952	0.398128181695938	-0.024769177660346
-1.15473365783691	0.0509547218680382	-3.03770089149475	0.163726598024368	0.397863149642944	-0.0248038545250893
-1.149573802948	0.0536978878080845	-3.03720545768738	0.163698390126228	0.397964000701904	-0.02485934458673
-1.15705597400665	0.05162188783288	-3.03691077232361	0.163651943206787	0.397779107093811	-0.0249110050499439
-1.14967346191406	0.0534497424960136	-3.03723001480103	0.163579538464546	0.397721230983734	-0.0249287858605385
-1.15313422679901	0.0513750202953815	-3.03818345069885	0.163610279560089	0.39752796292305	-0.025025449693203
-1.14737117290497	0.0525165870785713	-3.03431248664856	0.163515746593475	0.397602021694183	-0.025006078183651
-1.15162301063538	0.0506671033799648	-3.03124928474426	0.16337051987648	0.397490739822388	-0.0251088123768568
-1.14953660964966	0.0535173788666725	-3.0300817489624	0.163409397006035	0.39749875664711	-0.0251120962202549
-1.15246522426605	0.0470690168440342	-3.03113889694214	0.163376972079277	0.397228986024857	-0.0252079721540213
-1.14644479751587	0.0559581443667412	-3.02779316902161	0.163252279162407	0.397216528654099	-0.0251617338508368
-1.15240323543549	0.0518482886254787	-3.03178906440735	0.163278922438622	0.397122204303741	-0.0251966081559658
-1.14958560466766	0.0548406951129436	-3.02299189567566	0.163102194666862	0.397035390138626	-0.0252155736088753
-1.14934515953064	0.0490617118775845	-3.02267098426819	0.163141518831253	0.396961987018585	-0.025167828425765
-1.15193903446198	0.0561319179832935	-3.02300786972046	0.163054004311562	0.396804630756378	-0.0252330452203751
-1.15311908721924	0.0516087487339973	-3.02292394638062	0.16309118270874	0.396779090166092	-0.0252134334295988
-1.147545337677	0.0597328469157219	-3.01681041717529	0.16295100748539	0.396650820970535	-0.0251863468438387
-1.15130269527435	0.0519038289785385	-3.02380752563477	0.162907883524895	0.396588683128357	-0.0251390542834997
-1.15451395511627	0.0563247911632061	-3.01820421218872	0.16284953057766	0.396425038576126	-0.0250958129763603
-1.1530385017395	0.0554765649139881	-3.02235126495361	0.162890642881393	0.396329998970032	-0.025114880874753
-1.15031838417053	0.0590306706726551	-3.01360082626343	0.162794023752213	0.396174490451813	-0.025096595287323
-1.1462162733078	0.0545714534819126	-3.01637291908264	0.162786290049553	0.396143913269043	-0.0251061301678419
-1.15351212024689	0.0567139647901058	-3.01065182685852	0.162771984934807	0.396055102348328	-0.0250272024422884
-1.14689707756042	0.0568068511784077	-3.00973629951477	0.162733778357506	0.396016359329224	-0.024926021695137
-1.14981031417847	0.0590420514345169	-3.01122975349426	0.162676051259041	0.395766884088516	-0.0249275118112564
-1.14305007457733	0.0619116984307766	-3.01050400733948	0.162706896662712	0.39578714966774	-0.0248971078544855
-1.1512256860733	0.0536080338060856	-3.01262402534485	0.162718966603279	0.395574241876602	-0.0248788315802813
-1.14358770847321	0.0599566251039505	-3.00800704956055	0.162649691104889	0.395576983690262	-0.0248261019587517
-1.14730632305145	0.0551694631576538	-3.00917625427246	0.162702888250351	0.395435482263565	-0.0247845686972141
-1.14218878746033	0.0600077919661999	-3.00014209747314	0.162680834531784	0.395439356565475	-0.0248099491000175
-1.14684450626373	0.0557348132133484	-3.01072764396667	0.162691831588745	0.39525380730629	-0.0247961413115263
-1.1396050453186	0.056511826813221	-3.00779843330383	0.162691727280617	0.395393490791321	-0.0247786529362202
-1.14445507526398	0.055046521127224	-3.00635004043579	0.162674710154533	0.395318150520325	-0.0247226450592279
-1.13736128807068	0.0549865365028381	-3.00614619255066	0.16269214451313	0.395415604114532	-0.0246560256928205
-1.14289879798889	0.0547673776745796	-3.00828814506531	0.162804558873177	0.395281463861465	-0.0246255062520504
-1.13452661037445	0.0591487102210522	-3.00777697563171	0.16283355653286	0.395354032516479	-0.0245658177882433
-1.13697099685669	0.055717196315527	-3.01003408432007	0.162874549627304	0.395306587219238	-0.0245281402021647
-1.13182353973389	0.0553428381681442	-3.00458908081055	0.162896871566772	0.395488739013672	-0.0244115628302097
-1.1351832151413	0.0540920346975327	-3.01138710975647	0.162980258464813	0.395508378744125	-0.0243742000311613
-1.12756383419037	0.0561437532305717	-3.00939440727234	0.163056597113609	0.395715445280075	-0.0243542473763227
-1.13568687438965	0.0526981987059116	-3.01465559005737	0.163032755255699	0.395755231380463	-0.0242745149880648
-1.13194167613983	0.0549547001719475	-3.01952886581421	0.163078770041466	0.396013051271439	-0.0241691339761019
-1.1333692073822	0.0539955273270607	-3.01472425460815	0.163086265325546	0.396059840917587	-0.0241230297833681
-1.12650275230408	0.055288553237915	-3.01936221122742	0.163180202245712	0.396269023418427	-0.0241115186363459
-1.13321995735168	0.0531846471130848	-3.01981616020203	0.163262903690338	0.396400630474091	-0.0240282230079174
-1.12613153457642	0.0530022345483303	-3.01932597160339	0.163260519504547	0.396631270647049	-0.023936752229929
-1.13386952877045	0.055941391736269	-3.02363157272339	0.16338974237442	0.396679788827896	-0.023920901119709
-1.12312471866608	0.0582167282700539	-3.02584171295166	0.16330087184906	0.396921813488007	-0.0239228401333094
-1.12897157669067	0.0505434796214104	-3.02586364746094	0.163352265954018	0.397040337324142	-0.0239236541092396
-1.1253490447998	0.0550387017428875	-3.02771377563477	0.163364857435226	0.397177696228027	-0.0239426363259554
-1.13016986846924	0.0513591766357422	-3.02954983711243	0.163416028022766	0.397313058376312	-0.0239611845463514
-1.12291848659515	0.0562702938914299	-3.02833390235901	0.163331389427185	0.39749863743782	-0.0239516422152519
-1.12909150123596	0.0478148646652699	-3.03500437736511	0.163326725363731	0.397597074508667	-0.0240148194134235
-1.12580060958862	0.0522488467395306	-3.03107571601868	0.163305059075356	0.397762566804886	-0.0240631327033043
-1.13201022148132	0.0495313629508018	-3.03569221496582	0.1632921397686	0.397853165864944	-0.0241203252226114
-1.12558686733246	0.0545614622533321	-3.03201913833618	0.163272455334663	0.39800438284874	-0.0241564344614744
-1.13388025760651	0.0509020909667015	-3.04252552986145	0.163247108459473	0.398033440113068	-0.0241679064929485
-1.12749028205872	0.0536866560578346	-3.03187322616577	0.163163840770721	0.398132711648941	-0.0241684019565582
-1.13402104377747	0.0496654510498047	-3.04397058486938	0.163206160068512	0.398116737604141	-0.0241849701851606
-1.13116860389709	0.052893154323101	-3.04028248786926	0.163013681769371	0.398265033960342	-0.0242222473025322
-1.1357125043869	0.0487872548401356	-3.04395246505737	0.163048788905144	0.398259699344635	-0.0241608619689941
-1.13098049163818	0.0586161315441132	-3.03684759140015	0.162890583276749	0.398244440555573	-0.0240408722311258
-1.13212895393372	0.0536572374403477	-3.03707146644592	0.162831142544746	0.398202508687973	-0.0239950399845839
-1.12991547584534	0.0587460584938526	-3.03815531730652	0.162714079022408	0.398268043994904	-0.0240015592426062
-1.13161206245422	0.0530843958258629	-3.03975057601929	0.16260638833046	0.398146390914917	-0.0238902289420366
-1.13058578968048	0.0580430813133717	-3.0335636138916	0.162539213895798	0.398057729005814	-0.0238571558147669
-1.1334193944931	0.0561542920768261	-3.03512239456177	0.162497490644455	0.397993981838226	-0.0238123293966055
-1.12873518466949	0.0614549517631531	-3.03347373008728	0.162350624799728	0.397948354482651	-0.0238310527056456
-1.13343417644501	0.0569991432130337	-3.03272771835327	0.162372618913651	0.397765785455704	-0.0238199606537819
-1.12764096260071	0.0585826374590397	-3.03306460380554	0.162132292985916	0.397678196430206	-0.0238151904195547
-1.13094437122345	0.0531365461647511	-3.02715492248535	0.162174969911575	0.397596836090088	-0.0237791370600462
-1.13165521621704	0.0591864362359047	-3.03346681594849	0.162087306380272	0.397443056106567	-0.0238259807229042
-1.13076043128967	0.0532735101878643	-3.02864861488342	0.162033900618553	0.397346347570419	-0.0238316543400288
-1.12630569934845	0.0554104372859001	-3.02179265022278	0.161938816308975	0.39710322022438	-0.0237745698541403
-1.1297150850296	0.050599817186594	-3.02659296989441	0.161890104413033	0.397036254405975	-0.0238091554492712
-1.12785291671753	0.055572871118784	-3.0242030620575	0.161942258477211	0.396847248077393	-0.0237970612943172
-1.13054609298706	0.0482231080532074	-3.02248573303223	0.161837562918663	0.396673381328583	-0.0238015465438366
-1.12311697006226	0.0530192591249943	-3.02216100692749	0.16176401078701	0.39653280377388	-0.0237634032964706
-1.12398934364319	0.0454002022743225	-3.03013515472412	0.161809787154198	0.396398156881332	-0.0237051732838154
-1.12080419063568	0.0520254634320736	-3.01729393005371	0.161771506071091	0.396293014287949	-0.0237554479390383
-1.12185609340668	0.0431096665561199	-3.01984858512878	0.161806985735893	0.396061539649963	-0.0238233059644699
-1.11647081375122	0.0466331019997597	-3.0176682472229	0.161763593554497	0.395909577608109	-0.0238597225397825
-1.12368726730347	0.0356172919273376	-3.02088618278503	0.161839082837105	0.395769089460373	-0.0238587651401758
-1.11602318286896	0.03978206589818	-3.01097869873047	0.161864399909973	0.395639002323151	-0.0239663105458021
-1.11553001403809	0.0309505499899387	-3.01319360733032	0.161941051483154	0.395536005496979	-0.0240792967379093
-1.11251747608185	0.0316249914467335	-3.02214384078979	0.161907881498337	0.395327091217041	-0.0241703186184168
-1.11567938327789	0.0223627854138613	-3.01938796043396	0.162062376737595	0.395340710878372	-0.0242529455572367
-1.10864841938019	0.0238409955054522	-3.01872205734253	0.162242233753204	0.395115435123444	-0.0243197213858366
-1.10520684719086	0.0161404106765985	-3.01641654968262	0.162289842963219	0.395075112581253	-0.024392444640398
-1.10469710826874	0.0123268673196435	-3.01408314704895	0.162281557917595	0.394949436187744	-0.0244419407099485
-1.10030794143677	0.0108048031106591	-3.01502275466919	0.162548497319221	0.39495325088501	-0.0244695786386728
-1.10035681724548	0.00422015832737088	-3.01588487625122	0.162660405039787	0.394765853881836	-0.0244637466967106
-1.09313499927521	0.00271862559020519	-3.01746678352356	0.162789866328239	0.394746780395508	-0.0243797525763512
-1.09204185009003	-0.00202709017321467	-3.01698136329651	0.163075312972069	0.394660025835037	-0.0243517328053713
-1.08287942409515	-0.0053699011914432	-3.01056098937988	0.163105458021164	0.394612908363342	-0.0242666117846966
-1.08722984790802	-0.0134756062179804	-3.01967263221741	0.163423433899879	0.394686818122864	-0.0241528935730457
-1.08229124546051	-0.00920021254569292	-3.02115631103516	0.163625702261925	0.394608497619629	-0.0240475926548243
-1.07492804527283	-0.0113229416310787	-3.01974487304688	0.163808792829514	0.394700258970261	-0.023954264819622
-1.07876324653625	-0.0159212574362755	-3.02295398712158	0.164098039269447	0.394601464271545	-0.0238469392061234
-1.0714191198349	-0.0193424727767706	-3.02635073661804	0.164332523941994	0.394726932048798	-0.023651422932744
-1.07459235191345	-0.019008606672287	-3.02671790122986	0.164595365524292	0.394705712795258	-0.0236186794936657
-1.06686496734619	-0.0194434579461813	-3.01830077171326	0.164792954921722	0.394857347011566	-0.0235377624630928
-1.07034695148468	-0.0279605351388454	-3.02833867073059	0.165105983614922	0.394798845052719	-0.0234594140201807
-1.06557416915894	-0.0292573161423206	-3.03229284286499	0.165321677923203	0.394965529441834	-0.023383492603898
-1.06755554676056	-0.0291036386042833	-3.0330069065094	0.165607616305351	0.394987046718597	-0.0232683513313532
-1.06473231315613	-0.0297982916235924	-3.03381133079529	0.165812224149704	0.395096182823181	-0.023253507912159
-1.06610012054443	-0.032644160091877	-3.03601503372192	0.16625203192234	0.395077168941498	-0.0232255961745977
-1.05979442596436	-0.0335502438247204	-3.03166341781616	0.166341200470924	0.395132333040237	-0.0232284646481276
-1.06182384490967	-0.0390654429793358	-3.03721499443054	0.166630774736404	0.395400106906891	-0.0231590457260609
-1.06458187103271	-0.0381756164133549	-3.04211235046387	0.166858717799187	0.395491480827332	-0.0231862515211105
-1.06566572189331	-0.0435928292572498	-3.04507231712341	0.167219400405884	0.395574986934662	-0.0231834277510643
-1.05902767181396	-0.0382736437022686	-3.03540515899658	0.167388394474983	0.395550936460495	-0.0232259687036276
-1.06445908546448	-0.0471213236451149	-3.04981064796448	0.167664736509323	0.395671010017395	-0.0232940446585417
-1.06765329837799	-0.0423271879553795	-3.0485520362854	0.16785304248333	0.395758777856827	-0.023334002122283
-1.06523299217224	-0.0483736768364906	-3.04956126213074	0.168150141835213	0.395912408828735	-0.0233341474086046
-1.0669881105423	-0.0449470616877079	-3.04931974411011	0.168297231197357	0.395953238010406	-0.0233615692704916
-1.07072412967682	-0.0494621805846691	-3.05487203598022	0.1685701161623	0.395901769399643	-0.0234319567680359
-1.06469082832336	-0.0451776906847954	-3.05002570152283	0.168735593557358	0.396071493625641	-0.0234470516443253
-1.07419514656067	-0.0499615781009197	-3.05253100395203	0.168912455439568	0.396032392978668	-0.0234423112124205
-1.06406879425049	-0.0474965423345566	-3.0556800365448	0.169027581810951	0.396162748336792	-0.0233598984777927
-1.07359421253204	-0.0497159995138645	-3.06006979942322	0.169211700558662	0.396129190921783	-0.0234517082571983
-1.07153534889221	-0.0533348172903061	-3.0619044303894	0.169367760419846	0.396261423826218	-0.0233202464878559
-1.07321262359619	-0.0495059676468372	-3.05319309234619	0.16938953101635	0.396232217550278	-0.0233142469078302
-1.07687735557556	-0.0515647977590561	-3.06622552871704	0.169654533267021	0.396214634180069	-0.0233544893562794
-1.07446527481079	-0.046884261071682	-3.05791711807251	0.169638603925705	0.396321952342987	-0.023317776620388
-1.08225882053375	-0.0488774999976158	-3.05835700035095	0.169779062271118	0.39614000916481	-0.0233194697648287
-1.07805252075195	-0.0490583814680576	-3.06515789031982	0.169808581471443	0.396227121353149	-0.0234006978571415
-1.07801532745361	-0.0467738956212997	-3.05734920501709	0.169861495494843	0.396101862192154	-0.0234000161290169
-1.08161616325378	-0.0492745488882065	-3.06219100952148	0.169937685132027	0.396175026893616	-0.023368064314127
-1.08182716369629	-0.0447998233139515	-3.05932664871216	0.169956415891647	0.396105945110321	-0.0233910176903009
-1.08564078807831	-0.0498476810753345	-3.0604088306427	0.169988706707954	0.396012037992477	-0.0234786011278629
-1.07908046245575	-0.0452733188867569	-3.05851292610168	0.169913455843925	0.396009057760239	-0.0234171617776155
-1.09226441383362	-0.0466393791139126	-3.05749869346619	0.170010045170784	0.395853668451309	-0.0235366579145193
-1.08419001102448	-0.0466116666793823	-3.05503606796265	0.169926449656487	0.395892053842545	-0.0235937163233757
-1.09057080745697	-0.0455570258200169	-3.06014251708984	0.169921800494194	0.395652383565903	-0.0235949214547873
-1.084805727005	-0.048189852386713	-3.05968809127808	0.169904544949532	0.395707070827484	-0.0235663838684559
-1.08750021457672	-0.0423466823995113	-3.05115008354187	0.169731885194778	0.395441085100174	-0.0236092749983072
-1.08835697174072	-0.0454118177294731	-3.05653786659241	0.169749319553375	0.395369678735733	-0.0236699134111404
-1.08818829059601	-0.0419958867132664	-3.05084896087646	0.169719621539116	0.395264655351639	-0.0236960109323263
-1.09376192092896	-0.0477659590542316	-3.0488965511322	0.169715747237206	0.395085692405701	-0.0237947385758162
-1.08954453468323	-0.0380805768072605	-3.04753088951111	0.169593021273613	0.3949254155159	-0.0239477679133415
-1.09350574016571	-0.0491276532411575	-3.05156826972961	0.169535681605339	0.394767612218857	-0.0239714477211237
-1.08969151973724	-0.0415836609899998	-3.0467267036438	0.169431626796722	0.394647270441055	-0.0241109356284142
-1.0965701341629	-0.0481197573244572	-3.05089950561523	0.169518828392029	0.394549995660782	-0.0241183806210756
-1.08990037441254	-0.0414081513881683	-3.04098653793335	0.169373705983162	0.394346624612808	-0.0241362433880568
-1.09388160705566	-0.0472459644079208	-3.05034399032593	0.169332027435303	0.394219279289246	-0.0242264904081821
-1.09160983562469	-0.0406269729137421	-3.04950499534607	0.169284462928772	0.394173383712769	-0.0243182592093945
-1.0975855588913	-0.0447967536747456	-3.04167079925537	0.169220045208931	0.393952399492264	-0.024349769577384
-1.09386551380157	-0.0427283644676209	-3.04386210441589	0.169196024537086	0.393972158432007	-0.0243399478495121
-1.09969210624695	-0.0429677106440067	-3.04793572425842	0.16912867128849	0.393722414970398	-0.0244246032088995
-1.09398305416107	-0.0416883192956448	-3.03877830505371	0.169098779559135	0.393807083368301	-0.0244093555957079
-1.10411393642426	-0.0423593409359455	-3.03833961486816	0.169055312871933	0.39354944229126	-0.0245147105306387
-1.10015320777893	-0.0379908755421638	-3.04063034057617	0.169058591127396	0.393592834472656	-0.0245346669107676
-1.10207319259644	-0.036003615707159	-3.03841280937195	0.168978527188301	0.393502652645111	-0.0246777851134539
-1.10319793224335	-0.0423855148255825	-3.04175424575806	0.169008150696754	0.393505930900574	-0.0246952474117279
-1.10137665271759	-0.0354126170277596	-3.0354917049408	0.168885990977287	0.393518358469009	-0.0247859936207533
-1.10911107063293	-0.0427577160298824	-3.03897333145142	0.168949544429779	0.393440932035446	-0.0249663796275854
-1.10557699203491	-0.0375268757343292	-3.03460574150085	0.168932884931564	0.393535971641541	-0.0249786488711834
-1.10811233520508	-0.0399551168084145	-3.03834509849548	0.168926894664764	0.393430113792419	-0.025110175833106
-1.10034656524658	-0.0386172570288181	-3.03406453132629	0.168818488717079	0.393583953380585	-0.0252726431936026
-1.10048258304596	-0.0418247655034065	-3.03958678245544	0.168821841478348	0.393517315387726	-0.0254458859562874
-1.0953711271286	-0.040396798402071	-3.03714203834534	0.168914571404457	0.393679052591324	-0.0254270136356354
-1.09455800056458	-0.0422886051237583	-3.03937911987305	0.168959379196167	0.393692284822464	-0.0253237504512072
-1.08019077777863	-0.0392802096903324	-3.04243612289429	0.169001862406731	0.393937021493912	-0.0251798257231712
-1.08098638057709	-0.0345370657742023	-3.043377161026	0.16899336874485	0.393978893756866	-0.0248604789376259
-1.07347059249878	-0.0297779832035303	-3.04896473884583	0.168964609503746	0.394276469945908	-0.0244507659226656
-1.07944881916046	-0.0290324650704861	-3.04325723648071	0.168981656432152	0.394468009471893	-0.0240656454116106
-1.08015644550323	-0.0246330834925175	-3.04460740089417	0.168961003422737	0.394864469766617	-0.023964311927557
-1.08925461769104	-0.0244738757610321	-3.05099248886108	0.169050648808479	0.394966244697571	-0.0239913091063499
-1.08964657783508	-0.0276474375277758	-3.04681754112244	0.16912342607975	0.395300328731537	-0.0242924746125937
-1.10158455371857	-0.0312589704990387	-3.0537006855011	0.169202610850334	0.395420521497726	-0.0248088743537664
-1.10276067256927	-0.0329716503620148	-3.05222272872925	0.169156312942505	0.395768702030182	-0.0254567246884108
-1.11484968662262	-0.0409427881240845	-3.06040811538696	0.169256627559662	0.395945161581039	-0.0260426998138428
-1.11398160457611	-0.0348796285688877	-3.05629444122314	0.169177770614624	0.396024316549301	-0.0266589391976595
-1.12008810043335	-0.0386505909264088	-3.06129789352417	0.169089093804359	0.396162003278732	-0.0270956438034773
-1.12308573722839	-0.0354568846523762	-3.06530070304871	0.168873697519302	0.396481573581696	-0.0275706611573696
-1.13210785388947	-0.0446446128189564	-3.06295108795166	0.16880302131176	0.396652698516846	-0.027876865118742
-1.12745273113251	-0.0399272926151752	-3.05828213691711	0.16875359416008	0.396752864122391	-0.0281790215522051
-1.13570964336395	-0.042924165725708	-3.06686997413635	0.168653309345245	0.396875351667404	-0.0284217465668917
-1.13230884075165	-0.0358050800859928	-3.06580543518066	0.168547496199608	0.397117644548416	-0.0285668801516294
-1.13855183124542	-0.0389168076217175	-3.0662317276001	0.168533176183701	0.397185534238815	-0.0285272393375635
-1.13445341587067	-0.0307433530688286	-3.05971121788025	0.16835929453373	0.397278428077698	-0.0284202545881271
-1.14016604423523	-0.0313945412635803	-3.06261134147644	0.168319761753082	0.397420018911362	-0.0281204972416162
-1.14436721801758	-0.0215417798608541	-3.06049656867981	0.168175637722015	0.397498965263367	-0.027816055342555
-1.14217221736908	-0.0187740605324507	-3.06541132926941	0.168078079819679	0.397639185190201	-0.0274964068084955
-1.14082217216492	-0.0144519368186593	-3.05657553672791	0.167907685041428	0.397683471441269	-0.0271522924304008
-1.14292919635773	-0.0143118230625987	-3.06361889839172	0.167804285883904	0.397856920957565	-0.026744032278657
-1.14649641513824	-0.00563711393624544	-3.06217050552368	0.167733892798424	0.397816002368927	-0.02640101313591
-1.14026594161987	-0.000190009624930099	-3.06035900115967	0.167587548494339	0.397968322038651	-0.0261282287538052
-1.14410471916199	-7.04457852407359E-05	-3.06666111946106	0.167529851198196	0.398029834032059	-0.0259541571140289
-1.14021515846252	0.00809793453663588	-3.06257486343384	0.167365163564682	0.398082852363586	-0.0259002298116684
-1.14969158172607	0.00876408256590366	-3.06139802932739	0.16719613969326	0.398138761520386	-0.0258629005402327
-1.14503717422485	0.012450298294425	-3.06171226501465	0.16703861951828	0.398269534111023	-0.0259681809693575
-1.15189373493195	0.00908791553229094	-3.05535054206848	0.166909471154213	0.398187458515167	-0.0262128468602896
-1.14188504219055	0.0117235109210014	-3.06067848205566	0.166761577129364	0.398235827684402	-0.0264954548329115
-1.15003311634064	0.00794358924031258	-3.05872654914856	0.166611477732658	0.398166418075562	-0.026882054284215
-1.14234089851379	0.00361834140494466	-3.05280208587646	0.166361629962921	0.398229688405991	-0.0272627882659435
-1.14913630485535	0.00153413170482963	-3.05962681770325	0.166186764836311	0.398045301437378	-0.0277823675423861
-1.15304255485535	-0.0063638212159276	-3.06421303749084	0.166129440069199	0.398161917924881	-0.0282384864985943
-1.14611101150513	0.000336049124598503	-3.052405834198	0.165962144732475	0.398089975118637	-0.0286541432142258
-1.15427041053772	-0.0111408904194832	-3.05595517158508	0.16570146381855	0.397883296012878	-0.0289817024022341
-1.14363789558411	-0.00504573807120323	-3.05849599838257	0.165536344051361	0.397863417863846	-0.0292093176394701
-1.14944171905518	-0.011556682176888	-3.05416345596313	0.165367960929871	0.397837400436401	-0.0294347815215588
-1.14288210868835	-0.00903588812798262	-3.04329752922058	0.165106862783432	0.397778630256653	-0.029534125700593
-1.1471586227417	-0.0109927523881197	-3.04821109771729	0.165068104863167	0.397663712501526	-0.029611200094223
-1.14003503322601	-0.00552574591711164	-3.04949998855591	0.164826989173889	0.397577464580536	-0.0296142548322678
-1.14573442935944	-0.0111584095284343	-3.049649477005	0.164753034710884	0.397613823413849	-0.0295889656990767
-1.13836538791656	-0.00690091587603092	-3.04990577697754	0.164514526724815	0.397602736949921	-0.0294751897454262
-1.14529633522034	-0.00306639540940523	-3.05124235153198	0.164399996399879	0.397441416978836	-0.0294225793331862
-1.13869965076447	-0.00144110596738756	-3.04361438751221	0.164229020476341	0.397485852241516	-0.0293401293456554
-1.14457058906555	-0.0017068701563403	-3.04380583763123	0.164140269160271	0.397363096475601	-0.0292620435357094
-1.1395480632782	0.00358673976734281	-3.04203581809998	0.163975700736046	0.397427976131439	-0.0290383212268353
-1.14498198032379	0.00392106547951698	-3.04434418678284	0.163911864161491	0.397290855646133	-0.0289094429463148
-1.13810205459595	0.00981678906828165	-3.04176568984985	0.163642153143883	0.397389978170395	-0.0287709515541792
-1.14650905132294	0.00599479535594583	-3.04237747192383	0.163611635565758	0.397349923849106	-0.0285678692162037
-1.14141666889191	0.0172851383686066	-3.03674173355103	0.163403302431107	0.397353380918503	-0.0284377560019493
-1.14575886726379	0.0150793809443712	-3.04292702674866	0.163342982530594	0.397371768951416	-0.0282037425786257
-1.14662778377533	0.0234918799251318	-3.04146337509155	0.163200452923775	0.3974669277668	-0.0280651915818453
-1.15058887004852	0.0201250948011875	-3.03975963592529	0.163132473826408	0.39757251739502	-0.0278807356953621
-1.14868700504303	0.0270979888737202	-3.03403258323669	0.162911146879196	0.397557258605957	-0.0277800485491753
-1.14799869060516	0.0278845280408859	-3.03991365432739	0.162920743227005	0.397714912891388	-0.0276910252869129
-1.14904057979584	0.0309909395873547	-3.04509735107422	0.162776574492455	0.397776573896408	-0.0276350025087595
-1.15402567386627	0.0292493738234043	-3.04431533813477	0.162729158997536	0.397842526435852	-0.0276449955999851
-1.15142488479614	0.03305609151721	-3.0395565032959	0.162503719329834	0.397933751344681	-0.0276911929249763
-1.15457499027252	0.0274990927428007	-3.04858589172363	0.162522479891777	0.398122012615204	-0.0276816058903933
-1.15616500377655	0.0327330082654953	-3.04362535476685	0.162449136376381	0.398240268230438	-0.0278302673250437
-1.15584254264832	0.0304657462984324	-3.04723787307739	0.162429347634315	0.39837047457695	-0.0278716944158077
-1.15769374370575	0.0316401496529579	-3.04005312919617	0.162273615598679	0.398373126983643	-0.0280547831207514
-1.15466725826263	0.0306925065815449	-3.0379011631012	0.162154838442802	0.398614794015884	-0.0281411428004503
-1.15850615501404	0.0334563814103603	-3.04654932022095	0.162155881524086	0.398644655942917	-0.0282206311821938
-1.1514413356781	0.0343694090843201	-3.04558730125427	0.162051796913147	0.398838520050049	-0.0283127035945654
-1.15617632865906	0.0320129282772541	-3.04291224479675	0.161957591772079	0.398923963308334	-0.0283909160643816
-1.15374565124512	0.0304543059319258	-3.03951907157898	0.161831647157669	0.399018347263336	-0.0283399634063244
-1.15420138835907	0.0334643013775349	-3.04039549827576	0.161767899990082	0.39913010597229	-0.0283794961869717
-1.15415585041046	0.035088449716568	-3.04049754142761	0.161708414554596	0.399334043264389	-0.0283379461616278
-1.15853905677795	0.0344501212239265	-3.04560923576355	0.161606654524803	0.399361193180084	-0.0282790884375572
-1.15368902683258	0.0409381836652756	-3.04349303245544	0.161422982811928	0.399392515420914	-0.0282838381826878
-1.15313673019409	0.0366506576538086	-3.04812002182007	0.161299809813499	0.399485498666763	-0.0280301608145237
-1.15139806270599	0.0469310134649277	-3.04436683654785	0.161184296011925	0.399621069431305	-0.0278733987361193
-1.15232825279236	0.0438876450061798	-3.04406070709229	0.16103483736515	0.399721205234528	-0.0276295058429241
-1.15429127216339	0.0486401356756687	-3.04225945472717	0.160760492086411	0.399722516536713	-0.0275278445333242
-1.1504054069519	0.0517406724393368	-3.04182481765747	0.160714700818062	0.399889558553696	-0.0273234527558088
-1.15714204311371	0.0516171306371689	-3.04763889312744	0.160565882921219	0.399868547916412	-0.0271856673061848
-1.15140736103058	0.05379993095994	-3.04345369338989	0.160318702459335	0.400043249130249	-0.0270215552300215
-1.15691530704498	0.056057695299387	-3.04029750823975	0.160221368074417	0.399992883205414	-0.0269804913550615
-1.15475797653198	0.0651694536209106	-3.04517102241516	0.160068616271019	0.400097966194153	-0.0269104614853859
-1.15593576431274	0.0618915073573589	-3.04215836524963	0.159767434000969	0.400191843509674	-0.0268358569592237
-1.16188859939575	0.0652258545160294	-3.03905272483826	0.159548372030258	0.400151610374451	-0.0267415214329958
-1.16102039813995	0.0671370625495911	-3.04212331771851	0.159429639577866	0.400296956300735	-0.026695167645812
-1.16542983055115	0.0737055316567421	-3.04414248466492	0.159183517098427	0.40032696723938	-0.0267284139990807
-1.16623055934906	0.0699819177389145	-3.03787302970886	0.158977419137955	0.400480210781097	-0.0265616308897734
-1.16790366172791	0.078190989792347	-3.03852534294128	0.158688277006149	0.400450497865677	-0.0264940522611141
-1.16570949554443	0.0801460668444633	-3.04253768920898	0.158538997173309	0.4006287753582	-0.0263605024665594
-1.17218577861786	0.0802541598677635	-3.04571390151978	0.158305197954178	0.400560468435287	-0.0263826474547386
-1.17159354686737	0.0836867168545723	-3.04164576530457	0.157969310879707	0.400759726762772	-0.0262440126389265
-1.17932260036469	0.0817667469382286	-3.04517364501953	0.157770022749901	0.400804072618485	-0.0262417364865541
-1.17475891113281	0.0869560167193413	-3.04020476341248	0.157441809773445	0.400830805301666	-0.0263079013675451
-1.17838478088379	0.0822777897119522	-3.03685164451599	0.157349720597267	0.400915026664734	-0.0263738110661507
-1.18011236190796	0.0889246836304665	-3.03287148475647	0.157127052545547	0.400857478380203	-0.0265129003673792
-1.17492520809174	0.0830363780260086	-3.03677654266357	0.156890213489532	0.400940299034119	-0.0265849139541388
-1.17427825927734	0.0903613045811653	-3.03295159339905	0.156600922346115	0.400938630104065	-0.0265232753008604
-1.17798376083374	0.0836174860596657	-3.03958225250244	0.156423151493073	0.400950133800507	-0.026439193636179
-1.17843163013458	0.0923127979040146	-3.03331279754639	0.156132057309151	0.400948107242584	-0.0264681708067656
-1.17980217933655	0.0901625007390976	-3.02898406982422	0.155913457274437	0.400968462228775	-0.0264558847993612
-1.17601668834686	0.0957285538315773	-3.03231978416443	0.155609309673309	0.401005297899246	-0.0264831893146038
-1.1797137260437	0.0904234424233437	-3.0317804813385	0.155499532818794	0.400952577590942	-0.0265746861696243
-1.17362999916077	0.0946618691086769	-3.02724242210388	0.155208602547646	0.40093532204628	-0.0266094133257866
-1.18119657039642	0.0909403786063194	-3.03098630905151	0.155113264918327	0.400902062654495	-0.0265502892434597
-1.17827069759369	0.0988323241472244	-3.0291793346405	0.154828682541847	0.400923222303391	-0.0265289079397917
-1.18311715126038	0.0933018773794174	-3.02402377128601	0.154667168855667	0.400932222604752	-0.0264140646904707
-1.17616832256317	0.100951038300991	-3.02042031288147	0.154426053166389	0.400950521230698	-0.0262553095817566
-1.1780469417572	0.099189005792141	-3.02503943443298	0.154321044683456	0.400900185108185	-0.0261258240789175
-1.17853915691376	0.104182675480843	-3.02415466308594	0.154029175639153	0.400986105203629	-0.0259074438363314
-1.1825202703476	0.10648301243782	-3.02854561805725	0.153970912098885	0.40109047293663	-0.0257221702486277
-1.18246233463287	0.111701764166355	-3.02538108825684	0.153808876872063	0.400969564914703	-0.0256088729947805
-1.18020260334015	0.108567871153355	-3.02237415313721	0.153607457876205	0.401152342557907	-0.0254411399364471
-1.18626499176025	0.112074978649616	-3.022057056427	0.153429225087166	0.401120990514755	-0.0253203548491001
-1.18074953556061	0.116384491324425	-3.02619576454163	0.153358772397041	0.40126845240593	-0.0251596011221409
-1.18763375282288	0.117432862520218	-3.02962040901184	0.153298139572144	0.401260405778885	-0.0250912681221962
-1.18345236778259	0.120552703738213	-3.02548408508301	0.153142154216766	0.401452451944351	-0.0249103773385286
-1.18841183185577	0.117900818586349	-3.02430653572083	0.15305495262146	0.401392668485641	-0.0247956104576588
-1.18452227115631	0.121903471648693	-3.02842950820923	0.152954742312431	0.401679903268814	-0.0246821530163288
-1.18911862373352	0.121626071631908	-3.03068780899048	0.152887776494026	0.40172490477562	-0.0247124135494232
-1.1866192817688	0.1175791695714	-3.02900457382202	0.152820363640785	0.401949286460876	-0.0246725250035524
-1.19327902793884	0.11888163536787	-3.03022360801697	0.15275676548481	0.401988327503204	-0.0247274022549391
-1.18936681747437	0.121439054608345	-3.03579950332642	0.15276962518692	0.402202248573303	-0.0248512923717499
-1.18872714042664	0.11587680131197	-3.03589582443237	0.152578681707382	0.402319371700287	-0.0249766819179058
-1.18723201751709	0.114785134792328	-3.0322151184082	0.152599468827248	0.402578800916672	-0.0251329578459263
-1.19297921657562	0.109810046851635	-3.03648948669434	0.152649775147438	0.402683109045029	-0.0252450369298458
-1.18819892406464	0.116450451314449	-3.03684425354004	0.152578428387642	0.402869671583176	-0.0252878945320845
-1.19196105003357	0.107093498110771	-3.04134559631348	0.152627930045128	0.402975350618362	-0.025448864325881
-1.18304038047791	0.11289444565773	-3.03489661216736	0.152546375989914	0.403219670057297	-0.0255059190094471
-1.18580830097198	0.107733279466629	-3.04054260253906	0.152570769190788	0.40331307053566	-0.0255010146647692
-1.17927038669586	0.107614360749722	-3.04208087921143	0.152483373880386	0.403463453054428	-0.0255442205816507
-1.18206286430359	0.103699468076229	-3.04693460464478	0.1525888890028	0.403796583414078	-0.0255538709461689
-1.17874717712402	0.109155982732773	-3.04592323303223	0.152565851807594	0.403767257928848	-0.0254985988140106
-1.1755713224411	0.105288609862328	-3.04314661026001	0.15252374112606	0.404001712799072	-0.0254136528819799
-1.17938935756683	0.10123984515667	-3.0554039478302	0.152564033865929	0.404110282659531	-0.0253811776638031
-1.17321491241455	0.105216830968857	-3.04222822189331	0.152490451931953	0.404194802045822	-0.025390462949872
-1.17845857143402	0.100901417434216	-3.05438876152039	0.152550920844078	0.404269337654114	-0.0254514999687672
-1.172403216362	0.102319151163101	-3.05428290367126	0.152380496263504	0.404495358467102	-0.0254283919930458
-1.17564642429352	0.0977128446102142	-3.05782675743103	0.152398765087128	0.404582351446152	-0.0254563596099615
-1.17465054988861	0.103126838803291	-3.04922962188721	0.152470305562019	0.40458869934082	-0.0254593566060066
-1.17689073085785	0.097491517663002	-3.05624008178711	0.152497336268425	0.404709279537201	-0.025523167103529
-1.17441916465759	0.103143349289894	-3.05504322052002	0.152373880147934	0.404749989509583	-0.025577949360013
-1.17364239692688	0.0981571450829506	-3.05456781387329	0.15234212577343	0.404847621917725	-0.0256357900798321
-1.17954480648041	0.0961723774671555	-3.05498504638672	0.15233051776886	0.40482959151268	-0.0257259085774422
-1.17814886569977	0.0968666300177574	-3.05786371231079	0.152368858456612	0.404980063438416	-0.0257737226784229
-1.18350148200989	0.0981367900967598	-3.05537009239197	0.152304366230965	0.404947429895401	-0.0259127169847488
-1.17587494850159	0.0958664119243622	-3.06141185760498	0.152085781097412	0.405014842748642	-0.0260626189410686
-1.18573522567749	0.0918680876493454	-3.06360077857971	0.15219521522522	0.40507984161377	-0.0262009222060442
-1.18111574649811	0.094115249812603	-3.05623555183411	0.152067363262177	0.405074000358582	-0.0263027865439653
-1.18135750293732	0.0923140421509743	-3.0621337890625	0.152096375823021	0.405109316110611	-0.0264140777289867
-1.18535363674164	0.0922430083155632	-3.05762434005737	0.151971533894539	0.4051593542099	-0.0265385638922453
-1.18224108219147	0.093272477388382	-3.05378150939941	0.151951044797897	0.405204951763153	-0.0265168435871601
-1.18465733528137	0.0922759547829628	-3.05118799209595	0.151901483535767	0.405099272727966	-0.0265527553856373
-1.18030595779419	0.0909150019288063	-3.05944514274597	0.151815548539162	0.405176401138306	-0.0265260171145201
-1.18208169937134	0.0920019447803497	-3.06245303153992	0.151804760098457	0.405079066753387	-0.0265350621193647
-1.17469215393066	0.0945643931627274	-3.06092500686646	0.151692152023315	0.405266672372818	-0.026496697217226
-1.18111658096313	0.0890543237328529	-3.0566565990448	0.151562497019768	0.405203640460968	-0.0263921860605478
-1.17676651477814	0.0943927615880966	-3.0529453754425	0.15160159766674	0.405251622200012	-0.0263594463467598
-1.18519902229309	0.0912017375230789	-3.06014680862427	0.151613116264343	0.405135124921799	-0.0264161955565214
-1.17450296878815	0.0955819711089134	-3.05706191062927	0.151515394449234	0.405233234167099	-0.0264147408306599
-1.17760705947876	0.0891518369317055	-3.05642175674438	0.151421010494232	0.40518319606781	-0.0264300480484962
-1.17457127571106	0.0919936969876289	-3.05821800231934	0.151309356093407	0.405221611261368	-0.0265069380402565
-1.1782820224762	0.0837422311306	-3.0527012348175	0.151323765516281	0.405222296714783	-0.0265198703855276
-1.1780012845993	0.0917844399809837	-3.05462265014648	0.151204451918602	0.405296862125397	-0.0266636628657579
-1.17804408073425	0.087736189365387	-3.06188678741455	0.151187106966972	0.405424982309341	-0.0267412811517715
-1.17892980575562	0.0918439701199532	-3.0563280582428	0.151086762547493	0.405398160219193	-0.0269334465265274
-1.18023490905762	0.0832794532179832	-3.0591151714325	0.151052087545395	0.405496388673782	-0.0269393809139729
-1.17958807945251	0.0861174985766411	-3.05819702148438	0.150965437293053	0.40553280711174	-0.0270776432007551
-1.17726266384125	0.0869394242763519	-3.05992150306702	0.150991588830948	0.405634939670563	-0.027217410504818
-1.17758405208588	0.0893378928303719	-3.06600284576416	0.150805294513702	0.405668586492538	-0.0273956079035997
-1.17625796794891	0.0807080417871475	-3.06421256065369	0.150779917836189	0.405861288309097	-0.0274817757308483
-1.18362438678741	0.0795256346464157	-3.06362342834473	0.150797218084335	0.405874639749527	-0.0276135057210922
-1.17391514778137	0.084220178425312	-3.06794905662537	0.150709867477417	0.406016439199448	-0.0277269836515188
-1.17689418792725	0.0783807784318924	-3.07146573066711	0.150671303272247	0.406086057424545	-0.0279547199606895
-1.1795619726181	0.0801298841834068	-3.06986403465271	0.150567144155502	0.406203716993332	-0.0281368307769299
-1.17500996589661	0.0762536376714706	-3.06662225723267	0.15054652094841	0.406473577022552	-0.0283390190452337
-1.18204522132874	0.0750321969389915	-3.06742978096008	0.150556370615959	0.406535744667053	-0.0285682324320078
-1.1751184463501	0.075893796980381	-3.06927037239075	0.150485217571259	0.40664866566658	-0.0288182348012924
-1.17774438858032	0.0690994188189507	-3.07427024841309	0.150535151362419	0.406848609447479	-0.0290004871785641
-1.18108379840851	0.0697573944926262	-3.07030916213989	0.150382563471794	0.406932145357132	-0.0292286686599255
-1.17856311798096	0.0694074332714081	-3.07311367988586	0.150406807661057	0.407195895910263	-0.0294144749641418
-1.17998647689819	0.066082775592804	-3.06863164901733	0.150378778576851	0.407139092683792	-0.0296703483909369
-1.18195819854736	0.0627814084291458	-3.0770161151886	0.150340586900711	0.407388806343079	-0.0298307780176401
-1.18772113323212	0.0658741071820259	-3.08068513870239	0.150388762354851	0.407473295927048	-0.0300260111689568
-1.18130493164063	0.0646755397319794	-3.07880091667175	0.150320708751678	0.407743871212006	-0.0302630551159382
-1.18665850162506	0.0591724999248981	-3.08396649360657	0.15029464662075	0.407797992229462	-0.0304481890052557
-1.18682825565338	0.060243908315897	-3.0784637928009	0.150243639945984	0.407969027757645	-0.0305444076657295
-1.18582320213318	0.0575582832098007	-3.08674812316895	0.150265872478485	0.408149778842926	-0.0307036433368921
-1.18606245517731	0.0582969188690186	-3.08067750930786	0.150247141718864	0.408231109380722	-0.0308272372931242
-1.19163227081299	0.0536652840673923	-3.09097504615784	0.15027728676796	0.408395439386368	-0.0309797655791044
-1.18616569042206	0.0546974092721939	-3.08910536766052	0.150174289941788	0.40850555896759	-0.0312084797769785
-1.1809891462326	0.0493795126676559	-3.08937931060791	0.150149628520012	0.408723056316376	-0.0313202515244484
-1.18968713283539	0.0489699319005013	-3.09453821182251	0.150149434804916	0.408875018358231	-0.0314642526209354
-1.18399405479431	0.0521564036607742	-3.08838486671448	0.150116831064224	0.408950597047806	-0.0316007323563099
-1.18860828876495	0.0426212064921856	-3.0956084728241	0.150129124522209	0.409076303243637	-0.0317559763789177
-1.18772399425507	0.0471576526761055	-3.09181761741638	0.150087520480156	0.409154564142227	-0.031941045075655
-1.18592619895935	0.0427492447197437	-3.09037351608276	0.150071993470192	0.409409940242767	-0.0320743434131145
-1.19494652748108	0.0415081866085529	-3.09682130813599	0.150110870599747	0.40947961807251	-0.0321972481906414
-1.18386101722717	0.0433945395052433	-3.09236860275269	0.15000456571579	0.409569531679153	-0.0323366411030293
-1.18797779083252	0.0354701764881611	-3.10305643081665	0.150016576051712	0.409659594297409	-0.0324926972389221
-1.18924725055695	0.0400757901370525	-3.10272765159607	0.149930700659752	0.409806847572327	-0.032599925994873
-1.18555450439453	0.0370087325572968	-3.10653257369995	0.149956271052361	0.409920036792755	-0.0327367857098579
-1.18661463260651	0.0354664474725723	-3.10002851486206	0.149871364235878	0.409843116998672	-0.032918706536293
-1.18663501739502	0.032487764954567	-3.09681344032288	0.14980348944664	0.410103529691696	-0.0330416262149811
-1.18684375286102	0.0280732084065676	-3.10143852233887	0.149836346507072	0.410127311944962	-0.03319176658988
-1.18472719192505	0.0310732461512089	-3.1006715297699	0.149752289056778	0.410158812999725	-0.033427432179451
-1.18486976623535	0.0252020079642534	-3.1039412021637	0.149708703160286	0.410329550504684	-0.0336148589849472
-1.18182039260864	0.0254998169839382	-3.10408806800842	0.149707347154617	0.410314828157425	-0.0338634215295315
-1.18223476409912	0.0228061508387327	-3.10268568992615	0.149653419852257	0.410520523786545	-0.0340499505400658
-1.19151556491852	0.0144055457785726	-3.10664105415344	0.149580672383308	0.410471200942993	-0.034225556999445
-1.18219006061554	0.0215349514037371	-3.10280132293701	0.149517804384232	0.410654455423355	-0.0344430319964886
-1.18395531177521	0.0142382867634296	-3.10944247245789	0.149449810385704	0.41071343421936	-0.0346275679767132
-1.18272733688354	0.0191804431378841	-3.10479283332825	0.149415910243988	0.410859256982803	-0.0348053760826588
-1.18683481216431	0.0137868542224169	-3.10559892654419	0.149369105696678	0.410885155200958	-0.0349227227270603
-1.18401527404785	0.0174463111907244	-3.10431122779846	0.149261087179184	0.410954415798187	-0.0350902378559113
-1.18547177314758	0.0107567710801959	-3.11153364181519	0.149250507354736	0.411168098449707	-0.0351976528763771
-1.18778073787689	0.0121881021186709	-3.10901260375977	0.149130761623383	0.411130309104919	-0.0353154428303242
-1.18600249290466	0.0121680870652199	-3.10879802703857	0.149051949381828	0.411300361156464	-0.0353747829794884
-1.18891537189484	0.0111303711310029	-3.10939359664917	0.14905571937561	0.411284357309341	-0.0355496406555176
-1.18219995498657	0.0137843377888203	-3.10368323326111	0.148812413215637	0.411370098590851	-0.0356733910739422
-1.18056988716125	0.00768254045397043	-3.10942101478577	0.148822724819183	0.411521255970001	-0.0357243977487087
-1.18319737911224	0.00929850433021784	-3.11799454689026	0.148673385381699	0.411542028188705	-0.0358499139547348
-1.18165814876556	0.00606182496994734	-3.11280965805054	0.14868152141571	0.411652624607086	-0.0358483791351318
-1.18100643157959	0.00652544246986508	-3.10408401489258	0.148506373167038	0.411581307649612	-0.0359814763069153
-1.178750872612	0.00473319040611386	-3.10522675514221	0.148317247629166	0.411739617586136	-0.0360223688185215
-1.18535375595093	0.00638459762558341	-3.11065077781677	0.148344770073891	0.411659210920334	-0.0360996648669243
-1.17543303966522	0.00695388438180089	-3.11276698112488	0.148197919130325	0.411796808242798	-0.0362548977136612
-1.18410909175873	0.00138967507518828	-3.11124300956726	0.148052230477333	0.411780625581741	-0.036334689706564
-1.17752361297607	0.00436586327850819	-3.10674023628235	0.14794197678566	0.411844491958618	-0.036468394100666
-1.18204700946808	-0.00362791540101171	-3.10918807983398	0.147854059934616	0.411823183298111	-0.0365921556949615
-1.18324947357178	0.00113784079439938	-3.10769319534302	0.147753939032555	0.411869615316391	-0.0367874056100845
-1.18435275554657	0.000157250775373541	-3.10591101646423	0.147681564092636	0.411770343780518	-0.0369628183543682
-1.18255221843719	-0.0037992992438376	-3.10906338691711	0.147457122802734	0.411752939224243	-0.0371033698320389
-1.18259537220001	-0.00199819100089371	-3.10990023612976	0.147355273365974	0.411825567483902	-0.0373138897120953
-1.18650209903717	-0.0069783185608685	-3.11138820648193	0.14731839299202	0.411641508340836	-0.0374192036688328
-1.17810940742493	-0.00414300197735429	-3.10605120658875	0.147183179855347	0.411708623170853	-0.037397388368845
-1.18507277965546	-0.00807558093219996	-3.10665011405945	0.14709460735321	0.411607205867767	-0.037544097751379
-1.18037521839142	-0.00572966132313013	-3.10739517211914	0.147007256746292	0.411613136529922	-0.0376005470752716
-1.17867791652679	-0.00932365842163563	-3.10645723342896	0.14690101146698	0.41163295507431	-0.0376433879137039
-1.1833301782608	-0.00931811798363924	-3.11023020744324	0.146803572773933	0.411479085683823	-0.0376770459115505
-1.17885851860046	-0.00614465586841106	-3.10624432563782	0.146785095334053	0.411508232355118	-0.0376625470817089
-1.18237864971161	-0.0111745549365878	-3.10929250717163	0.146711930632591	0.411321252584457	-0.0376646518707275
-1.17650961875916	-0.00543524138629436	-3.097989320755	0.146556496620178	0.411430716514587	-0.037672083824873
-1.18552100658417	-0.0109713273122907	-3.10159349441528	0.146595895290375	0.411309897899628	-0.0376079417765141
-1.17934799194336	-0.00625547114759684	-3.10278558731079	0.146600112318993	0.411386638879776	-0.0375791452825069
-1.17894208431244	-0.0117737287655473	-3.10319638252258	0.146522179245949	0.411161869764328	-0.0376595333218575
-1.17801296710968	-0.00766726955771446	-3.10639452934265	0.146455466747284	0.411227017641068	-0.037636935710907
-1.17794275283813	-0.0101709067821503	-3.10654592514038	0.146515130996704	0.41125014424324	-0.0375829711556435
-1.17736577987671	-0.00783778913319111	-3.10111308097839	0.146462142467499	0.411100059747696	-0.0374926179647446
-1.1775563955307	-0.0102443462237716	-3.10156679153442	0.146437272429466	0.411134600639343	-0.0373997762799263
-1.1783754825592	-0.0108439810574055	-3.10170531272888	0.146432101726532	0.411075741052628	-0.0373529382050037
-1.18068039417267	-0.0051095187664032	-3.10288119316101	0.146461680531502	0.411038219928741	-0.0373560637235641
-1.18498682975769	-0.00725282402709126	-3.10320949554443	0.146537467837334	0.411068499088287	-0.037308756262064
-1.18167304992676	-0.00559938186779618	-3.10108160972595	0.146472215652466	0.411016643047333	-0.0372965112328529
-1.17880392074585	-0.0047167562879622	-3.10390257835388	0.146551638841629	0.41111233830452	-0.0372405350208282
-1.19004285335541	-0.008524633012712	-3.10534119606018	0.14660432934761	0.411037445068359	-0.0371528901159763
-1.18369793891907	-0.00245100446045399	-3.10040903091431	0.14659820497036	0.41112232208252	-0.0370050668716431
-1.18957710266113	-0.00309902639128268	-3.10552740097046	0.146661788225174	0.411075949668884	-0.0370182245969772
-1.18387174606323	-0.000201174203539267	-3.09815907478333	0.146653518080711	0.411073058843613	-0.0370141118764877
-1.18667829036713	-0.00507139088585973	-3.1041271686554	0.146728947758675	0.411053568124771	-0.0370392128825188
-1.18928325176239	0.000379074219381437	-3.10055446624756	0.146741420030594	0.411071985960007	-0.0370362773537636
-1.18977296352386	-0.00233466946519911	-3.10243034362793	0.146839797496796	0.411109566688538	-0.0369788073003292
-1.19433176517487	-0.000303379521938041	-3.10463953018188	0.146933227777481	0.410990804433823	-0.0369774363934994
-1.18852770328522	0.000997013878077269	-3.09777355194092	0.14686045050621	0.411125093698502	-0.0369475372135639
-1.19670963287354	0.00294660124927759	-3.10143852233887	0.147013574838638	0.410972326993942	-0.0369066894054413
-1.19643378257751	0.0030430753249675	-3.10461950302124	0.147125691175461	0.411193639039993	-0.0368347018957138
-1.19346249103546	0.00778602948412299	-3.10325622558594	0.147176787257195	0.410953938961029	-0.0367706529796124
-1.19383955001831	0.003841771511361	-3.10001945495605	0.147145107388496	0.411175340414047	-0.0366911664605141
-1.19902372360229	0.0066129881888628	-3.09887742996216	0.147234499454498	0.411046594381332	-0.0365725196897984
-1.19596982002258	0.00978066213428974	-3.10236668586731	0.147354334592819	0.411104470491409	-0.0364755168557167
-1.19906139373779	0.00926283840090036	-3.10210275650024	0.14740626513958	0.410956412553787	-0.0364207550883293
-1.19492125511169	0.0112315658479929	-3.09905052185059	0.147405534982681	0.411089301109314	-0.0363202281296253
-1.20320212841034	0.00976176653057337	-3.09725856781006	0.147561296820641	0.410970240831375	-0.0362442657351494
-1.19524884223938	0.0173135418444872	-3.09685873985291	0.147450059652328	0.410969793796539	-0.0361481159925461
-1.20337402820587	0.0157152190804482	-3.09979438781738	0.147598907351494	0.410984635353088	-0.035941768437624
-1.20789742469788	0.022327970713377	-3.09914970397949	0.14768198132515	0.410802215337753	-0.0358138754963875
-1.20021176338196	0.021860284730792	-3.09803581237793	0.147724509239197	0.410929590463638	-0.0356897450983524
-1.20685291290283	0.0232975855469704	-3.09846353530884	0.14770619571209	0.410865843296051	-0.035573948174715
-1.20891606807709	0.0256473291665316	-3.09759759902954	0.147833719849586	0.410836279392242	-0.0354654118418694
-1.21070623397827	0.0232998747378588	-3.10023498535156	0.147850468754768	0.410751760005951	-0.0353808850049973
-1.21013522148132	0.0281366072595119	-3.09517240524292	0.147861063480377	0.410795718431473	-0.035360362380743
-1.21528506278992	0.0268529038876295	-3.09850573539734	0.147982448339462	0.41074874997139	-0.0352739617228508
-1.21002531051636	0.0314098633825779	-3.08833599090576	0.147901698946953	0.410658031702042	-0.0352741666138172
-1.21887969970703	0.0311789941042662	-3.09552717208862	0.148041099309921	0.410798251628876	-0.0352345854043961
-1.22297298908234	0.0348264910280705	-3.09987354278564	0.14802397787571	0.410677462816238	-0.0352760665118694
-1.21679413318634	0.0346141792833805	-3.09934186935425	0.148064509034157	0.410823434591293	-0.035290565341711
-1.22358727455139	0.0363541096448898	-3.08877968788147	0.148028984665871	0.410713374614716	-0.035289891064167
-1.22438251972198	0.0353029072284698	-3.10103058815002	0.148178651928902	0.41082438826561	-0.0352694801986218
-1.22593915462494	0.0411625541746616	-3.09716272354126	0.148232370615005	0.410812109708786	-0.0353227742016315
-1.22992467880249	0.0360326282680035	-3.10078310966492	0.148278415203094	0.41101211309433	-0.0352534130215645
-1.22729015350342	0.0427690595388412	-3.097811460495	0.148320600390434	0.410912424325943	-0.0352748297154903
-1.22667729854584	0.0404081828892231	-3.09805917739868	0.148330867290497	0.411125838756561	-0.0351808406412601
-1.23370504379272	0.0489804446697235	-3.10703420639038	0.148298978805542	0.411121487617493	-0.0351505726575851
-1.23222243785858	0.0460920743644238	-3.10504174232483	0.148467361927032	0.411365866661072	-0.0350421592593193
-1.23649096488953	0.0473091267049313	-3.10474967956543	0.148481845855713	0.411428928375244	-0.035008080303669
-1.23771870136261	0.0502054989337921	-3.10507464408875	0.148500129580498	0.411658108234406	-0.0349207408726215
-1.24082243442535	0.0536953285336494	-3.10211253166199	0.148505061864853	0.411684453487396	-0.0349316783249378
-1.23979437351227	0.0512602850794792	-3.10885572433472	0.148660153150558	0.411917448043823	-0.0349717251956463
-1.24465477466583	0.0531179532408714	-3.1050078868866	0.14857791364193	0.411988765001297	-0.0348975770175457
-1.24832272529602	0.0568051226437092	-3.10916304588318	0.148765712976456	0.412254571914673	-0.0348692536354065
-1.25662183761597	0.0583905577659607	-3.11356019973755	0.148808628320694	0.412301808595657	-0.0348383821547031
-1.25154793262482	0.0592215433716774	-3.11246204376221	0.148847714066505	0.412578046321869	-0.0349313132464886
-1.25819945335388	0.0598848909139633	-3.11697506904602	0.14889968931675	0.412608981132507	-0.0349816679954529
-1.26062750816345	0.0596527345478535	-3.11749935150146	0.148973912000656	0.412919700145721	-0.0349114574491978
-1.26633286476135	0.0653727054595947	-3.11553263664246	0.149025157094002	0.412956744432449	-0.0350029394030571
-1.26092195510864	0.0651931166648865	-3.11317253112793	0.148995786905289	0.413159787654877	-0.0349893793463707
-1.27007567882538	0.0638190880417824	-3.12329983711243	0.149167835712433	0.413317948579788	-0.0350730307400227
-1.26432991027832	0.0678604170680046	-3.12148571014404	0.149188667535782	0.413540750741959	-0.0350586697459221
-1.27881908416748	0.0681612491607666	-3.12471079826355	0.149233683943748	0.413564056158066	-0.0350286737084389
-1.27348220348358	0.0708687156438828	-3.12199306488037	0.1493109613657	0.413883894681931	-0.0349770709872246
-1.27955520153046	0.0733105912804604	-3.1236720085144	0.149411574006081	0.413907408714294	-0.0350887291133404
-1.2763147354126	0.075570322573185	-3.1302342414856	0.149579882621765	0.414104819297791	-0.0350485369563103
-1.28269946575165	0.0757488533854485	-3.12838912010193	0.14957121014595	0.414176732301712	-0.0350263677537441
-1.27945959568024	0.0810414254665375	-3.12719917297363	0.14958430826664	0.414450496435165	-0.0350237041711807
-1.29086291790009	0.0774989351630211	-3.12859725952148	0.149756386876106	0.414457559585571	-0.0350015237927437
-1.28820383548737	0.0849326774477959	-3.13154268264771	0.149880185723305	0.414642661809921	-0.0349404327571392
-1.28906047344208	0.0848431587219238	-3.1342408657074	0.149935007095337	0.414582371711731	-0.0350107029080391
-1.28676080703735	0.0838099792599678	-3.13308882713318	0.149914354085922	0.414834469556808	-0.034985076636076
-1.2958003282547	0.0828168466687202	-3.12785005569458	0.150058999657631	0.414935380220413	-0.034929946064949
-1.29015362262726	0.0870041027665138	-3.12959957122803	0.150130316615105	0.415003538131714	-0.034968689084053
-1.29978704452515	0.0883326753973961	-3.13567018508911	0.15032534301281	0.414963245391846	-0.0349825471639633
-1.2931444644928	0.091602586209774	-3.13002157211304	0.15035842359066	0.414977103471756	-0.03494618460536
-1.30196189880371	0.0879576727747917	-3.13457989692688	0.150491967797279	0.415044069290161	-0.0348928645253181
-1.29414403438568	0.0964685752987862	-3.13177347183228	0.150489389896393	0.415040820837021	-0.0348374880850315
-1.30098676681519	0.0892463400959969	-3.1365647315979	0.150642320513725	0.415062248706818	-0.0348099954426289
-1.30324482917786	0.0997593179345131	-3.1349151134491	0.150776863098145	0.415066987276077	-0.0348182357847691
-1.30601942539215	0.0958714485168457	-3.13403916358948	0.150833278894424	0.415161579847336	-0.034690510481596
-1.30410885810852	0.103295601904392	-3.1329288482666	0.150861471891403	0.415077686309814	-0.0346710048615932
-1.30954539775848	0.0976938307285309	-3.13960742950439	0.151004955172539	0.415071576833725	-0.034578949213028
-1.31160879135132	0.105612866580486	-3.13053345680237	0.151125028729439	0.415145963430405	-0.0345190688967705
-1.31164228916168	0.109937824308872	-3.13383674621582	0.151198983192444	0.414999514818192	-0.0344597063958645
-1.31409668922424	0.109144426882267	-3.13183164596558	0.151193052530289	0.414977431297302	-0.0344358570873737
-1.31507194042206	0.108162708580494	-3.14106631278992	0.151337221264839	0.415072292089462	-0.0344023928046227
-1.32234740257263	0.11509570479393	-3.13482403755188	0.151330217719078	0.415024846792221	-0.0343543030321598
-1.32138764858246	0.117790564894676	-3.13254284858704	0.151481926441193	0.415067404508591	-0.0342655032873154
-1.33111310005188	0.119750283658504	-3.13500761985779	0.151562228798866	0.414991915225983	-0.0341978184878826
-1.3279196023941	0.126832038164139	-3.13192892074585	0.151660442352295	0.415056496858597	-0.0341088101267815
-1.33665823936462	0.127781897783279	-3.13428330421448	0.15175125002861	0.414908915758133	-0.0339400470256805
-1.33230316638947	0.129894122481346	-3.13186454772949	0.1516954600811	0.415124863386154	-0.0338787212967873
-1.34302389621735	0.132944330573082	-3.12833786010742	0.151848971843719	0.415112912654877	-0.0337645746767521
-1.34097576141357	0.139572158455849	-3.12926292419434	0.151887685060501	0.415131717920303	-0.0336810238659382
-1.35062897205353	0.138929441571236	-3.13517141342163	0.151903688907623	0.415142625570297	-0.0337202288210392
-1.3512407541275	0.145113989710808	-3.13179159164429	0.151915565133095	0.415273815393448	-0.0336852744221687
-1.3583573102951	0.14618045091629	-3.13528871536255	0.151997938752174	0.415352404117584	-0.0335943996906281
-1.35776019096375	0.153354659676552	-3.12402057647705	0.152019366621971	0.415280282497406	-0.0335170924663544
-1.37095355987549	0.152772545814514	-3.13477945327759	0.152116850018501	0.415328055620193	-0.0334901362657547
-1.36861789226532	0.162738233804703	-3.13097834587097	0.152031525969505	0.415542602539063	-0.0334523096680641
-1.38151168823242	0.161720901727676	-3.13339900970459	0.152132883667946	0.415536046028137	-0.0334201231598854
-1.37537467479706	0.171022146940231	-3.12989783287048	0.15206715464592	0.415658473968506	-0.0333936400711536
-1.38532412052155	0.168479099869728	-3.13646864891052	0.152066335082054	0.415812104940414	-0.0333445519208908
-1.39014577865601	0.181203484535217	-3.14000749588013	0.152061492204666	0.415881365537643	-0.0333237126469612
-1.39285373687744	0.182011440396309	-3.13955783843994	0.152048110961914	0.416094332933426	-0.0331947319209576
-1.39782428741455	0.188277021050453	-3.14087319374084	0.151910588145256	0.416188985109329	-0.0331245698034763
-1.40150249004364	0.19368577003479	-3.13985347747803	0.151941180229187	0.41640716791153	-0.0329684168100357
-1.41241657733917	0.198149874806404	-3.14822387695313	0.151931434869766	0.41643899679184	-0.0328881219029427
-1.40861475467682	0.205238953232765	-3.13818717002869	0.151793360710144	0.416717648506165	-0.0327280573546886
-1.41894519329071	0.206156358122826	-3.14184856414795	0.151747420430183	0.416841000318527	-0.0327253825962543
-1.41638565063477	0.211141765117645	-3.14281344413757	0.151687368750572	0.417035520076752	-0.0326131135225296
-1.42712485790253	0.217064946889877	-3.1414647102356	0.151522666215897	0.41717916727066	-0.0325610972940922
-1.4266197681427	0.223018795251846	-3.14185214042664	0.151443257927895	0.417457729578018	-0.0325324311852455
-1.43613636493683	0.223015815019608	-3.14688563346863	0.151394680142403	0.417559415102005	-0.0326059050858021
-1.43825912475586	0.230839177966118	-3.1486828327179	0.151433020830154	0.417865306138992	-0.0326057001948357
-1.44543552398682	0.234445780515671	-3.1507089138031	0.151281669735909	0.417908191680908	-0.0326527953147888
-1.44128942489624	0.236982703208923	-3.14495468139648	0.151074543595314	0.418264597654343	-0.0326129905879498
-1.4490202665329	0.240970835089684	-3.15216374397278	0.151013568043709	0.418376594781876	-0.0326498337090015
-1.45669770240784	0.243722021579742	-3.15391230583191	0.150968849658966	0.418704211711884	-0.0326312966644764
-1.45554518699646	0.250230848789215	-3.15106272697449	0.150877594947815	0.41878068447113	-0.0327179133892059
-1.45828211307526	0.246282637119293	-3.15788149833679	0.150816380977631	0.419002085924149	-0.0326840728521347
-1.46045935153961	0.257327914237976	-3.15614485740662	0.150622576475143	0.419248014688492	-0.0327033065259457
-1.46199297904968	0.253715246915817	-3.16813278198242	0.150574788451195	0.419483244419098	-0.0326724126935005
-1.46090316772461	0.260743170976639	-3.15775418281555	0.150395080447197	0.419644474983215	-0.0326206497848034
-1.46418178081512	0.257880300283432	-3.16630721092224	0.150379911065102	0.419859647750854	-0.0325635336339474
-1.4679753780365	0.264305740594864	-3.16562080383301	0.150238335132599	0.420031100511551	-0.032601036131382
-1.46574318408966	0.262106031179428	-3.16551184654236	0.15019902586937	0.420290768146515	-0.0325873196125031
-1.46772968769073	0.26916566491127	-3.17168951034546	0.150099515914917	0.420536905527115	-0.032591886818409
-1.47568953037262	0.26643517613411	-3.17065262794495	0.150093853473663	0.420610308647156	-0.0325869172811508
-1.46946704387665	0.270469486713409	-3.17349290847778	0.150043487548828	0.420934736728668	-0.032591488212347
-1.47986614704132	0.266665130853653	-3.17597055435181	0.150020435452461	0.421103149652481	-0.0325591936707497
-1.47526812553406	0.276778072118759	-3.17453145980835	0.149968281388283	0.421368896961212	-0.0324879214167595
-1.48479151725769	0.27400141954422	-3.17899036407471	0.149993568658829	0.421500265598297	-0.0324348844587803
-1.47538220882416	0.279066920280457	-3.17230916023254	0.149945214390755	0.42180672287941	-0.0322981849312782
-1.48288118839264	0.280038386583328	-3.18186640739441	0.149929374456406	0.421970993280411	-0.0321747325360775
-1.48224461078644	0.27923321723938	-3.18259882926941	0.150041520595551	0.42235079407692	-0.0320592112839222
-1.4873480796814	0.282196432352066	-3.18399167060852	0.150099501013756	0.422462105751038	-0.0319673605263233
-1.48256278038025	0.287851929664612	-3.18135190010071	0.150171250104904	0.422821402549744	-0.0319516509771347
-1.48624074459076	0.288030177354813	-3.19158530235291	0.15009942650795	0.4230897128582	-0.0318759232759476
-1.49358713626862	0.285437703132629	-3.19402527809143	0.15027043223381	0.423316210508347	-0.0318101048469543
-1.48656523227692	0.291125893592834	-3.19827342033386	0.150353327393532	0.423711270093918	-0.0317993126809597
-1.49483942985535	0.288814067840576	-3.20490527153015	0.150551527738571	0.423777997493744	-0.0317953675985336
-1.4912565946579	0.287158906459808	-3.19773697853088	0.150672301650047	0.424225687980652	-0.0316762886941433
-1.49064981937408	0.28998938202858	-3.19673347473145	0.150817736983299	0.424395442008972	-0.0316075310111046
-1.4943528175354	0.286003917455673	-3.21329832077026	0.150985315442085	0.424695760011673	-0.0315332524478436
-1.48949706554413	0.292760998010635	-3.21046328544617	0.15113040804863	0.425060629844666	-0.0314665213227272
-1.49639141559601	0.286947935819626	-3.21278142929077	0.151403248310089	0.425168097019196	-0.0314265452325344
-1.48933947086334	0.290152579545975	-3.21318292617798	0.151655852794647	0.425580352544785	-0.0313400737941265
-1.49354720115662	0.287702113389969	-3.22221231460571	0.151861146092415	0.425594419240952	-0.0313162282109261
-1.48935902118683	0.282831162214279	-3.21983575820923	0.152061969041824	0.425976723432541	-0.0312374290078878
-1.49102258682251	0.287859469652176	-3.22726607322693	0.152300223708153	0.426105380058289	-0.0311675984412432
-1.49401497840881	0.28152921795845	-3.23148894309998	0.152576386928558	0.426405042409897	-0.0310961250215769
-1.48669648170471	0.284876316785812	-3.22240662574768	0.152849182486534	0.426705032587051	-0.0309194102883339
-1.49426507949829	0.282403379678726	-3.23695850372314	0.153132125735283	0.426770269870758	-0.0308566316962242
-1.48762571811676	0.278468906879425	-3.23560404777527	0.153454124927521	0.427124261856079	-0.0306121595203877
-1.48206460475922	0.283200919628143	-3.23203182220459	0.153648301959038	0.427261263132095	-0.0304222926497459
-1.4844491481781	0.280456215143204	-3.2470908164978	0.154113605618477	0.42738950252533	-0.0302541442215443
-1.47847247123718	0.282364547252655	-3.24132895469666	0.154357671737671	0.427738398313522	-0.030054647475481
-1.48344314098358	0.282155960798264	-3.24722170829773	0.154723182320595	0.42779153585434	-0.0297922044992447
-1.48073661327362	0.281464993953705	-3.25617957115173	0.155021339654922	0.428210139274597	-0.0296050682663918
-1.48031449317932	0.283102333545685	-3.25261902809143	0.155351802706718	0.428169280290604	-0.0294082835316658
-1.48095536231995	0.277339637279511	-3.26053786277771	0.155747979879379	0.428414881229401	-0.029091177508235
-1.47182488441467	0.283700674772263	-3.26613283157349	0.156050100922585	0.42855504155159	-0.0289101451635361
-1.48019814491272	0.277455866336823	-3.26810526847839	0.156468734145164	0.428677201271057	-0.0286875776946545
-1.47083234786987	0.278032720088959	-3.26406741142273	0.156782016158104	0.428861707448959	-0.0284118615090847
-1.46891570091248	0.284242779016495	-3.26608920097351	0.157177954912186	0.428959488868713	-0.0282916389405727
-1.4727041721344	0.273918569087982	-3.26790499687195	0.157557100057602	0.429004490375519	-0.028137156739831
-1.46596026420593	0.276591211557388	-3.27431607246399	0.157854124903679	0.429259717464447	-0.0280235875397921
-1.46865797042847	0.277009338140488	-3.27235651016235	0.15822434425354	0.429232120513916	-0.02793406881392
-1.46356070041656	0.26596873998642	-3.27756547927856	0.158589422702789	0.429356932640076	-0.0276892874389887
-1.46131432056427	0.274763464927673	-3.27577137947083	0.158947169780731	0.42946919798851	-0.0275865867733955
-1.4680050611496	0.26846319437027	-3.28406929969788	0.159313753247261	0.429416537284851	-0.0274540483951569
-1.46531617641449	0.2690569460392	-3.28759407997131	0.159752175211906	0.429579943418503	-0.0272209532558918
-1.45828580856323	0.272219449281693	-3.29059743881226	0.160095974802971	0.429673045873642	-0.027053339406848
-1.46474230289459	0.268435209989548	-3.29293394088745	0.160459235310555	0.429590880870819	-0.0267337188124657
-1.45662891864777	0.27596378326416	-3.29235506057739	0.160802826285362	0.429730027914047	-0.0263719651848078
-1.46155619621277	0.274198204278946	-3.29114508628845	0.161163523793221	0.429694265127182	-0.0260863918811083
-1.46496784687042	0.270512640476227	-3.29736852645874	0.16158664226532	0.429687827825546	-0.0257298666983843
-1.45796954631805	0.272146493196487	-3.30088996887207	0.161843582987785	0.429841995239258	-0.0253845974802971
-1.45287466049194	0.278166532516479	-3.29697632789612	0.162142515182495	0.429775685071945	-0.0249770991504192
-1.45709645748138	0.276606500148773	-3.30242514610291	0.162431254982948	0.429657220840454	-0.0247407089918852
-1.45542967319489	0.269487887620926	-3.30331110954285	0.162809148430824	0.429718494415283	-0.0242569223046303
-1.45062327384949	0.28268837928772	-3.29992723464966	0.163158416748047	0.429696142673492	-0.0239763520658016
-1.45432698726654	0.278423815965652	-3.29856824874878	0.1634820997715	0.429530471563339	-0.0235993023961782
-1.45219457149506	0.277083367109299	-3.30762147903442	0.163772374391556	0.429472982883453	-0.0232702344655991
-1.44711303710938	0.279838889837265	-3.29546451568604	0.164106741547585	0.42949715256691	-0.02298085950315
-1.45141041278839	0.283076137304306	-3.3027777671814	0.164316281676292	0.429283738136292	-0.0226694140583277
-1.44946801662445	0.279743582010269	-3.3046715259552	0.164742738008499	0.429115295410156	-0.0223514344543219
-1.44407093524933	0.280092507600784	-3.30511474609375	0.164964035153389	0.429137080907822	-0.0219780672341585
-1.44428467750549	0.286617934703827	-3.30222225189209	0.16527196764946	0.428977519273758	-0.0215674173086882
-1.44622731208801	0.282402127981186	-3.30574822425842	0.165528431534767	0.428779512643814	-0.0211841911077499
-1.43774545192719	0.288806647062302	-3.30369639396667	0.165833368897438	0.428861975669861	-0.0207028910517693
-1.4374520778656	0.290800213813782	-3.29827284812927	0.166098177433014	0.428594082593918	-0.0203919354826212
-1.44225037097931	0.290549397468567	-3.30592656135559	0.166341319680214	0.428474545478821	-0.0198829900473356
-1.44059944152832	0.291696608066559	-3.30554127693176	0.166688814759254	0.428381472826004	-0.0194597784429789
-1.43676114082336	0.296696752309799	-3.30347490310669	0.166839241981506	0.428419798612595	-0.0189685523509979
-1.43467664718628	0.302011549472809	-3.2983021736145	0.167032897472382	0.428141862154007	-0.0186682902276516
-1.4412647485733	0.299057990312576	-3.30778884887695	0.167308136820793	0.428026974201202	-0.0181217901408672
-1.43337798118591	0.302555441856384	-3.30015516281128	0.16746997833252	0.42792996764183	-0.0177449472248554
-1.43533062934875	0.306947290897369	-3.29791378974915	0.167623206973076	0.42784520983696	-0.0173350125551224
-1.43831014633179	0.307560056447983	-3.29616165161133	0.167818233370781	0.427582979202271	-0.0169826950877905
-1.43483114242554	0.302613496780396	-3.30591416358948	0.167985126376152	0.427461832761765	-0.0166416261345148
-1.4283891916275	0.312948942184448	-3.29785990715027	0.168049737811089	0.4274942278862	-0.0162767544388771
-1.43360924720764	0.313782721757889	-3.29713845252991	0.168225228786469	0.427147030830383	-0.0160869210958481
-1.43811571598053	0.3078273832798	-3.29876446723938	0.168428555130959	0.427108734846115	-0.0158367715775967
-1.4267635345459	0.316012740135193	-3.29323220252991	0.168467506766319	0.426983088254929	-0.0155766243115067
-1.43038904666901	0.316228538751602	-3.29639649391174	0.168472409248352	0.426885277032852	-0.0153883537277579
-1.43551635742188	0.313320577144623	-3.30050086975098	0.168653652071953	0.426716506481171	-0.0151977455243468
-1.43342173099518	0.309745132923126	-3.30062532424927	0.168711259961128	0.426698386669159	-0.0149406651034951
-1.4253237247467	0.320122420787811	-3.29246664047241	0.168765559792519	0.426611602306366	-0.0148034021258354
-1.43065905570984	0.31938698887825	-3.29316926002502	0.168747782707214	0.426538556814194	-0.0145806772634387
-1.43242347240448	0.31595653295517	-3.30046272277832	0.168787375092506	0.426337867975235	-0.0144366668537259
-1.43232178688049	0.314145922660828	-3.29468774795532	0.168946236371994	0.426397711038589	-0.0141933439299464
-1.4250875711441	0.314009249210358	-3.29061985015869	0.168888911604881	0.426361322402954	-0.013975515961647
-1.42421007156372	0.317807286977768	-3.28799200057983	0.168801292777061	0.426313936710358	-0.0137459402903914
-1.430131316185	0.31433117389679	-3.29453563690186	0.168852046132088	0.426111400127411	-0.0135537507012486
-1.42658793926239	0.307827472686768	-3.29513645172119	0.168919682502747	0.426137387752533	-0.0133619178086519
-1.42362689971924	0.31710222363472	-3.28656244277954	0.168793961405754	0.425966024398804	-0.0132459262385964
-1.425408244133	0.311582922935486	-3.29154658317566	0.168690145015717	0.425874888896942	-0.0131103442981839
-1.42977118492126	0.308645904064178	-3.28711581230164	0.16880489885807	0.425870537757874	-0.0129981376230717
-1.42582035064697	0.306521058082581	-3.29559826850891	0.168724060058594	0.425851106643677	-0.0126386452466249
-1.41997516155243	0.316774070262909	-3.28458762168884	0.168645143508911	0.425771951675415	-0.0123938731849194
-1.42631924152374	0.314083307981491	-3.29172420501709	0.168642103672028	0.425620436668396	-0.0121986428275704
-1.42489767074585	0.311348229646683	-3.28609347343445	0.168585807085037	0.425639808177948	-0.0118688447400928
-1.41820299625397	0.314675569534302	-3.28921103477478	0.168461292982101	0.42564868927002	-0.0117614716291428
-1.42114102840424	0.317652612924576	-3.2832612991333	0.168297708034515	0.425593435764313	-0.0115462513640523
-1.42268693447113	0.315097540616989	-3.29280567169189	0.168410897254944	0.425522923469543	-0.0114454943686724
-1.41467726230621	0.320034980773926	-3.28493738174438	0.168287456035614	0.425702512264252	-0.0112676611170173
-1.41546070575714	0.320693343877792	-3.28231310844421	0.168198198080063	0.425526827573776	-0.0112573737278581
-1.42192006111145	0.314080268144608	-3.29167485237122	0.168150320649147	0.42550790309906	-0.0112379565834999
-1.41122007369995	0.317283481359482	-3.28630185127258	0.168073326349258	0.425592094659805	-0.0112922694534063
-1.40559136867523	0.321015447378159	-3.288578748703	0.167996898293495	0.425518095493317	-0.0113280154764652
-1.41203057765961	0.315952062606812	-3.28053307533264	0.167892873287201	0.425426661968231	-0.0114253489300609
-1.41237771511078	0.312171339988709	-3.29173827171326	0.167904525995255	0.425528913736343	-0.011553623713553
-1.40204763412476	0.310815215110779	-3.28345489501953	0.167698994278908	0.425582677125931	-0.0116538386791945
-1.40514624118805	0.313970625400543	-3.28328466415405	0.167720705270767	0.4254390001297	-0.0118145048618317
-1.4061530828476	0.305333375930786	-3.28012156486511	0.167686462402344	0.425385445356369	-0.0118290055543184
-1.40485978126526	0.307863652706146	-3.28551125526428	0.167594939470291	0.425487786531448	-0.0118887471035123
-1.4005069732666	0.30959278345108	-3.28211903572083	0.167440116405487	0.425509303808212	-0.0119510991498828
-1.40548324584961	0.306780517101288	-3.28185153007507	0.167400047183037	0.425393164157867	-0.0120137762278318
-1.41020739078522	0.30198535323143	-3.28177046775818	0.167272046208382	0.425458312034607	-0.0119959702715278
-1.40282189846039	0.306964933872223	-3.28203940391541	0.167185589671135	0.425548046827316	-0.0119597446173429
-1.4023859500885	0.310788363218308	-3.28096580505371	0.167004615068436	0.425542503595352	-0.0120213609188795
-1.41044163703918	0.305713921785355	-3.28098320960999	0.166965797543526	0.425472408533096	-0.0120426109060645
-1.40267491340637	0.304550588130951	-3.28248953819275	0.166863620281219	0.42555895447731	-0.0120618529617786
-1.40209996700287	0.311432987451553	-3.26993274688721	0.166681423783302	0.425468981266022	-0.0121209332719445
-1.4069858789444	0.30603089928627	-3.28690409660339	0.166596814990044	0.425385326147079	-0.0121825076639652
-1.40561056137085	0.303491443395615	-3.2823281288147	0.166483253240585	0.425525337457657	-0.0122356237843633
-1.39825713634491	0.309795588254929	-3.27875256538391	0.16630981862545	0.425396770238876	-0.0123871164396405
-1.4052757024765	0.307351499795914	-3.27208423614502	0.166204780340195	0.425313383340836	-0.0125272264704108
-1.40773057937622	0.300922393798828	-3.27458095550537	0.166143625974655	0.425207078456879	-0.012616915628314
-1.39964330196381	0.299535602331162	-3.27452659606934	0.165978506207466	0.425231635570526	-0.012789904139936
-1.4007328748703	0.306321680545807	-3.26639771461487	0.165823698043823	0.425087809562683	-0.0129648391157389
-1.40881872177124	0.299827218055725	-3.27172183990479	0.165770575404167	0.424952983856201	-0.0131426425650716
-1.40266716480255	0.300265401601791	-3.26222205162048	0.165619030594826	0.425028592348099	-0.0132835991680622
-1.40112030506134	0.303811639547348	-3.27075695991516	0.165411934256554	0.424876123666763	-0.0134887648746371
-1.40952730178833	0.296607166528702	-3.26490473747253	0.165318131446838	0.424761116504669	-0.0136697925627232
-1.40315544605255	0.295863091945648	-3.26572394371033	0.165184870362282	0.424772053956985	-0.0138454101979733
-1.39920675754547	0.299397677183151	-3.26356863975525	0.164970114827156	0.424651056528091	-0.0140400975942612
-1.40851223468781	0.29353728890419	-3.26004266738892	0.164902627468109	0.424548476934433	-0.0141734266653657
-1.40491008758545	0.293092131614685	-3.26145029067993	0.164766505360603	0.424533933401108	-0.0143312811851501
-1.3994026184082	0.298846900463104	-3.25178074836731	0.164477899670601	0.424399197101593	-0.0145033719018102
-1.41161334514618	0.290533304214478	-3.25422835350037	0.164463266730309	0.424195230007172	-0.0146427089348435
-1.4091020822525	0.290001183748245	-3.25955438613892	0.164293274283409	0.424291789531708	-0.0147340940311551
-1.40360116958618	0.294249325990677	-3.249103307724	0.164085701107979	0.424172848463058	-0.0147650567814708
-1.41153204441071	0.296446293592453	-3.25093579292297	0.164040625095367	0.424004793167114	-0.0149226319044828
-1.41555881500244	0.288821339607239	-3.24619555473328	0.163866803050041	0.423926174640656	-0.014986414462328
-1.40867173671722	0.292882710695267	-3.24933576583862	0.163714051246643	0.42398002743721	-0.0150815807282925
-1.41242754459381	0.29576563835144	-3.23948979377747	0.163457691669464	0.42375174164772	-0.0152200842276216
-1.41845226287842	0.291670054197311	-3.24822950363159	0.163352578878403	0.423657685518265	-0.015376434661448
-1.41353642940521	0.289870053529739	-3.24507594108582	0.163165390491486	0.423689037561417	-0.0155251370742917
-1.41700875759125	0.295643866062164	-3.23585724830627	0.163024738430977	0.423499077558517	-0.0157077107578516
-1.4244487285614	0.290936470031738	-3.2404088973999	0.162971809506416	0.423351436853409	-0.0159163773059845
-1.42069280147552	0.287238299846649	-3.23193144798279	0.16272921860218	0.423407405614853	-0.0159953832626343
-1.41863512992859	0.293517708778381	-3.23230671882629	0.16247546672821	0.423309296369553	-0.0161723420023918
-1.4288694858551	0.290860861539841	-3.22822093963623	0.162344202399254	0.423072010278702	-0.0163612589240074
-1.42896866798401	0.29237574338913	-3.23786187171936	0.162305772304535	0.423062264919281	-0.0165477991104126
-1.42395925521851	0.293244481086731	-3.22331166267395	0.162017062306404	0.423099219799042	-0.0166827756911516
-1.43407106399536	0.295967370271683	-3.22978234291077	0.161915317177773	0.422886222600937	-0.0168365817517042
-1.4364138841629	0.290688514709473	-3.23096990585327	0.161825090646744	0.423004329204559	-0.0169389210641384
-1.43303537368774	0.29708006978035	-3.21969985961914	0.161558881402016	0.422972798347473	-0.0170442964881659
-1.439772605896	0.296624392271042	-3.22532510757446	0.161363735795021	0.422852426767349	-0.0172904897481203
-1.44318056106567	0.295322239398956	-3.22640514373779	0.161257654428482	0.422869980335236	-0.0172613896429539
-1.43833136558533	0.303782045841217	-3.22130656242371	0.161031007766724	0.422977387905121	-0.0174604505300522
-1.4504508972168	0.299304693937302	-3.2234570980072	0.160890772938728	0.422815352678299	-0.0175665318965912
-1.45039248466492	0.30207759141922	-3.22209286689758	0.160702899098396	0.422996759414673	-0.0176176484674215
-1.45524454116821	0.309108257293701	-3.21924424171448	0.160476982593536	0.422962754964828	-0.0178382471203804
-1.46152710914612	0.301405012607574	-3.22746610641479	0.160405799746513	0.423060536384583	-0.0179821252822876
-1.45860755443573	0.310771107673645	-3.21228408813477	0.160216063261032	0.423108965158463	-0.018133545294404
-1.47069084644318	0.306762099266052	-3.21749949455261	0.16009783744812	0.423013895750046	-0.0184554364532232
-1.4718017578125	0.301606267690659	-3.22106122970581	0.15994893014431	0.423200517892838	-0.0186083037406206
-1.46881783008575	0.308500587940216	-3.21393346786499	0.159772649407387	0.423213094472885	-0.0188895706087351
-1.47617554664612	0.304651141166687	-3.21652817726135	0.159615993499756	0.423228621482849	-0.0191543735563755
-1.47781944274902	0.301587641239166	-3.21656036376953	0.159503385424614	0.423347264528275	-0.0193374119699001
-1.47415566444397	0.312153488397598	-3.21153616905212	0.159331098198891	0.423360019922256	-0.0196983721107244
-1.48504614830017	0.302218616008759	-3.21706390380859	0.159152671694756	0.423371255397797	-0.0198824685066938
-1.48290610313416	0.307628870010376	-3.21521329879761	0.159089714288712	0.423588901758194	-0.0200861934572458
-1.4817670583725	0.310166507959366	-3.21462821960449	0.15889684855938	0.423573881387711	-0.0203850883990526
-1.49145913124084	0.302276760339737	-3.21579575538635	0.15886926651001	0.423606157302856	-0.0205325484275818
-1.48370468616486	0.307061940431595	-3.21052503585815	0.158662110567093	0.423889845609665	-0.0208006333559752
-1.48715353012085	0.309342950582504	-3.21379423141479	0.15850467979908	0.423859238624573	-0.0209552459418774
-1.49035167694092	0.302443027496338	-3.21476626396179	0.158326596021652	0.423916846513748	-0.0211403295397758
-1.48817944526672	0.30013445019722	-3.22261905670166	0.15830734372139	0.424126595258713	-0.0213120710104704
-1.4861456155777	0.307537376880646	-3.20869493484497	0.158116698265076	0.424132883548737	-0.0214734319597483
-1.49200582504272	0.297332227230072	-3.21587586402893	0.15801066160202	0.424132198095322	-0.0216802656650543
-1.48811018466949	0.300145417451859	-3.21609163284302	0.157939240336418	0.424333512783051	-0.0218501947820187
-1.49207067489624	0.302719235420227	-3.21822142601013	0.157871335744858	0.424338907003403	-0.0220666546374559
-1.49167168140411	0.297988206148148	-3.21340823173523	0.157763659954071	0.424432337284088	-0.0223029796034098
-1.48855531215668	0.3007552921772	-3.21465110778809	0.157601431012154	0.424542725086212	-0.0224938243627548
-1.49728572368622	0.294718623161316	-3.21510744094849	0.157556012272835	0.424507826566696	-0.0227245762944222
-1.489710688591	0.296330034732819	-3.21365070343018	0.157430812716484	0.424645274877548	-0.0229276530444622
-1.49752366542816	0.295118689537048	-3.21739196777344	0.157371789216995	0.424611419439316	-0.023147065192461
-1.49463105201721	0.291876703500748	-3.20850372314453	0.157350495457649	0.424769967794418	-0.0232788622379303
-1.49509251117706	0.296115964651108	-3.21340775489807	0.157135531306267	0.424642622470856	-0.0235097613185644
-1.50143921375275	0.289456337690353	-3.21334934234619	0.15715566277504	0.424717754125595	-0.0236247312277555
-1.49397051334381	0.292784810066223	-3.21053624153137	0.157025337219238	0.424831360578537	-0.0237458627671003
-1.50084292888641	0.292857587337494	-3.21379446983337	0.156906679272652	0.424714326858521	-0.0239250753074884
-1.49966776371002	0.286238968372345	-3.21892070770264	0.156957074999809	0.424856394529343	-0.0239832811057568
-1.49541747570038	0.295273959636688	-3.20847415924072	0.156811386346817	0.4248426258564	-0.0241090971976519
-1.50219452381134	0.290142178535461	-3.21443891525269	0.156758442521095	0.424805283546448	-0.0242632888257504
-1.49701476097107	0.289236664772034	-3.21091628074646	0.156697452068329	0.424940377473831	-0.0243738908320665
-1.49937999248505	0.295180648565292	-3.20102214813232	0.156608775258064	0.424843043088913	-0.024490624666214
-1.50266635417938	0.288255721330643	-3.21211361885071	0.156574830412865	0.424848228693008	-0.0246217716485262
-1.49698877334595	0.291011959314346	-3.20652413368225	0.1564060151577	0.424995601177216	-0.0246362593024969
-1.50332307815552	0.291607260704041	-3.20897793769836	0.15641251206398	0.424859374761581	-0.0247527770698071
-1.50530958175659	0.287496507167816	-3.21669173240662	0.156490162014961	0.425019085407257	-0.024812588468194
-1.50122785568237	0.293580889701843	-3.20695304870605	0.156389072537422	0.42513519525528	-0.0248500742018223
-1.51047456264496	0.288097232580185	-3.20982050895691	0.156372725963593	0.425053060054779	-0.0249273739755154
-1.50415372848511	0.295772761106491	-3.20674991607666	0.156309887766838	0.425201684236526	-0.0249243807047606
-1.50547695159912	0.293561846017838	-3.20336174964905	0.1562679708004	0.425111055374146	-0.0250141080468893
-1.50357890129089	0.288063377141953	-3.2141284942627	0.156258136034012	0.425210744142532	-0.0249761939048767
-1.50111019611359	0.29393482208252	-3.21283507347107	0.156131327152252	0.425355911254883	-0.0251377280801535
-1.50638830661774	0.288375943899155	-3.20921111106873	0.156152561306953	0.425340533256531	-0.025094510987401
-1.50143206119537	0.289339959621429	-3.2178943157196	0.156139090657234	0.425466775894165	-0.0251545682549477
-1.50254106521606	0.293443888425827	-3.20843434333801	0.156072527170181	0.425456792116165	-0.0252893716096878
-1.50464165210724	0.28770911693573	-3.20647382736206	0.156132206320763	0.42560151219368	-0.0253448784351349
-1.50386607646942	0.292147099971771	-3.21048355102539	0.156014904379845	0.425608813762665	-0.0254802778363228
-1.50594556331635	0.285632640123367	-3.21734380722046	0.156097576022148	0.42576465010643	-0.0255739465355873
-1.50387895107269	0.292111366987228	-3.21353769302368	0.155987143516541	0.425938338041306	-0.0255966782569885
-1.50777816772461	0.289130866527557	-3.21628665924072	0.156030222773552	0.425967544317245	-0.0256303548812866
-1.50231850147247	0.292782574892044	-3.20962691307068	0.156027138233185	0.426178723573685	-0.0257004387676716
-1.50984752178192	0.289325326681137	-3.2134165763855	0.156017780303955	0.426126688718796	-0.0257814396172762
-1.5084502696991	0.288780987262726	-3.21402335166931	0.156045988202095	0.426374018192291	-0.0257617831230164
-1.50724899768829	0.294250726699829	-3.21255779266357	0.155955359339714	0.426354885101318	-0.0259261392056942
-1.51557302474976	0.287185162305832	-3.21978378295898	0.1560118496418	0.426450312137604	-0.0258839819580317
-1.50951862335205	0.293699443340302	-3.21693801879883	0.156000092625618	0.426680713891983	-0.0258860681205988
-1.50958335399628	0.294903784990311	-3.21549868583679	0.155917704105377	0.426673114299774	-0.0259749628603458
-1.51347827911377	0.287722289562225	-3.2264130115509	0.156004816293716	0.426828056573868	-0.0259124375879765
-1.50974476337433	0.297629356384277	-3.21372818946838	0.155905872583389	0.427012473344803	-0.0259465724229813
-1.51665771007538	0.290146559476852	-3.22095417976379	0.155898794531822	0.427038341760635	-0.0259289480745792
-1.51040768623352	0.292224675416946	-3.22613143920898	0.155976206064224	0.427278906106949	-0.0258463099598885
-1.51612830162048	0.297723412513733	-3.21879982948303	0.155959755182266	0.427340775728226	-0.0258054602891207
-1.5143815279007	0.293601542711258	-3.23013210296631	0.155968949198723	0.427467346191406	-0.0258522164076567
-1.51003968715668	0.298767626285553	-3.22393083572388	0.155885174870491	0.427522242069244	-0.0257996637374163
-1.51460933685303	0.291045188903809	-3.23077416419983	0.155884131789207	0.427626430988312	-0.0257999114692211
-1.50454127788544	0.30001026391983	-3.22390985488892	0.155875310301781	0.427815526723862	-0.0257527474313974
-1.51267468929291	0.294298380613327	-3.2297477722168	0.155937373638153	0.427702188491821	-0.025741595774889
-1.50740385055542	0.294293642044067	-3.22481107711792	0.155945092439651	0.427988737821579	-0.0257088020443916
-1.50638151168823	0.294457942247391	-3.22393178939819	0.155869945883751	0.427892565727234	-0.0257116463035345
-1.50924301147461	0.292253255844116	-3.23172187805176	0.155904695391655	0.427990794181824	-0.0256651025265455
-1.50125396251678	0.293676525354385	-3.23166489601135	0.155788958072662	0.428152561187744	-0.0256151724606752
-1.50346636772156	0.293494552373886	-3.22842764854431	0.155793234705925	0.428003519773483	-0.0255947131663561
-1.5027163028717	0.288711965084076	-3.23482871055603	0.155842766165733	0.428175896406174	-0.0254597868770361
-1.49587368965149	0.294158011674881	-3.22844457626343	0.1557846814394	0.428139865398407	-0.0253691095858812
-1.50052273273468	0.291036128997803	-3.23215413093567	0.155832558870316	0.427978485822678	-0.0252966564148664
-1.49169993400574	0.289146214723587	-3.2331063747406	0.155796468257904	0.428130894899368	-0.0251768380403519
-1.4904500246048	0.293895542621613	-3.22161769866943	0.155591905117035	0.427935630083084	-0.0250900387763977
-1.49261212348938	0.287790060043335	-3.22898435592651	0.155767828226089	0.427931159734726	-0.0249822996556759
-1.48329925537109	0.292112320661545	-3.22315716743469	0.155628770589828	0.427977204322815	-0.0248799528926611
-1.48855316638947	0.29116502404213	-3.22480010986328	0.15559858083725	0.42772912979126	-0.0247100833803415
-1.48448932170868	0.287231683731079	-3.23164296150208	0.155591174960136	0.427786856889725	-0.0245622526854277
-1.47653102874756	0.29358983039856	-3.2231273651123	0.15559946000576	0.427688211202621	-0.0243986453860998
-1.48145771026611	0.28802278637886	-3.22519397735596	0.155537083745003	0.427465260028839	-0.0243119485676289
-1.47329270839691	0.289496898651123	-3.22338438034058	0.155489906668663	0.42753529548645	-0.0241656880825758
-1.4721702337265	0.290920346975327	-3.21140432357788	0.155344411730766	0.427265048027039	-0.0240238532423973
-1.47124409675598	0.283983588218689	-3.22106885910034	0.155380740761757	0.427180141210556	-0.0239339787513018
-1.46056771278381	0.287639081478119	-3.22132730484009	0.155256152153015	0.42713737487793	-0.0238794852048159
-1.46790599822998	0.285878211259842	-3.21122169494629	0.155179142951965	0.426876217126846	-0.0237883795052767
-1.46410596370697	0.286382883787155	-3.2259738445282	0.155288010835648	0.42688062787056	-0.0236545205116272
-1.45921325683594	0.288176596164703	-3.21693587303162	0.155136495828629	0.426570266485214	-0.0235941279679537
-1.46168112754822	0.280533105134964	-3.21342206001282	0.155148819088936	0.426528036594391	-0.0234729219228029
-1.45300471782684	0.286391824483871	-3.21506810188293	0.155083775520325	0.426364630460739	-0.0234333630651236
-1.45385551452637	0.283498406410217	-3.21114873886108	0.154982551932335	0.426132291555405	-0.0232936218380928
-1.45419526100159	0.279178380966187	-3.21159934997559	0.154969111084938	0.426099181175232	-0.0232090149074793
-1.44284427165985	0.284061014652252	-3.2072958946228	0.154912665486336	0.425921529531479	-0.0231795161962509
-1.45014309883118	0.275991380214691	-3.2101526260376	0.154874414205551	0.425694018602371	-0.0230856519192457
-1.43843793869019	0.280126422643662	-3.20505666732788	0.154791995882988	0.425636261701584	-0.0229767579585314
-1.44174027442932	0.277086406946182	-3.20820379257202	0.154745578765869	0.425337642431259	-0.022995637729764
-1.43306648731232	0.271277219057083	-3.20414113998413	0.154713720083237	0.425358682870865	-0.0228374395519495
-1.43099677562714	0.278062462806702	-3.19922065734863	0.154599651694298	0.425104409456253	-0.0227608885616064
-1.43506574630737	0.272019267082214	-3.20247912406921	0.154563739895821	0.424943864345551	-0.0227617472410202
-1.42554819583893	0.272859454154968	-3.20325636863709	0.154577627778053	0.424916744232178	-0.0225667394697666
-1.42253088951111	0.273165345191956	-3.19298124313354	0.154484897851944	0.424698084592819	-0.0225568097084761
-1.42529034614563	0.266430646181107	-3.20345616340637	0.154506072402	0.424565076828003	-0.0224722418934107
-1.41678082942963	0.272758036851883	-3.19662237167358	0.154483422636986	0.424481779336929	-0.0223004445433617
-1.41437208652496	0.274956166744232	-3.18945956230164	0.154435008764267	0.424214631319046	-0.0223281681537628
-1.41594922542572	0.267029672861099	-3.19476747512817	0.154466897249222	0.424158096313477	-0.0222227610647678
-1.40513503551483	0.271885126829147	-3.18690943717957	0.154309377074242	0.424061119556427	-0.0221758969128132
-1.40872418880463	0.263283938169479	-3.19310021400452	0.154315292835236	0.423810720443726	-0.0221151318401098
-1.40400612354279	0.260380297899246	-3.19468641281128	0.154352813959122	0.423844009637833	-0.0219799373298883
-1.40173995494843	0.26946485042572	-3.18931841850281	0.154216855764389	0.423713147640228	-0.0218869484961033
-1.40384125709534	0.260711878538132	-3.19168090820313	0.154214292764664	0.423547804355621	-0.0218491703271866
-1.3950822353363	0.267397850751877	-3.18376874923706	0.154189988970757	0.423524081707001	-0.0216737277805805
-1.39734649658203	0.263487815856934	-3.19130563735962	0.154162347316742	0.423356115818024	-0.0216149371117353
-1.3904629945755	0.262640804052353	-3.18796110153198	0.154234454035759	0.423312038183212	-0.0215579308569431
-1.38938987255096	0.262778997421265	-3.18794178962708	0.154096007347107	0.423210591077805	-0.0214412491768599
-1.38842177391052	0.25664222240448	-3.18741297721863	0.15417954325676	0.423071593046188	-0.0213571097701788
-1.37714922428131	0.256661891937256	-3.19123911857605	0.154117614030838	0.423026293516159	-0.0212496239691973
-1.37894225120544	0.25969535112381	-3.18369293212891	0.154112830758095	0.422801703214645	-0.0211497750133276
-1.37807416915894	0.252391844987869	-3.18821716308594	0.154171392321587	0.42273736000061	-0.0210480745881796
-1.36635673046112	0.256236851215363	-3.18654227256775	0.154169633984566	0.422739207744598	-0.0208945963531733
-1.3699027299881	0.25483164191246	-3.18073153495789	0.154120743274689	0.42246887087822	-0.0207508318126202
-1.36534774303436	0.250638514757156	-3.18944621086121	0.154178455471992	0.422506928443909	-0.0206778291612864
-1.35826885700226	0.255895465612412	-3.1798403263092	0.154094904661179	0.422449111938477	-0.0205951854586601
-1.36502826213837	0.25119024515152	-3.18614792823792	0.154177367687225	0.422308504581451	-0.0205685980618
-1.35428500175476	0.250642716884613	-3.18779420852661	0.154124245047569	0.422346144914627	-0.0204464513808489
-1.35568618774414	0.251769959926605	-3.1834282875061	0.154124140739441	0.42212438583374	-0.0203473437577486
-1.34943580627441	0.246501818299294	-3.18325042724609	0.15411451458931	0.422147989273071	-0.0202202405780554
-1.34194827079773	0.251392662525177	-3.18435144424438	0.154084458947182	0.422042191028595	-0.0201000813394785
-1.34538173675537	0.245419606566429	-3.18170785903931	0.154069975018501	0.421967893838882	-0.0199898798018694
-1.33509790897369	0.244559854269028	-3.1808066368103	0.154137820005417	0.4219850897789	-0.0198047589510679
-1.33221626281738	0.24851231276989	-3.18912053108215	0.154049322009087	0.421920329332352	-0.019746258854866
-1.33698534965515	0.242550611495972	-3.18505573272705	0.154149144887924	0.421748220920563	-0.0196189302951097
-1.33026897907257	0.240192770957947	-3.19276976585388	0.15413972735405	0.421862810850143	-0.0194393787533045
-1.32294511795044	0.245425805449486	-3.17866992950439	0.154071182012558	0.421808451414108	-0.0193416755646467
-1.32647895812988	0.24112468957901	-3.18888211250305	0.154157698154449	0.421644389629364	-0.0193114690482616
-1.31953096389771	0.236961215734482	-3.19050741195679	0.154191642999649	0.421862244606018	-0.0192333236336708
-1.31248557567596	0.242813065648079	-3.1811192035675	0.154169291257858	0.421843826770782	-0.0191070958971977
-1.31552600860596	0.237956151366234	-3.1947615146637	0.154224216938019	0.421769320964813	-0.0191181767731905
-1.30924737453461	0.229997292160988	-3.18903207778931	0.154271736741066	0.421929538249969	-0.0190191976726055
-1.30015480518341	0.236150160431862	-3.18882966041565	0.154270529747009	0.421944111585617	-0.0190151445567608
-1.30569338798523	0.229711100459099	-3.19257116317749	0.154335722327232	0.421910881996155	-0.0190309323370457
-1.29640209674835	0.222635000944138	-3.19062352180481	0.154286369681358	0.422072917222977	-0.0188942942768335
-1.28827667236328	0.227051824331284	-3.19021224975586	0.154293566942215	0.422161549329758	-0.0189355667680502
-1.29221642017365	0.21932926774025	-3.19445252418518	0.15433931350708	0.422152578830719	-0.018852898851037
-1.28522741794586	0.223666295409203	-3.19887828826904	0.154422670602798	0.422353535890579	-0.0188048258423805
-1.28301334381104	0.219739139080048	-3.19790577888489	0.154398053884506	0.4222811460495	-0.0187488701194525
-1.28074872493744	0.213241770863533	-3.19936156272888	0.154453039169312	0.422422051429749	-0.0185940731316805
-1.27172183990479	0.219529390335083	-3.19874906539917	0.154476076364517	0.422544032335281	-0.0186011735349894
-1.27581083774567	0.211559221148491	-3.19911980628967	0.154453560709953	0.422484844923019	-0.0185502041131258
-1.27127683162689	0.209757030010223	-3.19933319091797	0.154523640871048	0.422581493854523	-0.0184886641800404
-1.26449120044708	0.214296251535416	-3.20478987693787	0.154450193047523	0.422658026218414	-0.0184991303831339
-1.2698882818222	0.202887207269669	-3.20368838310242	0.15453690290451	0.422672390937805	-0.0184656996279955
-1.26033759117126	0.205109536647797	-3.20206069946289	0.154497370123863	0.422878235578537	-0.0184532534331083
-1.25763809680939	0.203964859247208	-3.20691514015198	0.154554098844528	0.422817021608353	-0.0185071956366301
-1.25389420986176	0.195832937955856	-3.20648622512817	0.154553458094597	0.42292332649231	-0.0184253454208374
-1.25233197212219	0.200073927640915	-3.20636487007141	0.154550969600677	0.422984153032303	-0.0184349454939365
-1.25702285766602	0.19318950176239	-3.21141672134399	0.154624328017235	0.423091590404511	-0.0184801481664181
-1.24769043922424	0.193047732114792	-3.20797443389893	0.154602959752083	0.423281610012054	-0.0184074360877275
-1.25128543376923	0.192980498075485	-3.21186232566834	0.154671639204025	0.42323762178421	-0.0184240490198135
-1.24160051345825	0.191000148653984	-3.21088361740112	0.154718443751335	0.423492193222046	-0.0184226054698229
-1.24057912826538	0.192136391997337	-3.21232795715332	0.154644951224327	0.423502594232559	-0.0184047240763903
-1.24320602416992	0.182548671960831	-3.2200140953064	0.154718577861786	0.423608481884003	-0.0183495953679085
-1.23139262199402	0.183937236666679	-3.21880173683167	0.154730871319771	0.423785924911499	-0.0184466950595379
-1.23863661289215	0.179242789745331	-3.21865105628967	0.154794320464134	0.423763155937195	-0.0184247046709061
-1.22895586490631	0.180838957428932	-3.21958923339844	0.154901012778282	0.424012988805771	-0.0183236449956894
-1.22428393363953	0.18189562857151	-3.21967887878418	0.154812455177307	0.424039632081985	-0.0183939132839441
-1.2296621799469	0.174963399767876	-3.22951984405518	0.154942110180855	0.424106776714325	-0.0183004420250654
-1.21878671646118	0.177108362317085	-3.22538638114929	0.154907613992691	0.424283444881439	-0.018315177410841
-1.21495652198792	0.176469340920448	-3.2283833026886	0.154922798275948	0.424430310726166	-0.0182941351085901
-1.2187432050705	0.169221743941307	-3.22650456428528	0.154982775449753	0.4244225025177	-0.0182615891098976
-1.2136162519455	0.168461412191391	-3.2341902256012	0.155024334788322	0.424591720104218	-0.0181997511535883
-1.2061140537262	0.171719670295715	-3.23086953163147	0.154882833361626	0.424716114997864	-0.0180955864489079
-1.21135890483856	0.167543545365334	-3.23469734191895	0.154994130134583	0.424643725156784	-0.0181074775755405
-1.20967137813568	0.162562310695648	-3.2356493473053	0.155096992850304	0.424770057201386	-0.0180138219147921
-1.19837510585785	0.167260944843292	-3.23436141014099	0.155040144920349	0.424875378608704	-0.0180435925722122
-1.2024085521698	0.162704586982727	-3.23742890357971	0.155041858553886	0.424846112728119	-0.0180354528129101
-1.20141589641571	0.159911274909973	-3.23972487449646	0.155101463198662	0.425008177757263	-0.0179989766329527
-1.19183993339539	0.156944021582603	-3.24461674690247	0.155053213238716	0.425082385540009	-0.0179546196013689
-1.19178736209869	0.162386894226074	-3.23545527458191	0.154960915446281	0.425049513578415	-0.01796805113554
-1.19642674922943	0.154155895113945	-3.23719310760498	0.155016466975212	0.424980610609055	-0.0179367512464523
-1.18851840496063	0.154166772961617	-3.2366361618042	0.155027389526367	0.425217896699905	-0.0177740566432476
-1.18702232837677	0.158266127109528	-3.23229837417603	0.15495827794075	0.425053417682648	-0.0178472138941288
-1.19055449962616	0.150535061955452	-3.24240279197693	0.154933214187622	0.425157994031906	-0.0177251603454351
-1.18158090114594	0.153719574213028	-3.23932790756226	0.154930949211121	0.425206452608109	-0.0176936183124781
-1.17994618415833	0.152919888496399	-3.23871827125549	0.154794752597809	0.425110101699829	-0.0177952218800783
-1.18331754207611	0.145754978060722	-3.24234199523926	0.154894843697548	0.425154328346252	-0.0176908522844315
-1.17271494865417	0.149169981479645	-3.2405002117157	0.154737681150436	0.425160378217697	-0.0176989808678627
-1.17568874359131	0.148847669363022	-3.24429130554199	0.154848009347916	0.424992650747299	-0.0177590977400541
-1.17532742023468	0.143675655126572	-3.24156665802002	0.154742822051048	0.42503947019577	-0.0177802294492722
-1.16999006271362	0.147739559412003	-3.23670649528503	0.15468892455101	0.42496645450592	-0.0179106444120407
-1.1751537322998	0.139938622713089	-3.24240136146545	0.154658615589142	0.424801707267761	-0.018006794154644
-1.1671130657196	0.138938277959824	-3.23493266105652	0.154538467526436	0.424907386302948	-0.0180465243756771
-1.16726803779602	0.138402506709099	-3.23587918281555	0.154499769210815	0.424733877182007	-0.0181303266435862
-1.17054152488708	0.131578639149666	-3.24357628822327	0.154515862464905	0.424661457538605	-0.0182375237345696
-1.15953481197357	0.132820278406143	-3.23109221458435	0.154417127370834	0.424577504396439	-0.0182638950645924
-1.16551065444946	0.132926255464554	-3.23705911636353	0.154332146048546	0.424496054649353	-0.0183559153228998
-1.16325330734253	0.125350162386894	-3.23096013069153	0.154357716441154	0.424395263195038	-0.01831940934062
-1.15852963924408	0.129843428730965	-3.23704981803894	0.154184654355049	0.424375474452972	-0.0183987058699131
-1.15979838371277	0.131759449839592	-3.23179626464844	0.154182404279709	0.424081325531006	-0.0184215679764748
-1.16005992889404	0.121619835495949	-3.2282555103302	0.154151484370232	0.42402595281601	-0.0184872541576624
-1.15357959270477	0.128113120794296	-3.2280638217926	0.154031276702881	0.423962980508804	-0.018584294244647
-1.15913796424866	0.125205084681511	-3.22290301322937	0.153995364904404	0.423660159111023	-0.018646989017725
-1.15911877155304	0.120606943964958	-3.23093199729919	0.153897374868393	0.423606336116791	-0.0186877530068159
-1.15618503093719	0.126975625753403	-3.23073363304138	0.15382120013237	0.423489421606064	-0.0187855567783117
-1.16353523731232	0.123396515846252	-3.21895337104797	0.153672426939011	0.423242032527924	-0.0188048090785742
-1.16346383094788	0.121491692960262	-3.22864937782288	0.153713896870613	0.423213869333267	-0.0188513398170471
-1.15627872943878	0.123705923557281	-3.21463060379028	0.153522297739983	0.422998666763306	-0.0189216267317533
-1.16363763809204	0.119288593530655	-3.21861839294434	0.153576597571373	0.422760754823685	-0.0189306549727917
-1.1575288772583	0.12253076583147	-3.22002768516541	0.15342889726162	0.422806560993195	-0.019025344401598
-1.16166651248932	0.122847773134708	-3.21485137939453	0.153330072760582	0.422591805458069	-0.0190709680318832
-1.16353940963745	0.117124445736408	-3.2182879447937	0.153336629271507	0.422478824853897	-0.0191605910658836
-1.15726482868195	0.122776441276073	-3.21126079559326	0.153238281607628	0.422518283128738	-0.0192833039909601
-1.166224360466	0.118544794619083	-3.21602940559387	0.153141275048256	0.422306299209595	-0.0193561129271984
-1.16087591648102	0.117420792579651	-3.21212768554688	0.153104111552238	0.42233881354332	-0.0194743536412716
-1.15643930435181	0.118452928960323	-3.21008634567261	0.152891233563423	0.422203540802002	-0.0196133200079203
-1.16613292694092	0.115523114800453	-3.21007108688354	0.15288320183754	0.422043025493622	-0.0197321698069572
-1.1570360660553	0.116395577788353	-3.21149039268494	0.15281155705452	0.422116041183472	-0.0199582036584616
-1.16238057613373	0.114851109683514	-3.20872473716736	0.152656197547913	0.421950906515121	-0.0201348531991243
-1.16187798976898	0.108353987336159	-3.20637989044189	0.152680709958076	0.421980261802673	-0.0202136430889368
-1.15880143642426	0.114065304398537	-3.20617294311523	0.152535676956177	0.421831130981445	-0.0205240547657013
-1.16361236572266	0.106805466115475	-3.21032333374023	0.152479812502861	0.421792179346085	-0.020610049366951
-1.15582454204559	0.112823791801929	-3.20822620391846	0.152328297495842	0.421779274940491	-0.0207431931048632
-1.15988337993622	0.109738476574421	-3.19840788841248	0.152279391884804	0.421556532382965	-0.0210241861641407
-1.15995728969574	0.103738375008106	-3.20476388931274	0.152218192815781	0.421635150909424	-0.0211109109222889
-1.15585255622864	0.11319562792778	-3.19870042800903	0.15214841067791	0.421564489603043	-0.0212553665041924
-1.16368424892426	0.105508238077164	-3.20591044425964	0.152070358395576	0.421439319849014	-0.0214346628636122
-1.15903770923615	0.101276032626629	-3.20813846588135	0.151934683322906	0.421516805887222	-0.0214442145079374
-1.15855097770691	0.109854564070702	-3.19705271720886	0.15184323489666	0.421481221914291	-0.0215809661895037
-1.16675913333893	0.0986026227474213	-3.20311760902405	0.15177595615387	0.421413391828537	-0.0217541567981243
-1.15934586524963	0.10354658216238	-3.19852018356323	0.151679903268814	0.421479523181915	-0.0217660684138536
-1.16745984554291	0.103379130363464	-3.19682288169861	0.151618123054504	0.421298265457153	-0.022054310888052
-1.16102457046509	0.101699501276016	-3.20228242874146	0.151586219668388	0.421431392431259	-0.0221372153609991
-1.16802847385406	0.103785522282124	-3.20056676864624	0.151417106389999	0.421393394470215	-0.0222915820777416
-1.1697883605957	0.0980759710073471	-3.19614934921265	0.151428297162056	0.421399980783463	-0.0224449653178453
-1.16404056549072	0.101274855434895	-3.19718289375305	0.151238173246384	0.42134702205658	-0.0226019714027643
-1.17202568054199	0.0951100215315819	-3.20204520225525	0.151179447770119	0.421382457017899	-0.0227739624679089
-1.16576135158539	0.0997262448072433	-3.19680881500244	0.151181742548943	0.42147296667099	-0.0229137558490038
-1.16901254653931	0.0993326082825661	-3.19905710220337	0.151033878326416	0.421401381492615	-0.0231309104710817
-1.17154228687286	0.0915804579854012	-3.20093274116516	0.151046052575111	0.421517640352249	-0.0232376791536808
-1.16695761680603	0.0979141891002655	-3.19167137145996	0.150907307863235	0.42148694396019	-0.0233089085668325
-1.17244350910187	0.091743990778923	-3.202303647995	0.150875344872475	0.421513617038727	-0.0234310086816549
-1.16617476940155	0.0945561677217484	-3.20012187957764	0.150794669985771	0.421638250350952	-0.023534057661891
-1.1685985326767	0.0959582552313805	-3.19350433349609	0.150647297501564	0.421603441238403	-0.0236484706401825
-1.17058455944061	0.0906560942530632	-3.2037672996521	0.150688096880913	0.421732515096664	-0.0237290468066931
-1.16870152950287	0.0951073095202446	-3.19479465484619	0.150520995259285	0.421850264072418	-0.0237880274653435
-1.17417526245117	0.0927282348275185	-3.19872570037842	0.150574445724487	0.421779215335846	-0.0238990876823664
-1.1734607219696	0.0913452133536339	-3.20266032218933	0.150540128350258	0.421951353549957	-0.0240261759608984
-1.16905570030212	0.0975418016314507	-3.1975417137146	0.150385126471519	0.421908795833588	-0.0241733193397522
-1.177574634552	0.0888959690928459	-3.19932675361633	0.150328382849693	0.421956032514572	-0.0243218522518873
-1.16902232170105	0.0937678888440132	-3.20594596862793	0.150166064500809	0.422118425369263	-0.0244548078626394
-1.17653048038483	0.0911835804581642	-3.19195222854614	0.150224417448044	0.422077894210815	-0.024629533290863
-1.17406761646271	0.0855292826890945	-3.19615030288696	0.150102183222771	0.422244250774384	-0.0247270185500383
-1.17627418041229	0.0938936695456505	-3.20510458946228	0.150049775838852	0.422237455844879	-0.0249845497310162
-1.17888987064362	0.0863097980618477	-3.20113730430603	0.149968445301056	0.422330260276794	-0.0250958055257797
-1.17782950401306	0.0908165723085403	-3.19188618659973	0.149890661239624	0.422374784946442	-0.0252080392092466
-1.18755066394806	0.0872838050127029	-3.19874906539917	0.149834930896759	0.42237788438797	-0.0254196356981993
-1.18096876144409	0.088509812951088	-3.19820666313171	0.149733111262321	0.422539889812469	-0.0255002919584513
-1.18892562389374	0.085353322327137	-3.20051145553589	0.149654820561409	0.422513604164124	-0.0256451293826103
-1.18269646167755	0.0884319320321083	-3.19733357429504	0.149660617113113	0.422681391239166	-0.0257502254098654
-1.18633854389191	0.0887959003448486	-3.19907736778259	0.14953875541687	0.422631859779358	-0.0258878730237484
-1.1880589723587	0.0839588642120361	-3.20001125335693	0.14951191842556	0.42278453707695	-0.0259041953831911
-1.18716013431549	0.090930812060833	-3.19666743278503	0.149444594979286	0.422792494297028	-0.0260775070637465
-1.19699740409851	0.0872684568166733	-3.20589137077332	0.149510145187378	0.422863841056824	-0.0262255407869816
-1.18893325328827	0.0864561200141907	-3.19834899902344	0.149363338947296	0.422896862030029	-0.0263792239129543
-1.19820165634155	0.0868056863546371	-3.19903588294983	0.149344876408577	0.422812461853027	-0.0265132542699575
-1.18987631797791	0.0858696699142456	-3.2006254196167	0.149324595928192	0.422934204339981	-0.0267093256115913
-1.196448802948	0.0807798653841019	-3.19861912727356	0.14919850230217	0.422883272171021	-0.0268692802637815
-1.19445967674255	0.0760551616549492	-3.2010498046875	0.149224877357483	0.423032611608505	-0.0269779283553362
-1.19711554050446	0.081558994948864	-3.19643831253052	0.149215281009674	0.423001348972321	-0.0271796640008688
-1.20262742042542	0.0769915729761124	-3.20272660255432	0.14926478266716	0.423046201467514	-0.0273423194885254
-1.19479286670685	0.0795309618115425	-3.2003390789032	0.149186089634895	0.423038721084595	-0.0274177994579077
-1.20326161384583	0.0725709572434425	-3.19577145576477	0.149129390716553	0.423048615455627	-0.0275878552347422
-1.19690597057343	0.0778660178184509	-3.19741940498352	0.149159640073776	0.423166066408157	-0.0277295112609863
-1.2045271396637	0.0695591419935226	-3.2001805305481	0.14916980266571	0.423016637563705	-0.0278867669403553
-1.19568312168121	0.072486899793148	-3.20375633239746	0.14913435280323	0.423205018043518	-0.0279210619628429
-1.20277225971222	0.0732363238930702	-3.19310688972473	0.149107798933983	0.423127412796021	-0.0280354991555214
-1.19783234596252	0.0714326575398445	-3.20326733589172	0.149143323302269	0.423261225223541	-0.028084410354495
-1.20041239261627	0.072096087038517	-3.2059645652771	0.14915420114994	0.423180162906647	-0.0281874071806669
-1.2043285369873	0.067912682890892	-3.1997013092041	0.149196058511734	0.423281967639923	-0.0282288752496243
-1.19922149181366	0.0710579231381416	-3.19547605514526	0.149109289050102	0.423247039318085	-0.0283959116786718
-1.20357465744019	0.063716396689415	-3.20473456382751	0.14920200407505	0.423202753067017	-0.0285250097513199
-1.19701957702637	0.0663850158452988	-3.19485473632813	0.149162963032722	0.423345625400543	-0.0286027602851391
-1.20592427253723	0.062949001789093	-3.19963431358337	0.149255067110062	0.423244208097458	-0.0287276860326529
-1.20173859596252	0.0631036534905434	-3.19768190383911	0.149270728230476	0.423350185155869	-0.0288334880024195
-1.20231544971466	0.0660374090075493	-3.2010669708252	0.149268910288811	0.423247903585434	-0.0289258118718863
-1.20352149009705	0.0592823810875416	-3.19325494766235	0.149283602833748	0.423321098089218	-0.0289474315941334
-1.20177567005157	0.0646394044160843	-3.1964852809906	0.149229779839516	0.423218846321106	-0.0290620513260365
-1.20721340179443	0.0584929995238781	-3.20229196548462	0.149393126368523	0.423275619745255	-0.0291304457932711
-1.20284903049469	0.0580891110002995	-3.19154381752014	0.149314433336258	0.42342284321785	-0.0291222557425499
-1.21062612533569	0.0599839277565479	-3.19973373413086	0.14937835931778	0.423253387212753	-0.0291608590632677
-1.20508217811584	0.0610474608838558	-3.20394229888916	0.149389684200287	0.423365116119385	-0.0292074233293533
-1.20843255519867	0.0627058669924736	-3.19580960273743	0.149385333061218	0.423298925161362	-0.0292117092758417
-1.21412479877472	0.0583014041185379	-3.18986415863037	0.149342820048332	0.423243135213852	-0.0292249079793692
-1.21077299118042	0.066972516477108	-3.19526863098145	0.149363934993744	0.423254877328873	-0.0292659290134907
-1.2203586101532	0.0592009499669075	-3.19585466384888	0.149387449026108	0.423208087682724	-0.0292443577200174
-1.21339416503906	0.0668077245354652	-3.19194293022156	0.149352207779884	0.423270881175995	-0.0292155090719461
-1.21963083744049	0.0657730177044868	-3.19941639900208	0.149299100041389	0.423026859760284	-0.0292892027646303
-1.21918523311615	0.0637867301702499	-3.19717955589294	0.149300217628479	0.423073679208755	-0.0292380042374134
-1.22428321838379	0.0697618052363396	-3.18731236457825	0.149256214499474	0.423027873039246	-0.0292151123285294
-1.23166441917419	0.0671861320734024	-3.19549918174744	0.149306893348694	0.422907084226608	-0.0293253362178802
-1.22669672966003	0.0719366893172264	-3.18890237808228	0.149202063679695	0.422951251268387	-0.0293115247040987
-1.23737835884094	0.069422110915184	-3.1897885799408	0.149152085185051	0.422748982906342	-0.0293230693787336
-1.23084509372711	0.0726096034049988	-3.18557786941528	0.149062275886536	0.422800838947296	-0.0293294508010149
-1.23907005786896	0.0725983530282974	-3.18750023841858	0.148996993899345	0.422571450471878	-0.0294290501624346
-1.23896968364716	0.0718031525611877	-3.19318580627441	0.148977473378181	0.422608852386475	-0.0293851420283318
-1.24728512763977	0.0798778533935547	-3.18461680412292	0.148815616965294	0.42245289683342	-0.0294436533004045
-1.24695408344269	0.076436460018158	-3.18399667739868	0.148796573281288	0.422408372163773	-0.0295102130621672
-1.24403750896454	0.083133690059185	-3.18232417106628	0.148639753460884	0.42238387465477	-0.0295197404921055
-1.25312912464142	0.0776233077049255	-3.18308734893799	0.148513793945313	0.42217344045639	-0.0296793412417173
-1.24659895896912	0.0806886032223701	-3.17836689949036	0.148392200469971	0.422192692756653	-0.029811579734087
-1.25431060791016	0.0776630491018295	-3.18258452415466	0.14827398955822	0.421905636787415	-0.0299299117177725
-1.25024247169495	0.0794503316283226	-3.18153238296509	0.148128613829613	0.42196187376976	-0.0299816578626633
-1.25545263290405	0.0825459808111191	-3.17671465873718	0.147959277033806	0.421735674142838	-0.0301600079983473
-1.25677311420441	0.0789531171321869	-3.18239736557007	0.147994637489319	0.421705216169357	-0.0302929524332285
-1.25635814666748	0.0804678499698639	-3.17839813232422	0.147782236337662	0.421670764684677	-0.0304588135331869
-1.26205062866211	0.074930414557457	-3.17486262321472	0.14776112139225	0.421431988477707	-0.0306611880660057
-1.25315403938293	0.0782858952879906	-3.17119288444519	0.147566601634026	0.421477824449539	-0.0308006163686514
-1.25930047035217	0.0777381286025047	-3.16911625862122	0.147435516119003	0.42128524184227	-0.0309878159314394
-1.25845563411713	0.0720842257142067	-3.16991233825684	0.147315368056297	0.421258896589279	-0.0310878250747919
-1.25611805915833	0.073579803109169	-3.16764378547668	0.147087335586548	0.421153008937836	-0.0312502048909664
-1.26672160625458	0.0706450343132019	-3.17195916175842	0.147160679101944	0.421164184808731	-0.0313898883759975
-1.25938725471497	0.0698178857564926	-3.16732335090637	0.146993637084961	0.421142041683197	-0.0314863957464695
-1.26320219039917	0.0730695277452469	-3.17003107070923	0.146900668740273	0.420971035957336	-0.0316347926855087
-1.25912284851074	0.0700110048055649	-3.16429829597473	0.146874845027924	0.421051263809204	-0.0316968597471714
-1.25719594955444	0.072096049785614	-3.15912747383118	0.146666929125786	0.420857131481171	-0.0317320376634598
-1.26126194000244	0.0675387904047966	-3.16359663009644	0.146633878350258	0.420884311199188	-0.0318505652248859
-1.26138436794281	0.0724895894527435	-3.1652398109436	0.146582454442978	0.420732617378235	-0.0319106727838516
-1.25838124752045	0.0650512278079987	-3.16681337356567	0.14649099111557	0.420796871185303	-0.0319434776902199
-1.25438594818115	0.0698032155632973	-3.16583514213562	0.14643956720829	0.420711547136307	-0.0319277681410313
-1.257195353508	0.0643156468868256	-3.16529512405396	0.14638315141201	0.420705050230026	-0.0319853164255619
-1.25170469284058	0.0709622800350189	-3.1615788936615	0.146331682801247	0.420685976743698	-0.0319700464606285
-1.25657212734222	0.0624211616814137	-3.16390800476074	0.146345555782318	0.420676916837692	-0.0319426953792572
-1.25017285346985	0.0674705728888512	-3.15716028213501	0.146198809146881	0.420699179172516	-0.0319849997758865
-1.25347483158112	0.0603387244045734	-3.16325378417969	0.146274581551552	0.420675903558731	-0.0319769270718098
-1.24898946285248	0.0642503574490547	-3.16508483886719	0.146195501089096	0.420731693506241	-0.0320320501923561
-1.2532651424408	0.0590312518179417	-3.16705393791199	0.146178841590881	0.420660972595215	-0.0320147797465324
-1.24671173095703	0.061984159052372	-3.16760969161987	0.146163895726204	0.42073005437851	-0.0320249311625957
-1.251091837883	0.0565553717315197	-3.16867399215698	0.146196871995926	0.420707017183304	-0.0321196690201759
-1.24568283557892	0.057111781090498	-3.16882753372192	0.146210581064224	0.420909255743027	-0.0321961790323257
-1.24934649467468	0.0523427315056324	-3.17197442054749	0.146250501275063	0.420871198177338	-0.0322200544178486
-1.24173927307129	0.0562046617269516	-3.17280340194702	0.146220907568932	0.421010613441467	-0.0322698578238487
-1.24855101108551	0.0501167699694633	-3.16688895225525	0.14633971452713	0.420951277017593	-0.032402765005827
-1.23854732513428	0.0524815022945404	-3.16867399215698	0.146371304988861	0.421031296253204	-0.0324782878160477
-1.2441554069519	0.0427516289055347	-3.17352318763733	0.146436363458633	0.421003997325897	-0.0325692072510719
-1.23858034610748	0.0478897020220757	-3.16964960098267	0.146411225199699	0.421177178621292	-0.0326310507953167
-1.24470019340515	0.0402011126279831	-3.1745593547821	0.146603137254715	0.421244293451309	-0.0326778590679169
-1.23643004894257	0.0469705276191235	-3.16528081893921	0.146520584821701	0.421213537454605	-0.0326512455940247
-1.24129211902618	0.038283709436655	-3.17226910591125	0.146677002310753	0.421184629201889	-0.0326582938432693
-1.23487961292267	0.041739322245121	-3.17067551612854	0.14665499329567	0.421339899301529	-0.0326694287359715
-1.24063730239868	0.0359286293387413	-3.17816758155823	0.146736025810242	0.421382248401642	-0.0325997546315193
-1.23644256591797	0.0407496280968189	-3.16848731040955	0.146863847970963	0.421446472406387	-0.0325328484177589
-1.24017345905304	0.0357452221214771	-3.17184686660767	0.146915644407272	0.421297371387482	-0.0325364992022514
-1.23319900035858	0.0400949344038963	-3.16874480247498	0.146950289607048	0.421482026576996	-0.032487578690052
-1.23491728305817	0.0360242426395416	-3.1805431842804	0.147078737616539	0.421444952487946	-0.0324966795742512
-1.23326432704926	0.0372802242636681	-3.17362499237061	0.1470897346735	0.421648532152176	-0.0324236787855625
-1.23736763000488	0.0346940197050571	-3.17893004417419	0.147182509303093	0.421517074108124	-0.0323892720043659
-1.23103141784668	0.0383922643959522	-3.17439794540405	0.147214278578758	0.421596527099609	-0.0323966778814793
-1.2382036447525	0.0334248766303062	-3.17454218864441	0.147328019142151	0.421548902988434	-0.0324037633836269
-1.2354154586792	0.0369177907705307	-3.17496705055237	0.147394344210625	0.421675950288773	-0.0322966389358044
-1.23644924163818	0.036290355026722	-3.17710733413696	0.14741687476635	0.42154935002327	-0.032282929867506
-1.23266041278839	0.0327178873121738	-3.17577171325684	0.147580578923225	0.42164933681488	-0.0323232747614384
-1.23298919200897	0.0385323576629162	-3.1729588508606	0.147521868348122	0.421588182449341	-0.0322492979466915
-1.23945009708405	0.0322253257036209	-3.17866110801697	0.147658690810204	0.42153263092041	-0.0322498232126236
-1.23355448246002	0.0378200523555279	-3.18137836456299	0.147685870528221	0.421645224094391	-0.0322239249944687
-1.24193334579468	0.0296066142618656	-3.17894124984741	0.14775276184082	0.421568751335144	-0.0321374572813511
-1.23431384563446	0.0376330874860287	-3.17900037765503	0.147817119956017	0.421625196933746	-0.0321200340986252
-1.23812222480774	0.0325318239629269	-3.17839169502258	0.147746190428734	0.421500504016876	-0.0321222543716431
-1.23449957370758	0.0318627059459686	-3.17967987060547	0.147892192006111	0.421607196331024	-0.0321808643639088
-1.24090182781219	0.0334527790546417	-3.17893815040588	0.147844091057777	0.421457678079605	-0.0321599915623665
-1.2358705997467	0.0337755158543587	-3.17966508865356	0.147996440529823	0.421478718519211	-0.0320661999285221
-1.24050426483154	0.0320996157824993	-3.1793098449707	0.147923141717911	0.421378254890442	-0.0320652946829796
-1.23270261287689	0.033123716711998	-3.17665648460388	0.147995173931122	0.421417623758316	-0.0320229753851891
-1.24106538295746	0.0322779156267643	-3.18159437179565	0.147999182343483	0.421273767948151	-0.0319464132189751
-1.23239266872406	0.0322918221354485	-3.17328405380249	0.14800064265728	0.421391576528549	-0.0318941809237003
-1.23551201820374	0.03189542517066	-3.17663931846619	0.147976920008659	0.421236574649811	-0.0318734608590603
-1.23271286487579	0.02959044277668	-3.18327498435974	0.148078516125679	0.42134764790535	-0.0318210795521736
-1.23039472103119	0.0350091233849525	-3.18552350997925	0.148119628429413	0.421337962150574	-0.0317783690989017
-1.23306572437286	0.0285736341029406	-3.17493391036987	0.148158669471741	0.421337276697159	-0.0317872203886509
-1.22529125213623	0.0315128713846207	-3.17551183700562	0.148085489869118	0.421332359313965	-0.0318311005830765
-1.23139882087708	0.0245923828333616	-3.17585110664368	0.148151367902756	0.421272248029709	-0.0318682491779327
-1.22440373897552	0.0232173837721348	-3.17232942581177	0.14817912876606	0.421385586261749	-0.031899519264698
-1.22677755355835	0.0230332855135202	-3.17925524711609	0.148167625069618	0.421248733997345	-0.0319815315306187
-1.22497272491455	0.0199701171368361	-3.18566179275513	0.148222237825394	0.421404004096985	-0.0319802090525627
-1.22019231319427	0.0250840708613396	-3.17374849319458	0.14825414121151	0.421301513910294	-0.0320438593626022
-1.22246968746185	0.0161724109202623	-3.18001246452332	0.148282200098038	0.421380966901779	-0.0320629365742207
-1.2161990404129	0.022553913295269	-3.17497754096985	0.148207351565361	0.421394646167755	-0.0320382416248322
-1.21906507015228	0.0142093719914556	-3.18258023262024	0.148315131664276	0.421470522880554	-0.0320426747202873
-1.21249663829803	0.0167131293565035	-3.17468523979187	0.148291632533073	0.421582251787186	-0.0319839715957642
-1.21823346614838	0.0131682958453894	-3.1799430847168	0.148375511169434	0.421611309051514	-0.031971488147974
-1.20858955383301	0.0196948815137148	-3.17885065078735	0.148320361971855	0.421724855899811	-0.031979575753212
-1.21411871910095	0.0137558989226818	-3.18382811546326	0.148322865366936	0.421637266874313	-0.0318136960268021
-1.21124148368835	0.0107101574540138	-3.18129849433899	0.14834089577198	0.421813279390335	-0.0316990166902542
-1.2090517282486	0.0174738019704819	-3.18020224571228	0.148325070738792	0.421764492988586	-0.0317330285906792
-1.2048054933548	0.00672811828553677	-3.18873500823975	0.148383423686028	0.421877533197403	-0.0316225625574589
-1.1984304189682	0.0115624628961086	-3.183837890625	0.148226886987686	0.421885520219803	-0.0316109694540501
-1.20181083679199	0.00726724183186889	-3.18329644203186	0.14833901822567	0.421958267688751	-0.0315526276826859
-1.1977630853653	0.0132680339738727	-3.18277335166931	0.148259684443474	0.421989321708679	-0.0315773859620094
-1.19748401641846	0.00340241403318942	-3.18581199645996	0.148254215717316	0.422028869390488	-0.0315860286355019
-1.19230663776398	0.008619649335742	-3.18319916725159	0.148216143250465	0.422012180089951	-0.0316135436296463
-1.19690787792206	0.000830789911560714	-3.19148898124695	0.148282393813133	0.422119736671448	-0.0315303541719913
-1.19015848636627	0.00419298186898232	-3.18081545829773	0.148211240768433	0.422122538089752	-0.0316463373601437
-1.19639956951141	-0.00121281121391803	-3.18993973731995	0.148289188742638	0.422013312578201	-0.0316627807915211
-1.18804681301117	0.00240195612423122	-3.18701338768005	0.148236751556396	0.422190099954605	-0.0316362902522087
-1.18855786323547	0.00235055480152369	-3.17704820632935	0.148175850510597	0.422060310840607	-0.0317375250160694
-1.18654990196228	-0.00578105356544256	-3.18566417694092	0.148171231150627	0.421978026628494	-0.0316961295902729
-1.1840842962265	-0.000149097992107272	-3.18402075767517	0.14808164536953	0.421995937824249	-0.031709298491478
-1.18823540210724	-0.00498187402263284	-3.18060946464539	0.148182049393654	0.421965301036835	-0.0317583195865154
-1.17899405956268	-0.00397743843495846	-3.18892478942871	0.148028418421745	0.421933174133301	-0.0317181646823883
-1.18761229515076	-0.00685218255966902	-3.18428134918213	0.147983536124229	0.421841770410538	-0.0317538976669312
-1.17660450935364	-0.00711098685860634	-3.18080639839172	0.147983327507973	0.421802818775177	-0.0317588038742542
-1.17715227603912	-0.00512321246787906	-3.18192100524902	0.147858008742332	0.421632379293442	-0.0318341068923473
-1.17863261699677	-0.0106883887201548	-3.18156695365906	0.147979021072388	0.421557366847992	-0.0317232571542263
-1.17106509208679	-0.00522842118516564	-3.17604541778564	0.14787757396698	0.421552687883377	-0.031664714217186
-1.17661821842194	-0.0102432770654559	-3.18296241760254	0.14788581430912	0.421261101961136	-0.0316318683326244
-1.16931986808777	-0.0106475697830319	-3.17968654632568	0.147868365049362	0.421304970979691	-0.0315234623849392
-1.17109668254852	-0.00959570519626141	-3.17311000823975	0.147757709026337	0.421125918626785	-0.0314533486962318
-1.16676270961761	-0.0121857188642025	-3.1836884021759	0.147764563560486	0.42104235291481	-0.0313294194638729
-1.17027878761292	-0.00632001599296927	-3.18328070640564	0.147791042923927	0.420842498540878	-0.0312549881637096
-1.16837418079376	-0.0112034976482391	-3.18053388595581	0.147874280810356	0.420841991901398	-0.0311016235500574
-1.16571772098541	-0.00786199886351824	-3.17145800590515	0.147789910435677	0.420622169971466	-0.0309794619679451
-1.16731238365173	-0.0130981970578432	-3.18316864967346	0.147824183106422	0.420498222112656	-0.030982444062829
-1.15923321247101	-0.0136344479396939	-3.17511987686157	0.147805824875832	0.420424461364746	-0.0309672821313143
-1.16138160228729	-0.0127134025096893	-3.17146515846252	0.147774294018745	0.420154303312302	-0.030947545543313
-1.16047716140747	-0.0162165556102991	-3.17499732971191	0.147934272885323	0.420194804668427	-0.030970761552453
-1.15827012062073	-0.0155933368951082	-3.17071723937988	0.147892653942108	0.41998365521431	-0.0309343244880438
-1.15865933895111	-0.0187599118798971	-3.16746664047241	0.148016408085823	0.419962674379349	-0.0308620445430279
-1.15834045410156	-0.0142236780375242	-3.16930055618286	0.147938624024391	0.41975012421608	-0.0309135690331459
-1.15917599201202	-0.0223362781107426	-3.17323637008667	0.148053884506226	0.419735014438629	-0.0308540500700474
-1.15270483493805	-0.0183390621095896	-3.16882729530334	0.14805281162262	0.41960021853447	-0.0307754799723625
-1.15747344493866	-0.0233715232461691	-3.17087769508362	0.148137852549553	0.419545263051987	-0.0307619366794825
-1.15199768543243	-0.0196059886366129	-3.16486215591431	0.14818063378334	0.419485062360764	-0.0307577587664127
-1.15617537498474	-0.0232613682746887	-3.17278528213501	0.14827935397625	0.419373840093613	-0.0307777747511864
-1.15239930152893	-0.0217965021729469	-3.16998863220215	0.148285493254662	0.419443726539612	-0.0307091046124697
-1.15387177467346	-0.0258591268211603	-3.16711688041687	0.148412525653839	0.41924849152565	-0.0305952206254005
-1.14479315280914	-0.0207706373184919	-3.16802525520325	0.148463308811188	0.419273674488068	-0.0306046139448881
-1.15194535255432	-0.0273672379553318	-3.17062401771545	0.148605048656464	0.419257879257202	-0.0305327214300632
-1.14598369598389	-0.0274071730673313	-3.16847038269043	0.148665815591812	0.419382035732269	-0.0304328985512257
-1.15374898910522	-0.0237550027668476	-3.169105052948	0.148757711052895	0.419258296489716	-0.030379630625248
-1.14975655078888	-0.0242553576827049	-3.1656858921051	0.148798778653145	0.419309884309769	-0.0303266867995262
-1.14870452880859	-0.0226822607219219	-3.17403936386108	0.148910477757454	0.419286340475082	-0.0303900148719549
-1.15179193019867	-0.0309607312083244	-3.17477035522461	0.149076730012894	0.419381707906723	-0.0303415786474943
-1.14547753334045	-0.0213708765804768	-3.16882681846619	0.149110615253448	0.419416695833206	-0.0303276721388102
-1.14800810813904	-0.031768474727869	-3.17348670959473	0.14926889538765	0.419356554746628	-0.0303450040519238
-1.14493274688721	-0.0249037332832813	-3.1684741973877	0.149252533912659	0.419428557157516	-0.0303338598459959
-1.15190255641937	-0.0338815599679947	-3.17600750923157	0.149404764175415	0.419501125812531	-0.0303086172789335
-1.14263486862183	-0.0264188498258591	-3.17055320739746	0.149413391947746	0.419494330883026	-0.0303519442677498
-1.14781475067139	-0.0301581211388111	-3.17576813697815	0.14960303902626	0.419434905052185	-0.0303861293941736
-1.1421605348587	-0.0293948203325272	-3.17966628074646	0.149612918496132	0.419575095176697	-0.0303619392216206
-1.1469703912735	-0.0326110497117043	-3.17086291313171	0.149609372019768	0.41954180598259	-0.0304359011352062
-1.14455139636993	-0.0349943600594997	-3.17820405960083	0.149756893515587	0.419585585594177	-0.030403072014451
-1.14598989486694	-0.0291511677205563	-3.17753887176514	0.14977078139782	0.41956827044487	-0.0304753836244345
-1.14767634868622	-0.0335855074226856	-3.18166875839233	0.149924248456955	0.419687241315842	-0.0303503386676311
-1.14507019519806	-0.0303356144577265	-3.16971588134766	0.149878203868866	0.419505298137665	-0.030302569270134
-1.14551293849945	-0.0333717316389084	-3.17776727676392	0.14997798204422	0.419555336236954	-0.0302269645035267
-1.14452242851257	-0.0288591254502535	-3.17722129821777	0.150044471025467	0.419632345438004	-0.0301932711154222
-1.14427614212036	-0.0350699834525585	-3.17863011360168	0.15005449950695	0.419608741998672	-0.0300262179225683
-1.14202964305878	-0.0232608560472727	-3.17088174819946	0.150090917944908	0.419598609209061	-0.0299434922635555
-1.14549589157104	-0.0309980046004057	-3.17737412452698	0.150163844227791	0.419541895389557	-0.0299183931201696
-1.13960468769073	-0.0253080353140831	-3.1760880947113	0.150155708193779	0.419636100530624	-0.0297922026365995
-1.1475236415863	-0.0288804583251476	-3.17572855949402	0.150162309408188	0.419494926929474	-0.0297881551086903
-1.13864052295685	-0.0212289057672024	-3.17397618293762	0.150151148438454	0.419539719820023	-0.0297339763492346
-1.14366555213928	-0.0249174330383539	-3.17351484298706	0.150186523795128	0.419335395097733	-0.0297613274306059
-1.14035654067993	-0.0255563724786043	-3.1732063293457	0.15014736354351	0.419466257095337	-0.0297041479498148
-1.14843773841858	-0.0215356294065714	-3.16690874099731	0.150153189897537	0.4193135201931	-0.0296367034316063
-1.14418697357178	-0.020998390391469	-3.17078399658203	0.150154545903206	0.419300407171249	-0.0295994412153959
-1.14320242404938	-0.0190754793584347	-3.16941428184509	0.150095567107201	0.419088095426559	-0.0296728871762753
-1.14667177200317	-0.0227274298667908	-3.17077946662903	0.15013861656189	0.419079571962357	-0.0296262204647064
-1.14616334438324	-0.0156753696501255	-3.16991305351257	0.150035127997398	0.418926179409027	-0.029561085626483
-1.14935195446014	-0.0190783832222223	-3.1682596206665	0.150083348155022	0.4188312292099	-0.029472716152668
-1.15117228031158	-0.0121962875127792	-3.16292715072632	0.150046333670616	0.418751537799835	-0.0294251516461372
-1.15751504898071	-0.0148906083777547	-3.16715359687805	0.150045573711395	0.41862815618515	-0.0293008182197809
-1.15336942672729	-0.00587904173880816	-3.16292762756348	0.149931237101555	0.418659210205078	-0.0292536299675703
-1.15616166591644	-0.011015510186553	-3.16316413879395	0.149970382452011	0.418499797582626	-0.0291529763489962
-1.15739488601685	-0.00231399433687329	-3.15583109855652	0.149873539805412	0.418382793664932	-0.0290475841611624
-1.16463208198547	-0.00230096303857863	-3.16445207595825	0.149937137961388	0.418207347393036	-0.0289370305836201
-1.15990674495697	0.00269887247122824	-3.1564679145813	0.149807408452034	0.418176561594009	-0.0288457423448563
-1.16757845878601	0.00132519844919443	-3.15905833244324	0.149824187159538	0.417943239212036	-0.0287528838962317
-1.16348600387573	0.00497035169973969	-3.15906357765198	0.149735823273659	0.41792830824852	-0.0287177097052336
-1.17013823986053	0.00984498020261526	-3.15267252922058	0.149685114622116	0.417638599872589	-0.0287380982190371
-1.16985368728638	0.00566973770037293	-3.1497106552124	0.149665594100952	0.417650520801544	-0.0286637600511312
-1.1707683801651	0.0114871952682734	-3.1551673412323	0.149629294872284	0.417436271905899	-0.028670996427536
-1.17714166641235	0.00858408212661743	-3.15688180923462	0.149677157402039	0.417403966188431	-0.0287484675645828
-1.17345821857452	0.0173794813454151	-3.14639592170715	0.1496971398592	0.417256146669388	-0.0287174917757511
-1.18139553070068	0.0115109868347645	-3.14754676818848	0.149694576859474	0.417039692401886	-0.0287518110126257
-1.17519271373749	0.0187466498464346	-3.14712810516357	0.149653986096382	0.417124956846237	-0.02880041860044
-1.18225419521332	0.0185125079005957	-3.14482641220093	0.149672821164131	0.416848719120026	-0.0288700982928276
-1.18186056613922	0.0163046661764383	-3.13865685462952	0.149608477950096	0.416923612356186	-0.0288082901388407
-1.18937361240387	0.0267275515943766	-3.14917993545532	0.14966981112957	0.416756212711334	-0.0288798790425062
-1.18909347057343	0.0211783964186907	-3.14354109764099	0.149730771780014	0.41677713394165	-0.0288570001721382
-1.18859493732452	0.0274739433079958	-3.14091873168945	0.149711102247238	0.416604250669479	-0.0288784746080637
-1.19634687900543	0.0239080954343081	-3.14308309555054	0.149800464510918	0.416487693786621	-0.0287842508405447
-1.19179093837738	0.0324679687619209	-3.14327025413513	0.14973783493042	0.416531324386597	-0.0288121532648802
-1.20369029045105	0.0309502650052309	-3.13846015930176	0.149867355823517	0.4163998067379	-0.0287737622857094
-1.19913971424103	0.0322325117886066	-3.13884091377258	0.149869486689568	0.416450262069702	-0.0286748539656401
-1.2014342546463	0.0369460768997669	-3.14285516738892	0.149983242154121	0.416262894868851	-0.0286584161221981
-1.20726931095123	0.0321840792894363	-3.14725255966187	0.150021940469742	0.416269719600677	-0.0285163521766663
-1.20292818546295	0.0404632091522217	-3.13795685768127	0.150083228945732	0.416221678256989	-0.0285691488534212
-1.20936262607574	0.0367746502161026	-3.14560508728027	0.150195419788361	0.416088908910751	-0.0285520609468222
-1.20826029777527	0.0387894511222839	-3.1403865814209	0.15027941763401	0.416166454553604	-0.0283993650227785
-1.21498739719391	0.0419014021754265	-3.14111590385437	0.150365248322487	0.415936648845673	-0.0284072868525982
-1.21175706386566	0.0438324697315693	-3.14417600631714	0.150437861680984	0.416044294834137	-0.0283616706728935
-1.21172273159027	0.0464180745184422	-3.14006972312927	0.150483801960945	0.415957868099213	-0.0282487478107214
-1.21774733066559	0.0408429801464081	-3.13836240768433	0.150609135627747	0.415845155715942	-0.0282949768006802
-1.21297538280487	0.0461361706256866	-3.13884663581848	0.15069904923439	0.415917843580246	-0.0283315572887659
-1.22504949569702	0.0448354370892048	-3.14188981056213	0.1508998721838	0.415758579969406	-0.0283613707870245
-1.21707272529602	0.0506837964057922	-3.13845205307007	0.151004761457443	0.415762335062027	-0.0282782427966595
-1.22213494777679	0.0453838147222996	-3.14168739318848	0.151094436645508	0.415651679039001	-0.0283529348671436
-1.22070729732513	0.0488831400871277	-3.13419771194458	0.151240438222885	0.415691703557968	-0.0283615030348301
-1.22757995128632	0.048700537532568	-3.14130425453186	0.151411771774292	0.415544599294662	-0.0283385422080755
-1.22163617610931	0.0498307831585407	-3.13168668746948	0.151602908968925	0.415700286626816	-0.0283266678452492
-1.22969555854797	0.0480689853429794	-3.1369993686676	0.151680678129196	0.415533840656281	-0.0283347107470036
-1.22449278831482	0.0519662164151669	-3.13398504257202	0.151830345392227	0.415610700845718	-0.0282850116491318
-1.22839772701263	0.0496309213340282	-3.14488840103149	0.152095705270767	0.415371954441071	-0.0283096935600042
-1.22473084926605	0.0503458604216576	-3.14410400390625	0.152191892266273	0.415476232767105	-0.0282639544457197
-1.22969150543213	0.0535829924046993	-3.13686680793762	0.152286037802696	0.41536357998848	-0.0282240174710751
-1.22992062568665	0.0483119264245033	-3.14115738868713	0.15251699090004	0.415382444858551	-0.0281522870063782
-1.23033785820007	0.052666999399662	-3.14075684547424	0.152632027864456	0.415381163358688	-0.0282108336687088
-1.23770701885223	0.0463864207267761	-3.13688349723816	0.152934476733208	0.415306329727173	-0.0281443689018488
-1.23292970657349	0.0551642365753651	-3.13877129554749	0.153080940246582	0.415263175964355	-0.0281736925244331
-1.23646032810211	0.0545541904866695	-3.14409589767456	0.153302624821663	0.415146797895432	-0.0282025896012783
-1.2339813709259	0.0484776385128498	-3.14236736297607	0.153389140963554	0.415289729833603	-0.0282082296907902
-1.23947787284851	0.0510074496269226	-3.13680696487427	0.153571024537086	0.41511732339859	-0.0282552670687437
-1.23675692081451	0.049477580934763	-3.13903260231018	0.153828829526901	0.415187746286392	-0.0283212177455425
-1.23763942718506	0.0494214929640293	-3.14677572250366	0.15394201874733	0.415064543485641	-0.0284395013004541
-1.23721385002136	0.0458284728229046	-3.13771963119507	0.154146939516068	0.415135622024536	-0.0284680332988501
-1.24236667156219	0.0447534658014774	-3.14381742477417	0.15437825024128	0.41501572728157	-0.0286217443645
-1.23731124401093	0.0439014062285423	-3.14027142524719	0.154598385095596	0.41515189409256	-0.0286902338266373
-1.24038517475128	0.0435026064515114	-3.14870142936707	0.154847756028175	0.414943307638168	-0.0289378874003887
-1.23568904399872	0.0390671044588089	-3.14742255210876	0.155048578977585	0.415078371763229	-0.0290038883686066
-1.2464827299118	0.0368905775249004	-3.14773440361023	0.155257612466812	0.415079146623611	-0.029089542105794
-1.23917949199677	0.040903314948082	-3.14664483070374	0.155479937791824	0.415105938911438	-0.029127536341548
-1.24454379081726	0.0397952273488045	-3.14835047721863	0.155649021267891	0.415149122476578	-0.0292582660913467
-1.23851549625397	0.0333305858075619	-3.15010929107666	0.155783519148827	0.415321230888367	-0.0292554143816233
-1.24323654174805	0.0364487133920193	-3.15150618553162	0.156001761555672	0.415265530347824	-0.0291948430240154
-1.24192571640015	0.0293828789144754	-3.14823579788208	0.156287059187889	0.415459722280502	-0.0292354188859463
-1.23634600639343	0.034802969545126	-3.15122079849243	0.156373620033264	0.415527939796448	-0.0293811969459057
-1.24181950092316	0.0255956277251244	-3.16093897819519	0.15664978325367	0.415546387434006	-0.0292862579226494
-1.23765742778778	0.0333118364214897	-3.15547060966492	0.156773671507835	0.415727883577347	-0.0293186381459236
-1.24028313159943	0.0249028857797384	-3.15706729888916	0.157079443335533	0.415742725133896	-0.0293355509638786
-1.23456847667694	0.0259713623672724	-3.16260051727295	0.157231003046036	0.415903121232986	-0.0293246395885944
-1.24042165279388	0.0213737990707159	-3.16296458244324	0.157425060868263	0.415954649448395	-0.0292770359665155
-1.23202931880951	0.0236493088304996	-3.15880680084229	0.157666280865669	0.416207849979401	-0.0292947012931108
-1.2359653711319	0.021870257332921	-3.15923714637756	0.157860845327377	0.416118681430817	-0.029217267408967
-1.23159003257751	0.0204647406935692	-3.16955709457397	0.15808779001236	0.41639244556427	-0.0291138999164104
-1.23335313796997	0.0238870773464441	-3.16966485977173	0.158232480287552	0.416404902935028	-0.0290735941380262
-1.22540080547333	0.0168820042163134	-3.16619086265564	0.158354505896568	0.416572779417038	-0.0289832782000303
-1.22614729404449	0.0229621157050133	-3.17342233657837	0.158568069338799	0.41664132475853	-0.0289073865860701
-1.23022067546844	0.016167214140296	-3.17887568473816	0.158723920583725	0.41681906580925	-0.0288775749504566
-1.22224795818329	0.0223303623497486	-3.16938710212708	0.158915564417839	0.41694375872612	-0.0287013854831457
-1.23046159744263	0.0167956128716469	-3.18374586105347	0.159045025706291	0.416990399360657	-0.0286366119980812
-1.21985101699829	0.01797029748559	-3.180908203125	0.159237459301949	0.417227327823639	-0.0285311434417963
-1.22142684459686	0.0238518174737692	-3.17248439788818	0.159292817115784	0.417201340198517	-0.0283612627536058
-1.22503674030304	0.0160941146314144	-3.18910789489746	0.159565478563309	0.417398631572723	-0.028300691395998
-1.21856904029846	0.0185868889093399	-3.18335247039795	0.159562975168228	0.417561024427414	-0.0282362122088671
-1.22334623336792	0.0175096653401852	-3.18293166160584	0.159618601202965	0.41750755906105	-0.0280924271792173
-1.2218074798584	0.0203087963163853	-3.19381308555603	0.159894645214081	0.417698681354523	-0.0280215982347727
-1.21857786178589	0.0232842452824116	-3.18544340133667	0.159933716058731	0.417785316705704	-0.0279086548835039
-1.22387886047363	0.0210075657814741	-3.18675470352173	0.160119622945786	0.417848438024521	-0.0277332123368979
-1.21917045116425	0.0283607821911573	-3.1924364566803	0.160126373171806	0.417996853590012	-0.0276891309767962
-1.22539675235748	0.0216321479529142	-3.19212317466736	0.160208344459534	0.418115466833115	-0.0275639984756708
-1.22388398647308	0.024046054109931	-3.19182229042053	0.16034334897995	0.418218165636063	-0.0273661259561777
-1.22203958034515	0.0339367799460888	-3.1946280002594	0.160447791218758	0.418315708637238	-0.027340579777956
-1.22901105880737	0.0251475181430578	-3.19640111923218	0.160519689321518	0.418338119983673	-0.0272031556814909
-1.22040212154388	0.0335599035024643	-3.19409108161926	0.160551965236664	0.418550699949265	-0.0270318426191807
-1.22539162635803	0.034526813775301	-3.19554710388184	0.160590812563896	0.418477922677994	-0.0270031839609146
-1.22500848770142	0.0300093684345484	-3.19757461547852	0.160660192370415	0.418719202280045	-0.0267885625362396
-1.21967220306396	0.0374222807586193	-3.19784832000732	0.160674020648003	0.418788135051727	-0.0266750864684582
-1.22869205474854	0.0367607027292252	-3.20272493362427	0.160700112581253	0.418757796287537	-0.0265566408634186
-1.22349500656128	0.0376831628382206	-3.20045685768127	0.160815730690956	0.418928891420364	-0.026329156011343
-1.21978199481964	0.0452236868441105	-3.20350813865662	0.160739332437515	0.418970197439194	-0.0262851752340794
-1.23150742053986	0.0423927754163742	-3.20115804672241	0.160858646035194	0.419017285108566	-0.0260404124855995
-1.22564470767975	0.047341488301754	-3.20473408699036	0.160825669765472	0.419072896242142	-0.0258866716176271
-1.22277641296387	0.0533337108790874	-3.20083332061768	0.160747274756432	0.419143944978714	-0.0257961321622133
-1.23280298709869	0.0487531125545502	-3.2051568031311	0.160910978913307	0.419214695692062	-0.0255659371614456
-1.22359657287598	0.0580035671591759	-3.20190596580505	0.160752177238464	0.419414162635803	-0.0254386961460114
-1.22753667831421	0.0574875697493553	-3.20310688018799	0.160734474658966	0.419370740652084	-0.0252576842904091
-1.22655808925629	0.0557726137340069	-3.21262621879578	0.160740718245506	0.41949263215065	-0.0250265579670668
-1.22665882110596	0.0639961063861847	-3.20822858810425	0.160654589533806	0.419590413570404	-0.0248916167765856
-1.23209273815155	0.0587905086576939	-3.20516228675842	0.160590767860413	0.419558703899384	-0.0246660336852074
-1.22506964206696	0.0669837072491646	-3.20393538475037	0.160461485385895	0.419738173484802	-0.0244623180478811
-1.22870826721191	0.0663571432232857	-3.20342898368835	0.160446494817734	0.419638991355896	-0.0242728460580111
-1.21986377239227	0.068677045404911	-3.2049925327301	0.160330131649971	0.419762969017029	-0.0241229422390461
-1.22628259658813	0.0708256810903549	-3.20861005783081	0.160235971212387	0.419730931520462	-0.0240364782512188
-1.22533559799194	0.0691802576184273	-3.2069685459137	0.160174861550331	0.419892191886902	-0.023829635232687
-1.21933162212372	0.076750747859478	-3.20508074760437	0.160010159015656	0.419785112142563	-0.0237841140478849
-1.22438108921051	0.0716133415699005	-3.2080979347229	0.15990024805069	0.419749170541763	-0.023658873513341
-1.21775805950165	0.0761974602937698	-3.20035815238953	0.159790828824043	0.419835537672043	-0.0235789101570845
-1.22090148925781	0.0788403078913689	-3.207364320755	0.15966722369194	0.419731646776199	-0.0236021615564823
-1.2236635684967	0.073334813117981	-3.21031332015991	0.159610643982887	0.419827789068222	-0.0235556103289127
-1.21781885623932	0.077477864921093	-3.20356059074402	0.159460783004761	0.419786363840103	-0.0234338585287333
-1.22004187107086	0.0834731310606003	-3.20761060714722	0.159287840127945	0.419681966304779	-0.0234658196568489
-1.22668540477753	0.0787597447633743	-3.20047688484192	0.15919816493988	0.419683933258057	-0.0234372988343239
-1.21879935264587	0.0790653452277184	-3.20244812965393	0.159065708518028	0.419715821743011	-0.0233080182224512
-1.21880090236664	0.0848069861531258	-3.19556164741516	0.15886963903904	0.419531553983688	-0.023303683847189
-1.22250866889954	0.076863594353199	-3.20202612876892	0.158774629235268	0.419438362121582	-0.0232024099677801
-1.21515583992004	0.0810863152146339	-3.20011758804321	0.158586487174034	0.419484883546829	-0.0232101082801819
-1.21883320808411	0.0848532244563103	-3.19017672538757	0.158415153622627	0.419256329536438	-0.0232042241841555
-1.21905314922333	0.0807273462414742	-3.19801068305969	0.158348068594933	0.419252902269363	-0.0230736248195171
-1.21495640277863	0.0874092876911163	-3.19497227668762	0.15813921391964	0.41920804977417	-0.0230378545820713
-1.2221314907074	0.0828576609492302	-3.18946671485901	0.158052802085876	0.419012844562531	-0.0229161605238914
-1.2177916765213	0.089120976626873	-3.19257116317749	0.157899722456932	0.419020622968674	-0.0228021312505007
-1.21774077415466	0.0914606675505638	-3.19068050384521	0.157746881246567	0.418826103210449	-0.022701820358634
-1.2143075466156	0.0862250328063965	-3.18387269973755	0.157611310482025	0.418796747922897	-0.0225172322243452
-1.21290218830109	0.0955461412668228	-3.18104481697083	0.157428309321404	0.418651044368744	-0.0224366635084152
-1.21809709072113	0.0908918082714081	-3.18367123603821	0.157358065247536	0.418576896190643	-0.0223024487495422
-1.21171414852142	0.0918901041150093	-3.17636799812317	0.157129555940628	0.418569028377533	-0.0221799425780773
-1.21611201763153	0.0992998629808426	-3.17801094055176	0.157043233513832	0.418339341878891	-0.0220943335443735
-1.21513211727142	0.0915014073252678	-3.1820707321167	0.156900182366371	0.418396830558777	-0.0219556223601103
-1.20908081531525	0.100248090922832	-3.17331123352051	0.156760305166245	0.418303430080414	-0.0218569431453943
-1.21634292602539	0.0960123538970947	-3.18129539489746	0.156629219651222	0.418056547641754	-0.021936509758234
-1.21128594875336	0.0948150306940079	-3.1761748790741	0.156455591320992	0.418120056390762	-0.0218653399497271
-1.21360921859741	0.100161008536816	-3.17302250862122	0.15631265938282	0.417963951826096	-0.0219365824013948
-1.21708810329437	0.0938564091920853	-3.17760324478149	0.156283274292946	0.417898416519165	-0.0219729691743851
-1.21280431747437	0.0985399186611176	-3.16808938980103	0.156130254268646	0.417914181947708	-0.0218876898288727
-1.21827685832977	0.102530993521214	-3.16704773902893	0.156011492013931	0.417799532413483	-0.0219783578068018
-1.2139927148819	0.099970854818821	-3.17130851745605	0.155943557620049	0.417809367179871	-0.0220011193305254
-1.2136515378952	0.104888565838337	-3.15578079223633	0.155714586377144	0.417730122804642	-0.0219736546278
-1.21781432628632	0.0989231392741203	-3.16774654388428	0.155651524662971	0.417635977268219	-0.0219510588794947
-1.21424949169159	0.105940215289593	-3.16509509086609	0.155547246336937	0.417677134275436	-0.0219941288232803
-1.22230422496796	0.103356868028641	-3.16560435295105	0.155419856309891	0.417507022619247	-0.0219052545726299
-1.21884560585022	0.106817230582237	-3.16159081459045	0.155341982841492	0.417563885450363	-0.0219223015010357
-1.21810960769653	0.106657087802887	-3.16107773780823	0.155124753713608	0.417447805404663	-0.021978598088026
-1.22124350070953	0.0999348536133766	-3.16200089454651	0.155104458332062	0.417467057704926	-0.0220088120549917
-1.21598374843597	0.108831658959389	-3.15677571296692	0.154854297637939	0.417444199323654	-0.022093528881669
-1.22209548950195	0.104115381836891	-3.16208410263062	0.154931992292404	0.417422413825989	-0.0221361219882965
-1.21627151966095	0.105771876871586	-3.15163826942444	0.154772877693176	0.417451143264771	-0.0221924390643835
-1.22616052627563	0.107921294867992	-3.15625262260437	0.154717162251472	0.417293429374695	-0.0222143121063709
-1.22068107128143	0.109908059239388	-3.14985132217407	0.154550835490227	0.41734379529953	-0.022261718288064
-1.22372484207153	0.112342208623886	-3.16117334365845	0.154444128274918	0.417256116867065	-0.0223064180463552
-1.22619235515594	0.102687507867813	-3.15643858909607	0.154431685805321	0.41732731461525	-0.0222930423915386
-1.22411572933197	0.116564244031906	-3.14681696891785	0.154280304908752	0.417315453290939	-0.0223548393696547
-1.22804725170135	0.10857692360878	-3.15620803833008	0.154184922575951	0.417162656784058	-0.022364841774106
-1.22209668159485	0.110253408551216	-3.14868593215942	0.154010012745857	0.417308241128922	-0.0223900992423296
-1.22966146469116	0.111836545169353	-3.14725875854492	0.15393178164959	0.417176604270935	-0.0223698448389769
-1.230872631073	0.10831867903471	-3.15376091003418	0.153854995965958	0.417204439640045	-0.0223862696439028
-1.22919487953186	0.114832624793053	-3.15119886398315	0.153740510344505	0.417203903198242	-0.0223583020269871
-1.23693156242371	0.109580382704735	-3.15270304679871	0.153704017400742	0.417099118232727	-0.0223628617823124
-1.22846972942352	0.113872870802879	-3.14632153511047	0.153557762503624	0.417232066392899	-0.0223590414971113
-1.23263764381409	0.114016704261303	-3.14572954177856	0.153400808572769	0.416987210512161	-0.0223426632583141
-1.23185420036316	0.112853139638901	-3.14256691932678	0.153244510293007	0.417016386985779	-0.0223285872489214
-1.22895526885986	0.116490088403225	-3.14568090438843	0.153117164969444	0.416883885860443	-0.0224066022783518
-1.23509097099304	0.108095899224281	-3.14519953727722	0.153055354952812	0.416937053203583	-0.0224299617111683
-1.22853291034698	0.114393718540668	-3.13787984848022	0.152912572026253	0.416900485754013	-0.0224971640855074
-1.23403382301331	0.112379282712936	-3.14858889579773	0.15280182659626	0.41662672162056	-0.0226309914141893
-1.23057293891907	0.10774239897728	-3.13953995704651	0.152789071202278	0.41674742102623	-0.0226330850273371
-1.23148691654205	0.111734502017498	-3.13619422912598	0.152604907751083	0.416512191295624	-0.0227432232350111
-1.23224377632141	0.105129972100258	-3.13581609725952	0.152520105242729	0.416524708271027	-0.0227716993540525
-1.23123669624329	0.111022025346756	-3.13976144790649	0.152346983551979	0.416517198085785	-0.0228709504008293
-1.23241221904755	0.104447677731514	-3.14028334617615	0.152312263846397	0.416419625282288	-0.022890817373991
-1.22652888298035	0.109442323446274	-3.13710784912109	0.152272090315819	0.416418761014938	-0.0229798685759306
-1.22946417331696	0.106719896197319	-3.13699746131897	0.15209174156189	0.41623517870903	-0.023059468716383
-1.23062372207642	0.104804426431656	-3.13396453857422	0.152127131819725	0.416291236877441	-0.0230523161590099
-1.22735679149628	0.107864208519459	-3.13134360313416	0.151932433247566	0.416078478097916	-0.0232051052153111
-1.23445844650269	0.101660616695881	-3.13801741600037	0.151913613080978	0.416115194559097	-0.0232517030090094
-1.22728884220123	0.108942091464996	-3.13290166854858	0.151813089847565	0.416015207767487	-0.0233115199953318
-1.23197150230408	0.10239265114069	-3.12863063812256	0.151758328080177	0.415971338748932	-0.0233198571950197
-1.22764134407043	0.105725213885307	-3.12669229507446	0.151682570576668	0.415932863950729	-0.0234321895986795
-1.23461163043976	0.101429238915443	-3.13051414489746	0.151702538132668	0.415798515081406	-0.0235134288668633
-1.22903478145599	0.103757709264755	-3.1296968460083	0.151525765657425	0.415855437517166	-0.0235799010843039
-1.23074412345886	0.0977166816592216	-3.12583637237549	0.15152196586132	0.415659993886948	-0.0236494783312082
-1.22342658042908	0.102531045675278	-3.12251734733582	0.151451885700226	0.415704369544983	-0.0238101985305548
-1.22972726821899	0.0990516319870949	-3.128666639328	0.151338309049606	0.415591567754745	-0.023944953456521
-1.22594034671783	0.0957203656435013	-3.1310396194458	0.151363953948021	0.415612399578094	-0.0239519458264112
-1.22898244857788	0.0999099165201187	-3.1262788772583	0.151363864541054	0.415517151355743	-0.0240396801382303
-1.22565746307373	0.0947617292404175	-3.1258749961853	0.151278465986252	0.41553270816803	-0.0241550635546446
-1.2264209985733	0.094950757920742	-3.13019514083862	0.151231080293655	0.415481775999069	-0.0242196377366781
-1.22568273544312	0.091148778796196	-3.12560200691223	0.151337042450905	0.415542632341385	-0.0242917016148567
-1.22936534881592	0.0961436852812767	-3.12479496002197	0.151219457387924	0.415489196777344	-0.024374445900321
-1.22704899311066	0.0946129262447357	-3.12851119041443	0.151288688182831	0.415564209222794	-0.0243959315121174
-1.2261415719986	0.095270149409771	-3.12854957580566	0.151127025485039	0.415488451719284	-0.024507587775588
-1.22903180122375	0.0904281735420227	-3.1271390914917	0.151277184486389	0.41562095284462	-0.0245929546654224
-1.22909283638	0.0958840548992157	-3.12602281570435	0.151239395141602	0.415610820055008	-0.0246742609888315
-1.23321652412415	0.0928218513727188	-3.12937235832214	0.151251718401909	0.415642261505127	-0.0247016064822674
-1.23163223266602	0.0929728150367737	-3.13185620307922	0.151214256882668	0.415670603513718	-0.0248150993138552
-1.2376868724823	0.0909761413931847	-3.14025187492371	0.151280418038368	0.415853142738342	-0.0249317102134228
-1.23173534870148	0.095067098736763	-3.12623810768127	0.151338666677475	0.415859133005142	-0.0250271707773209
-1.2380758523941	0.0897270292043686	-3.13007950782776	0.151357755064964	0.415824830532074	-0.025146434083581
-1.23050081729889	0.0947081595659256	-3.13039898872375	0.151354849338531	0.415998965501785	-0.0252743735909462
-1.23664593696594	0.0891191139817238	-3.1334183216095	0.151460751891136	0.416005194187164	-0.0253669023513794
-1.23459768295288	0.0887231826782227	-3.12975096702576	0.151434168219566	0.416263341903687	-0.0253823921084404
-1.24090158939362	0.0941231623291969	-3.1357433795929	0.151564627885818	0.416159927845001	-0.0254431050270796
-1.23563385009766	0.0878449976444244	-3.14106512069702	0.15164241194725	0.416371315717697	-0.0254295859485865
-1.23713862895966	0.093637503683567	-3.13424968719482	0.151650741696358	0.416342377662659	-0.0253798775374889
-1.24302518367767	0.0881012603640556	-3.13669633865356	0.151743695139885	0.416540205478668	-0.0253906548023224
-1.23708164691925	0.0986500233411789	-3.13525247573853	0.151763454079628	0.416723638772964	-0.0254047140479088
-1.24577069282532	0.0931967347860336	-3.14127564430237	0.151930391788483	0.416740745306015	-0.0253207851201296
-1.23875284194946	0.100244544446468	-3.1377637386322	0.151961550116539	0.416929215192795	-0.0252495054155588
-1.24274706840515	0.0962310433387756	-3.14193344116211	0.152005448937416	0.416963219642639	-0.0252378676086664
-1.2376629114151	0.0970372036099434	-3.14577603340149	0.15203945338726	0.417231857776642	-0.02518055960536
-1.24838531017303	0.100342884659767	-3.14510083198547	0.152166351675987	0.417238742113113	-0.0251370873302221
-1.24475347995758	0.0972717851400375	-3.15115213394165	0.152219921350479	0.417375981807709	-0.0251731630414724
-1.24178028106689	0.101716458797455	-3.14231824874878	0.152216985821724	0.417504370212555	-0.0252196602523327
-1.25047242641449	0.0972498878836632	-3.14674258232117	0.152376487851143	0.417523741722107	-0.0252187177538872
-1.24142968654633	0.0982589721679688	-3.1486918926239	0.152442455291748	0.417789369821548	-0.0252865124493837
-1.24490702152252	0.101084746420383	-3.14944648742676	0.152430936694145	0.417844533920288	-0.0253908578306437
-1.25100934505463	0.0963691249489784	-3.16047167778015	0.152592882514	0.418051600456238	-0.0253621954470873
-1.24850308895111	0.100280448794365	-3.14851331710815	0.152678489685059	0.418179780244827	-0.0254296623170376
-1.25911009311676	0.097984254360199	-3.15950059890747	0.152673617005348	0.418207079172134	-0.0254780743271112
-1.25109887123108	0.103611193597317	-3.15757918357849	0.152784913778305	0.418385595083237	-0.0254322849214077
-1.25821626186371	0.103151194751263	-3.15649676322937	0.152827635407448	0.418438166379929	-0.0254854299128056
-1.2548725605011	0.103737026453018	-3.15965247154236	0.152909696102142	0.418647468090057	-0.0255414061248302
-1.25856232643127	0.101851515471935	-3.16345357894897	0.152878850698471	0.418725848197937	-0.025602338835597
-1.26424825191498	0.0998482033610344	-3.16227769851685	0.153101354837418	0.418814331293106	-0.0256405249238014
-1.25723516941071	0.10450691729784	-3.16422510147095	0.153051808476448	0.418943017721176	-0.0257369745522738
-1.26250123977661	0.101748816668987	-3.17098808288574	0.153063625097275	0.418937802314758	-0.0257599018514156
-1.25941908359528	0.101577177643776	-3.161212682724	0.153120040893555	0.419185787439346	-0.0257795210927725
-1.26284217834473	0.103209838271141	-3.17127299308777	0.153206512331963	0.419137269258499	-0.025901785120368
-1.26283967494965	0.0998308062553406	-3.16752481460571	0.153339266777039	0.419247299432755	-0.0259550027549267
-1.2624922990799	0.107301689684391	-3.15955090522766	0.153281778097153	0.419249564409256	-0.0260097794234753
-1.26786816120148	0.0989226698875427	-3.1671929359436	0.153377860784531	0.419328480958939	-0.0260835792869329
-1.26058745384216	0.102218881249428	-3.17036890983582	0.153391867876053	0.419397801160812	-0.0261040534824133
-1.26506948471069	0.100293837487698	-3.16639614105225	0.153325632214546	0.419356763362885	-0.0261208266019821
-1.26369976997375	0.100776627659798	-3.17355370521545	0.153501227498055	0.419444620609283	-0.02607193402946
-1.2646290063858	0.103007689118385	-3.17164516448975	0.153507769107819	0.419450104236603	-0.0260583553463221
-1.2672153711319	0.101487144827843	-3.17251133918762	0.153600081801414	0.41959610581398	-0.0260748565196991
-1.26333487033844	0.108148135244846	-3.16798520088196	0.153577268123627	0.419503301382065	-0.0260846875607967
-1.26646065711975	0.103579588234425	-3.1770920753479	0.153652057051659	0.419460624456406	-0.026051938533783
-1.26166868209839	0.104468405246735	-3.17211151123047	0.153616175055504	0.419609665870667	-0.026155861094594
-1.26687502861023	0.103599540889263	-3.1673219203949	0.153627097606659	0.41947928071022	-0.0261336769908667
-1.26539492607117	0.101671762764454	-3.17238235473633	0.153727471828461	0.419594049453735	-0.026203578338027
-1.25870430469513	0.106111466884613	-3.16248893737793	0.153690844774246	0.419533729553223	-0.0262146014720201
-1.26602065563202	0.100189313292503	-3.1661524772644	0.153815224766731	0.419500410556793	-0.0261367596685886
-1.25479221343994	0.103096924722195	-3.17219734191895	0.15378774702549	0.41964453458786	-0.0262249000370502
-1.25919580459595	0.101421251893044	-3.16710257530212	0.153723761439323	0.419523894786835	-0.0261856112629175
-1.26152396202087	0.099343478679657	-3.17777919769287	0.153826355934143	0.41956827044487	-0.0261610690504313
-1.25456380844116	0.104954890906811	-3.17126846313477	0.153755784034729	0.419610500335693	-0.0261575020849705
-1.26335215568542	0.0994492098689079	-3.17121052742004	0.15380172431469	0.419460773468018	-0.0260614082217216
-1.25277662277222	0.102587513625622	-3.17070698738098	0.153871387243271	0.419593095779419	-0.0259825345128775
-1.25065302848816	0.104901507496834	-3.16817712783813	0.153758808970451	0.41945293545723	-0.026011748239398
-1.25710868835449	0.0971061661839485	-3.1766049861908	0.153805091977119	0.419518232345581	-0.0258970614522696
-1.24926698207855	0.105032615363598	-3.16579079627991	0.153813779354095	0.419510811567307	-0.0259408447891474
-1.25586557388306	0.0987939387559891	-3.17632174491882	0.153798818588257	0.419414609670639	-0.0259627718478441
-1.2535492181778	0.102453023195267	-3.17285966873169	0.15378075838089	0.41952508687973	-0.025883749127388
-1.25508165359497	0.105443574488163	-3.16862630844116	0.153783470392227	0.419396549463272	-0.0258754398673773
-1.24981606006622	0.101608909666538	-3.17288446426392	0.153842583298683	0.419440448284149	-0.0258192308247089
-1.24697434902191	0.106238663196564	-3.16905665397644	0.15372671186924	0.419375360012054	-0.0258113238960505
-1.25244212150574	0.102609135210514	-3.1692852973938	0.153743743896484	0.419335782527924	-0.0257447008043528
-1.24657440185547	0.10283438116312	-3.17020511627197	0.153726637363434	0.419384390115738	-0.0257475003600121
-1.25185167789459	0.107314750552177	-3.1711688041687	0.153678476810455	0.419293880462646	-0.0256773587316275
-1.25132036209106	0.103198401629925	-3.17025113105774	0.153695359826088	0.419302314519882	-0.0256709754467011
-1.24617803096771	0.108724527060986	-3.16900634765625	0.153644159436226	0.419317483901978	-0.0256059132516384
-1.25643706321716	0.110799461603165	-3.17117595672607	0.15365843474865	0.419233202934265	-0.0255190599709749
-1.25192892551422	0.109103284776211	-3.16735935211182	0.153655618429184	0.419295698404312	-0.0255319029092789
-1.24846851825714	0.113141492009163	-3.16733336448669	0.153581947088242	0.419294804334641	-0.0254683997482061
-1.25994861125946	0.107602261006832	-3.16858744621277	0.153554171323776	0.419254422187805	-0.0254906769841909
-1.25062799453735	0.109851233661175	-3.16910290718079	0.153521686792374	0.419381678104401	-0.0254685115069151
-1.25533187389374	0.109716191887856	-3.17078638076782	0.153509184718132	0.419201731681824	-0.0254824366420507
-1.25600945949554	0.107761070132256	-3.1646454334259	0.153479248285294	0.419391065835953	-0.0254457574337721
-1.25222492218018	0.113283596932888	-3.16489028930664	0.153373807668686	0.419234722852707	-0.0255705565214157
-1.25625562667847	0.108607403934002	-3.16799783706665	0.153353720903397	0.419148027896881	-0.0255990531295538
-1.250284075737	0.106557406485081	-3.16703343391418	0.153400629758835	0.419146865606308	-0.0256168637424707
-1.24916434288025	0.110774248838425	-3.17110800743103	0.153355434536934	0.419119030237198	-0.0257484931498766
-1.25651872158051	0.105087302625179	-3.17131185531616	0.153397873044014	0.419162034988403	-0.0257085021585226
-1.24646174907684	0.109147749841213	-3.16164088249207	0.153296679258347	0.419087439775467	-0.0257343333214521
-1.25252485275269	0.104717560112476	-3.17207384109497	0.153343230485916	0.418967247009277	-0.0257751699537039
-1.24681639671326	0.106115192174911	-3.17312502861023	0.153281018137932	0.419027596712112	-0.0257259868085384
-1.24778866767883	0.106437735259533	-3.16332483291626	0.153244033455849	0.418898969888687	-0.0257756039500237
-1.24670350551605	0.102410838007927	-3.16512441635132	0.153307005763054	0.418975949287415	-0.0256856363266706
-1.24179363250732	0.106842711567879	-3.16770219802856	0.153177201747894	0.418910354375839	-0.0256577078253031
-1.24755787849426	0.101977735757828	-3.16390013694763	0.153325170278549	0.418850362300873	-0.0255483109503984
-1.24011492729187	0.105405546724796	-3.16542744636536	0.15329173207283	0.418907642364502	-0.025472117587924
-1.23938679695129	0.106169536709785	-3.16646075248718	0.153266593813896	0.418755501508713	-0.0254197418689728
-1.2384033203125	0.101640239357948	-3.16187930107117	0.153260767459869	0.418766528367996	-0.0252371449023485
-1.23592877388	0.110036462545395	-3.16575217247009	0.153233602643013	0.418703645467758	-0.0251169037073851
-1.23888981342316	0.104127950966358	-3.16728782653809	0.153306990861893	0.418695241212845	-0.0250430554151535
-1.23513638973236	0.105216398835182	-3.16054081916809	0.153256058692932	0.418798297643662	-0.0249438900500536
-1.24058079719543	0.106061570346355	-3.16326093673706	0.15332305431366	0.418618649244308	-0.0248710680752993
-1.23438370227814	0.108576931059361	-3.16524624824524	0.153361290693283	0.418693244457245	-0.0247999895364046
-1.23619675636292	0.110556170344353	-3.15938019752502	0.153340637683868	0.418585389852524	-0.0247186478227377
-1.24202442169189	0.107744082808495	-3.16213250160217	0.153361797332764	0.418642401695251	-0.0246211942285299
-1.23538815975189	0.116120062768459	-3.16011476516724	0.153310358524323	0.418629884719849	-0.0245626904070377
-1.24194729328156	0.105135105550289	-3.16514945030212	0.153398439288139	0.418507933616638	-0.0244616661220789
-1.23370802402496	0.114332534372807	-3.15909337997437	0.15334664285183	0.418623507022858	-0.0244090761989355
-1.23840296268463	0.113575823605061	-3.16757082939148	0.153355047106743	0.418502956628799	-0.0243851952254772
-1.23851406574249	0.109549939632416	-3.16926884651184	0.153364047408104	0.418557345867157	-0.0242662969976664
-1.23166632652283	0.116643697023392	-3.15684390068054	0.153350666165352	0.418553501367569	-0.0242559835314751
-1.24312007427216	0.111837446689606	-3.16631245613098	0.153400480747223	0.418476521968842	-0.0242764241993427
-1.23506379127502	0.108478687703609	-3.16604685783386	0.153377950191498	0.418584674596787	-0.0242253076285124
-1.23756611347198	0.113702692091465	-3.16191577911377	0.153384327888489	0.418393135070801	-0.0242652352899313
-1.23424661159515	0.10650172829628	-3.16512417793274	0.153394430875778	0.4184610247612	-0.0243310946971178
-1.22782135009766	0.11306618899107	-3.16090226173401	0.153378814458847	0.418361395597458	-0.0243833623826504
-1.23526728153229	0.106094300746918	-3.16412425041199	0.153380796313286	0.418354660272598	-0.0243990309536457
-1.2280216217041	0.109203658998013	-3.15971422195435	0.15341180562973	0.418380379676819	-0.0244924426078796
-1.23691940307617	0.107338860630989	-3.16624450683594	0.153446480631828	0.418251276016235	-0.0244968701153994
-1.23064255714417	0.110697142779827	-3.16289210319519	0.153439879417419	0.41836416721344	-0.0244566593319178
-1.23548710346222	0.116145491600037	-3.1584300994873	0.153402253985405	0.418272823095322	-0.0244710631668568
-1.23238039016724	0.113466560840607	-3.15682506561279	0.153432622551918	0.418267905712128	-0.0243676118552685
-1.2351838350296	0.113954544067383	-3.1637589931488	0.153419077396393	0.418244183063507	-0.0242942776530981
-1.2373708486557	0.113105535507202	-3.15729713439941	0.153436467051506	0.418413400650024	-0.0241384450346231
-1.23302698135376	0.121463887393475	-3.16030383110046	0.153313502669334	0.41834345459938	-0.0240570940077305
-1.24057769775391	0.118057668209076	-3.16371774673462	0.15335039794445	0.418388396501541	-0.0239928532391787
-1.23503065109253	0.122874215245247	-3.15816855430603	0.153382778167725	0.418544143438339	-0.0238734930753708
-1.24155735969543	0.125510200858116	-3.16192221641541	0.153340712189674	0.418385237455368	-0.0238368362188339
-1.23931396007538	0.120794557034969	-3.16180205345154	0.153402209281921	0.418481469154358	-0.0237528048455715
-1.23880958557129	0.130475670099258	-3.15394639968872	0.153327330946922	0.418426126241684	-0.0237035546451807
-1.24198389053345	0.124288685619831	-3.1629536151886	0.153363317251205	0.418353974819183	-0.023635433986783
-1.23528051376343	0.127432182431221	-3.1620774269104	0.153233617544174	0.418436259031296	-0.0236030053347349
-1.24122047424316	0.129619792103767	-3.15501618385315	0.153184145689011	0.418381690979004	-0.0236650072038174
-1.2425525188446	0.125882670283318	-3.15940856933594	0.153289765119553	0.418413937091827	-0.023583859205246
-1.23839282989502	0.133420169353485	-3.15500545501709	0.153163909912109	0.41844579577446	-0.0235942602157593
-1.24776983261108	0.130590423941612	-3.15491247177124	0.153230294585228	0.418283611536026	-0.0235937982797623
-1.24500334262848	0.135658279061317	-3.15837669372559	0.153213188052177	0.418429404497147	-0.0235575344413519
-1.24414992332458	0.137172967195511	-3.15967774391174	0.153210610151291	0.418237566947937	-0.0235144644975662
-1.24776995182037	0.131558433175087	-3.15680527687073	0.153150320053101	0.418396055698395	-0.0234542116522789
-1.24634277820587	0.141289040446281	-3.15397477149963	0.153093755245209	0.418289095163345	-0.0234555136412382
-1.25192129611969	0.136675268411636	-3.16161060333252	0.153163224458694	0.418214470148087	-0.0234713032841682
-1.24710428714752	0.136329412460327	-3.15493655204773	0.153009086847305	0.418385833501816	-0.0233510695397854
-1.25410068035126	0.142793893814087	-3.15687012672424	0.153014466166496	0.41821700334549	-0.023485416546464
-1.25332236289978	0.13865952193737	-3.16297483444214	0.153015971183777	0.418251186609268	-0.0234594959765673
-1.24893188476563	0.142810434103012	-3.15210843086243	0.1529391258955	0.41822823882103	-0.0234378669410944
-1.25545835494995	0.140441104769707	-3.16235375404358	0.1529481112957	0.418118417263031	-0.0235021747648716
-1.25472927093506	0.137949734926224	-3.15253520011902	0.15294873714447	0.418277233839035	-0.0233980659395456
-1.2540146112442	0.14521586894989	-3.15172958374023	0.152873918414116	0.418085038661957	-0.0233509913086891
-1.25811910629272	0.140039131045341	-3.15761160850525	0.152932554483414	0.418152034282684	-0.023353336378932
-1.25456345081329	0.146238252520561	-3.15383553504944	0.152855217456818	0.418123841285706	-0.0233368016779423
-1.26203513145447	0.14297853410244	-3.15025472640991	0.152890309691429	0.418058037757874	-0.0233052112162113
-1.25431990623474	0.144396767020226	-3.15217924118042	0.152948692440987	0.418123245239258	-0.0233386438339949
-1.26017951965332	0.145797193050385	-3.15729737281799	0.152853041887283	0.417975723743439	-0.023412324488163
-1.25990879535675	0.140370979905128	-3.15857481956482	0.152941912412643	0.418007791042328	-0.0234258361160755
-1.25674259662628	0.14870211482048	-3.15099811553955	0.152976214885712	0.417978852987289	-0.0235154908150434
-1.26617991924286	0.142627954483032	-3.15376472473145	0.152969181537628	0.417930006980896	-0.0235207211226225
-1.25918185710907	0.146827325224876	-3.15682077407837	0.153018772602081	0.417964637279511	-0.0235756821930408
-1.25864791870117	0.148648545145988	-3.15330672264099	0.153009533882141	0.417974472045898	-0.0236508343368769
-1.26456558704376	0.14072522521019	-3.15553140640259	0.153124809265137	0.417954593896866	-0.0236404575407505
-1.25478494167328	0.150339290499687	-3.1549437046051	0.152979597449303	0.418018281459808	-0.0237211175262928
-1.26338231563568	0.143892392516136	-3.15715432167053	0.152994871139526	0.417890250682831	-0.0237652361392975
-1.26295471191406	0.140618592500687	-3.15784525871277	0.153047040104866	0.417980432510376	-0.0236496683210135
-1.26079404354095	0.147201970219612	-3.14994072914124	0.15300427377224	0.41805973649025	-0.0237557385116816
-1.26774096488953	0.142324268817902	-3.15874910354614	0.153042823076248	0.417984217405319	-0.0237220693379641
-1.2615875005722	0.145114943385124	-3.15904569625854	0.153152078390121	0.418160170316696	-0.0236303396522999
-1.2654515504837	0.14927376806736	-3.15504240989685	0.15308803319931	0.418101191520691	-0.023699713870883
-1.26658582687378	0.147380009293556	-3.15859079360962	0.153117954730988	0.418140739202499	-0.02365349419415
-1.26571798324585	0.151974707841873	-3.15474462509155	0.153056591749191	0.418231755495071	-0.0236388817429543
-1.27158200740814	0.144639208912849	-3.15529680252075	0.153189465403557	0.41829240322113	-0.0236530397087336
-1.26766884326935	0.149737045168877	-3.15901947021484	0.153065338730812	0.418358206748962	-0.0237013380974531
-1.27598905563354	0.147594854235649	-3.1593770980835	0.153066411614418	0.418333321809769	-0.0237635783851147
-1.26933622360229	0.152269378304482	-3.1550886631012	0.153130069375038	0.41851282119751	-0.0237696412950754
-1.27449011802673	0.153344184160233	-3.15620112419128	0.153028190135956	0.418445408344269	-0.0239048488438129
-1.27737998962402	0.147294357419014	-3.15860295295715	0.153065949678421	0.418560177087784	-0.0238827355206013
-1.27333605289459	0.155097439885139	-3.15415787696838	0.153011083602905	0.41860157251358	-0.0239809863269329
-1.28063082695007	0.151596650481224	-3.1585373878479	0.153065159916878	0.418515622615814	-0.024139704182744
-1.27930068969727	0.150578245520592	-3.15436768531799	0.152966469526291	0.418642580509186	-0.0241409651935101
-1.27638828754425	0.156978771090508	-3.14867520332336	0.152923464775085	0.418553650379181	-0.0242749787867069
-1.28516924381256	0.14980910718441	-3.15702366828918	0.15290941298008	0.418580740690231	-0.0243197157979012
-1.27681457996368	0.151736736297607	-3.15171456336975	0.152768179774284	0.418741315603256	-0.0243493355810642
-1.28414261341095	0.154042303562164	-3.15485382080078	0.152802348136902	0.418651789426804	-0.0244775824248791
-1.28453683853149	0.154064804315567	-3.16036486625671	0.15275302529335	0.418766647577286	-0.0244926363229752
-1.28208589553833	0.157733052968979	-3.1531765460968	0.152662202715874	0.41869854927063	-0.0245344508439302
-1.28949010372162	0.152271643280983	-3.15008664131165	0.152662858366966	0.418674767017365	-0.0246128682047129
-1.28274989128113	0.159045934677124	-3.15370678901672	0.152485057711601	0.418742090463638	-0.0247315838932991
-1.29157328605652	0.155072823166847	-3.15726184844971	0.152427792549133	0.418658077716827	-0.0248467158526182
-1.2882673740387	0.154216200113297	-3.15188789367676	0.15225838124752	0.418779313564301	-0.0249348822981119
-1.29306638240814	0.158780008554459	-3.15586924552917	0.152288272976875	0.41862690448761	-0.0251584779471159
-1.28885650634766	0.153654560446739	-3.15936899185181	0.152216404676437	0.418798327445984	-0.0253178607672453
-1.29309642314911	0.156554609537125	-3.14645910263062	0.152084648609161	0.418626099824905	-0.0255000405013561
-1.29826581478119	0.149380654096603	-3.14844250679016	0.152042955160141	0.418667942285538	-0.025740122422576
-1.2939270734787	0.155268043279648	-3.14919924736023	0.151904210448265	0.41862428188324	-0.0259607937186956
-1.2956463098526	0.145408466458321	-3.15145540237427	0.151886805891991	0.41853928565979	-0.0262095760554075
-1.29238784313202	0.150098875164986	-3.14814352989197	0.151635304093361	0.418542087078094	-0.0263704061508179
-1.2960147857666	0.146651282906532	-3.14568400382996	0.151662856340408	0.418401747941971	-0.0266761146485806
-1.29237878322601	0.14165186882019	-3.15047359466553	0.151619955897331	0.418518632650375	-0.0268179159611464
-1.29753804206848	0.147044852375984	-3.14884853363037	0.151444554328918	0.418366104364395	-0.0269674230366945
-1.29930055141449	0.142311751842499	-3.15146470069885	0.151439994573593	0.418379157781601	-0.0270962286740541
-1.29410183429718	0.145047143101692	-3.14576077461243	0.151372224092484	0.418475985527039	-0.0271203275769949
-1.29987096786499	0.145371735095978	-3.14969158172607	0.151319831609726	0.418231934309006	-0.0272405799478292
-1.29655909538269	0.141888454556465	-3.14687824249268	0.151285991072655	0.418345153331757	-0.0272698421031237
-1.29530715942383	0.146423190832138	-3.14504599571228	0.151172578334808	0.418324381113052	-0.0273405313491821
-1.29689800739288	0.13871057331562	-3.14937520027161	0.151125937700272	0.418219357728958	-0.027351850643754
-1.29239594936371	0.143749475479126	-3.14728999137878	0.151144966483116	0.41818505525589	-0.0274273511022329
-1.29997062683105	0.137707486748695	-3.15035629272461	0.151131376624107	0.418065905570984	-0.0274728201329708
-1.29214727878571	0.140036046504974	-3.14575171470642	0.151128098368645	0.418101668357849	-0.0274450667202473
-1.29633212089539	0.141198828816414	-3.14013600349426	0.151111468672752	0.418018907308578	-0.0276019722223282
-1.29289674758911	0.134685650467873	-3.14628934860229	0.151123553514481	0.417974293231964	-0.0276011601090431
-1.29248607158661	0.141150668263435	-3.14515781402588	0.151152715086937	0.417950749397278	-0.0276008155196905
-1.29790866374969	0.135360792279243	-3.14486646652222	0.151212394237518	0.4178766310215	-0.0276312753558159
-1.29105186462402	0.13832876086235	-3.14620542526245	0.151176795363426	0.417901992797852	-0.0275847222656012
-1.29692089557648	0.135979145765305	-3.14706468582153	0.151241436600685	0.417807251214981	-0.02745639719069
-1.29131257534027	0.139564096927643	-3.14201879501343	0.15134385228157	0.417878538370132	-0.0273543689399958
-1.28940546512604	0.142500847578049	-3.14498329162598	0.151281028985977	0.417762756347656	-0.0272946432232857
-1.29544067382813	0.137525722384453	-3.15000367164612	0.151432290673256	0.417743235826492	-0.0270615871995687
-1.28622245788574	0.144585967063904	-3.1428804397583	0.151472985744476	0.417771339416504	-0.0269592870026827
-1.29316210746765	0.139479041099548	-3.14626693725586	0.151547506451607	0.417671710252762	-0.0268419235944748
-1.28807318210602	0.142683058977127	-3.14744257926941	0.151663199067116	0.417757838964462	-0.0267583504319191
-1.29086220264435	0.142206028103828	-3.13842415809631	0.151584014296532	0.417655766010284	-0.0266380328685045
-1.28685450553894	0.137545734643936	-3.14775013923645	0.151809737086296	0.417709082365036	-0.0266123134642839
-1.28843033313751	0.142048969864845	-3.14641571044922	0.151929289102554	0.417737722396851	-0.0266206674277782
-1.28663790225983	0.136160269379616	-3.14836454391479	0.15214379131794	0.417738199234009	-0.0265539474785328
-1.28288769721985	0.139219582080841	-3.14141821861267	0.152110785245895	0.417602568864822	-0.0265645328909159
-1.28705751895905	0.135705649852753	-3.15283632278442	0.152285069227219	0.41766482591629	-0.0266090035438538
-1.28339123725891	0.137848019599915	-3.14949798583984	0.152385637164116	0.417684614658356	-0.0267145037651062
-1.28531515598297	0.128704100847244	-3.15226864814758	0.152591943740845	0.417786806821823	-0.0267294030636549
-1.28026366233826	0.132474601268768	-3.14457893371582	0.152695596218109	0.417762160301209	-0.0267255008220673
-1.28406548500061	0.127649888396263	-3.14976620674133	0.152923703193665	0.417693436145782	-0.0268804989755154
-1.27755010128021	0.130767613649368	-3.15425419807434	0.152973085641861	0.417828530073166	-0.0269184224307537
-1.27959680557251	0.123262599110603	-3.15465235710144	0.153217390179634	0.417794436216354	-0.0268496908247471
-1.27162408828735	0.125781357288361	-3.15164709091187	0.153296813368797	0.417887717485428	-0.0268474891781807
-1.27444303035736	0.122396901249886	-3.15305519104004	0.153517812490463	0.417834907770157	-0.0268665254116058
-1.26454436779022	0.119611874222755	-3.15517163276672	0.1535674482584	0.418016731739044	-0.0267712585628033
-1.27037024497986	0.122351199388504	-3.14879965782166	0.153808489441872	0.417988181114197	-0.02666350081563
-1.27103805541992	0.117357477545738	-3.15682482719421	0.153982847929001	0.418100535869598	-0.0265551786869764
-1.26662230491638	0.120504103600979	-3.16310524940491	0.154153108596802	0.418273478746414	-0.0264308378100395
-1.26841914653778	0.117916755378246	-3.16323161125183	0.154369935393333	0.418237268924713	-0.0262621678411961
-1.25860846042633	0.120623461902142	-3.16354823112488	0.154394656419754	0.418388694524765	-0.0262028463184834
-1.26663935184479	0.115319930016994	-3.16342043876648	0.154629319906235	0.418382853269577	-0.0261038299649954
-1.25983870029449	0.116056703031063	-3.17010855674744	0.154748544096947	0.418560206890106	-0.0260063838213682
-1.26526939868927	0.116663336753845	-3.17136192321777	0.15493206679821	0.418546557426453	-0.0259051397442818
-1.25866603851318	0.114862650632858	-3.16588997840881	0.155012354254723	0.418713390827179	-0.0259003527462482
-1.25586903095245	0.114352010190487	-3.16942477226257	0.155093312263489	0.418750733137131	-0.0259159523993731
-1.25986671447754	0.106033980846405	-3.17111325263977	0.155259594321251	0.418801218271255	-0.0259507223963737
-1.25233149528503	0.11053903400898	-3.16690945625305	0.155337631702423	0.418885886669159	-0.0259945448487997
-1.25632774829865	0.105225451290607	-3.1713662147522	0.155414149165154	0.418864220380783	-0.0260287206619978
-1.25228297710419	0.102003455162048	-3.1720335483551	0.155442103743553	0.41902756690979	-0.0260540917515755
-1.25163722038269	0.106617629528046	-3.16755104064941	0.155470460653305	0.418898582458496	-0.0261237658560276
-1.25300371646881	0.0974050387740135	-3.18369960784912	0.155552551150322	0.418860763311386	-0.0261173062026501
-1.24456012248993	0.10229405015707	-3.16848111152649	0.15555302798748	0.418953120708466	-0.0261146668344736
-1.25191473960876	0.0974506735801697	-3.17165088653564	0.15563777089119	0.41878867149353	-0.026150980964303
-1.24251115322113	0.095022588968277	-3.17553496360779	0.155617237091064	0.418803572654724	-0.026124345138669
-1.2404853105545	0.101346522569656	-3.16167068481445	0.155581682920456	0.418698310852051	-0.0260563865303993
-1.24279224872589	0.0920732766389847	-3.16709876060486	0.155530199408531	0.418514877557755	-0.0261118020862341
-1.23495471477509	0.0967351123690605	-3.16931676864624	0.155430361628532	0.418497741222382	-0.0260886885225773
-1.2418497800827	0.0926555618643761	-3.15734839439392	0.15535232424736	0.418211609125137	-0.0260751340538263
-1.23575150966644	0.0879256874322891	-3.16939115524292	0.155303835868835	0.418132811784744	-0.025974290445447
-1.22945737838745	0.092881441116333	-3.15900683403015	0.155175507068634	0.418085843324661	-0.0259943958371878
-1.23481905460358	0.089588426053524	-3.15786290168762	0.155083909630775	0.417762130498886	-0.0258863884955645
-1.23528957366943	0.0848080515861511	-3.1608943939209	0.155022695660591	0.417641669511795	-0.0258412007242441
-1.22528576850891	0.0872378051280975	-3.15052175521851	0.154792606830597	0.417419582605362	-0.0257408730685711
-1.22893452644348	0.0868904143571854	-3.15662264823914	0.154667302966118	0.41704398393631	-0.0257346015423536
-1.22678029537201	0.0813480317592621	-3.1470582485199	0.154535934329033	0.416948884725571	-0.0257420986890793
-1.2172759771347	0.0841587781906128	-3.14445424079895	0.15422360599041	0.416553288698196	-0.0257265269756317
-1.22171926498413	0.077513724565506	-3.14545369148254	0.154166668653488	0.416261672973633	-0.0258099678903818
-1.2171972990036	0.0789676606655121	-3.14284634590149	0.153800591826439	0.416128367185593	-0.0259397495537996
-1.22071743011475	0.0742825791239738	-3.13786172866821	0.153668478131294	0.415819197893143	-0.0260386727750301
-1.21475374698639	0.0770055130124092	-3.12666869163513	0.153457164764404	0.415405929088593	-0.0261345021426678
-1.21870028972626	0.0722679793834686	-3.12849354743958	0.153190165758133	0.415129572153091	-0.0263082608580589
-1.21394824981689	0.0762661769986153	-3.11876654624939	0.152944982051849	0.414930880069733	-0.0264315232634544
-1.21961319446564	0.0687229186296463	-3.11990976333618	0.152634665369987	0.414545714855194	-0.0264733098447323
-1.21429336071014	0.070709690451622	-3.11333012580872	0.152372434735298	0.414334058761597	-0.0265775490552187
-1.21383273601532	0.0728799253702164	-3.11287593841553	0.151992484927177	0.413961440324783	-0.0267268214374781
-1.21679246425629	0.0670100301504135	-3.11256194114685	0.151787579059601	0.413649946451187	-0.0266875438392162
-1.21351408958435	0.0723289102315903	-3.10184001922607	0.151447027921677	0.413438767194748	-0.0267596803605556
-1.21668744087219	0.0678418129682541	-3.10510516166687	0.151237234473228	0.413088798522949	-0.0268246661871672
-1.21280336380005	0.0722451284527779	-3.09750413894653	0.150894746184349	0.412901431322098	-0.0268358066678047
-1.21719264984131	0.0681839361786842	-3.09547710418701	0.150588482618332	0.412431418895721	-0.0268324241042137
-1.21141827106476	0.0701253414154053	-3.09071183204651	0.150309666991234	0.412390887737274	-0.0268803723156452
-1.21078038215637	0.067714087665081	-3.08473801612854	0.149941638112068	0.412024825811386	-0.0269478168338537
-1.20922875404358	0.0663784593343735	-3.09058690071106	0.149693101644516	0.411946892738342	-0.0269960388541222
-1.21507751941681	0.0683491230010986	-3.08816576004028	0.149461582303047	0.411597043275833	-0.027085242792964
-1.20966458320618	0.0683588609099388	-3.08046579360962	0.149092584848404	0.411499202251434	-0.0272669810801744
-1.21207916736603	0.0617340765893459	-3.081298828125	0.148948356509209	0.411276876926422	-0.0274357069283724
-1.20970094203949	0.0624778345227242	-3.08518290519714	0.148643091320992	0.4111587703228	-0.0276182387024164
-1.2128347158432	0.0632403194904327	-3.07321667671204	0.148359194397926	0.410928159952164	-0.0278139170259237
-1.20940339565277	0.0586984232068062	-3.07657361030579	0.148124739527702	0.410915642976761	-0.0279475059360266
-1.2138329744339	0.0564806088805199	-3.07616376876831	0.147845610976219	0.410780102014542	-0.0282134711742401
-1.21212959289551	0.052548211067915	-3.08428525924683	0.147782564163208	0.4108766913414	-0.0282993167638779
-1.20385754108429	0.0565693713724613	-3.06769847869873	0.14747129380703	0.410730600357056	-0.028424946591258
-1.20818543434143	0.050854355096817	-3.07876443862915	0.14739653468132	0.410628288984299	-0.0285438802093267
-1.20160949230194	0.0522703677415848	-3.07696890830994	0.14709834754467	0.410710692405701	-0.0285978335887194
-1.20603132247925	0.0446501225233078	-3.07966923713684	0.146957233548164	0.410813480615616	-0.0286325011402369
-1.20272922515869	0.0520132966339588	-3.07267951965332	0.146891847252846	0.410738825798035	-0.0287521574646235
-1.19996178150177	0.0461782366037369	-3.07253670692444	0.146773040294647	0.410756587982178	-0.0287750698626041
-1.19374465942383	0.0480101369321346	-3.07432174682617	0.146546810865402	0.410857141017914	-0.0289076156914234
-1.19841539859772	0.0403117574751377	-3.08153915405273	0.146536454558372	0.410895645618439	-0.0290348380804062
-1.18842494487762	0.039186879992485	-3.07789945602417	0.146368131041527	0.411111325025558	-0.0290856007486582
-1.19628298282623	0.0376021862030029	-3.07987856864929	0.1463902592659	0.411043912172318	-0.0292137544602156
-1.18532741069794	0.0373596921563149	-3.07936310768127	0.146335169672966	0.411241590976715	-0.0294330976903439
-1.19333720207214	0.0295684020966291	-3.08543944358826	0.14633809030056	0.411292284727097	-0.0295341294258833
-1.18642246723175	0.0295358579605818	-3.08565163612366	0.146326243877411	0.411490947008133	-0.0296631455421448
-1.18925213813782	0.023468591272831	-3.08685064315796	0.146290853619576	0.411501258611679	-0.0297364667057991
-1.17781186103821	0.02386075258255	-3.08971524238586	0.146349281072617	0.411740452051163	-0.0298387072980404
-1.18253040313721	0.0185480080544949	-3.09150719642639	0.146386668086052	0.411729753017426	-0.029833622276783
-1.17872631549835	0.0145036922767758	-3.09243369102478	0.146489053964615	0.411948084831238	-0.0298642236739397
-1.1757926940918	0.0164197720587254	-3.09321117401123	0.146526589989662	0.412038266658783	-0.0300725474953651
-1.17471098899841	0.0114781353622675	-3.09186387062073	0.146647825837135	0.412180751562119	-0.0300168953835964
-1.17077875137329	0.0115264244377613	-3.09660243988037	0.146737799048424	0.412244260311127	-0.0299456175416708
-1.16629540920258	0.00670841336250305	-3.10262107849121	0.146917164325714	0.412412524223328	-0.0297159440815449
-1.16617619991302	0.0124855935573578	-3.10016417503357	0.147093221545219	0.412483543157578	-0.0294401850551367
-1.16167902946472	0.00668301107361913	-3.10512232780457	0.147281989455223	0.412691026926041	-0.0292326547205448
-1.15331470966339	0.011510425247252	-3.10648822784424	0.147423893213272	0.412783771753311	-0.0290535427629948
-1.16044652462006	0.00542781455442309	-3.10556054115295	0.147608309984207	0.412832826375961	-0.0288698300719261
-1.1519091129303	0.00586028583347797	-3.11128044128418	0.14782926440239	0.413080304861069	-0.0286104250699282
-1.15560793876648	0.00676946667954326	-3.11943602561951	0.148133978247643	0.413094282150269	-0.0282824337482452
-1.15056574344635	0.00829359702765942	-3.11968779563904	0.148363262414932	0.413307249546051	-0.0279360171407461
-1.1532975435257	0.00861286092549562	-3.11500000953674	0.148566350340843	0.413285404443741	-0.0276648178696632
-1.14557194709778	0.00803374778479338	-3.12094402313232	0.148870646953583	0.41355487704277	-0.027380995452404
-1.14773499965668	0.0150516731664538	-3.12893772125244	0.149109750986099	0.413521468639374	-0.0271984692662954
-1.143923163414	0.010253899730742	-3.12683868408203	0.149429857730865	0.413725525140762	-0.0268969517201185
-1.14225089550018	0.013217743486166	-3.11995577812195	0.149617671966553	0.41368693113327	-0.0266727469861507
-1.14073491096497	0.00736860372126102	-3.13255786895752	0.150003552436829	0.413798570632935	-0.0264737494289875
-1.13900744915009	0.0112388143315911	-3.12940311431885	0.150193691253662	0.414026141166687	-0.0263452902436256
-1.14524018764496	0.00388820958323777	-3.13039684295654	0.150648579001427	0.414044052362442	-0.0261475145816803
-1.13697052001953	0.0102211339399219	-3.13701963424683	0.150919511914253	0.414301037788391	-0.0259816665202379
-1.1396336555481	0.0114385299384594	-3.14153337478638	0.151225551962852	0.414171040058136	-0.0257837790995836
-1.13631916046143	0.0101728616282344	-3.13885164260864	0.151463106274605	0.414499193429947	-0.0255564022809267
-1.13748264312744	0.0169830489903688	-3.14025688171387	0.151743352413177	0.414444744586945	-0.0253725238144398
-1.13987445831299	0.0110661061480641	-3.1493353843689	0.152187034487724	0.414657026529312	-0.0252833310514688
-1.13620758056641	0.0152944689616561	-3.14499473571777	0.152392119169235	0.414653748273849	-0.0251610409468412
-1.14064657688141	0.0080372728407383	-3.14478802680969	0.152832671999931	0.414837777614594	-0.0250449255108833
-1.13502168655396	0.017941864207387	-3.14871525764465	0.153050303459167	0.414985686540604	-0.0251177903264761
-1.14352118968964	0.0111982170492411	-3.15380239486694	0.153338611125946	0.414917916059494	-0.0250586345791817
-1.14048373699188	0.0128458682447672	-3.15492391586304	0.153668314218521	0.415104985237122	-0.0250172056257725
-1.14455115795135	0.0207703523337841	-3.15465545654297	0.153942465782166	0.415032386779785	-0.0250473190099001
-1.14849817752838	0.0135653242468834	-3.15747761726379	0.154328361153603	0.415158689022064	-0.0249807722866535
-1.1461786031723	0.0169134587049484	-3.15896129608154	0.154578030109406	0.41514065861702	-0.0248939525336027
-1.15267646312714	0.0137477489188313	-3.16408061981201	0.154906213283539	0.415139973163605	-0.0247738119214773
-1.14586639404297	0.0214115623384714	-3.15994429588318	0.155221700668335	0.415298193693161	-0.0246817916631699
-1.1539386510849	0.0159837882965803	-3.1633563041687	0.155453994870186	0.415202051401138	-0.0244933143258095
-1.152707695961	0.0241399705410004	-3.16571187973022	0.155799850821495	0.415354907512665	-0.0243213642388582
-1.15105366706848	0.0277427919209003	-3.16584944725037	0.155978560447693	0.415269434452057	-0.0242295693606138
-1.15249919891357	0.0228681676089764	-3.16928696632385	0.156280383467674	0.415328145027161	-0.0239546112716198
-1.14876651763916	0.0321811810135841	-3.16706418991089	0.156461238861084	0.415398001670837	-0.0237716548144817
-1.15930330753326	0.0313997715711594	-3.16832590103149	0.156685784459114	0.415412604808807	-0.0235590171068907
-1.15347123146057	0.0327066071331501	-3.17571711540222	0.156956732273102	0.41555717587471	-0.0232346951961517
-1.15805673599243	0.0403432808816433	-3.17095971107483	0.15715703368187	0.4156154692173	-0.0230087246745825
-1.1593896150589	0.040439672768116	-3.17781329154968	0.15741540491581	0.415626168251038	-0.0228534545749426
-1.15755343437195	0.0473289266228676	-3.17712926864624	0.157532066106796	0.415731638669968	-0.0226381625980139
-1.16417360305786	0.0444105453789234	-3.17799997329712	0.157776325941086	0.415783822536469	-0.0224332474172115
-1.1581699848175	0.0522008910775185	-3.17940163612366	0.157946586608887	0.416014552116394	-0.0222693514078856
-1.16628706455231	0.0507582128047943	-3.18608164787292	0.158041015267372	0.415983855724335	-0.0221765339374542
-1.16414713859558	0.0517646670341492	-3.18177700042725	0.158215165138245	0.416244149208069	-0.0220359209924936
-1.1661080121994	0.059035062789917	-3.17806911468506	0.158289402723312	0.416238456964493	-0.022019375115633
-1.17138302326202	0.0521132610738277	-3.18660068511963	0.158428803086281	0.416475832462311	-0.0220919605344534
-1.16659581661224	0.0603164434432983	-3.18990898132324	0.15853126347065	0.416599035263062	-0.0221228823065758
-1.17531764507294	0.0561741255223751	-3.18424320220947	0.158624157309532	0.416606456041336	-0.0223022494465113
-1.17549073696136	0.05443961545825	-3.1954550743103	0.158672973513603	0.416910946369171	-0.0224081911146641
-1.17604124546051	0.0602135434746742	-3.18169283866882	0.15868179500103	0.416905045509338	-0.0226118564605713
-1.17968165874481	0.0552028715610504	-3.18994879722595	0.158770337700844	0.41700080037117	-0.0227753799408674
-1.17306792736053	0.057920578867197	-3.19563722610474	0.158712178468704	0.417194157838821	-0.0230028368532658
-1.18252813816071	0.0557549595832825	-3.19203066825867	0.158690482378006	0.417290598154068	-0.0231912322342396
-1.1792733669281	0.057271420955658	-3.19145798683167	0.158749863505363	0.417452335357666	-0.0233451649546623
-1.1860967874527	0.0592841543257236	-3.20108127593994	0.158703863620758	0.417542725801468	-0.0236028805375099
-1.19117629528046	0.0565763041377068	-3.19644618034363	0.158811807632446	0.417657524347305	-0.0236968901008368
-1.18649232387543	0.0610788613557816	-3.18977046012878	0.158665165305138	0.417703717947006	-0.0238255094736815
-1.19793903827667	0.0612177029252052	-3.19866561889648	0.158727616071701	0.417766571044922	-0.0240142028778791
-1.19639575481415	0.0604904182255268	-3.19873404502869	0.158708736300468	0.417955070734024	-0.0241007413715124
-1.19914352893829	0.0664116963744164	-3.19685959815979	0.158561334013939	0.41800993680954	-0.0241984073072672
-1.20660316944122	0.0627558678388596	-3.20755314826965	0.158618688583374	0.418238818645477	-0.0243237689137459
-1.19985735416412	0.0681617930531502	-3.19130039215088	0.158412113785744	0.418347775936127	-0.0243369080126286
-1.21258962154388	0.0726517587900162	-3.19623327255249	0.158429771661758	0.418363779783249	-0.024415735155344
-1.21184730529785	0.0680225715041161	-3.20426177978516	0.158384367823601	0.418555021286011	-0.0244477335363626
-1.20961332321167	0.0728917121887207	-3.19172406196594	0.158247232437134	0.418594837188721	-0.0245236158370972
-1.22140562534332	0.0705056414008141	-3.19564485549927	0.158238425850868	0.418575376272202	-0.0247456710785627
-1.21882593631744	0.0714736729860306	-3.2000720500946	0.158090710639954	0.418861389160156	-0.0247945189476013
-1.2270245552063	0.0787624195218086	-3.19481086730957	0.157963410019875	0.418749779462814	-0.0249218698590994
-1.23060739040375	0.0761477649211884	-3.20037174224854	0.15786674618721	0.418855488300323	-0.0250795427709818
-1.22883880138397	0.0841137394309044	-3.194899559021	0.157703727483749	0.418961942195892	-0.0251485370099545
-1.23763132095337	0.0859399512410164	-3.19295501708984	0.1576779037714	0.418923109769821	-0.02521619386971
-1.23940980434418	0.0847906544804573	-3.19918966293335	0.157631009817123	0.419080644845963	-0.0253320392221212
-1.23849046230316	0.0941934511065483	-3.19088935852051	0.157395035028458	0.419049859046936	-0.025379316881299
-1.25013208389282	0.0929346904158592	-3.19463491439819	0.157252237200737	0.419054985046387	-0.0255399458110332
-1.25228035449982	0.0916681066155434	-3.19262719154358	0.15717688202858	0.419308096170425	-0.0256050229072571
-1.25502395629883	0.100865848362446	-3.18563437461853	0.156957224011421	0.419177114963531	-0.0256926529109478
-1.26349306106567	0.0995748266577721	-3.18892383575439	0.15682253241539	0.419163256883621	-0.0257865805178881
-1.26053905487061	0.104952216148376	-3.18714809417725	0.156632959842682	0.419306606054306	-0.0257784146815538
-1.26976597309113	0.109296023845673	-3.18262243270874	0.15638667345047	0.41913378238678	-0.0259358752518892
-1.27222692966461	0.105635516345501	-3.18972015380859	0.156254485249519	0.419190734624863	-0.025973891839385
-1.26812767982483	0.115724161267281	-3.17652249336243	0.156032204627991	0.41925972700119	-0.0260050594806671
-1.27785587310791	0.11556451767683	-3.17943668365479	0.155865326523781	0.41911581158638	-0.0261426512151957
-1.27701187133789	0.114002518355846	-3.18289804458618	0.155751287937164	0.419198721647263	-0.0262757204473019
-1.2797976732254	0.122762754559517	-3.17174625396729	0.155412808060646	0.419119298458099	-0.0263830553740263
-1.28767621517181	0.120041854679585	-3.17575025558472	0.155339181423187	0.41919881105423	-0.0265209805220366
-1.28568351268768	0.123235039412975	-3.17825317382813	0.155123665928841	0.419213682413101	-0.0265516098588705
-1.29507565498352	0.127362489700317	-3.17308330535889	0.154872864484787	0.419078171253204	-0.0267227478325367
-1.29481291770935	0.128962397575378	-3.16758036613464	0.15470327436924	0.419113427400589	-0.0268668625503778
-1.29627931118011	0.133251056075096	-3.1652843952179	0.154433935880661	0.41904604434967	-0.0270436275750399
-1.30400466918945	0.130378797650337	-3.16978073120117	0.154219970107079	0.419045478105545	-0.027147090062499
-1.29980301856995	0.137942597270012	-3.15839529037476	0.153937518596649	0.419072836637497	-0.0273244865238667
-1.31241595745087	0.133442863821983	-3.16339874267578	0.153814449906349	0.419019937515259	-0.027500806376338
-1.30965554714203	0.139192044734955	-3.16489768028259	0.153480023145676	0.419124215841293	-0.0276349429041147
-1.3187243938446	0.1430284678936	-3.1579692363739	0.153157442808151	0.418965846300125	-0.0278136618435383
-1.3211658000946	0.141001477837563	-3.16238355636597	0.152956560254097	0.419097483158112	-0.0279618576169014
-1.3244321346283	0.1480473279953	-3.15903544425964	0.152708917856216	0.419075071811676	-0.0281244590878487
-1.33028733730316	0.145163223147392	-3.1475203037262	0.152469262480736	0.419063329696655	-0.0282534267753363
-1.32908272743225	0.151462510228157	-3.14868497848511	0.152166575193405	0.419047981500626	-0.0284331627190113
-1.33846509456635	0.151613280177116	-3.14970135688782	0.151933640241623	0.418913096189499	-0.028633514419198
-1.33497822284698	0.15141960978508	-3.1469030380249	0.151629939675331	0.419040650129318	-0.0288084894418716
-1.343017578125	0.157500714063644	-3.14685344696045	0.151288211345673	0.418946892023087	-0.0289929900318384
-1.34899246692657	0.156836301088333	-3.15444874763489	0.15104466676712	0.419052630662918	-0.0291678812354803
-1.34976077079773	0.163025975227356	-3.13857340812683	0.150849401950836	0.418949395418167	-0.0293426979333162
-1.35767841339111	0.157796114683151	-3.14050984382629	0.150604814291	0.418845176696777	-0.0294941086322069
-1.35512173175812	0.169164642691612	-3.14120531082153	0.150288179516792	0.418941468000412	-0.0297511257231236
-1.363689661026	0.16420342028141	-3.14401865005493	0.150102972984314	0.418890118598938	-0.029890701174736
-1.35988008975983	0.167798802256584	-3.13774585723877	0.149731993675232	0.418978691101074	-0.0300102457404137
-1.37349152565002	0.172875046730042	-3.14218688011169	0.149625822901726	0.418891310691834	-0.0301071181893349
-1.36882257461548	0.178808003664017	-3.14099168777466	0.149385720491409	0.419046640396118	-0.0302305705845356
-1.3768424987793	0.175978302955627	-3.1374819278717	0.149120315909386	0.419051051139832	-0.0303023122251034
-1.37751889228821	0.179254874587059	-3.13926148414612	0.148857235908508	0.419124156236649	-0.0303384400904179
-1.37945294380188	0.183544784784317	-3.13588619232178	0.148617267608643	0.419229179620743	-0.0305165983736515
-1.38049817085266	0.18156860768795	-3.13647174835205	0.148461446166039	0.419409245252609	-0.0306448992341757
-1.38475501537323	0.185863152146339	-3.13741421699524	0.148138508200645	0.419416218996048	-0.0307533126324415
-1.38993525505066	0.183561488986015	-3.1347496509552	0.14811085164547	0.419648885726929	-0.0308159925043583
-1.39007651805878	0.193805113434792	-3.13860416412354	0.147853955626488	0.41971281170845	-0.0310323014855385
-1.39535915851593	0.18642370402813	-3.14161539077759	0.147703990340233	0.419911324977875	-0.0311679355800152
-1.39331495761871	0.193856254220009	-3.13253474235535	0.147472754120827	0.420087695121765	-0.0313211716711521
-1.39878416061401	0.187233582139015	-3.14294171333313	0.147345498204231	0.420226752758026	-0.0315196178853512
-1.39444839954376	0.191508278250694	-3.13637018203735	0.147186025977135	0.420497536659241	-0.0317814312875271
-1.40524625778198	0.192129358649254	-3.14177131652832	0.147094279527664	0.420645028352737	-0.0320162773132324
-1.39992773532867	0.19377937912941	-3.14357399940491	0.146963402628899	0.420967549085617	-0.0321437902748585
-1.40461087226868	0.193655535578728	-3.13873243331909	0.146757766604424	0.421086996793747	-0.0324211604893208
-1.40563249588013	0.190031915903091	-3.1482400894165	0.146771296858788	0.421451479196548	-0.0326000414788723
-1.40906262397766	0.192557409405708	-3.15287303924561	0.146652787923813	0.421632707118988	-0.0328219197690487
-1.40854370594025	0.190389692783356	-3.14520382881165	0.146554037928581	0.422030627727509	-0.0330001227557659
-1.4112753868103	0.194795370101929	-3.14462041854858	0.146348625421524	0.422148317098618	-0.0331723690032959
-1.41700625419617	0.192104637622833	-3.15589809417725	0.146394118666649	0.422430276870728	-0.0334035865962505
-1.41366982460022	0.19460329413414	-3.14984250068665	0.146281182765961	0.42267581820488	-0.0335648059844971
-1.41939437389374	0.18932132422924	-3.15224575996399	0.146282821893692	0.422857850790024	-0.0337681584060192
-1.41405928134918	0.193384647369385	-3.15175795555115	0.146143153309822	0.423230558633804	-0.0339234471321106
-1.42049980163574	0.188997164368629	-3.16388273239136	0.146127283573151	0.423308134078979	-0.0340219624340534
-1.41567206382751	0.188199862837791	-3.15321826934814	0.145985335111618	0.423717975616455	-0.0341638214886189
-1.42263054847717	0.185275346040726	-3.1600067615509	0.14600482583046	0.423841327428818	-0.0342413261532784
-1.41686987876892	0.187266260385513	-3.15840744972229	0.145961433649063	0.424145877361298	-0.0343113020062447
-1.41991949081421	0.189961850643158	-3.16425204277039	0.145959243178368	0.424121260643005	-0.0343610532581806
-1.41693675518036	0.185291290283203	-3.15890169143677	0.145841285586357	0.424467027187347	-0.0343524366617203
-1.42302703857422	0.187468558549881	-3.15846562385559	0.145809829235077	0.424610674381256	-0.0342547558248043
-1.41952848434448	0.188955143094063	-3.16887450218201	0.145845338702202	0.424918949604034	-0.0341559126973152
-1.41837131977081	0.195714965462685	-3.16856479644775	0.145833864808083	0.424943953752518	-0.0339824520051479
-1.41957032680511	0.19145356118679	-3.16336870193481	0.14581435918808	0.425155460834503	-0.0337116904556751
-1.4196445941925	0.20008148252964	-3.16329288482666	0.14571787416935	0.425280779600143	-0.0336143486201763
-1.42618024349213	0.194794371724129	-3.17477130889893	0.145789489150047	0.425426155328751	-0.0335030145943165
-1.42002379894257	0.200852125883102	-3.16901063919067	0.145667463541031	0.425568372011185	-0.0332951359450817
-1.42713785171509	0.206197530031204	-3.17208409309387	0.145652800798416	0.425455361604691	-0.0331839397549629
-1.42812871932983	0.204550549387932	-3.17423391342163	0.14571924507618	0.425745099782944	-0.0330528281629086
-1.42501902580261	0.211085274815559	-3.16639828681946	0.145610854029655	0.425769448280334	-0.0328979305922985
-1.43334186077118	0.210163354873657	-3.16996693611145	0.145625501871109	0.425813734531403	-0.0327733084559441
-1.42941403388977	0.215715676546097	-3.17235994338989	0.145534291863441	0.425931751728058	-0.0327640175819397
-1.44016647338867	0.213893949985504	-3.1732861995697	0.145490661263466	0.425907671451569	-0.0326479598879814
-1.43628323078156	0.218583852052689	-3.17126750946045	0.145504891872406	0.425970733165741	-0.0326352007687092
-1.43805193901062	0.221654072403908	-3.17192530632019	0.145326986908913	0.425921380519867	-0.0327408649027348
-1.44067656993866	0.215693414211273	-3.1714015007019	0.145368292927742	0.425979852676392	-0.0327577888965607
-1.43621873855591	0.223143726587296	-3.16487717628479	0.145177915692329	0.42594987154007	-0.032815370708704
-1.4430056810379	0.216871291399002	-3.17016196250916	0.14520126581192	0.425937622785568	-0.0329093150794506
-1.44095385074615	0.224837779998779	-3.16968059539795	0.145047962665558	0.425939232110977	-0.0330067165195942
-1.44304215908051	0.217182457447052	-3.17014789581299	0.145044490695	0.425857037305832	-0.0329896844923496
-1.44211041927338	0.224814414978027	-3.16379404067993	0.1449104398489	0.425995707511902	-0.0330351069569588
-1.44805979728699	0.22008690237999	-3.1686327457428	0.144891023635864	0.425874263048172	-0.0330981612205505
-1.4437940120697	0.220291391015053	-3.1731538772583	0.144804418087006	0.425903856754303	-0.0331350564956665
-1.45004653930664	0.222943156957626	-3.16905641555786	0.144723355770111	0.425947606563568	-0.0332026556134224
-1.44639480113983	0.221250295639038	-3.1662073135376	0.144635647535324	0.426014095544815	-0.0332013331353664
-1.44566762447357	0.225664630532265	-3.1660852432251	0.144482553005219	0.425925582647324	-0.0332982763648033
-1.45056569576263	0.220619842410088	-3.17338466644287	0.144486770033836	0.426085859537125	-0.0332911796867847
-1.44837617874146	0.229587718844414	-3.1600353717804	0.144443064928055	0.426085293292999	-0.0332742817699909
-1.45484900474548	0.223055109381676	-3.17161750793457	0.144364729523659	0.426048457622528	-0.0333397909998894
-1.44749128818512	0.226747423410416	-3.17012596130371	0.144175410270691	0.426252782344818	-0.0333697386085987
-1.45449125766754	0.227685958147049	-3.16159558296204	0.144055113196373	0.426306128501892	-0.0333770178258419
-1.45188510417938	0.225284606218338	-3.17121863365173	0.14405170083046	0.426478981971741	-0.0334026999771595
-1.45621633529663	0.230840608477592	-3.17145895957947	0.143982946872711	0.426503568887711	-0.0334447398781776
-1.45496106147766	0.225677698850632	-3.1726279258728	0.143936932086945	0.42674195766449	-0.0334787927567959
-1.45870471000671	0.232739001512527	-3.16625571250916	0.143782153725624	0.426651746034622	-0.0335497707128525
-1.45686614513397	0.22410973906517	-3.1714928150177	0.143647596240044	0.42686066031456	-0.0335140116512775
-1.45920443534851	0.231319695711136	-3.16911888122559	0.143573880195618	0.426910579204559	-0.0336517877876759
-1.45829117298126	0.223498672246933	-3.1773087978363	0.143489792943001	0.427057772874832	-0.0337080843746662
-1.45526111125946	0.231053784489632	-3.16665029525757	0.143305748701096	0.427168279886246	-0.0337424576282501
-1.46374177932739	0.226165696978569	-3.17149496078491	0.143263667821884	0.427201598882675	-0.0338788367807865
-1.45911705493927	0.230984896421432	-3.17355823516846	0.14307513833046	0.427381604909897	-0.0340228974819183
-1.46215057373047	0.223348274827003	-3.17249488830566	0.143008127808571	0.427276432514191	-0.0340311788022518
-1.45698142051697	0.230247721076012	-3.16321396827698	0.142822742462158	0.4274582862854	-0.0339648686349392
-1.46102976799011	0.227453216910362	-3.17134022712708	0.142717823386192	0.427363693714142	-0.0341039374470711
-1.44672310352325	0.22331877052784	-3.18159890174866	0.142597034573555	0.427780270576477	-0.0341387018561363
-1.46225368976593	0.229936435818672	-3.18626117706299	0.1424640417099	0.427755832672119	-0.0340969264507294
-1.46632587909698	0.224673852324486	-3.17785358428955	0.142323732376099	0.427822083234787	-0.034099992364645
-1.4660587310791	0.228218376636505	-3.17188930511475	0.142176002264023	0.427886247634888	-0.0343527719378471
-1.46379816532135	0.222385182976723	-3.17483425140381	0.142121076583862	0.427796006202698	-0.0345650054514408
-1.45402610301971	0.22012010216713	-3.1685585975647	0.141967624425888	0.427818238735199	-0.0348818227648735
-1.45131134986877	0.210868000984192	-3.17505264282227	0.141830042004585	0.427818417549133	-0.0349633954465389
-1.44733417034149	0.22120289504528	-3.16969275474548	0.141639843583107	0.427823781967163	-0.0350667536258698
-1.45666825771332	0.214731335639954	-3.17735743522644	0.141540423035622	0.427726954221725	-0.0349438861012459
-1.44917356967926	0.219595655798912	-3.16374349594116	0.141398072242737	0.427777737379074	-0.03496253490448
-1.45073223114014	0.216150239109993	-3.17143678665161	0.141205787658691	0.427689582109451	-0.0351382941007614
-1.44415700435638	0.211468368768692	-3.17016911506653	0.141115427017212	0.427725672721863	-0.0352131016552448
-1.44173514842987	0.208760619163513	-3.16481518745422	0.140949815511703	0.427652955055237	-0.0353223830461502
-1.43648874759674	0.209771320223808	-3.16177749633789	0.140940353274345	0.427632421255112	-0.0353895053267479
-1.43693852424622	0.210354208946228	-3.16863012313843	0.14077952504158	0.427509188652039	-0.0354839153587818
-1.43902170658112	0.203569933772087	-3.16576552391052	0.140692323446274	0.427466481924057	-0.0354187786579132
-1.43219316005707	0.20857797563076	-3.15698409080505	0.140534371137619	0.427383750677109	-0.0353628061711788
-1.43088126182556	0.202679350972176	-3.16255927085876	0.14033542573452	0.427177429199219	-0.0353767983615398
-1.42542552947998	0.208128973841667	-3.1688871383667	0.140203341841698	0.427239775657654	-0.0354364514350891
-1.42945921421051	0.201542213559151	-3.15860915184021	0.140035390853882	0.427122712135315	-0.0354956425726414
-1.42331349849701	0.20010606944561	-3.1600866317749	0.140026941895485	0.42713275551796	-0.0356088653206825
-1.42974352836609	0.199917763471603	-3.16256618499756	0.139938712120056	0.426799923181534	-0.0357961617410183
-1.4199835062027	0.197252362966537	-3.16078901290894	0.139899075031281	0.4270039498806	-0.0359008647501469
-1.42297184467316	0.196276381611824	-3.14983057975769	0.139637187123299	0.426685780286789	-0.036042544990778
-1.4224534034729	0.190424308180809	-3.15580725669861	0.139610052108765	0.426758289337158	-0.0361372083425522
-1.42003428936005	0.196421533823013	-3.1582944393158	0.1393913179636	0.426682263612747	-0.0362721681594849
-1.42560505867004	0.186158388853073	-3.15325689315796	0.139389425516129	0.4266157746315	-0.0363784655928612
-1.41543018817902	0.192052721977234	-3.15120220184326	0.139276370406151	0.426541537046433	-0.03648791462183
-1.4207524061203	0.186161398887634	-3.1552152633667	0.139148473739624	0.426481604576111	-0.0366662964224815
-1.4170286655426	0.186134621500969	-3.15101885795593	0.139121636748314	0.426505327224731	-0.0367104895412922
-1.41997134685516	0.184256613254547	-3.14631319046021	0.138994365930557	0.426316022872925	-0.0368326269090176
-1.41647791862488	0.184397801756859	-3.14551210403442	0.138907089829445	0.426387548446655	-0.036904901266098
-1.41618847846985	0.185745164752007	-3.14741206169128	0.138850167393684	0.426271826028824	-0.0370566062629223
-1.4134042263031	0.178627580404282	-3.14976358413696	0.13877946138382	0.426331222057343	-0.0370093621313572
-1.41889333724976	0.183250024914742	-3.14829421043396	0.138689041137695	0.426178216934204	-0.0370675176382065
-1.42000579833984	0.18260170519352	-3.14744591712952	0.138663873076439	0.426238089799881	-0.0371215306222439
-1.41331577301025	0.185663864016533	-3.14435386657715	0.138506919145584	0.426140189170837	-0.0371915437281132
-1.41586446762085	0.178984880447388	-3.14623808860779	0.138469770550728	0.426050394773483	-0.037122368812561
-1.41054284572601	0.186160981655121	-3.14210772514343	0.13839302957058	0.42610377073288	-0.0371421873569489
-1.4157782793045	0.178951159119606	-3.14418387413025	0.138307884335518	0.426048815250397	-0.0371281877160072
-1.40569710731506	0.181630447506905	-3.14229869842529	0.138204514980316	0.426135361194611	-0.0370964519679546
-1.41149711608887	0.179112017154694	-3.14722180366516	0.138207644224167	0.425971746444702	-0.0370012447237968
-1.40748524665833	0.186642721295357	-3.14285731315613	0.137998506426811	0.426183372735977	-0.0369563922286034
-1.41194009780884	0.180757150053978	-3.14715027809143	0.137984976172447	0.426058202981949	-0.0369203798472881
-1.40675973892212	0.187640950083733	-3.14317893981934	0.137898579239845	0.426017701625824	-0.0368929393589497
-1.41056883335114	0.182758420705795	-3.14947652816772	0.137788906693459	0.426026254892349	-0.0368136577308178
-1.40216410160065	0.185082092881203	-3.14162802696228	0.137726649641991	0.42613810300827	-0.0368016362190247
-1.40657341480255	0.182938456535339	-3.14082884788513	0.137550339102745	0.425952941179276	-0.0368498377501965
-1.40363073348999	0.181211307644844	-3.14680361747742	0.137590289115906	0.42613211274147	-0.0368285365402699
-1.40187561511993	0.185514003038406	-3.14080595970154	0.137427806854248	0.42600280046463	-0.0368333533406258
-1.4033237695694	0.179771259427071	-3.13424801826477	0.13739387691021	0.426005929708481	-0.0368426516652107
-1.39885663986206	0.184828713536263	-3.14418959617615	0.137197256088257	0.425899714231491	-0.0369210541248322
-1.40352845191956	0.17979334294796	-3.13896179199219	0.137173235416412	0.426045119762421	-0.0370073020458221
-1.39869976043701	0.183203652501106	-3.13567638397217	0.137101545929909	0.425947338342667	-0.0370501391589642
-1.39988529682159	0.177200734615326	-3.13618111610413	0.137033149600029	0.425871551036835	-0.0370752066373825
-1.3960303068161	0.180855795741081	-3.13732981681824	0.136827796697617	0.425896763801575	-0.0371886938810349
-1.39653742313385	0.174880161881447	-3.1443464756012	0.136877343058586	0.425944745540619	-0.0372171103954315
-1.39280128479004	0.177791967988014	-3.14013695716858	0.136708438396454	0.425877749919891	-0.037294577807188
-1.39205050468445	0.173018917441368	-3.13575577735901	0.136647626757622	0.425955772399902	-0.0373259223997593
-1.39371943473816	0.175945356488228	-3.13824057579041	0.136545538902283	0.425832062959671	-0.0374605506658554
-1.39103507995605	0.174253270030022	-3.14006066322327	0.136533781886101	0.425916135311127	-0.0375610701739788
-1.3884299993515	0.176849022507668	-3.13998699188232	0.136354133486748	0.425842463970184	-0.0377208553254604
-1.3871077299118	0.166155993938446	-3.14063167572021	0.136321857571602	0.425937563180923	-0.0377240926027298
-1.38418221473694	0.172083154320717	-3.13747334480286	0.136288285255432	0.425900965929031	-0.0378364473581314
-1.38577353954315	0.165412336587906	-3.14366960525513	0.136267483234406	0.425868421792984	-0.0379509478807449
-1.3776535987854	0.16451008617878	-3.13471412658691	0.136175662279129	0.425933122634888	-0.0379716195166111
-1.38261830806732	0.163240969181061	-3.14219355583191	0.136147066950798	0.425832629203796	-0.0380406491458416
-1.37263584136963	0.162554651498795	-3.13672351837158	0.136033669114113	0.425937056541443	-0.0381068848073483
-1.3749166727066	0.156802535057068	-3.13794636726379	0.136046171188354	0.425886064767838	-0.0381494536995888
-1.36401093006134	0.160796031355858	-3.13621973991394	0.135949283838272	0.425934970378876	-0.0382070206105709
-1.36693489551544	0.154949158430099	-3.14127159118652	0.136025860905647	0.42590269446373	-0.0381957367062569
-1.35864007472992	0.154448837041855	-3.13571548461914	0.135877877473831	0.426007807254791	-0.0382332876324654
-1.36255872249603	0.154227018356323	-3.14212560653687	0.135963916778564	0.425897210836411	-0.0383681543171406
-1.35751914978027	0.148333176970482	-3.14103889465332	0.136001631617546	0.426016390323639	-0.0383736565709114
-1.35877335071564	0.148048058152199	-3.13658714294434	0.135920703411102	0.42600280046463	-0.0384776704013348
-1.35082614421844	0.146890550851822	-3.13951015472412	0.135948866605759	0.426162868738174	-0.0385238043963909
-1.35556602478027	0.144298776984215	-3.14663100242615	0.136029303073883	0.42600953578949	-0.0385818332433701
-1.34793055057526	0.140991076827049	-3.14233136177063	0.135966837406158	0.426153033971787	-0.0385921634733677
-1.35224497318268	0.14177317917347	-3.1431896686554	0.135982155799866	0.426143884658813	-0.0386192426085472
-1.34339940547943	0.137434244155884	-3.13891744613647	0.13595674932003	0.426227420568466	-0.038616269826889
-1.34118115901947	0.137304112315178	-3.1469144821167	0.135958328843117	0.426181375980377	-0.0386500023305416
-1.34456300735474	0.131483808159828	-3.14604806900024	0.136093780398369	0.426406294107437	-0.0387032926082611
-1.33383536338806	0.136455833911896	-3.13810038566589	0.136046350002289	0.426334351301193	-0.0386810153722763
-1.34209477901459	0.129760816693306	-3.13799405097961	0.136123403906822	0.42629486322403	-0.0387235172092915
-1.32950294017792	0.133234053850174	-3.14167451858521	0.136098310351372	0.426466405391693	-0.0387825518846512
-1.3360903263092	0.127597987651825	-3.14652156829834	0.136125430464745	0.42642542719841	-0.038850910961628
-1.32961940765381	0.129176184535027	-3.14151430130005	0.136059477925301	0.426540166139603	-0.0389209166169167
-1.33431732654572	0.128152906894684	-3.14473867416382	0.136211648583412	0.426427066326141	-0.0390484072268009
-1.32473349571228	0.124661937355995	-3.14461517333984	0.136158645153046	0.426492780447006	-0.0392821207642555
-1.33098685741425	0.116956748068333	-3.14621114730835	0.136219173669815	0.426437795162201	-0.039487823843956
-1.32666552066803	0.11845026910305	-3.14184808731079	0.136214464902878	0.426463425159454	-0.0396999306976795
-1.33192098140717	0.117137476801872	-3.14468097686768	0.136346459388733	0.426508605480194	-0.0397345498204231
-1.3255387544632	0.119647771120071	-3.14934396743774	0.136493265628815	0.426572859287262	-0.0398433692753315
-1.338099360466	0.114341527223587	-3.14837980270386	0.136532574892044	0.426456898450851	-0.0397575460374355
-1.33368480205536	0.119496382772923	-3.14376926422119	0.136586621403694	0.426585763692856	-0.0395235531032085
-1.33843469619751	0.119274005293846	-3.15013957023621	0.136639341711998	0.426399707794189	-0.0393077433109283
-1.32773125171661	0.12752877175808	-3.14375019073486	0.136516079306602	0.42646524310112	-0.0390174053609371
-1.33104336261749	0.123873315751553	-3.14282059669495	0.136437028646469	0.426269948482513	-0.0387316420674324
-1.32632422447205	0.126332461833954	-3.14659714698792	0.136398270726204	0.426289200782776	-0.0384434014558792
-1.33160746097565	0.126859754323959	-3.13938879966736	0.136439025402069	0.42612698674202	-0.0383239351212978
-1.32141160964966	0.129118770360947	-3.13925099372864	0.136365324258804	0.426031440496445	-0.0382791645824909
-1.32426738739014	0.124217040836811	-3.13866591453552	0.136407136917114	0.425919324159622	-0.0383787415921688
-1.32332181930542	0.125120878219604	-3.14188671112061	0.13638199865818	0.425820976495743	-0.0383688360452652
-1.33322513103485	0.12454591691494	-3.14299607276917	0.136405363678932	0.425789147615433	-0.038325410336256
-1.3294175863266	0.129580065608025	-3.13717842102051	0.136330902576447	0.425797045230865	-0.0382328890264034
-1.33640563488007	0.127764686942101	-3.13595700263977	0.136301934719086	0.425549507141113	-0.0381974130868912
-1.32809543609619	0.131044879555702	-3.13773250579834	0.136313155293465	0.425599008798599	-0.0381114408373833
-1.3341019153595	0.132042214274406	-3.13661813735962	0.136289641261101	0.425361067056656	-0.0381068512797356
-1.32591187953949	0.131043642759323	-3.13118290901184	0.136176228523254	0.425460338592529	-0.0380547344684601
-1.33301508426666	0.133885756134987	-3.13468527793884	0.136248394846916	0.425246804952621	-0.0380761995911598
-1.32526051998138	0.133337214589119	-3.13334941864014	0.136265262961388	0.42532280087471	-0.0381268002092838
-1.32964599132538	0.132933765649796	-3.13407015800476	0.136213764548302	0.425143510103226	-0.0382547564804554
-1.3252569437027	0.128554597496986	-3.13420557975769	0.136153027415276	0.425295144319534	-0.0382690280675888
-1.32782638072968	0.130988448858261	-3.12920832633972	0.136146545410156	0.425157219171524	-0.0383548960089684
-1.32632946968079	0.128685191273689	-3.14129233360291	0.136230140924454	0.425236314535141	-0.0384079739451408
-1.32480025291443	0.12834706902504	-3.13319373130798	0.136165931820869	0.425252258777618	-0.0384676270186901
-1.3248063325882	0.122723452746868	-3.1367723941803	0.136189416050911	0.425330966711044	-0.0384940095245838
[truncated: 17,779 more rows]
