# Supplementary material for: Identification of Haptic Based Guiding Using Hard Reins
Source: PLoS One. 2015 Jul 22;10(7):e0132020. doi: 10.1371/journal.pone.0132020 (PMC4511788; doi:10.1371/journal.pone.0132020)
Supplement: S6 File — (ZIP) [file pone.0132020.s006.zip › Exp2_ForceData2/Subject7/path1/T4.csv]

Force X (N)	Force Y (N)	Force Z (N)	Torque X (N-m)	Torque Y (N-m)	Torque Z (N-m)	Frequency = 10000	Averaging Level = 16	F/T Serial Number = FT11772	Time Started = 19/12/2012 12:53:20
-0.0769991427659988	0.390425056219101	-3.95983815193176	0.229098498821259	0.472496032714844	0.0797337293624878
-0.0985599309206009	0.393692672252655	-3.95664548873901	0.228906452655792	0.472800403833389	0.0800353661179543
-0.112112671136856	0.402776300907135	-3.96482253074646	0.228732585906982	0.473071873188019	0.0801585018634796
-0.126920849084854	0.412034690380096	-3.95575284957886	0.228506341576576	0.473230689764023	0.0803551524877548
-0.15045577287674	0.416435986757278	-3.94988369941711	0.228294283151627	0.473411440849304	0.080571286380291
-0.160905197262764	0.423677831888199	-3.94956278800964	0.228085190057755	0.473308205604553	0.0808558911085129
-0.1728705316782	0.426848262548447	-3.96174883842468	0.227879256010056	0.473352313041687	0.0813104212284088
-0.192195564508438	0.435048669576645	-3.95716786384583	0.227589577436447	0.473297446966171	0.0814327746629715
-0.223616197705269	0.449482679367065	-3.95069766044617	0.227494567632675	0.473202705383301	0.0814472138881683
-0.255597442388535	0.455897867679596	-3.94569325447083	0.227159306406975	0.473009020090103	0.0815648883581162
-0.281780689954758	0.467614382505417	-3.94473218917847	0.226802825927734	0.472778737545013	0.0818241983652115
-0.29824423789978	0.479058504104614	-3.94706511497498	0.22650209069252	0.472524017095566	0.0821614935994148
-0.321845918893814	0.490312099456787	-3.94034194946289	0.226141110062599	0.472155123949051	0.0826214551925659
-0.338768362998962	0.496904671192169	-3.93634629249573	0.225661978125572	0.471773594617844	0.0828804224729538
-0.360903829336166	0.505433022975922	-3.93053984642029	0.225169032812119	0.471337854862213	0.0831887722015381
-0.37697821855545	0.519126236438751	-3.92338347434998	0.224825143814087	0.470800131559372	0.0836328417062759
-0.398084908723831	0.528551578521729	-3.91570210456848	0.224344089627266	0.470333188772202	0.0841092392802238
-0.414051651954651	0.536333322525024	-3.91230773925781	0.223735004663467	0.469919085502625	0.0845138132572174
-0.43275985121727	0.547152101993561	-3.90758347511292	0.223198980093002	0.469410091638565	0.0848622545599937
-0.449061423540115	0.556341052055359	-3.90248894691467	0.222681105136871	0.468790858983994	0.0851980671286583
-0.473452776670456	0.563739478588104	-3.90264129638672	0.222204774618149	0.468324244022369	0.0855055153369904
-0.49025559425354	0.572821915149689	-3.89216923713684	0.221689313650131	0.467740803956985	0.0858511850237846
-0.508973836898804	0.581694066524506	-3.87934160232544	0.221173003315926	0.467202484607697	0.0861684381961823
-0.537070631980896	0.583432078361511	-3.87810111045837	0.220671981573105	0.466836333274841	0.0859013646841049
-0.555028736591339	0.591982185840607	-3.87401270866394	0.220196679234505	0.466311275959015	0.0862731784582138
-0.571674942970276	0.608187556266785	-3.86515998840332	0.219709843397141	0.46583017706871	0.0874826982617378
-0.589623510837555	0.622276127338409	-3.86335396766663	0.219231143593788	0.465469300746918	0.0884769782423973
-0.607365608215332	0.632347047328949	-3.86703896522522	0.218573480844498	0.465063631534576	0.0891864970326424
-0.623480200767517	0.64249575138092	-3.85305762290955	0.217869400978088	0.464680105447769	0.0894674137234688
-0.641971945762634	0.654958069324493	-3.84446382522583	0.217276617884636	0.464125633239746	0.0899952575564384
-0.656659066677094	0.665285110473633	-3.84113168716431	0.216691479086876	0.463684380054474	0.0905919522047043
-0.675604701042175	0.669966459274292	-3.83092832565308	0.216011986136436	0.463133364915848	0.0908641144633293
-0.688941657543182	0.676661908626556	-3.82446455955505	0.215459585189819	0.462554574012756	0.0910641551017761
-0.700789630413055	0.685502707958221	-3.82443785667419	0.214879423379898	0.461901009082794	0.0912884548306465
-0.716808557510376	0.689653515815735	-3.81531739234924	0.214343145489693	0.461175739765167	0.0915274545550346
-0.733396828174591	0.695922911167145	-3.8092896938324	0.213782176375389	0.460529267787933	0.091853991150856
-0.748138129711151	0.705514192581177	-3.81002163887024	0.213145732879639	0.459752857685089	0.0922834947705269
-0.764079749584198	0.712748050689697	-3.79436445236206	0.212483897805214	0.459074050188065	0.0927373245358467
-0.776645243167877	0.720575213432312	-3.78778886795044	0.211790606379509	0.458329528570175	0.0931503623723984
-0.785213768482208	0.729225397109985	-3.78866124153137	0.211125582456589	0.457539290189743	0.0936761796474457
-0.76556259393692	0.747182369232178	-3.76483702659607	0.210952386260033	0.455865293741226	0.0941608995199203
-0.742394685745239	0.749726533889771	-3.69197392463684	0.211317390203476	0.4522844851017	0.0942956060171127
-0.740561723709106	0.740485191345215	-3.65321063995361	0.212382465600967	0.449800193309784	0.0939440876245499
-0.723910331726074	0.733068645000458	-3.6140570640564	0.213692411780357	0.447958827018738	0.0939961075782776
-0.701140999794006	0.721466064453125	-3.57629728317261	0.214490994811058	0.445702433586121	0.0943603962659836
-0.665343701839447	0.72686105966568	-3.53895235061646	0.215087354183197	0.443298667669296	0.0946598723530769
-0.655765533447266	0.736081659793854	-3.49807977676392	0.215852782130241	0.44085818529129	0.0947594493627548
-0.661267876625061	0.734097540378571	-3.47026586532593	0.21680511534214	0.43853747844696	0.0949785709381104
-0.667379915714264	0.743890285491943	-3.4385449886322	0.217513784766197	0.436133116483688	0.095078133046627
-0.6689333319664	0.743520319461823	-3.41221070289612	0.218189716339111	0.433710366487503	0.0952034220099449
-0.667332649230957	0.746397435665131	-3.37319254875183	0.218738630414009	0.431282073259354	0.0953720510005951
-0.650269329547882	0.74885231256485	-3.33808135986328	0.219313636422157	0.428958594799042	0.0954926088452339
-0.642510652542114	0.746474266052246	-3.30443096160889	0.219903394579887	0.426643222570419	0.0956513807177544
-0.624979138374329	0.747638821601868	-3.26422309875488	0.220424801111221	0.424453407526016	0.0958444252610207
-0.603654444217682	0.744609594345093	-3.23222398757935	0.220941767096519	0.422215133905411	0.0957889631390572
-0.593689858913422	0.745115756988525	-3.2083101272583	0.221450328826904	0.420115411281586	0.0954998433589935
-0.591287553310394	0.741519749164581	-3.1797251701355	0.222041487693787	0.417947769165039	0.0952755361795425
-0.593038976192474	0.739828109741211	-3.14635038375854	0.222427383065224	0.415961563587189	0.0951025262475014
-0.587000012397766	0.74305248260498	-3.11728858947754	0.223019853234291	0.414014339447021	0.0950223952531815
-0.592702805995941	0.746819019317627	-3.09368515014648	0.223522916436195	0.412158936262131	0.0949988290667534
-0.598740637302399	0.738633394241333	-3.07207441329956	0.224017381668091	0.410437405109406	0.0948955938220024
-0.599650621414185	0.743149936199188	-3.04556608200073	0.22459776699543	0.408793985843658	0.0945478826761246
-0.594477713108063	0.74897563457489	-3.01473474502563	0.224962309002876	0.407328486442566	0.0943144857883453
-0.591197967529297	0.750969171524048	-2.99214196205139	0.225411951541901	0.405626952648163	0.0940134972333908
-0.579019010066986	0.750231683254242	-2.9659321308136	0.225940346717834	0.403970956802368	0.0938014090061188
-0.564230680465698	0.756348669528961	-2.94258332252502	0.226144269108772	0.402430891990662	0.093585379421711
-0.567670106887817	0.754579901695251	-2.92119264602661	0.226387947797775	0.40078216791153	0.0934137180447578
-0.568265795707703	0.761717259883881	-2.89926815032959	0.226661041378975	0.399377793073654	0.09312704205513
-0.572060823440552	0.759156823158264	-2.87531542778015	0.226987466216087	0.398291736841202	0.0929107367992401
-0.588360667228699	0.757569909095764	-2.85819482803345	0.22747614979744	0.397014707326889	0.0927236378192902
-0.587279856204987	0.759278059005737	-2.83834481239319	0.227990373969078	0.396079272031784	0.0925261750817299
-0.594942331314087	0.755146920681	-2.82449102401733	0.228313833475113	0.39498046040535	0.0923809111118317
-0.604704201221466	0.746682822704315	-2.80803227424622	0.228782713413239	0.394092082977295	0.0920829176902771
-0.601785123348236	0.743509709835052	-2.79226350784302	0.229204058647156	0.393227845430374	0.0917506739497185
-0.610634565353394	0.730473935604095	-2.77367401123047	0.229558184742928	0.392336189746857	0.0913107395172119
-0.618904709815979	0.724303007125854	-2.75807118415833	0.229955062270164	0.391758412122726	0.0911372527480125
-0.623980104923248	0.720706343650818	-2.74954223632813	0.230297952890396	0.39101243019104	0.0908356085419655
-0.63749623298645	0.706293106079102	-2.73288822174072	0.230739697813988	0.390427112579346	0.0905051454901695
-0.649525463581085	0.699882030487061	-2.71254229545593	0.231140315532684	0.389799177646637	0.0903257057070732
-0.667992055416107	0.694113552570343	-2.70537042617798	0.231539487838745	0.389195948839188	0.0903185084462166
-0.674113273620605	0.702363193035126	-2.68973755836487	0.232019230723381	0.388746500015259	0.0906021371483803
-0.684200286865234	0.707917153835297	-2.68258786201477	0.232633754611015	0.388085573911667	0.0908179953694344
-0.684611022472382	0.712785482406616	-2.66033124923706	0.233042821288109	0.387542188167572	0.0909017994999886
-0.687316238880157	0.71979957818985	-2.65583658218384	0.233593344688416	0.386917680501938	0.090929739177227
-0.680682182312012	0.712805092334747	-2.6434280872345	0.234151735901833	0.386666536331177	0.0909822285175323
-0.676059722900391	0.712876975536346	-2.624591588974	0.234574690461159	0.386170238256454	0.0910631641745567
-0.671103477478027	0.711927115917206	-2.61223006248474	0.235178142786026	0.385846763849258	0.0913548991084099
-0.666809916496277	0.716423213481903	-2.60443210601807	0.23578916490078	0.385547518730164	0.0914936512708664
-0.663053274154663	0.712718367576599	-2.59388136863709	0.236399725079536	0.385105282068253	0.0916802883148193
-0.655930399894714	0.708591818809509	-2.58196234703064	0.236890971660614	0.384843826293945	0.09168441593647
-0.651225090026855	0.709073603153229	-2.5709707736969	0.237406596541405	0.384448319673538	0.0917041897773743
-0.631268680095673	0.706687867641449	-2.55616426467896	0.237902283668518	0.384367108345032	0.0915976986289024
-0.628527641296387	0.702095210552216	-2.55366659164429	0.238435074687004	0.384177953004837	0.0915589556097984
-0.630789637565613	0.695140779018402	-2.54567122459412	0.239014983177185	0.38391849398613	0.091421477496624
-0.621155619621277	0.69848096370697	-2.53432297706604	0.239482402801514	0.383811116218567	0.0912361294031143
-0.627509295940399	0.685483574867249	-2.5207347869873	0.240037441253662	0.383430540561676	0.0909926295280457
-0.624317348003387	0.685007691383362	-2.51355218887329	0.240554839372635	0.383251011371613	0.0908188149333
-0.618275344371796	0.687062978744507	-2.50143551826477	0.240904256701469	0.383002132177353	0.0909554660320282
-0.607054650783539	0.689183294773102	-2.49533581733704	0.241426169872284	0.382672399282455	0.0910923853516579
-0.59037309885025	0.696197509765625	-2.48390316963196	0.241751655936241	0.382437825202942	0.0911942645907402
-0.58433336019516	0.689929842948914	-2.47247743606567	0.24227936565876	0.382260113954544	0.091118298470974
-0.569764375686646	0.687706887722015	-2.46510434150696	0.242489069700241	0.382128238677979	0.0909763872623444
-0.556222140789032	0.671575665473938	-2.457355260849	0.243003025650978	0.382136583328247	0.0907766297459602
-0.54261726140976	0.673826038837433	-2.44119930267334	0.243376865983009	0.381968379020691	0.0904748290777206
-0.539454698562622	0.662958979606628	-2.4489758014679	0.243811562657356	0.382126748561859	0.0904011204838753
-0.537127375602722	0.664903044700623	-2.43383574485779	0.244144126772881	0.382036596536636	0.0903130099177361
-0.537808895111084	0.658928751945496	-2.42599439620972	0.244582429528236	0.381885588169098	0.0903145670890808
-0.527603328227997	0.657751381397247	-2.42091107368469	0.245010614395142	0.381981879472733	0.0904781147837639
-0.513796925544739	0.663836300373077	-2.40789699554443	0.24545082449913	0.381878674030304	0.090662382543087
-0.507799029350281	0.665523529052734	-2.40952658653259	0.245851293206215	0.382003337144852	0.09090406447649
-0.493577927350998	0.669662117958069	-2.40440797805786	0.24633963406086	0.38218167424202	0.0910737961530685
-0.486937761306763	0.662020087242126	-2.40036082267761	0.246736064553261	0.382319182157516	0.0911060720682144
-0.477163404226303	0.653012454509735	-2.38828182220459	0.247211173176765	0.382669925689697	0.0912696644663811
-0.473926365375519	0.649263143539429	-2.3847815990448	0.247692868113518	0.382982581853867	0.0912570059299469
-0.478188186883926	0.646756827831268	-2.387211561203	0.248277440667152	0.383215129375458	0.0913096368312836
-0.475627481937408	0.640151083469391	-2.37777543067932	0.248856335878372	0.383671671152115	0.0914213880896568
-0.484557032585144	0.633244395256042	-2.37410187721252	0.249371021986008	0.383881777524948	0.0915774181485176
-0.47577491402626	0.634615421295166	-2.36536717414856	0.249829903244972	0.384271085262299	0.0917530581355095
-0.466443032026291	0.632391452789307	-2.36888766288757	0.250335991382599	0.384634286165237	0.0918712988495827
-0.462191462516785	0.631570875644684	-2.37114906311035	0.250965923070908	0.384904086589813	0.0920295640826225
-0.45147430896759	0.627752661705017	-2.36393070220947	0.251403778791428	0.385341852903366	0.0921158716082573
-0.447804600000381	0.629215717315674	-2.36101150512695	0.251913160085678	0.385699868202209	0.0920720249414444
-0.441491544246674	0.613968133926392	-2.36065793037415	0.252503514289856	0.386132001876831	0.0920402929186821
-0.436475425958633	0.612251818180084	-2.34855031967163	0.2529236972332	0.386657029390335	0.0920428708195686
-0.438030242919922	0.602021872997284	-2.3567943572998	0.25350096821785	0.387003391981125	0.0921348854899406
-0.436666280031204	0.594032645225525	-2.35679173469543	0.254015386104584	0.387354403734207	0.0921709686517715
-0.42822191119194	0.590100944042206	-2.34408688545227	0.254416197538376	0.387797057628632	0.0921443626284599
-0.424600809812546	0.586142599582672	-2.34703516960144	0.254902243614197	0.388159453868866	0.0921054258942604
-0.418261617422104	0.582975029945374	-2.34854364395142	0.255305230617523	0.388555884361267	0.0919990018010139
-0.408030807971954	0.574844896793365	-2.3398711681366	0.255809664726257	0.389004349708557	0.0918574407696724
-0.405818581581116	0.569148004055023	-2.35102319717407	0.25629049539566	0.389371037483215	0.0918868780136108
-0.407030344009399	0.562550902366638	-2.35403347015381	0.256760507822037	0.389843136072159	0.0918503627181053
-0.403184711933136	0.55401623249054	-2.35102486610413	0.257223665714264	0.390214592218399	0.0917066037654877
-0.397097378969193	0.550785422325134	-2.34790873527527	0.25760680437088	0.390691310167313	0.0915057808160782
-0.392265051603317	0.542186379432678	-2.35446310043335	0.257984697818756	0.39097648859024	0.0913770273327827
-0.388849884271622	0.532347619533539	-2.34542942047119	0.258520007133484	0.391397655010223	0.0912781357765198
-0.376909494400024	0.529627978801727	-2.3488450050354	0.258780211210251	0.391708523035049	0.0911714807152748
-0.369919329881668	0.523139178752899	-2.35632538795471	0.25911757349968	0.392007529735565	0.0911794751882553
-0.369549989700317	0.513068854808807	-2.36084842681885	0.259538143873215	0.392338454723358	0.0910874754190445
-0.35670194029808	0.50510710477829	-2.35969185829163	0.259803295135498	0.3925861120224	0.0909899324178696
-0.349167764186859	0.498017847537994	-2.36001181602478	0.260059773921967	0.392893552780151	0.0908517017960548
-0.340311855077744	0.48895862698555	-2.35908699035645	0.260293155908585	0.393088579177856	0.0906660407781601
-0.337050348520279	0.47685381770134	-2.36129093170166	0.26051864027977	0.393252462148666	0.0904419347643852
-0.323071658611298	0.469686627388	-2.36526107788086	0.260759353637695	0.393483221530914	0.0901900082826614
-0.320786446332932	0.462582916021347	-2.37228560447693	0.260936260223389	0.393620371818542	0.0899033099412918
-0.317774266004562	0.450194895267487	-2.37346291542053	0.261066794395447	0.393804281949997	0.0893991962075233
-0.313093423843384	0.439118504524231	-2.37815117835999	0.261115461587906	0.393904834985733	0.0888156592845917
-0.310300052165985	0.432415813207626	-2.37412524223328	0.261184394359589	0.394028455018997	0.0880676731467247
-0.31442004442215	0.417255640029907	-2.37418055534363	0.261234015226364	0.393848896026611	0.0873132720589638
-0.316184371709824	0.40294224023819	-2.37321138381958	0.261184841394424	0.393953591585159	0.0866225212812424
-0.308510303497314	0.395915687084198	-2.37180471420288	0.261083722114563	0.393710672855377	0.0861612185835838
-0.298075467348099	0.391628354787827	-2.37509679794312	0.260951817035675	0.393500477075577	0.0859206169843674
-0.290844738483429	0.384176582098007	-2.37873840332031	0.260728269815445	0.393186092376709	0.085611492395401
-0.276345521211624	0.384523868560791	-2.37408590316772	0.260490924119949	0.39296743273735	0.0852620750665665
-0.272755205631256	0.376288682222366	-2.37593531608582	0.260374784469604	0.392554998397827	0.08488679677248
-0.259729653596878	0.364511340856552	-2.36675047874451	0.260233730077744	0.392230272293091	0.0844618529081345
-0.253967583179474	0.356361269950867	-2.37532019615173	0.259878307580948	0.391911894083023	0.0840329974889755
-0.248433962464333	0.350169360637665	-2.37093329429626	0.259544849395752	0.391521096229553	0.083409808576107
-0.248364835977554	0.338862091302872	-2.3699038028717	0.259316712617874	0.391046017408371	0.0826182141900063
-0.246061936020851	0.335765868425369	-2.36460781097412	0.258892983198166	0.390602558851242	0.0816520005464554
-0.244224101305008	0.320674985647202	-2.35804772377014	0.258397549390793	0.389926612377167	0.0808189660310745
-0.2393449395895	0.303326368331909	-2.35216045379639	0.257963269948959	0.389196574687958	0.0801858827471733
-0.223799735307693	0.30129000544548	-2.35683035850525	0.257491618394852	0.388565629720688	0.0796140506863594
-0.21290011703968	0.301838725805283	-2.35653162002563	0.257013320922852	0.387898594141006	0.0792355313897133
-0.206342771649361	0.297823309898376	-2.34925270080566	0.256512314081192	0.387176275253296	0.0788480713963509
-0.186596781015396	0.297427535057068	-2.3411865234375	0.256002187728882	0.386595398187637	0.0784040912985802
-0.177362114191055	0.287772625684738	-2.33285045623779	0.255420923233032	0.385715126991272	0.0779226943850517
-0.169877052307129	0.273902922868729	-2.32770442962646	0.254983872175217	0.384892374277115	0.0772985965013504
-0.15758615732193	0.26752644777298	-2.33254623413086	0.254371076822281	0.384274899959564	0.0767365097999573
-0.149089619517326	0.253454059362412	-2.31846189498901	0.253780454397202	0.383401989936829	0.0761527046561241
-0.135637164115906	0.247513800859451	-2.32411623001099	0.253257244825363	0.38260406255722	0.0757318139076233
-0.118998415768147	0.245378002524376	-2.31395220756531	0.252771466970444	0.381864637136459	0.0754067599773407
-0.105368256568909	0.238303691148758	-2.30907368659973	0.252200990915298	0.380833715200424	0.0750124454498291
-0.0922980085015297	0.233698770403862	-2.30665802955627	0.251690715551376	0.380202919244766	0.0747114941477776
-0.0770384222269058	0.22692184150219	-2.29778933525085	0.250967472791672	0.379191845655441	0.0741712003946304
-0.0638787969946861	0.215606227517128	-2.29347658157349	0.250505387783051	0.378415644168854	0.0736415162682533
-0.0576288178563118	0.211583569645882	-2.27833223342896	0.249763250350952	0.377422094345093	0.0729119256138802
-0.0391896739602089	0.20192463696003	-2.28929305076599	0.249141544103622	0.376564651727676	0.0724672228097916
-0.0186433717608452	0.197065427899361	-2.26881957054138	0.248445570468903	0.37552472949028	0.0720760524272919
-0.00598077150061727	0.183674186468124	-2.26110172271729	0.24786539375782	0.374584197998047	0.071780264377594
0.0114619936794043	0.183844551444054	-2.26054620742798	0.24714931845665	0.373757719993591	0.0715363770723343
0.0306856203824282	0.172803103923798	-2.25747489929199	0.246618628501892	0.372967630624771	0.0714058056473732
0.0456666238605976	0.1711495667696	-2.24942564964294	0.246150359511375	0.372022390365601	0.0711291059851646
0.0633275210857391	0.160815522074699	-2.24177646636963	0.245552659034729	0.371273189783096	0.0708338543772697
0.0734949484467506	0.150134399533272	-2.23779082298279	0.244987562298775	0.370308309793472	0.0708288699388504
0.0955523401498795	0.152144521474838	-2.23199224472046	0.244493097066879	0.369684010744095	0.0708691030740738
0.107624776661396	0.142981573939323	-2.22422766685486	0.244185104966164	0.36888125538826	0.0710015594959259
0.130115851759911	0.147051140666008	-2.22602224349976	0.243649140000343	0.368201434612274	0.0713121443986893
0.139640539884567	0.137212440371513	-2.2196900844574	0.243308454751968	0.367627948522568	0.0717428475618362
0.164245873689651	0.139449134469032	-2.20683026313782	0.243072509765625	0.367012828588486	0.0721633732318878
0.171930536627769	0.130383297801018	-2.20944237709045	0.242618784308434	0.366453468799591	0.0727081969380379
0.184871047735214	0.126983374357224	-2.20440912246704	0.242321267724037	0.365809142589569	0.0731238722801209
0.196423962712288	0.124007247388363	-2.19551706314087	0.242005825042725	0.365443587303162	0.073482982814312
0.199623495340347	0.124271154403687	-2.19665145874023	0.241783425211906	0.364838927984238	0.0737486705183983
0.218391478061676	0.119259625673294	-2.18808603286743	0.241546243429184	0.364567875862122	0.0739384219050407
0.217596337199211	0.110099233686924	-2.18462443351746	0.241369038820267	0.36423271894455	0.0740991532802582
0.233687654137611	0.116925232112408	-2.17373824119568	0.241239607334137	0.364058554172516	0.0742907673120499
0.24178321659565	0.110747918486595	-2.17385244369507	0.241127282381058	0.363812327384949	0.0746719092130661
0.246123880147934	0.111399099230766	-2.1720871925354	0.241043075919151	0.363659679889679	0.0749067664146423
0.256854981184006	0.107577949762344	-2.17078852653503	0.240997448563576	0.363642781972885	0.0751258134841919
0.255781620740891	0.110846430063248	-2.16716384887695	0.240906089544296	0.363505512475967	0.0754484236240387
0.270682632923126	0.107590481638908	-2.16616415977478	0.240867421030998	0.363520115613937	0.0756542906165123
0.268954366445541	0.102547809481621	-2.1604266166687	0.240856677293777	0.363455682992935	0.0757045969367027
0.273029536008835	0.106357879936695	-2.15418195724487	0.240769788622856	0.363523840904236	0.0759366303682327
0.277543753385544	0.100037693977356	-2.15400362014771	0.240696400403976	0.36345237493515	0.0758285894989967
0.274714201688766	0.107822984457016	-2.14705228805542	0.240563750267029	0.363314479589462	0.0757498368620873
0.288115650415421	0.108216300606728	-2.1506724357605	0.240529224276543	0.36329397559166	0.0757253989577293
0.286349266767502	0.099439449608326	-2.14599943161011	0.240324333310127	0.363087564706802	0.0756158232688904
0.290497809648514	0.101317636668682	-2.14590096473694	0.240143373608589	0.363000333309174	0.0754845142364502
0.299807578325272	0.0975158587098122	-2.14106774330139	0.240089103579521	0.362925678491592	0.0756073892116547
0.303191870450974	0.101597741246223	-2.12950372695923	0.239867672324181	0.362650811672211	0.0756004080176353
0.32127657532692	0.101635508239269	-2.13125848770142	0.239805325865746	0.362530946731567	0.0755691155791283
0.320125341415405	0.0972831696271896	-2.12770795822144	0.239657893776894	0.362146884202957	0.0757225677371025
0.342147827148438	0.101155042648315	-2.11845064163208	0.239236831665039	0.361918926239014	0.0756406709551811
0.346273809671402	0.0940599963068962	-2.11833477020264	0.239188373088837	0.36176598072052	0.0756679698824883
0.352602541446686	0.0937725082039833	-2.11714458465576	0.238969564437866	0.361515253782272	0.0757160410284996
0.368830680847168	0.093838632106781	-2.11013269424438	0.238774716854095	0.3613440990448	0.0757487490773201
0.376194417476654	0.0934339538216591	-2.11882424354553	0.238779857754707	0.361285537481308	0.0758997946977615
0.385817557573318	0.0921816155314446	-2.11409497261047	0.238598972558975	0.360899209976196	0.0761097148060799
0.399762481451035	0.101644359529018	-2.11127591133118	0.238402903079987	0.360720753669739	0.0763189718127251
0.415260642766953	0.0965968370437622	-2.1083505153656	0.238208264112473	0.360577374696732	0.0764206275343895
0.420568823814392	0.0916467905044556	-2.10815358161926	0.238046303391457	0.360274374485016	0.0763291195034981
0.430301934480667	0.0930852070450783	-2.10403299331665	0.237859651446342	0.360048979520798	0.0764056667685509
0.443858802318573	0.0871309787034988	-2.10159611701965	0.237706631422043	0.360006123781204	0.0766100361943245
0.439012140035629	0.0788672417402267	-2.0978639125824	0.237757533788681	0.359821856021881	0.0767490044236183
0.453196614980698	0.08712138235569	-2.10135221481323	0.237538695335388	0.359663426876068	0.0768433213233948
0.460832118988037	0.0868725776672363	-2.09753179550171	0.237460643053055	0.359652936458588	0.0768475905060768
0.46055668592453	0.0835551768541336	-2.10636067390442	0.237400978803635	0.35958394408226	0.0768922343850136
0.466741055250168	0.083246260881424	-2.09985780715942	0.237217053771019	0.359375	0.0767564997076988
0.471963405609131	0.0823523998260498	-2.09551572799683	0.23709262907505	0.359387069940567	0.0765949189662933
0.472131133079529	0.0765379518270493	-2.10144424438477	0.237010836601257	0.359114140272141	0.0765484869480133
0.47716298699379	0.0752367600798607	-2.08979177474976	0.236926630139351	0.359185814857483	0.0764260739088058
0.471496224403381	0.068821519613266	-2.09055304527283	0.236796870827675	0.359034329652786	0.0762815326452255
0.477909654378891	0.0701306685805321	-2.08518528938293	0.23672904074192	0.359151899814606	0.0761524364352226
0.471729755401611	0.0633046701550484	-2.08660817146301	0.236621737480164	0.358981758356094	0.0759975761175156
0.479975163936615	0.0663598328828812	-2.07862973213196	0.236452907323837	0.358960330486298	0.0757275074720383
0.475459188222885	0.0622897148132324	-2.07679319381714	0.236489430069923	0.35898745059967	0.0755710825324059
0.472999036312103	0.0550164319574833	-2.08159303665161	0.236333757638931	0.358899265527725	0.0752723962068558
0.471914708614349	0.0557904578745365	-2.06143140792847	0.236135512590408	0.358846426010132	0.0750144347548485
0.476924628019333	0.0540496967732906	-2.06629943847656	0.23619869351387	0.358959287405014	0.0749431326985359
0.470837146043777	0.0462388657033443	-2.06207537651062	0.236128807067871	0.358823388814926	0.0748637542128563
0.471310406923294	0.0494722090661526	-2.06505489349365	0.23611456155777	0.358874976634979	0.0747402980923653
0.479077041149139	0.0495670922100544	-2.06179571151733	0.23600472509861	0.358912289142609	0.0747859925031662
0.473600149154663	0.0463681593537331	-2.0639443397522	0.235988914966583	0.35892441868782	0.0746608152985573
0.482001632452011	0.048521414399147	-2.05828738212585	0.235941261053085	0.358981639146805	0.0746470242738724
0.473174005746841	0.0442668125033379	-2.06214904785156	0.235921859741211	0.359014898538589	0.0746335387229919
0.478483736515045	0.045433908700943	-2.06254768371582	0.235873520374298	0.358982414007187	0.0745327100157738
0.475337147712708	0.0408534705638886	-2.06249141693115	0.235929042100906	0.359129726886749	0.0746669173240662
0.474930793046951	0.0387675799429417	-2.06039667129517	0.235926896333694	0.359080255031586	0.0746028050780296
0.48226124048233	0.045501884073019	-2.04471468925476	0.235892251133919	0.35917854309082	0.0746209844946861
0.47609406709671	0.0385759435594082	-2.06280446052551	0.235856622457504	0.359347820281982	0.0746529400348663
0.474861294031143	0.0379736460745335	-2.06070065498352	0.235851168632507	0.359261959791183	0.074611097574234
0.475682884454727	0.0413700304925442	-2.04825186729431	0.235821142792702	0.359573066234589	0.0746334716677666
0.469643801450729	0.0330743305385113	-2.05858850479126	0.236052945256233	0.359689623117447	0.0747084021568298
0.465597599744797	0.0389072746038437	-2.05382466316223	0.235985055565834	0.359821259975433	0.0747260823845863
0.463519394397736	0.039192046970129	-2.05384564399719	0.236162632703781	0.360100775957108	0.074772022664547
0.454823046922684	0.0398899354040623	-2.05815577507019	0.236347019672394	0.360294818878174	0.0749301537871361
0.459112703800201	0.045111607760191	-2.05613160133362	0.236435294151306	0.360625565052032	0.074969656765461
0.451167762279511	0.0370785780251026	-2.05731773376465	0.236610189080238	0.360795974731445	0.0749429538846016
0.444722563028336	0.0416202917695045	-2.05993914604187	0.236629173159599	0.361223816871643	0.0750138610601425
0.44089663028717	0.0374391674995422	-2.06220173835754	0.236957058310509	0.361585587263107	0.0751572847366333
0.429781228303909	0.0341842025518417	-2.06057262420654	0.237019121646881	0.361883968114853	0.0752640813589096
0.430198222398758	0.0420259833335876	-2.07018709182739	0.237328380346298	0.362369686365128	0.0755308121442795
0.418270021677017	0.035750076174736	-2.08017945289612	0.237649276852608	0.36268824338913	0.075704500079155
0.41764235496521	0.0444835647940636	-2.07409310340881	0.237786427140236	0.363169074058533	0.0759221538901329
0.404754877090454	0.0392283760011196	-2.08135056495667	0.238021805882454	0.36354872584343	0.076165959239006
0.400962591171265	0.0480384044349194	-2.08620238304138	0.238231688737869	0.36396798491478	0.0763863623142242
0.392315834760666	0.0448320545256138	-2.08640336990356	0.238565981388092	0.36438325047493	0.0764243900775909
0.385369628667831	0.0474664643406868	-2.08772087097168	0.238599807024002	0.364729940891266	0.07650026679039
0.378166407346725	0.0498652830719948	-2.0939474105835	0.238789662718773	0.365201592445374	0.0764995291829109
0.369475096464157	0.0479595884680748	-2.09062552452087	0.239062055945396	0.365385830402374	0.0764555782079697
0.369062215089798	0.0555386580526829	-2.09525513648987	0.239170596003532	0.365819483995438	0.0764602571725845
0.35345721244812	0.048224899917841	-2.10346364974976	0.239300563931465	0.366149574518204	0.0765049308538437
0.351375579833984	0.0550155788660049	-2.09799814224243	0.239509761333466	0.366421282291412	0.0764324516057968
0.339848667383194	0.0504338629543781	-2.10061764717102	0.239667639136314	0.366742134094238	0.0764311626553535
0.33707594871521	0.0534247718751431	-2.1060733795166	0.239707767963409	0.366937130689621	0.0763574168086052
0.327736794948578	0.0511573739349842	-2.104811668396	0.239931389689445	0.367302030324936	0.0763053372502327
0.316502541303635	0.0606394410133362	-2.10570478439331	0.239925280213356	0.367395102977753	0.076096385717392
0.32019254565239	0.0582989491522312	-2.10990405082703	0.239979118108749	0.367567598819733	0.0760084912180901
0.303117901086807	0.04957539960742	-2.10571050643921	0.239937171339989	0.367637157440186	0.0757606029510498
0.303787261247635	0.058031901717186	-2.10475039482117	0.239955455064774	0.367912590503693	0.0756006315350533
0.292432457208633	0.0508069805800915	-2.11287331581116	0.240093916654587	0.367973297834396	0.0754659026861191
0.291410267353058	0.0551265776157379	-2.10816192626953	0.240021482110023	0.368059903383255	0.0752866715192795
0.283476233482361	0.0543668977916241	-2.10766458511353	0.240059167146683	0.368085354566574	0.0750951245427132
0.285099983215332	0.0558314695954323	-2.10812568664551	0.240060985088348	0.368238389492035	0.0749148353934288
0.267802059650421	0.0521085150539875	-2.11383175849915	0.240035578608513	0.368199050426483	0.0747170299291611
0.274530798196793	0.0596682615578175	-2.10560607910156	0.239976525306702	0.368259698152542	0.0744112432003021
0.266873091459274	0.0499521940946579	-2.10798716545105	0.239994719624519	0.368373066186905	0.0741632059216499
0.258818000555038	0.0513836108148098	-2.11908411979675	0.239957317709923	0.36822909116745	0.0739436373114586
0.264747083187103	0.0535287261009216	-2.10623264312744	0.239897102117538	0.36822646856308	0.0736684426665306
0.253411829471588	0.0467353090643883	-2.11151766777039	0.239741802215576	0.368200123310089	0.0733960643410683
0.25348311662674	0.0492472127079964	-2.11364722251892	0.239705190062523	0.368260860443115	0.0732350721955299
0.246140286326408	0.0440924912691116	-2.11564803123474	0.239740580320358	0.368083745241165	0.0729010030627251
0.252982705831528	0.0444629713892937	-2.10602259635925	0.239539012312889	0.368141114711761	0.0726634860038757
0.243463471531868	0.0425040721893311	-2.1153621673584	0.23953814804554	0.368049323558807	0.0724314153194427
0.246259406208992	0.042680773884058	-2.11425614356995	0.239429250359535	0.368121564388275	0.0722381100058556
0.238578572869301	0.0385058261454105	-2.11536192893982	0.239459186792374	0.36796048283577	0.072109691798687
0.244620069861412	0.0446080379188061	-2.11007928848267	0.239418298006058	0.368017584085464	0.0720017775893211
0.232372641563416	0.0365146175026894	-2.12420678138733	0.239367872476578	0.367923706769943	0.0718981772661209
0.232218593358994	0.037013404071331	-2.12033772468567	0.239255979657173	0.367956519126892	0.0716658905148506
0.238785177469254	0.0404861383140087	-2.12605214118958	0.239280298352242	0.367935389280319	0.0715157017111778
0.226697847247124	0.0311368443071842	-2.13250350952148	0.239246159791946	0.367943465709686	0.0713695213198662
0.227190271019936	0.0324260480701923	-2.11719346046448	0.239131182432175	0.367784708738327	0.0712629929184914
0.228627055883408	0.0334391072392464	-2.13205981254578	0.239111423492432	0.367928713560104	0.0713448151946068
0.223699554800987	0.0252977218478918	-2.13193655014038	0.239118561148643	0.367819607257843	0.0712959766387939
0.226439446210861	0.0308273583650589	-2.12415170669556	0.239089533686638	0.367785423994064	0.0712845325469971
0.219263449311256	0.0314123220741749	-2.13511872291565	0.239172384142876	0.367756128311157	0.0712310597300529
0.224726840853691	0.0300331600010395	-2.12927412986755	0.239024206995964	0.367706298828125	0.0710595101118088
0.221321865916252	0.0212621055543423	-2.13369274139404	0.238983795046806	0.367640852928162	0.0709402933716774
0.221905305981636	0.0201133042573929	-2.13560509681702	0.238884225487709	0.36741504073143	0.0709060356020927
0.227446287870407	0.0169968456029892	-2.14191746711731	0.238800182938576	0.367516547441483	0.0709358081221581
0.223519399762154	0.0139647508040071	-2.14440870285034	0.238930806517601	0.367333441972733	0.0710263550281525
0.229924142360687	0.0153241641819477	-2.14275097846985	0.238671839237213	0.367139458656311	0.07109534740448
0.242224395275116	0.0127134611830115	-2.15014004707336	0.238860249519348	0.367143034934998	0.0712305456399918
0.23821821808815	0.00718420231714845	-2.15781593322754	0.238754868507385	0.366901248693466	0.0712627246975899
0.253800541162491	0.0143071813508868	-2.15947318077087	0.238657608628273	0.366842180490494	0.0715214237570763
0.255345433950424	0.00585782621055841	-2.16303825378418	0.238633677363396	0.366615474224091	0.0714932605624199
0.264744967222214	0.00789959449321032	-2.16826772689819	0.238507702946663	0.366439968347549	0.0714901462197304
0.258766740560532	-0.0024131138343364	-2.17829895019531	0.238475441932678	0.366306096315384	0.0712957754731178
0.265208274126053	-0.000858656247146428	-2.16938829421997	0.238309621810913	0.366019755601883	0.0709156319499016
0.264651149511337	-0.0114160748198628	-2.17006754875183	0.23813684284687	0.36573001742363	0.0706543624401093
0.266450464725494	-0.0116944154724479	-2.17649149894714	0.238019555807114	0.365444779396057	0.070456974208355
0.28083011507988	-0.0128350174054503	-2.17325687408447	0.237845450639725	0.365293562412262	0.0703513771295547
0.286041617393494	-0.0197507105767727	-2.18823862075806	0.237885817885399	0.365030586719513	0.0702023282647133
0.289803445339203	-0.0135824643075466	-2.19453930854797	0.237682461738586	0.364808231592178	0.0703176930546761
0.307709932327271	-0.00264701549895108	-2.19236183166504	0.237712681293488	0.364695310592651	0.070224866271019
0.304194360971451	-0.0104188024997711	-2.19932103157043	0.237695664167404	0.364365369081497	0.0701943933963776
0.312361180782318	-0.014823479577899	-2.19885158538818	0.237444415688515	0.364014059305191	0.0701343789696693
0.318858176469803	-0.0374864414334297	-2.2019054889679	0.237328991293907	0.363747000694275	0.0701420307159424
0.332059383392334	-0.0441942773759365	-2.19586896896362	0.237082988023758	0.363324731588364	0.0702928826212883
0.355213731527328	-0.0403119288384914	-2.21865034103394	0.237095415592194	0.363108247518539	0.0707323551177979
0.378093779087067	-0.030419385060668	-2.21836042404175	0.2369474619627	0.362573236227036	0.0711618214845657
0.399557024240494	-0.020421801134944	-2.21422457695007	0.236746102571487	0.362453877925873	0.0716455429792404
0.402000308036804	-0.0255780350416899	-2.2268705368042	0.236851096153259	0.362030178308487	0.0720570757985115
0.41009858250618	-0.0312678292393684	-2.23005342483521	0.236625283956528	0.36171892285347	0.0723177418112755
0.422354966402054	-0.0427463911473751	-2.23283386230469	0.236536592245102	0.361543148756027	0.0722589641809464
0.422529757022858	-0.0593339018523693	-2.24194526672363	0.236473798751831	0.361132770776749	0.0722843930125237
0.443521946668625	-0.0610934719443321	-2.23858189582825	0.236266225576401	0.360686749219894	0.0723666101694107
0.455721288919449	-0.059196587651968	-2.24764347076416	0.236197337508202	0.360483139753342	0.0729618743062019
0.476379781961441	-0.0571700260043144	-2.25463151931763	0.236123219132423	0.36005026102066	0.0734600573778152
0.486559361219406	-0.0573234148323536	-2.25391316413879	0.235903427004814	0.359708845615387	0.0738707333803177
0.502986907958984	-0.0590649992227554	-2.26314783096313	0.235917523503304	0.359528064727783	0.0742062777280808
0.506057322025299	-0.0743155181407928	-2.266845703125	0.235881254076958	0.359160244464874	0.0741773918271065
0.521767616271973	-0.0813414752483368	-2.26434421539307	0.235573783516884	0.358960092067719	0.0740170404314995
0.529402375221252	-0.0968116819858551	-2.27668213844299	0.235555827617645	0.358574658632278	0.0739855691790581
0.538838148117065	-0.0964893102645874	-2.26871156692505	0.235316589474678	0.358266741037369	0.0738464891910553
0.557888388633728	-0.101171098649502	-2.2793664932251	0.235283389687538	0.358141213655472	0.0738510936498642
0.563494801521301	-0.109932065010071	-2.2855110168457	0.235212907195091	0.357955098152161	0.0738164260983467
0.579022228717804	-0.110719941556454	-2.28392887115479	0.235057905316353	0.35779881477356	0.0736190304160118
0.578836023807526	-0.127376958727837	-2.29192852973938	0.235191062092781	0.357847452163696	0.0734002068638802
0.585360109806061	-0.137402981519699	-2.30228209495544	0.235178276896477	0.357712805271149	0.0731045007705688
0.594028294086456	-0.145417258143425	-2.29136204719543	0.235028848052025	0.357590138912201	0.0728386864066124
0.602604568004608	-0.15067732334137	-2.31073427200317	0.235193267464638	0.357793062925339	0.0728493556380272
0.606491029262543	-0.164820611476898	-2.30457043647766	0.235163897275925	0.357651621103287	0.0728323608636856
0.620835304260254	-0.165672808885574	-2.31335878372192	0.235193252563477	0.357895165681839	0.0727801248431206
0.630516588687897	-0.174469351768494	-2.315181016922	0.235353961586952	0.358067125082016	0.0729306116700172
0.631884813308716	-0.185689955949783	-2.32346224784851	0.23551107943058	0.358159065246582	0.0729320347309113
0.646634995937347	-0.188037693500519	-2.32509160041809	0.235639542341232	0.358404695987701	0.0730106830596924
0.644197583198547	-0.197882488369942	-2.34107947349548	0.235825017094612	0.358555555343628	0.0731674134731293
0.659137904644012	-0.202150017023087	-2.34101676940918	0.235844954848289	0.358752220869064	0.0731370002031326
0.663625657558441	-0.211414396762848	-2.3462553024292	0.236180990934372	0.359141290187836	0.073317289352417
0.669070839881897	-0.21866112947464	-2.35505509376526	0.23630578815937	0.359275430440903	0.0733200460672379
0.687603712081909	-0.22658309340477	-2.35677528381348	0.236526772379875	0.359521925449371	0.0733520463109016
0.687326192855835	-0.239191234111786	-2.36798024177551	0.23666912317276	0.359849393367767	0.0733278021216393
0.70354026556015	-0.241852849721909	-2.36812043190002	0.236804142594337	0.359988212585449	0.0732590705156326
0.716888785362244	-0.25762215256691	-2.36955666542053	0.236891090869904	0.360322743654251	0.0730746164917946
0.728565573692322	-0.26555147767067	-2.38599419593811	0.237024798989296	0.36048749089241	0.0726769343018532
0.747881174087524	-0.28321161866188	-2.39051651954651	0.237106680870056	0.360803574323654	0.0722874253988266
0.760134935379028	-0.30157545208931	-2.39236211776733	0.23719334602356	0.360928386449814	0.071586549282074
0.78450345993042	-0.313718229532242	-2.38873791694641	0.237128511071205	0.361070483922958	0.0709260478615761
0.802950382232666	-0.325390338897705	-2.40224885940552	0.237241670489311	0.361422091722488	0.0702844262123108
0.824327051639557	-0.342053681612015	-2.40537238121033	0.23733115196228	0.361423045396805	0.0695628449320793
0.848787784576416	-0.350802063941956	-2.409255027771	0.237344950437546	0.361748605966568	0.0689648985862732
0.867747724056244	-0.369234293699265	-2.42612957954407	0.237447574734688	0.361808240413666	0.0683153495192528
0.887180924415588	-0.3812395632267	-2.41225814819336	0.237358972430229	0.36178457736969	0.0675936564803123
0.911604285240173	-0.392538964748383	-2.42863988876343	0.237387165427208	0.362092435359955	0.0670706257224083
0.928214848041534	-0.413292944431305	-2.42908811569214	0.237393438816071	0.36204931139946	0.0664437487721443
0.9593865275383	-0.420000582933426	-2.42750597000122	0.23732590675354	0.362091541290283	0.0658570751547813
0.97816276550293	-0.438932836055756	-2.44384717941284	0.237259119749069	0.362139672040939	0.0653383284807205
0.997194707393646	-0.442823618650436	-2.44326233863831	0.237241804599762	0.361970812082291	0.0647788569331169
1.02922439575195	-0.457393705844879	-2.4370059967041	0.237024009227753	0.362115561962128	0.0642866492271423
1.03844618797302	-0.470535069704056	-2.4511992931366	0.237074717879295	0.361952871084213	0.0638624653220177
1.06769347190857	-0.478129416704178	-2.44622778892517	0.236879348754883	0.361869066953659	0.0633144155144691
1.09036731719971	-0.48697304725647	-2.44898056983948	0.236835911870003	0.361913979053497	0.0629175007343292
1.10861599445343	-0.500735461711884	-2.45527863502502	0.236695274710655	0.361696898937225	0.0627841427922249
1.1421205997467	-0.501043975353241	-2.44652438163757	0.236542239785194	0.361436307430267	0.0627271458506584
1.15703749656677	-0.513539671897888	-2.46086883544922	0.236441686749458	0.361521899700165	0.0626276880502701
1.16995394229889	-0.526634097099304	-2.45888447761536	0.236371502280235	0.361167550086975	0.0619533620774746
1.19030594825745	-0.534216523170471	-2.45668935775757	0.236196413636208	0.361150741577148	0.0611455775797367
1.1982284784317	-0.549300611019135	-2.46269488334656	0.236025080084801	0.361003458499908	0.060059230774641
1.21268391609192	-0.559243679046631	-2.46383881568909	0.235854417085648	0.360917955636978	0.0590629950165749
1.23272907733917	-0.574865579605103	-2.46590399742126	0.235769435763359	0.360916793346405	0.0582109838724136
1.23375260829926	-0.592907845973969	-2.47226500511169	0.235594138503075	0.360650449991226	0.0574225410819054
1.25788569450378	-0.598666131496429	-2.46943545341492	0.235332548618317	0.360519558191299	0.0564619414508343
1.27919471263885	-0.615664184093475	-2.46603345870972	0.235146656632423	0.360328167676926	0.055660504847765
1.29393267631531	-0.629420459270477	-2.47385454177856	0.234866350889206	0.360069781541824	0.0548665970563889
1.32441473007202	-0.637619197368622	-2.45871710777283	0.234557121992111	0.359733045101166	0.0540309958159924
1.34605884552002	-0.65377551317215	-2.46944189071655	0.234305426478386	0.359688401222229	0.0533430278301239
1.36268126964569	-0.668620944023132	-2.45861506462097	0.234069809317589	0.359344273805618	0.0524551570415497
1.38039100170135	-0.675110280513763	-2.46352434158325	0.233796149492264	0.359140545129776	0.0515589229762554
1.40238535404205	-0.686499297618866	-2.46234941482544	0.233562827110291	0.35911151766777	0.0507153272628784
1.42403841018677	-0.702017307281494	-2.4610595703125	0.233392506837845	0.359004557132721	0.0497876293957233
1.43559813499451	-0.710388243198395	-2.46348118782043	0.233191281557083	0.358775764703751	0.048956573009491
1.46276223659515	-0.717930197715759	-2.45728516578674	0.232880473136902	0.358759313821793	0.0479095354676247
1.47428596019745	-0.72775000333786	-2.45793867111206	0.232730031013489	0.358846127986908	0.0470902360975742
1.49348676204681	-0.739715337753296	-2.46356320381165	0.232584431767464	0.35860875248909	0.046165619045496
1.50982463359833	-0.745619654655457	-2.45524024963379	0.232226744294167	0.358593463897705	0.0451516062021255
1.5294953584671	-0.757688462734222	-2.46300458908081	0.232115522027016	0.35868564248085	0.0443764179944992
1.54159319400787	-0.772198438644409	-2.4582347869873	0.231833472847939	0.358574450016022	0.0434966012835503
1.55455112457275	-0.777670502662659	-2.46368288993835	0.231708779931068	0.358375668525696	0.042744480073452
1.57481074333191	-0.782491505146027	-2.45607423782349	0.231366574764252	0.35837659239769	0.0420779772102833
1.59743416309357	-0.784037470817566	-2.45271229743958	0.231127068400383	0.358323603868485	0.0414214171469212
1.61419701576233	-0.793144345283508	-2.45532131195068	0.230869457125664	0.358389258384705	0.0407442487776279
1.61993455886841	-0.804660320281982	-2.45468807220459	0.230697557330132	0.358128935098648	0.0400471836328506
1.63742709159851	-0.811322450637817	-2.45698595046997	0.230374291539192	0.358048498630524	0.0392996594309807
1.65126609802246	-0.810611605644226	-2.44643139839172	0.230062678456306	0.357979565858841	0.0386323034763336
1.66647243499756	-0.823470234870911	-2.44629001617432	0.229779481887817	0.358055412769318	0.0380146726965904
1.68619930744171	-0.829136192798615	-2.44497632980347	0.229506403207779	0.358001530170441	0.0373146869242191
1.68851065635681	-0.838211536407471	-2.4520857334137	0.229287505149841	0.35794472694397	0.0366901345551014
1.7019522190094	-0.846738398075104	-2.44604635238647	0.229018107056618	0.357676595449448	0.0359308570623398
1.7112318277359	-0.845045030117035	-2.44431710243225	0.228634282946587	0.357709676027298	0.0352911949157715
1.72709000110626	-0.852402925491333	-2.43701267242432	0.228344887495041	0.357684791088104	0.0346802435815334
1.73215627670288	-0.864271104335785	-2.44771122932434	0.228084444999695	0.357713937759399	0.0340451970696449
1.73885071277618	-0.870252847671509	-2.44275665283203	0.227805346250534	0.357450276613235	0.0333964824676514
1.75263285636902	-0.872826218605042	-2.44134712219238	0.227415055036545	0.357465654611588	0.0328309237957001
1.7655553817749	-0.875257134437561	-2.43415927886963	0.227029576897621	0.357396960258484	0.0322740487754345
1.77844858169556	-0.878587782382965	-2.43495035171509	0.226779565215111	0.357360452413559	0.031743161380291
1.78240382671356	-0.888708114624023	-2.43790054321289	0.226519376039505	0.357485085725784	0.0311417747288942
1.78165721893311	-0.899225771427155	-2.43268370628357	0.226249128580093	0.357316672801971	0.0305500887334347
1.78998327255249	-0.907237350940704	-2.4389967918396	0.225838378071785	0.357283890247345	0.02999565936625
1.7975549697876	-0.907897472381592	-2.43171954154968	0.225491806864738	0.3572136759758	0.0293343421071768
1.80216097831726	-0.909089386463165	-2.42731881141663	0.225176855921745	0.357256352901459	0.028731282800436
1.81380784511566	-0.914283275604248	-2.42320656776428	0.224769338965416	0.357262670993805	0.0280303712934256
1.82313632965088	-0.920780897140503	-2.42526960372925	0.224401831626892	0.357251971960068	0.0273428577929735
1.82232236862183	-0.92494809627533	-2.4290087223053	0.224068626761436	0.357388406991959	0.0266030747443438
1.82882595062256	-0.934012830257416	-2.42104315757751	0.223671719431877	0.357442528009415	0.0257955063134432
1.83373630046844	-0.940538585186005	-2.42544651031494	0.22328394651413	0.357489734888077	0.0250439960509539
1.82812452316284	-0.953136324882507	-2.42892527580261	0.222889468073845	0.357529520988464	0.0243148505687714
1.83056128025055	-0.953739702701569	-2.42836308479309	0.222494304180145	0.357419282197952	0.023673789575696
1.83472287654877	-0.956902265548706	-2.42418622970581	0.222003981471062	0.357486426830292	0.0230748802423477
1.84412372112274	-0.959545254707336	-2.41874313354492	0.221610397100449	0.357434660196304	0.0226151645183563
1.83537936210632	-0.968326032161713	-2.42703294754028	0.221197158098221	0.357497721910477	0.0221451073884964
1.8316398859024	-0.970889151096344	-2.41986489295959	0.220670834183693	0.357280552387238	0.021654050797224
1.83612430095673	-0.972809195518494	-2.42225909233093	0.220279186964035	0.357184082269669	0.0213902518153191
1.83859133720398	-0.968920946121216	-2.42287993431091	0.219801351428032	0.357111245393753	0.0211714319884777
1.83749568462372	-0.967265605926514	-2.41582489013672	0.219383284449577	0.356956869363785	0.0209130644798279
1.83721971511841	-0.967789173126221	-2.41852045059204	0.21893721818924	0.35691225528717	0.0206729974597692
1.83627641201019	-0.971308767795563	-2.40987372398376	0.218514308333397	0.356867849826813	0.0204004030674696
1.83540105819702	-0.96967750787735	-2.41556119918823	0.218071460723877	0.356808185577393	0.0201895628124475
1.82448959350586	-0.97648411989212	-2.41686153411865	0.217724710702896	0.356871247291565	0.0197128541767597
1.82220411300659	-0.979201376438141	-2.41653919219971	0.217246413230896	0.356752574443817	0.0194253157824278
1.81531310081482	-0.976966738700867	-2.40894532203674	0.216910868883133	0.356618642807007	0.0192549899220467
1.80894434452057	-0.970878064632416	-2.41217732429504	0.216508656740189	0.356459558010101	0.0191693566739559
1.80253386497498	-0.974124670028687	-2.40328168869019	0.216059014201164	0.356183618307114	0.0190539862960577
1.80054342746735	-0.970900774002075	-2.40583610534668	0.215585589408875	0.355855166912079	0.0189823526889086
1.7933748960495	-0.966058731079102	-2.40481543540955	0.215102255344391	0.355559527873993	0.0189840868115425
1.79488098621368	-0.960955917835236	-2.39420485496521	0.214583531022072	0.355189651250839	0.0190425999462605
1.7980922460556	-0.953212022781372	-2.38926100730896	0.214170515537262	0.354794591665268	0.0191506315022707
1.79590916633606	-0.947963833808899	-2.37827014923096	0.213584259152412	0.354450106620789	0.0192539747804403
1.79992830753326	-0.938270747661591	-2.37490820884705	0.213166400790215	0.35401725769043	0.0193326268345118
1.7951248884201	-0.934639990329742	-2.3688805103302	0.21261864900589	0.353593796491623	0.0193865038454533
1.78979432582855	-0.925638556480408	-2.36902976036072	0.212287753820419	0.35308450460434	0.0195248201489449
1.78807878494263	-0.919199407100677	-2.36068153381348	0.211720049381256	0.352715790271759	0.0196047779172659
1.79026329517365	-0.911874949932098	-2.35727214813232	0.211267605423927	0.352164417505264	0.0198326818645
1.78572392463684	-0.903872966766357	-2.35736989974976	0.210877850651741	0.351792544126511	0.0199441984295845
1.7829841375351	-0.896209061145782	-2.34674215316772	0.210441842675209	0.35114923119545	0.0201037749648094
1.7797144651413	-0.891340255737305	-2.34588384628296	0.209895864129066	0.350661367177963	0.0203467756509781
1.77642250061035	-0.882770001888275	-2.33720731735229	0.20951621234417	0.350119143724442	0.0205143075436354
1.77019727230072	-0.877556383609772	-2.34235501289368	0.209055840969086	0.34965518116951	0.0207726936787367
1.76814091205597	-0.871658444404602	-2.33291983604431	0.208628371357918	0.349039912223816	0.0209878031164408
1.76500988006592	-0.862336456775665	-2.32750058174133	0.208232715725899	0.348456293344498	0.021296164020896
1.7646723985672	-0.853712022304535	-2.31813859939575	0.207892000675201	0.347944617271423	0.0215525180101395
1.76433217525482	-0.84307861328125	-2.31614255905151	0.207440763711929	0.347433745861053	0.0218617152422667
1.76292622089386	-0.833615183830261	-2.30930352210999	0.207096040248871	0.346944689750671	0.0221491660922766
1.76084268093109	-0.824908494949341	-2.30284953117371	0.206747233867645	0.346366584300995	0.0222924947738647
1.75715446472168	-0.814389646053314	-2.2978241443634	0.206359967589378	0.34585502743721	0.0224623307585716
1.75145900249481	-0.808117926120758	-2.29891657829285	0.20601224899292	0.345409095287323	0.0228082090616226
1.75150203704834	-0.800927639007568	-2.28934192657471	0.205770403146744	0.344915986061096	0.0231158174574375
1.75210440158844	-0.790976941585541	-2.28980731964111	0.205378219485283	0.344472050666809	0.0233689341694117
1.7510792016983	-0.781395018100739	-2.28708481788635	0.205170273780823	0.344011962413788	0.0235406588762999
1.74331939220428	-0.766912460327148	-2.28240180015564	0.204864144325256	0.34350910782814	0.0236723478883505
1.73639976978302	-0.763227045536041	-2.27745676040649	0.204546689987183	0.343147784471512	0.0238447040319443
1.73512768745422	-0.75633978843689	-2.26921939849854	0.204316467046738	0.342784762382507	0.0239082258194685
1.72823119163513	-0.749178051948547	-2.2695631980896	0.204099178314209	0.342430233955383	0.0239006243646145
1.72262716293335	-0.742746353149414	-2.26904797554016	0.203865498304367	0.342023491859436	0.0238981414586306
1.70829796791077	-0.738425970077515	-2.26049137115479	0.203738823533058	0.341796100139618	0.0239181444048882
1.70340764522552	-0.732938528060913	-2.26697826385498	0.203554317355156	0.341489613056183	0.0239742994308472
1.69507205486298	-0.729267299175262	-2.25755429267883	0.203360870480537	0.341216027736664	0.0240207724273205
1.69407153129578	-0.722287237644196	-2.256427526474	0.203260764479637	0.341073155403137	0.0241043400019407
1.68786323070526	-0.716527938842773	-2.26295375823975	0.203153774142265	0.340871334075928	0.0241585019975901
1.68670094013214	-0.70876681804657	-2.25342798233032	0.203044429421425	0.340775847434998	0.0241113007068634
1.67979335784912	-0.698829293251038	-2.25187754631042	0.202788069844246	0.340687930583954	0.0240542571991682
1.67111122608185	-0.689538240432739	-2.25187540054321	0.202718898653984	0.340547204017639	0.0240639727562666
1.66602575778961	-0.683582961559296	-2.24602365493774	0.202599436044693	0.340397477149963	0.0240911152213812
1.65881991386414	-0.676004111766815	-2.2408230304718	0.202532708644867	0.340248674154282	0.0241462737321854
1.65019631385803	-0.669872641563416	-2.23864459991455	0.20247620344162	0.340165913105011	0.0241419710218906
1.64332377910614	-0.664765536785126	-2.24315762519836	0.202419936656952	0.340003162622452	0.0241076946258545
1.63131546974182	-0.659330904483795	-2.23356437683105	0.202400922775269	0.339962512254715	0.0241856332868338
1.62513160705566	-0.657727062702179	-2.24212193489075	0.202267602086067	0.339842706918716	0.0242382399737835
1.61634457111359	-0.652873337268829	-2.2376925945282	0.202307462692261	0.339771449565887	0.0241963993757963
1.61057615280151	-0.644810080528259	-2.23770904541016	0.202296882867813	0.339717298746109	0.0242335926741362
1.60287189483643	-0.639962255954742	-2.23496675491333	0.202277660369873	0.339715898036957	0.024172218516469
1.59321451187134	-0.635450005531311	-2.24110412597656	0.202294930815697	0.339705675840378	0.0241962019354105
1.58593022823334	-0.633274912834167	-2.24219393730164	0.202254742383957	0.33970183134079	0.0241027567535639
1.57852244377136	-0.628749549388886	-2.23329186439514	0.202310428023338	0.339632570743561	0.0240663755685091
1.56949174404144	-0.622219204902649	-2.2421236038208	0.202267959713936	0.339713662862778	0.0241400301456451
1.55923056602478	-0.622483253479004	-2.23896336555481	0.202380105853081	0.339757472276688	0.0240547806024551
1.5577986240387	-0.620783150196075	-2.23588442802429	0.202328339219093	0.339864820241928	0.0240785609930754
1.55258166790009	-0.611836791038513	-2.23725914955139	0.202364102005959	0.339910417795181	0.0240912493318319
1.54523420333862	-0.607073366641998	-2.23610615730286	0.202402114868164	0.340034663677216	0.0241525527089834
1.53918433189392	-0.599237978458405	-2.23345041275024	0.202409386634827	0.340190082788467	0.0240769721567631
1.53134429454803	-0.59173595905304	-2.23056197166443	0.202541887760162	0.340261816978455	0.0240908190608025
1.52277672290802	-0.590128421783447	-2.23360466957092	0.202542200684547	0.340343296527863	0.0241407658904791
1.5107901096344	-0.586986243724823	-2.23629879951477	0.202737480401993	0.340452969074249	0.0240696109831333
1.50507867336273	-0.580633759498596	-2.2391722202301	0.202825590968132	0.340728253126144	0.0242137778550386
1.49767434597015	-0.576879024505615	-2.24062490463257	0.203010112047195	0.340954035520554	0.0243136156350374
1.48496222496033	-0.576616704463959	-2.2405526638031	0.203199103474617	0.341278940439224	0.0244885180145502
1.47533106803894	-0.574412286281586	-2.24197435379028	0.203381076455116	0.341631501913071	0.024545582011342
1.46343421936035	-0.574446022510529	-2.24731516838074	0.203685000538826	0.341869652271271	0.0247646793723106
1.45580637454987	-0.570672452449799	-2.2442193031311	0.20399035513401	0.342345416545868	0.0249537732452154
1.44634020328522	-0.564822494983673	-2.2481472492218	0.204204767942429	0.342750817537308	0.0251303948462009
1.4337797164917	-0.566403687000275	-2.25956225395203	0.204587802290916	0.343244582414627	0.0254395082592964
1.42352843284607	-0.563308537006378	-2.25855255126953	0.204905718564987	0.343754410743713	0.0256367307156324
1.41814756393433	-0.558914184570313	-2.26346492767334	0.205200895667076	0.344383180141449	0.0259271822869778
1.4075733423233	-0.553939998149872	-2.26900863647461	0.205510914325714	0.344973117113113	0.0261930525302887
1.39604520797729	-0.551893413066864	-2.26588034629822	0.205995067954063	0.345462560653687	0.026460999622941
1.38433432579041	-0.543998837471008	-2.26379323005676	0.206353947520256	0.346177488565445	0.0267142299562693
1.37328743934631	-0.54091864824295	-2.27870178222656	0.206693276762962	0.346834301948547	0.0269970893859863
1.3610235452652	-0.534857213497162	-2.27471399307251	0.207119822502136	0.347399324178696	0.0272660460323095
1.34882020950317	-0.529981911182404	-2.27163910865784	0.207408875226974	0.347959101200104	0.0275498293340206
1.33808076381683	-0.523081302642822	-2.27842164039612	0.207918033003807	0.348635703325272	0.0278305355459452
1.32605147361755	-0.52326762676239	-2.28178906440735	0.208310335874557	0.349217414855957	0.0280943885445595
1.31532394886017	-0.521003544330597	-2.28301644325256	0.20871864259243	0.349956691265106	0.0285666510462761
1.30693805217743	-0.514366388320923	-2.28214192390442	0.209167867898941	0.350642144680023	0.02896080724895
1.2925888299942	-0.512578785419464	-2.28665685653687	0.209641978144646	0.351378530263901	0.0293687414377928
1.2822117805481	-0.509476780891418	-2.29660773277283	0.210096746683121	0.352148324251175	0.0297516323626041
1.27205884456635	-0.507539868354797	-2.29338884353638	0.21041402220726	0.352727472782135	0.0299783833324909
1.25810980796814	-0.503219187259674	-2.29872059822083	0.210862070322037	0.353382468223572	0.0302812159061432
1.24646878242493	-0.506027698516846	-2.30128359794617	0.211285382509232	0.353951334953308	0.0304954871535301
1.23408925533295	-0.505485236644745	-2.30445671081543	0.211648240685463	0.354516297578812	0.0307319890707731
1.22370481491089	-0.503764808177948	-2.30424451828003	0.211998343467712	0.355066627264023	0.0309700351208448
1.20771372318268	-0.502369940280914	-2.31575131416321	0.212334856390953	0.355653822422028	0.0313375443220139
1.20055449008942	-0.502196311950684	-2.31462478637695	0.212684139609337	0.356119513511658	0.0314764603972435
1.19126498699188	-0.495513170957565	-2.3162362575531	0.2130306661129	0.356629222631454	0.0317107774317265
1.17850959300995	-0.493730932474136	-2.31533932685852	0.213340252637863	0.357079297304153	0.0319456867873669
1.16947591304779	-0.4947170317173	-2.3122341632843	0.213623344898224	0.357615083456039	0.0322068408131599
1.16287195682526	-0.49885293841362	-2.31399154663086	0.213954508304596	0.358158051967621	0.032358393073082
1.15071499347687	-0.492259979248047	-2.32173204421997	0.21432563662529	0.35865381360054	0.0324672274291515
1.14069080352783	-0.486993461847305	-2.32598733901978	0.214584395289421	0.359177947044373	0.0325506739318371
1.13693702220917	-0.483078479766846	-2.31748580932617	0.214966908097267	0.359746962785721	0.0326996222138405
1.12533509731293	-0.480621159076691	-2.32748699188232	0.215348780155182	0.360403925180435	0.0329861864447594
1.11555922031403	-0.476471126079559	-2.32373976707459	0.215634867548943	0.360970109701157	0.0331383720040321
1.10531485080719	-0.474980384111404	-2.33053684234619	0.216026782989502	0.361540794372559	0.0334408842027187
1.09508609771729	-0.478170126676559	-2.33364057540894	0.216407239437103	0.362081795930862	0.0335497260093689
1.08024156093597	-0.47769233584404	-2.34123921394348	0.216685131192207	0.362673133611679	0.0337490402162075
1.0626904964447	-0.477028727531433	-2.3411819934845	0.217078372836113	0.363098621368408	0.0338195152580738
1.05184066295624	-0.482408970594406	-2.34660983085632	0.217378258705139	0.363579243421555	0.034037783741951
1.04434847831726	-0.474393993616104	-2.33523201942444	0.21769692003727	0.364121854305267	0.034235492348671
1.0329395532608	-0.466892510652542	-2.33904671669006	0.218120440840721	0.364822238683701	0.0344353802502155
1.02872145175934	-0.462826550006866	-2.34161782264709	0.218488320708275	0.365487098693848	0.0345966480672359
1.0149872303009	-0.463165998458862	-2.34435892105103	0.218815430998802	0.366136193275452	0.0347714833915234
0.999897003173828	-0.465007275342941	-2.34713125228882	0.219223767518997	0.366743862628937	0.0349498279392719
0.98952180147171	-0.465464025735855	-2.35506224632263	0.219592750072479	0.367258638143539	0.0351658314466476
0.974514782428741	-0.460965901613235	-2.35127878189087	0.219921633601189	0.367745578289032	0.0355058051645756
0.965830445289612	-0.458899617195129	-2.34895277023315	0.220263540744781	0.368308961391449	0.0357405431568623
0.962588489055634	-0.453283995389938	-2.35630035400391	0.220577389001846	0.368838220834732	0.0360340923070908
0.951987743377686	-0.450538665056229	-2.35151195526123	0.220919266343117	0.369641065597534	0.0363072454929352
0.943108439445496	-0.449209451675415	-2.35658097267151	0.221416011452675	0.370194733142853	0.0365410037338734
0.922263741493225	-0.449744403362274	-2.36759161949158	0.221766889095306	0.37083712220192	0.0367132760584354
0.907435238361359	-0.446323543787003	-2.36167144775391	0.221970021724701	0.37120532989502	0.0367982983589172
0.89720344543457	-0.445028603076935	-2.3671772480011	0.222457960247993	0.37174728512764	0.0370012521743774
0.896433651447296	-0.43878111243248	-2.36251425743103	0.222674027085304	0.372179478406906	0.0373050570487976
0.897434115409851	-0.436957597732544	-2.3683705329895	0.222997158765793	0.372665882110596	0.0377691648900509
0.892346918582916	-0.436824798583984	-2.36735796928406	0.2233677059412	0.373229891061783	0.0381792150437832
0.880478024482727	-0.430516958236694	-2.37672305107117	0.223674073815346	0.373548120260239	0.0386841408908367
0.879517078399658	-0.42857551574707	-2.37247943878174	0.223873913288116	0.373799741268158	0.0389418266713619
0.878461897373199	-0.419886946678162	-2.37029051780701	0.224080175161362	0.374183654785156	0.0393472500145435
0.87386292219162	-0.41455614566803	-2.36830258369446	0.224347203969955	0.374624222517014	0.0395420901477337
0.876005589962006	-0.416476666927338	-2.37628102302551	0.224597319960594	0.374940246343613	0.0397838726639748
0.861178934574127	-0.422666847705841	-2.38083529472351	0.224780514836311	0.37511819601059	0.039926715195179
0.867376983165741	-0.412049323320389	-2.37781429290771	0.224912047386169	0.375344187021255	0.0402225442230701
0.868027627468109	-0.410977363586426	-2.37889242172241	0.224966421723366	0.375651270151138	0.0405708625912666
0.859381139278412	-0.406357616186142	-2.38187050819397	0.225416362285614	0.375899165868759	0.0408273637294769
0.855358481407166	-0.399900317192078	-2.37992238998413	0.225381046533585	0.376103460788727	0.0411779284477234
0.860116720199585	-0.394919455051422	-2.38243889808655	0.225682497024536	0.376386404037476	0.0413364171981812
0.852834939956665	-0.395437866449356	-2.38456273078918	0.225871220231056	0.376804709434509	0.0416708998382092
0.843644380569458	-0.39290052652359	-2.39201164245605	0.226185724139214	0.377027273178101	0.0419902838766575
0.843420743942261	-0.38101515173912	-2.3857421875	0.226374894380569	0.37738248705864	0.0422851927578449
0.840494871139526	-0.381164222955704	-2.39669299125671	0.226659178733826	0.377755850553513	0.0426994413137436
0.830189049243927	-0.376803368330002	-2.39785361289978	0.226892694830894	0.377980381250381	0.0430446453392506
0.835781455039978	-0.366179168224335	-2.39227724075317	0.227021545171738	0.378314733505249	0.0434761419892311
0.831474423408508	-0.357406497001648	-2.395592212677	0.227269008755684	0.378791630268097	0.0439083613455296
0.828291773796082	-0.356920152902603	-2.39399576187134	0.227548643946648	0.378986537456512	0.0442938134074211
0.818776071071625	-0.348511070013046	-2.40405607223511	0.227685004472733	0.379278481006622	0.044695969671011
0.823699176311493	-0.33439177274704	-2.39299631118774	0.227985441684723	0.379569351673126	0.0450601167976856
0.817910492420197	-0.331216812133789	-2.4044988155365	0.228276640176773	0.380064964294434	0.0455496683716774
0.806738018989563	-0.328062355518341	-2.40497469902039	0.228495672345161	0.380185216665268	0.0459058657288551
0.808160424232483	-0.313461601734161	-2.40400385856628	0.228642553091049	0.380417346954346	0.0462869070470333
0.806845307350159	-0.303787648677826	-2.40104961395264	0.228830441832542	0.380815356969833	0.0467882193624973
0.804687559604645	-0.2999487221241	-2.4052631855011	0.229049324989319	0.380933403968811	0.0471746399998665
0.791935622692108	-0.291639178991318	-2.4014003276825	0.229237005114555	0.381016463041306	0.0476157702505589
0.800199627876282	-0.274294197559357	-2.4007740020752	0.229279607534409	0.381225258111954	0.0479374267160892
0.789619207382202	-0.275026887655258	-2.40269017219543	0.229498669505119	0.381329745054245	0.0482941642403603
0.78429913520813	-0.258871674537659	-2.40991258621216	0.229513391852379	0.381260275840759	0.0486951470375061
0.790968537330627	-0.249155461788177	-2.39598083496094	0.22949230670929	0.38127800822258	0.0490792952477932
0.78558486700058	-0.239197358489037	-2.40642976760864	0.229628667235374	0.3813416659832	0.0496131256222725
0.783175945281982	-0.2273980230093	-2.39916825294495	0.229654252529144	0.381028562784195	0.0501439198851585
0.788458228111267	-0.20754399895668	-2.39103651046753	0.229572281241417	0.381007164716721	0.0507739335298538
0.788517534732819	-0.199839517474175	-2.39523148536682	0.229636713862419	0.380749225616455	0.051542155444622
0.784086525440216	-0.183654129505157	-2.38741040229797	0.229558691382408	0.380538791418076	0.0521335899829865
0.788481652736664	-0.167254358530045	-2.38643455505371	0.229499965906143	0.380333513021469	0.052840493619442
0.782474994659424	-0.157138347625732	-2.38777208328247	0.229501649737358	0.379993706941605	0.053605567663908
0.783927023410797	-0.139423877000809	-2.37604522705078	0.229344725608826	0.37960085272789	0.0541296005249023
0.778816044330597	-0.121258579194546	-2.38187026977539	0.229291453957558	0.379447162151337	0.0549591928720474
0.777320504188538	-0.118399001657963	-2.37650918960571	0.229244321584702	0.379050821065903	0.0555285066366196
0.77439296245575	-0.0948604866862297	-2.3646924495697	0.22899404168129	0.378582417964935	0.0561050064861774
0.774466872215271	-0.0837104991078377	-2.37143754959106	0.22902125120163	0.378361731767654	0.0567350685596466
0.766698896884918	-0.0758082494139671	-2.36358499526978	0.228886127471924	0.377809166908264	0.0572103187441826
0.764415740966797	-0.0581773594021797	-2.3578941822052	0.228655204176903	0.377576529979706	0.0575824230909348
0.763826191425323	-0.0546597577631474	-2.36081290245056	0.228574216365814	0.377149879932404	0.058031938970089
0.751893758773804	-0.0403884164988995	-2.34883451461792	0.228343605995178	0.376598924398422	0.0583628490567207
0.756955564022064	-0.0279851779341698	-2.34676170349121	0.228215426206589	0.376250594854355	0.0586737580597401
0.743992328643799	-0.0243143625557423	-2.35077905654907	0.22802110016346	0.375760078430176	0.058899000287056
0.748323559761047	-0.0106211043894291	-2.33857345581055	0.227753028273582	0.375343084335327	0.0590264014899731
0.737611353397369	-0.0108786541968584	-2.33053755760193	0.227647125720978	0.374986231327057	0.0591488592326641
0.731483519077301	-0.00325299659743905	-2.33566737174988	0.227427154779434	0.374453157186508	0.0591182596981525
0.729406416416168	0.00397299323230982	-2.32127523422241	0.2270677536726	0.37401071190834	0.0590628534555435
0.727751016616821	0.0118928570300341	-2.32919216156006	0.227010995149612	0.373724937438965	0.0591564364731312
0.717858552932739	0.0126594435423613	-2.31659746170044	0.226751744747162	0.373204261064529	0.0591038390994072
0.716130018234253	0.0251655541360378	-2.31103134155273	0.22652068734169	0.372848302125931	0.0589855127036572
0.717486381530762	0.0270160268992186	-2.30942821502686	0.226334512233734	0.37254524230957	0.0590282715857029
0.707191050052643	0.0342843681573868	-2.30143284797668	0.226149216294289	0.372098237276077	0.0588489435613155
0.709293782711029	0.0434251241385937	-2.30111646652222	0.225942343473434	0.371858954429626	0.0586322024464607
0.697522521018982	0.0401522405445576	-2.29798865318298	0.225759834051132	0.37148705124855	0.0583205036818981
0.689939677715302	0.041120320558548	-2.29159212112427	0.225495412945747	0.370984703302383	0.0579542070627213
0.691481828689575	0.0511838495731354	-2.28627061843872	0.2252376973629	0.370692729949951	0.0579582154750824
0.69245857000351	0.0446388758718967	-2.28859210014343	0.225194782018661	0.370344489812851	0.0579223111271858
0.688698709011078	0.0568792372941971	-2.28116536140442	0.224837705492973	0.36982586979866	0.0580045059323311
0.702897727489471	0.0699920058250427	-2.27816295623779	0.224644258618355	0.369539052248001	0.0582603700459003
0.699602842330933	0.0674034059047699	-2.27650284767151	0.224489063024521	0.369188904762268	0.0584336966276169
0.695762872695923	0.0779677480459213	-2.27862572669983	0.224345147609711	0.368740320205688	0.0585193857550621
0.701941549777985	0.0808131620287895	-2.27116680145264	0.224094748497009	0.368395835161209	0.0584822483360767
0.695346474647522	0.0769016891717911	-2.27713632583618	0.224077776074409	0.368022829294205	0.0582443177700043
0.690634369850159	0.0802464634180069	-2.26608920097351	0.223716273903847	0.367619216442108	0.0581577569246292
0.700922310352325	0.090581551194191	-2.26175427436829	0.223454967141151	0.367305606603622	0.0579870566725731
0.691778123378754	0.0857637450098991	-2.26427221298218	0.223404034972191	0.366991698741913	0.0578683242201805
0.694149911403656	0.0900960564613342	-2.26663255691528	0.223175823688507	0.366530805826187	0.05768983066082
0.69745409488678	0.100752525031567	-2.25468063354492	0.22295255959034	0.366165399551392	0.0574115626513958
0.703634142875671	0.100549183785915	-2.25327515602112	0.222756713628769	0.36588853597641	0.057137630879879
0.698493778705597	0.0959224253892899	-2.25282645225525	0.222593322396278	0.36561331152916	0.056790467351675
0.697305560112	0.100107707083225	-2.25099229812622	0.222373008728027	0.365172982215881	0.0563349761068821
0.703061759471893	0.0996478274464607	-2.24824333190918	0.222112447023392	0.365049928426743	0.0558634512126446
0.691726446151733	0.09410210698843	-2.24763941764832	0.222062259912491	0.364660978317261	0.0553126409649849
0.697279632091522	0.100103691220284	-2.23868274688721	0.221748188138008	0.364263981580734	0.0549359731376171
0.701106727123261	0.0999321117997169	-2.2389976978302	0.221554294228554	0.364110052585602	0.0544433817267418
0.699395000934601	0.10252046585083	-2.23782348632813	0.221427530050278	0.363878756761551	0.0539780780673027
0.697728335857391	0.0965216308832169	-2.24283981323242	0.221360400319099	0.363635540008545	0.053448848426342
0.695518612861633	0.0948663279414177	-2.24157571792603	0.221125483512878	0.363335609436035	0.0529257729649544
0.695590794086456	0.0970293506979942	-2.24169874191284	0.220986366271973	0.362978726625443	0.0523035824298859
0.691792786121368	0.0927946344017982	-2.242356300354	0.220807820558548	0.362722486257553	0.0517629459500313
0.697766482830048	0.0932487547397614	-2.23276352882385	0.22055022418499	0.362329751253128	0.0511764287948608
0.703161120414734	0.0999729707837105	-2.23471617698669	0.22034227848053	0.362072259187698	0.0506929829716682
0.705002963542938	0.0954008772969246	-2.2315526008606	0.220195204019547	0.361929535865784	0.0501901060342789
0.706701457500458	0.0928420722484589	-2.24292278289795	0.22008852660656	0.361644446849823	0.0497758686542511
0.699742376804352	0.0900626480579376	-2.23470258712769	0.219843417406082	0.361223071813583	0.0491119474172592
0.702416479587555	0.0936774462461472	-2.23437118530273	0.219679638743401	0.361012637615204	0.0485233664512634
0.704457521438599	0.0924414619803429	-2.22679615020752	0.219419255852699	0.360823452472687	0.0479342825710773
0.710946440696716	0.0932724997401237	-2.23061728477478	0.21930019557476	0.360509485006332	0.0473235212266445
0.708450496196747	0.0927678421139717	-2.22631049156189	0.219217553734779	0.360248595476151	0.0467804037034512
0.704195857048035	0.0872702151536942	-2.23862290382385	0.218989834189415	0.360021501779556	0.0462686307728291
0.700998902320862	0.0849567949771881	-2.23810577392578	0.218856200575829	0.359609425067902	0.0457285419106483
0.701523005962372	0.0873599201440811	-2.23765778541565	0.218691259622574	0.35927152633667	0.045208178460598
0.702897667884827	0.0874909982085228	-2.23734164237976	0.21845543384552	0.358949393033981	0.0446792915463448
0.705676853656769	0.0903099551796913	-2.23597121238709	0.218264400959015	0.358643770217896	0.0442218668758869
0.709655225276947	0.0868804603815079	-2.23247456550598	0.218044295907021	0.358315855264664	0.0436604246497154
0.713953375816345	0.0886608064174652	-2.23278999328613	0.217823207378387	0.357936412096024	0.0432148575782776
0.717763125896454	0.0952697992324829	-2.2257137298584	0.21761566400528	0.357635706663132	0.0427514612674713
0.723432242870331	0.090428426861763	-2.23169612884521	0.217414572834969	0.357419818639755	0.0423050820827484
0.718822836875916	0.0852844342589378	-2.23232579231262	0.217305988073349	0.357042253017426	0.04183080047369
0.714636206626892	0.0872354283928871	-2.23383164405823	0.217069044709206	0.356570780277252	0.0413702167570591
0.722500264644623	0.087073840200901	-2.2291259765625	0.216871410608292	0.356231391429901	0.0408558957278728
0.723196446895599	0.0847938805818558	-2.22844982147217	0.216617226600647	0.355890154838562	0.0403925366699696
0.726570010185242	0.0843678712844849	-2.22678637504578	0.216356590390205	0.35554239153862	0.0399170033633709
0.735504567623138	0.0897116735577583	-2.2284255027771	0.216217696666718	0.355162769556046	0.0395966246724129
0.743899583816528	0.0892996266484261	-2.23078465461731	0.216003715991974	0.354905307292938	0.0392284952104092
0.749620318412781	0.0847465023398399	-2.23300552368164	0.21575129032135	0.354638874530792	0.0390275679528713
0.760388374328613	0.087949350476265	-2.22858476638794	0.215704426169395	0.354223519563675	0.0388220548629761
0.758955419063568	0.0844218954443932	-2.23834776878357	0.215609893202782	0.354027271270752	0.0386132895946503
0.763226926326752	0.078332394361496	-2.24383020401001	0.215368717908859	0.353632241487503	0.0383597314357758
0.764560699462891	0.0743678063154221	-2.2384397983551	0.215313732624054	0.353217989206314	0.0380321219563484
0.763523101806641	0.0729262083768845	-2.24641823768616	0.215141013264656	0.353024542331696	0.037690557539463
0.764880120754242	0.0762670189142227	-2.24092578887939	0.215012162923813	0.352686733007431	0.0373159982264042
0.769761025905609	0.0738280415534973	-2.24284148216248	0.214785605669022	0.352525919675827	0.0370402820408344
0.774670541286469	0.0763565301895142	-2.24146556854248	0.214677065610886	0.352321892976761	0.0366475768387318
0.780154526233673	0.0776609405875206	-2.24304676055908	0.214577659964561	0.352185368537903	0.0364404618740082
0.778346300125122	0.0782097429037094	-2.24041271209717	0.214580610394478	0.35204815864563	0.036162581294775
0.77784538269043	0.0722407400608063	-2.24402332305908	0.214513331651688	0.35199385881424	0.035885863006115
0.784311652183533	0.06638253480196	-2.24672079086304	0.214466944336891	0.352016627788544	0.0355645939707756
0.776354789733887	0.0627784505486488	-2.25217056274414	0.214520901441574	0.351909995079041	0.0353985913097858
0.775493025779724	0.0575046055018902	-2.25451922416687	0.214436441659927	0.351810961961746	0.035104189068079
0.777907907962799	0.0549762584269047	-2.26068687438965	0.2144625633955	0.351780980825424	0.0348060801625252
0.773163914680481	0.0546585731208324	-2.25613307952881	0.214428439736366	0.351734220981598	0.0346099734306335
0.775366723537445	0.045440386980772	-2.26354360580444	0.214406222105026	0.351731836795807	0.0343817248940468
0.776257753372192	0.0420404970645905	-2.26194095611572	0.214413031935692	0.351695239543915	0.0340956524014473
0.777077674865723	0.0392076298594475	-2.26322770118713	0.214571744203568	0.351758062839508	0.0338210798799992
0.772135198116302	0.0321412794291973	-2.27308773994446	0.214508891105652	0.35187104344368	0.0335930176079273
0.773049652576447	0.0256778504699469	-2.26525259017944	0.214531734585762	0.351904451847076	0.0332875661551952
0.77753621339798	0.0191019903868437	-2.26644206047058	0.214606925845146	0.352021247148514	0.0330133624374866
0.771122992038727	0.0154989026486874	-2.27611255645752	0.214684888720512	0.352172881364822	0.0327185541391373
0.774223923683167	0.00657158996909857	-2.28097748756409	0.214792907238007	0.352339208126068	0.0323805436491966
0.774568796157837	0.00131356646306813	-2.27857613563538	0.214721336960793	0.352495759725571	0.0321067608892918
0.780509233474731	-0.00540153961628675	-2.27812933921814	0.214760795235634	0.352643817663193	0.0317566618323326
0.780584096908569	-0.013188486918807	-2.28100538253784	0.214861050248146	0.352843701839447	0.0314408503472805
0.783808052539825	-0.0175092127174139	-2.28008794784546	0.214880183339119	0.353142082691193	0.0310934577137232
0.783803701400757	-0.0301066525280476	-2.28845119476318	0.215060651302338	0.353426039218903	0.030812768265605
0.789539515972137	-0.0425262302160263	-2.29242587089539	0.215144321322441	0.353704154491425	0.0304502751678228
0.788062572479248	-0.0521341972053051	-2.3021297454834	0.215320914983749	0.353918462991714	0.0301574803888798
0.786687970161438	-0.0671935603022575	-2.30753540992737	0.215506583452225	0.354170292615891	0.0298053082078695
0.788164436817169	-0.0760584399104118	-2.31241393089294	0.215617656707764	0.354444295167923	0.0294252019375563
0.785229206085205	-0.0820650309324265	-2.30929207801819	0.215807482600212	0.354639679193497	0.0289984419941902
0.784116446971893	-0.0937832891941071	-2.31706595420837	0.215951934456825	0.355070441961288	0.0286303777247667
0.789570033550262	-0.104412645101547	-2.32327675819397	0.216058000922203	0.355421423912048	0.028387101367116
0.792561054229736	-0.11261810362339	-2.32189965248108	0.216274440288544	0.355797827243805	0.027961602434516
0.793196260929108	-0.119706556200981	-2.33496618270874	0.216449216008186	0.356249183416367	0.0275683961808681
0.791620075702667	-0.132493227720261	-2.34109258651733	0.216600090265274	0.356642931699753	0.0271378345787525
0.797805845737457	-0.139664962887764	-2.34148836135864	0.216836273670197	0.356992274522781	0.0267304629087448
0.804056763648987	-0.146520525217056	-2.34171986579895	0.21701879799366	0.357479721307755	0.0264018550515175
0.805001437664032	-0.155681699514389	-2.35266494750977	0.217216074466705	0.357856869697571	0.0259955264627934
0.806403756141663	-0.163734078407288	-2.35967803001404	0.21740660071373	0.358337134122849	0.0256554055958986
0.810175180435181	-0.175561055541039	-2.36416912078857	0.217658191919327	0.358744144439697	0.025304714217782
0.815105020999908	-0.182780668139458	-2.37344980239868	0.217956379055977	0.359122008085251	0.0250001400709152
0.820107340812683	-0.192432686686516	-2.37542700767517	0.218052566051483	0.359680593013763	0.0245230551809072
0.825041115283966	-0.205208912491798	-2.37639212608337	0.218268290162086	0.360079169273376	0.0242303572595119
0.822804808616638	-0.216624990105629	-2.3928964138031	0.218576744198799	0.360478848218918	0.0238320901989937
0.824989974498749	-0.225995555520058	-2.39689207077026	0.218705803155899	0.360944390296936	0.0236298143863678
0.827594399452209	-0.235243484377861	-2.40517973899841	0.218976870179176	0.361208319664001	0.0233795903623104
0.833742260932922	-0.246192559599876	-2.41070103645325	0.21916027367115	0.361617356538773	0.0232229605317116
0.837278962135315	-0.249065071344376	-2.41567254066467	0.219300895929337	0.361833333969116	0.0229046996682882
0.840381383895874	-0.256277978420258	-2.42020869255066	0.21951162815094	0.362283110618591	0.0227123443037272
0.838262617588043	-0.263244837522507	-2.42786765098572	0.219752535223961	0.362664878368378	0.0227338615804911
0.844478845596313	-0.270977646112442	-2.42597985267639	0.21987210214138	0.362895339727402	0.022540882229805
0.852426290512085	-0.269082725048065	-2.43419551849365	0.219967752695084	0.363294094800949	0.0225955788046122
0.859146237373352	-0.273226827383041	-2.43511581420898	0.220186337828636	0.363697677850723	0.022651307284832
0.867002665996552	-0.279268085956573	-2.43975830078125	0.220337808132172	0.363946259021759	0.0227714106440544
0.86955189704895	-0.280080407857895	-2.44014811515808	0.220522582530975	0.364285528659821	0.0228963755071163
0.871699988842011	-0.285993605852127	-2.44780015945435	0.220749467611313	0.364654779434204	0.0229783579707146
0.878637850284576	-0.293755352497101	-2.45531916618347	0.220944315195084	0.364921152591705	0.0231867115944624
0.878679513931274	-0.300776153802872	-2.45639371871948	0.221199885010719	0.365111619234085	0.0235741380602121
0.878840148448944	-0.303655743598938	-2.46302103996277	0.221249118447304	0.365276634693146	0.0238881874829531
0.883638739585876	-0.300958901643753	-2.46294164657593	0.221451357007027	0.365426152944565	0.0241621527820826
0.884334623813629	-0.302351713180542	-2.47309064865112	0.221593216061592	0.365683287382126	0.0244751125574112
0.888348460197449	-0.302750945091248	-2.47774028778076	0.221870675683022	0.365928113460541	0.0248850863426924
0.896781206130981	-0.303586214780808	-2.47987771034241	0.221870541572571	0.366143494844437	0.0254502147436142
0.904362201690674	-0.303004205226898	-2.47829532623291	0.222071081399918	0.366191178560257	0.0259089041501284
0.907933473587036	-0.301831662654877	-2.48105573654175	0.222183406352997	0.36648365855217	0.0263579562306404
0.914719700813293	-0.296096593141556	-2.48441529273987	0.222326382994652	0.366628468036652	0.0268111061304808
0.915979385375977	-0.297994375228882	-2.49173712730408	0.222442477941513	0.366834074258804	0.0273224879056215
0.928392648696899	-0.29958239197731	-2.49645614624023	0.222662687301636	0.366975903511047	0.027900442481041
0.937790930271149	-0.300878345966339	-2.49342274665833	0.222638383507729	0.367170661687851	0.0284816045314074
0.932346343994141	-0.300922095775604	-2.50442051887512	0.222938597202301	0.367407470941544	0.0290373675525188
0.933724164962769	-0.308997482061386	-2.51219844818115	0.223110049962997	0.367475599050522	0.0294961575418711
0.936939597129822	-0.300629585981369	-2.50736951828003	0.223215147852898	0.367499679327011	0.0299856700003147
0.94959557056427	-0.300489991903305	-2.50616478919983	0.223292127251625	0.36767578125	0.0306033436208963
0.95573216676712	-0.303026765584946	-2.51008486747742	0.22340852022171	0.367902427911758	0.0311394296586514
0.953491151332855	-0.308982789516449	-2.52115225791931	0.223517045378685	0.368013203144073	0.0316457636654377
0.959173679351807	-0.310618191957474	-2.52025747299194	0.22374963760376	0.367944836616516	0.0320590548217297
0.9558345079422	-0.311478823423386	-2.53113484382629	0.223836317658424	0.368236869573593	0.0325649082660675
0.962258398532867	-0.310352504253387	-2.52137136459351	0.223858371376991	0.368220806121826	0.0331182442605495
0.970320820808411	-0.308397263288498	-2.5240330696106	0.223990425467491	0.368228167295456	0.0335913226008415
0.978792667388916	-0.306195795536041	-2.5278468132019	0.224002704024315	0.36850243806839	0.0340553559362888
0.985497176647186	-0.308895468711853	-2.52744603157043	0.224169835448265	0.368634134531021	0.0345087461173534
0.983983159065247	-0.313105583190918	-2.53467512130737	0.224284470081329	0.368625313043594	0.0348870456218719
0.991147637367249	-0.308091044425964	-2.53244805335999	0.224296540021896	0.368686020374298	0.0354484468698502
1.00118219852448	-0.311526834964752	-2.52758741378784	0.224246382713318	0.368848383426666	0.0357453525066376
1.00253844261169	-0.308280974626541	-2.52730178833008	0.224454283714294	0.36897811293602	0.0361575968563557
1.00318038463593	-0.316976398229599	-2.53993964195251	0.224563300609589	0.369089186191559	0.0364316776394844
1.0081958770752	-0.318230211734772	-2.54015374183655	0.224578052759171	0.369092702865601	0.036819975823164
1.00821053981781	-0.319468647241592	-2.54033064842224	0.224662750959396	0.369060844182968	0.0372367650270462
1.01091289520264	-0.321545302867889	-2.53642511367798	0.224637359380722	0.369053721427917	0.0376059636473656
1.0208603143692	-0.317726135253906	-2.53278350830078	0.224603191018105	0.368988156318665	0.0377566143870354
1.02338349819183	-0.315457552671433	-2.5332453250885	0.224487006664276	0.369141608476639	0.0380301773548126
1.03209507465363	-0.315636843442917	-2.52794790267944	0.224617302417755	0.369107931852341	0.0381757989525795
1.03338742256165	-0.318161845207214	-2.5342378616333	0.2246013879776	0.3691346347332	0.0384143777191639
1.03436851501465	-0.325549095869064	-2.53192925453186	0.224513337016106	0.369070768356323	0.0385756492614746
1.03457570075989	-0.327316582202911	-2.53613758087158	0.224570706486702	0.368910878896713	0.0388420857489109
1.0361692905426	-0.328220963478088	-2.52807378768921	0.224456459283829	0.36878713965416	0.0389049425721169
1.0446515083313	-0.323985874652863	-2.52451610565186	0.224290996789932	0.368736952543259	0.0390590913593769
1.05171859264374	-0.324361205101013	-2.52477049827576	0.224365428090096	0.368751615285873	0.0391461774706841
1.05228161811829	-0.328295886516571	-2.51865935325623	0.22426563501358	0.36871138215065	0.0393019542098045
1.05240225791931	-0.328813910484314	-2.52234268188477	0.224273696541786	0.36861389875412	0.0394507125020027
1.05461728572845	-0.333254903554916	-2.52616286277771	0.224204927682877	0.368446886539459	0.0395876653492451
1.05273222923279	-0.327244281768799	-2.51793503761292	0.224110126495361	0.368178576231003	0.039700273424387
1.06525254249573	-0.327273517847061	-2.51458024978638	0.223973587155342	0.36823296546936	0.0398539081215858
1.06511950492859	-0.331612557172775	-2.51374244689941	0.223957404494286	0.36814147233963	0.0399500764906406
1.06045162677765	-0.338592678308487	-2.51207900047302	0.223858878016472	0.367899686098099	0.0398995913565159
1.06461620330811	-0.334930062294006	-2.51378321647644	0.223723471164703	0.367673456668854	0.0399437323212624
1.06216585636139	-0.338012218475342	-2.50920248031616	0.223593413829803	0.367549419403076	0.040041871368885
1.068812251091	-0.332923710346222	-2.50612044334412	0.223483562469482	0.367338180541992	0.0402120351791382
1.07426774501801	-0.329977542161942	-2.50321054458618	0.223458364605904	0.36737522482872	0.0403939262032509
1.07786560058594	-0.331248492002487	-2.50465512275696	0.223366677761078	0.367241829633713	0.040583711117506
1.06828188896179	-0.337151825428009	-2.50775384902954	0.22343935072422	0.367008328437805	0.0407383143901825
1.06602323055267	-0.334241956472397	-2.50618624687195	0.223193556070328	0.366894870996475	0.0409981831908226
1.07275295257568	-0.327102720737457	-2.49279808998108	0.223218500614166	0.366805672645569	0.0411307513713837
1.07032370567322	-0.328426390886307	-2.49842047691345	0.223086401820183	0.366835683584213	0.0414554998278618
1.06170642375946	-0.331900894641876	-2.5070366859436	0.223089247941971	0.36667412519455	0.0416323430836201
1.05690789222717	-0.326391488313675	-2.49754595756531	0.222991034388542	0.366370588541031	0.0418664440512657
1.05992937088013	-0.319623589515686	-2.49558353424072	0.222964867949486	0.366337239742279	0.0421812497079372
1.0638120174408	-0.320463091135025	-2.49237608909607	0.222863361239433	0.366277396678925	0.0424894317984581
1.04645955562592	-0.321353256702423	-2.49875736236572	0.222876638174057	0.366101235151291	0.0428636930882931
1.04710006713867	-0.316021025180817	-2.48728013038635	0.222786545753479	0.365813851356506	0.0430338270962238
1.04560589790344	-0.311281234025955	-2.49118065834045	0.22263890504837	0.365844428539276	0.0434535555541515
1.04380512237549	-0.313020318746567	-2.4916980266571	0.222676634788513	0.365611463785172	0.0437399856746197
1.03146541118622	-0.312190502882004	-2.48936605453491	0.222522556781769	0.365417987108231	0.0440316684544086
1.02940928936005	-0.300666123628616	-2.49167847633362	0.222468733787537	0.365156054496765	0.0443749353289604
1.02757477760315	-0.302515506744385	-2.48197531700134	0.222351536154747	0.365139096975327	0.0446520894765854
1.01417791843414	-0.30218568444252	-2.49431300163269	0.22238501906395	0.364902317523956	0.0449622571468353
1.01028525829315	-0.295332968235016	-2.4831702709198	0.222166106104851	0.364594578742981	0.0452669002115726
1.00821304321289	-0.287060469388962	-2.48067116737366	0.222099751234055	0.364454746246338	0.0456222705543041
1.00874674320221	-0.28585359454155	-2.47983598709106	0.221965432167053	0.364343374967575	0.0458955466747284
1.00417470932007	-0.275738954544067	-2.4810209274292	0.221926108002663	0.364124923944473	0.0462390780448914
0.995383083820343	-0.279242366552353	-2.4774694442749	0.221883565187454	0.363975644111633	0.0465288013219833
0.98877215385437	-0.278159201145172	-2.47634387016296	0.221753403544426	0.363672137260437	0.0468140542507172
0.973559260368347	-0.274538159370422	-2.47358322143555	0.221737220883369	0.36350092291832	0.0470355898141861
0.976998031139374	-0.267665565013886	-2.47271299362183	0.221596851944923	0.363244414329529	0.0472916439175606
0.97303980588913	-0.261170029640198	-2.47210907936096	0.221434563398361	0.363241225481033	0.047539796680212
0.969081819057465	-0.261438935995102	-2.46744227409363	0.221499294042587	0.362941414117813	0.0477200746536255
0.958189308643341	-0.261529594659805	-2.47048616409302	0.221475437283516	0.362833648920059	0.0478983297944069
0.947299540042877	-0.262041747570038	-2.47005176544189	0.221233174204826	0.362585514783859	0.0479876138269901
0.941819071769714	-0.248671844601631	-2.46411466598511	0.221201166510582	0.362355679273605	0.0480849556624889
0.943208754062653	-0.245823264122009	-2.46394014358521	0.221079483628273	0.362368583679199	0.0481928624212742
0.935337007045746	-0.248194769024849	-2.46619462966919	0.221075832843781	0.362171083688736	0.0483506806194782
0.924364149570465	-0.247325450181961	-2.46908283233643	0.221058815717697	0.362079411745071	0.0483297072350979
0.914556562900543	-0.245586961507797	-2.46726250648499	0.220962226390839	0.361901998519897	0.0484605953097343
0.908095240592957	-0.243481487035751	-2.46489429473877	0.220919996500015	0.3617083132267	0.0484303273260593
0.910085260868073	-0.23059144616127	-2.46149730682373	0.220859482884407	0.361672252416611	0.0485768876969814
0.901583909988403	-0.230850249528885	-2.46129584312439	0.220816284418106	0.361696511507034	0.0486072227358818
0.891517043113709	-0.23415581882	-2.46706557273865	0.220822036266327	0.361632764339447	0.0486384853720665
0.87980842590332	-0.232135415077209	-2.46732592582703	0.220840379595757	0.361446738243103	0.048710010945797
0.877956092357636	-0.226755529642105	-2.46100378036499	0.220721930265427	0.361397445201874	0.0487852245569229
0.874435067176819	-0.22223225235939	-2.45784020423889	0.220762804150581	0.361484706401825	0.0487892255187035
0.870132625102997	-0.219550460577011	-2.45995879173279	0.220768019556999	0.361540287733078	0.0489615052938461
0.863024771213531	-0.220454066991806	-2.46605157852173	0.220895543694496	0.361492455005646	0.0490541569888592
0.853138089179993	-0.223823145031929	-2.4708251953125	0.220872655510902	0.361587882041931	0.0491562820971012
0.845659196376801	-0.219752788543701	-2.46729516983032	0.220905840396881	0.361482083797455	0.049254909157753
0.84525990486145	-0.208778560161591	-2.46544861793518	0.220953211188316	0.361631691455841	0.0493526086211205
0.845194041728973	-0.20710626244545	-2.46126198768616	0.220920816063881	0.361699849367142	0.0496104955673218
0.835554003715515	-0.210461065173149	-2.47162628173828	0.221226081252098	0.361966639757156	0.049721498042345
0.828562915325165	-0.210536614060402	-2.46742653846741	0.221259921789169	0.362071871757507	0.0499306619167328
0.81863808631897	-0.207879677414894	-2.47218489646912	0.221346721053123	0.362104386091232	0.0500422492623329
0.824080407619476	-0.199834033846855	-2.47659730911255	0.221400931477547	0.362254351377487	0.0502952747046947
0.821057677268982	-0.203635841608047	-2.47344517707825	0.221597477793694	0.362454652786255	0.0504387728869915
0.817671239376068	-0.202772110700607	-2.47925710678101	0.221709355711937	0.362754106521606	0.0505897663533688
0.803714215755463	-0.202678471803665	-2.4758927822113	0.221974819898605	0.362949162721634	0.0507129356265068
0.804259240627289	-0.201881095767021	-2.47989344596863	0.221992179751396	0.36302986741066	0.0509519465267658
0.80415403842926	-0.194302961230278	-2.480135679245	0.222171872854233	0.363429039716721	0.0511009134352207
0.803504884243011	-0.199043601751328	-2.47900080680847	0.222365126013756	0.363730579614639	0.0513378642499447
0.794219315052032	-0.201790437102318	-2.49275898933411	0.222646847367287	0.363932251930237	0.0514798313379288
0.788603127002716	-0.201566979289055	-2.48700380325317	0.222695931792259	0.364077806472778	0.0515862889587879
0.789849102497101	-0.19463899731636	-2.48844289779663	0.222940012812614	0.364396721124649	0.0518662929534912
0.792780041694641	-0.195902615785599	-2.49289417266846	0.223036274313927	0.364890843629837	0.0520774386823177
0.787665247917175	-0.199346333742142	-2.49813175201416	0.223298072814941	0.365076780319214	0.0523840077221394
0.784115493297577	-0.197875276207924	-2.50275278091431	0.223454385995865	0.365182727575302	0.0525269731879234
0.783109307289124	-0.191911235451698	-2.49927949905396	0.223656892776489	0.365517497062683	0.0527295507490635
0.792220652103424	-0.192425221204758	-2.50089120864868	0.223728373646736	0.365786671638489	0.0529118962585926
0.77998548746109	-0.199154138565063	-2.50187563896179	0.224013864994049	0.366018801927567	0.0530830845236778
0.783100008964539	-0.19722393155098	-2.50309705734253	0.223998248577118	0.366138637065887	0.0531659871339798
0.783125102519989	-0.192594021558762	-2.4985659122467	0.224110901355743	0.366383343935013	0.0533027723431587
0.79376232624054	-0.197173789143562	-2.50355219841003	0.224239513278008	0.366604596376419	0.0535298101603985
0.784896016120911	-0.20241841673851	-2.51123762130737	0.224461331963539	0.366827458143234	0.0536628589034081
0.788442492485046	-0.200149089097977	-2.51015138626099	0.224564984440804	0.366779536008835	0.0538261234760284
0.794403195381165	-0.198641180992126	-2.50993132591248	0.224523454904556	0.367109835147858	0.0540106743574142
0.8010373711586	-0.200244277715683	-2.51251482963562	0.224667683243752	0.367158979177475	0.0541405975818634
0.794836759567261	-0.204716816544533	-2.520672082901	0.224817588925362	0.367192506790161	0.0542562417685986
0.795128703117371	-0.208532154560089	-2.51424717903137	0.224744722247124	0.36711248755455	0.0541725605726242
0.802055418491364	-0.205363392829895	-2.51391673088074	0.224762365221977	0.367092698812485	0.0542311817407608
0.811691403388977	-0.206515580415726	-2.50956726074219	0.224732160568237	0.367183148860931	0.0541726388037205
0.810407698154449	-0.214980125427246	-2.51884269714355	0.224738121032715	0.367222726345062	0.05414804443717
0.808323204517365	-0.21576339006424	-2.51455283164978	0.224787563085556	0.366975277662277	0.0540230162441731
0.816665768623352	-0.213864982128143	-2.51448464393616	0.224656715989113	0.366920977830887	0.0539417825639248
0.828173756599426	-0.218180358409882	-2.50804591178894	0.224453553557396	0.366784930229187	0.0537347383797169
0.820536077022552	-0.224975049495697	-2.51293587684631	0.224485963582993	0.366821676492691	0.0535956844687462
0.827035248279572	-0.231902465224266	-2.51744627952576	0.224525094032288	0.366610020399094	0.0534451045095921
0.827049612998962	-0.232418030500412	-2.51507377624512	0.224309027194977	0.366470754146576	0.0533246248960495
0.840742468833923	-0.226908177137375	-2.51493334770203	0.224305957555771	0.366391181945801	0.053332731127739
0.840708494186401	-0.23768949508667	-2.51983141899109	0.224253207445145	0.366271287202835	0.0531818419694901
0.840872824192047	-0.23922498524189	-2.52400016784668	0.224216118454933	0.365960210561752	0.0530977062880993
0.850949823856354	-0.236274689435959	-2.51845479011536	0.223980203270912	0.365837872028351	0.0529216416180134
0.858069598674774	-0.239506274461746	-2.51943755149841	0.223976880311966	0.365730434656143	0.0526970848441124
0.855857372283936	-0.245586901903152	-2.52695822715759	0.223916992545128	0.365639120340347	0.0525333620607853
0.856737673282623	-0.252006381750107	-2.51385235786438	0.223830983042717	0.36525422334671	0.052323330193758
0.870602428913116	-0.24425308406353	-2.5207724571228	0.223638817667961	0.365114986896515	0.0522454865276814
0.872594952583313	-0.255002558231354	-2.52401351928711	0.223533421754837	0.364950776100159	0.0520419739186764
0.877705276012421	-0.254844933748245	-2.52552056312561	0.223405390977859	0.364609152078629	0.0518843978643417
0.881564438343048	-0.25862979888916	-2.52095246315002	0.223163992166519	0.364303410053253	0.0516421124339104
0.894734680652618	-0.253624051809311	-2.51543402671814	0.222986772656441	0.364094465970993	0.0513899512588978
0.897521138191223	-0.255212426185608	-2.51523852348328	0.22299525141716	0.363943487405777	0.0512423291802406
0.902019023895264	-0.26911848783493	-2.51687812805176	0.222899824380875	0.36372572183609	0.0511194057762623
0.898228108882904	-0.272896081209183	-2.52661657333374	0.222748547792435	0.36345100402832	0.0510437078773975
0.911565244197845	-0.270033180713654	-2.51283073425293	0.222554385662079	0.363172829151154	0.0508716404438019
0.915255606174469	-0.268385767936707	-2.51748991012573	0.222549691796303	0.36309888958931	0.0508100278675556
0.926127791404724	-0.271531581878662	-2.51572775840759	0.22238489985466	0.363007783889771	0.0508254691958427
0.930087506771088	-0.276757001876831	-2.52127528190613	0.222349226474762	0.362898468971252	0.0507998093962669
0.926463901996613	-0.280487149953842	-2.51919770240784	0.222300484776497	0.36270534992218	0.0506512112915516
0.934773147106171	-0.277959704399109	-2.5199978351593	0.222293853759766	0.362501978874207	0.0506778620183468
0.946228682994843	-0.276920706033707	-2.51868510246277	0.222211837768555	0.362449765205383	0.0506228134036064
0.948395490646362	-0.280695021152496	-2.52148270606995	0.222215533256531	0.3624567091465	0.0507536344230175
0.948370575904846	-0.288981765508652	-2.52852988243103	0.222152858972549	0.362257778644562	0.0506345629692078
0.950104236602783	-0.285312682390213	-2.52004408836365	0.222091123461723	0.362052828073502	0.0506331734359264
0.961563944816589	-0.288082987070084	-2.52747750282288	0.222023352980614	0.36196631193161	0.0507315471768379
0.97465568780899	-0.289177477359772	-2.52050065994263	0.222038626670837	0.362022161483765	0.0507958121597767
0.967665553092957	-0.298320204019547	-2.52769470214844	0.22192907333374	0.361867666244507	0.0507733225822449
0.972155570983887	-0.293385058641434	-2.52582168579102	0.221984997391701	0.361753135919571	0.0507346950471401
0.988589227199554	-0.292901873588562	-2.52190113067627	0.221892163157463	0.361684203147888	0.0507537238299847
0.989648699760437	-0.297556221485138	-2.52886915206909	0.221927374601364	0.361719578504562	0.0507918335497379
0.991143107414246	-0.304847687482834	-2.5252742767334	0.221821174025536	0.361532211303711	0.0507971197366714
0.991591572761536	-0.303097605705261	-2.52914571762085	0.221713095903397	0.361318290233612	0.0507668666541576
1.00548386573792	-0.296058267354965	-2.52105665206909	0.221583738923073	0.361236661672592	0.0507423579692841
1.01209926605225	-0.301772147417068	-2.52900624275208	0.221616581082344	0.361242711544037	0.0507278367877007
1.01723527908325	-0.307545095682144	-2.52882313728333	0.221507102251053	0.361069709062576	0.0506302416324615
1.01240527629852	-0.314726412296295	-2.53057193756104	0.221468612551689	0.360862821340561	0.0506184585392475
1.0239759683609	-0.311489462852478	-2.52364063262939	0.221319958567619	0.360611408948898	0.0504532866179943
1.03373301029205	-0.308991581201553	-2.52573370933533	0.221243634819984	0.360588401556015	0.0504136495292187
1.03851163387299	-0.315979182720184	-2.52195310592651	0.221157670021057	0.360440254211426	0.0502758026123047
1.03540897369385	-0.320640504360199	-2.53153848648071	0.221118003129959	0.360300093889236	0.0500317439436913
1.03251016139984	-0.32664081454277	-2.52804160118103	0.221016719937325	0.360030829906464	0.0497743003070354
1.04185628890991	-0.327745348215103	-2.52174806594849	0.220884159207344	0.359826594591141	0.0495305322110653
1.04994332790375	-0.32643273472786	-2.52181839942932	0.220646068453789	0.35981085896492	0.0494200959801674
1.05658531188965	-0.330423772335052	-2.52293372154236	0.220673441886902	0.359631896018982	0.0492750965058804
1.05272090435028	-0.335058450698853	-2.52405452728271	0.220555484294891	0.359446346759796	0.0490728355944157
1.05730795860291	-0.333989441394806	-2.52333331108093	0.220392033457756	0.359125673770905	0.0487945713102818
1.06232511997223	-0.333903402090073	-2.52114272117615	0.220333427190781	0.359114468097687	0.0485123135149479
1.07075750827789	-0.334930568933487	-2.51598167419434	0.220151871442795	0.358963817358017	0.0481680333614349
1.07183992862701	-0.34261754155159	-2.51627635955811	0.220032006502151	0.3589126765728	0.0479333698749542
1.07476627826691	-0.349621415138245	-2.51659679412842	0.219838842749596	0.358684569597244	0.0475136712193489
1.06537985801697	-0.354073822498322	-2.51789498329163	0.219794720411301	0.358364701271057	0.0471799783408642
1.07611894607544	-0.354581594467163	-2.51250696182251	0.219565510749817	0.358161300420761	0.0466832295060158
1.08030879497528	-0.353380352258682	-2.51284909248352	0.219456776976585	0.358005344867706	0.0464215837419033
1.08838880062103	-0.361358791589737	-2.50514388084412	0.219306826591492	0.357858866453171	0.0459794625639915
1.08940446376801	-0.370749980211258	-2.51759243011475	0.219189867377281	0.357708483934402	0.0455981008708477
1.08302998542786	-0.379227310419083	-2.50615167617798	0.219001442193985	0.357438653707504	0.0450572334229946
1.08861649036407	-0.384821057319641	-2.50945544242859	0.218765020370483	0.357218593358994	0.0444941855967045
1.09214425086975	-0.388535112142563	-2.50412940979004	0.218648344278336	0.357103645801544	0.043887659907341
1.1030513048172	-0.391148149967194	-2.50028038024902	0.218379408121109	0.356917828321457	0.0433014407753944
1.10537946224213	-0.403505921363831	-2.50324487686157	0.218349725008011	0.356858640909195	0.0426536872982979
1.10747587680817	-0.414997279644012	-2.51303625106812	0.218078210949898	0.356802731752396	0.0420350842177868
1.10349655151367	-0.428455412387848	-2.50447463989258	0.217975854873657	0.356533646583557	0.0412620566785336
1.10514056682587	-0.436011970043182	-2.50707221031189	0.217831343412399	0.356415241956711	0.0403869971632957
1.10784935951233	-0.442465931177139	-2.50172090530396	0.217692658305168	0.356287837028503	0.0395686700940132
1.11025094985962	-0.449284106492996	-2.50318193435669	0.217545002698898	0.356305152177811	0.0387418158352375
1.11812925338745	-0.459007918834686	-2.49794387817383	0.217400118708611	0.356256097555161	0.0378287881612778
1.1234587430954	-0.466964870691299	-2.49713206291199	0.217239499092102	0.356276154518127	0.0371166914701462
1.1269987821579	-0.477156519889832	-2.49802565574646	0.217216193675995	0.356288552284241	0.0362807065248489
1.13000452518463	-0.490162163972855	-2.49905109405518	0.216985747218132	0.35633260011673	0.0354900658130646
1.13623225688934	-0.500170767307281	-2.49246430397034	0.216938436031342	0.356260716915131	0.0346771031618118
1.13560664653778	-0.51269519329071	-2.50112223625183	0.216853633522987	0.356292873620987	0.0340110100805759
1.13881981372833	-0.526456773281097	-2.49652552604675	0.216817528009415	0.356283485889435	0.0332290716469288
1.14227020740509	-0.533892869949341	-2.49426007270813	0.216755941510201	0.356220096349716	0.0325480625033379
1.13833165168762	-0.540744245052338	-2.49650287628174	0.216670319437981	0.356245964765549	0.0319223031401634
1.1460292339325	-0.545754373073578	-2.49635100364685	0.216519609093666	0.356191068887711	0.0312802791595459
1.15604329109192	-0.551023006439209	-2.49378490447998	0.21644701063633	0.356302171945572	0.030567454174161
1.16217923164368	-0.559037148952484	-2.49548649787903	0.216322362422943	0.356380581855774	0.0299212727695704
1.17011141777039	-0.570055246353149	-2.49081349372864	0.216355383396149	0.356356412172318	0.0293410662561655
1.17275416851044	-0.579498052597046	-2.49240112304688	0.21627339720726	0.356475442647934	0.0287507679313421
1.1827437877655	-0.588143229484558	-2.49859523773193	0.216154113411903	0.356423139572144	0.0281629469245672
1.18865692615509	-0.593118846416473	-2.49261999130249	0.21605359017849	0.356488227844238	0.0277249198406935
1.19657719135284	-0.600326597690582	-2.49277567863464	0.215920597314835	0.356357485055923	0.0273444131016731
1.20101511478424	-0.612098395824432	-2.49244785308838	0.21598494052887	0.356380224227905	0.0268486831337214
1.20835387706757	-0.618019878864288	-2.49104595184326	0.215791061520576	0.356386721134186	0.0264648105949163
1.21306359767914	-0.62652051448822	-2.49418830871582	0.215630501508713	0.356286138296127	0.0260134339332581
1.21836304664612	-0.632687509059906	-2.48541188240051	0.215622738003731	0.356224656105042	0.0256515722721815
1.22179889678955	-0.639261543750763	-2.49077200889587	0.215435370802879	0.356010854244232	0.0253199581056833
1.2250964641571	-0.641965687274933	-2.4826648235321	0.215323224663734	0.355801284313202	0.0249125994741917
1.22857618331909	-0.650385737419128	-2.49070191383362	0.215158596634865	0.355731904506683	0.0246338956058025
1.23457336425781	-0.655479907989502	-2.48834419250488	0.21510174870491	0.355646997690201	0.0242633763700724
1.24497401714325	-0.661712765693665	-2.4854531288147	0.214902892708778	0.355523556470871	0.0239188484847546
1.24742436408997	-0.663657605648041	-2.47866272926331	0.214718535542488	0.355324804782867	0.023435665294528
1.2501677274704	-0.6667839884758	-2.48596882820129	0.214646205306053	0.355253428220749	0.0230156816542149
1.25586843490601	-0.676803231239319	-2.48075389862061	0.214496329426765	0.355142623186111	0.0227450355887413
1.26493883132935	-0.680818557739258	-2.47136116027832	0.21437968313694	0.355056911706924	0.022362444549799
1.26960361003876	-0.686200499534607	-2.47611808776855	0.214236110448837	0.355069786310196	0.022028049454093
1.27517950534821	-0.690199851989746	-2.47795391082764	0.214060127735138	0.355023622512817	0.0216499734669924
1.27688133716583	-0.696192145347595	-2.47045969963074	0.214088290929794	0.354986816644669	0.0212725698947906
1.28365933895111	-0.704950869083405	-2.46985459327698	0.213943630456924	0.35497310757637	0.0209265220910311
1.29079401493073	-0.708157956600189	-2.46820020675659	0.213895887136459	0.354964852333069	0.0205415040254593
1.30142259597778	-0.7149778008461	-2.46984815597534	0.213705107569695	0.355054050683975	0.0202995892614126
1.31085693836212	-0.717138946056366	-2.46949148178101	0.213670670986176	0.355132073163986	0.0199404004961252
1.31320118904114	-0.723133623600006	-2.4624924659729	0.213713407516479	0.355244517326355	0.0196762699633837
1.31773674488068	-0.730621695518494	-2.46943068504334	0.213651612401009	0.355410218238831	0.0193089451640844
1.326491355896	-0.738712012767792	-2.46423530578613	0.213618129491806	0.355555951595306	0.018954910337925
1.33234643936157	-0.740361034870148	-2.46796894073486	0.213666662573814	0.355739325284958	0.0185859277844429
1.34016609191895	-0.747162699699402	-2.47113394737244	0.21363177895546	0.355864703655243	0.0182289239019156
1.34508538246155	-0.754103362560272	-2.47349572181702	0.213588878512383	0.355992704629898	0.0179592706263065
1.3528927564621	-0.759714126586914	-2.46674537658691	0.213564157485962	0.356089442968369	0.0176881104707718
1.36278808116913	-0.767040908336639	-2.47428560256958	0.213586553931236	0.356329083442688	0.0174620877951384
1.37023687362671	-0.773231506347656	-2.47716045379639	0.213616460561752	0.356505334377289	0.0172081869095564
1.37794888019562	-0.781433582305908	-2.47378396987915	0.213570952415466	0.356668889522552	0.0169144626706839
1.38451528549194	-0.781486034393311	-2.47572326660156	0.213550642132759	0.356777429580688	0.0167754422873259
1.39507412910461	-0.788811087608337	-2.47862434387207	0.213448643684387	0.356928467750549	0.0166015010327101
1.40894079208374	-0.796622812747955	-2.4797899723053	0.213453143835068	0.357063233852386	0.0165515299886465
1.41763520240784	-0.80060875415802	-2.47810816764832	0.213407605886459	0.357084095478058	0.0163626503199339
1.42629289627075	-0.800553441047668	-2.4766206741333	0.213381305336952	0.357146352529526	0.0162536632269621
1.43610239028931	-0.804548799991608	-2.47600507736206	0.213329926133156	0.357216268777847	0.0162399653345346
1.44867980480194	-0.809655964374542	-2.4766583442688	0.213183686137199	0.357152253389359	0.0162049196660519
1.46328818798065	-0.81621265411377	-2.47930955886841	0.213086113333702	0.357121914625168	0.0161455180495977
1.4777284860611	-0.817576348781586	-2.47359490394592	0.212983772158623	0.357099324464798	0.0161694698035717
1.48925852775574	-0.82098263502121	-2.47613382339478	0.212798938155174	0.357001304626465	0.0161601528525352
1.49855065345764	-0.825494349002838	-2.47804093360901	0.212634071707726	0.356941968202591	0.0162804443389177
1.51732289791107	-0.833910703659058	-2.47717475891113	0.212477639317513	0.356709539890289	0.016303651034832
1.5276654958725	-0.830240726470947	-2.47719573974609	0.212342143058777	0.356551051139832	0.0163837857544422
1.54256451129913	-0.834825277328491	-2.47706031799316	0.212149918079376	0.356456249952316	0.0164739023894072
1.55655205249786	-0.83860832452774	-2.47358727455139	0.211917996406555	0.356270015239716	0.0166531056165695
1.56951606273651	-0.837725102901459	-2.48075485229492	0.211716383695602	0.355910003185272	0.016808295622468
1.58041679859161	-0.844964444637299	-2.47685265541077	0.211522057652473	0.355659306049347	0.016942111775279
1.59370744228363	-0.845150351524353	-2.47240996360779	0.21138122677803	0.355369389057159	0.0171606633812189
1.60738909244537	-0.847522139549255	-2.47564911842346	0.211129069328308	0.35522472858429	0.0172748696058989
1.62344837188721	-0.849262595176697	-2.46856069564819	0.210862502455711	0.354932218790054	0.0174802225083113
1.6405793428421	-0.848654687404633	-2.46765041351318	0.210690498352051	0.354629218578339	0.0176477078348398
1.65330672264099	-0.851190745830536	-2.47671818733215	0.210509762167931	0.354285150766373	0.0177845787256956
1.66515862941742	-0.853648960590363	-2.46821308135986	0.210183322429657	0.353992342948914	0.017998781055212
1.67520368099213	-0.856539666652679	-2.46675562858582	0.209879130125046	0.353650987148285	0.0180479399859905
1.68672823905945	-0.858354926109314	-2.46805739402771	0.209569796919823	0.353356719017029	0.017965666949749
1.70143401622772	-0.86293363571167	-2.4699330329895	0.209316954016685	0.353016972541809	0.0178102925419807
1.71449875831604	-0.865379691123962	-2.46469497680664	0.20891560614109	0.352669835090637	0.0177777111530304
1.73033905029297	-0.868694961071014	-2.46549320220947	0.208539888262749	0.352336972951889	0.0179120767861605
1.74229598045349	-0.876148581504822	-2.46178579330444	0.208223149180412	0.351898461580276	0.0180140882730484
1.7620222568512	-0.877896964550018	-2.46548676490784	0.207895636558533	0.351495027542114	0.0183315109461546
1.78125870227814	-0.87744015455246	-2.4596688747406	0.207580089569092	0.351061642169952	0.0186009760946035
1.79619359970093	-0.87663060426712	-2.46061277389526	0.207328706979752	0.350653260946274	0.0187649521976709
1.80863213539124	-0.877986669540405	-2.46489095687866	0.207061022520065	0.350331842899323	0.0190873760730028
1.82191932201385	-0.882934629917145	-2.46100330352783	0.206747218966484	0.350023418664932	0.0191944371908903
1.8364063501358	-0.886337280273438	-2.46750426292419	0.206446558237076	0.349801123142242	0.0192373245954514
1.85074460506439	-0.886986196041107	-2.46873307228088	0.206163346767426	0.349501579999924	0.0191098880022764
1.86459898948669	-0.888432204723358	-2.47137427330017	0.205955669283867	0.34910786151886	0.018927738070488
1.87986397743225	-0.898801386356354	-2.47557735443115	0.20566289126873	0.348851531744003	0.0190172325819731
1.89309275150299	-0.906602203845978	-2.48621940612793	0.205320090055466	0.348554790019989	0.0189062394201756
1.90993130207062	-0.907194852828979	-2.49159622192383	0.205068245530128	0.348187297582626	0.018942829221487
1.93482339382172	-0.91223019361496	-2.49775409698486	0.204803109169006	0.347940057516098	0.0190386157482862
1.95387721061707	-0.915082812309265	-2.50195837020874	0.204519674181938	0.347737938165665	0.0192741099745035
1.97917282581329	-0.918818473815918	-2.51267337799072	0.204073086380959	0.347434669733047	0.0193960033357143
1.99767291545868	-0.923855304718018	-2.51097679138184	0.203759536147118	0.347136676311493	0.0195160396397114
2.01452350616455	-0.928665161132813	-2.50871443748474	0.203570544719696	0.346772104501724	0.0196560677140951
2.03296422958374	-0.933930397033691	-2.52013850212097	0.203218817710876	0.34660929441452	0.0198412984609604
2.05567121505737	-0.941793322563171	-2.53187155723572	0.202995121479034	0.346365183591843	0.0200626328587532
2.07628202438354	-0.947936773300171	-2.53525447845459	0.202676430344582	0.346248865127563	0.0202055964618921
2.09401345252991	-0.953178584575653	-2.53699469566345	0.202323943376541	0.346104830503464	0.020254822447896
2.10929322242737	-0.960138261318207	-2.5440981388092	0.202155023813248	0.345921456813812	0.0202012956142426
2.12310838699341	-0.96688574552536	-2.55192852020264	0.201833114027977	0.34587225317955	0.0199432093650103
2.14088034629822	-0.972757518291473	-2.56084775924683	0.201636835932732	0.345837593078613	0.0198096912354231
2.16255307197571	-0.979299426078796	-2.56012773513794	0.201302602887154	0.345947831869125	0.020115964114666
2.18616700172424	-0.984347462654114	-2.5674877166748	0.201043218374252	0.345854490995407	0.0202431678771973
2.20196413993835	-0.991437256336212	-2.56487035751343	0.200716808438301	0.345880717039108	0.0203009452670813
2.21990656852722	-1.00004458427429	-2.5781888961792	0.200474753975868	0.346029788255692	0.0203179232776165
2.23691749572754	-1.00568914413452	-2.58227443695068	0.20028954744339	0.346251249313354	0.0200806688517332
2.2487907409668	-1.0152291059494	-2.59857892990112	0.200140401721001	0.3465476334095	0.0198975093662739
2.26087474822998	-1.02394437789917	-2.60435891151428	0.200123593211174	0.346810638904572	0.0196861736476421
2.27851438522339	-1.03400647640228	-2.61490797996521	0.199842929840088	0.347078621387482	0.0197959914803505
2.29370760917664	-1.03613758087158	-2.624263048172	0.199583902955055	0.347401529550552	0.0197565220296383
2.30102133750916	-1.04296863079071	-2.62899351119995	0.199433013796806	0.347713381052017	0.0195734724402428
2.3176805973053	-1.04637491703033	-2.63281035423279	0.199211210012436	0.348129093647003	0.0195233412086964
2.33232617378235	-1.05200004577637	-2.64527940750122	0.19903801381588	0.348629981279373	0.0193670336157084
2.34651136398315	-1.06341779232025	-2.65370297431946	0.198815256357193	0.349134802818298	0.019243435934186
2.36139845848084	-1.06976354122162	-2.66286182403564	0.198594316840172	0.349508732557297	0.0188047047704458
2.36838722229004	-1.07771050930023	-2.68127989768982	0.1983283162117	0.349930822849274	0.018342038616538
2.37679243087769	-1.09185576438904	-2.68948912620544	0.197973445057869	0.35039746761322	0.018031258136034
2.3903386592865	-1.09714877605438	-2.70320463180542	0.197684437036514	0.350766271352768	0.0178368650376797
2.40728783607483	-1.11165022850037	-2.72029900550842	0.19720034301281	0.351252853870392	0.0177757386118174
2.42058157920837	-1.11953139305115	-2.72557067871094	0.196614637970924	0.351503640413284	0.0176058039069176
2.43360185623169	-1.1254358291626	-2.73074984550476	0.196161821484566	0.351901769638062	0.0176031664013863
2.44213128089905	-1.12894344329834	-2.74944090843201	0.195680469274521	0.352398842573166	0.0175256114453077
2.45143127441406	-1.13441121578217	-2.76338720321655	0.195119291543961	0.352827727794647	0.0175849441438913
2.45450115203857	-1.14173197746277	-2.77703595161438	0.194554015994072	0.353220522403717	0.0176189988851547
2.45920157432556	-1.142622590065	-2.78530263900757	0.193881332874298	0.353691965341568	0.0175313837826252
2.46174359321594	-1.14348316192627	-2.79835343360901	0.193262711167336	0.354147106409073	0.0175684597343206
2.46361446380615	-1.14277541637421	-2.80570554733276	0.192563384771347	0.354414880275726	0.0177013669162989
2.46881222724915	-1.14041769504547	-2.80928039550781	0.191877812147141	0.354663401842117	0.0178467389196157
2.47163438796997	-1.14323055744171	-2.81990432739258	0.191164329648018	0.354934722185135	0.0178803000599146
2.47196650505066	-1.14713478088379	-2.83126974105835	0.190385371446609	0.355173319578171	0.0179205555468798
2.46948552131653	-1.15574193000793	-2.83627200126648	0.189764648675919	0.35541233420372	0.0179307460784912
2.47621941566467	-1.1503586769104	-2.84567093849182	0.189015075564384	0.355716288089752	0.0180465243756771
2.48077082633972	-1.14818489551544	-2.85688900947571	0.188182711601257	0.35589873790741	0.0181384328752756
2.47939801216125	-1.14775884151459	-2.85880208015442	0.187375783920288	0.356088548898697	0.0180699620395899
2.47675442695618	-1.14818358421326	-2.86896443367004	0.186635717749596	0.356280624866486	0.0180990789085627
2.47033858299255	-1.14936089515686	-2.87684965133667	0.185862049460411	0.356454432010651	0.0179925486445427
2.46160387992859	-1.14870309829712	-2.88451838493347	0.185058087110519	0.356582462787628	0.0180433411151171
2.46536874771118	-1.14725589752197	-2.88819551467896	0.184237867593765	0.356715381145477	0.0181745663285255
2.45717453956604	-1.1435729265213	-2.88936614990234	0.183480232954025	0.356638491153717	0.0183991640806198
2.44414830207825	-1.14267063140869	-2.89551138877869	0.182743281126022	0.356605231761932	0.0186699107289314
2.43613791465759	-1.14539742469788	-2.89815330505371	0.182010352611542	0.35650160908699	0.0186784416437149
2.43087792396545	-1.14619302749634	-2.90628266334534	0.181332975625992	0.356468915939331	0.0188320130109787
2.42658829689026	-1.14543867111206	-2.90515089035034	0.180562645196915	0.356466144323349	0.019000343978405
2.4244019985199	-1.14662003517151	-2.90921425819397	0.179981872439384	0.356420457363129	0.0190800912678242
2.41967105865479	-1.15020763874054	-2.91654324531555	0.179260745644569	0.356396019458771	0.0191248562186956
2.41569924354553	-1.14949691295624	-2.92424654960632	0.178627476096153	0.356290578842163	0.0191827565431595
2.41533613204956	-1.15327632427216	-2.91981410980225	0.177850648760796	0.356337636709213	0.0192215666174889
2.41472744941711	-1.15404832363129	-2.92173385620117	0.177168846130371	0.356256514787674	0.0194355882704258
2.41639065742493	-1.14957642555237	-2.93299317359924	0.176667228341103	0.356126308441162	0.0195980090647936
2.41006565093994	-1.14948546886444	-2.93574166297913	0.175980538129807	0.356160283088684	0.0199320297688246
2.40736794471741	-1.14804208278656	-2.93328952789307	0.175338879227638	0.356063038110733	0.0200884565711021
2.4123809337616	-1.14492166042328	-2.93648505210876	0.174708098173141	0.356106549501419	0.020271759480238
2.4163076877594	-1.13959062099457	-2.93800711631775	0.174011468887329	0.356004416942596	0.0204198081046343
2.41371464729309	-1.1342556476593	-2.93241262435913	0.173481434583664	0.355950802564621	0.0204778704792261
2.40911602973938	-1.13268756866455	-2.93741893768311	0.172813147306442	0.35580849647522	0.0204543583095074
2.40149068832397	-1.13546931743622	-2.94057893753052	0.172302588820457	0.355741679668427	0.0205412153154612
2.39740085601807	-1.13513708114624	-2.95080757141113	0.171803817152977	0.355817824602127	0.020692428573966
2.39734148979187	-1.13256776332855	-2.9521496295929	0.17128598690033	0.35573548078537	0.0208509583026171
2.39893865585327	-1.13361692428589	-2.95243072509766	0.170655116438866	0.35581037402153	0.0210381504148245
2.40101313591003	-1.13048160076141	-2.95248436927795	0.170183643698692	0.355950117111206	0.021231347694993
2.40111422538757	-1.13131082057953	-2.95772790908813	0.169708237051964	0.35595440864563	0.0214896760880947
2.4032027721405	-1.12669658660889	-2.96394538879395	0.169395238161087	0.356115520000458	0.0218402240425348
2.400151014328	-1.12102270126343	-2.96165490150452	0.169078513979912	0.356297016143799	0.0222772918641567
2.39974856376648	-1.11361014842987	-2.9635910987854	0.168761998414993	0.356425195932388	0.0228140186518431
2.39412331581116	-1.11146056652069	-2.96545648574829	0.168475419282913	0.356580138206482	0.0231234990060329
2.39162611961365	-1.10791015625	-2.97384452819824	0.168300613760948	0.356787085533142	0.0233023632317781
2.38947296142578	-1.10239386558533	-2.97481226921082	0.168016046285629	0.357064306735992	0.0233718119561672
2.38985419273376	-1.10073208808899	-2.97554111480713	0.167792230844498	0.357296198606491	0.0234830901026726
2.38785934448242	-1.09699320793152	-2.97661709785461	0.167522966861725	0.357414036989212	0.023477153852582
2.38077306747437	-1.10200905799866	-2.98383450508118	0.167412772774696	0.357647687196732	0.0236081127077341
2.38076949119568	-1.10091328620911	-2.98510050773621	0.167261749505997	0.35790154337883	0.0236667152494192
2.37549805641174	-1.09671366214752	-2.98418831825256	0.167239978909492	0.358222365379334	0.0238217022269964
2.37409710884094	-1.09455418586731	-2.99120903015137	0.167060598731041	0.358550101518631	0.0242107361555099
2.37003445625305	-1.08890724182129	-2.99043297767639	0.166966363787651	0.358832567930222	0.0242442693561316
2.36278891563416	-1.07883322238922	-2.99048399925232	0.166895225644112	0.35911163687706	0.0243478659540415
2.35895419120789	-1.08079349994659	-2.99219822883606	0.166832953691483	0.359339088201523	0.0243708584457636
2.35621523857117	-1.08651399612427	-2.99318313598633	0.166707009077072	0.359723389148712	0.0236719641834497
2.36137652397156	-1.08794474601746	-3.00480461120605	0.166627421975136	0.360052019357681	0.0232118871062994
2.35835456848145	-1.09342682361603	-3.00572681427002	0.166620388627052	0.360398948192596	0.0231636445969343
2.35444855690002	-1.0966123342514	-3.00533890724182	0.166478872299194	0.360695272684097	0.0229045785963535
2.353435754776	-1.09931468963623	-3.0151047706604	0.16647969186306	0.360969245433807	0.0227048899978399
2.3503897190094	-1.1031094789505	-3.0204074382782	0.166308417916298	0.361284464597702	0.0226611979305744
2.35047078132629	-1.10259711742401	-3.02501749992371	0.16633440554142	0.361649215221405	0.0228839535266161
2.34862661361694	-1.1045104265213	-3.03632569313049	0.16631980240345	0.362011641263962	0.0229688044637442
2.34870314598084	-1.10841035842896	-3.03517413139343	0.166256949305534	0.362436026334763	0.0227054581046104
2.35053586959839	-1.1081930398941	-3.04224371910095	0.166243597865105	0.36285212635994	0.0224788580089808
2.34977769851685	-1.11050415039063	-3.04873180389404	0.166299819946289	0.363374769687653	0.0223461091518402
2.34879279136658	-1.1201263666153	-3.0515239238739	0.166233658790588	0.363803267478943	0.0220810268074274
2.35117101669312	-1.12573790550232	-3.06468224525452	0.166265934705734	0.364330857992172	0.021718954667449
2.34690046310425	-1.13522279262543	-3.07358336448669	0.166286468505859	0.364830523729324	0.0213775485754013
2.35093665122986	-1.14593458175659	-3.0788745880127	0.166312322020531	0.365433782339096	0.0212471969425678
2.35540628433228	-1.15014636516571	-3.09285998344421	0.166310116648674	0.366081833839417	0.0212493948638439
2.36040449142456	-1.1544303894043	-3.10003781318665	0.166315332055092	0.366686642169952	0.0210653133690357
2.36013221740723	-1.15420711040497	-3.10624885559082	0.166298136115074	0.367434978485107	0.0209392625838518
2.36524844169617	-1.16392576694489	-3.11230778694153	0.166266396641731	0.368125408887863	0.0206825956702232
2.36693024635315	-1.17052698135376	-3.12338137626648	0.166357681155205	0.36884281039238	0.0200969316065311
2.3681812286377	-1.17432391643524	-3.13792443275452	0.166466400027275	0.369620561599731	0.0198521930724382
2.37438344955444	-1.18063759803772	-3.1454873085022	0.166476771235466	0.370423465967178	0.0196618251502514
2.36691308021545	-1.18155264854431	-3.15124034881592	0.166451171040535	0.371266096830368	0.019275389611721
2.36741280555725	-1.18639755249023	-3.15700149536133	0.166366651654243	0.371990114450455	0.0187197625637054
2.36080169677734	-1.18573987483978	-3.16661167144775	0.166383758187294	0.372901946306229	0.0185494944453239
2.35426926612854	-1.1903954744339	-3.18412470817566	0.166432321071625	0.37372562289238	0.018180375918746
2.35653018951416	-1.19286453723907	-3.19952321052551	0.166641816496849	0.374640792608261	0.0180133655667305
2.35518002510071	-1.19780135154724	-3.20091009140015	0.166555032134056	0.375616252422333	0.0178161542862654
2.35208606719971	-1.19790029525757	-3.21422672271729	0.166604787111282	0.376544117927551	0.0174669306725264
2.34608173370361	-1.20139062404633	-3.2301983833313	0.166628375649452	0.377466708421707	0.0171223673969507
2.33656024932861	-1.20631372928619	-3.2471809387207	0.166719347238541	0.378373563289642	0.016816021874547
2.32646894454956	-1.20973610877991	-3.25563025474548	0.16662572324276	0.379398077726364	0.0165280550718308
2.3231508731842	-1.21174192428589	-3.26894426345825	0.166600361466408	0.380267709493637	0.0164526365697384
2.32001757621765	-1.21157956123352	-3.28024435043335	0.166593492031097	0.381279408931732	0.0166380256414413
2.3164644241333	-1.20416224002838	-3.29054260253906	0.16676253080368	0.382146537303925	0.0165002346038818
2.30855345726013	-1.20438528060913	-3.30692863464355	0.166769593954086	0.383063197135925	0.0163512844592333
2.31119465827942	-1.20213615894318	-3.31018495559692	0.166723653674126	0.384028345346451	0.0162027962505817
2.31293225288391	-1.19625043869019	-3.32093000411987	0.166724056005478	0.384784579277039	0.0164984371513128
2.3062469959259	-1.19329869747162	-3.33035349845886	0.166693285107613	0.385656267404556	0.0168224666267633
2.30341291427612	-1.18953800201416	-3.33248376846313	0.166835993528366	0.386383980512619	0.017014317214489
2.29291391372681	-1.18725895881653	-3.34986925125122	0.16696934401989	0.387314319610596	0.0166700687259436
2.29017901420593	-1.18652713298798	-3.35924625396729	0.167078092694283	0.388006389141083	0.0164826773107052
2.29393863677979	-1.18299984931946	-3.36215162277222	0.166973516345024	0.388591259717941	0.0166610274463892
2.29087615013123	-1.18336415290833	-3.36665081977844	0.167097359895706	0.38906455039978	0.01663170568645
2.27970743179321	-1.18144392967224	-3.37430953979492	0.167234823107719	0.389485061168671	0.0166030041873455
2.26965522766113	-1.18232142925262	-3.37672352790833	0.167362853884697	0.389768600463867	0.0164758879691362
2.26631951332092	-1.17870128154755	-3.37919569015503	0.167585089802742	0.389959871768951	0.0161799695342779
2.25877785682678	-1.17595636844635	-3.38780164718628	0.16770675778389	0.390263020992279	0.0159681998193264
2.25535321235657	-1.16944110393524	-3.38215565681458	0.167678371071815	0.390370875597	0.0158794205635786
2.24853706359863	-1.16461300849915	-3.38124060630798	0.167529001832008	0.390469163656235	0.016145259141922
2.23649883270264	-1.15930330753326	-3.37513780593872	0.167581856250763	0.390285700559616	0.0164113137871027
2.22372317314148	-1.15409409999847	-3.38255906105042	0.167494967579842	0.390159100294113	0.0163556169718504
2.22087526321411	-1.14713525772095	-3.37169480323792	0.16737012565136	0.389758884906769	0.0160150825977325
2.21482872962952	-1.13862311840057	-3.36988568305969	0.167174220085144	0.38953697681427	0.0160424113273621
2.20596289634705	-1.13453650474548	-3.37177801132202	0.166904255747795	0.389233648777008	0.0160599742084742
2.20021343231201	-1.13348817825317	-3.35976243019104	0.166604578495026	0.388679981231689	0.0159121826291084
2.19558024406433	-1.12313830852509	-3.35569000244141	0.166365340352058	0.388151735067368	0.0159257669001818
2.18842935562134	-1.11303091049194	-3.35463309288025	0.166079044342041	0.387342751026154	0.0159004256129265
2.17402291297913	-1.10304284095764	-3.33990478515625	0.165896520018578	0.386569172143936	0.0160126145929098
2.17196440696716	-1.08998680114746	-3.32558155059814	0.165462553501129	0.385746657848358	0.0164969637989998
2.16799569129944	-1.07600057125092	-3.31929016113281	0.165137588977814	0.384866982698441	0.0167958717793226
2.15423893928528	-1.06951248645782	-3.31176805496216	0.164850533008575	0.384032398462296	0.0168579816818237
2.14286541938782	-1.063307762146	-3.29863595962524	0.164580807089806	0.383042484521866	0.0170142278075218
2.12705445289612	-1.06119322776794	-3.29972624778748	0.164104714989662	0.382061213254929	0.016670186072588
2.1178514957428	-1.05291199684143	-3.28064560890198	0.163649037480354	0.380923449993134	0.0160555392503738
2.1091468334198	-1.04045248031616	-3.27127957344055	0.163348376750946	0.379734426736832	0.0155521612614393
2.09585976600647	-1.03452837467194	-3.25955581665039	0.162863403558731	0.37871840596199	0.0159540232270956
2.07775950431824	-1.02620720863342	-3.248783826828	0.162260934710503	0.377804607152939	0.0166724938899279
2.06983137130737	-1.01064097881317	-3.23561191558838	0.161729156970978	0.376754879951477	0.0166886001825333
2.04743027687073	-0.996512591838837	-3.22701811790466	0.161415666341782	0.375928670167923	0.0169156156480312
2.04012799263	-0.989847481250763	-3.22651410102844	0.161079406738281	0.375063002109528	0.0167140550911427
2.02750706672668	-0.981681823730469	-3.21045613288879	0.160766690969467	0.374165713787079	0.016615379601717
2.01208543777466	-0.971923351287842	-3.20474195480347	0.160247042775154	0.37348535656929	0.017128387466073
2.00466346740723	-0.966171324253082	-3.19578337669373	0.159906655550003	0.37265533208847	0.0166519898921251
1.98497498035431	-0.962542414665222	-3.19536995887756	0.159660905599594	0.372099936008453	0.0155332814902067
1.98762679100037	-0.959358870983124	-3.18471574783325	0.159511551260948	0.371136873960495	0.0139034129679203
1.96801805496216	-0.961791455745697	-3.16707825660706	0.159312874078751	0.370371550321579	0.0131926639005542
1.94910871982574	-0.962916374206543	-3.16525268554688	0.158994138240814	0.369961142539978	0.0139214033260942
1.93776988983154	-0.951162576675415	-3.16041231155396	0.158393040299416	0.36966010928154	0.0145534127950668
1.93822705745697	-0.937120020389557	-3.15896058082581	0.158004313707352	0.369504988193512	0.0141335623338819
1.93323934078217	-0.920379042625427	-3.15732383728027	0.15798431634903	0.369014084339142	0.0134614519774914
1.91586494445801	-0.926377058029175	-3.15406155586243	0.158030688762665	0.368693262338638	0.0127920638769865
1.90858602523804	-0.918943762779236	-3.14152479171753	0.157941028475761	0.368247210979462	0.0124100111424923
1.89555847644806	-0.914741218090057	-3.13719439506531	0.157787412405014	0.368122011423111	0.0127918859943748
1.87978076934814	-0.904858291149139	-3.12987947463989	0.157469183206558	0.368047684431076	0.013432945124805
1.85965275764465	-0.902490437030792	-3.1426146030426	0.157338991761208	0.368283271789551	0.0132020581513643
1.8615266084671	-0.893545806407928	-3.14546680450439	0.157415732741356	0.368064343929291	0.0126956617459655
1.84551250934601	-0.892385542392731	-3.14745211601257	0.157772198319435	0.368046075105667	0.0123930666595697
1.8313707113266	-0.890800595283508	-3.14717173576355	0.157869338989258	0.368346899747849	0.0126740885898471
1.83069205284119	-0.879966914653778	-3.14646220207214	0.15757592022419	0.368517816066742	0.0129907950758934
1.82469892501831	-0.868217349052429	-3.14846110343933	0.157449200749397	0.369110345840454	0.0125164547935128
1.82426130771637	-0.855291128158569	-3.14086389541626	0.157549202442169	0.368959128856659	0.0121868578717113
1.79437077045441	-0.869103312492371	-3.15359234809875	0.157806679606438	0.369416207075119	0.0120290722697973
1.78513550758362	-0.864753663539886	-3.15741086006165	0.157885000109673	0.369771301746368	0.0121887642890215
1.78705453872681	-0.866153657436371	-3.16300511360168	0.157847136259079	0.370906621217728	0.0118013136088848
1.79333114624023	-0.851306736469269	-3.17238783836365	0.158032044768333	0.371302783489227	0.0113210482522845
1.78403174877167	-0.85427850484848	-3.17673182487488	0.158599093556404	0.371821522712708	0.0109249753877521
1.76790606975555	-0.862747430801392	-3.1752758026123	0.158972606062889	0.372762858867645	0.0107143903151155
1.7737398147583	-0.858228266239166	-3.18799066543579	0.159178555011749	0.373633682727814	0.0104426853358746
1.76303231716156	-0.843801140785217	-3.18911194801331	0.159477263689041	0.374451965093613	0.0102302320301533
1.75385582447052	-0.850022852420807	-3.21123552322388	0.159815147519112	0.375717401504517	0.010019195266068
1.74415290355682	-0.845091044902802	-3.21321058273315	0.160131499171257	0.376614928245544	0.0098588652908802
1.74289286136627	-0.848476052284241	-3.22298169136047	0.160520449280739	0.377765417098999	0.0099508985877037
1.72400498390198	-0.846273601055145	-3.24240970611572	0.160682290792465	0.379527032375336	0.0101737389340997
1.75432133674622	-0.838008284568787	-3.26558184623718	0.16095632314682	0.381182163953781	0.0100059080868959
1.73585307598114	-0.820249974727631	-3.25576066970825	0.161674499511719	0.381689488887787	0.0101148579269648
1.71890616416931	-0.848246395587921	-3.29235649108887	0.162526145577431	0.383302807807922	0.0103863617405295
1.712681889534	-0.839112460613251	-3.28675985336304	0.16286489367485	0.38455605506897	0.0103520890697837
1.72485423088074	-0.838263332843781	-3.29732131958008	0.163230523467064	0.385921210050583	0.0101463329046965
1.71918034553528	-0.831273376941681	-3.33266568183899	0.163438200950623	0.38768994808197	0.0105452621355653
1.74645447731018	-0.829997897148132	-3.34370899200439	0.163865566253662	0.388778120279312	0.0103822015225887
1.72798347473145	-0.825739800930023	-3.33121752738953	0.164688944816589	0.389182597398758	0.00978440884500742
1.70737648010254	-0.846407234668732	-3.35011601448059	0.165308445692062	0.390670448541641	0.00958979595452547
1.74215364456177	-0.824534893035889	-3.35988712310791	0.165400788187981	0.391535013914108	0.0102735320106149
1.73556327819824	-0.814972758293152	-3.35859513282776	0.165311336517334	0.392687201499939	0.0104558104649186
1.74836349487305	-0.818544745445251	-3.38021922111511	0.165783584117889	0.393693834543228	0.0107120191678405
1.74862587451935	-0.812714397907257	-3.37727403640747	0.166097104549408	0.394366353750229	0.0112140607088804
1.74682903289795	-0.815100967884064	-3.38842797279358	0.166511252522469	0.395113497972488	0.0114839309826493
1.74954700469971	-0.803230404853821	-3.39114713668823	0.166855961084366	0.395555704832077	0.0120722930878401
1.7498961687088	-0.807155072689056	-3.40632247924805	0.167008250951767	0.396486073732376	0.0121746361255646
1.75769054889679	-0.798357307910919	-3.39864611625671	0.167186439037323	0.396623611450195	0.0122955348342657
1.76599609851837	-0.80841451883316	-3.41140556335449	0.167483687400818	0.396910160779953	0.0124668944627047
1.74728536605835	-0.808837592601776	-3.41293573379517	0.167617619037628	0.397262811660767	0.012782970443368
1.76584804058075	-0.805783689022064	-3.41664123535156	0.167635276913643	0.397380530834198	0.0129710389301181
1.76613581180573	-0.797837972640991	-3.4087061882019	0.167764842510223	0.397286266088486	0.0130309220403433
1.75365340709686	-0.808279454708099	-3.42290616035461	0.167946606874466	0.397627234458923	0.0131006836891174
1.76777803897858	-0.804955124855042	-3.41982269287109	0.168047398328781	0.397393524646759	0.0129647208377719
1.75910460948944	-0.805112779140472	-3.42238092422485	0.168197736144066	0.397183209657669	0.012837927788496
1.75726401805878	-0.808670103549957	-3.4249279499054	0.168387189507484	0.397169053554535	0.0129163442179561
1.76502358913422	-0.801969230175018	-3.41510486602783	0.168238520622253	0.397042959928513	0.0129956565797329
1.75863790512085	-0.807447493076324	-3.41566777229309	0.168054416775703	0.396847188472748	0.0129848569631577
1.75537669658661	-0.798038184642792	-3.41175603866577	0.168102443218231	0.396609008312225	0.0133684370666742
1.75325238704681	-0.799181818962097	-3.41787505149841	0.167990505695343	0.396486878395081	0.0136790946125984
1.76046025753021	-0.79599928855896	-3.4108030796051	0.167814165353775	0.396278619766235	0.013721683062613
1.76408994197845	-0.789481341838837	-3.40680456161499	0.16776716709137	0.396136999130249	0.0137896565720439
1.76285135746002	-0.794315695762634	-3.406001329422	0.167687177658081	0.396138161420822	0.0134410979226232
1.7687828540802	-0.792776525020599	-3.40137028694153	0.167674720287323	0.395849108695984	0.0131595842540264
1.76704907417297	-0.798593699932098	-3.40136647224426	0.167883917689323	0.395700514316559	0.0128845768049359
1.76186561584473	-0.805866003036499	-3.40766954421997	0.167865708470345	0.395648539066315	0.0124708386138082
1.77320742607117	-0.804381012916565	-3.38791346549988	0.167897716164589	0.395179957151413	0.0122536504641175
1.76064419746399	-0.812989711761475	-3.39823460578918	0.167875722050667	0.395569503307343	0.0118808867409825
1.77177464962006	-0.807349622249603	-3.39694833755493	0.167786225676537	0.395321309566498	0.0117198191583157
1.76441824436188	-0.817650973796844	-3.39842987060547	0.167702242732048	0.395414590835571	0.0112619418650866
1.76707458496094	-0.823008954524994	-3.39467787742615	0.167668104171753	0.395360797643662	0.0111230043694377
1.77173745632172	-0.819405794143677	-3.39352226257324	0.167758777737617	0.395274639129639	0.0110266152769327
1.76474463939667	-0.826390385627747	-3.39757776260376	0.167728066444397	0.395225614309311	0.0106739802286029
1.76942205429077	-0.832658171653748	-3.39703750610352	0.167724177241325	0.395122408866882	0.0103991320356727
1.77163529396057	-0.837083041667938	-3.39055705070496	0.167768031358719	0.394997000694275	0.010116090066731
1.76478135585785	-0.841592192649841	-3.40092992782593	0.167760729789734	0.394975394010544	0.00989362131804228
1.76702988147736	-0.845760703086853	-3.39752173423767	0.167810454964638	0.39478412270546	0.00973860174417496
1.76298308372498	-0.847066223621368	-3.40148425102234	0.167851760983467	0.394601076841354	0.00964249111711979
1.76169013977051	-0.849538266658783	-3.3943772315979	0.167928382754326	0.394355654716492	0.0095494519919157
1.76156055927277	-0.851356327533722	-3.38664627075195	0.167870253324509	0.394242137670517	0.00952035561203957
1.75937676429749	-0.853181660175323	-3.39543867111206	0.167730718851089	0.394070029258728	0.00938383862376213
1.76162338256836	-0.854348421096802	-3.38619256019592	0.167718812823296	0.393756240606308	0.00929583609104156
1.75767576694489	-0.856395602226257	-3.38971614837646	0.167709738016129	0.393385320901871	0.00936354603618383
1.76142477989197	-0.856559753417969	-3.37798953056335	0.167653828859329	0.393142133951187	0.00936637260019779
1.75975942611694	-0.855444848537445	-3.37905097007751	0.16753651201725	0.392760783433914	0.00951605662703514
1.74850511550903	-0.858993649482727	-3.37743735313416	0.167576745152473	0.39241835474968	0.00951201189309359
1.75389397144318	-0.857340335845947	-3.37803053855896	0.167489975690842	0.391964137554169	0.00964064802974463
1.75288867950439	-0.852570176124573	-3.37000179290771	0.16740283370018	0.391751497983933	0.00975626148283482
1.75712323188782	-0.853189587593079	-3.36152362823486	0.167374759912491	0.391276746988297	0.00995053630322218
1.74641585350037	-0.854907214641571	-3.364830493927	0.167359724640846	0.390963017940521	0.0102775944396853
1.74886298179626	-0.853311657905579	-3.35623788833618	0.167252600193024	0.390584945678711	0.0105087282136083
1.7519189119339	-0.84944349527359	-3.35709738731384	0.167159989476204	0.390320092439651	0.0107391495257616
1.75325179100037	-0.84415340423584	-3.35801243782043	0.16717854142189	0.389980673789978	0.011184954084456
1.7475038766861	-0.84196013212204	-3.3504364490509	0.167099520564079	0.389760673046112	0.0115408385172486
1.74596428871155	-0.843741297721863	-3.34899139404297	0.167043313384056	0.389518737792969	0.0119655355811119
1.74671494960785	-0.83930516242981	-3.34383940696716	0.167112350463867	0.389317095279694	0.012126094661653
1.75116837024689	-0.83375495672226	-3.34783411026001	0.167061775922775	0.389165371656418	0.0124682728201151
1.74816381931305	-0.833339631557465	-3.34863638877869	0.167109400033951	0.388964027166367	0.0128867849707603
1.7491717338562	-0.833946228027344	-3.3404905796051	0.167207226157188	0.388806343078613	0.0133323967456818
1.74936592578888	-0.829162180423737	-3.3451943397522	0.167266875505447	0.388670146465302	0.0136354397982359
1.75266015529633	-0.825710535049438	-3.33924078941345	0.16733306646347	0.388503193855286	0.0139309940859675
1.75006866455078	-0.824971437454224	-3.34070611000061	0.167332649230957	0.388373136520386	0.014301436021924
1.754723072052	-0.821203708648682	-3.33558964729309	0.167449906468391	0.388118416070938	0.0146780200302601
1.75404345989227	-0.819590091705322	-3.33294773101807	0.167484149336815	0.388016134500504	0.0151319745928049
1.75396502017975	-0.816358208656311	-3.33465170860291	0.167617321014404	0.387950986623764	0.0154542364180088
1.75890326499939	-0.813353538513184	-3.33520412445068	0.167655766010284	0.387884765863419	0.0158277079463005
1.76044166088104	-0.813605010509491	-3.34097003936768	0.167681872844696	0.387753546237946	0.0162277072668076
1.76682555675507	-0.810686886310577	-3.32988357543945	0.167750597000122	0.387637972831726	0.0167150236666203
1.77074253559113	-0.810062170028687	-3.33260202407837	0.167797163128853	0.387616127729416	0.0170208904892206
1.77046930789948	-0.809078276157379	-3.32980537414551	0.167837113142014	0.387677699327469	0.0172360483556986
1.77556681632996	-0.808833479881287	-3.33495402336121	0.16792069375515	0.387639135122299	0.0175176374614239
1.77978610992432	-0.809037983417511	-3.33271884918213	0.167979046702385	0.387706279754639	0.0176653433591127
1.78344106674194	-0.812654435634613	-3.32828187942505	0.167978659272194	0.387689232826233	0.017613310366869
1.7860494852066	-0.809917688369751	-3.3334219455719	0.168149769306183	0.387757867574692	0.0179549120366573
1.78831458091736	-0.810159862041473	-3.33164191246033	0.168166518211365	0.387859791517258	0.0181991476565599
1.79345810413361	-0.812179207801819	-3.33332800865173	0.168251737952232	0.387957751750946	0.0184614863246679
1.79765677452087	-0.812826991081238	-3.32981204986572	0.168242946267128	0.388062238693237	0.018551055341959
1.80137026309967	-0.814548969268799	-3.33848094940186	0.16828927397728	0.38824188709259	0.0186571981757879
1.80146467685699	-0.815122961997986	-3.33767414093018	0.168390095233917	0.388356447219849	0.018833776935935
1.80619132518768	-0.823012351989746	-3.3425624370575	0.16845728456974	0.388422966003418	0.0188382137566805
1.80676698684692	-0.824914991855621	-3.3428418636322	0.168549984693527	0.388451665639877	0.0188227444887161
1.81215107440948	-0.829124808311462	-3.34206247329712	0.168549209833145	0.388591945171356	0.0185713358223438
1.8127965927124	-0.837076604366302	-3.34733176231384	0.168489798903465	0.388596683740616	0.0184889789670706
1.81963300704956	-0.839267015457153	-3.34629392623901	0.168584033846855	0.388574302196503	0.0184055883437395
1.8220899105072	-0.843259334564209	-3.34377264976501	0.168517529964447	0.388580530881882	0.0182929858565331
1.82171452045441	-0.850813329219818	-3.3491530418396	0.168478474020958	0.388589352369308	0.0181304402649403
1.82957029342651	-0.853068292140961	-3.34044098854065	0.168424040079117	0.388635575771332	0.0179202295839787
1.83615386486053	-0.856600999832153	-3.3442850112915	0.16831636428833	0.388468623161316	0.0177311934530735
1.83624160289764	-0.864183485507965	-3.34093832969666	0.168320804834366	0.388320475816727	0.0175897423177958
1.84017097949982	-0.869367480278015	-3.3436803817749	0.168153569102287	0.388225585222244	0.0174907185137272
1.84752857685089	-0.871202528476715	-3.33497452735901	0.168032497167587	0.388114213943481	0.017254875972867
1.85285782814026	-0.878234505653381	-3.33345150947571	0.16793367266655	0.387913048267365	0.0170270055532455
1.85274851322174	-0.880616068840027	-3.34039092063904	0.167860612273216	0.387701243162155	0.0168977528810501
1.8553911447525	-0.88708359003067	-3.33378934860229	0.167690545320511	0.38745379447937	0.0167300514876843
1.86133968830109	-0.887378096580505	-3.32825016975403	0.167529329657555	0.387186616659164	0.0167023912072182
1.85955834388733	-0.892370045185089	-3.32690787315369	0.167522177100182	0.386897802352905	0.0165254566818476
1.86314809322357	-0.899489760398865	-3.32771253585815	0.167386874556541	0.386703729629517	0.0162701904773712
1.87074768543243	-0.900556802749634	-3.31505370140076	0.16717654466629	0.386474043130875	0.0160870719701052
1.88099527359009	-0.904152572154999	-3.31775784492493	0.166925713419914	0.386179834604263	0.0160812214016914
1.8875687122345	-0.903669118881226	-3.31623196601868	0.166838526725769	0.385880291461945	0.0159968249499798
1.88512945175171	-0.912276387214661	-3.31428241729736	0.166711375117302	0.385585963726044	0.0158241931349039
1.8924674987793	-0.91976398229599	-3.3149561882019	0.16656668484211	0.385314494371414	0.0155436135828495
1.89705681800842	-0.921815633773804	-3.31046795845032	0.166493132710457	0.385053873062134	0.0153787732124329
1.90659141540527	-0.924935460090637	-3.30048966407776	0.16629883646965	0.384812355041504	0.0152814462780952
1.90434300899506	-0.93077540397644	-3.3085823059082	0.166214168071747	0.384602844715118	0.0151753136888146
1.90703296661377	-0.935934960842133	-3.29754543304443	0.166129633784294	0.384336620569229	0.0148733295500278
1.91156613826752	-0.936213493347168	-3.29684734344482	0.165977030992508	0.384136289358139	0.0147164892405272
1.91416049003601	-0.937147319316864	-3.30077385902405	0.165833324193954	0.384055137634277	0.0145851438865066
1.92030394077301	-0.939018845558167	-3.29074788093567	0.165735423564911	0.38393098115921	0.0145558165386319
1.92366576194763	-0.937403917312622	-3.29586434364319	0.165570393204689	0.383733570575714	0.0145456725731492
1.92621695995331	-0.942026197910309	-3.29058504104614	0.165563777089119	0.383605301380157	0.0146375400945544
1.93225634098053	-0.947955369949341	-3.28798627853394	0.165501490235329	0.383534818887711	0.0146143175661564
1.93814599514008	-0.950284004211426	-3.28856921195984	0.165427535772324	0.383491784334183	0.0144773731008172
1.93982303142548	-0.950518727302551	-3.28567981719971	0.165443301200867	0.383494645357132	0.014418875798583
1.94454300403595	-0.954858958721161	-3.28429555892944	0.165341436862946	0.383464694023132	0.01442417409271
1.94566059112549	-0.955876588821411	-3.27821898460388	0.165447860956192	0.38346341252327	0.0143949370831251
1.94899487495422	-0.951703071594238	-3.28248858451843	0.165389314293861	0.383447974920273	0.0142890568822622
1.95157122612	-0.956108272075653	-3.28563761711121	0.165338471531868	0.383579820394516	0.0142483934760094
1.95869719982147	-0.95958000421524	-3.28575348854065	0.165233388543129	0.383534133434296	0.0141219543293118
1.96557128429413	-0.963356554508209	-3.28143310546875	0.1651731133461	0.38352045416832	0.0141361672431231
1.9693216085434	-0.965378940105438	-3.28449821472168	0.165177062153816	0.38368222117424	0.0140742836520076
1.9759521484375	-0.969000518321991	-3.28426265716553	0.16527758538723	0.383825987577438	0.0139896282926202
1.98050391674042	-0.977803766727448	-3.28651571273804	0.165238454937935	0.383952885866165	0.0139513649046421
1.98244941234589	-0.978948533535004	-3.28365421295166	0.165249764919281	0.384077370166779	0.0136694526299834
1.98666906356812	-0.983902037143707	-3.295485496521	0.165316104888916	0.384346216917038	0.013603113591671
1.99304223060608	-0.984205305576324	-3.29540061950684	0.165340155363083	0.38454481959343	0.0135529339313507
1.99692976474762	-0.988906621932983	-3.29558992385864	0.165347039699554	0.384675323963165	0.0133636072278023
1.99851024150848	-0.987816035747528	-3.29570317268372	0.165344327688217	0.384842455387115	0.0132789434865117
2.00137042999268	-0.993999719619751	-3.29527592658997	0.165409594774246	0.385091662406921	0.0130631886422634
2.00504899024963	-0.997978746891022	-3.3014178276062	0.165387853980064	0.385281473398209	0.0130542255938053
2.00947618484497	-0.999113082885742	-3.30280089378357	0.165395081043243	0.385446727275848	0.0128185162320733
2.0159637928009	-1.00278556346893	-3.30752992630005	0.165439963340759	0.385609090328217	0.0126574588939548
2.01376247406006	-1.00467932224274	-3.30369830131531	0.165446668863297	0.385818064212799	0.0125648798421025
2.01568174362183	-1.00833356380463	-3.30682587623596	0.165383562445641	0.385994732379913	0.0123603837564588
2.02078557014465	-1.01417541503906	-3.3116512298584	0.165393158793449	0.386138379573822	0.0122258961200714
2.02709627151489	-1.01391518115997	-3.31711077690125	0.165459558367729	0.386301547288895	0.0120627908036113
2.02428221702576	-1.01804208755493	-3.31359839439392	0.165460914373398	0.386359065771103	0.0118667706847191
2.02207946777344	-1.02238142490387	-3.31081891059875	0.16537643969059	0.386336266994476	0.0117236459627748
2.02599191665649	-1.02558207511902	-3.30738043785095	0.165340945124626	0.386299222707748	0.011546716094017
2.02859592437744	-1.02588319778442	-3.30962944030762	0.165270924568176	0.386225342750549	0.0114459879696369
2.02613711357117	-1.02859139442444	-3.30574154853821	0.165220379829407	0.386066138744354	0.0112270060926676
2.02521228790283	-1.03481817245483	-3.3078088760376	0.165005370974541	0.385743707418442	0.0110864881426096
2.02822637557983	-1.0343531370163	-3.29770350456238	0.164873749017715	0.385414123535156	0.0109530268236995
2.02759218215942	-1.03186333179474	-3.29957437515259	0.164660021662712	0.385098397731781	0.0107548693194985
2.02596163749695	-1.03219139575958	-3.30094623565674	0.164438828825951	0.384756475687027	0.0107316002249718
2.02587008476257	-1.03642237186432	-3.28973722457886	0.16420204937458	0.384282439947128	0.0106418365612626
2.02661871910095	-1.03719890117645	-3.28261399269104	0.163970082998276	0.383667588233948	0.0106186540797353
2.02380585670471	-1.036696434021	-3.2738733291626	0.163748204708099	0.383163422346115	0.0104935122653842
2.02342128753662	-1.03534662723541	-3.27017021179199	0.163528293371201	0.382448464632034	0.0103431483730674
2.0184543132782	-1.03368103504181	-3.269198179245	0.16319315135479	0.381828516721725	0.0102632381021976
2.0139856338501	-1.03063237667084	-3.25197672843933	0.162914648652077	0.381159543991089	0.0102500645443797
2.01099467277527	-1.0326132774353	-3.25154900550842	0.162522748112679	0.380467236042023	0.0101902997121215
2.0111358165741	-1.03220510482788	-3.24424171447754	0.162234157323837	0.379733353853226	0.0101312445476651
2.00833559036255	-1.03068399429321	-3.23462104797363	0.161873996257782	0.379015803337097	0.0101447412744164
2.00263047218323	-1.02611553668976	-3.22612690925598	0.161612138152122	0.378205627202988	0.0102041494101286
1.9993040561676	-1.02223670482635	-3.21510076522827	0.161287575960159	0.377335548400879	0.0102189984172583
1.99459218978882	-1.0199681520462	-3.20954751968384	0.160839453339577	0.376520395278931	0.0103443581610918
1.98942458629608	-1.01496148109436	-3.20189571380615	0.160506919026375	0.37564954161644	0.0103848930448294
1.97901237010956	-1.01893424987793	-3.19679617881775	0.160262152552605	0.374810308218002	0.0104833012446761
1.97874462604523	-1.01783978939056	-3.18818140029907	0.159890338778496	0.374029457569122	0.0105699505656958
1.97540032863617	-1.00893664360046	-3.1746199131012	0.159614160656929	0.373258650302887	0.0106445020064712
1.97238624095917	-1.00935637950897	-3.17358255386353	0.159253612160683	0.372546404600143	0.0107795344665647
1.97489154338837	-1.00705456733704	-3.16832041740417	0.158910468220711	0.371994256973267	0.0109569430351257
1.97471702098846	-0.995526492595673	-3.15996670722961	0.158609464764595	0.371362566947937	0.0110105434432626
1.96877765655518	-0.98865020275116	-3.14800572395325	0.158397063612938	0.37060272693634	0.0111617613583803
1.96965682506561	-0.989347696304321	-3.14708137512207	0.158184856176376	0.370021313428879	0.0113261118531227
1.96951687335968	-0.986951470375061	-3.13856792449951	0.157965496182442	0.369524121284485	0.0115852477028966
1.96330690383911	-0.985908448696136	-3.13126921653748	0.15779535472393	0.36902266740799	0.0116782728582621
1.9625164270401	-0.988395094871521	-3.13397336006165	0.157703205943108	0.368731439113617	0.0118459761142731
1.96272647380829	-0.981100380420685	-3.12689828872681	0.157581821084023	0.368459463119507	0.0120894182473421
1.96557211875916	-0.982989728450775	-3.1221342086792	0.157493576407433	0.368260383605957	0.0122776683419943
1.96980535984039	-0.978215456008911	-3.12335062026978	0.157468765974045	0.36803674697876	0.0124612720683217
1.97340440750122	-0.971261441707611	-3.11806845664978	0.157406896352768	0.367901980876923	0.0126940263435245
1.97616517543793	-0.966256260871887	-3.11393404006958	0.15729421377182	0.36777263879776	0.0127914426848292
1.97649395465851	-0.961046993732452	-3.11935257911682	0.157366409897804	0.367832601070404	0.0130241112783551
1.97613787651062	-0.961174964904785	-3.1145703792572	0.157375827431679	0.367905765771866	0.0132443746551871
1.97656190395355	-0.964690268039703	-3.11992502212524	0.15746982395649	0.367999494075775	0.0134171415120363
1.97615039348602	-0.965619266033173	-3.12794041633606	0.157537296414375	0.368348896503448	0.0136577459052205
1.98232686519623	-0.96299797296524	-3.12723350524902	0.157624587416649	0.368559896945953	0.0138441296294332
1.98908615112305	-0.957301676273346	-3.13002610206604	0.15776301920414	0.369030714035034	0.0140150394290686
1.99397552013397	-0.953841686248779	-3.12712836265564	0.157834142446518	0.369262099266052	0.0142255313694477
1.9985123872757	-0.951152861118317	-3.12937641143799	0.158027991652489	0.369570344686508	0.0143153043463826
1.99991321563721	-0.949168741703033	-3.13564229011536	0.158197328448296	0.369957685470581	0.0143699254840612
2.00060176849365	-0.952366709709167	-3.146723985672	0.158424228429794	0.370375841856003	0.0144625147804618
2.00290155410767	-0.954412996768951	-3.14241504669189	0.158533796668053	0.370817482471466	0.0144912209361792
2.00401902198792	-0.956517279148102	-3.1544361114502	0.158854201436043	0.371333539485931	0.0145884528756142
2.01077771186829	-0.957319319248199	-3.15992832183838	0.158987134695053	0.371848821640015	0.014724220149219
2.0130410194397	-0.957023978233337	-3.16000914573669	0.159234806895256	0.372300297021866	0.0147930327802897
2.01667594909668	-0.958164811134338	-3.16369223594666	0.159532070159912	0.372787028551102	0.0149126946926117
2.01936674118042	-0.957523286342621	-3.17306065559387	0.159753054380417	0.373307049274445	0.0148936146870255
2.02564191818237	-0.956567049026489	-3.17795038223267	0.159965932369232	0.373718440532684	0.0149155454710126
2.03195738792419	-0.954368114471436	-3.17860507965088	0.160175323486328	0.374373555183411	0.0150552336126566
2.03468465805054	-0.950570940971375	-3.18160963058472	0.160320073366165	0.374712258577347	0.0150113701820374
2.03835463523865	-0.946619391441345	-3.17968606948853	0.160517022013664	0.375084728002548	0.0150147182866931
2.03685641288757	-0.946380972862244	-3.19053053855896	0.160684928297997	0.375440835952759	0.0151173174381256
2.03703308105469	-0.946329891681671	-3.19325137138367	0.160909160971642	0.375663757324219	0.0151216248050332
2.03393030166626	-0.950740277767181	-3.19773554801941	0.161177024245262	0.376009166240692	0.015164646320045
2.03584718704224	-0.952802658081055	-3.20275735855103	0.161358699202538	0.376340627670288	0.0153223741799593
2.03873324394226	-0.949164032936096	-3.2022020816803	0.161451578140259	0.376620024442673	0.0153601439669728
2.04582452774048	-0.944273948669434	-3.20704746246338	0.16162571310997	0.376956522464752	0.0154671873897314
2.0477876663208	-0.940280556678772	-3.20658469200134	0.161725521087646	0.377136826515198	0.0156144127249718
2.04659557342529	-0.932103157043457	-3.20217370986938	0.161882787942886	0.377324670553207	0.0157317984849215
2.0442533493042	-0.927376985549927	-3.20593190193176	0.161961480975151	0.377469509840012	0.0158792249858379
2.03873658180237	-0.92613810300827	-3.21065092086792	0.162129163742065	0.37768480181694	0.0160803217440844
2.03671813011169	-0.924407541751862	-3.21646118164063	0.162243545055389	0.377836406230927	0.01628184504807
2.03191208839417	-0.924146413803101	-3.21862101554871	0.162458047270775	0.377989321947098	0.0165141429752111
2.03602433204651	-0.922932207584381	-3.21939611434937	0.162562996149063	0.378193944692612	0.016680559143424
2.03465867042542	-0.916613221168518	-3.22082161903381	0.162707567214966	0.378414154052734	0.0168790053576231
2.03614139556885	-0.908591210842133	-3.21561360359192	0.162823900580406	0.378605365753174	0.0171186178922653
2.0370934009552	-0.902668178081512	-3.22046756744385	0.162956550717354	0.378790289163589	0.0173306111246347
2.03484725952148	-0.896421313285828	-3.22029852867126	0.163098990917206	0.378955900669098	0.0176026280969381
2.03454089164734	-0.896430432796478	-3.21963167190552	0.163191512227058	0.379035770893097	0.0178394764661789
2.03460478782654	-0.889865279197693	-3.21954250335693	0.163356646895409	0.379240483045578	0.0182583369314671
2.02845072746277	-0.886892318725586	-3.22810792922974	0.163468554615974	0.379404813051224	0.0186203457415104
2.0273163318634	-0.882584929466248	-3.23137593269348	0.163625165820122	0.37959411740303	0.0190434660762548
2.03030157089233	-0.875770330429077	-3.23353552818298	0.163821294903755	0.379721879959106	0.0194432139396667
2.0272228717804	-0.870819628238678	-3.23385548591614	0.163909211754799	0.379952937364578	0.019931748509407
2.02448129653931	-0.866401970386505	-3.23549485206604	0.164069443941116	0.380168974399567	0.0202702786773443
2.02705597877502	-0.861962378025055	-3.23465919494629	0.164237663149834	0.380365669727325	0.0207731518894434
2.02595210075378	-0.855008959770203	-3.24704456329346	0.164453893899918	0.380620986223221	0.0211589690297842
2.02533531188965	-0.850074648857117	-3.24925231933594	0.164667531847954	0.38096621632576	0.0216051544994116
2.02878832817078	-0.844825923442841	-3.24690818786621	0.164713054895401	0.381318151950836	0.0220306627452374
2.03143739700317	-0.838208973407745	-3.25366687774658	0.164848491549492	0.381698459386826	0.0224318951368332
2.03332710266113	-0.831382215023041	-3.2538046836853	0.165017187595367	0.381922483444214	0.0228636171668768
2.03578495979309	-0.822169959545136	-3.24962067604065	0.165144070982933	0.382138133049011	0.02333939447999
2.03473663330078	-0.817298054695129	-3.25682783126831	0.165326505899429	0.382492274045944	0.0236944165080786
2.03721904754639	-0.814009964466095	-3.26001787185669	0.16545943915844	0.382744699716568	0.0240087769925594
2.03777456283569	-0.809619963169098	-3.2661566734314	0.165556505322456	0.383016377687454	0.0243258308619261
2.03281855583191	-0.810226857662201	-3.26729965209961	0.165781065821648	0.383319407701492	0.024655532091856
2.03344583511353	-0.80982780456543	-3.27607560157776	0.165842399001122	0.383475720882416	0.0250261425971985
2.03051924705505	-0.803946137428284	-3.26890158653259	0.165985867381096	0.383617848157883	0.0252439007163048
2.02806258201599	-0.801612138748169	-3.276700258255	0.166075870394707	0.383908122777939	0.0255326721817255
2.02971124649048	-0.798968195915222	-3.27402400970459	0.166255295276642	0.383981972932816	0.0257901828736067
2.0326943397522	-0.796345591545105	-3.27951622009277	0.166356176137924	0.384338527917862	0.0261039305478334
2.03285646438599	-0.791397631168365	-3.27804684638977	0.166551619768143	0.384520977735519	0.0264284741133451
2.03427958488464	-0.787013590335846	-3.28454113006592	0.166676744818687	0.384738177061081	0.026842825114727
2.04766297340393	-0.778506755828857	-3.28352379798889	0.166745498776436	0.384961307048798	0.0272541008889675
2.04441905021667	-0.773367583751678	-3.28239369392395	0.166884064674377	0.385322600603104	0.0275491923093796
2.04563021659851	-0.77622377872467	-3.2903881072998	0.167042225599289	0.38556244969368	0.0278732776641846
2.04457330703735	-0.771735191345215	-3.29458212852478	0.167251423001289	0.385768800973892	0.028279846534133
2.03724503517151	-0.773425161838531	-3.29653191566467	0.167257621884346	0.38596698641777	0.0284713078290224
2.04165458679199	-0.765678763389587	-3.29658055305481	0.167302250862122	0.386059433221817	0.0287785027176142
2.04350900650024	-0.760786533355713	-3.30001425743103	0.167492762207985	0.386370182037354	0.029116278514266
2.04520320892334	-0.757622957229614	-3.30003976821899	0.167482271790504	0.386608600616455	0.0294570941478014
2.05214381217957	-0.752370655536652	-3.30368876457214	0.167469009757042	0.386746764183044	0.0297387428581715
2.05433893203735	-0.749401569366455	-3.30339407920837	0.167654514312744	0.387001246213913	0.029960660263896
2.0574049949646	-0.745372414588928	-3.30485534667969	0.167684137821198	0.387261062860489	0.0302338767796755
2.05585980415344	-0.743383646011353	-3.30639410018921	0.167794734239578	0.387626796960831	0.0304040145128965
2.05521059036255	-0.74761950969696	-3.3175413608551	0.167960330843925	0.387886554002762	0.0305668972432613
2.05339956283569	-0.74872887134552	-3.31944990158081	0.167994230985641	0.388084590435028	0.0307089611887932
2.04638338088989	-0.747748017311096	-3.3212583065033	0.168113082647324	0.388254970312119	0.03096604347229
2.0503568649292	-0.745689511299133	-3.31876349449158	0.168224990367889	0.388459980487823	0.0310274120420218
2.05700731277466	-0.737706363201141	-3.32429957389832	0.168133571743965	0.388679295778275	0.0311407875269651
2.0613751411438	-0.737610042095184	-3.31677627563477	0.168178349733353	0.389043480157852	0.0311954990029335
2.06472682952881	-0.741439640522003	-3.32766485214233	0.168254345655441	0.38936185836792	0.0312033910304308
2.06128430366516	-0.744258761405945	-3.33085751533508	0.168323367834091	0.389660507440567	0.0311438124626875
2.05809760093689	-0.747470557689667	-3.33982920646667	0.168360263109207	0.389874994754791	0.0310677196830511
2.05951046943665	-0.748682379722595	-3.33678960800171	0.168551996350288	0.389990597963333	0.0308739244937897
2.05884337425232	-0.75037157535553	-3.34439301490784	0.168431058526039	0.390247136354446	0.030803756788373
2.06975722312927	-0.745840728282928	-3.33480620384216	0.168484672904015	0.390413194894791	0.0306234806776047
2.07345080375671	-0.750406920909882	-3.34921669960022	0.168618857860565	0.390902757644653	0.0305621232837439
2.07524013519287	-0.758825719356537	-3.34834814071655	0.168602809309959	0.391021251678467	0.0302736144512892
2.0694887638092	-0.762962758541107	-3.35540151596069	0.168707698583603	0.39125257730484	0.0300257783383131
2.0695469379425	-0.764883875846863	-3.35572719573975	0.168763965368271	0.391449511051178	0.0297505222260952
2.07044649124146	-0.765594720840454	-3.35582160949707	0.168768882751465	0.391744881868362	0.0296338014304638
2.07280135154724	-0.769971370697021	-3.35633635520935	0.168807461857796	0.391968935728073	0.0293536335229874
2.0751314163208	-0.767588913440704	-3.36703753471375	0.168828412890434	0.392280220985413	0.0292064938694239
2.07779502868652	-0.76800000667572	-3.35762143135071	0.16881200671196	0.392579972743988	0.0290065463632345
2.07579469680786	-0.77068167924881	-3.36561059951782	0.168876588344574	0.392882496118546	0.0287196803838015
2.08140683174133	-0.769076704978943	-3.36406588554382	0.168847903609276	0.393201231956482	0.0284338556230068
2.08279085159302	-0.769730031490326	-3.36520528793335	0.168895125389099	0.393463134765625	0.0282086916267872
2.07541823387146	-0.773678421974182	-3.36908030509949	0.168998375535011	0.393828988075256	0.0280692391097546
2.07953381538391	-0.781094789505005	-3.36979722976685	0.168992772698402	0.393937230110168	0.0277604293078184
2.07324743270874	-0.781919717788696	-3.3780722618103	0.169046342372894	0.394158482551575	0.0275686383247375
2.07195472717285	-0.786320567131042	-3.37674951553345	0.168968766927719	0.39421683549881	0.0272930171340704
2.07513403892517	-0.786838531494141	-3.37562966346741	0.16897451877594	0.394252836704254	0.0270173493772745
2.07773542404175	-0.787749409675598	-3.37404346466064	0.168901443481445	0.394343823194504	0.0266967378556728
2.08168840408325	-0.786820769309998	-3.37742495536804	0.168838858604431	0.394330322742462	0.0264067146927118
2.08592438697815	-0.788196682929993	-3.37574148178101	0.168787732720375	0.394271463155746	0.0260433908551931
2.08762907981873	-0.788809776306152	-3.3721022605896	0.16877818107605	0.39440992474556	0.025857325643301
2.08813261985779	-0.798661828041077	-3.36956930160522	0.168631032109261	0.3943952023983	0.0255975052714348
2.08104300498962	-0.802873373031616	-3.37913751602173	0.168629914522171	0.394178032875061	0.0253682136535645
2.07890057563782	-0.8039910197258	-3.37293863296509	0.168406739830971	0.394059389829636	0.0250186268240213
2.07765603065491	-0.80498069524765	-3.37237691879272	0.168232813477516	0.393920451402664	0.0246578976511955
2.07905054092407	-0.805030286312103	-3.36421632766724	0.16812327504158	0.393826991319656	0.0242931097745895
2.08233523368835	-0.804687857627869	-3.36401081085205	0.167903423309326	0.393677294254303	0.0240287445485592
2.08112549781799	-0.805113196372986	-3.3551926612854	0.167839020490646	0.393561244010925	0.0236776806414127
2.082524061203	-0.812151253223419	-3.3643159866333	0.167649298906326	0.393474489450455	0.0233668740838766
2.08246064186096	-0.817049145698547	-3.356614112854	0.167526245117188	0.393279731273651	0.0228977091610432
2.07361698150635	-0.82171106338501	-3.36675405502319	0.167431697249413	0.393074452877045	0.0226333793252707
2.0677969455719	-0.82400643825531	-3.35328960418701	0.16722260415554	0.392705023288727	0.022094652056694
2.06443619728088	-0.820937812328339	-3.35317969322205	0.166971430182457	0.392508685588837	0.0217057261615992
2.06697678565979	-0.823257207870483	-3.34419822692871	0.166675791144371	0.392203837633133	0.0211961530148983
2.06878733634949	-0.82039600610733	-3.34159922599792	0.166476204991341	0.391997903585434	0.0208349712193012
2.06744265556335	-0.8240846991539	-3.33764934539795	0.166244834661484	0.391772031784058	0.0203786138445139
2.06675505638123	-0.824298799037933	-3.33464241027832	0.165936574339867	0.391397327184677	0.0200503747910261
2.06304430961609	-0.828491866588593	-3.32961678504944	0.165738239884377	0.391036450862885	0.0196090005338192
2.05826091766357	-0.831019878387451	-3.32738018035889	0.165543302893639	0.390695959329605	0.0191734246909618
2.05104756355286	-0.836028397083282	-3.32942366600037	0.165238887071609	0.390331089496613	0.0187736619263887
2.04561305046082	-0.840398728847504	-3.31959128379822	0.165023311972618	0.389852643013	0.0183944627642632
2.03899574279785	-0.839763283729553	-3.32056069374084	0.164789691567421	0.389383375644684	0.0179782509803772
2.03729200363159	-0.839542031288147	-3.30646729469299	0.164348065853119	0.388767212629318	0.0175569262355566
2.03389406204224	-0.838335037231445	-3.30224537849426	0.164143100380898	0.388421088457108	0.0172293018549681
2.03635692596436	-0.839358329772949	-3.2943377494812	0.163853168487549	0.387941747903824	0.0167675223201513
2.03556489944458	-0.833328187465668	-3.29158759117126	0.163542374968529	0.387614130973816	0.0164815653115511
2.0299813747406	-0.833539605140686	-3.28569793701172	0.163328036665916	0.387152343988419	0.0160850882530212
2.0316698551178	-0.841228604316711	-3.29063725471497	0.163023889064789	0.386818796396255	0.0158221367746592
2.02781248092651	-0.843037903308868	-3.27627015113831	0.162766233086586	0.386427223682404	0.0154910627752542
2.0210542678833	-0.843298554420471	-3.27865242958069	0.162585645914078	0.386040389537811	0.0151498280465603
2.01527833938599	-0.846478581428528	-3.27354454994202	0.162330687046051	0.385583907365799	0.0147412102669477
2.01642942428589	-0.849184453487396	-3.27262616157532	0.162135317921638	0.385246515274048	0.0143380686640739
2.00911450386047	-0.850700736045837	-3.2672221660614	0.161890178918839	0.384848564863205	0.0140007343143225
2.00473308563232	-0.851416051387787	-3.25934553146362	0.161647394299507	0.384495794773102	0.0136244297027588
2.00595808029175	-0.855881214141846	-3.25523972511292	0.161378294229507	0.384221732616425	0.0132926432415843
2.00609183311462	-0.856940031051636	-3.25593876838684	0.161286041140556	0.38397940993309	0.0128650488331914
2.00236129760742	-0.85968029499054	-3.25888395309448	0.16110423207283	0.383820950984955	0.012551992200315
2.00282764434814	-0.858539819717407	-3.25134134292603	0.160896509885788	0.383511036634445	0.0121797667816281
2.0032172203064	-0.861613154411316	-3.24931645393372	0.160811185836792	0.383372634649277	0.0118383197113872
1.99898612499237	-0.866560876369476	-3.25204110145569	0.16075000166893	0.383329778909683	0.0113912625238299
2.0019679069519	-0.86914199590683	-3.24951648712158	0.160730242729187	0.383158773183823	0.0110243177041411
2.00147652626038	-0.872919976711273	-3.24767875671387	0.160534337162971	0.383014887571335	0.0106111224740744
2.00252723693848	-0.874870181083679	-3.24469017982483	0.160421147942543	0.382828831672668	0.0101971244439483
2.00227427482605	-0.880931854248047	-3.24512267112732	0.160483911633492	0.382738262414932	0.00982099119573832
2.00423049926758	-0.882734894752502	-3.24834656715393	0.160376146435738	0.382700055837631	0.00939688738435507
2.00698351860046	-0.886993229389191	-3.24494576454163	0.160338014364243	0.382532030344009	0.00900503341108561
2.00518584251404	-0.889685332775116	-3.23753595352173	0.16022726893425	0.382502108812332	0.00864530820399523
2.00199699401855	-0.895224213600159	-3.24022221565247	0.160170167684555	0.382287055253983	0.0082588205114007
2.00512027740479	-0.899806380271912	-3.24320530891418	0.160181283950806	0.382257461547852	0.00790823437273502
2.01133155822754	-0.89848792552948	-3.24103689193726	0.160105422139168	0.38213586807251	0.00764249032363296
2.01487135887146	-0.902353703975677	-3.23576760292053	0.160066217184067	0.382047235965729	0.00737803382799029
2.01478028297424	-0.903103768825531	-3.2369658946991	0.160122260451317	0.381962269544601	0.00714597990736365
2.01799941062927	-0.906684994697571	-3.2330322265625	0.160093486309052	0.381900757551193	0.00684437341988087
2.01983094215393	-0.904245972633362	-3.23142457008362	0.159976705908775	0.381815820932388	0.00657723937183619
2.02011442184448	-0.909091472625732	-3.23493695259094	0.159910455346107	0.381685972213745	0.00641595665365458
2.02425980567932	-0.907993972301483	-3.22688627243042	0.159891560673714	0.381574898958206	0.00607417151331902
2.02723050117493	-0.909733772277832	-3.23343729972839	0.159910961985588	0.381414383649826	0.00584347592666745
2.02426719665527	-0.913981139659882	-3.23047924041748	0.159882262349129	0.381391048431396	0.00570523692294955
2.02237033843994	-0.917905330657959	-3.22970843315125	0.159904077649117	0.38119113445282	0.00543528189882636
2.02218294143677	-0.922957539558411	-3.23080563545227	0.15989388525486	0.381097257137299	0.00517538841813803
2.02271962165833	-0.925286948680878	-3.22887992858887	0.159880384802818	0.380993574857712	0.0049839117564261
2.02036070823669	-0.936118423938751	-3.23083829879761	0.159964337944984	0.380906760692596	0.00467910291627049
2.02351975440979	-0.938566327095032	-3.23598384857178	0.159978419542313	0.380834013223648	0.00434990972280502
2.01946616172791	-0.94118195772171	-3.23169326782227	0.159940913319588	0.380697011947632	0.00410100258886814
2.02567076683044	-0.945999324321747	-3.23231887817383	0.159861519932747	0.380697846412659	0.00388895045034587
2.02651691436768	-0.944426119327545	-3.23108649253845	0.159884244203568	0.380518525838852	0.00358201749622822
2.02700424194336	-0.944930136203766	-3.22462034225464	0.159846529364586	0.380384117364883	0.003270243993029
2.02573990821838	-0.952043354511261	-3.21658611297607	0.15993569791317	0.380205988883972	0.00299473968334496
2.02479004859924	-0.949668288230896	-3.22580313682556	0.159807994961739	0.379996478557587	0.00260592345148325
2.02228116989136	-0.952621877193451	-3.21842288970947	0.159866213798523	0.379753977060318	0.00235525402240455
2.01376152038574	-0.959626376628876	-3.22034907341003	0.159940928220749	0.37960410118103	0.00206502876244485
2.01482152938843	-0.962832033634186	-3.22885656356812	0.159928530454636	0.379412144422531	0.00175079435575753
2.01025295257568	-0.96943062543869	-3.21717500686646	0.159891694784164	0.379186064004898	0.00154592155013233
2.01135873794556	-0.971240878105164	-3.21857619285584	0.159950584173203	0.379102945327759	0.00132210867013782
2.00855588912964	-0.970330417156219	-3.22376227378845	0.159987509250641	0.378934293985367	0.0011422261595726
2.00843715667725	-0.975725650787354	-3.2239842414856	0.160050854086876	0.378844857215881	0.000771918334066868
2.00740218162537	-0.980408310890198	-3.21633553504944	0.159975111484528	0.378780424594879	0.000441529846284539
2.00833463668823	-0.984265863895416	-3.21988487243652	0.159969687461853	0.378800928592682	0.000119111260573845
2.01077914237976	-0.981377124786377	-3.21239876747131	0.159965679049492	0.378601670265198	-0.000132152228616178
2.00814151763916	-0.979062676429749	-3.21026515960693	0.159884572029114	0.378467559814453	-0.000339469726895913
1.99931275844574	-0.985090553760529	-3.21905589103699	0.159922912716866	0.378343969583511	-0.000491903105285019
1.99582839012146	-0.989757716655731	-3.21449613571167	0.160065472126007	0.378390520811081	-0.000620980630628765
2.00148129463196	-0.991610646247864	-3.21478343009949	0.159981548786163	0.378450870513916	-0.000711931788828224
2.00286340713501	-0.988487422466278	-3.20963954925537	0.159964054822922	0.378391176462173	-0.000817617285065353
2.00287485122681	-0.991565644741058	-3.21102857589722	0.160043686628342	0.378470927476883	-0.000902697909623384
2.0015025138855	-0.993045508861542	-3.21421194076538	0.15997102856636	0.378568083047867	-0.000981975812464952
2.00252318382263	-0.994085311889648	-3.21326446533203	0.159909307956696	0.378533601760864	-0.00111912284046412
1.99738836288452	-0.993821561336517	-3.20806074142456	0.160018131136894	0.378511965274811	-0.0013826668728143
1.99290120601654	-1.00387012958527	-3.21851754188538	0.160002484917641	0.378557771444321	-0.00174110534135252
1.99144458770752	-1.00543165206909	-3.21627974510193	0.160036519169807	0.378652900457382	-0.00220023887231946
1.98850464820862	-1.01418709754944	-3.21553897857666	0.160030394792557	0.37873438000679	-0.00246393424458802
1.98697924613953	-1.0195289850235	-3.22098445892334	0.160097762942314	0.37885707616806	-0.00260451319627464
1.98797225952148	-1.01990067958832	-3.22204327583313	0.160150840878487	0.379044085741043	-0.0027534170076251
1.98899173736572	-1.01858901977539	-3.21979761123657	0.160158485174179	0.379243701696396	-0.00283267023041844
1.98998463153839	-1.02356481552124	-3.22725892066956	0.160165175795555	0.379504501819611	-0.00290446053259075
1.99211037158966	-1.02737212181091	-3.22288155555725	0.160265326499939	0.37981641292572	-0.00300327967852354
1.99683892726898	-1.03213131427765	-3.23195219039917	0.160171017050743	0.380102872848511	-0.00302199274301529
2.00085401535034	-1.02984142303467	-3.23712301254272	0.160255163908005	0.380380749702454	-0.00312661891803145
1.99702453613281	-1.03332567214966	-3.23682308197021	0.160308122634888	0.380741357803345	-0.00316693517379463
1.99766862392426	-1.0352897644043	-3.23990988731384	0.160380885004997	0.381039947271347	-0.00307969725690782
1.99900269508362	-1.03831243515015	-3.24063205718994	0.160455137491226	0.381378322839737	-0.00317097408697009
2.00181031227112	-1.03477466106415	-3.2443687915802	0.160547271370888	0.381685882806778	-0.00315296370536089
2.00611877441406	-1.03428065776825	-3.24732542037964	0.16049487888813	0.382015407085419	-0.00297857890836895
2.00632572174072	-1.0287230014801	-3.24882125854492	0.16051059961319	0.382362931966782	-0.00293951248750091
2.00593638420105	-1.02832460403442	-3.24517965316772	0.160609185695648	0.382565051317215	-0.00289487396366894
2.00651168823242	-1.03180754184723	-3.24728941917419	0.160690143704414	0.382783353328705	-0.00271972268819809
2.00306224822998	-1.03609669208527	-3.25667858123779	0.160719841718674	0.382934480905533	-0.00262824282981455
1.99627184867859	-1.03516912460327	-3.25615906715393	0.160868436098099	0.383137345314026	-0.002375673269853
2.00142168998718	-1.03853261470795	-3.26249670982361	0.160910934209824	0.383463829755783	-0.00214780517853796
2.00419163703918	-1.03455018997192	-3.25575613975525	0.161034941673279	0.383664280176163	-0.00192021648399532
2.00300526618958	-1.03432381153107	-3.26640963554382	0.161043792963028	0.38386857509613	-0.00157814694102854
2.00054955482483	-1.03460168838501	-3.2619457244873	0.16102896630764	0.383982926607132	-0.00131883251015097
2.00359725952148	-1.03141617774963	-3.26190209388733	0.161125674843788	0.384087145328522	-0.000982829253189266
1.99911618232727	-1.02815735340118	-3.27011704444885	0.161239936947823	0.384395718574524	-0.000678320997394621
2.00506329536438	-1.02887105941772	-3.2768223285675	0.161280199885368	0.384559661149979	-0.000337871140800416
2.00855541229248	-1.02474391460419	-3.26907110214233	0.161253407597542	0.384773880243301	9.06772838789038E-05
2.00763177871704	-1.01552879810333	-3.27407598495483	0.16133888065815	0.385002374649048	0.000509726058226079
2.00871682167053	-1.01265490055084	-3.27065587043762	0.161402210593224	0.38505232334137	0.000937512260861695
2.0092146396637	-1.00781989097595	-3.26886868476868	0.161393627524376	0.385203778743744	0.0013840253232047
2.0083966255188	-1.0038446187973	-3.26917743682861	0.161447957158089	0.38540706038475	0.00187458749860525
2.00906562805176	-0.999692142009735	-3.27537798881531	0.16151337325573	0.385376840829849	0.00233606086112559
2.00183701515198	-1.00001013278961	-3.27295756340027	0.161636114120483	0.385558038949966	0.00287343235686421
2.00058746337891	-0.998992025852203	-3.28508806228638	0.161684602499008	0.385735988616943	0.00344425858929753
2.0060670375824	-0.995146572589874	-3.28274941444397	0.161891609430313	0.385891646146774	0.00400885427370667
2.00474739074707	-0.991978406906128	-3.27895903587341	0.16183602809906	0.386055380105972	0.004611284006387
2.00548100471497	-0.985973000526428	-3.28126978874207	0.161987006664276	0.386196315288544	0.00516110751777887
2.00618314743042	-0.9804927110672	-3.29227805137634	0.16213484108448	0.386428892612457	0.00574729358777404
2.01123309135437	-0.972313344478607	-3.29131746292114	0.162234395742416	0.386673092842102	0.00637784227728844
2.01507234573364	-0.967924773693085	-3.29308581352234	0.162338018417358	0.386927038431168	0.00698270043358207
2.01447725296021	-0.961929619312286	-3.29502296447754	0.162419304251671	0.387132227420807	0.00758752645924687
2.01632571220398	-0.954026997089386	-3.29300832748413	0.162648245692253	0.387467056512833	0.00806923862546682
2.01456904411316	-0.94983047246933	-3.29580283164978	0.162710040807724	0.387760072946548	0.00861146301031113
2.01901435852051	-0.946667909622192	-3.30664992332459	0.16286164522171	0.388119131326675	0.00931798480451107
2.02372145652771	-0.941839158535004	-3.30908131599426	0.163061663508415	0.388444840908051	0.00997823197394609
2.02688550949097	-0.938053607940674	-3.31102848052979	0.163213536143303	0.388804405927658	0.0106120575219393
2.02685713768005	-0.931174278259277	-3.31113123893738	0.16338287293911	0.389233291149139	0.0111911296844482
2.02796530723572	-0.928847551345825	-3.31589341163635	0.163542449474335	0.389612078666687	0.0117591032758355
2.03130269050598	-0.925872921943665	-3.32764601707459	0.163807556033134	0.390076160430908	0.0123049318790436
2.02927851676941	-0.924900591373444	-3.33006167411804	0.16392320394516	0.39054861664772	0.012769584544003
2.02610731124878	-0.923033654689789	-3.33471703529358	0.164121374487877	0.390898615121841	0.0132283708080649
2.03009581565857	-0.917235493659973	-3.34021663665771	0.16435381770134	0.391281008720398	0.0138481631875038
2.02966094017029	-0.912174105644226	-3.33961272239685	0.16447688639164	0.391692280769348	0.014423256739974
2.02788519859314	-0.909553349018097	-3.35163855552673	0.164641857147217	0.392148196697235	0.014962718822062
2.02837109565735	-0.907356321811676	-3.3506965637207	0.164816007018089	0.392502874135971	0.0154754258692265
2.02957606315613	-0.902307868003845	-3.36333799362183	0.164956897497177	0.392802029848099	0.0159390587359667
2.03306031227112	-0.904327273368835	-3.36065721511841	0.165145605802536	0.393099576234818	0.0162955336272717
2.0336275100708	-0.902869582176209	-3.3603720664978	0.165215864777565	0.393511116504669	0.0165399983525276
2.03766417503357	-0.90120005607605	-3.36575770378113	0.165277495980263	0.393779069185257	0.0167514085769653
2.03577589988709	-0.902624726295471	-3.3688337802887	0.165411204099655	0.394003719091415	0.0170475244522095
2.03362011909485	-0.898689925670624	-3.38132095336914	0.165531784296036	0.394280642271042	0.0173992458730936
2.03586769104004	-0.893273293972015	-3.37432646751404	0.16554968059063	0.394395768642426	0.0177837200462818
2.04417514801025	-0.889780282974243	-3.3769097328186	0.165564775466919	0.394658893346787	0.0180545244365931
2.05027151107788	-0.892418742179871	-3.37666273117065	0.165534600615501	0.394909352064133	0.0182253811508417
2.0488805770874	-0.885706424713135	-3.37705707550049	0.165562808513641	0.395135581493378	0.0184891801327467
2.0487654209137	-0.885056555271149	-3.37747573852539	0.165627121925354	0.395346790552139	0.0186870247125626
2.04928207397461	-0.886645972728729	-3.37846922874451	0.165605887770653	0.395524799823761	0.018862621858716
2.05528235435486	-0.890408098697662	-3.38339066505432	0.165577217936516	0.395577222108841	0.0190177876502275
2.0490550994873	-0.890859544277191	-3.38951230049133	0.165574073791504	0.395777225494385	0.0191476531326771
2.04305624961853	-0.895585238933563	-3.38802051544189	0.165595859289169	0.395789325237274	0.0190249737352133
2.04147982597351	-0.891071856021881	-3.39282369613647	0.165490597486496	0.395794093608856	0.0190912652760744
2.04381656646729	-0.88894134759903	-3.38531136512756	0.165332466363907	0.395865768194199	0.0190469715744257
2.04682421684265	-0.88650369644165	-3.38644242286682	0.165331169962883	0.396001875400543	0.0190455913543701
2.04303240776062	-0.887128412723541	-3.39271903038025	0.165276825428009	0.396134912967682	0.0190513376146555
2.04470229148865	-0.889129042625427	-3.38697290420532	0.165109723806381	0.396128058433533	0.0190735515207052
2.04024648666382	-0.890542805194855	-3.38608193397522	0.165055274963379	0.396066665649414	0.0190054792910814
2.03732800483704	-0.891637623310089	-3.38809466362	0.164872959256172	0.396111160516739	0.018926490098238
2.03143811225891	-0.895126223564148	-3.38983941078186	0.164588704705238	0.395941019058228	0.0187859572470188
2.02948307991028	-0.896329283714294	-3.38474440574646	0.164552882313728	0.395815849304199	0.018709409981966
2.02622938156128	-0.894798398017883	-3.39484834671021	0.164321079850197	0.395766377449036	0.0185071900486946
2.02589678764343	-0.894298911094666	-3.38711953163147	0.164178505539894	0.395583003759384	0.018459239974618
2.02495670318604	-0.887577831745148	-3.3737370967865	0.1639544069767	0.395452260971069	0.0185011196881533
2.03050851821899	-0.887652814388275	-3.37630128860474	0.163773626089096	0.395386785268784	0.0182809140533209
2.02960157394409	-0.884115040302277	-3.36967349052429	0.163604214787483	0.395318657159805	0.0182094313204288
2.02567839622498	-0.880795478820801	-3.36832571029663	0.163421109318733	0.395110487937927	0.018168106675148
2.02007651329041	-0.883999586105347	-3.36859560012817	0.163227781653404	0.394986987113953	0.0182439144700766
2.01980900764465	-0.880457639694214	-3.36265802383423	0.16297422349453	0.394807785749435	0.0182718858122826
2.01719236373901	-0.874565243721008	-3.36102724075317	0.162798374891281	0.394563376903534	0.0181765221059322
2.01096773147583	-0.871838748455048	-3.36182188987732	0.162661135196686	0.394357442855835	0.0184724703431129
2.00633478164673	-0.871437072753906	-3.35815000534058	0.162410065531731	0.394023209810257	0.0186714846640825
2.00173592567444	-0.866377472877502	-3.35678434371948	0.162234336137772	0.393772691488266	0.0186741966754198
1.99928677082062	-0.860566020011902	-3.35199546813965	0.161948427557945	0.393534451723099	0.0186300277709961
1.99078953266144	-0.858388602733612	-3.35191559791565	0.161719858646393	0.393244087696075	0.0186892859637737
1.98761796951294	-0.855285942554474	-3.34573721885681	0.161476343870163	0.392964094877243	0.0188912209123373
1.98128831386566	-0.855280220508575	-3.34284400939941	0.161285981535912	0.392656177282333	0.0188255459070206
1.97663831710815	-0.850419521331787	-3.34555172920227	0.161150380969048	0.392378717660904	0.0190186761319637
1.96635687351227	-0.847599983215332	-3.33785820007324	0.160854578018188	0.392048090696335	0.0192960277199745
1.96342599391937	-0.843967258930206	-3.33679151535034	0.160613849759102	0.391667425632477	0.0193741917610168
1.95648777484894	-0.839221298694611	-3.33216571807861	0.160463407635689	0.391252785921097	0.0194241125136614
1.94283604621887	-0.836613178253174	-3.33056640625	0.16024275124073	0.390919953584671	0.0194588359445333
1.93196070194244	-0.831584692001343	-3.32483077049255	0.159967437386513	0.390449792146683	0.0194307286292315
1.92431998252869	-0.825215637683868	-3.32115840911865	0.159880369901657	0.390103340148926	0.0194531418383121
1.91838300228119	-0.815091729164124	-3.31626915931702	0.159570768475533	0.389722108840942	0.0196901429444551
1.91556084156036	-0.808535039424896	-3.30754351615906	0.15934681892395	0.389367789030075	0.0199538022279739
1.91224777698517	-0.803445994853973	-3.30349063873291	0.159205958247185	0.389012157917023	0.0201032124459744
1.90764605998993	-0.799530982971191	-3.29522824287415	0.158920049667358	0.38873553276062	0.0200572498142719
1.90249991416931	-0.792078495025635	-3.29260635375977	0.158829301595688	0.388488322496414	0.0202947966754436
1.890380859375	-0.785065114498138	-3.29373359680176	0.158769175410271	0.388211697340012	0.0203826073557138
1.88106369972229	-0.784601747989655	-3.28785943984985	0.15863810479641	0.387970715761185	0.0204807221889496
1.87123143672943	-0.776501834392548	-3.28961277008057	0.15865658223629	0.387712121009827	0.0206717811524868
1.86164140701294	-0.768679678440094	-3.28342628479004	0.158502653241158	0.387499123811722	0.0209292527288198
1.84847807884216	-0.759387969970703	-3.28433108329773	0.15840457379818	0.38737952709198	0.0213378630578518
1.83578789234161	-0.752348780632019	-3.28168368339539	0.158238798379898	0.387176424264908	0.0216175224632025
1.82676100730896	-0.744427859783173	-3.28266477584839	0.158189937472343	0.386974483728409	0.0220370329916477
1.82395851612091	-0.731819272041321	-3.27475643157959	0.158023253083229	0.38676044344902	0.0224335938692093
1.82293093204498	-0.722645044326782	-3.27687644958496	0.157955050468445	0.386592715978622	0.0227158199995756
1.81947708129883	-0.719673573970795	-3.27100563049316	0.157870441675186	0.386493563652039	0.0232646428048611
1.81574177742004	-0.711430370807648	-3.26420140266418	0.157982006669044	0.386253476142883	0.0235873088240623
1.80848431587219	-0.707878768444061	-3.27038407325745	0.157927453517914	0.386263608932495	0.0238762982189655
1.80236005783081	-0.707001864910126	-3.27569270133972	0.157909467816353	0.386168032884598	0.0240257903933525
1.7949755191803	-0.700798392295837	-3.2705659866333	0.157988101243973	0.385995835065842	0.0241022948175669
1.78623723983765	-0.694509506225586	-3.26511263847351	0.158133536577225	0.385946840047836	0.0241142772138119
1.77919793128967	-0.687360465526581	-3.26709508895874	0.158250376582146	0.385971128940582	0.02433817461133
1.77555644512177	-0.681696891784668	-3.27046895027161	0.158298924565315	0.38589483499527	0.0248041898012161
1.77080857753754	-0.673253059387207	-3.26204776763916	0.158354908227921	0.385950744152069	0.0251317024230957
1.7652393579483	-0.665964901447296	-3.25844979286194	0.158502519130707	0.38598045706749	0.025410819798708
1.75677728652954	-0.659194707870483	-3.26753544807434	0.15866519510746	0.386092007160187	0.0259389448910952
1.75126421451569	-0.650385439395905	-3.26615428924561	0.158667847514153	0.386150717735291	0.0265848245471716
1.74243772029877	-0.645244419574738	-3.26561427116394	0.158769890666008	0.3861965239048	0.0270551666617393
1.73840153217316	-0.641742765903473	-3.27777528762817	0.158828929066658	0.386378586292267	0.0274416524916887
1.73959362506866	-0.636217594146729	-3.27078604698181	0.15888075530529	0.386445671319962	0.0276699643582106
1.7307300567627	-0.625505745410919	-3.26792597770691	0.159177348017693	0.386646300554276	0.027790917083621
1.71816086769104	-0.623223125934601	-3.27692747116089	0.159387588500977	0.386839717626572	0.0279589015990496
1.7112181186676	-0.618505537509918	-3.27710056304932	0.159630343317986	0.387084305286407	0.0282820146530867
1.70751166343689	-0.609069108963013	-3.27924227714539	0.159727334976196	0.38735169172287	0.0287404637783766
1.70051574707031	-0.595983982086182	-3.28110861778259	0.159906819462776	0.387576133012772	0.0291562303900719
1.69784426689148	-0.592879116535187	-3.28381776809692	0.160001680254936	0.387904554605484	0.0295863393694162
1.70497667789459	-0.579449713230133	-3.28325223922729	0.160129487514496	0.388284116983414	0.0299962069839239
1.69730377197266	-0.578057467937469	-3.28935956954956	0.160283461213112	0.388584315776825	0.0302412547171116
1.69391763210297	-0.578400552272797	-3.28992557525635	0.160566195845604	0.388813257217407	0.0304180607199669
1.68354284763336	-0.577000498771667	-3.29426860809326	0.160791486501694	0.389036595821381	0.0305640082806349
1.6815482378006	-0.571869611740112	-3.29035210609436	0.160806909203529	0.389137119054794	0.0304913818836212
1.67813050746918	-0.562194645404816	-3.29458713531494	0.161151185631752	0.389503091573715	0.0304682124406099
1.6733603477478	-0.56296980381012	-3.28987431526184	0.161261960864067	0.389867693185806	0.0304330661892891
1.66321337223053	-0.560515165328979	-3.29781007766724	0.161511182785034	0.390018105506897	0.030485725030303
1.65221273899078	-0.558821260929108	-3.30764174461365	0.161788061261177	0.390307396650314	0.0303753186017275
1.64225244522095	-0.550364911556244	-3.30600738525391	0.161799043416977	0.390420615673065	0.0304865576326847
1.64197361469269	-0.545640766620636	-3.30066990852356	0.161909312009811	0.390495032072067	0.0304332468658686
1.64666295051575	-0.537574291229248	-3.30454182624817	0.161881372332573	0.390702188014984	0.0307024028152227
1.64248740673065	-0.537619292736053	-3.30694103240967	0.162050276994705	0.390928268432617	0.0308745950460434
1.63982450962067	-0.540260910987854	-3.31351017951965	0.16211698949337	0.391025006771088	0.0310591012239456
1.63537490367889	-0.535493731498718	-3.31512475013733	0.162172630429268	0.390984535217285	0.0310261584818363
1.63636326789856	-0.53246933221817	-3.30880618095398	0.162170842289925	0.391123086214066	0.0308097638189793
1.63388168811798	-0.527332842350006	-3.31148314476013	0.16243688762188	0.391306757926941	0.030412383377552
1.62825763225555	-0.532036960124969	-3.30939078330994	0.162528812885284	0.391548335552216	0.0301025286316872
1.62721693515778	-0.533715009689331	-3.31212973594666	0.162809729576111	0.391669899225235	0.0297645833343267
1.61875319480896	-0.534758687019348	-3.31917834281921	0.16302178800106	0.39190000295639	0.029604347422719
1.61493539810181	-0.535185515880585	-3.31783843040466	0.16311314702034	0.392117112874985	0.0294651743024588
1.61106503009796	-0.53595644235611	-3.32445335388184	0.163173362612724	0.392160952091217	0.0292865950614214
1.60150003433228	-0.539131820201874	-3.3230299949646	0.163388639688492	0.392396688461304	0.0290208254009485
1.60367333889008	-0.534764587879181	-3.32746601104736	0.163357332348824	0.392494529485703	0.028776278719306
1.60543620586395	-0.533148229122162	-3.33162331581116	0.163626313209534	0.39286145567894	0.0285329297184944
1.60635244846344	-0.53416919708252	-3.33110666275024	0.163693517446518	0.393170982599258	0.0284296311438084
1.60232985019684	-0.535943508148193	-3.33002233505249	0.163917034864426	0.393514662981033	0.028304060921073
1.60137689113617	-0.541772603988647	-3.34226107597351	0.164004728198051	0.393829196691513	0.0281924493610859
1.59982264041901	-0.541181325912476	-3.34518885612488	0.164223983883858	0.394083946943283	0.0278372019529343
1.59233784675598	-0.545848488807678	-3.34781956672668	0.164388865232468	0.394504934549332	0.0275213476270437
1.59272408485413	-0.545421600341797	-3.3489248752594	0.164608418941498	0.394815117120743	0.0270948577672243
1.5918915271759	-0.546536266803741	-3.35669589042664	0.164804577827454	0.39525094628334	0.0267448779195547
1.58704960346222	-0.542247414588928	-3.3513195514679	0.165081977844238	0.39588263630867	0.0263616088777781
1.59190821647644	-0.544857680797577	-3.36117935180664	0.165374338626862	0.396409153938293	0.0261465907096863
1.59435701370239	-0.544061303138733	-3.36098170280457	0.16571906208992	0.397061586380005	0.0259700659662485
1.5902144908905	-0.545083582401276	-3.3759753704071	0.166030615568161	0.397655159235001	0.0258547514677048
1.59169459342957	-0.547497749328613	-3.38217496871948	0.16630457341671	0.398247063159943	0.025771027430892
1.59109091758728	-0.550221025943756	-3.38485813140869	0.166650772094727	0.398799061775208	0.0256213154643774
1.58582532405853	-0.550573825836182	-3.39525270462036	0.166966199874878	0.399483442306519	0.0255744736641645
1.58416521549225	-0.553799629211426	-3.39560151100159	0.167182207107544	0.400052398443222	0.025468472391367
1.58287107944489	-0.552623271942139	-3.41261291503906	0.167486727237701	0.400567263364792	0.0253468658775091
1.57904040813446	-0.553945899009705	-3.41824769973755	0.167758390307426	0.40112429857254	0.0249914024025202
1.5800713300705	-0.555845201015472	-3.41969704627991	0.167884737253189	0.401664674282074	0.0246820840984583
1.58177745342255	-0.557989180088043	-3.41722416877747	0.168140187859535	0.402088552713394	0.0241963528096676
1.58789455890656	-0.556030213832855	-3.42058539390564	0.168425962328911	0.402624905109406	0.0239459201693535
1.58657515048981	-0.56006246805191	-3.4216001033783	0.168636783957481	0.403112322092056	0.0236518010497093
1.58040201663971	-0.570047855377197	-3.43907690048218	0.168791130185127	0.403499066829681	0.0233773496001959
1.57588756084442	-0.56775426864624	-3.43922233581543	0.1689323335886	0.403731822967529	0.0229634623974562
1.58371734619141	-0.5675128698349	-3.43879628181458	0.169029802083969	0.404042452573776	0.0227332022041082
1.58659887313843	-0.564501225948334	-3.43948101997375	0.169271290302277	0.404203236103058	0.0225731078535318
1.58113574981689	-0.564665853977203	-3.44398546218872	0.169475078582764	0.404385536909103	0.0224450211971998
1.57745504379272	-0.57077556848526	-3.44368147850037	0.169528260827065	0.404528796672821	0.0220643766224384
1.58100557327271	-0.575425863265991	-3.44942212104797	0.169512301683426	0.404533505439758	0.0218847189098597
1.56768107414246	-0.57977694272995	-3.4451117515564	0.169575855135918	0.404419958591461	0.0215898547321558
1.57164704799652	-0.575268268585205	-3.44404172897339	0.169487804174423	0.404308170080185	0.0213121306151152
1.57363665103912	-0.574076473712921	-3.44130516052246	0.169355034828186	0.404231667518616	0.0210640095174313
1.56981706619263	-0.581992506980896	-3.44336462020874	0.16948014497757	0.404099732637405	0.0207377653568983
1.5586963891983	-0.585977911949158	-3.44673657417297	0.169317066669464	0.403927206993103	0.0205147545784712
1.55812299251556	-0.583158612251282	-3.43509531021118	0.169187262654305	0.403535813093185	0.0202452875673771
1.55530858039856	-0.584860146045685	-3.43432140350342	0.1690813601017	0.403291493654251	0.0199180357158184
1.55728340148926	-0.577938616275787	-3.42690825462341	0.168886631727219	0.403062701225281	0.0197053942829371
1.55343854427338	-0.584214210510254	-3.43589615821838	0.168786123394966	0.402814209461212	0.0197112895548344
1.54326224327087	-0.580172479152679	-3.41976094245911	0.168727487325668	0.402267962694168	0.019593920558691
1.54208564758301	-0.57999175786972	-3.41892623901367	0.168417111039162	0.40182226896286	0.0194190181791782
1.54407346248627	-0.57492470741272	-3.41370677947998	0.16824996471405	0.401428639888763	0.0191811285912991
1.53241431713104	-0.582137227058411	-3.41266655921936	0.168131336569786	0.401079028844833	0.0188964046537876
1.53133356571198	-0.581698715686798	-3.41167616844177	0.167897045612335	0.400460928678513	0.0187580771744251
1.52541303634644	-0.579621613025665	-3.40137553215027	0.167596474289894	0.399978011846542	0.0186112243682146
1.52736902236938	-0.571381628513336	-3.39728045463562	0.167317092418671	0.399480074644089	0.0184828359633684
1.52625977993011	-0.572293877601624	-3.39339518547058	0.167157396674156	0.399216592311859	0.0182426553219557
1.52441418170929	-0.576114892959595	-3.38995742797852	0.166892483830452	0.398773074150085	0.0180635247379541
1.51760995388031	-0.579388022422791	-3.38526153564453	0.166836127638817	0.398373395204544	0.0177822094410658
1.5148149728775	-0.585126936435699	-3.38181447982788	0.166599169373512	0.398116409778595	0.017564145848155
1.51173448562622	-0.583931028842926	-3.38661003112793	0.166385307908058	0.3978531062603	0.0173700489103794
1.50604200363159	-0.587104499340057	-3.38034415245056	0.166362345218658	0.397543102502823	0.0171678569167852
1.50003862380981	-0.584439218044281	-3.3835437297821	0.166273057460785	0.397337973117828	0.016944270581007
1.49710464477539	-0.584932804107666	-3.37507343292236	0.166024565696716	0.397118449211121	0.0166990738362074
1.49706220626831	-0.581152319908142	-3.37934708595276	0.165908202528954	0.396950542926788	0.016528369858861
1.503378033638	-0.582285046577454	-3.37189269065857	0.165762856602669	0.396986573934555	0.0162791553884745
1.50144946575165	-0.581514418125153	-3.36962342262268	0.165669396519661	0.397122025489807	0.0162891205400229
1.50118386745453	-0.585491836071014	-3.37230372428894	0.16563406586647	0.397173464298248	0.016110161319375
1.49896633625031	-0.584902346134186	-3.37508773803711	0.165530577301979	0.397227376699448	0.0160120576620102
1.49929928779602	-0.585403144359589	-3.36918306350708	0.16544908285141	0.397393524646759	0.0158606674522161
1.49604272842407	-0.58544248342514	-3.38342809677124	0.165447890758514	0.397608250379562	0.0156920924782753
1.48661923408508	-0.592533349990845	-3.37907671928406	0.165468528866768	0.397844314575195	0.0155250281095505
1.48768424987793	-0.595248103141785	-3.38679718971252	0.165386274456978	0.397993952035904	0.0152362594380975
1.47960388660431	-0.596098661422729	-3.38743209838867	0.165364548563957	0.398205369710922	0.015095547772944
1.4755654335022	-0.59564870595932	-3.38996529579163	0.165298417210579	0.398431301116943	0.0148355979472399
1.47799861431122	-0.592089116573334	-3.39347529411316	0.16525799036026	0.398738443851471	0.0145994676277041
1.47817707061768	-0.594782590866089	-3.38919687271118	0.165159702301025	0.399147421121597	0.0144359525293112
1.48196578025818	-0.594710648059845	-3.39422011375427	0.165111541748047	0.399449467658997	0.0141509426757693
1.48078918457031	-0.59780216217041	-3.3955385684967	0.165098816156387	0.399673491716385	0.0140261799097061
1.47538375854492	-0.599665462970734	-3.40686702728271	0.165073186159134	0.400076299905777	0.0140426885336637
1.46704196929932	-0.604382336139679	-3.40472817420959	0.165139257907867	0.40003827214241	0.0139319831505418
1.45978164672852	-0.605455875396729	-3.41702938079834	0.165029853582382	0.400245368480682	0.0136486254632473
1.46111512184143	-0.601203978061676	-3.40645790100098	0.164875388145447	0.400366693735123	0.0133279655128717
1.46148025989532	-0.60237056016922	-3.41478276252747	0.164822712540627	0.400630056858063	0.0130860507488251
1.46521437168121	-0.603383719921112	-3.4069459438324	0.164646431803703	0.400774627923965	0.013078011572361
1.46089327335358	-0.603973209857941	-3.4136700630188	0.164671927690506	0.40092658996582	0.0131155801936984
1.45741701126099	-0.604800462722778	-3.41532421112061	0.164540097117424	0.40095517039299	0.0130165396258235
1.45742702484131	-0.605101346969604	-3.41694474220276	0.164407089352608	0.40097039937973	0.0129914674907923
1.45383930206299	-0.607670843601227	-3.41245651245117	0.164274081587791	0.40102756023407	0.0128113990649581
1.45080757141113	-0.607481718063354	-3.41696906089783	0.164048165082932	0.40097588300705	0.0127885304391384
1.44755160808563	-0.607599079608917	-3.41443133354187	0.163970112800598	0.400838285684586	0.0126956095919013
1.44742476940155	-0.605749070644379	-3.40943264961243	0.163801297545433	0.400695353746414	0.0126855559647083
1.44262456893921	-0.605381608009338	-3.41651368141174	0.16362389922142	0.400543540716171	0.0126936268061399
1.43641471862793	-0.607756376266479	-3.40996885299683	0.163486450910568	0.400372326374054	0.012623474933207
1.43197000026703	-0.609201788902283	-3.40460681915283	0.163309544324875	0.400032132863998	0.0126622822135687
1.42951703071594	-0.607053458690643	-3.41162323951721	0.163153305649757	0.399799644947052	0.0126275727525353
1.42329466342926	-0.601647257804871	-3.40685892105103	0.162855729460716	0.399657249450684	0.0128389494493604
1.42369246482849	-0.597076117992401	-3.39856219291687	0.162655502557755	0.39925342798233	0.0129613084718585
1.42098617553711	-0.595120787620544	-3.39763498306274	0.162530809640884	0.39893102645874	0.013148196041584
1.41582751274109	-0.595728814601898	-3.39636087417603	0.162395820021629	0.398697912693024	0.0133583396673203
1.41447150707245	-0.591420352458954	-3.39253687858582	0.162210837006569	0.398367583751678	0.0136427944526076
1.41626405715942	-0.586648344993591	-3.38662028312683	0.161906316876411	0.397951066493988	0.0140357185155153
1.4199241399765	-0.582455575466156	-3.38285660743713	0.161934494972229	0.397650390863419	0.0142996683716774
1.41855323314667	-0.581360101699829	-3.37992668151855	0.161659494042397	0.397267311811447	0.0146252699196339
1.410311460495	-0.58071106672287	-3.37481236457825	0.161647349596024	0.396867334842682	0.0149187296628952
1.40906131267548	-0.580691337585449	-3.3777449131012	0.161497935652733	0.396454453468323	0.0152536928653717
1.40791618824005	-0.576348543167114	-3.36536812782288	0.161357372999191	0.395941525697708	0.015598127618432
1.3991425037384	-0.572353422641754	-3.37100458145142	0.1612429022789	0.395507901906967	0.0159946903586388
1.40196752548218	-0.571595966815948	-3.36099076271057	0.161056026816368	0.395021051168442	0.0162871945649385
1.4030179977417	-0.562612593173981	-3.35994052886963	0.160918354988098	0.394614160060883	0.01671396009624
1.40394902229309	-0.556476891040802	-3.35042691230774	0.160840347409248	0.394258469343185	0.0170601792633533
1.40843760967255	-0.55632746219635	-3.34847116470337	0.160706996917725	0.39391028881073	0.0174370668828487
1.40387809276581	-0.553991436958313	-3.34631395339966	0.160675391554832	0.393524378538132	0.0178096648305655
1.39714658260345	-0.555318415164948	-3.34645533561707	0.160590350627899	0.393194288015366	0.0181058291345835
1.39477670192719	-0.551110208034515	-3.34224319458008	0.160727351903915	0.39264789223671	0.018427899107337
1.38841116428375	-0.549754679203033	-3.34298324584961	0.160590350627899	0.392276346683502	0.0187704805284739
1.38849854469299	-0.545285105705261	-3.32960486412048	0.160445898771286	0.391837328672409	0.0190621521323919
1.39096021652222	-0.537484645843506	-3.32785511016846	0.160531207919121	0.391511142253876	0.0193341933190823
1.39270782470703	-0.535260498523712	-3.32243371009827	0.160469472408295	0.391314089298248	0.0195997413247824
1.39401996135712	-0.533591091632843	-3.3174090385437	0.160482227802277	0.391037046909332	0.0199411474168301
1.3922061920166	-0.532354176044464	-3.31980133056641	0.160675972700119	0.39088049530983	0.0202329307794571
1.390012383461	-0.53376567363739	-3.32256460189819	0.160642147064209	0.390721797943115	0.0205462817102671
1.38114452362061	-0.533937275409698	-3.32261633872986	0.160766154527664	0.390364438295364	0.0208820179104805
1.37774777412415	-0.531208455562592	-3.3266294002533	0.160886257886887	0.390252470970154	0.0211926084011793
1.37547552585602	-0.525688588619232	-3.32176685333252	0.160941988229752	0.390030026435852	0.0214393436908722
1.37773096561432	-0.517691016197205	-3.31553292274475	0.161070972681046	0.390094757080078	0.0216795057058334
1.38323140144348	-0.518156468868256	-3.30998134613037	0.161118179559708	0.390092670917511	0.0217588655650616
1.37721788883209	-0.513425052165985	-3.31437540054321	0.161345109343529	0.390134751796722	0.0218147858977318
1.37261855602264	-0.516571342945099	-3.31982588768005	0.161651909351349	0.390247911214828	0.022175146266818
1.36799049377441	-0.513029634952545	-3.31745052337646	0.161856636404991	0.390241175889969	0.0226729307323694
1.36182343959808	-0.507249712944031	-3.31949234008789	0.16206519305706	0.390302121639252	0.0232398379594088
1.36184060573578	-0.500151813030243	-3.31901693344116	0.162229239940643	0.390370726585388	0.0238213334232569
1.36599397659302	-0.48992982506752	-3.32209920883179	0.162464410066605	0.390704602003098	0.0243949759751558
1.36648499965668	-0.485158622264862	-3.31928491592407	0.162785694003105	0.390895694494247	0.0250271670520306
1.3692307472229	-0.48077592253685	-3.32032465934753	0.163111358880997	0.391166895627975	0.0254992414265871
1.36389648914337	-0.476311594247818	-3.32813429832459	0.16348871588707	0.3914735019207	0.0258022919297218
1.36214554309845	-0.47433015704155	-3.3309473991394	0.16370877623558	0.391725540161133	0.026240011677146
1.36324334144592	-0.471120357513428	-3.335608959198	0.16404016315937	0.391954243183136	0.026528537273407
1.35649621486664	-0.471118003129959	-3.33782386779785	0.164493337273598	0.392151176929474	0.0270150639116764
1.35194516181946	-0.465071231126785	-3.34182262420654	0.164896979928017	0.392276972532272	0.0275329928845167
1.35029375553131	-0.46023216843605	-3.34262180328369	0.165203526616096	0.392565727233887	0.0281371995806694
1.34828555583954	-0.45499649643898	-3.34883666038513	0.165640890598297	0.392847001552582	0.0287798121571541
1.35067939758301	-0.445173859596252	-3.35249400138855	0.165943250060081	0.393065452575684	0.0294453091919422
1.3547785282135	-0.434489279985428	-3.35029435157776	0.166386425495148	0.393324464559555	0.0301259458065033
1.35519576072693	-0.432951897382736	-3.35243439674377	0.166730493307114	0.393750458955765	0.0306657925248146
1.35427927970886	-0.429477781057358	-3.35567140579224	0.167227178812027	0.39398455619812	0.0311606824398041
1.34463131427765	-0.428278058767319	-3.36240148544312	0.167658403515816	0.394214898347855	0.0317663252353668
1.34363853931427	-0.423679053783417	-3.36949944496155	0.168026819825172	0.394420474767685	0.0321817137300968
1.3435310125351	-0.417972326278687	-3.36656999588013	0.16837053000927	0.394582837820053	0.0325920879840851
1.33415603637695	-0.408453434705734	-3.37089443206787	0.168782860040665	0.394807189702988	0.0331795215606689
1.33312499523163	-0.402772963047028	-3.37168836593628	0.169125705957413	0.394956886768341	0.0338516011834145
1.33371186256409	-0.389095515012741	-3.37194395065308	0.169518977403641	0.395135581493378	0.0347719639539719
1.33397316932678	-0.379668474197388	-3.3721296787262	0.169866740703583	0.395415306091309	0.0356383733451366
1.33667421340942	-0.371912479400635	-3.37764644622803	0.170320302248001	0.395625084638596	0.0364375598728657
1.32627487182617	-0.369831442832947	-3.38483357429504	0.170717626810074	0.395888864994049	0.0371663682162762
1.32508981227875	-0.357877492904663	-3.37687230110168	0.171042963862419	0.395928829908371	0.0377466976642609
1.33206951618195	-0.350240260362625	-3.38520789146423	0.171273157000542	0.39617320895195	0.0384003929793835
1.32779157161713	-0.348647981882095	-3.38531684875488	0.171733751893044	0.396404981613159	0.0389118641614914
1.32371497154236	-0.345244616270065	-3.39211654663086	0.172058925032616	0.396564185619354	0.0394923463463783
1.32122266292572	-0.335602223873138	-3.39482593536377	0.17242132127285	0.396597057580948	0.0400724522769451
1.32148051261902	-0.329193562269211	-3.39816904067993	0.172629550099373	0.396799474954605	0.0406846106052399
1.32640182971954	-0.319687902927399	-3.39256858825684	0.172924995422363	0.39703094959259	0.041242390871048
1.32391715049744	-0.311546146869659	-3.4031720161438	0.173214003443718	0.397309124469757	0.0419021174311638
1.32299673557281	-0.308888107538223	-3.39500832557678	0.173462197184563	0.397556841373444	0.0424313768744469
1.32605218887329	-0.308671832084656	-3.41048502922058	0.173672288656235	0.397743165493011	0.0430405177175999
1.32057213783264	-0.306148946285248	-3.41010642051697	0.174010768532753	0.397904515266418	0.0435231514275074
1.31616818904877	-0.302678734064102	-3.40952181816101	0.174235641956329	0.397949129343033	0.0439680404961109
1.32011497020721	-0.293994277715683	-3.41654562950134	0.174346104264259	0.398211479187012	0.0443713143467903
1.3249419927597	-0.288073807954788	-3.41150856018066	0.17466102540493	0.398400366306305	0.044789232313633
1.31463050842285	-0.290053963661194	-3.42284822463989	0.174893751740456	0.398740202188492	0.0452697016298771
1.31594836711884	-0.285585045814514	-3.42172431945801	0.174925968050957	0.398844540119171	0.04573954641819
1.31281709671021	-0.276138573884964	-3.42962408065796	0.175141990184784	0.399033397436142	0.0461410619318485
1.31962764263153	-0.272474139928818	-3.42239189147949	0.175146743655205	0.399348825216293	0.0465325377881527
1.31250548362732	-0.274656891822815	-3.43397498130798	0.175416246056557	0.399609833955765	0.0468861982226372
1.31250751018524	-0.264255702495575	-3.43184804916382	0.175582945346832	0.399783998727798	0.0471127852797508
1.31730914115906	-0.265525490045547	-3.43574237823486	0.175795271992683	0.400171250104904	0.0473725497722626
1.30559420585632	-0.269264608621597	-3.44098591804504	0.176036208868027	0.400398939847946	0.0475767776370049
1.31443536281586	-0.25866436958313	-3.44138526916504	0.176201909780502	0.400669604539871	0.0477508418262005
1.3181254863739	-0.259805798530579	-3.44330978393555	0.176424697041512	0.401068568229675	0.048041820526123
1.31760048866272	-0.26429408788681	-3.45261430740356	0.176723808050156	0.401382952928543	0.0483907572925091
1.31254374980927	-0.265177458524704	-3.45155692100525	0.176771849393845	0.401632964611053	0.0484784357249737
1.31380903720856	-0.258104562759399	-3.45503354072571	0.177082553505898	0.401932597160339	0.0485481470823288
1.3190016746521	-0.256480067968369	-3.45293116569519	0.177216604351997	0.402455538511276	0.0486154668033123
1.31372094154358	-0.257044672966003	-3.46020197868347	0.177477911114693	0.402730345726013	0.0488601960241795
1.30782151222229	-0.255907505750656	-3.46239066123962	0.177615985274315	0.402977764606476	0.048833142966032
1.30931580066681	-0.250441700220108	-3.46713304519653	0.177682995796204	0.403280586004257	0.0488974861800671
1.30965423583984	-0.250153005123138	-3.46792674064636	0.177861675620079	0.403602182865143	0.0488613620400429
1.3076069355011	-0.25627613067627	-3.47045946121216	0.177910521626472	0.403689563274384	0.0487995482981205
1.30978226661682	-0.249891638755798	-3.46823358535767	0.177854225039482	0.403995543718338	0.0488992743194103
1.31343364715576	-0.257654130458832	-3.47372698783875	0.177921250462532	0.404103845357895	0.0487441830337048
1.30317604541779	-0.258173257112503	-3.47391796112061	0.177946701645851	0.404143065214157	0.0486556701362133
1.30291867256165	-0.258456945419312	-3.47183966636658	0.177892699837685	0.404014647006989	0.0484112054109573
1.30975127220154	-0.254645317792892	-3.47389531135559	0.177953869104385	0.404061675071716	0.0481304824352264
1.31208181381226	-0.259876430034637	-3.46840667724609	0.177835613489151	0.404148876667023	0.0477582961320877
1.31337821483612	-0.267270803451538	-3.46894335746765	0.177957281470299	0.404047071933746	0.0473387464880943
1.30284881591797	-0.269341349601746	-3.46869802474976	0.177778229117393	0.403941661119461	0.0469405986368656
1.3093466758728	-0.267773181200027	-3.46504807472229	0.177814856171608	0.403784841299057	0.0464121885597706
1.31389665603638	-0.270443856716156	-3.46530652046204	0.177691698074341	0.403761178255081	0.0459647662937641
1.30939495563507	-0.28018718957901	-3.4633731842041	0.177675023674965	0.403593510389328	0.0454568266868591
1.3023374080658	-0.286634147167206	-3.46491742134094	0.177570104598999	0.4034503698349	0.0448588989675045
1.30379819869995	-0.288567692041397	-3.45957827568054	0.177490726113319	0.403097093105316	0.0443236120045185
1.30122303962708	-0.292577683925629	-3.46248984336853	0.177272841334343	0.402942061424255	0.0438372157514095
1.3120551109314	-0.290030211210251	-3.45519781112671	0.177060082554817	0.402790635824203	0.0433737598359585
1.30902886390686	-0.293137580156326	-3.45209503173828	0.176932588219643	0.40270659327507	0.042965117841959
1.30804908275604	-0.304561704397202	-3.45593428611755	0.176801800727844	0.402458429336548	0.042407963424921
1.30357336997986	-0.304277956485748	-3.44363689422607	0.176489785313606	0.402210384607315	0.0419248752295971
1.30964851379395	-0.302433043718338	-3.45015120506287	0.176347598433495	0.402117699384689	0.0413458980619907
1.30590915679932	-0.314124196767807	-3.44462633132935	0.176199674606323	0.401986241340637	0.0406852066516876
1.29896211624146	-0.318615108728409	-3.4516453742981	0.17610028386116	0.401678442955017	0.0400435253977776
1.2971259355545	-0.321703255176544	-3.4427227973938	0.175857827067375	0.401488542556763	0.0392784886062145
1.30128061771393	-0.32126122713089	-3.43922114372253	0.175650700926781	0.401310592889786	0.0385952070355415
1.30444443225861	-0.327953994274139	-3.43478727340698	0.175529196858406	0.401241451501846	0.0379030406475067
1.2981675863266	-0.335072338581085	-3.43504047393799	0.175389811396599	0.401073545217514	0.0372904911637306
1.29270446300507	-0.344668179750443	-3.43860197067261	0.175275817513466	0.400883197784424	0.0365945845842361
1.29331505298615	-0.342890292406082	-3.42789363861084	0.175026103854179	0.400570124387741	0.0358260422945023
1.29637718200684	-0.344579517841339	-3.43107652664185	0.174865409731865	0.400546848773956	0.0352377854287624
1.29614686965942	-0.354368716478348	-3.42460155487061	0.174661815166473	0.400404453277588	0.0345134846866131
1.28569269180298	-0.362249910831451	-3.43290996551514	0.17450550198555	0.400179296731949	0.0338975265622139
1.28826379776001	-0.363133281469345	-3.42010879516602	0.174298569560051	0.399944722652435	0.0332648046314716
1.28545784950256	-0.361384004354477	-3.423184633255	0.174086809158325	0.399873822927475	0.0327202752232552
1.2856240272522	-0.365135073661804	-3.41498279571533	0.173818901181221	0.399714797735214	0.0320540778338909
1.28307151794434	-0.36573189496994	-3.41974592208862	0.173686519265175	0.399585545063019	0.0315598584711552
1.27885890007019	-0.371277928352356	-3.41975784301758	0.173584803938866	0.399538338184357	0.0310196466743946
1.27786612510681	-0.376685589551926	-3.41994476318359	0.1733707934618	0.399338513612747	0.0304954331368208
1.27161931991577	-0.381823003292084	-3.41402697563171	0.173288553953171	0.399115741252899	0.0299331359565258
1.26419019699097	-0.3858762383461	-3.41427063941956	0.173017457127571	0.398989617824554	0.0294329896569252
1.25903511047363	-0.389090180397034	-3.41133093833923	0.172847494482994	0.398780286312103	0.0288568455725908
1.25014579296112	-0.390291899442673	-3.40959644317627	0.172664135694504	0.398453056812286	0.0283410716801882
1.24757921695709	-0.387095838785172	-3.41175222396851	0.172418519854546	0.398295760154724	0.0278561748564243
1.24667847156525	-0.385611325502396	-3.4036808013916	0.172136306762695	0.398087918758392	0.0274891052395105
1.24331212043762	-0.386568009853363	-3.40192341804504	0.172036945819855	0.397885352373123	0.0270924996584654
1.24221456050873	-0.388483673334122	-3.39886426925659	0.171787366271019	0.397698611021042	0.0266218092292547
1.23845481872559	-0.385647714138031	-3.39563751220703	0.171577751636505	0.397592127323151	0.0263332258909941
1.23038816452026	-0.386213481426239	-3.40098524093628	0.171421468257904	0.397474706172943	0.0259762536734343
1.2314305305481	-0.393544614315033	-3.39582467079163	0.171248838305473	0.397301524877548	0.0256424993276596
1.21762561798096	-0.395116627216339	-3.39598155021667	0.171044021844864	0.397117912769318	0.0252287797629833
1.21027863025665	-0.39688777923584	-3.39557147026062	0.170924186706543	0.396911829710007	0.0248856954276562
1.20965707302094	-0.397096395492554	-3.38904047012329	0.170671999454498	0.396709591150284	0.024481562897563
1.2034660577774	-0.395639657974243	-3.39381790161133	0.170489087700844	0.396733999252319	0.0242492128163576
1.20170366764069	-0.393273830413818	-3.38453912734985	0.170296967029572	0.396580785512924	0.0238759648054838
1.1994321346283	-0.390620410442352	-3.38936185836792	0.1701740026474	0.396613717079163	0.023705905303359
1.19544196128845	-0.389488518238068	-3.3855893611908	0.170048967003822	0.39669394493103	0.0235165059566498
1.1964647769928	-0.391793996095657	-3.37976789474487	0.169835314154625	0.396721124649048	0.0232091750949621
1.19493639469147	-0.391339957714081	-3.38327836990356	0.16973902285099	0.396706372499466	0.0228947754949331
1.1928642988205	-0.392957746982574	-3.38540196418762	0.169744089245796	0.396823972463608	0.0226776078343391
[truncated: 21,933 more rows]
