# Supplementary material for: Identification of Haptic Based Guiding Using Hard Reins
Source: PLoS One. 2015 Jul 22;10(7):e0132020. doi: 10.1371/journal.pone.0132020 (PMC4511788; doi:10.1371/journal.pone.0132020)
Supplement: S6 File — (ZIP) [file pone.0132020.s006.zip › Exp2_ForceData2/Subject7/path1/T5.csv]

Force X (N)	Force Y (N)	Force Z (N)	Torque X (N-m)	Torque Y (N-m)	Torque Z (N-m)	Frequency = 10000	Averaging Level = 16	F/T Serial Number = FT11772	Time Started = 19/12/2012 12:59:32
1.40473198890686	-1.39271295070648	-3.08528590202332	0.107030294835567	0.388348132371902	-0.0472267419099808
1.40258049964905	-1.39146208763123	-3.08944416046143	0.107081927359104	0.388326793909073	-0.0470977984368801
1.40669846534729	-1.38736975193024	-3.08850693702698	0.107105910778046	0.388411909341812	-0.0469255298376083
1.40846061706543	-1.39299094676971	-3.09081745147705	0.107178702950478	0.388496607542038	-0.0467436648905277
1.40439760684967	-1.39135634899139	-3.09101819992065	0.107221782207489	0.388435274362564	-0.0465454496443272
1.41025757789612	-1.3842898607254	-3.08898878097534	0.107321366667747	0.388580858707428	-0.0464212223887444
1.41122913360596	-1.3879075050354	-3.09927010536194	0.107405632734299	0.388652563095093	-0.0462541915476322
1.40875136852264	-1.38596415519714	-3.09051871299744	0.10746119171381	0.388654500246048	-0.0460618995130062
1.40907263755798	-1.38683295249939	-3.09790277481079	0.107523806393147	0.388712286949158	-0.0459522567689419
1.41478490829468	-1.38186717033386	-3.0893383026123	0.107517287135124	0.38885560631752	-0.0458392985165119
1.41103041172028	-1.3876256942749	-3.09880876541138	0.107663907110691	0.389020711183548	-0.04576051607728
1.41401588916779	-1.38484358787537	-3.09803676605225	0.10776686668396	0.388993710279465	-0.0456823892891407
1.41698741912842	-1.38478648662567	-3.10035395622253	0.107724688947201	0.389198958873749	-0.0456774011254311
1.41597473621368	-1.3870986700058	-3.09360837936401	0.107931688427925	0.389244318008423	-0.0456646792590618
1.41594266891479	-1.39238691329956	-3.10310029983521	0.1079266294837	0.389359652996063	-0.0456527806818485
1.41577482223511	-1.38922381401062	-3.10357856750488	0.107946410775185	0.389445662498474	-0.0456484705209732
1.41590130329132	-1.38878870010376	-3.10431504249573	0.108069606125355	0.389587879180908	-0.0456525348126888
1.41795575618744	-1.38934600353241	-3.10741496086121	0.108125999569893	0.389643669128418	-0.0456900596618652
1.41470348834991	-1.39134538173676	-3.10611605644226	0.108177289366722	0.3896604180336	-0.0457104705274105
1.41567516326904	-1.38750505447388	-3.10733914375305	0.108322024345398	0.389789223670959	-0.0456866659224033
1.42070055007935	-1.39485383033752	-3.11189961433411	0.108333669602871	0.389820724725723	-0.0457863435149193
1.41686689853668	-1.39409255981445	-3.11572170257568	0.10833003371954	0.389868795871735	-0.0458041690289974
1.42130053043365	-1.38886702060699	-3.1100378036499	0.10844661295414	0.389982134103775	-0.0458640567958355
1.4182755947113	-1.39579880237579	-3.11574506759644	0.108415886759758	0.389967054128647	-0.0459562465548515
1.41856861114502	-1.39593493938446	-3.10992670059204	0.108368508517742	0.390044510364532	-0.0459664314985275
1.41807532310486	-1.3949887752533	-3.11021685600281	0.108591921627522	0.39016529917717	-0.0460551418364048
1.42290902137756	-1.39910197257996	-3.1111273765564	0.108490489423275	0.390136420726776	-0.046166755259037
1.41681957244873	-1.4010169506073	-3.11310410499573	0.108609825372696	0.390229552984238	-0.0462335646152496
1.4189635515213	-1.39780008792877	-3.11552715301514	0.108635410666466	0.390139937400818	-0.0463613346219063
1.42128312587738	-1.40220296382904	-3.11314010620117	0.108514346182346	0.39023032784462	-0.0464664027094841
1.4224659204483	-1.40373742580414	-3.11736130714417	0.108635783195496	0.390290766954422	-0.0465237349271774
1.41863560676575	-1.40881514549255	-3.11797618865967	0.108581759035587	0.390264600515366	-0.0466500855982304
1.42365348339081	-1.40423798561096	-3.11669516563416	0.108603060245514	0.390387743711472	-0.0467062368988991
1.42132961750031	-1.40733230113983	-3.1215980052948	0.108583547174931	0.390422910451889	-0.0467797443270683
1.41449117660522	-1.40747606754303	-3.11808133125305	0.108725860714912	0.390397846698761	-0.046852458268404
1.42130374908447	-1.40295612812042	-3.11704468727112	0.108709633350372	0.3904729783535	-0.0469325892627239
1.41662561893463	-1.41212630271912	-3.12011766433716	0.108700133860111	0.390565782785416	-0.0470252931118011
1.41523122787476	-1.40923357009888	-3.12201428413391	0.108862534165382	0.39060777425766	-0.0470415949821472
1.41929459571838	-1.4067063331604	-3.1226065158844	0.108794331550598	0.390633523464203	-0.0471414998173714
1.4190171957016	-1.41160833835602	-3.12344598770142	0.108837030827999	0.390704303979874	-0.0471819117665291
1.41395461559296	-1.40979266166687	-3.11814785003662	0.108820758759975	0.390754729509354	-0.047272153198719
1.42003118991852	-1.41075563430786	-3.12258100509644	0.10893764346838	0.390781402587891	-0.0472669526934624
1.41903030872345	-1.4113450050354	-3.12319374084473	0.108857877552509	0.390835255384445	-0.0473241321742535
1.41458880901337	-1.41566669940948	-3.12424468994141	0.109018750488758	0.390915423631668	-0.0473202913999558
1.41776585578918	-1.40829193592072	-3.12222814559937	0.10896984487772	0.390827924013138	-0.0473006553947926
1.41482949256897	-1.41045308113098	-3.11913847923279	0.108985662460327	0.390978038311005	-0.0472999922931194
1.41411316394806	-1.41169905662537	-3.12149024009705	0.109046466648579	0.390977412462235	-0.0472812466323376
1.41141164302826	-1.41077780723572	-3.1221079826355	0.10899806022644	0.390931218862534	-0.0473050512373447
1.41784954071045	-1.40743088722229	-3.11857628822327	0.109068125486374	0.39100170135498	-0.0472323298454285
1.41314148902893	-1.41261780261993	-3.12569689750671	0.109060272574425	0.391011208295822	-0.0472425930202007
1.40675914287567	-1.4055038690567	-3.12167239189148	0.109142102301121	0.390996515750885	-0.0471858270466328
1.41452753543854	-1.40774357318878	-3.12170505523682	0.109058402478695	0.391068190336227	-0.0472255907952785
1.40802085399628	-1.40759921073914	-3.11959552764893	0.109126925468445	0.391079604625702	-0.0471030026674271
1.40508508682251	-1.40477406978607	-3.12224388122559	0.109144128859043	0.391001760959625	-0.0471376925706863
1.41165339946747	-1.40258646011353	-3.12083721160889	0.109097369015217	0.391086965799332	-0.047151543200016
1.40717911720276	-1.40286731719971	-3.12294673919678	0.109088622033596	0.391079246997833	-0.0471872761845589
1.40028989315033	-1.40224981307983	-3.12225246429443	0.109086364507675	0.391019344329834	-0.047203853726387
1.40279185771942	-1.39855897426605	-3.11910843849182	0.109111182391644	0.391078144311905	-0.0471702218055725
1.40150630474091	-1.40274953842163	-3.12345576286316	0.109067246317863	0.391133606433868	-0.0471647903323174
1.39515388011932	-1.39827418327332	-3.12354946136475	0.109128795564175	0.391027361154556	-0.0471884049475193
1.39834189414978	-1.39275085926056	-3.123202085495	0.109154298901558	0.391091614961624	-0.0471309795975685
1.39158892631531	-1.39479601383209	-3.12327742576599	0.109146565198898	0.391060888767242	-0.0471247769892216
1.39197206497192	-1.39136731624603	-3.12045764923096	0.109120711684227	0.390947818756104	-0.0470435246825218
1.38940751552582	-1.38790392875671	-3.11882281303406	0.109076783061028	0.391019195318222	-0.0469558387994766
1.38698184490204	-1.38613271713257	-3.12505078315735	0.109139904379845	0.390992313623428	-0.0469278432428837
1.38057553768158	-1.38605272769928	-3.12072801589966	0.109052695333958	0.390945613384247	-0.0468438267707825
1.38108110427856	-1.37969934940338	-3.11639928817749	0.109005838632584	0.39089223742485	-0.0467332527041435
1.38137805461884	-1.38431370258331	-3.12361478805542	0.109017640352249	0.390841364860535	-0.0467330776154995
1.37365925312042	-1.38353621959686	-3.11971712112427	0.108941286802292	0.390756875276566	-0.0466403514146805
1.37510776519775	-1.37618887424469	-3.11516094207764	0.109011977910995	0.390692383050919	-0.0465838834643364
1.37456595897675	-1.37574684619904	-3.12152600288391	0.108920276165009	0.390671819448471	-0.0465994477272034
1.36610794067383	-1.37539446353912	-3.12060070037842	0.108963094651699	0.390621721744537	-0.0465975925326347
1.36425113677979	-1.37064456939697	-3.12095880508423	0.108990177512169	0.390551388263702	-0.0466341301798821
1.36364316940308	-1.36759150028229	-3.12040638923645	0.108812116086483	0.390542566776276	-0.0466219782829285
1.35616648197174	-1.36935877799988	-3.11961913108826	0.10880858451128	0.39059054851532	-0.0466221980750561
1.35669028759003	-1.36579442024231	-3.1130518913269	0.108859993517399	0.390406399965286	-0.0465559475123882
1.3549610376358	-1.36425018310547	-3.12079763412476	0.108716934919357	0.390434920787811	-0.0465214289724827
1.35205376148224	-1.35975348949432	-3.11486458778381	0.108849726617336	0.390461653470993	-0.0464481227099895
1.34749376773834	-1.35613656044006	-3.11927151679993	0.108808867633343	0.390349358320236	-0.046391274780035
1.34903371334076	-1.35457277297974	-3.11324214935303	0.10879871994257	0.390348762273788	-0.0463265962898731
1.34252762794495	-1.35291564464569	-3.11525249481201	0.108828447759151	0.390483796596527	-0.0462710335850716
1.336918592453	-1.34917867183685	-3.11946749687195	0.108803801238537	0.390378504991531	-0.0462330356240273
1.33734107017517	-1.35184156894684	-3.11189389228821	0.108730375766754	0.390437990427017	-0.0462565161287785
1.33515536785126	-1.34742832183838	-3.12118649482727	0.108858481049538	0.390577107667923	-0.0462251678109169
1.33111083507538	-1.3452410697937	-3.11454606056213	0.108869552612305	0.390528738498688	-0.0462168455123901
1.32625889778137	-1.34578919410706	-3.12099742889404	0.108935691416264	0.390533417463303	-0.0462600626051426
1.32346796989441	-1.34072327613831	-3.11964702606201	0.108862273395061	0.390765786170959	-0.0462520904839039
1.3219987154007	-1.34017062187195	-3.11995673179626	0.109008848667145	0.390831381082535	-0.0462456345558167
1.31525850296021	-1.33828043937683	-3.12401485443115	0.108994618058205	0.390826374292374	-0.0462960936129093
1.31260275840759	-1.33618092536926	-3.12364530563354	0.108990378677845	0.390985041856766	-0.0463688299059868
1.30907201766968	-1.33177614212036	-3.12051892280579	0.109042569994926	0.391081988811493	-0.0463899224996567
1.3036630153656	-1.33404648303986	-3.1275486946106	0.109068028628826	0.391205281019211	-0.0464568287134171
1.30284583568573	-1.33220982551575	-3.12422323226929	0.109005011618137	0.39114385843277	-0.0465542860329151
1.30266427993774	-1.33134746551514	-3.12602519989014	0.109106361865997	0.391274392604828	-0.046563345938921
1.2950131893158	-1.32806384563446	-3.12690806388855	0.109096609055996	0.391310602426529	-0.0466366186738014
1.29244518280029	-1.32726514339447	-3.12578845024109	0.109015561640263	0.391424089670181	-0.0466860793530941
1.28953444957733	-1.32102477550507	-3.12503814697266	0.109096273779869	0.391493320465088	-0.0466689504683018
1.29051411151886	-1.32247340679169	-3.13244557380676	0.109030582010746	0.391581177711487	-0.0465012304484844
1.28250110149384	-1.31533432006836	-3.131432056427	0.109128467738628	0.391525417566299	-0.0456059873104095
1.28325045108795	-1.30449461936951	-3.12518858909607	0.109155207872391	0.391415804624558	-0.0450383126735687
1.27729308605194	-1.31099963188171	-3.13294219970703	0.109264925122261	0.391525655984879	-0.0455204248428345
1.27312231063843	-1.31036162376404	-3.13179445266724	0.109171874821186	0.391551285982132	-0.0460724160075188
1.27189695835114	-1.30912458896637	-3.13424873352051	0.109121613204479	0.391652226448059	-0.0463697984814644
1.26936662197113	-1.3155472278595	-3.13114714622498	0.109134696424007	0.391572743654251	-0.0467239022254944
1.26535880565643	-1.31579518318176	-3.12964510917664	0.10888197273016	0.391772091388702	-0.0469704382121563
1.25974297523499	-1.3085196018219	-3.12569403648376	0.10904449224472	0.391885221004486	-0.0470965579152107
1.25747883319855	-1.31152391433716	-3.12854599952698	0.109025225043297	0.391884058713913	-0.0472332835197449
1.25451707839966	-1.30767941474915	-3.13637614250183	0.108942292630672	0.391984820365906	-0.0473842173814774
1.25255262851715	-1.30899012088776	-3.13577270507813	0.109016805887222	0.392155021429062	-0.0474290922284126
1.2479407787323	-1.30995202064514	-3.13435912132263	0.109034150838852	0.392159670591354	-0.0475499033927917
1.24365830421448	-1.30517053604126	-3.13173770904541	0.108978681266308	0.392316401004791	-0.0475485995411873
1.24433279037476	-1.30009377002716	-3.13703966140747	0.109124079346657	0.392561733722687	-0.0465168915688992
1.24924039840698	-1.28049600124359	-3.13078618049622	0.109328247606754	0.392277330160141	-0.0442580655217171
1.23350691795349	-1.28570127487183	-3.1365966796875	0.109456926584244	0.392322957515717	-0.0446221195161343
1.23042774200439	-1.2888411283493	-3.14777135848999	0.109609313309193	0.392562240362167	-0.0456919148564339
1.23711729049683	-1.28898334503174	-3.1389799118042	0.109504088759422	0.392594337463379	-0.0461928583681583
1.23359072208405	-1.3037805557251	-3.14245462417603	0.109405018389225	0.392737329006195	-0.0467418432235718
1.22766602039337	-1.30178689956665	-3.13790225982666	0.10922135412693	0.392843395471573	-0.0473856329917908
1.22258794307709	-1.30321371555328	-3.14299392700195	0.109337396919727	0.393257141113281	-0.047920111566782
1.21746146678925	-1.29665613174438	-3.14538550376892	0.109381891787052	0.393262207508087	-0.0478855147957802
1.21774113178253	-1.29703521728516	-3.14584589004517	0.109439961612225	0.393491238355637	-0.0477357879281044
1.21493601799011	-1.29476225376129	-3.14794754981995	0.109624460339546	0.393840909004211	-0.0477993823587894
1.21824622154236	-1.29345679283142	-3.15227198600769	0.109642639756203	0.394005745649338	-0.0471107698976994
1.22924053668976	-1.27321708202362	-3.15341472625732	0.109888523817062	0.393984347581863	-0.0443723425269127
1.21204090118408	-1.26649594306946	-3.15464496612549	0.110234528779984	0.393969118595123	-0.0440150089561939
1.20353043079376	-1.27976369857788	-3.16254138946533	0.110415011644363	0.394140720367432	-0.0453757792711258
1.21338057518005	-1.28333306312561	-3.15872263908386	0.110357634723186	0.394370019435883	-0.0464386790990829
1.21615064144135	-1.29390060901642	-3.16434001922607	0.11033021658659	0.394564181566238	-0.0469884350895882
1.20606005191803	-1.29842591285706	-3.16065883636475	0.110163949429989	0.394702970981598	-0.0472622998058796
1.21328055858612	-1.29226934909821	-3.16451215744019	0.110104024410248	0.395100980997086	-0.0475389808416367
1.20261347293854	-1.29236960411072	-3.16208934783936	0.110319383442402	0.395321398973465	-0.047657422721386
1.20112931728363	-1.29152917861938	-3.16762018203735	0.110411688685417	0.395428717136383	-0.0477595441043377
1.20412111282349	-1.29081678390503	-3.17471480369568	0.110490120947361	0.395758777856827	-0.0479080565273762
1.20573961734772	-1.2944256067276	-3.17313694953918	0.110544092953205	0.396021395921707	-0.0478792265057564
1.20179331302643	-1.29679250717163	-3.18002700805664	0.110710769891739	0.39629140496254	-0.0479155443608761
1.2011890411377	-1.28963446617126	-3.17713093757629	0.110764287412167	0.396449118852615	-0.0478894747793674
1.20326089859009	-1.28842878341675	-3.18326282501221	0.110892422497272	0.396725028753281	-0.0470585599541664
1.21021521091461	-1.26997292041779	-3.18693780899048	0.11124175786972	0.396416127681732	-0.0444212816655636
1.196568608284	-1.26453018188477	-3.18070077896118	0.111538201570511	0.396514654159546	-0.0441102124750614
1.19519507884979	-1.27258801460266	-3.18747091293335	0.111702181398869	0.396836221218109	-0.0451363101601601
1.19295287132263	-1.2734215259552	-3.18867921829224	0.111745119094849	0.396843016147614	-0.045936293900013
1.20133769512177	-1.27884459495544	-3.18632221221924	0.111610658466816	0.397043883800507	-0.0462099276483059
1.1896778345108	-1.28481686115265	-3.1864926815033	0.111562393605709	0.397204965353012	-0.046445369720459
1.19269359111786	-1.28064918518066	-3.18991541862488	0.11148976534605	0.397406607866287	-0.0466009117662907
1.18932497501373	-1.27648138999939	-3.19301915168762	0.111671298742294	0.397616922855377	-0.0465736389160156
1.18343067169189	-1.27737891674042	-3.19422245025635	0.111848331987858	0.397788435220718	-0.0464892499148846
1.1870299577713	-1.27378523349762	-3.19222950935364	0.111911006271839	0.39791414141655	-0.0464923903346062
1.18643343448639	-1.2756894826889	-3.19657349586487	0.112049654126167	0.398140907287598	-0.0463452041149139
1.17896354198456	-1.27675986289978	-3.20017385482788	0.112093046307564	0.398252457380295	-0.0462279096245766
1.18505561351776	-1.26653361320496	-3.19640898704529	0.112093545496464	0.398434102535248	-0.0461122430860996
1.17771756649017	-1.26785004138947	-3.19761872291565	0.112156644463539	0.398595333099365	-0.0459634438157082
1.17213439941406	-1.26818037033081	-3.19712376594543	0.112161234021187	0.398631513118744	-0.0458070859313011
1.17692852020264	-1.26067578792572	-3.197340965271	0.112215220928192	0.398781895637512	-0.0456356927752495
1.17588746547699	-1.26070022583008	-3.20349907875061	0.112320937216282	0.398810654878616	-0.0453719086945057
1.1727648973465	-1.25487244129181	-3.20578813552856	0.112383522093296	0.398837894201279	-0.0450651124119759
1.17307639122009	-1.24888873100281	-3.2060534954071	0.112441577017307	0.398908853530884	-0.0448152162134647
1.1682254076004	-1.24901211261749	-3.20398139953613	0.11243586987257	0.398865938186646	-0.0445801317691803
1.1646341085434	-1.24749636650085	-3.20157694816589	0.112431012094021	0.398953974246979	-0.0444065891206265
1.16941773891449	-1.24216163158417	-3.20316171646118	0.11251500248909	0.398926287889481	-0.0441142730414867
1.15955567359924	-1.24141907691956	-3.20142579078674	0.112510032951832	0.398929864168167	-0.0438575260341167
1.16246485710144	-1.2345187664032	-3.20331621170044	0.112536944448948	0.398880869150162	-0.0435030236840248
1.16095364093781	-1.23760175704956	-3.20022130012512	0.112520232796669	0.398859083652496	-0.0431502647697926
1.15729737281799	-1.2274683713913	-3.19980049133301	0.112536929547787	0.398798257112503	-0.042861919850111
1.15379619598389	-1.22314357757568	-3.20071315765381	0.112586051225662	0.398776352405548	-0.042508315294981
1.15541422367096	-1.21925783157349	-3.20271849632263	0.11241902410984	0.398782819509506	-0.0422744527459145
1.15438747406006	-1.21441149711609	-3.19940972328186	0.112423278391361	0.398818373680115	-0.0419696569442749
1.1461569070816	-1.21492838859558	-3.20056581497192	0.112490996718407	0.398678213357925	-0.0417275540530682
1.14973163604736	-1.20462536811829	-3.19685959815979	0.11241302639246	0.398625433444977	-0.0415345579385757
1.14727997779846	-1.20949256420135	-3.19849872589111	0.112452298402786	0.398677259683609	-0.0413822941482067
1.14119386672974	-1.20653700828552	-3.20284843444824	0.112488225102425	0.398572832345963	-0.0412531532347202
1.1400191783905	-1.19867527484894	-3.20146203041077	0.112465567886829	0.39858341217041	-0.0410921722650528
1.13812077045441	-1.19945633411407	-3.19914674758911	0.112482070922852	0.398488134145737	-0.0409584045410156
1.13553440570831	-1.19954097270966	-3.1924250125885	0.112267285585403	0.39841040968895	-0.0408813469111919
1.13478100299835	-1.19245111942291	-3.19289016723633	0.112340465188026	0.398427367210388	-0.0407733954489231
1.12942707538605	-1.19429671764374	-3.19182777404785	0.112295299768448	0.398222118616104	-0.0406927205622196
1.13579857349396	-1.18718886375427	-3.19184756278992	0.112191870808601	0.39816951751709	-0.0406028479337692
1.12551510334015	-1.19185090065002	-3.19909715652466	0.112241186201572	0.398239880800247	-0.0405664406716824
1.12633752822876	-1.18664968013763	-3.19328546524048	0.112152405083179	0.398014575242996	-0.0404849536716938
1.12501680850983	-1.18346083164215	-3.19171047210693	0.112094216048717	0.398047298192978	-0.0404377542436123
1.12123334407806	-1.18638944625854	-3.19010353088379	0.112087495625019	0.397877782583237	-0.0404156595468521
1.12696921825409	-1.1839337348938	-3.19118165969849	0.111967347562313	0.397860765457153	-0.0404032319784164
1.11986207962036	-1.18956923484802	-3.18984603881836	0.111967504024506	0.397879242897034	-0.0403512045741081
1.11488819122314	-1.18155324459076	-3.18868327140808	0.11196655780077	0.39763680100441	-0.0403570793569088
1.11971831321716	-1.1798141002655	-3.19146847724915	0.111848220229149	0.397704422473907	-0.0403733737766743
1.11448299884796	-1.1853278875351	-3.19051742553711	0.111906200647354	0.397655665874481	-0.0403847843408585
1.11227130889893	-1.18256604671478	-3.18502426147461	0.111855089664459	0.397598922252655	-0.0404529422521591
1.11579060554504	-1.18089807033539	-3.18972325325012	0.111820302903652	0.397594720125198	-0.0404062978923321
1.10838830471039	-1.18233621120453	-3.18825817108154	0.1118573397398	0.397433996200562	-0.0403142310678959
1.12425076961517	-1.17065358161926	-3.19026803970337	0.111790619790554	0.397390365600586	-0.0387169606983662
1.11616611480713	-1.16510701179504	-3.18436145782471	0.112130872905254	0.396943300962448	-0.0376446358859539
1.10407221317291	-1.17282223701477	-3.18433046340942	0.112278178334236	0.396797239780426	-0.0385914482176304
1.11041414737701	-1.1749712228775	-3.18554711341858	0.112056292593479	0.396917223930359	-0.0393511839210987
1.107630610466	-1.18058180809021	-3.18882656097412	0.112007051706314	0.396820217370987	-0.0397077910602093
1.11307215690613	-1.18701612949371	-3.17651748657227	0.111698612570763	0.396697670221329	-0.0401812419295311
1.10854256153107	-1.18886423110962	-3.17965388298035	0.111521512269974	0.396848499774933	-0.0406827852129936
1.10429835319519	-1.18516147136688	-3.1859724521637	0.11161907762289	0.396813720464706	-0.0408687852323055
1.09913849830627	-1.18251955509186	-3.18079781532288	0.111528761684895	0.396676927804947	-0.0410690829157829
1.10087537765503	-1.18698012828827	-3.18268799781799	0.111602135002613	0.396820366382599	-0.0412259697914124
1.10520493984222	-1.19267904758453	-3.18080067634583	0.111534237861633	0.39674186706543	-0.0414945185184479
1.10433995723724	-1.19278740882874	-3.1865656375885	0.111465074121952	0.396804213523865	-0.041721273213625
1.10222434997559	-1.19622778892517	-3.1814284324646	0.111423656344414	0.396845281124115	-0.0419980175793171
1.09817826747894	-1.1982090473175	-3.18375539779663	0.111435241997242	0.396779388189316	-0.0422014035284519
1.09774577617645	-1.195796251297	-3.18293070793152	0.111391842365265	0.396845757961273	-0.0424071066081524
1.0991518497467	-1.20054507255554	-3.18465662002563	0.111414149403572	0.396801292896271	-0.0424493961036205
1.09734261035919	-1.20154201984406	-3.18619728088379	0.111384756863117	0.396783202886581	-0.0425340533256531
1.10484933853149	-1.19570326805115	-3.17502164840698	0.111372947692871	0.396843403577805	-0.0425164364278317
1.1020302772522	-1.19991528987885	-3.18745613098145	0.1113515868783	0.396867990493774	-0.042475052177906
1.1021556854248	-1.19564306735992	-3.18255186080933	0.11126895993948	0.39675310254097	-0.0424678586423397
1.10615384578705	-1.19632709026337	-3.17849707603455	0.111082978546619	0.39685583114624	-0.0424127690494061
1.10178935527802	-1.19761061668396	-3.18192362785339	0.111139371991158	0.396930307149887	-0.0422832369804382
1.1028835773468	-1.19433426856995	-3.17776322364807	0.111051417887211	0.39681488275528	-0.042193066328764
1.10582983493805	-1.19640982151031	-3.17892527580261	0.111108385026455	0.396981060504913	-0.0420759804546833
1.10358428955078	-1.19336104393005	-3.18654918670654	0.111250162124634	0.396889597177505	-0.0418874174356461
1.10457706451416	-1.19282698631287	-3.18078255653381	0.111137211322784	0.396902322769165	-0.0417843423783779
1.11080050468445	-1.19079828262329	-3.18915438652039	0.111155658960342	0.396994382143021	-0.0415389500558376
1.11573553085327	-1.18420743942261	-3.19473099708557	0.111251309514046	0.397051751613617	-0.0399795100092888
1.11438071727753	-1.1646341085434	-3.17849850654602	0.111457914113998	0.396502465009689	-0.0384965091943741
1.09637033939362	-1.17769825458527	-3.1883430480957	0.111693017184734	0.396614491939545	-0.0394204519689083
1.09794175624847	-1.18253326416016	-3.18679523468018	0.111693620681763	0.396616488695145	-0.0402828045189381
1.10706675052643	-1.18385028839111	-3.18926739692688	0.111551836133003	0.396670877933502	-0.040571540594101
1.10365796089172	-1.1979353427887	-3.1843729019165	0.111370421946049	0.396649211645126	-0.0409494526684284
1.10119676589966	-1.19690763950348	-3.1830587387085	0.111184269189835	0.396736830472946	-0.0414199121296406
1.108114361763	-1.19229280948639	-3.18155908584595	0.111105546355247	0.396903604269028	-0.0416965819895267
1.09538269042969	-1.19656240940094	-3.18160676956177	0.111209131777287	0.396887183189392	-0.0418622419238091
1.1012579202652	-1.19164216518402	-3.18195629119873	0.111234568059444	0.396991759538651	-0.0420034900307655
1.10287702083588	-1.20089435577393	-3.1856472492218	0.111193880438805	0.397049337625504	-0.0421944595873356
1.09888398647308	-1.2047415971756	-3.19031405448914	0.111245155334473	0.397223502397537	-0.0424227677285671
1.10203647613525	-1.20246434211731	-3.18636465072632	0.111350499093533	0.397136449813843	-0.0425329208374023
1.09946668148041	-1.20595371723175	-3.18998646736145	0.111266486346722	0.397298663854599	-0.0426782965660095
1.09141278266907	-1.20423972606659	-3.18795824050903	0.111385948956013	0.397279649972916	-0.0427480340003967
1.10265398025513	-1.20361745357513	-3.18792033195496	0.111392349004745	0.397383570671082	-0.0427667237818241
1.09631335735321	-1.20790994167328	-3.19089889526367	0.111488297581673	0.39741912484169	-0.0426522269845009
1.10067331790924	-1.20178782939911	-3.18634366989136	0.111459970474243	0.397387504577637	-0.0424847826361656
1.10210728645325	-1.2040433883667	-3.18501567840576	0.111487105488777	0.397494822740555	-0.0422905907034874
1.09579861164093	-1.20048224925995	-3.1903612613678	0.111572325229645	0.397456347942352	-0.0420717857778072
1.10400295257568	-1.19622790813446	-3.19104480743408	0.111502192914486	0.397419184446335	-0.0418277271091938
1.10212779045105	-1.19827771186829	-3.19083142280579	0.111570157110691	0.39744234085083	-0.0414932332932949
1.09748899936676	-1.19331467151642	-3.18549585342407	0.111726135015488	0.397454142570496	-0.0412102229893208
1.10529017448425	-1.18965196609497	-3.18667125701904	0.111738152801991	0.397434324026108	-0.040973886847496
1.1010400056839	-1.1922470331192	-3.19107556343079	0.11188992112875	0.397374033927917	-0.0407024398446083
1.10032439231873	-1.18791675567627	-3.18860483169556	0.111910164356232	0.397348701953888	-0.0403698682785034
1.10346043109894	-1.18527686595917	-3.19062066078186	0.112006954848766	0.397362053394318	-0.0401354171335697
1.10064899921417	-1.1780252456665	-3.19839668273926	0.112040340900421	0.397348672151566	-0.0399250499904156
1.10355043411255	-1.18093466758728	-3.19188499450684	0.112052120268345	0.39734411239624	-0.0396809913218021
1.09453344345093	-1.18343687057495	-3.19440388679504	0.112076230347157	0.397415548563004	-0.0396010838449001
1.10089766979218	-1.17619276046753	-3.18734335899353	0.11230606585741	0.397388219833374	-0.0394390262663364
1.09916055202484	-1.18021094799042	-3.19403886795044	0.112393029034138	0.397326499223709	-0.0393235981464386
1.09559774398804	-1.18019211292267	-3.19703674316406	0.112322002649307	0.39735022187233	-0.0392456538975239
1.10123920440674	-1.17595541477203	-3.19331812858582	0.112492449581623	0.397383600473404	-0.0391178540885448
1.09670698642731	-1.17933654785156	-3.20072555541992	0.112553209066391	0.397305727005005	-0.0390980169177055
1.09684824943542	-1.17229831218719	-3.19812297821045	0.112511619925499	0.397453874349594	-0.0390214249491692
1.0980966091156	-1.17650139331818	-3.20004677772522	0.112597748637199	0.39748615026474	-0.0390108935534954
1.09010601043701	-1.17755150794983	-3.19997310638428	0.112628854811192	0.397514909505844	-0.0390374660491943
1.09267890453339	-1.17316496372223	-3.194988489151	0.112706057727337	0.397571563720703	-0.0390234999358654
1.09398126602173	-1.17958950996399	-3.20337533950806	0.112804263830185	0.397591948509216	-0.0390674509108067
1.09133434295654	-1.17494308948517	-3.19962525367737	0.112765833735466	0.397643506526947	-0.0391470491886139
1.09270465373993	-1.17746376991272	-3.20316576957703	0.112939797341824	0.397738844156265	-0.0391546599566936
1.09178483486176	-1.17649638652802	-3.2016613483429	0.112929157912731	0.397729337215424	-0.0393233895301819
1.09219992160797	-1.17734384536743	-3.19945025444031	0.112817130982876	0.39776223897934	-0.0393552854657173
1.0921003818512	-1.17700827121735	-3.19917750358582	0.112899430096149	0.397934973239899	-0.0394412726163864
1.08667087554932	-1.17554938793182	-3.20334148406982	0.112878665328026	0.397926330566406	-0.0395749732851982
1.09093904495239	-1.17405128479004	-3.19978857040405	0.112896390259266	0.398009270429611	-0.03957324847579
1.09055280685425	-1.18129587173462	-3.20673131942749	0.112840890884399	0.398089915513992	-0.0396357923746109
1.08475697040558	-1.17798030376434	-3.20202398300171	0.112845242023468	0.398207724094391	-0.0396689102053642
1.08659315109253	-1.17440414428711	-3.19876790046692	0.112921200692654	0.398269921541214	-0.0396860875189304
1.0835028886795	-1.18063700199127	-3.2062292098999	0.112945348024368	0.398360013961792	-0.0397821888327599
1.08802127838135	-1.17718958854675	-3.20543336868286	0.112869024276733	0.398541152477264	-0.0398122295737267
1.08729553222656	-1.17986869812012	-3.20132303237915	0.112903296947479	0.398572087287903	-0.0398004055023193
1.07901000976563	-1.17661821842194	-3.20869493484497	0.112902536988258	0.398605644702911	-0.0399321839213371
1.08569633960724	-1.17366933822632	-3.20584583282471	0.112828157842159	0.398790776729584	-0.040010180324316
1.0798647403717	-1.1828202009201	-3.21465635299683	0.112864874303341	0.3989577293396	-0.0400633476674557
1.0748006105423	-1.17532646656036	-3.21683478355408	0.112916253507137	0.398989200592041	-0.0401845201849937
1.08257794380188	-1.17228209972382	-3.21263027191162	0.112823717296124	0.399069368839264	-0.0403600819408894
1.075443983078	-1.18252289295197	-3.21620392799377	0.112885124981403	0.399195969104767	-0.0405094958841801
1.07724964618683	-1.1812995672226	-3.20898509025574	0.112773530185223	0.399298012256622	-0.0406100451946259
1.08181655406952	-1.1807701587677	-3.21188640594482	0.112815216183662	0.399372100830078	-0.0407971516251564
1.07554686069489	-1.18446290493011	-3.21785926818848	0.112815596163273	0.399378269910812	-0.0409068539738655
1.08244073390961	-1.17957806587219	-3.21204686164856	0.112699590623379	0.399571657180786	-0.0410088039934635
1.0740522146225	-1.18602120876312	-3.21653032302856	0.112722031772137	0.399726450443268	-0.041023101657629
1.07295632362366	-1.18000829219818	-3.21187782287598	0.112706370651722	0.399619698524475	-0.041160836815834
1.07830047607422	-1.18396437168121	-3.21269965171814	0.112641088664532	0.399796932935715	-0.041199516505003
1.07258987426758	-1.18502175807953	-3.21905755996704	0.112689264118671	0.399875342845917	-0.04120884090662
1.07691180706024	-1.17825448513031	-3.21335434913635	0.112568452954292	0.399890601634979	-0.0412091873586178
1.07694292068481	-1.18484604358673	-3.22063946723938	0.112515963613987	0.400081336498261	-0.0412038527429104
1.06722295284271	-1.17747664451599	-3.21986961364746	0.112643085420132	0.400084048509598	-0.0411874689161778
1.07583105564117	-1.17573761940002	-3.21776294708252	0.112516336143017	0.400217056274414	-0.0412018671631813
1.06532049179077	-1.17987191677094	-3.21727204322815	0.112489059567451	0.400290131568909	-0.0411842875182629
1.07151317596436	-1.17358660697937	-3.21949696540833	0.112431667745113	0.400380909442902	-0.0411472283303738
1.06688046455383	-1.17891454696655	-3.21928548812866	0.112477406859398	0.400500744581223	-0.0410904474556446
1.06689286231995	-1.17216098308563	-3.22290182113647	0.112389139831066	0.400558263063431	-0.0410492569208145
1.06130683422089	-1.17072939872742	-3.22352313995361	0.112536437809467	0.400655418634415	-0.0409879051148891
1.06642663478851	-1.16924548149109	-3.22200512886047	0.112327821552753	0.40072113275528	-0.0410454086959362
1.06893134117126	-1.17305409908295	-3.22563290596008	0.112405233085155	0.400904804468155	-0.0410370342433453
1.06202340126038	-1.17092299461365	-3.22760272026062	0.112381793558598	0.40094056725502	-0.0407995656132698
1.07396757602692	-1.15522265434265	-3.23018479347229	0.112490922212601	0.401095330715179	-0.0390423312783241
1.06311106681824	-1.1487603187561	-3.22648811340332	0.112740822136402	0.400570064783096	-0.0379220098257065
1.05072116851807	-1.15694630146027	-3.22897934913635	0.112870827317238	0.400977194309235	-0.0391069576144218
1.05955171585083	-1.16014528274536	-3.22889852523804	0.112771578133106	0.401008576154709	-0.03974474593997
1.05925619602203	-1.1647355556488	-3.22433185577393	0.112572088837624	0.401062190532684	-0.040239829570055
1.05786418914795	-1.17541766166687	-3.22969055175781	0.112397015094757	0.401248544454575	-0.0407316125929356
1.05366110801697	-1.16991555690765	-3.22865605354309	0.112228378653526	0.401309013366699	-0.0410222746431828
1.05158567428589	-1.16644954681396	-3.22695708274841	0.112164318561554	0.401694238185883	-0.0412779897451401
1.04156529903412	-1.16712844371796	-3.23073196411133	0.112249605357647	0.40169095993042	-0.0414487309753895
1.05122470855713	-1.15849328041077	-3.23489785194397	0.112342685461044	0.402076810598373	-0.0407819263637066
1.05741143226624	-1.15095281600952	-3.23016476631165	0.112459816038609	0.401617079973221	-0.0390749499201775
1.04133272171021	-1.15094077587128	-3.23803043365479	0.112769097089767	0.401842474937439	-0.0388610139489174
1.03894066810608	-1.15041708946228	-3.24508500099182	0.113029502332211	0.401814788579941	-0.0388656407594681
1.04260671138763	-1.14763784408569	-3.23684287071228	0.113110393285751	0.401574969291687	-0.0386062003672123
1.03964412212372	-1.15546298027039	-3.23212623596191	0.113077610731125	0.401376396417618	-0.0389051288366318
1.02817463874817	-1.16514694690704	-3.23586654663086	0.113066673278809	0.40155491232872	-0.0396237298846245
1.0389883518219	-1.16036593914032	-3.23831248283386	0.112964294850826	0.401501566171646	-0.0399143025279045
1.03146088123322	-1.15680396556854	-3.23298573493958	0.112860396504402	0.401467740535736	-0.0402041152119637
1.0344831943512	-1.16678631305695	-3.23689222335815	0.112658508121967	0.401570051908493	-0.0405053347349167
1.03039491176605	-1.16150391101837	-3.23441338539124	0.112482063472271	0.401636064052582	-0.040850356221199
1.02393770217896	-1.16587281227112	-3.23663187026978	0.112480811774731	0.401916474103928	-0.0412582606077194
1.02693915367126	-1.16765069961548	-3.23544383049011	0.112370848655701	0.401951640844345	-0.0414069332182407
1.02611804008484	-1.16479909420013	-3.23617124557495	0.112405098974705	0.40207639336586	-0.0412665382027626
1.02319097518921	-1.16758298873901	-3.2371199131012	0.112486742436886	0.402162730693817	-0.0410289540886879
1.02102327346802	-1.16363096237183	-3.23934268951416	0.112558230757713	0.402166932821274	-0.041014552116394
1.02079820632935	-1.1659277677536	-3.24241590499878	0.112619467079639	0.402296364307404	-0.0412608534097672
1.01766228675842	-1.16497468948364	-3.23581504821777	0.112454861402512	0.402349829673767	-0.0412566512823105
1.0295135974884	-1.15776550769806	-3.24173736572266	0.112559504806995	0.402479529380798	-0.0405754186213017
1.01501750946045	-1.15892672538757	-3.24120664596558	0.112639747560024	0.402157962322235	-0.0403963811695576
1.01733434200287	-1.15805804729462	-3.2432541847229	0.112763546407223	0.402260631322861	-0.0405577123165131
1.01003062725067	-1.15545213222504	-3.24069690704346	0.112820327281952	0.402164310216904	-0.0407258756458759
1.01395499706268	-1.15931558609009	-3.23951745033264	0.112813353538513	0.402272403240204	-0.0405005738139153
1.00678765773773	-1.15843236446381	-3.2426929473877	0.112658448517323	0.402199506759644	-0.0408072806894779
1.01437985897064	-1.15898287296295	-3.2417848110199	0.112525396049023	0.402487397193909	-0.0411624722182751
1.00804305076599	-1.15996778011322	-3.24509692192078	0.112378031015396	0.402607470750809	-0.0412761084735394
1.00955104827881	-1.15627753734589	-3.24634385108948	0.112383231520653	0.402660965919495	-0.0415244214236736
1.00541996955872	-1.15739285945892	-3.240882396698	0.112269558012486	0.402938067913055	-0.0416137352585793
1.0023695230484	-1.1558290719986	-3.24873018264771	0.112358659505844	0.403052568435669	-0.0415270738303661
1.00107991695404	-1.14973115921021	-3.24697375297546	0.112367875874043	0.403169572353363	-0.0414297133684158
0.997075736522675	-1.15287292003632	-3.25265145301819	0.112483084201813	0.403310358524323	-0.0413820594549179
0.991057693958282	-1.14631640911102	-3.2447829246521	0.11249877512455	0.403471201658249	-0.0414063967764378
0.984447777271271	-1.14980161190033	-3.25053763389587	0.112495206296444	0.403513610363007	-0.0413486994802952
0.986477613449097	-1.14090549945831	-3.2515926361084	0.112537376582623	0.403584659099579	-0.0411709658801556
0.980520188808441	-1.14215350151062	-3.25299429893494	0.112637780606747	0.403678894042969	-0.0409529991447926
0.986753106117249	-1.13188910484314	-3.2546443939209	0.112618587911129	0.403825968503952	-0.0402111820876598
1.00066196918488	-1.11762630939484	-3.25269436836243	0.113003365695477	0.403193950653076	-0.038287665694952
0.981157958507538	-1.11240708827972	-3.25066947937012	0.113233864307404	0.403074532747269	-0.0378345400094986
0.97411835193634	-1.11216604709625	-3.2534339427948	0.113638803362846	0.402874857187271	-0.0379299931228161
0.977177202701569	-1.11087143421173	-3.25341176986694	0.113487854599953	0.402752608060837	-0.0377752222120762
0.980937540531158	-1.10812199115753	-3.24862146377563	0.113228067755699	0.402688294649124	-0.037625890225172
0.96855229139328	-1.11710405349731	-3.2441782951355	0.113002844154835	0.402826339006424	-0.0377639755606651
0.974674582481384	-1.10642039775848	-3.24140977859497	0.11272332072258	0.402785748243332	-0.0377402231097221
0.966892838478088	-1.09725558757782	-3.24596285820007	0.112577699124813	0.403100937604904	-0.0375512391328812
0.961345911026001	-1.09498071670532	-3.24660921096802	0.112672224640846	0.403099685907364	-0.0375196486711502
0.969432711601257	-1.09066498279572	-3.25044178962708	0.112694777548313	0.403376966714859	-0.0377191938459873
0.956351757049561	-1.09583556652069	-3.24792909622192	0.1127710044384	0.403471738100052	-0.0379414595663548
0.955704510211945	-1.09822630882263	-3.24936628341675	0.112675316631794	0.403723865747452	-0.0382076688110828
0.950122654438019	-1.10198712348938	-3.24843192100525	0.112718164920807	0.403815805912018	-0.0385847166180611
0.938370406627655	-1.10116326808929	-3.25061273574829	0.112752765417099	0.403913646936417	-0.0388970077037811
0.938517391681671	-1.09771478176117	-3.25370669364929	0.112707905471325	0.404049247503281	-0.0391478277742863
0.934165894985199	-1.10168039798737	-3.25379729270935	0.112636901438236	0.40417605638504	-0.0393895730376244
0.928124487400055	-1.09640228748322	-3.25153923034668	0.112746268510818	0.404357433319092	-0.039409514516592
0.932938158512115	-1.09236598014832	-3.25203037261963	0.112677648663521	0.404365241527557	-0.0393970012664795
0.93279230594635	-1.09304189682007	-3.26015591621399	0.112655885517597	0.404529094696045	-0.0387608930468559
0.946024358272552	-1.07450437545776	-3.24282121658325	0.112729586660862	0.403817802667618	-0.03768714889884
0.91150575876236	-1.08965420722961	-3.25768828392029	0.112907893955708	0.404142260551453	-0.0381197780370712
0.921113729476929	-1.07958424091339	-3.25360131263733	0.112829506397247	0.404129475355148	-0.0382448136806488
0.917577743530273	-1.08281910419464	-3.24767088890076	0.112679377198219	0.404058307409287	-0.0382991023361683
0.92584902048111	-1.08449935913086	-3.24418115615845	0.112364932894707	0.403925389051437	-0.0383756384253502
0.911500751972198	-1.0871080160141	-3.24813103675842	0.11225189268589	0.40400031208992	-0.038567628711462
0.908808350563049	-1.0834413766861	-3.25327968597412	0.112179934978485	0.404052674770355	-0.038784708827734
0.907000184059143	-1.07286894321442	-3.24671125411987	0.112173333764076	0.404091566801071	-0.0388889461755753
0.907233893871307	-1.07819974422455	-3.24779105186462	0.112012125551701	0.404050916433334	-0.0390728116035461
0.907139301300049	-1.08330237865448	-3.23971629142761	0.11172890663147	0.404192984104156	-0.0392332263290882
0.902632534503937	-1.08004021644592	-3.24577522277832	0.111677929759026	0.404085874557495	-0.0394816547632217
0.903876185417175	-1.08067309856415	-3.25179123878479	0.111628718674183	0.404353618621826	-0.0395712181925774
0.90648353099823	-1.07325148582458	-3.24106192588806	0.11173240840435	0.403931647539139	-0.0385962836444378
0.884976029396057	-1.07235991954803	-3.24081134796143	0.111904166638851	0.403838187456131	-0.0384908504784107
0.889917075634003	-1.0710483789444	-3.24157953262329	0.112020015716553	0.403603672981262	-0.0385758951306343
0.896174073219299	-1.07088208198547	-3.24284410476685	0.111821465194225	0.403597176074982	-0.038795430213213
0.885785102844238	-1.07743692398071	-3.24369406700134	0.111673131585121	0.403315931558609	-0.0388855300843716
0.888730347156525	-1.07603180408478	-3.22864031791687	0.111327260732651	0.403359293937683	-0.0390170142054558
0.890203773975372	-1.07303392887115	-3.2350447177887	0.111176766455173	0.402944624423981	-0.0388183258473873
0.88128662109375	-1.06810009479523	-3.22392964363098	0.111016690731049	0.402914464473724	-0.0391315780580044
0.872881174087524	-1.07766973972321	-3.2352283000946	0.111007906496525	0.402794152498245	-0.039316862821579
0.881032526493073	-1.06584692001343	-3.22727251052856	0.110906094312668	0.402567714452744	-0.0392335169017315
0.871713221073151	-1.07651340961456	-3.22961091995239	0.11094231903553	0.40242874622345	-0.0396009981632233
0.870181739330292	-1.07924258708954	-3.22490310668945	0.11072962731123	0.402381300926209	-0.0401376746594906
0.865453660488129	-1.07984924316406	-3.21786379814148	0.110479526221752	0.402405202388763	-0.0403891392052174
0.864197015762329	-1.07705795764923	-3.21826815605164	0.110311284661293	0.402257323265076	-0.0402666293084621
0.866789400577545	-1.06504917144775	-3.21410179138184	0.110286936163902	0.401902347803116	-0.0397820472717285
0.8542200922966	-1.07287657260895	-3.21330547332764	0.110151238739491	0.401737958192825	-0.0401490144431591
0.846813082695007	-1.07441115379333	-3.22226405143738	0.110250778496265	0.401607632637024	-0.0406553149223328
0.862748026847839	-1.07267010211945	-3.20837426185608	0.109962597489357	0.401504904031754	-0.0408231094479561
0.860618591308594	-1.08067524433136	-3.20987391471863	0.109786950051785	0.401297569274902	-0.0408789478242397
0.855080366134644	-1.07864797115326	-3.20660901069641	0.109425961971283	0.401276230812073	-0.0412824861705303
0.853367269039154	-1.08082509040833	-3.21335673332214	0.109371460974216	0.401235938072205	-0.0414565391838551
0.853117287158966	-1.07190454006195	-3.19849681854248	0.109240241348743	0.401082515716553	-0.0411515310406685
0.854196131229401	-1.07064926624298	-3.20097661018372	0.109110288321972	0.400763601064682	-0.0409257151186466
0.844212412834167	-1.07895624637604	-3.20431709289551	0.108999036252499	0.400857895612717	-0.0413447991013527
0.852753698825836	-1.07433867454529	-3.19499731063843	0.108830645680428	0.400747627019882	-0.0415295362472534
0.851042032241821	-1.07350146770477	-3.20201182365417	0.108707115054131	0.400725811719894	-0.0412431620061398
0.856024861335754	-1.06368923187256	-3.18999576568604	0.10854110866785	0.400423139333725	-0.0407510697841644
0.849373519420624	-1.07181966304779	-3.19284272193909	0.108499981462955	0.400331646203995	-0.0408367626368999
0.837306141853333	-1.07511222362518	-3.19610548019409	0.108401983976364	0.400365769863129	-0.0412993468344212
0.849755764007568	-1.06571865081787	-3.19117760658264	0.108291782438755	0.400397479534149	-0.0412763953208923
0.856663048267365	-1.07122111320496	-3.19560265541077	0.108152605593204	0.400327682495117	-0.0407979115843773
0.8445765376091	-1.06993472576141	-3.18419671058655	0.10803934186697	0.400073647499084	-0.0407285913825035
0.848845779895782	-1.07034611701965	-3.18642258644104	0.108078896999359	0.400306791067123	-0.040762972086668
0.848591089248657	-1.06409680843353	-3.19364261627197	0.10804694890976	0.400076806545258	-0.0404528416693211
0.849586308002472	-1.06677436828613	-3.19289779663086	0.107971549034119	0.400000035762787	-0.0404380336403847
0.846732795238495	-1.0765985250473	-3.19176316261292	0.107871495187283	0.39995488524437	-0.0407874695956707
0.84826922416687	-1.07878184318542	-3.19014191627502	0.107736118137836	0.400125682353973	-0.0411609522998333
0.861112833023071	-1.07941496372223	-3.18908286094666	0.107598215341568	0.400195121765137	-0.0411437377333641
0.854295194149017	-1.08477365970612	-3.18921518325806	0.10759374499321	0.400095254182816	-0.0412160754203796
0.854892253875732	-1.08790278434753	-3.18671774864197	0.107551537454128	0.400135070085526	-0.0416844598948956
0.857859432697296	-1.09150719642639	-3.1904022693634	0.107470639050007	0.400372833013535	-0.0421700105071068
0.858746826648712	-1.09596312046051	-3.19318437576294	0.107415169477463	0.40042582154274	-0.0426121912896633
0.867284059524536	-1.10030472278595	-3.18606495857239	0.107227757573128	0.400602042675018	-0.043027400970459
0.862279713153839	-1.11262154579163	-3.18897223472595	0.107176125049591	0.400778353214264	-0.0435875318944454
0.86482572555542	-1.10856986045837	-3.19344401359558	0.107068963348866	0.400992095470428	-0.0442731417715549
0.862397253513336	-1.11796414852142	-3.19857335090637	0.107114888727665	0.401171654462814	-0.0447633005678654
0.861369729042053	-1.12063038349152	-3.1935727596283	0.10708013176918	0.401299893856049	-0.0449624545872211
0.865629196166992	-1.11873197555542	-3.19696402549744	0.107126608490944	0.401456207036972	-0.0450252667069435
0.872532725334167	-1.12039065361023	-3.20590043067932	0.107108891010284	0.401647299528122	-0.0442901626229286
0.880888104438782	-1.10364818572998	-3.19747972488403	0.107322223484516	0.401193201541901	-0.0428349301218987
0.86957174539566	-1.1103743314743	-3.19938993453979	0.107607409358025	0.401153236627579	-0.0425007827579975
0.869922935962677	-1.10959827899933	-3.20303297042847	0.107737749814987	0.400957614183426	-0.0425427444279194
0.888455271720886	-1.1058464050293	-3.1977059841156	0.107818484306335	0.400703102350235	-0.0425515882670879
0.884714782238007	-1.11976933479309	-3.19538378715515	0.107826195657253	0.40054002404213	-0.0427836701273918
0.890418827533722	-1.12028825283051	-3.1923623085022	0.107521019876003	0.400395572185516	-0.0430665872991085
0.885591745376587	-1.12884187698364	-3.19957780838013	0.107383094727993	0.400695711374283	-0.04350296407938
0.896293818950653	-1.11931896209717	-3.19443798065186	0.107224829494953	0.400644510984421	-0.043689489364624
0.897289037704468	-1.12517583370209	-3.19561886787415	0.107020735740662	0.400880008935928	-0.0440211109817028
0.899914622306824	-1.13210129737854	-3.19904899597168	0.106975674629211	0.401022493839264	-0.0443192906677723
0.905949950218201	-1.13164818286896	-3.1961395740509	0.107037350535393	0.401156067848206	-0.0444613061845303
0.904037833213806	-1.13601219654083	-3.20135354995728	0.10715389251709	0.40143221616745	-0.0447405725717545
0.907022297382355	-1.1395103931427	-3.20396876335144	0.107131883502007	0.401428937911987	-0.0449774190783501
0.909108698368073	-1.14338564872742	-3.20031905174255	0.107280150055885	0.401618242263794	-0.0452667772769928
0.90792977809906	-1.14904069900513	-3.20515775680542	0.10731079429388	0.401717036962509	-0.0456279888749123
0.91715806722641	-1.14854025840759	-3.20397257804871	0.107289478182793	0.401762813329697	-0.0457906313240528
0.924212276935577	-1.14900171756744	-3.21187591552734	0.107438795268536	0.40188404917717	-0.0452828295528889
0.915667235851288	-1.14824068546295	-3.19935321807861	0.107677169144154	0.401446551084518	-0.0450493693351746
0.92009562253952	-1.15197682380676	-3.20963191986084	0.107738345861435	0.401656329631805	-0.0455604717135429
0.933425784111023	-1.15792524814606	-3.21285557746887	0.107657633721828	0.40180978178978	-0.0457583069801331
0.934673607349396	-1.16245675086975	-3.20668363571167	0.10740602016449	0.401814252138138	-0.0458355583250523
0.940960586071014	-1.163489818573	-3.20405530929565	0.107304207980633	0.401910424232483	-0.0459857881069183
0.94293200969696	-1.16470742225647	-3.20295238494873	0.107433497905731	0.401910454034805	-0.0460363365709782
0.95195597410202	-1.16390681266785	-3.20500493049622	0.107371963560581	0.401974499225616	-0.0460796691477299
0.951049983501434	-1.17012906074524	-3.20750451087952	0.107517376542091	0.402137964963913	-0.0460456497967243
0.954720079898834	-1.17395341396332	-3.21283864974976	0.1076839864254	0.402090758085251	-0.0460952073335648
0.966809749603271	-1.1715350151062	-3.211181640625	0.107660129666328	0.402146220207214	-0.0461694151163101
0.966436743736267	-1.1790759563446	-3.21324777603149	0.107761673629284	0.402258366346359	-0.0461657978594303
0.968250811100006	-1.17865455150604	-3.20842909812927	0.107698790729046	0.402204424142838	-0.0462573431432247
0.971779882907867	-1.18255710601807	-3.2149441242218	0.107782103121281	0.402249127626419	-0.0462984554469585
0.970337808132172	-1.18331682682037	-3.21487641334534	0.107869617640972	0.402239710092545	-0.0463808365166187
0.982983648777008	-1.18056559562683	-3.20783543586731	0.107918597757816	0.402220249176025	-0.046353105455637
0.984787702560425	-1.18924391269684	-3.21854496002197	0.107977852225304	0.402104645967484	-0.0464056581258774
0.988406717777252	-1.18628942966461	-3.21254992485046	0.108145512640476	0.402020990848541	-0.0463657677173615
0.997042775154114	-1.18835473060608	-3.20941495895386	0.108182080090046	0.402038633823395	-0.0463354140520096
0.994604766368866	-1.19711196422577	-3.21306800842285	0.108197934925556	0.401885420084	-0.0462935604155064
1.0014773607254	-1.19249105453491	-3.21356463432312	0.10824191570282	0.401769727468491	-0.0463334880769253
1.00467026233673	-1.19923794269562	-3.2161591053009	0.108344756066799	0.401664882898331	-0.046328391879797
1.00734901428223	-1.19719350337982	-3.21325778961182	0.108375295996666	0.401609539985657	-0.0464866831898689
1.01324546337128	-1.20147550106049	-3.20946311950684	0.108453378081322	0.401552736759186	-0.0464650951325893
1.01211774349213	-1.20657825469971	-3.20439434051514	0.108475752174854	0.401337295770645	-0.0465545393526554
1.02078974246979	-1.20234453678131	-3.20927309989929	0.108662448823452	0.401340156793594	-0.0465803518891335
1.02628123760223	-1.20956707000732	-3.21077847480774	0.108722008764744	0.401232004165649	-0.0465701743960381
1.02426409721375	-1.21018004417419	-3.2113139629364	0.108744256198406	0.401123195886612	-0.0466548763215542
1.02455258369446	-1.21350061893463	-3.21157002449036	0.108960889279842	0.401167213916779	-0.0465911887586117
1.03157770633698	-1.21373903751373	-3.20994758605957	0.109076656401157	0.400929838418961	-0.0466432869434357
1.0351574420929	-1.21198153495789	-3.2127993106842	0.109124034643173	0.400990575551987	-0.0466120429337025
1.03708350658417	-1.2172509431839	-3.21587181091309	0.109354302287102	0.400944441556931	-0.0465626679360867
1.03669106960297	-1.21688377857208	-3.21016693115234	0.109485574066639	0.400839537382126	-0.0465119630098343
1.0422306060791	-1.21572184562683	-3.21061182022095	0.109608083963394	0.400844305753708	-0.0465361699461937
1.04523968696594	-1.21838963031769	-3.21937680244446	0.109697014093399	0.400770545005798	-0.046462144702673
1.04522228240967	-1.21883964538574	-3.21218824386597	0.109860099852085	0.40067982673645	-0.0464131981134415
1.04923331737518	-1.22124648094177	-3.21403169631958	0.110019065439701	0.400675415992737	-0.0463994219899178
1.0554895401001	-1.22322225570679	-3.21158146858215	0.110033288598061	0.400581002235413	-0.0464274138212204
1.06174230575562	-1.22576129436493	-3.22053670883179	0.110220275819302	0.40067794919014	-0.0464252643287182
1.05712580680847	-1.22905492782593	-3.22032141685486	0.110361084342003	0.400545924901962	-0.0464063324034214
1.06515908241272	-1.2251592874527	-3.21530222892761	0.110451690852642	0.400503665208817	-0.0464573726058006
1.07148694992065	-1.23427546024323	-3.21953868865967	0.110584564507008	0.40048086643219	-0.0465575009584427
1.06909966468811	-1.23516869544983	-3.21738076210022	0.110654465854168	0.400437384843826	-0.0465280450880528
1.07883453369141	-1.23524498939514	-3.21768522262573	0.110810451209545	0.400496929883957	-0.0465667545795441
1.07584738731384	-1.24043750762939	-3.219557762146	0.110981374979019	0.400446504354477	-0.0466748476028442
1.08874237537384	-1.23682594299316	-3.2190580368042	0.111056908965111	0.400314807891846	-0.046696599572897
1.08871984481812	-1.24754548072815	-3.22432541847229	0.111168794333935	0.400366842746735	-0.0467125438153744
1.09080040454865	-1.24265944957733	-3.22387480735779	0.111218981444836	0.400332689285278	-0.0467345602810383
1.09918773174286	-1.24675369262695	-3.21861171722412	0.11127882450819	0.400379419326782	-0.0465622842311859
1.0974543094635	-1.24727094173431	-3.22477436065674	0.111338786780834	0.400312393903732	-0.0465036109089851
1.10581719875336	-1.24792909622192	-3.21982765197754	0.11131264269352	0.400415778160095	-0.046431589871645
1.10843145847321	-1.25181746482849	-3.22036862373352	0.111387453973293	0.400404453277588	-0.0464960634708405
1.10501456260681	-1.25197219848633	-3.22317934036255	0.111534126102924	0.400355488061905	-0.0466228425502777
1.11943793296814	-1.25006318092346	-3.22135090827942	0.111521020531654	0.40048223733902	-0.0467134080827236
1.11665487289429	-1.25977385044098	-3.22721409797668	0.111682303249836	0.400449723005295	-0.0468323826789856
1.11942577362061	-1.25704312324524	-3.22808527946472	0.111682765185833	0.400473743677139	-0.0469517298042774
1.1271470785141	-1.25926101207733	-3.22277331352234	0.111738316714764	0.400606483221054	-0.0470775552093983
1.12180745601654	-1.26588571071625	-3.2344605922699	0.111895352602005	0.400677174329758	-0.0472390167415142
1.1291092634201	-1.26270461082458	-3.22819638252258	0.111840970814228	0.400650769472122	-0.0474394001066685
1.12907004356384	-1.27180135250092	-3.23175001144409	0.111915722489357	0.400722831487656	-0.0474625639617443
1.13037979602814	-1.26864624023438	-3.2302873134613	0.11199838668108	0.400777965784073	-0.0475521236658096
1.13875114917755	-1.26656103134155	-3.23130035400391	0.111968621611595	0.400838255882263	-0.0475860647857189
1.13293588161469	-1.27448666095734	-3.23208570480347	0.112061530351639	0.400881499052048	-0.0476456843316555
1.13811194896698	-1.27056586742401	-3.2325451374054	0.112080127000809	0.400874853134155	-0.0477153323590755
1.14184534549713	-1.27439105510712	-3.23094272613525	0.112011030316353	0.400971561670303	-0.0477095395326614
1.13832581043243	-1.27830362319946	-3.23949503898621	0.11213144659996	0.401002377271652	-0.0477189533412457
1.14638316631317	-1.27535116672516	-3.2294340133667	0.112107984721661	0.400851786136627	-0.0477473214268684
1.14764440059662	-1.27926588058472	-3.23311519622803	0.112042091786861	0.401044845581055	-0.0477281622588634
1.14265012741089	-1.2765576839447	-3.23448920249939	0.112077996134758	0.400936186313629	-0.047776885330677
1.1508926153183	-1.27548789978027	-3.23369193077087	0.112118437886238	0.401009827852249	-0.047872107475996
1.14539730548859	-1.27951514720917	-3.23488736152649	0.112150423228741	0.401045024394989	-0.0479009188711643
1.14963448047638	-1.28096735477448	-3.23503947257996	0.112134657800198	0.400935977697372	-0.0479911416769028
1.14987301826477	-1.27767419815063	-3.2387900352478	0.112111322581768	0.401082128286362	-0.0480696670711041
1.1476081609726	-1.28321731090546	-3.23902606964111	0.112201288342476	0.401006311178207	-0.0481185354292393
1.15069437026978	-1.28119611740112	-3.23209810256958	0.11208812892437	0.400989472866058	-0.0482351705431938
1.14863991737366	-1.28456997871399	-3.23422837257385	0.112060859799385	0.401009023189545	-0.0483205579221249
1.14525389671326	-1.2830137014389	-3.23387575149536	0.112071946263313	0.400832653045654	-0.0483632758259773
1.14532589912415	-1.28231251239777	-3.23671221733093	0.112035609781742	0.400851517915726	-0.0484230369329453
1.14862537384033	-1.28344023227692	-3.23176956176758	0.111963704228401	0.400853186845779	-0.048433393239975
1.14244723320007	-1.28333210945129	-3.22991824150085	0.112001523375511	0.400672227144241	-0.0485086292028427
1.14607334136963	-1.28280985355377	-3.22907114028931	0.111919760704041	0.400727957487106	-0.0485340505838394
1.14308190345764	-1.28336834907532	-3.22716116905212	0.111867144703865	0.400552153587341	-0.048597015440464
1.13919472694397	-1.2818238735199	-3.22517585754395	0.111768133938313	0.400451362133026	-0.0486240833997726
1.13964557647705	-1.28106737136841	-3.22674608230591	0.11176647990942	0.400357991456985	-0.0486527420580387
1.13993608951569	-1.28228414058685	-3.22595000267029	0.111638471484184	0.40015572309494	-0.048772931098938
1.13606679439545	-1.28171849250793	-3.22630786895752	0.11153731495142	0.400035589933395	-0.0488041453063488
1.14193773269653	-1.28126096725464	-3.22049236297607	0.111522279679775	0.39990895986557	-0.0488638877868652
1.13340449333191	-1.28371071815491	-3.22074055671692	0.111401073634624	0.399732172489166	-0.0489084012806416
1.1339236497879	-1.2781970500946	-3.21832180023193	0.11133635789156	0.399672657251358	-0.0489758998155594
1.13530373573303	-1.28014767169952	-3.21369504928589	0.111298970878124	0.399425894021988	-0.0490432493388653
1.12658989429474	-1.28274154663086	-3.21841073036194	0.111313991248608	0.399247527122498	-0.0491454117000103
1.13537955284119	-1.28009235858917	-3.212641954422	0.11117185652256	0.399132668972015	-0.0492684617638588
1.13188588619232	-1.28615462779999	-3.21510601043701	0.111134678125381	0.399037480354309	-0.0493230819702148
1.12603211402893	-1.28352415561676	-3.20872712135315	0.111116126179695	0.39885151386261	-0.0493687465786934
1.13005757331848	-1.27957367897034	-3.20758986473084	0.110958382487297	0.398820340633392	-0.0494876056909561
1.12470638751984	-1.28181481361389	-3.20892596244812	0.111009910702705	0.398712396621704	-0.0495696477591991
1.11967778205872	-1.27960550785065	-3.20602416992188	0.110872969031334	0.398553490638733	-0.0495690144598484
1.12331652641296	-1.27513766288757	-3.20087075233459	0.110850170254707	0.398461103439331	-0.0496237985789776
1.11911535263062	-1.27844512462616	-3.19903874397278	0.110785968601704	0.398343503475189	-0.0496466420590878
1.11472713947296	-1.27920246124268	-3.20556402206421	0.110738888382912	0.398264020681381	-0.0496420562267303
1.11709213256836	-1.27300000190735	-3.20083117485046	0.110714018344879	0.398175895214081	-0.0496839880943298
1.11221992969513	-1.27661597728729	-3.20348644256592	0.110640905797482	0.398228943347931	-0.0497440472245216
1.10889315605164	-1.27535378932953	-3.20119261741638	0.110674351453781	0.398114383220673	-0.0497717820107937
1.10510051250458	-1.27126407623291	-3.20078492164612	0.110502697527409	0.398090273141861	-0.0498855635523796
1.10820543766022	-1.27163219451904	-3.20134449005127	0.110479794442654	0.398151308298111	-0.0499881878495216
1.10293316841125	-1.27685511112213	-3.19877743721008	0.110517740249634	0.398068934679031	-0.0500795058906078
1.09827971458435	-1.26881718635559	-3.19985055923462	0.110508017241955	0.398077070713043	-0.0502014048397541
1.10353767871857	-1.27042102813721	-3.19719433784485	0.11036392301321	0.398153632879257	-0.05037472397089
1.09371411800385	-1.27237451076508	-3.20273542404175	0.110429562628269	0.398276269435883	-0.0504666641354561
1.08857429027557	-1.27102565765381	-3.2025899887085	0.11041621863842	0.398268550634384	-0.0507365167140961
1.08894264698029	-1.26918947696686	-3.19911241531372	0.110319882631302	0.398425817489624	-0.0509239695966244
1.08716678619385	-1.27485454082489	-3.20064997673035	0.110318087041378	0.39858266711235	-0.0510793253779411
1.07900929450989	-1.27057301998138	-3.20431160926819	0.110361211001873	0.39871221780777	-0.051289226859808
1.08236384391785	-1.26906359195709	-3.20083236694336	0.110213235020638	0.398832857608795	-0.0514739118516445
1.07833659648895	-1.27021646499634	-3.20943665504456	0.110258147120476	0.399091601371765	-0.0515804626047611
1.07551681995392	-1.2719110250473	-3.19750642776489	0.110156796872616	0.399162530899048	-0.051754642277956
1.07040071487427	-1.2721529006958	-3.2047336101532	0.110134184360504	0.399288028478622	-0.0519812703132629
1.07530546188354	-1.27185595035553	-3.20566964149475	0.11011166125536	0.399559438228607	-0.0522113181650639
1.06653738021851	-1.27434146404266	-3.20074963569641	0.110057532787323	0.399642288684845	-0.0523962862789631
1.06809973716736	-1.27278983592987	-3.20716643333435	0.109949767589569	0.399811834096909	-0.0526251457631588
1.06388306617737	-1.27377736568451	-3.20835590362549	0.109886065125465	0.399929732084274	-0.0528404153883457
1.06285285949707	-1.27296161651611	-3.20774698257446	0.109851256012917	0.40012726187706	-0.0530890189111233
1.06077992916107	-1.27815020084381	-3.21653938293457	0.109720833599567	0.400276124477386	-0.0533125661313534
1.05742633342743	-1.27323150634766	-3.20912671089172	0.109715782105923	0.400448262691498	-0.0535412766039371
1.05322551727295	-1.27488470077515	-3.20964312553406	0.1096510887146	0.400623440742493	-0.053750067949295
1.05410254001617	-1.27877199649811	-3.21859788894653	0.109617494046688	0.400804966688156	-0.053991261869669
1.04900777339935	-1.27695655822754	-3.21218705177307	0.109429612755775	0.400893330574036	-0.0541688278317451
1.05059814453125	-1.27490258216858	-3.21296191215515	0.109421983361244	0.401180297136307	-0.0542761385440826
1.04928231239319	-1.27863121032715	-3.21639490127563	0.109299503266811	0.401311486959457	-0.0544527843594551
1.03963279724121	-1.27845311164856	-3.22366118431091	0.109226353466511	0.401489585638046	-0.054626539349556
1.04540681838989	-1.27364647388458	-3.21016979217529	0.109116569161415	0.401636153459549	-0.0547540560364723
1.03912723064423	-1.28045380115509	-3.21713805198669	0.108914837241173	0.401939988136292	-0.0548555478453636
1.03501403331757	-1.27496445178986	-3.22504591941834	0.108859784901142	0.402004390954971	-0.0550366565585136
1.03050792217255	-1.27263391017914	-3.22130966186523	0.108761750161648	0.402217239141464	-0.0552431009709835
1.03502559661865	-1.27120494842529	-3.22342753410339	0.108511857688427	0.402455359697342	-0.0553604178130627
1.02862799167633	-1.27637994289398	-3.22242641448975	0.108411200344563	0.402634799480438	-0.0554827600717545
1.02307152748108	-1.26985168457031	-3.2212188243866	0.108316481113434	0.402766734361649	-0.0555993169546127
1.0293093919754	-1.26846301555634	-3.21950602531433	0.108071967959404	0.402963578701019	-0.0557045824825764
1.02026128768921	-1.26797747612	-3.22376394271851	0.108040541410446	0.403225839138031	-0.0556708797812462
1.02052700519562	-1.26012802124023	-3.22138357162476	0.107931889593601	0.403411507606506	-0.0552956126630306
1.03710412979126	-1.24380898475647	-3.22599649429321	0.107964433729649	0.403291314840317	-0.0527215339243412
1.0234922170639	-1.2279018163681	-3.2153480052948	0.10819149017334	0.403088301420212	-0.0511372052133083
1.00405704975128	-1.23768186569214	-3.22879528999329	0.108488038182259	0.403136670589447	-0.0521198213100433
1.01263415813446	-1.237424492836	-3.22610878944397	0.108201451599598	0.403224617242813	-0.0529889352619648
1.01978981494904	-1.23975956439972	-3.2255642414093	0.108060404658318	0.40329372882843	-0.0524465292692184
1.00510704517365	-1.24528861045837	-3.21587586402893	0.107795767486095	0.403073757886887	-0.0522729307413101
1.00914537906647	-1.2393616437912	-3.22348260879517	0.107579082250595	0.403243124485016	-0.0525843538343906
1.00391387939453	-1.23477017879486	-3.22892022132874	0.107486009597778	0.403345018625259	-0.0527284629642963
0.991412281990051	-1.23951780796051	-3.22113585472107	0.107447735965252	0.403271108865738	-0.053224328905344
0.998508453369141	-1.23622071743011	-3.22219896316528	0.107198640704155	0.403517335653305	-0.0536395944654942
0.997451424598694	-1.24200093746185	-3.23030376434326	0.106964111328125	0.403746992349625	-0.0537369512021542
0.996405720710754	-1.24263882637024	-3.22400951385498	0.106825865805149	0.403735280036926	-0.0534383729100227
0.988758325576782	-1.24223649501801	-3.22610139846802	0.106777012348175	0.404006570577621	-0.0535504370927811
0.978608310222626	-1.24155139923096	-3.22684001922607	0.106783747673035	0.404026746749878	-0.0542417280375957
0.98013973236084	-1.24410009384155	-3.22800660133362	0.106515757739544	0.404290229082108	-0.0549030788242817
0.986440896987915	-1.2492995262146	-3.23147583007813	0.106497220695019	0.404457211494446	-0.0546392574906349
0.97756040096283	-1.24481105804443	-3.22353148460388	0.106355577707291	0.40442943572998	-0.0545722246170044
0.976948857307434	-1.2472265958786	-3.22968578338623	0.106304310262203	0.404714316129684	-0.054991289973259
0.976017951965332	-1.25096154212952	-3.23099589347839	0.106054022908211	0.404933959245682	-0.0554492585361004
0.973587930202484	-1.25188946723938	-3.23071980476379	0.105965904891491	0.404975861310959	-0.055676456540823
0.975552082061768	-1.25139963626862	-3.22492694854736	0.105732478201389	0.405052959918976	-0.0556349456310272
0.974281489849091	-1.25407767295837	-3.22810029983521	0.105722300708294	0.405299425125122	-0.0557018183171749
0.972099781036377	-1.25354075431824	-3.22872066497803	0.105642668902874	0.405270367860794	-0.0559210069477558
0.972893595695496	-1.2501699924469	-3.22977089881897	0.105567418038845	0.405276536941528	-0.0557319857180119
0.974873721599579	-1.25212848186493	-3.22687077522278	0.105573199689388	0.405450284481049	-0.0556646436452866
0.969819009304047	-1.2568176984787	-3.22937202453613	0.105460748076439	0.405432552099228	-0.0558084361255169
0.970012247562408	-1.25290954113007	-3.23057961463928	0.105293586850166	0.405449509620667	-0.0561489351093769
0.977587878704071	-1.2591598033905	-3.22994112968445	0.104984186589718	0.405680805444717	-0.0564037375152111
0.970340192317963	-1.25577712059021	-3.22504138946533	0.10480335354805	0.405610173940659	-0.0562231503427029
0.972769856452942	-1.2495231628418	-3.22107553482056	0.104603305459023	0.40558335185051	-0.0559797063469887
0.97647899389267	-1.25226664543152	-3.22486257553101	0.104501947760582	0.405633300542831	-0.0558316148817539
0.969241499900818	-1.25570869445801	-3.23219609260559	0.104479096829891	0.405654728412628	-0.056026179343462
0.976407825946808	-1.25158107280731	-3.21850633621216	0.104324504733086	0.405509263277054	-0.0561478734016418
0.978385388851166	-1.25902926921844	-3.22433185577393	0.104220271110535	0.405570060014725	-0.056347418576479
0.973430395126343	-1.26098895072937	-3.22410678863525	0.10398805886507	0.405529171228409	-0.0565770715475082
0.975871205329895	-1.25984835624695	-3.22295069694519	0.103831954300404	0.405703902244568	-0.0567697361111641
0.97803783416748	-1.26386058330536	-3.2156457901001	0.103663273155689	0.405523180961609	-0.0568644553422928
0.974937796592712	-1.26552319526672	-3.21242570877075	0.10341838747263	0.405500620603561	-0.0572492703795433
0.975545287132263	-1.2644385099411	-3.22247266769409	0.103461138904095	0.405732363462448	-0.0573950484395027
0.977546513080597	-1.26705086231232	-3.21689915657043	0.103218853473663	0.405530720949173	-0.0573658496141434
0.975935935974121	-1.27115964889526	-3.21723937988281	0.103015750646591	0.405596286058426	-0.0575212836265564
0.979945123195648	-1.26878929138184	-3.21285533905029	0.102892301976681	0.405554234981537	-0.0576087720692158
0.981739163398743	-1.27295362949371	-3.21643996238709	0.102852895855904	0.405391067266464	-0.0574395544826984
0.979055404663086	-1.26859152317047	-3.21470332145691	0.102702930569649	0.405132085084915	-0.0574524588882923
0.983391344547272	-1.27473998069763	-3.21148800849915	0.102644242346287	0.405137002468109	-0.0576992742717266
0.979954481124878	-1.27712643146515	-3.2102484703064	0.102588377892971	0.404869079589844	-0.0578040331602097
0.980509996414185	-1.27455198764801	-3.20389604568481	0.102508187294006	0.404605388641357	-0.0579999536275864
0.9853196144104	-1.28440284729004	-3.20302963256836	0.102396734058857	0.404411345720291	-0.0582976341247559
0.972880005836487	-1.28347611427307	-3.20268416404724	0.102149628102779	0.404340595006943	-0.0586451552808285
0.985890090465546	-1.28163599967957	-3.19881200790405	0.101873032748699	0.404073238372803	-0.0589505732059479
0.983446180820465	-1.29202544689178	-3.1966757774353	0.101574547588825	0.404137462377548	-0.0591724254190922
0.981551885604858	-1.29540693759918	-3.19280338287354	0.101404085755348	0.403914034366608	-0.0594763793051243
0.97996586561203	-1.29057598114014	-3.19565844535828	0.101247996091843	0.403942465782166	-0.0599387064576149
0.992971122264862	-1.29356980323792	-3.19317698478699	0.101030014455318	0.403902769088745	-0.060047559440136
0.990928530693054	-1.29438781738281	-3.18664956092834	0.100841477513313	0.403714746236801	-0.0600970238447189
0.989332258701324	-1.30072093009949	-3.18604421615601	0.100818760693073	0.403721302747726	-0.0602501332759857
0.985479950904846	-1.30556488037109	-3.18339586257935	0.100665643811226	0.403508931398392	-0.0605411864817142
0.990195751190186	-1.3020007610321	-3.18533754348755	0.100453071296215	0.403464883565903	-0.0607630014419556
0.99705958366394	-1.30439114570618	-3.18290996551514	0.100293047726154	0.403379708528519	-0.0609274841845036
0.992001891136169	-1.31213581562042	-3.1791615486145	0.100116573274136	0.403136640787125	-0.0610902085900307
0.992355287075043	-1.31076121330261	-3.18202447891235	0.0999078080058098	0.403175979852676	-0.0614501908421516
1.00002658367157	-1.31358981132507	-3.17957067489624	0.0997158214449883	0.403158694505692	-0.0617966428399086
0.994350910186768	-1.3167530298233	-3.18149733543396	0.0995385572314262	0.403103202581406	-0.062018308788538
1.00502705574036	-1.31702411174774	-3.17562818527222	0.0993295311927795	0.403014659881592	-0.0622995123267174
1.00945401191711	-1.32559657096863	-3.17462038993835	0.0992549806833267	0.403032809495926	-0.0624746680259705
1.00356543064117	-1.3288015127182	-3.17856192588806	0.0991758033633232	0.403034389019012	-0.0625410452485085
1.0103132724762	-1.32491326332092	-3.17225408554077	0.099137008190155	0.402908563613892	-0.0625090971589088
1.01134490966797	-1.33079314231873	-3.17515659332275	0.099141389131546	0.402878046035767	-0.0624989457428455
1.01078474521637	-1.3318110704422	-3.16930317878723	0.0990702882409096	0.402705609798431	-0.0624839253723621
1.01453518867493	-1.33187294006348	-3.17150616645813	0.0990559235215187	0.40270859003067	-0.0625032633543015
1.01799786090851	-1.3363379240036	-3.16477203369141	0.098948210477829	0.402609169483185	-0.0625062137842178
1.0224803686142	-1.33371722698212	-3.15994095802307	0.0987485274672508	0.402319431304932	-0.0625864341855049
1.02622878551483	-1.33967268466949	-3.16355013847351	0.098714180290699	0.402304738759995	-0.0626277849078178
1.02697253227234	-1.34626984596252	-3.15974593162537	0.0986089035868645	0.402002573013306	-0.0627770200371742
1.04436075687408	-1.35169279575348	-3.15609955787659	0.0984067916870117	0.401821464300156	-0.0629373639822006
1.05960893630981	-1.36513757705688	-3.16007971763611	0.0984295979142189	0.401662230491638	-0.0631913989782333
1.0678277015686	-1.37641263008118	-3.15483689308167	0.0984364748001099	0.40137654542923	-0.0636404231190681
1.06778132915497	-1.38049840927124	-3.14585089683533	0.098470114171505	0.401162922382355	-0.0641565918922424
1.06745755672455	-1.38860177993774	-3.14945507049561	0.0985168069601059	0.400937616825104	-0.0645246207714081
1.05732846260071	-1.39313209056854	-3.14602637290955	0.0985339060425758	0.400607198476791	-0.0648064017295837
1.05968058109283	-1.385338306427	-3.14515066146851	0.0985910072922707	0.400439262390137	-0.064931146800518
1.0654593706131	-1.39265978336334	-3.1435649394989	0.0984707772731781	0.40019616484642	-0.0649468079209328
1.06149613857269	-1.39549148082733	-3.14715075492859	0.0983195602893829	0.399910718202591	-0.0648806691169739
1.06717252731323	-1.39108717441559	-3.13422608375549	0.098272830247879	0.399641454219818	-0.0648491084575653
1.06895303726196	-1.39669573307037	-3.13803601264954	0.0981148779392242	0.399362027645111	-0.0649443045258522
1.06882262229919	-1.39696609973907	-3.13495302200317	0.0980909243226051	0.399038404226303	-0.0650187656283379
1.07110023498535	-1.39665019512177	-3.13104152679443	0.0980471596121788	0.398644775152206	-0.0652559176087379
1.07816708087921	-1.40406894683838	-3.1253821849823	0.0978298410773277	0.398391306400299	-0.0654863715171814
1.07222425937653	-1.40805304050446	-3.13011288642883	0.0978656187653542	0.398190230131149	-0.0657458305358887
1.0758330821991	-1.40873956680298	-3.12609148025513	0.0977821573615074	0.397716999053955	-0.0660795271396637
1.0781055688858	-1.41474497318268	-3.11333465576172	0.0977116748690605	0.397424817085266	-0.0663790032267571
1.07358872890472	-1.41936135292053	-3.115558385849	0.0977002680301666	0.397205054759979	-0.0667088180780411
1.0795556306839	-1.42365479469299	-3.11047768592834	0.0976780205965042	0.396777272224426	-0.0670405924320221
1.08445513248444	-1.42670631408691	-3.10528182983398	0.0975120738148689	0.396531343460083	-0.0673971250653267
1.08322763442993	-1.43201851844788	-3.10832095146179	0.0974903404712677	0.396224439144135	-0.0676620304584503
1.08378338813782	-1.43564558029175	-3.10278153419495	0.0975831225514412	0.39594355225563	-0.0679616034030914
1.0865832567215	-1.43411648273468	-3.10185265541077	0.0975598320364952	0.395726174116135	-0.0681790336966515
1.09033918380737	-1.4452977180481	-3.10198020935059	0.0974602177739143	0.395535081624985	-0.0684339180588722
1.08855175971985	-1.4452201128006	-3.10016584396362	0.0976236462593079	0.395331561565399	-0.0685724690556526
1.09699404239655	-1.44646394252777	-3.09927201271057	0.0974840521812439	0.395298033952713	-0.0687268227338791
1.09856188297272	-1.45199155807495	-3.09447717666626	0.0975157395005226	0.395214647054672	-0.0690261945128441
1.0962575674057	-1.45858263969421	-3.09530210494995	0.0975929498672485	0.395133227109909	-0.069225087761879
1.10244655609131	-1.45940804481506	-3.09631562232971	0.0976394787430763	0.394951343536377	-0.0695768371224403
1.11306810379028	-1.46483099460602	-3.09248304367065	0.0975084155797958	0.394995421171188	-0.0698158517479897
1.10884320735931	-1.47081458568573	-3.10150814056396	0.0977501943707466	0.394979655742645	-0.0701522678136826
1.11591994762421	-1.47364723682404	-3.0922257900238	0.0977208837866783	0.394788086414337	-0.0705521777272224
1.12086617946625	-1.47788417339325	-3.09767436981201	0.0977204740047455	0.39488559961319	-0.0708207115530968
1.12664020061493	-1.4858261346817	-3.09547448158264	0.097844235599041	0.394792199134827	-0.0710638538002968
1.13032615184784	-1.4908344745636	-3.0943398475647	0.0978894308209419	0.394797623157501	-0.0713540986180305
1.13427650928497	-1.4980503320694	-3.09441924095154	0.0979172736406326	0.394708424806595	-0.0716122090816498
1.14430642127991	-1.4968056678772	-3.09106707572937	0.0979817435145378	0.39472359418869	-0.0718421265482903
1.14901614189148	-1.50677800178528	-3.09579610824585	0.0980367660522461	0.394685447216034	-0.0720744505524635
1.14957654476166	-1.51219010353088	-3.10368227958679	0.0980541333556175	0.394730269908905	-0.0722876861691475
1.1590393781662	-1.51373326778412	-3.09362983703613	0.09812181442976	0.394755303859711	-0.0725054666399956
1.16039335727692	-1.52191984653473	-3.09852242469788	0.0981905683875084	0.394687056541443	-0.0728639587759972
1.16529810428619	-1.52322900295258	-3.09368395805359	0.0981511473655701	0.394796371459961	-0.0731088146567345
1.17025816440582	-1.53008210659027	-3.0956826210022	0.0982501655817032	0.394689291715622	-0.0734680742025375
1.18242335319519	-1.53836476802826	-3.0944516658783	0.0981426239013672	0.394686758518219	-0.0737353637814522
1.18240690231323	-1.54202806949615	-3.0944836139679	0.0983638763427734	0.394794285297394	-0.0740182474255562
1.19109416007996	-1.54785740375519	-3.09931254386902	0.0983423218131065	0.394703954458237	-0.0742734000086784
1.19278693199158	-1.55068457126617	-3.09813833236694	0.0983456000685692	0.394701361656189	-0.0745495706796646
1.19930958747864	-1.55408835411072	-3.09503626823425	0.0984238088130951	0.394650012254715	-0.0747201070189476
1.20763206481934	-1.55591070652008	-3.09813642501831	0.0983927920460701	0.394722878932953	-0.0749415010213852
1.21082830429077	-1.56856226921082	-3.09904217720032	0.0984502658247948	0.394619941711426	-0.0750670656561852
1.21177363395691	-1.56480932235718	-3.10044312477112	0.0984821394085884	0.394524246454239	-0.0752330124378204
1.21941256523132	-1.56695067882538	-3.09385848045349	0.098344050347805	0.394551813602448	-0.0753162801265717
1.22347688674927	-1.56905484199524	-3.09405112266541	0.0984736755490303	0.394550293684006	-0.0753639489412308
1.22900021076202	-1.5750218629837	-3.09547138214111	0.0984509661793709	0.394412249326706	-0.0754925012588501
1.22666895389557	-1.57651555538177	-3.09059286117554	0.0983770564198494	0.394403576850891	-0.0754517912864685
1.2302930355072	-1.57366526126862	-3.09336805343628	0.0985162258148193	0.394384950399399	-0.0754387751221657
1.23815906047821	-1.58084690570831	-3.08773279190063	0.0983059853315353	0.394257962703705	-0.0755214095115662
1.23267567157745	-1.58058667182922	-3.09598064422607	0.0983312800526619	0.394305229187012	-0.0754909887909889
1.23711049556732	-1.58011889457703	-3.08873391151428	0.0982171222567558	0.394111812114716	-0.0755070894956589
1.23738586902618	-1.57693731784821	-3.09093308448792	0.0981761142611504	0.394130259752274	-0.0755387991666794
1.24243223667145	-1.58024382591248	-3.08785009384155	0.0981261283159256	0.394054502248764	-0.0754814743995667
1.24101066589355	-1.57948863506317	-3.08515930175781	0.0980190858244896	0.393945962190628	-0.0754460394382477
1.24482357501984	-1.57980251312256	-3.0841691493988	0.0978644713759422	0.393821179866791	-0.0753887295722961
1.23868119716644	-1.57628703117371	-3.09214496612549	0.0978727862238884	0.393745720386505	-0.0752679333090782
1.24586355686188	-1.57555687427521	-3.08447527885437	0.0976787284016609	0.393756359815598	-0.075167328119278
1.23911309242249	-1.5756915807724	-3.08483338356018	0.097713477909565	0.393671929836273	-0.0749835222959518
1.23892951011658	-1.57250785827637	-3.08193421363831	0.0975342318415642	0.393502831459045	-0.0749434381723404
1.24277341365814	-1.56923604011536	-3.0843346118927	0.0973924845457077	0.39351823925972	-0.0748224407434464
1.24326324462891	-1.56977045536041	-3.07818031311035	0.0972381383180618	0.393512070178986	-0.0746265277266502
1.23846852779388	-1.56873226165771	-3.08061289787292	0.0972171127796173	0.393374502658844	-0.0745525658130646
1.2424054145813	-1.567063331604	-3.07684373855591	0.0969821810722351	0.393305629491806	-0.0743608772754669
1.24022579193115	-1.56283283233643	-3.07770133018494	0.0969825461506844	0.393391400575638	-0.074168473482132
1.24099791049957	-1.56316375732422	-3.07393956184387	0.0968170911073685	0.393217384815216	-0.0741522163152695
1.23799955844879	-1.56144762039185	-3.07259106636047	0.0967331081628799	0.393362671136856	-0.0740181356668472
1.23585784435272	-1.56135582923889	-3.07308721542358	0.0965806096792221	0.393175691366196	-0.074001669883728
1.23666405677795	-1.55957865715027	-3.07802677154541	0.0963486656546593	0.39325612783432	-0.0739831849932671
1.23929297924042	-1.56111550331116	-3.07034635543823	0.0963358134031296	0.393245846033096	-0.0740008726716042
1.23480939865112	-1.55820333957672	-3.07542872428894	0.0962599366903305	0.393164247274399	-0.0740073546767235
1.23284077644348	-1.56122410297394	-3.0677969455719	0.0960487201809883	0.393130242824554	-0.0740977600216866
1.23181557655334	-1.5591596364975	-3.06767463684082	0.095966137945652	0.393155097961426	-0.0740410014986992
1.23662996292114	-1.55682218074799	-3.06891012191772	0.0958266258239746	0.393120408058167	-0.0741774290800095
1.23316085338593	-1.56143307685852	-3.07335329055786	0.0956532955169678	0.393163502216339	-0.0741948634386063
1.23108267784119	-1.56108748912811	-3.07146692276001	0.0956656262278557	0.393085777759552	-0.0742267742753029
1.2343624830246	-1.56011188030243	-3.06946444511414	0.0953703224658966	0.39304193854332	-0.0743124932050705
1.23266065120697	-1.55660259723663	-3.0724835395813	0.0953690484166145	0.393043577671051	-0.0743003636598587
1.23681151866913	-1.56197559833527	-3.06363296508789	0.0950901135802269	0.392980366945267	-0.0744502246379852
1.23575973510742	-1.56321704387665	-3.06490182876587	0.0950587019324303	0.393038541078568	-0.0744971409440041
1.23346996307373	-1.56561982631683	-3.06260013580322	0.0949611216783524	0.392919212579727	-0.0746469050645828
1.24138176441193	-1.56525862216949	-3.0620059967041	0.0947671756148338	0.392872452735901	-0.0747194886207581
1.24228239059448	-1.56735873222351	-3.0672492980957	0.0947330296039581	0.392892152070999	-0.074850894510746
1.24322378635406	-1.56983435153961	-3.05605101585388	0.0945908799767494	0.392833262681961	-0.074906162917614
1.24371659755707	-1.57335734367371	-3.06571841239929	0.0945472568273544	0.392746597528458	-0.0749981850385666
1.24290704727173	-1.57156467437744	-3.06312036514282	0.0944049879908562	0.392691522836685	-0.0750479102134705
1.24847805500031	-1.57171010971069	-3.05576300621033	0.094368003308773	0.392626196146011	-0.0751079767942429
1.24811697006226	-1.57540047168732	-3.05732727050781	0.0942390635609627	0.392512917518616	-0.0751171261072159
1.24489796161652	-1.57613122463226	-3.05608940124512	0.0942061021924019	0.392426192760468	-0.0752105787396431
1.25214862823486	-1.57334673404694	-3.05370116233826	0.093980610370636	0.392352432012558	-0.0752068683505058
1.25224149227142	-1.57405388355255	-3.05687284469604	0.0939876511693001	0.392170011997223	-0.0751556679606438
1.25479173660278	-1.57313871383667	-3.04686307907104	0.0938819274306297	0.392066419124603	-0.0752082392573357
1.25525140762329	-1.57468008995056	-3.05421590805054	0.0938500761985779	0.392000079154968	-0.0751287862658501
1.25030422210693	-1.57435929775238	-3.04718422889709	0.0937948897480965	0.391825735569	-0.0750437006354332
1.25462245941162	-1.57204437255859	-3.04449367523193	0.093754380941391	0.391720294952393	-0.0750481933355331
1.24860072135925	-1.57161068916321	-3.05195689201355	0.0936933308839798	0.391706138849258	-0.0749573931097984
1.25409471988678	-1.57096695899963	-3.0448944568634	0.0935833007097244	0.39147424697876	-0.074926070868969
1.24703562259674	-1.56998014450073	-3.05117440223694	0.093626506626606	0.391426473855972	-0.0748479217290878
1.2466915845871	-1.57063102722168	-3.05186867713928	0.0935576781630516	0.391289114952087	-0.0747570544481277
1.24440145492554	-1.56585812568665	-3.03991222381592	0.0934523269534111	0.391157627105713	-0.0746171250939369
1.24306035041809	-1.562136054039	-3.0433087348938	0.0935176983475685	0.39104425907135	-0.0744961500167847
1.24428844451904	-1.56145811080933	-3.0450427532196	0.0933693423867226	0.39099046587944	-0.0744144767522812
1.2351313829422	-1.55993580818176	-3.03936791419983	0.0935414507985115	0.390960454940796	-0.0742826461791992
1.2364022731781	-1.55459237098694	-3.03731727600098	0.0934751629829407	0.390749394893646	-0.0741102248430252
1.2291511297226	-1.55296742916107	-3.03706431388855	0.093439131975174	0.39078351855278	-0.0739953741431236
1.22791683673859	-1.55020391941071	-3.03842711448669	0.0935148894786835	0.390675693750381	-0.0737952366471291
1.22107112407684	-1.54797732830048	-3.0376148223877	0.0935280546545982	0.390648692846298	-0.073688805103302
1.21701610088348	-1.54392075538635	-3.03703999519348	0.093517042696476	0.390563458204269	-0.0735529288649559
1.21139359474182	-1.53686225414276	-3.03591012954712	0.0936235040426254	0.390531688928604	-0.073391854763031
1.21249151229858	-1.53622984886169	-3.03262305259705	0.0935241132974625	0.390513747930527	-0.0732029676437378
1.20558559894562	-1.53564059734344	-3.03842115402222	0.0936297997832298	0.390452772378922	-0.0730361118912697
1.19891262054443	-1.5295387506485	-3.03410506248474	0.093685120344162	0.390432089567184	-0.0729545131325722
1.19961154460907	-1.52689957618713	-3.03913974761963	0.0936761423945427	0.390378654003143	-0.072827085852623
1.1982764005661	-1.52697503566742	-3.03149557113647	0.0937474146485329	0.390374630689621	-0.0726689100265503
1.19220149517059	-1.52208304405212	-3.0390956401825	0.0939126908779144	0.390225619077683	-0.0726214945316315
1.18951272964478	-1.52275574207306	-3.03575468063354	0.0937576070427895	0.390344232320786	-0.0725094974040985
1.18699216842651	-1.51386845111847	-3.03402137756348	0.0940590128302574	0.39026015996933	-0.0723477154970169
1.18417346477509	-1.51718807220459	-3.0371458530426	0.0939227268099785	0.390383303165436	-0.0722974836826324
1.18362879753113	-1.51276981830597	-3.03616809844971	0.0940876975655556	0.390418738126755	-0.0722059085965157
1.1800377368927	-1.50962316989899	-3.0365207195282	0.09416763484478	0.390498429536819	-0.0720991045236588
1.1763471364975	-1.51074075698853	-3.04375624656677	0.0943191573023796	0.390525698661804	-0.0720262303948402
1.17176151275635	-1.50607132911682	-3.04569840431213	0.0943922325968742	0.390608638525009	-0.071984626352787
1.17460036277771	-1.50517582893372	-3.04570460319519	0.0944312885403633	0.390790462493896	-0.0719452872872353
1.1681227684021	-1.5029228925705	-3.04252648353577	0.094659335911274	0.390937626361847	-0.0718753784894943
1.16783440113068	-1.50570249557495	-3.04917192459106	0.0947110950946808	0.390972435474396	-0.0718975365161896
1.16456139087677	-1.50285494327545	-3.04595589637756	0.0947791188955307	0.391110062599182	-0.0718622878193855
1.16378831863403	-1.49952459335327	-3.0520133972168	0.0950217097997665	0.39129576086998	-0.0719085782766342
1.16406989097595	-1.50266230106354	-3.0522096157074	0.0949354469776154	0.39145439863205	-0.0720172375440598
1.1567964553833	-1.50407063961029	-3.06137251853943	0.0951850861310959	0.39167594909668	-0.0721204653382301
1.16122686862946	-1.50497162342072	-3.05831575393677	0.0952346697449684	0.391788840293884	-0.0721890479326248
1.15824782848358	-1.50210225582123	-3.06307125091553	0.0953988879919052	0.391993135213852	-0.0723068937659264
1.15909850597382	-1.50585699081421	-3.06132555007935	0.0955037698149681	0.392170667648315	-0.0724466890096664
1.15391647815704	-1.50761139392853	-3.06109380722046	0.0957107469439507	0.392368376255035	-0.0725721791386604
1.1580947637558	-1.5102823972702	-3.06734466552734	0.0957372710108757	0.392557710409164	-0.0727817416191101
1.15431082248688	-1.50710034370422	-3.06829190254211	0.0959186404943466	0.39274999499321	-0.0729241818189621
1.16206860542297	-1.51115047931671	-3.07253623008728	0.0959272086620331	0.392946362495422	-0.0730634480714798
1.15707063674927	-1.51524317264557	-3.08020353317261	0.0961631461977959	0.393270909786224	-0.0732035711407661
1.15582704544067	-1.51414978504181	-3.08201336860657	0.0963134914636612	0.393462717533112	-0.0733748599886894
1.15852296352386	-1.51616823673248	-3.0828275680542	0.0963746309280396	0.39371994137764	-0.073506772518158
1.1581654548645	-1.51659989356995	-3.07720637321472	0.0965336635708809	0.39409202337265	-0.0735844820737839
1.15267062187195	-1.5191011428833	-3.0845422744751	0.0967482477426529	0.394328534603119	-0.0737885311245918
1.15320944786072	-1.52214074134827	-3.08953475952148	0.0967457816004753	0.394726514816284	-0.0739434063434601
1.15275645256042	-1.52054572105408	-3.0946147441864	0.0969711244106293	0.395006030797958	-0.0741083100438118
1.15488624572754	-1.52352607250214	-3.09035277366638	0.0970694050192833	0.395285367965698	-0.0742847695946693
1.15392279624939	-1.52396810054779	-3.09565687179565	0.0972411707043648	0.395640105009079	-0.0743692219257355
1.14695763587952	-1.52551889419556	-3.09588623046875	0.0973457247018814	0.395966231822968	-0.0744565650820732
1.15199887752533	-1.52402830123901	-3.10127639770508	0.0973759964108467	0.396242320537567	-0.0746036916971207
1.14814352989197	-1.52442288398743	-3.10525393486023	0.0976102948188782	0.396633386611938	-0.0746500939130783
1.15087306499481	-1.52380979061127	-3.11168026924133	0.097685880959034	0.396897614002228	-0.0747738108038902
1.14647018909454	-1.52949512004852	-3.11163687705994	0.0978004187345505	0.397220999002457	-0.074838824570179
1.14802527427673	-1.52674400806427	-3.11446690559387	0.0978370755910873	0.397365570068359	-0.0749851018190384
1.15181910991669	-1.52515184879303	-3.11940431594849	0.0979446098208427	0.397698074579239	-0.0750820636749268
1.15004730224609	-1.52894997596741	-3.12053322792053	0.0979795306921005	0.39790216088295	-0.0748640447854996
1.14787292480469	-1.52367973327637	-3.1198582649231	0.0982140898704529	0.398032605648041	-0.0746456384658813
1.15005803108215	-1.5246673822403	-3.12208771705627	0.0981499850749969	0.398283779621124	-0.0747886374592781
1.14788138866425	-1.52543938159943	-3.12497496604919	0.0983228534460068	0.398606508970261	-0.0750075355172157
1.14802575111389	-1.52788317203522	-3.1211850643158	0.0982280597090721	0.398730307817459	-0.0751706883311272
1.14353907108307	-1.5301707983017	-3.12697148323059	0.0981603786349297	0.399053394794464	-0.0751834511756897
1.14834690093994	-1.52570486068726	-3.1296501159668	0.0983081310987473	0.399309873580933	-0.0752649828791618
1.14517486095428	-1.52630519866943	-3.13202452659607	0.098273940384388	0.399611622095108	-0.0752210542559624
1.147087931633	-1.52205526828766	-3.14021348953247	0.0983467027544975	0.399766266345978	-0.074817419052124
1.14372038841248	-1.52142786979675	-3.13397336006165	0.0985026061534882	0.399929463863373	-0.0743928328156471
1.1462516784668	-1.51686382293701	-3.13662099838257	0.098668172955513	0.40008932352066	-0.0744453892111778
1.14207851886749	-1.52628123760223	-3.14386701583862	0.0986271798610687	0.40039536356926	-0.0746740475296974
1.13931703567505	-1.52455615997314	-3.14182448387146	0.0987603589892387	0.400559425354004	-0.0748600959777832
1.14009249210358	-1.5266227722168	-3.14654946327209	0.0987115725874901	0.400807321071625	-0.0751364380121231
1.14395916461945	-1.52887916564941	-3.14475178718567	0.0985635221004486	0.401120007038116	-0.0752037465572357
1.1398059129715	-1.52755856513977	-3.15071058273315	0.0987423434853554	0.401353180408478	-0.0751170665025711
1.14540123939514	-1.52369773387909	-3.14708375930786	0.0986779108643532	0.401371568441391	-0.0747152268886566
1.14369511604309	-1.52225589752197	-3.15634536743164	0.0987196043133736	0.401572465896606	-0.0745916441082954
1.14289939403534	-1.52289938926697	-3.15246057510376	0.0988572984933853	0.401802897453308	-0.0746926218271255
1.14261591434479	-1.52709686756134	-3.15447545051575	0.0987556800246239	0.401954531669617	-0.0749188214540482
1.14102041721344	-1.53196811676025	-3.15162920951843	0.0987393036484718	0.402098804712296	-0.075154721736908
1.14260303974152	-1.53090071678162	-3.15383577346802	0.0986172780394554	0.402266532182693	-0.0752865150570869
1.14947605133057	-1.53382968902588	-3.16144514083862	0.0986597463488579	0.402539819478989	-0.0753567814826965
1.14503824710846	-1.53486680984497	-3.1614146232605	0.0986865609884262	0.402577936649323	-0.0748723223805428
1.14860153198242	-1.52578222751617	-3.15678143501282	0.0987313315272331	0.402554631233215	-0.0749009847640991
1.14658379554749	-1.53769552707672	-3.1643967628479	0.0987412557005882	0.402831822633743	-0.0753959193825722
1.146888256073	-1.53885507583618	-3.16386437416077	0.0986716598272324	0.402833342552185	-0.0757137089967728
1.15148794651031	-1.54311299324036	-3.16380023956299	0.098558709025383	0.402927666902542	-0.0759350657463074
1.1516444683075	-1.54681992530823	-3.15800786018372	0.0983591228723526	0.403063893318176	-0.076129175722599
1.15068638324738	-1.54848742485046	-3.1623649597168	0.0982837826013565	0.403268486261368	-0.0763068795204163
1.15465080738068	-1.54913282394409	-3.15981698036194	0.0982621237635612	0.403255581855774	-0.0764713361859322
1.15544700622559	-1.5466890335083	-3.15792727470398	0.0981954038143158	0.403273165225983	-0.0765044763684273
1.15692901611328	-1.54675853252411	-3.15922737121582	0.0982461646199226	0.40344226360321	-0.076320543885231
1.16684246063232	-1.54730331897736	-3.16530394554138	0.0981594547629356	0.403239518404007	-0.0756356716156006
1.1587929725647	-1.54762434959412	-3.15920901298523	0.0981104969978333	0.403307169675827	-0.0758600160479546
1.16051435470581	-1.54977774620056	-3.16226720809937	0.0980311036109924	0.403286427259445	-0.0763145908713341
1.16291105747223	-1.55219864845276	-3.16406083106995	0.0978287756443024	0.403359353542328	-0.076536662876606
1.16368198394775	-1.55584669113159	-3.16456198692322	0.0976983979344368	0.40324729681015	-0.0767108201980591
1.16459453105927	-1.55348801612854	-3.16150093078613	0.097541831433773	0.403390109539032	-0.0767418593168259
1.17097783088684	-1.5547559261322	-3.15909790992737	0.0973891615867615	0.403445094823837	-0.0765943005681038
1.17156183719635	-1.55251359939575	-3.15843820571899	0.0973390340805054	0.403275191783905	-0.0760390236973763
1.16886401176453	-1.54971766471863	-3.15532612800598	0.0972267612814903	0.403239160776138	-0.0761780962347984
1.17109358310699	-1.55348932743073	-3.16218161582947	0.0971433743834496	0.403361797332764	-0.0766306295990944
1.17326724529266	-1.56064808368683	-3.15699982643127	0.0968948900699615	0.403309941291809	-0.0768326595425606
1.17138671875	-1.56085133552551	-3.1595938205719	0.0966890901327133	0.403317809104919	-0.0770191922783852
1.17640912532806	-1.55924081802368	-3.15097069740295	0.0964910611510277	0.403316497802734	-0.0770244747400284
1.18120801448822	-1.55889594554901	-3.15706896781921	0.0962956994771957	0.403367519378662	-0.0765120610594749
1.17122757434845	-1.55516576766968	-3.14956116676331	0.0962931960821152	0.403100490570068	-0.07634437084198
1.17887771129608	-1.55717027187347	-3.15227103233337	0.0961193665862083	0.40305832028389	-0.0765156224370003
1.18166542053223	-1.55683040618896	-3.15440702438354	0.0959512442350388	0.40311673283577	-0.0766005888581276
1.17831563949585	-1.56195533275604	-3.15037202835083	0.0957305952906609	0.402910113334656	-0.0766832828521729
1.18362176418304	-1.56102156639099	-3.14600801467896	0.0954967737197876	0.402722209692001	-0.0766778066754341
1.18751490116119	-1.56315052509308	-3.13969469070435	0.095286451280117	0.402743071317673	-0.076897032558918
1.1800822019577	-1.56706011295319	-3.14236116409302	0.0951009020209312	0.402608573436737	-0.0770502761006355
1.18802511692047	-1.56546092033386	-3.13567900657654	0.0947576090693474	0.402477413415909	-0.0772858560085297
1.18838274478912	-1.57185316085815	-3.14199542999268	0.0945295244455338	0.40247318148613	-0.0774471685290337
1.19126033782959	-1.57140123844147	-3.13756561279297	0.0942323952913284	0.402362942695618	-0.0774743929505348
1.1935760974884	-1.5750949382782	-3.13245296478271	0.0940110236406326	0.40220183134079	-0.077477291226387
1.19195508956909	-1.57509458065033	-3.13498282432556	0.0937616601586342	0.402090072631836	-0.0776216089725494
1.19430565834045	-1.57324147224426	-3.1324634552002	0.0935661047697067	0.402022570371628	-0.0777292996644974
1.19668412208557	-1.5781946182251	-3.11965084075928	0.0932612419128418	0.401825100183487	-0.0778034999966621
1.1918032169342	-1.57988405227661	-3.12764263153076	0.0930826440453529	0.401742398738861	-0.0780530199408531
1.1992152929306	-1.57831656932831	-3.12654209136963	0.0928803384304047	0.401608616113663	-0.07821274548769
1.202521443367	-1.58140158653259	-3.12199544906616	0.0925205051898956	0.401559799909592	-0.0782484412193298
1.19818818569183	-1.58615624904633	-3.12158536911011	0.0924100503325462	0.401307135820389	-0.078243762254715
1.19740211963654	-1.58360624313354	-3.11699485778809	0.0921497493982315	0.401123404502869	-0.0784604623913765
1.20695531368256	-1.5825423002243	-3.10799503326416	0.0917240008711815	0.401004135608673	-0.0786025375127792
1.2032618522644	-1.58516991138458	-3.1056215763092	0.0915591940283775	0.400963217020035	-0.0786004289984703
1.20502805709839	-1.5857367515564	-3.10953211784363	0.0913227126002312	0.400686413049698	-0.0785892084240913
1.20220053195953	-1.5847544670105	-3.10447239875793	0.0911094173789024	0.400461852550507	-0.0784396529197693
1.20749640464783	-1.58030819892883	-3.10147070884705	0.0909894555807114	0.40030899643898	-0.0783731043338776
1.2058197259903	-1.58703303337097	-3.10517597198486	0.0907993093132973	0.400065869092941	-0.0784647464752197
1.20595252513885	-1.58742618560791	-3.0927951335907	0.0905548557639122	0.399820744991302	-0.0784516185522079
1.20985782146454	-1.58760201931	-3.09448599815369	0.0904204845428467	0.399495929479599	-0.078437976539135
1.21841025352478	-1.59109020233154	-3.09426474571228	0.0900023952126503	0.3992899954319	-0.0784751623868942
1.21077835559845	-1.59543216228485	-3.08986020088196	0.0898353829979897	0.399213314056396	-0.0786219015717506
1.21993279457092	-1.59362101554871	-3.08496856689453	0.0895985290408134	0.398850798606873	-0.0788002833724022
1.21550893783569	-1.59551227092743	-3.09052491188049	0.089358426630497	0.398687571287155	-0.0790104195475578
1.22106599807739	-1.596928358078	-3.08393526077271	0.0891467407345772	0.398582279682159	-0.0791334137320518
1.21701204776764	-1.60154688358307	-3.08417987823486	0.0889195799827576	0.398433804512024	-0.0792308002710342
1.22126698493958	-1.60478687286377	-3.08173084259033	0.0887814536690712	0.398227244615555	-0.0793904066085815
1.21661829948425	-1.60194528102875	-3.08463668823242	0.0887391865253448	0.397996038198471	-0.0794954523444176
1.22706067562103	-1.60718059539795	-3.07695579528809	0.0885617733001709	0.397985547780991	-0.0795899257063866
1.22335457801819	-1.61026513576508	-3.08033537864685	0.0885444357991219	0.397848099470139	-0.0796311572194099
1.22648549079895	-1.61505305767059	-3.07521843910217	0.0883869156241417	0.397576063871384	-0.0797456651926041
1.22895622253418	-1.61413276195526	-3.06864213943481	0.0882508531212807	0.397445559501648	-0.0798268616199493
1.23154103755951	-1.61620485782623	-3.07568120956421	0.0882599502801895	0.397315412759781	-0.0799538940191269
1.2335809469223	-1.62124836444855	-3.06930446624756	0.0881525501608849	0.397136598825455	-0.0800836607813835
1.23681581020355	-1.62609875202179	-3.06931281089783	0.0879994034767151	0.397041231393814	-0.0802151560783386
1.23944628238678	-1.62531459331512	-3.06180834770203	0.0881255343556404	0.396734595298767	-0.0803718268871307
1.24397456645966	-1.6307772397995	-3.06856846809387	0.0879982933402061	0.396675288677216	-0.0805793255567551
1.25146210193634	-1.63535571098328	-3.06153774261475	0.0881478115916252	0.396467000246048	-0.0806227847933769
1.25227642059326	-1.64031267166138	-3.06534671783447	0.0880930200219154	0.396415650844574	-0.0806786492466927
1.25638425350189	-1.64261484146118	-3.06210112571716	0.0881407782435417	0.39618769288063	-0.0807401612401009
1.25146412849426	-1.6431143283844	-3.06590008735657	0.0882379561662674	0.396093279123306	-0.0808503478765488
1.25941443443298	-1.64562141895294	-3.05954360961914	0.0881893411278725	0.396010518074036	-0.0810404121875763
1.25702738761902	-1.65228223800659	-3.06969475746155	0.0883829891681671	0.395957112312317	-0.0810976624488831
1.26382851600647	-1.65452313423157	-3.064861536026	0.088386170566082	0.395758301019669	-0.0812625214457512
1.26582813262939	-1.65914249420166	-3.05769920349121	0.0883854702115059	0.395653158426285	-0.0812089368700981
1.27385151386261	-1.66001558303833	-3.05690455436707	0.0885262191295624	0.395632266998291	-0.0812531262636185
1.28124678134918	-1.66480302810669	-3.05865526199341	0.0886411294341087	0.395416498184204	-0.0813315212726593
1.27737820148468	-1.67332339286804	-3.06131744384766	0.0887183994054794	0.395408034324646	-0.0813426896929741
1.28689336776733	-1.67164778709412	-3.05601024627686	0.088932104408741	0.3951276242733	-0.0814012736082077
1.28512954711914	-1.67952120304108	-3.05835700035095	0.0889074876904488	0.395111173391342	-0.0815395936369896
1.29522490501404	-1.67931568622589	-3.06191205978394	0.0890271961688995	0.394903391599655	-0.0815888270735741
1.29491364955902	-1.68407320976257	-3.05614686012268	0.0891146138310432	0.394823849201202	-0.0815978720784187
1.30232226848602	-1.69323360919952	-3.05954265594482	0.0892422124743462	0.394614279270172	-0.0816763490438461
1.30091273784637	-1.69363129138947	-3.0577290058136	0.0893481224775314	0.394499123096466	-0.081696979701519
1.30846905708313	-1.69737911224365	-3.05861330032349	0.0894403979182243	0.394378632307053	-0.0817806124687195
1.31102216243744	-1.70037245750427	-3.05735397338867	0.0896829217672348	0.394243985414505	-0.0817974135279655
1.31215906143188	-1.70410418510437	-3.06122636795044	0.0898788869380951	0.394138693809509	-0.0818741694092751
1.31508243083954	-1.70712900161743	-3.05518555641174	0.0899707153439522	0.394069164991379	-0.0819437578320503
1.31705033779144	-1.70956432819366	-3.06064414978027	0.0902124121785164	0.394029051065445	-0.0820415914058685
1.32286655902863	-1.71293807029724	-3.05572533607483	0.090285986661911	0.39391353726387	-0.0821292623877525
1.31798362731934	-1.71875560283661	-3.05906534194946	0.0905576124787331	0.393969595432281	-0.0821909308433533
1.32600712776184	-1.71878850460052	-3.05478739738464	0.0907773897051811	0.393751174211502	-0.0822624489665031
1.32653880119324	-1.72235679626465	-3.06186938285828	0.0908361747860909	0.39383989572525	-0.0822980105876923
1.33163809776306	-1.72500610351563	-3.06264543533325	0.0910861864686012	0.393727421760559	-0.0821965932846069
1.33034646511078	-1.72797274589539	-3.06139945983887	0.0912535041570663	0.393751412630081	-0.0821714028716087
1.33671391010284	-1.72919595241547	-3.05948233604431	0.0913846790790558	0.393655300140381	-0.0821939185261726
1.33638381958008	-1.73080098628998	-3.06403923034668	0.0916168764233589	0.393741071224213	-0.082123190164566
1.34530866146088	-1.73239719867706	-3.0579240322113	0.0916988626122475	0.393738925457001	-0.0820611417293549
1.34198987483978	-1.73716413974762	-3.06631398200989	0.0918864011764526	0.393691450357437	-0.0818946734070778
1.34727394580841	-1.73521685600281	-3.05750632286072	0.091986320912838	0.393648207187653	-0.0818773731589317
1.35347986221313	-1.73727738857269	-3.06291747093201	0.0921340733766556	0.393702447414398	-0.0817935466766357
1.35234093666077	-1.74075376987457	-3.06898331642151	0.0922189503908157	0.393840432167053	-0.0817072317004204
1.35398066043854	-1.74030458927155	-3.07031464576721	0.092462532222271	0.393711686134338	-0.0817052349448204
1.35882365703583	-1.74373030662537	-3.05890893936157	0.0924748256802559	0.393776118755341	-0.0816483274102211
1.36007404327393	-1.74261212348938	-3.07007956504822	0.0926448479294777	0.393905758857727	-0.0815558284521103
1.36225485801697	-1.74636125564575	-3.06674695014954	0.0926877707242966	0.393798500299454	-0.0816130414605141
1.36595416069031	-1.74647796154022	-3.06955051422119	0.0928164795041084	0.393899232149124	-0.0815164968371391
1.36362063884735	-1.74877655506134	-3.06804943084717	0.0929604098200798	0.393942266702652	-0.0814812630414963
1.36874866485596	-1.75160443782806	-3.07418632507324	0.0930642113089561	0.393975704908371	-0.0815147757530212
1.36975574493408	-1.7452552318573	-3.07378625869751	0.0931839570403099	0.393946260213852	-0.0815213993191719
1.36685287952423	-1.75087285041809	-3.06655693054199	0.0932297557592392	0.394102424383163	-0.0814886167645454
1.37253606319427	-1.74712324142456	-3.06888675689697	0.0933272838592529	0.394082218408585	-0.0814549624919891
1.37598872184753	-1.75259232521057	-3.07448649406433	0.0934327691793442	0.394134253263474	-0.0814576670527458
1.37437987327576	-1.75452136993408	-3.07447934150696	0.0935142412781715	0.394172728061676	-0.081444688141346
1.37648403644562	-1.75285160541534	-3.07402634620667	0.093675009906292	0.394156634807587	-0.081437811255455
1.38291323184967	-1.75574243068695	-3.07100558280945	0.0936716347932816	0.394170790910721	-0.0813922956585884
1.3801007270813	-1.75579428672791	-3.07122039794922	0.0938554853200912	0.39426001906395	-0.0813114792108536
1.38599634170532	-1.75486493110657	-3.07338237762451	0.093828409910202	0.394168883562088	-0.0812555104494095
1.38306939601898	-1.75407481193542	-3.07025980949402	0.0939285233616829	0.394287794828415	-0.0811250135302544
1.38521540164948	-1.75664985179901	-3.06965184211731	0.0939512923359871	0.394259929656982	-0.080973394215107
1.39296877384186	-1.7529159784317	-3.07682180404663	0.0940086841583252	0.394231796264648	-0.0808789134025574
1.39001357555389	-1.75789427757263	-3.07575273513794	0.0941207259893417	0.394270360469818	-0.0807409659028053
1.38795065879822	-1.75281953811646	-3.07355332374573	0.0941999405622482	0.394175291061401	-0.0805777609348297
1.39306211471558	-1.74971222877502	-3.07384371757507	0.0941824391484261	0.39416229724884	-0.0803761035203934
1.38999307155609	-1.75224542617798	-3.07569622993469	0.0942633152008057	0.394122242927551	-0.0801568701863289
1.39187228679657	-1.74740862846375	-3.07211112976074	0.0943240895867348	0.393984973430634	-0.0800461024045944
1.39050841331482	-1.74712431430817	-3.069504737854	0.0942486673593521	0.394027650356293	-0.0797430425882339
1.38952207565308	-1.74414503574371	-3.07298612594604	0.0943042561411858	0.393917441368103	-0.0795337483286858
1.39591884613037	-1.74067187309265	-3.07083535194397	0.0942125469446182	0.393856257200241	-0.0792878344655037
1.39062309265137	-1.74316704273224	-3.07805252075195	0.0943650901317596	0.393804877996445	-0.079054057598114
1.39219963550568	-1.7359801530838	-3.06700134277344	0.0943208709359169	0.393623530864716	-0.0788278877735138
1.39094281196594	-1.73661649227142	-3.06874656677246	0.0942768529057503	0.393650203943253	-0.0785700529813766
1.38997936248779	-1.73455131053925	-3.0603244304657	0.0942544341087341	0.393528163433075	-0.0783184692263603
1.38605344295502	-1.73041844367981	-3.07163906097412	0.0942290648818016	0.393456280231476	-0.0781189724802971
1.38558900356293	-1.72910785675049	-3.07127094268799	0.0942325666546822	0.393301665782928	-0.0779568925499916
1.38133299350739	-1.72552299499512	-3.06863403320313	0.0942350998520851	0.393203228712082	-0.0777134969830513
1.38500475883484	-1.72343194484711	-3.06927919387817	0.0940631330013275	0.393150836229324	-0.0775848776102066
1.37726235389709	-1.72191119194031	-3.06645107269287	0.0941165089607239	0.393066495656967	-0.0773937255144119
1.37239611148834	-1.71748292446136	-3.06226539611816	0.0940292775630951	0.392833769321442	-0.0773129612207413
1.37513446807861	-1.71563732624054	-3.06620383262634	0.0938965529203415	0.392685890197754	-0.0772268697619438
1.37123274803162	-1.71260440349579	-3.0630190372467	0.0938491001725197	0.392621278762817	-0.0770993754267693
1.36918425559998	-1.71031618118286	-3.05335474014282	0.0937669649720192	0.392353504896164	-0.0770760327577591
1.36109805107117	-1.71375489234924	-3.05935978889465	0.093622237443924	0.392274886369705	-0.0769732594490051
1.36144649982452	-1.70390927791595	-3.05204701423645	0.0936782136559486	0.392005324363709	-0.07689218968153
1.35829544067383	-1.70473158359528	-3.04842472076416	0.0933934524655342	0.391849726438522	-0.0767835676670074
1.35615694522858	-1.7011901140213	-3.04716515541077	0.0933995917439461	0.39173212647438	-0.0767531618475914
1.34695672988892	-1.69929230213165	-3.0420081615448	0.0933158919215202	0.391494482755661	-0.0766623690724373
1.34654223918915	-1.69966673851013	-3.04622006416321	0.0932155773043633	0.391230195760727	-0.0766478776931763
1.33689439296722	-1.69137799739838	-3.04126262664795	0.0931873172521591	0.391081988811493	-0.0766080170869827
1.33988118171692	-1.69122231006622	-3.04289197921753	0.0928812101483345	0.390850156545639	-0.0765140131115913
1.33371651172638	-1.68604028224945	-3.04199504852295	0.0929260551929474	0.390726119279861	-0.0764270201325417
1.32768273353577	-1.68314063549042	-3.03864073753357	0.0928102880716324	0.390394151210785	-0.0763675197958946
1.32484149932861	-1.67808175086975	-3.02943062782288	0.0926521420478821	0.390228986740112	-0.0762346535921097
1.31844472885132	-1.67336463928223	-3.02990984916687	0.0926222801208496	0.390028983354568	-0.0760997980833054
1.32031583786011	-1.67260324954987	-3.03146886825562	0.0924884751439095	0.389707058668137	-0.0759928673505783
1.31056046485901	-1.67075777053833	-3.02160573005676	0.0923924669623375	0.389589905738831	-0.0757644027471542
1.30860233306885	-1.66004157066345	-3.02503776550293	0.0923519283533096	0.389233291149139	-0.0756189748644829
1.3066201210022	-1.65716922283173	-3.02236604690552	0.0922272577881813	0.389134883880615	-0.0754166543483734
1.30402541160583	-1.6544588804245	-3.01313424110413	0.0922127589583397	0.388908565044403	-0.0751868709921837
1.29714679718018	-1.65085959434509	-3.02269458770752	0.0921498015522957	0.388742804527283	-0.0750082284212112
1.29879236221313	-1.64755022525787	-3.02125406265259	0.0920789018273354	0.388467073440552	-0.0748260244727135
1.28735709190369	-1.63935959339142	-3.01740741729736	0.0920675545930862	0.38826322555542	-0.0746476054191589
1.29215705394745	-1.633828997612	-3.01239109039307	0.0920335948467255	0.388144552707672	-0.0744478553533554
1.28466236591339	-1.63549602031708	-3.0206253528595	0.0919719785451889	0.388022750616074	-0.0743193328380585
1.28058481216431	-1.63069748878479	-3.01077485084534	0.0920293405652046	0.387839168310165	-0.0742227956652641
1.27911531925201	-1.62505984306335	-3.01449036598206	0.0919777154922485	0.387685179710388	-0.0740649923682213
1.2715322971344	-1.62291836738586	-3.01135563850403	0.0920885279774666	0.387653201818466	-0.0739301592111588
1.27089464664459	-1.62015688419342	-3.00538420677185	0.0921574085950851	0.387491255998611	-0.0738403797149658
1.26340436935425	-1.61922204494476	-3.0092465877533	0.0921367481350899	0.387414664030075	-0.0737520977854729
1.26044940948486	-1.60972344875336	-3.01025819778442	0.0923109576106071	0.387250632047653	-0.0736302584409714
1.25816226005554	-1.60915315151215	-3.00879669189453	0.0922548994421959	0.387224942445755	-0.0735419765114784
1.2498140335083	-1.60468173027039	-3.01281189918518	0.0923878997564316	0.387191534042358	-0.0734354481101036
1.24515759944916	-1.60176539421082	-3.00984168052673	0.0925053507089615	0.387011229991913	-0.0733581632375717
1.24468541145325	-1.59557950496674	-3.0085186958313	0.0925432145595551	0.387020885944366	-0.0732216760516167
1.24178743362427	-1.59291636943817	-3.00297093391418	0.0926778391003609	0.387096136808395	-0.0731466487050056
1.2348039150238	-1.59078514575958	-3.00602340698242	0.0927855372428894	0.387063205242157	-0.0729895979166031
1.23024380207062	-1.58933472633362	-3.00749087333679	0.0928354859352112	0.387055605649948	-0.0729615241289139
1.22199630737305	-1.58298420906067	-3.01333045959473	0.093060240149498	0.387114852666855	-0.0728694275021553
1.22424244880676	-1.57808864116669	-3.01461458206177	0.0932075530290604	0.387178927659988	-0.0728501379489899
1.2144763469696	-1.57653605937958	-3.00590443611145	0.0933153331279755	0.387214362621307	-0.072750061750412
1.20872676372528	-1.57607889175415	-3.0137186050415	0.0935553014278412	0.38724684715271	-0.0727351978421211
1.20742309093475	-1.57497763633728	-3.01649355888367	0.0935576781630516	0.387398719787598	-0.072748214006424
1.20155835151672	-1.56572830677032	-3.01778984069824	0.0938733369112015	0.387454122304916	-0.0726560801267624
1.19726645946503	-1.56715154647827	-3.01758289337158	0.0939609110355377	0.387581944465637	-0.0726881101727486
1.19444561004639	-1.56354153156281	-3.0198221206665	0.0941340401768684	0.387671232223511	-0.0726427808403969
1.18562865257263	-1.56253898143768	-3.01699352264404	0.0943497717380524	0.387749403715134	-0.0727222934365273
1.186518907547	-1.55572664737701	-3.0245635509491	0.094416581094265	0.387887179851532	-0.0726571381092072
1.17831182479858	-1.55605959892273	-3.01883482933044	0.0946335941553116	0.388058602809906	-0.0726661682128906
1.17346858978271	-1.55279898643494	-3.02582883834839	0.0948480144143105	0.388182252645493	-0.0726609900593758
1.17015290260315	-1.5539231300354	-3.02659749984741	0.094901442527771	0.388219773769379	-0.0726128295063972
1.16530311107635	-1.54949903488159	-3.0242178440094	0.0950757414102554	0.388372898101807	-0.0726584941148758
1.16724598407745	-1.54747593402863	-3.03705501556396	0.0952315479516983	0.388469249010086	-0.072685606777668
1.16170537471771	-1.54823589324951	-3.03480815887451	0.09542316198349	0.388675808906555	-0.0727412477135658
1.15192151069641	-1.54612386226654	-3.03690695762634	0.0956578552722931	0.388745725154877	-0.0728062391281128
1.15489900112152	-1.54459166526794	-3.03753280639648	0.0956930443644524	0.388952255249023	-0.0729162022471428
1.14830052852631	-1.5424872636795	-3.04223656654358	0.0959400236606598	0.389207005500793	-0.0729942470788956
1.14886820316315	-1.5431113243103	-3.04284071922302	0.096075102686882	0.389210253953934	-0.0732185319066048
1.14055120944977	-1.5438928604126	-3.04491233825684	0.0962521582841873	0.389423370361328	-0.0733475312590599
1.1347963809967	-1.54318153858185	-3.04660511016846	0.0964861959218979	0.389531016349792	-0.0734110921621323
1.1335357427597	-1.54040837287903	-3.04648303985596	0.0965250059962273	0.389800250530243	-0.0733013898134232
1.13234341144562	-1.53616654872894	-3.04732227325439	0.0967055037617683	0.390021562576294	-0.0733199417591095
1.12304043769836	-1.53545951843262	-3.04857587814331	0.0967880412936211	0.390233933925629	-0.0733649358153343
1.12235581874847	-1.53374350070953	-3.05225968360901	0.0969056487083435	0.390372008085251	-0.0734946355223656
1.11753189563751	-1.53219509124756	-3.05572557449341	0.0970799326896667	0.390545457601547	-0.0734664276242256
1.11791181564331	-1.53365731239319	-3.05845093727112	0.0972040072083473	0.390736907720566	-0.0735508129000664
1.11187040805817	-1.53376352787018	-3.06236219406128	0.0974002406001091	0.390891671180725	-0.073557049036026
1.10791063308716	-1.53066027164459	-3.06538772583008	0.0975239425897598	0.391022443771362	-0.0736843049526215
1.11035978794098	-1.52591753005981	-3.06090426445007	0.0976272746920586	0.391085505485535	-0.073706679046154
1.10263693332672	-1.5275651216507	-3.07007479667664	0.0978191420435905	0.391248852014542	-0.0736853331327438
1.09973418712616	-1.52324020862579	-3.06291675567627	0.0979165434837341	0.391321957111359	-0.0736933350563049
1.09627985954285	-1.52379024028778	-3.06800198554993	0.0979726538062096	0.391408622264862	-0.073671892285347
1.09664678573608	-1.51951038837433	-3.06959414482117	0.0982141196727753	0.391414791345596	-0.0738603174686432
1.09349143505096	-1.51873672008514	-3.06853556632996	0.0982837006449699	0.391439944505692	-0.0738497599959373
1.09031474590302	-1.51502203941345	-3.07613635063171	0.0984364151954651	0.391543745994568	-0.0733203515410423
1.08154201507568	-1.5101158618927	-3.07410550117493	0.0985590443015099	0.39165934920311	-0.0726843103766441
1.08723855018616	-1.50164008140564	-3.07516884803772	0.0985359773039818	0.391883790493011	-0.0723753869533539
1.08209311962128	-1.49877452850342	-3.0727014541626	0.0986697897315025	0.392020225524902	-0.0722294077277184
1.07691419124603	-1.49945914745331	-3.07885384559631	0.0987423583865166	0.392103493213654	-0.0720454081892967
1.07662498950958	-1.49179661273956	-3.08090901374817	0.0989587604999542	0.392149537801743	-0.0719033628702164
1.07614254951477	-1.49041962623596	-3.0792670249939	0.0990734994411469	0.39227956533432	-0.0717136636376381
1.06989347934723	-1.48775887489319	-3.08737659454346	0.0993163883686066	0.392433434724808	-0.0715866461396217
1.06853497028351	-1.48931360244751	-3.07878184318542	0.0994094088673592	0.392430633306503	-0.071528472006321
1.06739616394043	-1.48589861392975	-3.08532452583313	0.0995338782668114	0.392627388238907	-0.0715362802147865
1.06485521793365	-1.48326480388641	-3.08559393882751	0.0997777879238129	0.392771631479263	-0.0714253634214401
1.06145715713501	-1.48392128944397	-3.09320998191834	0.0998770445585251	0.392785042524338	-0.0713365525007248
1.06045758724213	-1.48055410385132	-3.09121203422546	0.10003324598074	0.392920404672623	-0.0711556747555733
1.06223654747009	-1.47445034980774	-3.09459280967712	0.10027614235878	0.393168270587921	-0.0708847641944885
1.06426656246185	-1.47450864315033	-3.09904670715332	0.100437320768833	0.393343985080719	-0.0705767050385475
1.05527830123901	-1.47307252883911	-3.10233163833618	0.100672878324986	0.39352223277092	-0.070241704583168
1.06192147731781	-1.46409797668457	-3.100506067276	0.100884765386581	0.393708944320679	-0.0698317065834999
1.0618143081665	-1.46648705005646	-3.10609245300293	0.101091951131821	0.393985629081726	-0.0694416761398315
1.05694615840912	-1.46206223964691	-3.10898566246033	0.101332865655422	0.39420223236084	-0.0690470263361931
1.05819869041443	-1.45737075805664	-3.11200642585754	0.10155987739563	0.394425243139267	-0.068695954978466
1.05740308761597	-1.45664381980896	-3.11309480667114	0.101830154657364	0.394621282815933	-0.0683802887797356
1.05512964725494	-1.45062530040741	-3.1197714805603	0.102070920169353	0.394975006580353	-0.0680725872516632
1.05673944950104	-1.44873762130737	-3.12115955352783	0.102294944226742	0.395082980394363	-0.0678021013736725
1.0525426864624	-1.44693279266357	-3.12587857246399	0.102468103170395	0.395327568054199	-0.0675793811678886
1.05564570426941	-1.44058978557587	-3.12748908996582	0.102711573243141	0.395634859800339	-0.0672526881098747
1.05545055866241	-1.44108593463898	-3.12915730476379	0.102876670658588	0.395881593227386	-0.0669799968600273
1.05582821369171	-1.43699824810028	-3.13185405731201	0.103100948035717	0.396007210016251	-0.0667151659727097
1.06037843227386	-1.43069291114807	-3.13136029243469	0.103331506252289	0.396271377801895	-0.066405288875103
1.05299615859985	-1.43497252464294	-3.1373929977417	0.103510297834873	0.396585613489151	-0.0659913495182991
1.05971908569336	-1.4280149936676	-3.13919353485107	0.103611044585705	0.396639466285706	-0.0656582489609718
1.05696737766266	-1.42500233650208	-3.14139366149902	0.103851512074471	0.396995544433594	-0.0652414634823799
1.05988717079163	-1.41945159435272	-3.14450478553772	0.103983320295811	0.397096425294876	-0.0648054778575897
1.05458104610443	-1.41893494129181	-3.15287089347839	0.104197517037392	0.397260516881943	-0.064410001039505
1.06116187572479	-1.41108453273773	-3.14735579490662	0.104293808341026	0.397359162569046	-0.064041368663311
1.06337308883667	-1.40936946868896	-3.15552115440369	0.104425296187401	0.397594124078751	-0.0636259466409683
1.06228196620941	-1.40912580490112	-3.15448546409607	0.104633584618568	0.397690981626511	-0.0631913095712662
1.05745220184326	-1.40395271778107	-3.15758466720581	0.104802943766117	0.397813439369202	-0.0628140196204185
1.06468558311462	-1.39889216423035	-3.15617394447327	0.104935422539711	0.397904872894287	-0.0624845251441002
1.06293714046478	-1.39731764793396	-3.15874600410461	0.105083145201206	0.398128718137741	-0.0620741061866283
1.05640828609467	-1.39246916770935	-3.16381621360779	0.105316236615181	0.398159950971603	-0.0617029778659344
1.06288266181946	-1.38608527183533	-3.16016459465027	0.105357944965363	0.398359358310699	-0.0613588280975819
1.05681598186493	-1.38518726825714	-3.16847848892212	0.10557197779417	0.398502498865128	-0.0609211437404156
1.05219781398773	-1.37908279895782	-3.17011284828186	0.105655007064342	0.39854833483696	-0.0606043748557568
1.05413722991943	-1.37034034729004	-3.16679310798645	0.105727858841419	0.398703217506409	-0.0601739026606083
1.05667769908905	-1.36965882778168	-3.16851186752319	0.105919122695923	0.398784279823303	-0.0596820414066315
1.05048477649689	-1.36626505851746	-3.17185616493225	0.10608047991991	0.39886075258255	-0.059197511523962
1.05282533168793	-1.35631334781647	-3.17197751998901	0.106166534125805	0.398954421281815	-0.0587448328733444
1.05456352233887	-1.35808134078979	-3.17331600189209	0.106261849403381	0.399127930402756	-0.0582406409084797
1.04534959793091	-1.3521511554718	-3.17324447631836	0.106432609260082	0.399165868759155	-0.057749330997467
1.05025589466095	-1.34265148639679	-3.17813396453857	0.106545373797417	0.399279057979584	-0.0573031194508076
1.05046951770782	-1.34286415576935	-3.18130898475647	0.106616348028183	0.399368137121201	-0.0569018311798573
1.0473325252533	-1.33844327926636	-3.17907357215881	0.106629580259323	0.399381518363953	-0.0564477294683456
1.04418230056763	-1.33291506767273	-3.18489646911621	0.106832399964333	0.399591088294983	-0.0561652332544327
1.04816508293152	-1.33097195625305	-3.18435406684875	0.106910467147827	0.399632036685944	-0.0557836443185806
1.04488170146942	-1.33277988433838	-3.18717908859253	0.106960691511631	0.399784326553345	-0.0555276349186897
1.04584681987762	-1.32542276382446	-3.18357515335083	0.107159987092018	0.399833351373672	-0.05530920997262
1.04924082756042	-1.3268563747406	-3.18617391586304	0.107221968472004	0.39985579252243	-0.0551042892038822
1.04387855529785	-1.32543551921844	-3.19109272956848	0.107319787144661	0.400121778249741	-0.0549460388720036
1.04877865314484	-1.32091867923737	-3.18896794319153	0.10745207965374	0.400257080793381	-0.054769191890955
1.04186820983887	-1.32289171218872	-3.19185638427734	0.107651978731155	0.400341928005219	-0.0546631403267384
1.04374146461487	-1.31704092025757	-3.19267439842224	0.107655107975006	0.400509148836136	-0.054551474750042
1.04991602897644	-1.31807041168213	-3.19898819923401	0.107658810913563	0.400632500648499	-0.0544303432106972
1.04343259334564	-1.31744360923767	-3.19524645805359	0.107778124511242	0.400697559118271	-0.0543379187583923
1.04611694812775	-1.31340289115906	-3.19656777381897	0.107932478189468	0.400899946689606	-0.0542054362595081
1.04797959327698	-1.31441712379456	-3.19580340385437	0.107996813952923	0.400947332382202	-0.054063718765974
1.04274559020996	-1.31480479240417	-3.20365905761719	0.108055971562862	0.401012301445007	-0.0538760498166084
1.04757010936737	-1.30712413787842	-3.19984197616577	0.108263276517391	0.401229083538055	-0.0536316372454166
1.04506051540375	-1.30726730823517	-3.20261931419373	0.10837160050869	0.401267051696777	-0.0534168072044849
1.0454238653183	-1.30387687683105	-3.2015860080719	0.108315594494343	0.401298195123672	-0.0530966743826866
1.04342114925385	-1.29702210426331	-3.20587134361267	0.108439676463604	0.401520848274231	-0.0528043136000633
1.04144942760468	-1.29615569114685	-3.20583891868591	0.10867041349411	0.401499003171921	-0.0524570643901825
1.04482567310333	-1.29149293899536	-3.20198535919189	0.108543917536736	0.401527464389801	-0.0521024242043495
1.0435688495636	-1.2883152961731	-3.20676398277283	0.108728051185608	0.401704430580139	-0.051684532314539
1.04213583469391	-1.28449261188507	-3.20512080192566	0.108783707022667	0.401561260223389	-0.0513024628162384
1.04472923278809	-1.27769541740417	-3.21035861968994	0.108775116503239	0.401722103357315	-0.050949290394783
1.04619836807251	-1.27462148666382	-3.2130913734436	0.108939826488495	0.401764899492264	-0.0505729205906391
1.0415016412735	-1.27304124832153	-3.21075057983398	0.109044373035431	0.401784926652908	-0.0502014048397541
1.04387652873993	-1.26857721805573	-3.20578527450562	0.109066106379032	0.401840388774872	-0.0499001666903496
1.04201364517212	-1.26344084739685	-3.20766091346741	0.109199695289135	0.402003258466721	-0.0495703630149364
1.03795158863068	-1.26158165931702	-3.21526694297791	0.109271995723248	0.401965528726578	-0.0492865443229675
1.04383170604706	-1.25705087184906	-3.21377348899841	0.109194912016392	0.40197479724884	-0.0490445084869862
1.04207992553711	-1.25315880775452	-3.21323227882385	0.109291307628155	0.402120590209961	-0.0487039275467396
1.03655123710632	-1.25012397766113	-3.20768284797668	0.109382502734661	0.40204045176506	-0.0484878085553646
1.0392359495163	-1.24602949619293	-3.21060919761658	0.10928075760603	0.401985436677933	-0.0482377596199512
1.03847718238831	-1.24356842041016	-3.21189498901367	0.109390065073967	0.402083724737167	-0.0479809902608395
1.03449654579163	-1.24199020862579	-3.21150946617126	0.109323844313622	0.401966631412506	-0.0477237217128277
1.03318285942078	-1.23534190654755	-3.21508550643921	0.109407782554626	0.401966989040375	-0.0475401878356934
1.03595185279846	-1.23169112205505	-3.21214771270752	0.109339259564877	0.401936769485474	-0.0473745502531528
1.02871835231781	-1.23335659503937	-3.2116711139679	0.109301589429379	0.401946812868118	-0.0471235103905201
1.02964174747467	-1.2264312505722	-3.20745301246643	0.109451167285442	0.401777535676956	-0.0469375103712082
1.03303861618042	-1.22949004173279	-3.2101309299469	0.109337016940117	0.401718705892563	-0.0467611812055111
1.02887308597565	-1.2234548330307	-3.21227741241455	0.109272621572018	0.401686668395996	-0.0465984046459198
1.03106307983398	-1.21833407878876	-3.20511817932129	0.109345123171806	0.401509553194046	-0.0463460423052311
1.02453422546387	-1.21825432777405	-3.21272015571594	0.10933555662632	0.401402920484543	-0.0461560375988483
1.02594196796417	-1.21481144428253	-3.21372580528259	0.109242133796215	0.401295989751816	-0.0460915043950081
1.02747857570648	-1.21488010883331	-3.20828461647034	0.10929723829031	0.401232212781906	-0.0459542647004128
1.02131628990173	-1.21162593364716	-3.20863389968872	0.109371677041054	0.401071101427078	-0.0458400957286358
1.02577531337738	-1.20936787128448	-3.20547127723694	0.109276056289673	0.400948941707611	-0.0458425655961037
1.02456855773926	-1.21359431743622	-3.20687508583069	0.109320692718029	0.400968849658966	-0.0458129867911339
1.02081680297852	-1.21191918849945	-3.20470452308655	0.109342604875565	0.400762766599655	-0.0457612760365009
1.02762675285339	-1.20752465724945	-3.20208477973938	0.109324529767036	0.400663673877716	-0.0457518622279167
1.02251482009888	-1.21250152587891	-3.20652341842651	0.10943703353405	0.400663673877716	-0.0457563363015652
1.02220642566681	-1.21245431900024	-3.20003247261047	0.109341397881508	0.400459259748459	-0.0457371324300766
1.02308094501495	-1.20733964443207	-3.20426535606384	0.109421171247959	0.400419771671295	-0.045728538185358
1.02271807193756	-1.21165871620178	-3.20256972312927	0.109521389007568	0.400213867425919	-0.0457081682980061
1.02267050743103	-1.20816254615784	-3.20162391662598	0.109395205974579	0.400110632181168	-0.0456597916781902
1.02140367031097	-1.20523822307587	-3.19842553138733	0.109503827989101	0.400106310844421	-0.0455660484731197
1.02427279949188	-1.20705628395081	-3.1965799331665	0.109549984335899	0.399786084890366	-0.0455447100102901
1.02080869674683	-1.20671355724335	-3.19857716560364	0.109518118202686	0.399686247110367	-0.0454740263521671
1.02380084991455	-1.20144820213318	-3.19750928878784	0.109680473804474	0.39962437748909	-0.045418843626976
1.01756525039673	-1.20563745498657	-3.19953989982605	0.109678871929646	0.399361699819565	-0.0452508889138699
1.01830744743347	-1.19602477550507	-3.19997239112854	0.109735727310181	0.399309545755386	-0.0450625345110893
1.0227655172348	-1.19541668891907	-3.19704937934875	0.109821557998657	0.399214386940002	-0.0448218658566475
1.01485812664032	-1.19622123241425	-3.19711017608643	0.109922014176846	0.39899754524231	-0.0445269979536533
1.01708006858826	-1.18412363529205	-3.19189739227295	0.109968610107899	0.39886948466301	-0.0442192517220974
1.01911878585815	-1.18792200088501	-3.19086813926697	0.110020220279694	0.398741722106934	-0.043886836618185
1.00909721851349	-1.18746852874756	-3.19189047813416	0.110207356512547	0.398558586835861	-0.0436285622417927
1.01531302928925	-1.17836833000183	-3.19135284423828	0.110348001122475	0.398440301418304	-0.0434013567864895
1.01678419113159	-1.184077501297	-3.19645047187805	0.110424771904945	0.398379117250443	-0.0432020910084248
1.008957862854	-1.17704975605011	-3.19498634338379	0.11050895601511	0.398243427276611	-0.0429705604910851
1.00606000423431	-1.17099583148956	-3.19310402870178	0.110667049884796	0.398133426904678	-0.0428281202912331
1.00765597820282	-1.17147946357727	-3.19311475753784	0.110678173601627	0.398005604743958	-0.04262625426054
1.00267565250397	-1.17186081409454	-3.19487643241882	0.110689781606197	0.397942543029785	-0.0423696674406528
1.00537729263306	-1.16260421276093	-3.18990516662598	0.110918805003166	0.397737264633179	-0.0421538688242435
1.00661063194275	-1.16250538825989	-3.19040393829346	0.110978126525879	0.397705554962158	-0.0419786348938942
0.998534560203552	-1.16236662864685	-3.19197726249695	0.111085042357445	0.397575348615646	-0.0418622754514217
1.00199210643768	-1.15611636638641	-3.18478512763977	0.111189372837543	0.397463321685791	-0.0417136773467064
0.997331321239471	-1.15760588645935	-3.19123959541321	0.111380033195019	0.397329390048981	-0.0416660867631435
0.997117161750793	-1.1528342962265	-3.189120054245	0.11137355864048	0.397250205278397	-0.0416089184582233
1.00098359584808	-1.15555727481842	-3.19286584854126	0.111490853130817	0.397284060716629	-0.0416147224605083
0.991894960403442	-1.15575337409973	-3.19695973396301	0.111677564680576	0.397220194339752	-0.0416051335632801
0.99596905708313	-1.14984881877899	-3.18980622291565	0.11169670522213	0.397120952606201	-0.0415441580116749
0.998466491699219	-1.15589475631714	-3.19155931472778	0.111799366772175	0.39715701341629	-0.0415717922151089
0.993271172046661	-1.15643012523651	-3.1958339214325	0.111860364675522	0.397087723016739	-0.0415800735354424
0.995424032211304	-1.15326249599457	-3.1925687789917	0.11206841468811	0.397187769412994	-0.0415116660296917
0.990387976169586	-1.15696263313293	-3.19550657272339	0.112266652286053	0.39716625213623	-0.0416026338934898
0.994872689247131	-1.15192818641663	-3.19512677192688	0.112383164465427	0.397200256586075	-0.0416175313293934
0.996441721916199	-1.15372705459595	-3.19607377052307	0.112490132451057	0.397363543510437	-0.0416472777724266
0.992924332618713	-1.15664494037628	-3.19475960731506	0.112670987844467	0.39727970957756	-0.0417388044297695
0.999212622642517	-1.15320026874542	-3.19853377342224	0.112786203622818	0.397373408079147	-0.0418340601027012
0.994533777236938	-1.16042268276215	-3.20297765731812	0.112937562167645	0.397426813840866	-0.041853878647089
0.996549844741821	-1.15532732009888	-3.20727872848511	0.112975537776947	0.397510945796967	-0.0419328957796097
0.997223377227783	-1.16123080253601	-3.20387673377991	0.113149076700211	0.39767599105835	-0.0419295839965343
0.998297929763794	-1.16065728664398	-3.20267677307129	0.113188557326794	0.39762681722641	-0.0419438146054745
1.0026228427887	-1.15964543819427	-3.20342803001404	0.113263703882694	0.39782977104187	-0.0419480875134468
1.00064265727997	-1.16096460819244	-3.21130418777466	0.113587230443954	0.397823125123978	-0.0419042631983757
1.00188529491425	-1.1605464220047	-3.20795726776123	0.113533116877079	0.397864639759064	-0.041987769305706
1.00538861751556	-1.15949010848999	-3.21172380447388	0.113749526441097	0.398087233304977	-0.0419230312108994
1.00505709648132	-1.16453325748444	-3.21405100822449	0.113879777491093	0.398097038269043	-0.0420586429536343
1.0065324306488	-1.1638548374176	-3.21243739128113	0.113991260528564	0.398266583681107	-0.042058888822794
1.01208472251892	-1.16382837295532	-3.21607661247253	0.114047989249229	0.39843362569809	-0.0421547442674637
1.00566852092743	-1.1692271232605	-3.21735811233521	0.114185728132725	0.398444712162018	-0.0422063358128071
1.01073181629181	-1.16625154018402	-3.216139793396	0.114258974790573	0.398575872182846	-0.0423002168536186
1.01052665710449	-1.17046070098877	-3.22223520278931	0.114396467804909	0.398695766925812	-0.0423694401979446
1.0089111328125	-1.17081916332245	-3.22147941589355	0.114467300474644	0.398781985044479	-0.0424360930919647
1.00980031490326	-1.17278981208801	-3.21693015098572	0.114514015614986	0.399051129817963	-0.0425868295133114
1.00617456436157	-1.17377233505249	-3.22702932357788	0.114601589739323	0.39907631278038	-0.0426190607249737
1.01068711280823	-1.16798138618469	-3.22002959251404	0.114697389304638	0.39913809299469	-0.042649433016777
1.0077406167984	-1.17633819580078	-3.22061324119568	0.114767484366894	0.399276494979858	-0.0427246578037739
1.00810933113098	-1.17478036880493	-3.22580814361572	0.114717364311218	0.399301111698151	-0.0427860245108604
1.00632178783417	-1.17240929603577	-3.22241926193237	0.114899605512619	0.399517357349396	-0.0428755693137646
1.00629365444183	-1.17779350280762	-3.22293949127197	0.11484333127737	0.399440199136734	-0.042883075773716
1.00632429122925	-1.17398798465729	-3.22625207901001	0.114829517900944	0.399539083242416	-0.0429366454482079
1.00957894325256	-1.17480838298798	-3.2230076789856	0.114923380315304	0.399581134319305	-0.0429943278431892
1.00180840492249	-1.17903757095337	-3.2252790927887	0.114985555410385	0.399635195732117	-0.0430407524108887
1.00677847862244	-1.17458748817444	-3.22973990440369	0.114982679486275	0.399676322937012	-0.0430758930742741
1.00857985019684	-1.17745459079742	-3.2263355255127	0.115035466849804	0.399770170450211	-0.0430881828069687
1.00217854976654	-1.17704451084137	-3.23122310638428	0.115052700042725	0.399781793355942	-0.0431155413389206
1.00509119033813	-1.17487955093384	-3.22304344177246	0.115071631968021	0.399799972772598	-0.0431747660040855
1.00205600261688	-1.17833864688873	-3.23376750946045	0.11509931832552	0.399958848953247	-0.0431107841432095
1.00035047531128	-1.17842054367065	-3.23167157173157	0.115185983479023	0.399848312139511	-0.043090108782053
1.00341558456421	-1.17360007762909	-3.22640109062195	0.115130603313446	0.399953871965408	-0.0431039854884148
1.00104331970215	-1.18177700042725	-3.22733330726624	0.115257799625397	0.400002628564835	-0.0430554896593094
1.00123476982117	-1.17374753952026	-3.22933506965637	0.115201257169247	0.399977922439575	-0.0430366173386574
0.998253703117371	-1.17591595649719	-3.22747445106506	0.115273147821426	0.400055378675461	-0.0429423190653324
0.996728420257568	-1.17545986175537	-3.2388379573822	0.115386970341206	0.400017291307449	-0.0428909659385681
1.0013393163681	-1.17275881767273	-3.2351815700531	0.115338183939457	0.400111496448517	-0.0428329668939114
0.996061205863953	-1.17444097995758	-3.23737812042236	0.115419797599316	0.400205373764038	-0.0427481085062027
0.998073101043701	-1.16865694522858	-3.23256301879883	0.115521818399429	0.400118350982666	-0.0426461696624756
0.995649874210358	-1.16915941238403	-3.23081231117249	0.115382552146912	0.400222033262253	-0.0425874814391136
0.994453251361847	-1.1715931892395	-3.23673868179321	0.115568645298481	0.400266170501709	-0.0424620360136032
0.992713272571564	-1.16944229602814	-3.23450326919556	0.115570262074471	0.4001804292202	-0.0423618927598
0.994351983070374	-1.16585612297058	-3.23351716995239	0.115552738308907	0.400275111198425	-0.0422158166766167
0.994209289550781	-1.16615033149719	-3.23382878303528	0.115604467689991	0.40020552277565	-0.0420819595456123
0.990351736545563	-1.16287684440613	-3.2320077419281	0.115701377391815	0.400205284357071	-0.0419257283210754
0.991265177726746	-1.15878129005432	-3.22957944869995	0.115778908133507	0.400256842374802	-0.0417522974312305
0.992947220802307	-1.16181004047394	-3.23287439346313	0.115781247615814	0.400168597698212	-0.0416592545807362
0.993113934993744	-1.15715992450714	-3.23350024223328	0.115800097584724	0.400283634662628	-0.0415841117501259
0.989186525344849	-1.15878045558929	-3.23571372032166	0.115873768925667	0.400198131799698	-0.0414761640131474
0.98975944519043	-1.15535819530487	-3.2349009513855	0.115883812308311	0.400124132633209	-0.0414373092353344
0.994474232196808	-1.15749323368073	-3.23714351654053	0.116001687943935	0.400213569402695	-0.0412586405873299
0.988605201244354	-1.15450251102448	-3.2375009059906	0.116019196808338	0.400203734636307	-0.0410421900451183
0.99137806892395	-1.15130639076233	-3.2415885925293	0.116148859262466	0.400248140096664	-0.0409011766314507
0.991519033908844	-1.14910495281219	-3.23937559127808	0.116232499480247	0.400176554918289	-0.0407428294420242
0.987564146518707	-1.15273380279541	-3.23974227905273	0.116227090358734	0.400232315063477	-0.0406306199729443
0.990448892116547	-1.14814913272858	-3.23695158958435	0.11631240695715	0.400275588035584	-0.0404744483530521
0.987742066383362	-1.15096533298492	-3.24290132522583	0.116427697241306	0.400167316198349	-0.0404154062271118
0.990364253520966	-1.14851331710815	-3.23744940757751	0.116318017244339	0.400194525718689	-0.0403499491512775
0.99391770362854	-1.14709687232971	-3.23986959457397	0.116460897028446	0.400330394506454	-0.0402652248740196
0.986277639865875	-1.14671862125397	-3.24160718917847	0.116525068879128	0.400217056274414	-0.0403048917651176
0.990351855754852	-1.14689695835114	-3.23790574073792	0.116615973412991	0.400421261787415	-0.0401779934763908
0.982552886009216	-1.1451815366745	-3.23945069313049	0.116758428514004	0.400257468223572	-0.0401566177606583
0.993778765201569	-1.14305281639099	-3.23499035835266	0.116663262248039	0.400410264730453	-0.0401153564453125
0.989663183689117	-1.14778983592987	-3.24397444725037	0.116790309548378	0.400358319282532	-0.0399612933397293
0.988687038421631	-1.1389172077179	-3.23870229721069	0.116800308227539	0.400304436683655	-0.0398924089968205
0.989500105381012	-1.14254117012024	-3.24133539199829	0.116850771009922	0.40034008026123	-0.0397876799106598
0.992435812950134	-1.14006173610687	-3.24197840690613	0.116864129900932	0.400261968374252	-0.0397008657455444
0.991929411888123	-1.13874685764313	-3.24458742141724	0.116927251219749	0.400322169065475	-0.0395193509757519
0.991159856319427	-1.14009082317352	-3.247563123703	0.116953447461128	0.400151878595352	-0.0393159985542297
0.996039927005768	-1.13364589214325	-3.24030828475952	0.116922423243523	0.400211840867996	-0.0392166003584862
0.989680528640747	-1.14087045192719	-3.24491763114929	0.117036424577236	0.400217950344086	-0.0390628166496754
0.992986083030701	-1.13371670246124	-3.23894572257996	0.116981409490108	0.400037407875061	-0.0389506556093693
0.994655072689056	-1.13177454471588	-3.23461723327637	0.117086462676525	0.400067627429962	-0.0387985110282898
0.99112468957901	-1.13390004634857	-3.24451470375061	0.117100052535534	0.399882346391678	-0.0387052446603775
0.998826503753662	-1.13450753688812	-3.24419331550598	0.116996571421623	0.399839103221893	-0.0386055074632168
0.988503217697144	-1.13440179824829	-3.24398183822632	0.117066733539104	0.399830251932144	-0.038501612842083
0.99557638168335	-1.12971103191376	-3.23452687263489	0.117136508226395	0.39964833855629	-0.038419920951128
0.998561799526215	-1.13390612602234	-3.23587512969971	0.117042906582355	0.399580180644989	-0.0383833162486553
0.993916630744934	-1.13123190402985	-3.23386859893799	0.117021091282368	0.399477779865265	-0.0383317172527313
0.999015152454376	-1.13236975669861	-3.23872065544128	0.117186948657036	0.399443358182907	-0.0382888987660408
0.994309544563293	-1.13091778755188	-3.24043297767639	0.117229335010052	0.399236708879471	-0.0382613874971867
0.996123313903809	-1.12775313854218	-3.23237276077271	0.11710349470377	0.399170398712158	-0.0381594710052013
0.993184030056	-1.12948060035706	-3.2331326007843	0.117250055074692	0.399011760950089	-0.0380137003958225
0.996472120285034	-1.12486922740936	-3.22696661949158	0.117080092430115	0.398912847042084	-0.0378761030733585
0.995819687843323	-1.12838339805603	-3.23063802719116	0.117166891694069	0.398802071809769	-0.0377122908830643
0.99218362569809	-1.12335824966431	-3.22862315177917	0.117228738963604	0.398646920919418	-0.0375480577349663
1.00383198261261	-1.12439465522766	-3.227787733078	0.1171914935112	0.398553013801575	-0.0374618023633957
0.997422814369202	-1.12529969215393	-3.22973489761353	0.117316596210003	0.398441404104233	-0.0372898727655411
1.00041556358337	-1.12187075614929	-3.22574234008789	0.117195926606655	0.398252427577972	-0.0371499881148338
1.00315499305725	-1.12583327293396	-3.22338795661926	0.117320336401463	0.398185580968857	-0.0370791405439377
0.998842060565948	-1.12434458732605	-3.2346396446228	0.117332316935062	0.398030877113342	-0.0370051488280296
1.00420689582825	-1.12304723262787	-3.2265830039978	0.11739594489336	0.398066520690918	-0.0367774665355682
1.00018799304962	-1.12006306648254	-3.22763800621033	0.117364682257175	0.397911071777344	-0.0365953035652637
1.00339388847351	-1.11511921882629	-3.22663140296936	0.117449559271336	0.397828489542007	-0.0364720970392227
1.00283551216125	-1.11949324607849	-3.2206699848175	0.117465049028397	0.397724092006683	-0.0361939743161201
1.0013256072998	-1.11525940895081	-3.22765493392944	0.117487661540508	0.397614926099777	-0.0360619500279427
1.00217771530151	-1.11349821090698	-3.22932028770447	0.11760787665844	0.397595822811127	-0.0359056144952774
1.00133168697357	-1.11384546756744	-3.2260901927948	0.117730692028999	0.397380083799362	-0.0357868671417236
1.0028463602066	-1.11642742156982	-3.22290515899658	0.117709927260876	0.397450000047684	-0.0356796272099018
1.00032925605774	-1.11797833442688	-3.22527670860291	0.117846794426441	0.397379696369171	-0.0356400199234486
1.00353312492371	-1.1119122505188	-3.22219324111938	0.117949545383453	0.397192806005478	-0.0356920324265957
1.00057399272919	-1.11645340919495	-3.22536873817444	0.118038959801197	0.397191375494003	-0.0357020236551762
1.00278472900391	-1.11347329616547	-3.22393107414246	0.118012145161629	0.397113621234894	-0.035691574215889
1.00871086120605	-1.11303877830505	-3.22612357139587	0.118139870464802	0.397206962108612	-0.0355866253376007
1.0004643201828	-1.11693823337555	-3.22502040863037	0.11821860820055	0.397088587284088	-0.0354650244116783
1.00265991687775	-1.11130619049072	-3.22541570663452	0.118276134133339	0.397183746099472	-0.0353082455694675
1.00702559947968	-1.11592125892639	-3.2251992225647	0.118380814790726	0.397137641906738	-0.0352427959442139
1.0038982629776	-1.11279404163361	-3.22972822189331	0.118558697402477	0.397132128477097	-0.0351414456963539
1.00751769542694	-1.11268293857574	-3.23494839668274	0.118719354271889	0.397197395563126	-0.0350653082132339
1.00784385204315	-1.11432301998138	-3.23236799240112	0.118883490562439	0.397201985120773	-0.0351360775530338
1.01163446903229	-1.10911905765533	-3.2278048992157	0.118837349116802	0.397257059812546	-0.0350027345120907
1.00872910022736	-1.11760115623474	-3.22625589370728	0.118999913334846	0.39723402261734	-0.0349982641637325
1.0111380815506	-1.11374199390411	-3.2304413318634	0.119076266884804	0.397315323352814	-0.0351451300084591
1.00941896438599	-1.11838984489441	-3.23658990859985	0.119201436638832	0.397420942783356	-0.0354536585509777
1.01497495174408	-1.11770021915436	-3.23074531555176	0.119186155498028	0.397373378276825	-0.0356729403138161
1.01726162433624	-1.12023770809174	-3.22272157669067	0.119175940752029	0.397479772567749	-0.0352815352380276
1.01603007316589	-1.1147129535675	-3.22749090194702	0.119170576334	0.397352963685989	-0.0349100232124329
1.02081143856049	-1.10780143737793	-3.23198223114014	0.119323998689651	0.397458016872406	-0.0344980657100677
1.02017259597778	-1.10698735713959	-3.23291754722595	0.119402647018433	0.39728319644928	-0.034135963767767
1.02293419837952	-1.10346126556396	-3.23122668266296	0.119504317641258	0.397355139255524	-0.0338422507047653
1.02208495140076	-1.10481333732605	-3.23773908615112	0.119628101587296	0.397306829690933	-0.0335129164159298
1.02281141281128	-1.10124528408051	-3.2294819355011	0.119711190462112	0.397109717130661	-0.033268790692091
1.02621066570282	-1.10138273239136	-3.22747325897217	0.119707636535168	0.397103518247604	-0.0329972319304943
1.02512300014496	-1.09899830818176	-3.22878503799438	0.119751580059528	0.396912604570389	-0.0327708683907986
1.02790260314941	-1.09483420848846	-3.22713208198547	0.119717285037041	0.396798729896545	-0.0325620397925377
1.02196002006531	-1.09325242042542	-3.22892904281616	0.119840674102306	0.396655082702637	-0.032398447394371
1.02819871902466	-1.09025526046753	-3.22076535224915	0.119768142700195	0.396423131227493	-0.0322750099003315
1.03184795379639	-1.09339463710785	-3.22144293785095	0.119757547974586	0.396272599697113	-0.032124225050211
1.02480256557465	-1.08886873722076	-3.22249150276184	0.119687467813492	0.396072536706924	-0.0319691598415375
1.02888095378876	-1.0858781337738	-3.21887898445129	0.119773641228676	0.395974516868591	-0.0318287238478661
1.02520501613617	-1.08838427066803	-3.21100616455078	0.119736731052399	0.395689398050308	-0.0317536816000938
1.03011226654053	-1.0859090089798	-3.21503305435181	0.119621582329273	0.395533531904221	-0.0316885598003864
1.02701306343079	-1.09137666225433	-3.21402955055237	0.119550667703152	0.395344257354736	-0.0318737290799618
1.02512979507446	-1.0925544500351	-3.21301364898682	0.119462229311466	0.395114153623581	-0.032663356512785
1.02582466602325	-1.09847164154053	-3.21346664428711	0.119396224617958	0.394985854625702	-0.032785676419735
1.02395141124725	-1.09068703651428	-3.20469570159912	0.119272261857986	0.394611358642578	-0.0322149880230427
1.02654480934143	-1.08676970005035	-3.20293927192688	0.119118936359882	0.394492238759995	-0.0318431071937084
1.02132153511047	-1.08401799201965	-3.20033240318298	0.119128286838531	0.394153743982315	-0.0316032618284225
1.02537071704865	-1.07842469215393	-3.19724369049072	0.119111314415932	0.393919259309769	-0.031385526061058
1.01813435554504	-1.08097612857819	-3.19886684417725	0.119113847613335	0.393561720848084	-0.0312046483159065
1.01757538318634	-1.07614290714264	-3.19340133666992	0.11910056322813	0.393203943967819	-0.0311782620847225
1.02210557460785	-1.07788491249084	-3.19082689285278	0.119091227650642	0.392949372529984	-0.0311161857098341
1.01346683502197	-1.08176863193512	-3.1837465763092	0.119001254439354	0.392508953809738	-0.0310762003064156
1.02177178859711	-1.07809007167816	-3.1878981590271	0.118897989392281	0.392228662967682	-0.0310318060219288
1.02304375171661	-1.08001005649567	-3.17942476272583	0.118844047188759	0.391916066408157	-0.0309329908341169
1.01550447940826	-1.07771742343903	-3.18481779098511	0.118772186338902	0.391531527042389	-0.0308437086641788
1.02074921131134	-1.07486128807068	-3.17822957038879	0.118741765618324	0.391296535730362	-0.0307658277451992
1.01929211616516	-1.07754445075989	-3.17807579040527	0.118741765618324	0.391007870435715	-0.0308244414627552
1.01795279979706	-1.07441306114197	-3.17855095863342	0.118810452520847	0.390782088041306	-0.0307542271912098
1.01771175861359	-1.07500731945038	-3.17029786109924	0.118845567107201	0.39052078127861	-0.0307768117636442
1.01809656620026	-1.07826340198517	-3.17403197288513	0.118886731564999	0.390319764614105	-0.0308376457542181
1.02156054973602	-1.07584035396576	-3.17111945152283	0.11884780973196	0.390142738819122	-0.0308327935636044
1.01909554004669	-1.08191204071045	-3.17260408401489	0.118904836475849	0.390027195215225	-0.0308781415224075
1.01788878440857	-1.07680511474609	-3.17845273017883	0.118951641023159	0.389923542737961	-0.0310016665607691
1.02187645435333	-1.07903623580933	-3.17059993743896	0.118956111371517	0.389854460954666	-0.0310254972428083
1.01729440689087	-1.08491969108582	-3.17443990707397	0.119017362594604	0.389825224876404	-0.0311049353331327
1.01679134368896	-1.07943999767303	-3.17024493217468	0.119303502142429	0.389721244573593	-0.0312307290732861
1.02357578277588	-1.08415544033051	-3.17274975776672	0.119257710874081	0.3896763920784	-0.0315358079969883
1.01505219936371	-1.08811438083649	-3.17403292655945	0.119348250329494	0.389748781919479	-0.0321464911103249
1.02406489849091	-1.08820986747742	-3.17938423156738	0.119449689984322	0.38982492685318	-0.0321634374558926
1.01981949806213	-1.08965075016022	-3.17782998085022	0.119534946978092	0.389799326658249	-0.0317822173237801
1.02371883392334	-1.0794997215271	-3.18079400062561	0.11961405724287	0.389881074428558	-0.0315281674265862
1.02899706363678	-1.08012247085571	-3.18393754959106	0.119840696454048	0.390005618333817	-0.0312894470989704
1.01948833465576	-1.08008396625519	-3.18467283248901	0.12013378739357	0.390075862407684	-0.0309358909726143
1.02788496017456	-1.07060873508453	-3.18215036392212	0.120206966996193	0.390145152807236	-0.0307064391672611
1.02815556526184	-1.07647824287415	-3.189617395401	0.120508089661598	0.390302360057831	-0.0304142702370882
1.03102099895477	-1.07164013385773	-3.18475461006165	0.120634734630585	0.390425205230713	-0.0301205292344093
1.03228795528412	-1.06922006607056	-3.19293928146362	0.120897933840752	0.390657037496567	-0.0298010036349297
1.02837884426117	-1.06974685192108	-3.18946838378906	0.120985686779022	0.390734434127808	-0.0301052425056696
1.03095483779907	-1.06849765777588	-3.19653534889221	0.121146038174629	0.391049414873123	-0.030340326949954
1.02971541881561	-1.06626796722412	-3.20110654830933	0.121310405433178	0.391254961490631	-0.0297926887869835
1.0343120098114	-1.05199611186981	-3.19760704040527	0.12133476883173	0.391500145196915	-0.0289854519069195
1.02698850631714	-1.05082178115845	-3.20573210716248	0.121600918471813	0.391772985458374	-0.0282184965908527
1.02791678905487	-1.03838276863098	-3.2037045955658	0.121852248907089	0.391780972480774	-0.0276108998805285
1.02932286262512	-1.03335070610046	-3.20807886123657	0.122048147022724	0.392145693302155	-0.027007769793272
1.02349448204041	-1.0308700799942	-3.21367859840393	0.122377559542656	0.392307817935944	-0.0265235584229231
1.02733063697815	-1.02726149559021	-3.206955909729	0.122494973242283	0.392394036054611	-0.0261197835206985
1.0237147808075	-1.02785801887512	-3.21761274337769	0.122692570090294	0.392665922641754	-0.0256983768194914
1.02372753620148	-1.02090620994568	-3.2200345993042	0.12283831089735	0.392787665128708	-0.0254048556089401
1.02526688575745	-1.01443934440613	-3.21698999404907	0.123001180589199	0.392959892749786	-0.0251709055155516
1.01818299293518	-1.01779985427856	-3.22301745414734	0.123128086328506	0.393077403306961	-0.0252566654235125
1.01628053188324	-1.02382409572601	-3.21944165229797	0.123111635446548	0.393306910991669	-0.0263078846037388
1.01720547676086	-1.02288329601288	-3.22481894493103	0.123043112456799	0.39351350069046	-0.0265559311956167
1.02067029476166	-1.01652026176453	-3.2204921245575	0.122997641563416	0.393708616495132	-0.0257671531289816
1.0098602771759	-1.01406157016754	-3.23127913475037	0.123147085309029	0.393881946802139	-0.0251622013747692
1.01421630382538	-1.00373470783234	-3.22554111480713	0.123171634972095	0.394064217805862	-0.0248380787670612
1.01648378372192	-1.0031510591507	-3.23155951499939	0.123370572924614	0.394131511449814	-0.0245319977402687
1.00654208660126	-1.0040340423584	-3.23150777816772	0.123602315783501	0.394304424524307	-0.0243069883435965
1.01316654682159	-1.0046980381012	-3.24006986618042	0.123744010925293	0.394566118717194	-0.0241890829056501
1.00795650482178	-1.00142538547516	-3.23621726036072	0.12380588054657	0.394578158855438	-0.0243274439126253
1.00993871688843	-1.00169825553894	-3.23950052261353	0.124012224376202	0.394860029220581	-0.0242671947926283
1.00621235370636	-1.00351822376251	-3.24248433113098	0.124021604657173	0.39490795135498	-0.0243258271366358
1.00785970687866	-0.99781209230423	-3.24068188667297	0.124032095074654	0.395096600055695	-0.0243467669934034
1.00081956386566	-1.00211203098297	-3.24913334846497	0.124144524335861	0.395314812660217	-0.0243546534329653
1.00351691246033	-0.992595374584198	-3.24335479736328	0.124157883226871	0.395389795303345	-0.0243625734001398
0.997429966926575	-1.00050830841064	-3.2479076385498	0.124272577464581	0.3954718708992	-0.0243516229093075
1.00153875350952	-0.992828369140625	-3.2494068145752	0.12427069991827	0.395724713802338	-0.0244078058749437
0.990882098674774	-0.999490559101105	-3.25358295440674	0.124414414167404	0.395912915468216	-0.0244650468230248
0.993193984031677	-0.989915013313293	-3.25383114814758	0.124535232782364	0.396007388830185	-0.0244349744170904
0.990609288215637	-0.993165671825409	-3.25163292884827	0.124630443751812	0.396157085895538	-0.0244184155017138
0.989775121212006	-0.988949358463287	-3.25284624099731	0.124610580503941	0.396299719810486	-0.0243465956300497
0.989623367786407	-0.989322006702423	-3.25947117805481	0.124778866767883	0.396468430757523	-0.024255121126771
0.984567582607269	-0.985977828502655	-3.26229071617126	0.124799713492393	0.396558612585068	-0.0241233799606562
0.984947621822357	-0.986796617507935	-3.26034283638	0.124840743839741	0.396723628044128	-0.0239398125559092
0.976438939571381	-0.980344593524933	-3.25611639022827	0.124905250966549	0.396739095449448	-0.0237700138241053
0.9798224568367	-0.975772500038147	-3.26458883285522	0.125032633543015	0.396922737360001	-0.0235406942665577
0.977307915687561	-0.972139298915863	-3.26991748809814	0.12503769993782	0.396823108196259	-0.0233112890273333
0.973886549472809	-0.973725616931915	-3.26327562332153	0.125137865543365	0.397031426429749	-0.0229853224009275
0.966459572315216	-0.970419406890869	-3.26119780540466	0.125231578946114	0.397033661603928	-0.0226638074964285
0.970227420330048	-0.960775971412659	-3.26259565353394	0.125241488218307	0.397041440010071	-0.0224023554474115
0.964278042316437	-0.96368271112442	-3.26964020729065	0.125289082527161	0.397087007761002	-0.0219600051641464
0.962124466896057	-0.951686263084412	-3.26704263687134	0.125411704182625	0.397132486104965	-0.0217114333063364
0.955400228500366	-0.950650990009308	-3.27217149734497	0.125483855605125	0.397129952907562	-0.0213742442429066
0.956503450870514	-0.945647478103638	-3.27017188072205	0.125510409474373	0.397054225206375	-0.0210332628339529
0.954114139080048	-0.943505525588989	-3.2730176448822	0.125570401549339	0.397150278091431	-0.0207151491194963
0.948219358921051	-0.941467523574829	-3.26921463012695	0.125626713037491	0.397054076194763	-0.0203934703022242
0.947347402572632	-0.935392916202545	-3.26664185523987	0.125752508640289	0.397221446037292	-0.0200837142765522
0.939932942390442	-0.929165542125702	-3.27250242233276	0.125835329294205	0.397049993276596	-0.0198909305036068
0.939386367797852	-0.927346885204315	-3.27380108833313	0.125953420996666	0.39711531996727	-0.0196433085948229
0.931670129299164	-0.923374474048615	-3.27961897850037	0.126051157712936	0.396992057561874	-0.0194488018751144
0.932139456272125	-0.918859422206879	-3.26865243911743	0.12605132162571	0.397174566984177	-0.0191918108612299
0.926661968231201	-0.917332053184509	-3.27662539482117	0.126038461923599	0.397041916847229	-0.0192653387784958
0.917057275772095	-0.920907080173492	-3.28453183174133	0.126204788684845	0.397261410951614	-0.0201851353049278
0.919353246688843	-0.924087464809418	-3.28199815750122	0.126162320375443	0.397336959838867	-0.0209515187889338
0.917650103569031	-0.926045536994934	-3.27432537078857	0.126148089766502	0.397361427545547	-0.0201826300472021
0.920320332050323	-0.908639848232269	-3.27559471130371	0.126163095235825	0.397356748580933	-0.0192039757966995
0.913870871067047	-0.907132923603058	-3.28295183181763	0.126370549201965	0.397671937942505	-0.018711993470788
0.910524606704712	-0.895884215831757	-3.28633165359497	0.126524820923805	0.397676229476929	-0.0182815734297037
0.904375851154327	-0.899026870727539	-3.28631496429443	0.12683279812336	0.397785395383835	-0.0178444888442755
0.910626351833344	-0.890311002731323	-3.29309582710266	0.127020999789238	0.397934883832932	-0.0176622532308102
0.90157562494278	-0.89974057674408	-3.29666328430176	0.127235502004623	0.39810773730278	-0.017546659335494
0.907470405101776	-0.890866696834564	-3.29576826095581	0.127375423908234	0.398259162902832	-0.0174229685217142
0.902206003665924	-0.899006068706512	-3.30285859107971	0.127582684159279	0.398455590009689	-0.0173346158117056
0.904223501682281	-0.889454007148743	-3.30010890960693	0.127730056643486	0.398663908243179	-0.0173046588897705
0.896560907363892	-0.89512050151825	-3.30780458450317	0.128000646829605	0.398805201053619	-0.0172968469560146
0.902779698371887	-0.886660218238831	-3.30855393409729	0.128118544816971	0.399140000343323	-0.017163559794426
0.902368485927582	-0.891673862934113	-3.31589484214783	0.128385648131371	0.399373888969421	-0.0171445775777102
0.90019291639328	-0.890532791614532	-3.31432938575745	0.128466740250587	0.399731397628784	-0.0170931816101074
0.904100656509399	-0.890227079391479	-3.32304978370667	0.128766790032387	0.400045573711395	-0.0170150697231293
0.901814222335815	-0.888929784297943	-3.32257103919983	0.128943368792534	0.400303781032562	-0.0170678906142712
0.900748074054718	-0.896756827831268	-3.33309841156006	0.129178330302238	0.40072363615036	-0.0171247739344835
0.904605448246002	-0.895803928375244	-3.32903170585632	0.1293024122715	0.401247352361679	-0.0180840119719505
0.900751292705536	-0.906712234020233	-3.33975601196289	0.129525616765022	0.401575595140457	-0.0190481208264828
0.905955612659454	-0.908294379711151	-3.34868621826172	0.129725396633148	0.402120739221573	-0.018398854881525
0.906605124473572	-0.895472824573517	-3.33825063705444	0.129852458834648	0.402525573968887	-0.0175379291176796
0.906609833240509	-0.895215928554535	-3.34996938705444	0.130168303847313	0.402980864048004	-0.0170050580054522
0.903573513031006	-0.886644959449768	-3.35613560676575	0.130386754870415	0.40339657664299	-0.0166267715394497
0.900142073631287	-0.888986766338348	-3.36793422698975	0.13079047203064	0.403810441493988	-0.0161665957421064
0.909659385681152	-0.885522305965424	-3.36469912528992	0.131041258573532	0.404255330562592	-0.0158850736916065
0.905635297298431	-0.886451303958893	-3.37036490440369	0.131342753767967	0.404482871294022	-0.0156810898333788
0.910597205162048	-0.884767830371857	-3.37372207641602	0.131579011678696	0.404998481273651	-0.0154639109969139
0.908353209495544	-0.881730914115906	-3.36675548553467	0.131739929318428	0.405165374279022	-0.015261827968061
0.903838813304901	-0.88471907377243	-3.38093709945679	0.132057160139084	0.405498117208481	-0.0150614036247134
0.912493348121643	-0.877203583717346	-3.37421059608459	0.132135272026062	0.405928045511246	-0.0147941298782825
0.903083443641663	-0.876659870147705	-3.38430213928223	0.132292792201042	0.406117260456085	-0.0144999418407679
0.907207906246185	-0.876448154449463	-3.39024877548218	0.132468357682228	0.406487971544266	-0.0141780730336905
0.906769752502441	-0.867331147193909	-3.39388060569763	0.132555142045021	0.406613677740097	-0.0140100307762623
0.90478515625	-0.877688229084015	-3.39181208610535	0.132637411355972	0.406892776489258	-0.0140465432778001
0.900506973266602	-0.883851706981659	-3.39151525497437	0.132593214511871	0.407170802354813	-0.0160630457103252
0.89748477935791	-0.899815678596497	-3.39101576805115	0.132479131221771	0.407413601875305	-0.017743568867445
0.898281216621399	-0.899563193321228	-3.39156937599182	0.132302761077881	0.407762438058853	-0.0169778801500797
0.903092205524445	-0.881006598472595	-3.39164066314697	0.132208198308945	0.407867074012756	-0.015266708098352
0.894376039505005	-0.872214138507843	-3.39874267578125	0.132377550005913	0.408022373914719	-0.0139848487451673
0.892014801502228	-0.852885544300079	-3.39572501182556	0.132567539811134	0.408020943403244	-0.0129065467044711
0.887866973876953	-0.846316993236542	-3.4057445526123	0.132779762148857	0.408098131418228	-0.0118424296379089
0.890451490879059	-0.837236404418945	-3.39868330955505	0.132781505584717	0.407996207475662	-0.0111571541056037
0.882920980453491	-0.843754947185516	-3.40771579742432	0.132947757840157	0.40796884894371	-0.0107407001778483
0.886607468128204	-0.833598375320435	-3.39210081100464	0.132908642292023	0.407990872859955	-0.0104194963350892
0.878980576992035	-0.829263150691986	-3.40128779411316	0.132926121354103	0.407629162073135	-0.0100271916016936
0.876739203929901	-0.827000558376312	-3.39591097831726	0.133089199662209	0.407607614994049	-0.00954075157642365
0.870358049869537	-0.818702876567841	-3.39065456390381	0.133105844259262	0.407399088144302	-0.00901558250188828
0.872488260269165	-0.816114842891693	-3.39914917945862	0.133166611194611	0.407227635383606	-0.00849675200879574
0.872266590595245	-0.808676421642303	-3.39074277877808	0.13317134976387	0.40716627240181	-0.0079912394285202
0.859853863716125	-0.807533264160156	-3.39345026016235	0.133199423551559	0.406950086355209	-0.00766229955479503
0.863315045833588	-0.802262544631958	-3.39123678207397	0.133151352405548	0.40693598985672	-0.00752126472070813
0.845106899738312	-0.80698424577713	-3.38937664031982	0.133163973689079	0.406707674264908	-0.00831230171024799
0.846570730209351	-0.828953504562378	-3.39724230766296	0.13307198882103	0.406787067651749	-0.0117091555148363
0.843324303627014	-0.839930534362793	-3.38791751861572	0.132868722081184	0.406903654336929	-0.0131493555381894
0.847706854343414	-0.825235247612	-3.38144421577454	0.132631257176399	0.406778067350388	-0.0107762832194567
0.847191691398621	-0.809195995330811	-3.37871551513672	0.132639184594154	0.406624138355255	-0.00920600723475218
0.831349492073059	-0.802709221839905	-3.38930511474609	0.132847473025322	0.406570911407471	-0.00871410313993692
0.833945631980896	-0.782581686973572	-3.38627290725708	0.133110821247101	0.406622409820557	-0.00785777065902948
0.825622022151947	-0.785557150840759	-3.39560770988464	0.133254572749138	0.406499117612839	-0.00746998656541109
0.825809299945831	-0.791815936565399	-3.38823699951172	0.133322909474373	0.406420916318893	-0.00725075788795948
0.831185221672058	-0.789417803287506	-3.38410830497742	0.133303478360176	0.406189322471619	-0.00742659391835332
0.823009490966797	-0.793772995471954	-3.38596773147583	0.133423060178757	0.405904352664948	-0.00740256253629923
0.828630924224854	-0.785541236400604	-3.37872838973999	0.133564025163651	0.405821472406387	-0.00731558678671718
0.821390509605408	-0.78710925579071	-3.38034915924072	0.133490353822708	0.405431866645813	-0.00750732654705644
0.82148015499115	-0.789068341255188	-3.37652063369751	0.133582428097725	0.405315518379211	-0.00730362674221396
0.828677892684937	-0.778280735015869	-3.37307095527649	0.13349960744381	0.405104011297226	-0.00724857812747359
0.81860214471817	-0.784842431545258	-3.37362146377563	0.133434325456619	0.40481224656105	-0.00721026351675391
0.823692142963409	-0.783047914505005	-3.37308883666992	0.133335724473	0.404675245285034	-0.00726308068260551
0.816237211227417	-0.781375050544739	-3.3579568862915	0.133273363113403	0.40437114238739	-0.00736723653972149
0.81865531206131	-0.786271452903748	-3.36549401283264	0.133329182863235	0.404200613498688	-0.00738404178991914
0.817443072795868	-0.781996130943298	-3.36595582962036	0.133299097418785	0.40395924448967	-0.00752255786210299
0.812792539596558	-0.789368867874146	-3.35899806022644	0.133393675088882	0.40376216173172	-0.00749371061101556
0.819265067577362	-0.782565891742706	-3.35976219177246	0.133331090211868	0.403544336557388	-0.00760728353634477
0.814849436283112	-0.784355998039246	-3.3583767414093	0.133330598473549	0.403282016515732	-0.00773067492991686
0.811522901058197	-0.792367517948151	-3.35473680496216	0.133226096630096	0.403033167123795	-0.00774400634691119
0.815072417259216	-0.785481929779053	-3.35210657119751	0.133103296160698	0.402859717607498	-0.00795830134302378
0.812393248081207	-0.791261434555054	-3.35428786277771	0.133055284619331	0.402657777070999	-0.00810451805591583
0.81555300951004	-0.788648724555969	-3.343754529953	0.132884606719017	0.40241938829422	-0.00841798540204763
0.805056989192963	-0.79464066028595	-3.34756350517273	0.132912546396255	0.402073740959167	-0.0086852153763175
0.814617455005646	-0.796306788921356	-3.34678483009338	0.132757425308228	0.401890814304352	-0.00908632110804319
0.813261985778809	-0.799172401428223	-3.3367657661438	0.132688298821449	0.401540577411652	-0.00933664012700319
0.815475046634674	-0.802163779735565	-3.3358199596405	0.132607281208038	0.401358544826508	-0.00948141701519489
0.812302887439728	-0.797042906284332	-3.33226895332336	0.13244691491127	0.401056945323944	-0.00992336589843035
0.811316132545471	-0.810235500335693	-3.33297395706177	0.132433101534843	0.400744169950485	-0.0103020956739783
0.816887319087982	-0.809345781803131	-3.31936383247375	0.132194548845291	0.400450497865677	-0.0105860000476241
0.814402878284454	-0.817649900913239	-3.32470917701721	0.132130727171898	0.40011739730835	-0.0107238348573446
0.823594927787781	-0.816410303115845	-3.32090425491333	0.13200855255127	0.399931401014328	-0.0108687411993742
0.817987203598022	-0.822126507759094	-3.31533455848694	0.131859630346298	0.399539232254028	-0.0110495947301388
0.829333126544952	-0.8209028840065	-3.3173987865448	0.131764322519302	0.399282723665237	-0.0112158106639981
0.828554630279541	-0.825802147388458	-3.30835223197937	0.131528988480568	0.398809105157852	-0.0115096820518374
0.834586203098297	-0.830241322517395	-3.30498194694519	0.131559699773788	0.398674756288528	-0.0116762360557914
0.832091629505157	-0.834550440311432	-3.3037850856781	0.131493970751762	0.398233950138092	-0.0118143148720264
0.842281758785248	-0.834861040115356	-3.30310916900635	0.131317585706711	0.398017972707748	-0.0119399279356003
0.838862180709839	-0.838964343070984	-3.29489898681641	0.131215363740921	0.397675633430481	-0.0121619459241629
0.851227521896362	-0.842983305454254	-3.29015231132507	0.131073132157326	0.397390365600586	-0.0122772473841906
0.848916828632355	-0.846876680850983	-3.29343104362488	0.131055533885956	0.396974384784698	-0.0123646426945925
0.859307885169983	-0.850046098232269	-3.28520393371582	0.131061241030693	0.396898299455643	-0.0123740071430802
0.863195300102234	-0.851564586162567	-3.27840876579285	0.130865499377251	0.396361082792282	-0.0124471439048648
0.864361345767975	-0.856810748577118	-3.28783059120178	0.13089744746685	0.396197199821472	-0.0126378498971462
0.869198322296143	-0.858145415782928	-3.28281164169312	0.130822896957397	0.395856946706772	-0.0126983569934964
0.879518747329712	-0.862783670425415	-3.2822790145874	0.130709260702133	0.395548611879349	-0.0127712795510888
0.87681245803833	-0.870193839073181	-3.27954816818237	0.130677849054337	0.395324289798737	-0.0127625931054354
0.889470875263214	-0.868875503540039	-3.26828002929688	0.130674436688423	0.395083874464035	-0.0128002082929015
0.887952566146851	-0.876789271831512	-3.27718472480774	0.130646139383316	0.394668757915497	-0.0129928532987833
0.900992870330811	-0.878371298313141	-3.27843713760376	0.130665004253387	0.394526362419128	-0.013153575360775
0.897826552391052	-0.890457928180695	-3.27497482299805	0.130771487951279	0.394279181957245	-0.0133879063650966
0.910032212734222	-0.891661405563354	-3.27282667160034	0.130673184990883	0.394134134054184	-0.0136494114995003
0.912671089172363	-0.904183685779572	-3.27784132957459	0.130840927362442	0.393987685441971	-0.0139069212600589
0.919343173503876	-0.903181314468384	-3.27193856239319	0.130848675966263	0.393808424472809	-0.0141998147591949
0.924277722835541	-0.915061771869659	-3.27577543258667	0.1309435069561	0.393836498260498	-0.0145816151052713
0.931543588638306	-0.922702372074127	-3.27524209022522	0.130997404456139	0.393700867891312	-0.0149797666817904
0.937514245510101	-0.927727997303009	-3.27665281295776	0.13105808198452	0.393812447786331	-0.0154016492888331
0.942092895507813	-0.939881324768066	-3.28383779525757	0.131258308887482	0.393813133239746	-0.0158245023339987
0.953366458415985	-0.944364428520203	-3.27711462974548	0.131313249468803	0.393840283155441	-0.0163420401513577
0.956353187561035	-0.960387766361237	-3.28833627700806	0.131559237837791	0.393945723772049	-0.0167964939028025
0.964627981185913	-0.959456503391266	-3.28862953186035	0.131745010614395	0.394072383642197	-0.0173286087810993
0.970212817192078	-0.973118722438812	-3.28820729255676	0.131913334131241	0.39418563246727	-0.0178777482360601
0.979971051216125	-0.980937421321869	-3.29263591766357	0.132028952240944	0.394337445497513	-0.0184524655342102
0.988468170166016	-0.996696889400482	-3.29762315750122	0.132260903716087	0.39457243680954	-0.0188509337604046
0.998281717300415	-0.999621391296387	-3.29315686225891	0.13232746720314	0.394746571779251	-0.0192984640598297
1.01037180423737	-1.01151442527771	-3.29710650444031	0.132539704442024	0.394971430301666	-0.0196377374231815
1.0165513753891	-1.01498138904572	-3.29854941368103	0.132801160216331	0.395157039165497	-0.019935604184866
1.02888309955597	-1.02088129520416	-3.30477285385132	0.133065238595009	0.395421028137207	-0.0200954619795084
1.0364248752594	-1.02835655212402	-3.31185793876648	0.133230581879616	0.395446211099625	-0.0201977342367172
1.05441200733185	-1.03456163406372	-3.30946707725525	0.13328018784523	0.395763427019119	-0.0202396754175425
1.05660617351532	-1.04172611236572	-3.31239008903503	0.133580923080444	0.395860850811005	-0.020237036049366
1.07568287849426	-1.04164266586304	-3.31120872497559	0.133730322122574	0.39599546790123	-0.0201913882046938
1.0829005241394	-1.04790830612183	-3.32011365890503	0.133930489420891	0.396049916744232	-0.0201781876385212
1.09912514686584	-1.05617463588715	-3.31371402740479	0.133994325995445	0.396256923675537	-0.0202882308512926
1.10406982898712	-1.06306540966034	-3.31783032417297	0.134161427617073	0.396332085132599	-0.0202679727226496
1.12673223018646	-1.0634753704071	-3.31064033508301	0.13429020345211	0.39637690782547	-0.0200091283768415
1.12880957126617	-1.06770193576813	-3.31928968429565	0.134396985173225	0.396315395832062	-0.0196951292455196
1.14546370506287	-1.06196475028992	-3.31720995903015	0.13446868956089	0.396377146244049	-0.0192650370299816
1.15193676948547	-1.0718160867691	-3.32125544548035	0.134656935930252	0.396363735198975	-0.0186742339283228
1.17222881317139	-1.06689894199371	-3.31926846504211	0.134682878851891	0.39635756611824	-0.0183148067444563
1.17636740207672	-1.07800686359406	-3.32145762443542	0.134829893708229	0.396289110183716	-0.0185241363942623
1.18537437915802	-1.08318376541138	-3.31946611404419	0.134804487228394	0.396355718374252	-0.0196667946875095
1.1994389295578	-1.09482109546661	-3.3204333782196	0.134742170572281	0.396417796611786	-0.019816679880023
1.21616756916046	-1.09063303470612	-3.31485319137573	0.134588941931725	0.396328866481781	-0.0186270587146282
1.22322559356689	-1.08548307418823	-3.32065987586975	0.134783789515495	0.396363109350204	-0.0173478536307812
1.23199439048767	-1.07507133483887	-3.31878972053528	0.134904339909554	0.396319985389709	-0.0163768157362938
1.24019980430603	-1.07100582122803	-3.31865239143372	0.135063707828522	0.39621114730835	-0.0154829770326614
1.25398647785187	-1.06395614147186	-3.31730914115906	0.13513520359993	0.396061092615128	-0.0147709539160132
1.26332747936249	-1.0742073059082	-3.3258900642395	0.135314077138901	0.396021008491516	-0.0141902370378375
1.27733159065247	-1.07079684734344	-3.31531953811646	0.135253638029099	0.395881503820419	-0.013769174925983
1.28189992904663	-1.07864093780518	-3.31569766998291	0.13522644340992	0.395827680826187	-0.0134585807099938
1.28427565097809	-1.07600820064545	-3.31476211547852	0.135181322693825	0.395594924688339	-0.0133295468986034
1.28995275497437	-1.09460234642029	-3.31404042243958	0.135184317827225	0.395531505346298	-0.0151596004143357
1.28796720504761	-1.11659860610962	-3.31271576881409	0.134862169623375	0.395638555288315	-0.0189357027411461
1.31298804283142	-1.12765085697174	-3.30423521995544	0.134312763810158	0.395628333091736	-0.0187400300055742
1.31457901000977	-1.11600637435913	-3.30432891845703	0.134094178676605	0.395519286394119	-0.0167193859815598
1.32041621208191	-1.10027682781219	-3.30012464523315	0.134068563580513	0.395419359207153	-0.0153021812438965
1.31963336467743	-1.09042251110077	-3.31120324134827	0.134084820747375	0.395201474428177	-0.0144091127440333
1.3260498046875	-1.08565557003021	-3.30903816223145	0.134190410375595	0.395172506570816	-0.0134932184591889
1.32695317268372	-1.09105813503265	-3.30095410346985	0.134184807538986	0.394902378320694	-0.0128754107281566
1.34393298625946	-1.09226989746094	-3.3012912273407	0.134155064821243	0.394723027944565	-0.0126286540180445
1.3431271314621	-1.09626305103302	-3.30155324935913	0.134085848927498	0.394262671470642	-0.0125397322699428
1.3523736000061	-1.09883880615234	-3.29002332687378	0.133965969085693	0.394093036651611	-0.0123797049745917
1.34729325771332	-1.09724342823029	-3.28726100921631	0.133835047483444	0.393594980239868	-0.0122765684500337
1.35697102546692	-1.0943660736084	-3.28855609893799	0.133624672889709	0.393477648496628	-0.0122647387906909
1.36098778247833	-1.0954487323761	-3.28771710395813	0.133327379822731	0.393087208271027	-0.0122248623520136
1.3656964302063	-1.101557970047	-3.28625750541687	0.133111551403999	0.392873197793961	-0.0120654730126262
1.36266708374023	-1.09929275512695	-3.27589511871338	0.132849678397179	0.392546445131302	-0.0121264681220055
1.36698031425476	-1.10124170780182	-3.27781939506531	0.132776781916618	0.392308503389359	-0.0122897690162063
1.36924266815186	-1.10504746437073	-3.26907014846802	0.132420778274536	0.391917526721954	-0.0125223835930228
1.37168848514557	-1.10972821712494	-3.2679123878479	0.132297724485397	0.391731917858124	-0.012550225481391
1.36995375156403	-1.10785210132599	-3.26384472846985	0.131911382079124	0.391412019729614	-0.0125886602327228
1.37649250030518	-1.11434626579285	-3.26176452636719	0.131752207875252	0.391253173351288	-0.0125716617330909
1.37744414806366	-1.10943698883057	-3.25134825706482	0.131459444761276	0.390973061323166	-0.0127029772847891
1.38073408603668	-1.11474931240082	-3.25416827201843	0.13117153942585	0.390690833330154	-0.0127582605928183
1.37891602516174	-1.1085501909256	-3.25077533721924	0.130911991000175	0.390395373106003	-0.0128519171848893
1.38005518913269	-1.11278879642487	-3.24758696556091	0.130620777606964	0.390220910310745	-0.0129193495959044
1.37746047973633	-1.11070454120636	-3.23993134498596	0.130226865410805	0.389851421117783	-0.0129992421716452
1.38232433795929	-1.11232435703278	-3.23479795455933	0.130027160048485	0.389701664447784	-0.0130869373679161
1.37917280197144	-1.11339116096497	-3.23637318611145	0.129738673567772	0.389304935932159	-0.013165065087378
1.3875812292099	-1.11187481880188	-3.22832727432251	0.129344910383224	0.389090746641159	-0.0131895560771227
1.38366544246674	-1.11284327507019	-3.2257878780365	0.128996983170509	0.388733685016632	-0.0131118912249804
1.38925111293793	-1.11254727840424	-3.2224133014679	0.128787487745285	0.388546645641327	-0.0130314501002431
1.38492012023926	-1.11045825481415	-3.21737337112427	0.128432467579842	0.388119041919708	-0.0129649769514799
1.38943803310394	-1.10538327693939	-3.21130132675171	0.128094330430031	0.387948155403137	-0.0128146624192595
1.38863837718964	-1.10639238357544	-3.20511174201965	0.127727344632149	0.387504756450653	-0.0126952985301614
1.39201259613037	-1.10470569133759	-3.19758272171021	0.127350181341171	0.387336760759354	-0.012495175935328
1.39108335971832	-1.10115110874176	-3.19772744178772	0.127109184861183	0.38689386844635	-0.0123301511630416
1.39726293087006	-1.09906804561615	-3.19021964073181	0.126652583479881	0.386684149503708	-0.0123306950554252
1.3921172618866	-1.10490047931671	-3.19273209571838	0.126349091529846	0.386317491531372	-0.0122360242530704
1.39808428287506	-1.09592914581299	-3.18598628044128	0.126024961471558	0.386154383420944	-0.0121530024334788
1.39583146572113	-1.09914791584015	-3.18371176719666	0.125663235783577	0.385832101106644	-0.0121456384658813
1.39428555965424	-1.09490346908569	-3.17738747596741	0.125307142734528	0.385596841573715	-0.0122184120118618
1.3969646692276	-1.09387600421906	-3.17866897583008	0.125062227249146	0.385419428348541	-0.0123123992234468
1.39591157436371	-1.09101223945618	-3.17250347137451	0.124663107097149	0.38524717092514	-0.0125660663470626
1.39717841148376	-1.09619987010956	-3.16934990882874	0.124393038451672	0.385180294513702	-0.0126737393438816
1.39045703411102	-1.09637463092804	-3.16801285743713	0.123998366296291	0.385126113891602	-0.0127986902371049
1.39428985118866	-1.09146749973297	-3.16796612739563	0.123830229043961	0.385139614343643	-0.0129397716373205
1.38935399055481	-1.09658253192902	-3.1676664352417	0.123534999787807	0.385083943605423	-0.0131916543468833
1.39217174053192	-1.08888745307922	-3.15807723999023	0.123228952288628	0.385104387998581	-0.013465778902173
1.38420414924622	-1.09417963027954	-3.16401767730713	0.123043209314346	0.385153919458389	-0.013723336160183
1.38574814796448	-1.0904129743576	-3.1634886264801	0.122688867151737	0.385202169418335	-0.0139945717528462
1.38325548171997	-1.09569895267487	-3.16752910614014	0.122493572533131	0.385387718677521	-0.014237673021853
1.38122093677521	-1.09709107875824	-3.16338324546814	0.122259981930256	0.385288894176483	-0.0145294666290283
1.38476598262787	-1.09554159641266	-3.1608567237854	0.121842302381992	0.385514736175537	-0.0148224486038089
1.3763267993927	-1.09964632987976	-3.1639666557312	0.121710881590843	0.385630011558533	-0.0151705928146839
1.37707960605621	-1.09824466705322	-3.15666317939758	0.12132853269577	0.385596096515656	-0.0155476881191134
1.37048637866974	-1.10222196578979	-3.15689730644226	0.121046267449856	0.385852098464966	-0.0159227009862661
1.36433839797974	-1.09845769405365	-3.16391158103943	0.120895802974701	0.385898470878601	-0.0163505151867867
1.36982178688049	-1.10080683231354	-3.16308879852295	0.120547525584698	0.385997533798218	-0.0167756136506796
1.35740041732788	-1.10490310192108	-3.15664672851563	0.120302349328995	0.386058151721954	-0.0171279516071081
1.36161434650421	-1.10353517532349	-3.15669655799866	0.120084717869759	0.386250048875809	-0.0174509380012751
1.35378539562225	-1.10271835327148	-3.15991687774658	0.119807295501232	0.386271625757217	-0.0177273117005825
1.35174298286438	-1.10196161270142	-3.15402960777283	0.119580239057541	0.386463582515717	-0.0180054530501366
1.34650695323944	-1.09886598587036	-3.15530800819397	0.119459986686707	0.386535882949829	-0.0182777643203735
1.34171724319458	-1.10100126266479	-3.15607380867004	0.119188472628593	0.38659006357193	-0.0186547394841909
1.34263896942139	-1.1020245552063	-3.15915989875793	0.118968218564987	0.386869609355927	-0.0189223662018776
1.33066701889038	-1.10348355770111	-3.1591100692749	0.118801780045033	0.386974900960922	-0.0191654674708843
1.33096563816071	-1.09753942489624	-3.15712594985962	0.118584178388119	0.387033939361572	-0.0195295214653015
1.32439541816711	-1.10621988773346	-3.16013479232788	0.118456423282623	0.387294948101044	-0.0198620613664389
1.31788837909698	-1.10272443294525	-3.15815210342407	0.118139795958996	0.387393534183502	-0.020239319652319
1.31580317020416	-1.10167860984802	-3.15988659858704	0.118035979568958	0.387631088495255	-0.0205430705100298
1.30409359931946	-1.10688972473145	-3.16333746910095	0.117929644882679	0.387744694948196	-0.0210264958441257
1.30429124832153	-1.1046895980835	-3.15943074226379	0.117793694138527	0.387989223003387	-0.0214215572923422
1.29159533977509	-1.11164498329163	-3.16452145576477	0.117761090397835	0.388109356164932	-0.0218355245888233
1.28831970691681	-1.10685229301453	-3.1640305519104	0.117594875395298	0.38838329911232	-0.0222476888448
1.27665555477142	-1.11334109306335	-3.16655611991882	0.117606535553932	0.388590902090073	-0.0226284544914961
1.27604031562805	-1.10932898521423	-3.16124057769775	0.117490462958813	0.388746976852417	-0.0230471361428499
1.26446866989136	-1.11610817909241	-3.16545844078064	0.117487251758575	0.389086425304413	-0.0234442371875048
1.25791728496552	-1.1112140417099	-3.16766667366028	0.117350950837135	0.389225423336029	-0.0239571239799261
1.25461483001709	-1.11571049690247	-3.17147135734558	0.117319531738758	0.389527589082718	-0.0244275219738483
1.24320566654205	-1.11875653266907	-3.16859745979309	0.117243118584156	0.389617383480072	-0.0249283332377672
1.24222028255463	-1.11803650856018	-3.16790890693665	0.117175906896591	0.389872252941132	-0.0253166146576405
1.23406088352203	-1.12602698802948	-3.17201685905457	0.11720434576273	0.390150636434555	-0.0257464405149221
1.22408998012543	-1.12313735485077	-3.17388844490051	0.117260910570621	0.39030322432518	-0.0260969586670399
1.22066795825958	-1.12509274482727	-3.17777967453003	0.117371767759323	0.390624433755875	-0.0265072770416737
1.22022259235382	-1.1293717622757	-3.17779946327209	0.117267966270447	0.390754699707031	-0.0270180217921734
1.21303856372833	-1.12900424003601	-3.18226194381714	0.117329441010952	0.391062617301941	-0.0274114292114973
1.20323431491852	-1.1332688331604	-3.18307828903198	0.117453634738922	0.39115709066391	-0.0278178751468658
1.20281589031219	-1.13532531261444	-3.18689799308777	0.117408215999603	0.391324281692505	-0.0282231923192739
1.19737708568573	-1.14107096195221	-3.18691754341125	0.117566399276257	0.391613155603409	-0.0286546181887388
1.19158124923706	-1.14402949810028	-3.1886203289032	0.117616340517998	0.391731709241867	-0.0290769711136818
1.18805074691772	-1.14280068874359	-3.19680500030518	0.117799662053585	0.391970664262772	-0.0295650437474251
1.18443500995636	-1.14762103557587	-3.19180250167847	0.117993779480457	0.392080932855606	-0.0300005823373795
1.17958104610443	-1.15332758426666	-3.19304394721985	0.11795698851347	0.392287105321884	-0.0304967574775219
1.18012666702271	-1.15702879428864	-3.1995222568512	0.118309833109379	0.39258086681366	-0.0309064704924822
1.16951203346252	-1.16163778305054	-3.20169353485107	0.1185692101717	0.392623633146286	-0.0314517840743065
1.17323684692383	-1.16463422775269	-3.19803190231323	0.118637636303902	0.392845958471298	-0.03193149715662
1.17088449001312	-1.17541408538818	-3.21426820755005	0.118937954306602	0.393081307411194	-0.0324301086366177
1.16716957092285	-1.17533051967621	-3.20929288864136	0.119189001619816	0.393165290355682	-0.0329479388892651
1.16416203975677	-1.18057835102081	-3.20820713043213	0.119560062885284	0.393378078937531	-0.0333325788378716
1.15462839603424	-1.18792676925659	-3.21781325340271	0.119867935776711	0.393488973379135	-0.0338395573198795
1.16133594512939	-1.18960213661194	-3.21648454666138	0.120091333985329	0.39375114440918	-0.034322340041399
1.15373480319977	-1.19959080219269	-3.2240903377533	0.120417483150959	0.393897980451584	-0.0347786098718643
1.15011131763458	-1.19886982440948	-3.2221372127533	0.120831295847893	0.393975585699081	-0.0351959653198719
1.15298271179199	-1.20699691772461	-3.22578644752502	0.1210732832551	0.394233047962189	-0.0356720052659512
1.14621841907501	-1.21340537071228	-3.22919750213623	0.121401585638523	0.394211858510971	-0.0361104793846607
1.1492782831192	-1.21330904960632	-3.22754716873169	0.121756374835968	0.394333511590958	-0.0365816131234169
1.14407467842102	-1.22163701057434	-3.22965717315674	0.122098475694656	0.394382327795029	-0.0368477255105972
1.14033460617065	-1.22338914871216	-3.2352397441864	0.12247908860445	0.39435350894928	-0.0371761471033096
1.14416563510895	-1.22601735591888	-3.22907114028931	0.122790209949017	0.394462794065475	-0.0373428203165531
1.13959169387817	-1.22896564006805	-3.23015284538269	0.123187839984894	0.39433491230011	-0.0374931246042252
1.14452564716339	-1.22882485389709	-3.23562288284302	0.123621791601181	0.394347935914993	-0.0375790260732174
1.14426636695862	-1.23211658000946	-3.23279786109924	0.123844988644123	0.394299298524857	-0.0376040488481522
1.13887083530426	-1.23104393482208	-3.23494648933411	0.124282106757164	0.394143104553223	-0.0375041104853153
1.14452028274536	-1.22934174537659	-3.22935676574707	0.124553374946117	0.393949508666992	-0.0373535417020321
1.14111864566803	-1.23326563835144	-3.23833656311035	0.124969244003296	0.393805265426636	-0.0371356718242168
1.14256644248962	-1.22996592521667	-3.23369097709656	0.125257968902588	0.393602162599564	-0.0368951484560966
1.14498865604401	-1.2299268245697	-3.24235367774963	0.12576699256897	0.393406718969345	-0.0365731231868267
1.14401495456696	-1.22725355625153	-3.23296523094177	0.126042932271957	0.393116056919098	-0.0361631251871586
1.14654231071472	-1.22014808654785	-3.23738574981689	0.126365721225739	0.392902970314026	-0.0357256345450878
1.14518702030182	-1.22099626064301	-3.23455214500427	0.126708045601845	0.392658710479736	-0.0352712385356426
1.13787341117859	-1.21325755119324	-3.23118710517883	0.127101078629494	0.392291665077209	-0.0347959846258163
1.14010977745056	-1.21008741855621	-3.22951436042786	0.127435833215714	0.392112880945206	-0.0343320555984974
1.1366103887558	-1.21102833747864	-3.23277688026428	0.127745166420937	0.391773998737335	-0.0339924953877926
1.13338124752045	-1.20128643512726	-3.22715139389038	0.128122180700302	0.391470640897751	-0.033538643270731
1.13078451156616	-1.20032227039337	-3.22447299957275	0.128499001264572	0.391200035810471	-0.0331683941185474
1.12801826000214	-1.19577491283417	-3.22853922843933	0.128755897283554	0.390768885612488	-0.0328955836594105
1.12625992298126	-1.19488751888275	-3.22599077224731	0.129116177558899	0.390607744455338	-0.0324785485863686
1.11937010288239	-1.1923131942749	-3.22986936569214	0.129419445991516	0.390221506357193	-0.0321037620306015
1.11832773685455	-1.18443763256073	-3.22787570953369	0.12968684732914	0.389966279268265	-0.0317298620939255
1.11161983013153	-1.18230187892914	-3.22407293319702	0.13007541000843	0.389665514230728	-0.0313327573239803
1.11017000675201	-1.17385947704315	-3.22145390510559	0.130248606204987	0.389341026544571	-0.0310225933790207
1.10747528076172	-1.17312550544739	-3.22202491760254	0.130639269948006	0.389217227697372	-0.0305297635495663
1.09925544261932	-1.17007160186768	-3.22415637969971	0.130930602550507	0.388826876878738	-0.0301423668861389
1.10135269165039	-1.15862774848938	-3.22222805023193	0.13119150698185	0.388606756925583	-0.0297444574534893
1.09127700328827	-1.15958166122437	-3.22942352294922	0.131579279899597	0.388438582420349	-0.0293454043567181
1.09205663204193	-1.15288889408112	-3.22330760955811	0.131728693842888	0.38825511932373	-0.0290142428129911
1.08544337749481	-1.15102052688599	-3.22320008277893	0.132008939981461	0.388014882802963	-0.028576860204339
1.07838797569275	-1.14829587936401	-3.22497248649597	0.132342293858528	0.38777083158493	-0.0282312799245119
1.07927274703979	-1.13966548442841	-3.22676944732666	0.132602855563164	0.387688547372818	-0.0278064198791981
1.06535840034485	-1.1361026763916	-3.22374105453491	0.132776066660881	0.387469947338104	-0.0279049482196569
1.06308281421661	-1.13903427124023	-3.2291316986084	0.13308610022068	0.387451887130737	-0.0281311515718699
1.04951250553131	-1.13290739059448	-3.23270773887634	0.133401647210121	0.387231320142746	-0.0277254544198513
1.05685532093048	-1.12289094924927	-3.22864651679993	0.133671656250954	0.38718855381012	-0.0269748382270336
1.05151689052582	-1.12231528759003	-3.23028826713562	0.133853048086166	0.387107312679291	-0.0263207163661718
1.04690456390381	-1.11065876483917	-3.23002195358276	0.134169563651085	0.387088537216187	-0.0257767215371132
1.04125761985779	-1.10628581047058	-3.22964954376221	0.134358137845993	0.387008845806122	-0.0253382157534361
1.04010903835297	-1.09585988521576	-3.23010635375977	0.13453771173954	0.386950731277466	-0.0249250158667564
1.03638184070587	-1.09767019748688	-3.24261355400085	0.13481593132019	0.386956006288528	-0.0245402455329895
1.03105270862579	-1.08697271347046	-3.2317795753479	0.134943351149559	0.386993020772934	-0.0240868832916021
1.03068399429321	-1.08202064037323	-3.23720264434814	0.135153323411942	0.387055844068527	-0.0236046556383371
1.02207684516907	-1.07722878456116	-3.2431972026825	0.135400891304016	0.386982291936874	-0.0231135655194521
1.02230536937714	-1.06926715373993	-3.24349474906921	0.13563559949398	0.387140989303589	-0.0225870348513126
1.0134574174881	-1.06162071228027	-3.24586820602417	0.135861575603485	0.387146025896072	-0.0220973826944828
1.01460838317871	-1.05495357513428	-3.24405121803284	0.135926350951195	0.387423902750015	-0.0215620994567871
1.00675117969513	-1.04815649986267	-3.25345635414124	0.13618066906929	0.387491166591644	-0.0210409238934517
1.00621402263641	-1.03736460208893	-3.25610828399658	0.136439591646194	0.387781411409378	-0.0204849932342768
1.000319480896	-1.03382205963135	-3.26134324073792	0.136582508683205	0.387971520423889	-0.0199989005923271
0.997434675693512	-1.02088785171509	-3.266606092453	0.136651456356049	0.388319373130798	-0.0196130257099867
0.989101886749268	-1.0195986032486	-3.27395367622375	0.136839374899864	0.388718247413635	-0.0191601570695639
0.986105859279633	-1.00818848609924	-3.27044320106506	0.137007206678391	0.389031380414963	-0.018725635483861
0.979491412639618	-1.0019782781601	-3.27897548675537	0.137198865413666	0.389547407627106	-0.0182934682816267
0.973507285118103	-0.994296848773956	-3.28422021865845	0.137367904186249	0.38996160030365	-0.0179413165897131
0.972754061222076	-0.99109023809433	-3.28955554962158	0.137487396597862	0.390585601329803	-0.017562311142683
0.966256141662598	-0.981424927711487	-3.29152011871338	0.137612238526344	0.391077518463135	-0.0171746201813221
0.959918916225433	-0.974578499794006	-3.2954409122467	0.137827768921852	0.391775608062744	-0.0166426785290241
0.953646898269653	-0.963663458824158	-3.30448722839355	0.137858703732491	0.392231673002243	-0.0163117311894894
0.955304384231567	-0.956755459308624	-3.30474090576172	0.137984305620193	0.39296743273735	-0.015907833352685
0.944771885871887	-0.948484122753143	-3.31561207771301	0.138038575649261	0.393530547618866	-0.0155806448310614
0.940749406814575	-0.944362223148346	-3.32611560821533	0.138214230537415	0.394188642501831	-0.0150473397225142
0.933755457401276	-0.931287288665771	-3.32588934898376	0.138311192393303	0.394843429327011	-0.0146167781203985
0.92990916967392	-0.923959732055664	-3.32507395744324	0.138405621051788	0.395578294992447	-0.0141210295259953
0.928928136825562	-0.913896381855011	-3.34104752540588	0.138383880257607	0.396258771419525	-0.013534776866436
0.923538982868195	-0.908667266368866	-3.35390448570251	0.13844995200634	0.397043943405151	-0.0129212755709887
0.91764634847641	-0.891521751880646	-3.3426468372345	0.138428181409836	0.397759199142456	-0.0124179786071181
0.908161640167236	-0.891890823841095	-3.35822153091431	0.13850262761116	0.398444622755051	-0.0118580469861627
0.90809690952301	-0.877250254154205	-3.36064291000366	0.138458043336868	0.399246007204056	-0.0113435462117195
0.895207047462463	-0.873910129070282	-3.36817049980164	0.138550624251366	0.399958312511444	-0.0108281346037984
0.896706521511078	-0.859591126441956	-3.37158966064453	0.138548105955124	0.4008509516716	-0.0103962868452072
0.885357201099396	-0.853044450283051	-3.38445639610291	0.138575345277786	0.401434361934662	-0.010008929297328
0.878862082958221	-0.847151279449463	-3.38728880882263	0.13853345811367	0.402254849672318	-0.00967550557106733
0.872327029705048	-0.839022159576416	-3.38584995269775	0.138394340872765	0.402997612953186	-0.00937153492122889
0.865507006645203	-0.833388328552246	-3.39392304420471	0.138333514332771	0.403804481029511	-0.00896954443305731
0.860413610935211	-0.819835603237152	-3.40056729316711	0.138195842504501	0.404537290334702	-0.00870456919074059
0.846682727336884	-0.816723763942719	-3.40809035301209	0.138252019882202	0.405326455831528	-0.00840344000607729
0.849400281906128	-0.806749045848846	-3.40166902542114	0.138027980923653	0.405923962593079	-0.00812942162156105
0.836690723896027	-0.800713837146759	-3.42136335372925	0.137972474098206	0.406627625226974	-0.00782238785177469
0.832686185836792	-0.797346234321594	-3.41953754425049	0.137833490967751	0.407463043928146	-0.00743405893445015
0.825616717338562	-0.784091234207153	-3.42286515235901	0.13759471476078	0.408152222633362	-0.00717276614159346
0.815144896507263	-0.781616032123566	-3.44044828414917	0.137692585587502	0.408893465995789	-0.00681247003376484
0.813571214675903	-0.770475029945374	-3.43338942527771	0.137485548853874	0.409661561250687	-0.00641853315755725
0.799320876598358	-0.759508728981018	-3.44696998596191	0.137357592582703	0.41023775935173	-0.00616085948422551
0.795842289924622	-0.760223209857941	-3.44899225234985	0.137266963720322	0.410980045795441	-0.00577299948781729
0.795141935348511	-0.745012283325195	-3.44664263725281	0.137094363570213	0.411647647619247	-0.00544547522440553
0.779587626457214	-0.739803194999695	-3.46356749534607	0.136892050504684	0.412255734205246	-0.00527913775295019
0.774183988571167	-0.737072288990021	-3.46245002746582	0.13683308660984	0.413018643856049	-0.00490072788670659
0.768569886684418	-0.722156763076782	-3.46720290184021	0.136651784181595	0.413645505905151	-0.00466444715857506
0.748762786388397	-0.71990704536438	-3.47435879707336	0.136515066027641	0.414235144853592	-0.0044245757162571
0.743531048297882	-0.715333819389343	-3.47433710098267	0.136399313807487	0.414932191371918	-0.00407088547945023
0.737342000007629	-0.697776556015015	-3.47562885284424	0.136238187551498	0.415553331375122	-0.00392717309296131
0.721077859401703	-0.700020670890808	-3.47996354103088	0.136054590344429	0.416041523218155	-0.00369700323790312
0.719082295894623	-0.690957486629486	-3.48927903175354	0.135898038744926	0.416698604822159	-0.00337654910981655
0.715382874011993	-0.683938264846802	-3.48731160163879	0.135632067918777	0.417378842830658	-0.00322473794221878
0.702152788639069	-0.675126731395721	-3.49600982666016	0.135348126292229	0.41773384809494	-0.00326307397335768
0.695265173912048	-0.676407933235168	-3.49999690055847	0.135141715407372	0.418259412050247	-0.00334357796236873
0.695642292499542	-0.666274845600128	-3.49601650238037	0.134769886732101	0.418747693300247	-0.00324840564280748
0.67808473110199	-0.661439597606659	-3.49999022483826	0.134496733546257	0.419028073549271	-0.00335878622718155
0.66672271490097	-0.664831042289734	-3.49875092506409	0.134241312742233	0.419501304626465	-0.00347122014500201
0.660604059696198	-0.657428443431854	-3.51006388664246	0.134045571088791	0.419959366321564	-0.00361429457552731
0.652657747268677	-0.647566437721252	-3.49913144111633	0.133730351924896	0.420397341251373	-0.00365574774332345
0.636126399040222	-0.645190179347992	-3.50952935218811	0.133553594350815	0.420659631490707	-0.00372583256103098
0.625723242759705	-0.645862102508545	-3.51240396499634	0.133358851075172	0.421256691217422	-0.003632259555161
0.625558733940125	-0.633816421031952	-3.51087141036987	0.133148059248924	0.421684294939041	-0.00347315496765077
0.614545464515686	-0.635473787784576	-3.5138533115387	0.133000493049622	0.421944975852966	-0.00323440716601908
0.609914064407349	-0.633835434913635	-3.51828289031982	0.132921680808067	0.422507792711258	-0.00283516943454742
0.610906958580017	-0.625544250011444	-3.51991105079651	0.132748857140541	0.422970861196518	-0.00248696468770504
0.601291000843048	-0.620698750019073	-3.51817560195923	0.132679894566536	0.423231691122055	-0.00207783724181354
0.592285096645355	-0.621188759803772	-3.52426505088806	0.132594093680382	0.423547565937042	-0.00202747504226863
0.589211761951447	-0.615158677101135	-3.52580618858337	0.13241545855999	0.424037665128708	-0.00186536787077785
0.575188338756561	-0.604539275169373	-3.51853656768799	0.132318198680878	0.424248605966568	-0.00162876688409597
0.561456382274628	-0.606117129325867	-3.53779745101929	0.132212892174721	0.424559980630875	-0.00124297861475497
0.556031048297882	-0.593161821365356	-3.5318820476532	0.132175713777542	0.424915015697479	-0.000915164942853153
0.550977647304535	-0.58361029624939	-3.5273585319519	0.131897762417793	0.42511397600174	-0.000689755892381072
0.537516057491302	-0.585290133953094	-3.53426432609558	0.131691694259644	0.425248801708221	-0.000388450775062665
0.537854969501495	-0.584603369235992	-3.53381896018982	0.13151453435421	0.425542056560516	-0.000185678043635562
0.535470962524414	-0.573848783969879	-3.53330254554749	0.131211966276169	0.425741791725159	0.000114821734314319
0.525724291801453	-0.572220206260681	-3.53021645545959	0.130996599793434	0.425752937793732	0.000122494442621246
0.523624360561371	-0.572237372398376	-3.53562092781067	0.130777314305305	0.425939649343491	0.000220892325160094
0.520915508270264	-0.565159201622009	-3.52623391151428	0.130536764860153	0.425948619842529	0.000273075565928593
0.514589726924896	-0.569622337818146	-3.52592730522156	0.130297094583511	0.42597821354866	4.41170195699669E-05
0.508537113666534	-0.574577271938324	-3.52968215942383	0.130006447434425	0.426048189401627	-5.48497300769668E-05
0.509246647357941	-0.569859266281128	-3.52210021018982	0.12971855700016	0.426131337881088	-0.000284240784822032
0.490759551525116	-0.570848762989044	-3.52858138084412	0.129593014717102	0.426074236631393	-0.000460793758975342
0.490497142076492	-0.565742552280426	-3.53101706504822	0.129491046071053	0.426251351833344	-0.000552816956769675
0.487863540649414	-0.560936152935028	-3.51809906959534	0.1292954236269	0.426255226135254	-0.000583986577112228
0.471798628568649	-0.560581207275391	-3.52844858169556	0.129192918539047	0.426196306943893	-0.00053983082761988
0.471396505832672	-0.563554465770721	-3.52010774612427	0.129056558012962	0.426366925239563	-0.00053753046086058
0.471895515918732	-0.556680262088776	-3.52252268791199	0.1289122402668	0.426536083221436	-0.000607088208198547
0.461333721876144	-0.558309197425842	-3.5183687210083	0.128650650382042	0.426501572132111	-0.000850327429361641
0.457224369049072	-0.56535804271698	-3.5240752696991	0.128664135932922	0.4266636967659	-0.000952661852352321
0.462211668491364	-0.555134534835815	-3.52162671089172	0.128404289484024	0.426870465278625	-0.00105747836641967
0.451733589172363	-0.56060791015625	-3.52561187744141	0.128379955887794	0.426909685134888	-0.0013804875779897
0.450267612934113	-0.568156063556671	-3.52287244796753	0.128281652927399	0.42706897854805	-0.00162577687297016
0.454400509595871	-0.567220091819763	-3.52289199829102	0.128181874752045	0.427278429269791	-0.00219468446448445
0.445242434740067	-0.566708028316498	-3.52180814743042	0.128048732876778	0.427354454994202	-0.00254875514656305
0.434064626693726	-0.568932712078094	-3.52563166618347	0.12817457318306	0.427487134933472	-0.0026152862701565
0.428366035223007	-0.566892266273499	-3.5279905796051	0.128116130828857	0.427809417247772	-0.00257009291090071
0.430412739515305	-0.556223452091217	-3.51749849319458	0.127942368388176	0.427976071834564	-0.00270541408099234
0.421616733074188	-0.563997328281403	-3.52910685539246	0.127790063619614	0.428125441074371	-0.00273972493596375
0.416901797056198	-0.563173532485962	-3.53136825561523	0.127815142273903	0.428518950939178	-0.00274649262428284
0.422241717576981	-0.566713273525238	-3.52885842323303	0.1277075111866	0.428837895393372	-0.00290322885848582
0.424023747444153	-0.560182392597198	-3.5269923210144	0.127617791295052	0.429001092910767	-0.00309702032245696
0.419211834669113	-0.570562362670898	-3.53801107406616	0.12759818136692	0.429134279489517	-0.00324154109694064
0.426308631896973	-0.576324880123138	-3.53169178962708	0.127618342638016	0.429561167955399	-0.00320124765858054
0.435968011617661	-0.581668674945831	-3.53813600540161	0.127590522170067	0.429686278104782	-0.00356964068487287
0.434799343347549	-0.579341471195221	-3.53126859664917	0.127594009041786	0.429729819297791	-0.0040496839210391
0.421030223369598	-0.592734336853027	-3.5362343788147	0.127859562635422	0.429960608482361	-0.00427838042378426
0.425159871578217	-0.593486130237579	-3.54230999946594	0.127995014190674	0.430462926626205	-0.00445902021601796
0.420517414808273	-0.588455975055695	-3.54239797592163	0.127913773059845	0.43072846531868	-0.00477590830996633
0.402678847312927	-0.588389337062836	-3.53918695449829	0.127739816904068	0.430924415588379	-0.00494801066815853
0.38929945230484	-0.582467555999756	-3.54498958587646	0.127692028880119	0.431221812963486	-0.00476844608783722
0.384996205568314	-0.571923732757568	-3.54558205604553	0.127483487129211	0.431822508573532	-0.00451540295034647
0.38398414850235	-0.559492409229279	-3.54523229598999	0.127343520522118	0.431843996047974	-0.00417320383712649
0.372686982154846	-0.557953298091888	-3.5512478351593	0.127353817224503	0.432118982076645	-0.00347608141601086
0.376806885004044	-0.555398523807526	-3.55597567558289	0.127452492713928	0.432351171970367	-0.00303577608428895
0.386069506406784	-0.546215951442719	-3.55256271362305	0.127498537302017	0.432517051696777	-0.00280735734850168
0.385789126157761	-0.550889730453491	-3.55469155311584	0.127635300159454	0.43243733048439	-0.00327258603647351
0.386741787195206	-0.557191908359528	-3.55455350875854	0.127999737858772	0.431872993707657	-0.0039329300634563
0.376670211553574	-0.571037471294403	-3.55368971824646	0.128503128886223	0.431384295225143	-0.00432604132220149
0.392799824476242	-0.574642598628998	-3.55502486228943	0.128819182515144	0.43088835477829	-0.00463545648381114
0.397449254989624	-0.582121670246124	-3.54694175720215	0.128622949123383	0.430246710777283	-0.00544740818440914
0.402972221374512	-0.59405529499054	-3.54579639434814	0.128412023186684	0.429457396268845	-0.00586734432727098
0.410207748413086	-0.597975134849548	-3.52902173995972	0.127941355109215	0.428742557764053	-0.00582307064905763
0.410216867923737	-0.58679872751236	-3.52153182029724	0.127450972795486	0.428121775388718	-0.00505491951480508
0.399641633033752	-0.576117098331451	-3.51538586616516	0.126820340752602	0.427954494953156	-0.00411237636581063
0.405261546373367	-0.571380198001862	-3.52043986320496	0.126143470406532	0.427789777517319	-0.00367487873882055
0.407385885715485	-0.561719357967377	-3.50743317604065	0.125632032752037	0.428012371063232	-0.00325294630602002
0.408808410167694	-0.558556437492371	-3.51815605163574	0.125095039606094	0.428423076868057	-0.00261600967496634
0.401059150695801	-0.555951535701752	-3.513512134552	0.124986045062542	0.428666234016418	-0.00214532064273953
0.397540718317032	-0.549669504165649	-3.51983523368835	0.125010028481483	0.429121017456055	-0.0020684851333499
0.395141661167145	-0.543753921985626	-3.51638245582581	0.125143274664879	0.429562002420425	-0.00213096453808248
0.391122490167618	-0.547800540924072	-3.52161288261414	0.125323206186295	0.429617434740067	-0.00270400731824338
0.382014691829681	-0.561371445655823	-3.52151846885681	0.125737249851227	0.429733395576477	-0.00316653493791819
0.383816212415695	-0.567008376121521	-3.53773522377014	0.12603634595871	0.42979434132576	-0.00384854362346232
0.394378215074539	-0.567660272121429	-3.52214813232422	0.126291364431381	0.429457902908325	-0.00490461057052016
0.380395621061325	-0.57522588968277	-3.52274560928345	0.12639993429184	0.4287930727005	-0.00564350746572018
0.369574069976807	-0.585850477218628	-3.52103519439697	0.126382395625114	0.42852458357811	-0.00520504266023636
0.374368399381638	-0.575528562068939	-3.52032661437988	0.125960931181908	0.428304731845856	-0.00452693505212665
0.391566753387451	-0.562655568122864	-3.50947618484497	0.125317975878716	0.427975386381149	-0.00408470211550593
0.380977332592011	-0.557909905910492	-3.5003776550293	0.124653354287148	0.427609413862228	-0.00359373050741851
0.381073236465454	-0.554310381412506	-3.50125741958618	0.124320298433304	0.42751333117485	-0.00309423939324915
0.379700541496277	-0.545113027095795	-3.50672841072083	0.123995915055275	0.427783995866776	-0.00282797147519886
0.380486130714417	-0.538795411586761	-3.49944996833801	0.123724795877934	0.427785396575928	-0.00240001222118735
0.374791890382767	-0.539339363574982	-3.5019474029541	0.1235406473279	0.427823811769485	-0.00203659594990313
0.378366768360138	-0.536733627319336	-3.50401043891907	0.123488582670689	0.428113430738449	-0.00180483551230282
0.374449104070663	-0.533199846744537	-3.49463629722595	0.123365491628647	0.42824587225914	-0.00176188931800425
0.371315032243729	-0.532592117786407	-3.49547457695007	0.12314697355032	0.428202569484711	-0.00191815919242799
0.360328316688538	-0.53108149766922	-3.49095606803894	0.123080350458622	0.428171157836914	-0.00204185326583683
0.363378822803497	-0.537378668785095	-3.49698257446289	0.122885785996914	0.428175181150436	-0.00208643358200789
0.376822143793106	-0.53349506855011	-3.49517154693604	0.122615002095699	0.428141951560974	-0.00198602001182735
0.371817886829376	-0.530741810798645	-3.49324131011963	0.122425980865955	0.427913010120392	-0.00209307461045682
0.363930583000183	-0.533940732479095	-3.49164271354675	0.122269220650196	0.427742183208466	-0.00222890335135162
0.37111297249794	-0.53788560628891	-3.49121856689453	0.122003175318241	0.427651286125183	-0.0023755794391036
0.370893776416779	-0.529599606990814	-3.47552371025085	0.121711403131485	0.427432328462601	-0.00236950535327196
0.364627420902252	-0.533231914043427	-3.48906087875366	0.121453374624252	0.427127987146378	-0.00232960795983672
0.36181628704071	-0.541017770767212	-3.47822499275208	0.121361583471298	0.427023649215698	-0.00223391503095627
0.372557193040848	-0.536178171634674	-3.48592305183411	0.121233269572258	0.426801294088364	-0.00210114591754973
0.373241752386093	-0.526234686374664	-3.46916389465332	0.121095165610313	0.426348775625229	-0.00209654658101499
0.366473108530045	-0.533533096313477	-3.48040509223938	0.121006868779659	0.425731539726257	-0.0023369297850877
0.372694611549377	-0.540902137756348	-3.46944046020508	0.121120691299438	0.425069212913513	-0.00283639412373304
0.38239860534668	-0.539786219596863	-3.45673584938049	0.121208846569061	0.424065321683884	-0.00329504278488457
0.369816780090332	-0.548100233078003	-3.45188140869141	0.121069774031639	0.423382818698883	-0.00342990830540657
0.376631170511246	-0.556240379810333	-3.46049213409424	0.120868071913719	0.422571659088135	-0.0037019734736532
0.389886170625687	-0.556820273399353	-3.43855834007263	0.120456628501415	0.421896249055862	-0.00434132758527994
0.380662053823471	-0.55469673871994	-3.42158961296082	0.120212391018867	0.42101326584816	-0.00406007515266538
0.366721302270889	-0.560886144638062	-3.4330689907074	0.119857214391232	0.420982182025909	-0.00345670175738633
0.383054196834564	-0.550926566123962	-3.42428708076477	0.119237616658211	0.420770257711411	-0.00300920056179166
0.386926710605621	-0.541141211986542	-3.42480206489563	0.118644751608372	0.420712620019913	-0.00278348964639008
0.389234185218811	-0.543943405151367	-3.41025137901306	0.118234939873219	0.42063957452774	-0.00238399649970233
0.385433554649353	-0.543686211109161	-3.42444062232971	0.117967523634434	0.420761346817017	-0.00216823886148632
0.387551009654999	-0.543631970882416	-3.41442346572876	0.117898225784302	0.420878142118454	-0.00223891925998032
0.384897977113724	-0.543228983879089	-3.41636872291565	0.117820791900158	0.420725047588348	-0.00264801527373493
0.375756293535233	-0.551573097705841	-3.41952252388	0.117941126227379	0.420748919248581	-0.00308396317996085
0.380986750125885	-0.556957066059113	-3.41613960266113	0.117906764149666	0.420712351799011	-0.00349349062889814
0.381897836923599	-0.557137012481689	-3.41221451759338	0.117673672735691	0.420714378356934	-0.00392849138006568
0.374450325965881	-0.558710396289825	-3.40735483169556	0.117495283484459	0.420421630144119	-0.00416273204609752
0.372127205133438	-0.560620009899139	-3.42029452323914	0.117215551435947	0.420568436384201	-0.00433987798169255
0.382607102394104	-0.555874526500702	-3.40427780151367	0.11691702157259	0.42042675614357	-0.00436447747051716
0.378851890563965	-0.558017075061798	-3.41152739524841	0.116606041789055	0.420269221067429	-0.00443529291078448
0.382068485021591	-0.561414182186127	-3.41121053695679	0.116484612226486	0.420348912477493	-0.00446202699095011
0.389397948980331	-0.556829929351807	-3.40175533294678	0.116187170147896	0.420177280902863	-0.00446200836449862
0.386910408735275	-0.558812260627747	-3.4089720249176	0.1161814853549	0.420075267553329	-0.00445975782349706
0.382966458797455	-0.567668378353119	-3.40098595619202	0.116218201816082	0.420019179582596	-0.0043688821606338
0.391779452562332	-0.562706053256989	-3.40604543685913	0.116166278719902	0.420248806476593	-0.00438050832599401
0.392616629600525	-0.564930617809296	-3.39572238922119	0.115935422480106	0.42010772228241	-0.00432800874114037
0.388305574655533	-0.5673987865448	-3.4099109172821	0.115945570170879	0.420141816139221	-0.00429119169712067
0.39919850230217	-0.564266324043274	-3.40033364295959	0.115804240107536	0.420381516218185	-0.004129933193326
0.394330084323883	-0.561827003955841	-3.39979076385498	0.115687035024166	0.420349419116974	-0.00396083015948534
0.387591004371643	-0.564410209655762	-3.40724897384644	0.115703977644444	0.420384019613266	-0.0038704986218363
0.399524211883545	-0.559291005134583	-3.39584374427795	0.115554541349411	0.420606881380081	-0.00374957080930471
0.395161747932434	-0.557364344596863	-3.4067120552063	0.115518026053905	0.420653909444809	-0.00376869761385024
0.392527550458908	-0.569742679595947	-3.40465331077576	0.115582481026649	0.420781135559082	-0.00366751081310213
0.404658704996109	-0.562873542308807	-3.39798903465271	0.115577377378941	0.42087322473526	-0.00360145606100559
0.402095764875412	-0.565090119838715	-3.40355515480042	0.115678623318672	0.420970469713211	-0.00360638764686883
0.400972276926041	-0.57173091173172	-3.4037184715271	0.115823313593864	0.421071469783783	-0.00341841508634388
0.412379801273346	-0.568028926849365	-3.41342353820801	0.115762799978256	0.421415954828262	-0.00339250476099551
0.412914603948593	-0.5658158659935	-3.40434598922729	0.115700952708721	0.421509206295013	-0.00333803193643689
0.410508245229721	-0.574713528156281	-3.4198534488678	0.115768633782864	0.421618074178696	-0.00337208970449865
0.414205372333527	-0.57367217540741	-3.41173219680786	0.115758843719959	0.421951085329056	-0.00320647889748216
0.419300884008408	-0.566652715206146	-3.41490077972412	0.11575073748827	0.42212787270546	-0.0032207181211561
0.414272964000702	-0.570390999317169	-3.41268491744995	0.115890696644783	0.422222793102264	-0.0031857555732131
0.412743449211121	-0.577478885650635	-3.42115044593811	0.116021201014519	0.422544568777084	-0.00318680633790791
0.422255367040634	-0.577817797660828	-3.42222738265991	0.116074293851852	0.422841668128967	-0.00309859495609999
0.42129972577095	-0.574866116046906	-3.42218732833862	0.116150513291359	0.422955483198166	-0.00317160715349019
0.417325407266617	-0.5833540558815	-3.42849493026733	0.116262435913086	0.423224806785584	-0.00320841488428414
0.42434960603714	-0.579693019390106	-3.43018984794617	0.116344578564167	0.423578470945358	-0.00306121655739844
0.4265196621418	-0.573542773723602	-3.4318630695343	0.116399668157101	0.42380827665329	-0.003087597200647
0.417713016271591	-0.581378936767578	-3.429692029953	0.116498425602913	0.423819839954376	-0.00303318770602345
0.424801468849182	-0.578112363815308	-3.43495869636536	0.11663856357336	0.424215465784073	-0.00297479913569987
0.423043847084045	-0.574051022529602	-3.43631386756897	0.116614408791065	0.424356073141098	-0.00303004193119705
0.419762134552002	-0.584043920040131	-3.43692064285278	0.116795882582664	0.42450550198555	-0.00290584261529148
0.425118803977966	-0.575627744197845	-3.44196748733521	0.116903893649578	0.42479881644249	-0.00296829384751618
0.420312762260437	-0.575677275657654	-3.43705749511719	0.11693599075079	0.424796760082245	-0.0030088524799794
0.415661185979843	-0.580071210861206	-3.44816303253174	0.117059797048569	0.424896419048309	-0.00303551647812128
0.414524495601654	-0.585277080535889	-3.45078635215759	0.117199331521988	0.425045341253281	-0.00292098172940314
0.417738050222397	-0.582871496677399	-3.4537889957428	0.117300778627396	0.425214827060699	-0.00298425741493702
0.416470915079117	-0.576105296611786	-3.44404172897339	0.117337770760059	0.425280779600143	-0.00296294898726046
0.410831034183502	-0.573082625865936	-3.44815754890442	0.117396473884583	0.425147205591202	-0.00313358101993799
0.405486673116684	-0.581027626991272	-3.45179462432861	0.117495678365231	0.425227969884872	-0.00307791400700808
0.406300216913223	-0.571656763553619	-3.44904637336731	0.117532275617123	0.425206273794174	-0.00293324911035597
0.399776816368103	-0.575546741485596	-3.44970154762268	0.117586798965931	0.42509138584137	-0.00267824600450695
0.390606075525284	-0.569401204586029	-3.45312643051147	0.117702506482601	0.425084561109543	-0.00244403653778136
0.393928050994873	-0.571245670318604	-3.45214629173279	0.117676869034767	0.425148725509644	-0.00218744552694261
0.392796963453293	-0.559661984443665	-3.44818592071533	0.117769755423069	0.4250428378582	-0.00204246304929256
0.385086506605148	-0.558769702911377	-3.44677019119263	0.117827109992504	0.424858659505844	-0.00177443912252784
0.383479088544846	-0.561705350875854	-3.4500834941864	0.117924347519875	0.424751698970795	-0.00149256794247776
0.384321421384811	-0.552235126495361	-3.44547200202942	0.117882192134857	0.42477810382843	-0.00128846755251288
0.374198824167252	-0.546233892440796	-3.44752669334412	0.117887154221535	0.424472123384476	-0.00102685275487602
0.366727381944656	-0.550729930400848	-3.44618201255798	0.117959663271904	0.424320220947266	-0.00088302738731727
0.36866569519043	-0.545110285282135	-3.43962526321411	0.117999948561192	0.424327850341797	-0.000647674198262393
0.364201247692108	-0.53809642791748	-3.43948125839233	0.117929987609386	0.423992097377777	-0.000651528884191066
0.352097034454346	-0.541780173778534	-3.44380235671997	0.117915235459805	0.423759669065475	-0.000507966615259647
0.348784983158112	-0.53656017780304	-3.44154286384583	0.11796148121357	0.423640578985214	-0.000493856146931648
0.351582646369934	-0.534774720668793	-3.43754076957703	0.117891423404217	0.423638939857483	-0.000366778840543702
0.345619857311249	-0.525482356548309	-3.43476343154907	0.117877282202244	0.423243224620819	-0.000427668361226097
0.336877435445786	-0.532349348068237	-3.43649101257324	0.117918394505978	0.423083394765854	-0.000408883905038238
0.335768073797226	-0.523998856544495	-3.43374013900757	0.117889761924744	0.422947973012924	-0.000328945927321911
0.327162265777588	-0.524382531642914	-3.43185043334961	0.117886818945408	0.422692894935608	-0.000423954305006191
0.323279112577438	-0.527513325214386	-3.43927884101868	0.117988295853138	0.422626227140427	-0.000383364647859707
0.318235665559769	-0.517164468765259	-3.42887902259827	0.11795062571764	0.422475874423981	-0.000363989442121238
0.309578955173492	-0.520735383033752	-3.42749404907227	0.118038021028042	0.422205030918121	-0.000330329959979281
0.311059921979904	-0.516954183578491	-3.42986941337585	0.117998898029327	0.422138810157776	-0.000124259720905684
0.301104515790939	-0.511368572711945	-3.43216013908386	0.11800242960453	0.421927481889725	-7.39562674425542E-05
0.291264086961746	-0.513847231864929	-3.42991399765015	0.118094965815544	0.421826601028442	-5.16263135068584E-05
0.295449942350388	-0.508631944656372	-3.42742657661438	0.118106409907341	0.421850621700287	6.49670027996763E-06
0.290595054626465	-0.503178715705872	-3.42159819602966	0.118097066879272	0.421592235565186	-6.94120826665312E-05
0.277500361204147	-0.506552517414093	-3.42531204223633	0.118150889873505	0.421447336673737	7.82833085395396E-05
0.27523484826088	-0.503452181816101	-3.42477750778198	0.118288092315197	0.421431332826614	0.000107454005046748
0.275866061449051	-0.501565933227539	-3.42884755134583	0.118275322020054	0.421265542507172	0.000153535846038722
0.267048627138138	-0.506498038768768	-3.42293357849121	0.118390642106533	0.421161681413651	0.000188909689313732
0.267391264438629	-0.502716422080994	-3.42356538772583	0.118450276553631	0.421169519424438	0.00012476765550673
0.262434512376785	-0.500243186950684	-3.42104887962341	0.118414834141731	0.421025574207306	5.91033785894979E-05
0.24940650165081	-0.498981565237045	-3.42570233345032	0.118665970861912	0.420925736427307	-9.86412760539679E-06
0.243763267993927	-0.500342905521393	-3.43014693260193	0.118835955858231	0.420876801013947	7.33344422769733E-05
0.243652313947678	-0.492568492889404	-3.42806673049927	0.118783675134182	0.420923113822937	9.07127396203578E-05
0.23576731979847	-0.488814443349838	-3.43185567855835	0.118750683963299	0.42082878947258	9.60685647442006E-05
0.227263018488884	-0.491459727287292	-3.42861914634705	0.11881447583437	0.420776546001434	0.000211017511901446
0.230310261249542	-0.486722141504288	-3.43220639228821	0.118747390806675	0.420863628387451	0.000291662872768939
0.224632069468498	-0.479985386133194	-3.42164731025696	0.118834674358368	0.420710742473602	0.000466794619569555
0.212129950523376	-0.480806946754456	-3.43219375610352	0.118965230882168	0.420641332864761	0.000536779582034796
0.215081945061684	-0.476178824901581	-3.42605447769165	0.118973284959793	0.420738041400909	0.000573965313378721
0.210979208350182	-0.47058442234993	-3.42694687843323	0.119012884795666	0.420639902353287	0.000618846213910729
0.202018573880196	-0.473913550376892	-3.42712235450745	0.119161583483219	0.420497536659241	0.000625309650786221
0.195653989911079	-0.473207086324692	-3.42104983329773	0.119198180735111	0.420592367649078	0.000642628059722483
0.189359441399574	-0.463259875774384	-3.42459177970886	0.119231060147285	0.420590043067932	0.000639294041320682
0.176970303058624	-0.461643815040588	-3.42369174957275	0.119265496730804	0.420495420694351	0.00076950213406235
0.16490013897419	-0.462500870227814	-3.43248820304871	0.119376309216022	0.420563191175461	0.000840976485051215
0.164691269397736	-0.454796254634857	-3.42657804489136	0.119381844997406	0.420724511146545	0.00103549601044506
0.161057651042938	-0.447353839874268	-3.42873120307922	0.119395717978477	0.420673131942749	0.00127640122082084
0.145608201622963	-0.446190536022186	-3.42160558700562	0.119484350085258	0.42066678404808	0.00157682050485164
0.143834114074707	-0.440722465515137	-3.43660998344421	0.119561746716499	0.42078623175621	0.00181920395698398
0.141587898135185	-0.436831504106522	-3.42652869224548	0.119615145027637	0.420892119407654	0.00206094398163259
0.136323556303978	-0.431771337985992	-3.43087840080261	0.119659163057804	0.420820236206055	0.00222937436774373
0.124483309686184	-0.435289740562439	-3.42803621292114	0.119753010571003	0.42092952132225	0.00248567573726177
0.124095529317856	-0.431114166975021	-3.43696546554565	0.119806297123432	0.421079188585281	0.00260189897380769
0.116508528590202	-0.424012035131454	-3.42713713645935	0.119948022067547	0.421278655529022	0.00267545110546052
0.100246615707874	-0.427158057689667	-3.42804312705994	0.120100170373917	0.421265125274658	0.00268703303299844
0.0957437008619308	-0.425107896327972	-3.4433741569519	0.12018908560276	0.421583771705627	0.00290965917520225
0.0941989719867706	-0.413928955793381	-3.44051957130432	0.120231673121452	0.421852916479111	0.00309805083088577
0.0841644778847694	-0.408054292201996	-3.44253993034363	0.120204091072083	0.422062754631042	0.00328743364661932
0.0730230957269669	-0.410047173500061	-3.44140815734863	0.120293602347374	0.422217547893524	0.00356702296994627
0.070807009935379	-0.404652833938599	-3.44797873497009	0.12030702829361	0.422663956880569	0.00377971678972244
0.0687514245510101	-0.392720282077789	-3.44147419929504	0.120287388563156	0.422846853733063	0.00395359564572573
0.0544130839407444	-0.392355710268021	-3.45515441894531	0.120437145233154	0.423013925552368	0.00423171510919929
0.0501972921192646	-0.390366762876511	-3.45360326766968	0.120650343596935	0.423381835222244	0.00451698293909431
0.0498610883951187	-0.384119272232056	-3.45901012420654	0.120738178491592	0.423758178949356	0.00473243370652199
0.0449208691716194	-0.376158118247986	-3.45589065551758	0.120777107775211	0.423979908227921	0.00488401483744383
0.0362160615622997	-0.382837265729904	-3.46697902679443	0.120988003909588	0.42420020699501	0.00500503787770867
0.0368688628077507	-0.378018081188202	-3.46823000907898	0.121043682098389	0.424765318632126	0.00506136752665043
0.0359972454607487	-0.372961580753326	-3.46975064277649	0.121139548718929	0.425122410058975	0.005119270645082
0.028846075758338	-0.369900822639465	-3.46269583702087	0.121283881366253	0.425369888544083	0.00531131261959672
0.0160503536462784	-0.371875464916229	-3.48200082778931	0.121442526578903	0.42574205994606	0.00549808144569397
0.0124993594363332	-0.371523708105087	-3.47887825965881	0.121592834591866	0.426317811012268	0.00575652485713363
0.0151526378467679	-0.365012884140015	-3.49160861968994	0.12183777987957	0.426970064640045	0.00603688228875399
[truncated: 19,577 more rows]
