# Supplementary material for: Identification of Haptic Based Guiding Using Hard Reins
Source: PLoS One. 2015 Jul 22;10(7):e0132020. doi: 10.1371/journal.pone.0132020 (PMC4511788; doi:10.1371/journal.pone.0132020)
Supplement: S6 File — (ZIP) [file pone.0132020.s006.zip › Exp2_ForceData2/Subject7/path1/T6.csv]

Force X (N)	Force Y (N)	Force Z (N)	Torque X (N-m)	Torque Y (N-m)	Torque Z (N-m)	Frequency = 10000	Averaging Level = 16	F/T Serial Number = FT11772	Time Started = 19/12/2012 13:00:52
0.336569249629974	-0.343523472547531	-3.39176321029663	0.226387575268745	0.383725881576538	-0.0239582546055317
0.375143885612488	-0.364786386489868	-3.41729307174683	0.226216733455658	0.384186565876007	-0.0249234065413475
0.413348108530045	-0.382140308618546	-3.42924737930298	0.225770682096481	0.384812653064728	-0.0258039273321629
0.427048295736313	-0.387345612049103	-3.42259526252747	0.225505143404007	0.385643422603607	-0.0265241656452417
0.431402891874313	-0.401242077350616	-3.4122679233551	0.225177899003029	0.386723816394806	-0.0270095504820347
0.426063477993011	-0.398823231458664	-3.39964747428894	0.224918052554131	0.387962430715561	-0.0275645833462477
0.423115074634552	-0.400064736604691	-3.41491317749023	0.224951475858688	0.389457941055298	-0.0278686080127954
0.407198429107666	-0.393104135990143	-3.44227433204651	0.22540870308876	0.390996158123016	-0.0280078519135714
0.371788024902344	-0.373942732810974	-3.44700956344604	0.225874349474907	0.392073214054108	-0.028160996735096
0.362654834985733	-0.38241720199585	-3.46919012069702	0.226060137152672	0.393051028251648	-0.0295335464179516
0.354490906000137	-0.394055217504501	-3.46806883811951	0.226210817694664	0.393764972686768	-0.0314523950219154
0.411130547523499	-0.439585030078888	-3.47600102424622	0.225741103291512	0.394380509853363	-0.0325734131038189
0.434965163469315	-0.478929102420807	-3.47568583488464	0.225513890385628	0.395291060209274	-0.0335863009095192
0.445296972990036	-0.505741596221924	-3.46150755882263	0.225049123167992	0.395590573549271	-0.0358712524175644
0.503940165042877	-0.532171726226807	-3.44718956947327	0.224393099546432	0.395607084035873	-0.037593137472868
0.550982415676117	-0.540074586868286	-3.47374749183655	0.223811283707619	0.396687150001526	-0.038960337638855
0.559160530567169	-0.576615691184998	-3.49488639831543	0.223410695791245	0.397589981555939	-0.0406101420521736
0.559321045875549	-0.610056936740875	-3.51917910575867	0.22304755449295	0.398163050413132	-0.0415012091398239
0.56839120388031	-0.607533514499664	-3.51889538764954	0.22292223572731	0.398818105459213	-0.0426891557872295
0.578637182712555	-0.616522550582886	-3.52415609359741	0.223198920488358	0.399512708187103	-0.0435676388442516
0.571496248245239	-0.645378768444061	-3.53290510177612	0.223386600613594	0.400212794542313	-0.0450287237763405
0.585045397281647	-0.674276947975159	-3.53951811790466	0.223496332764626	0.400983959436417	-0.0470146350562572
0.588754832744598	-0.674623191356659	-3.55165314674377	0.22368149459362	0.401926308870316	-0.0483058765530586
0.595896184444427	-0.679491579532623	-3.56154131889343	0.223424479365349	0.40308403968811	-0.0495300255715847
0.592032730579376	-0.693065643310547	-3.57705664634705	0.223058119416237	0.404347687959671	-0.0506297275424004
0.617664039134979	-0.70186585187912	-3.59799337387085	0.222590774297714	0.405896574258804	-0.0515021905303001
0.627902030944824	-0.724821805953979	-3.62017512321472	0.222353473305702	0.407421499490738	-0.0522108636796474
0.620844185352325	-0.745658218860626	-3.62491989135742	0.222254514694214	0.408669382333755	-0.0532061234116554
0.629003345966339	-0.746875643730164	-3.63407349586487	0.22252981364727	0.409745037555695	-0.0544254034757614
0.650196969509125	-0.763060331344604	-3.64055895805359	0.222788318991661	0.410860985517502	-0.0554837994277477
0.64021897315979	-0.788933932781219	-3.64555931091309	0.223328337073326	0.411986351013184	-0.0570074617862701
0.650971293449402	-0.801205039024353	-3.64949870109558	0.223757669329643	0.412703096866608	-0.0583083033561707
0.657473862171173	-0.82247519493103	-3.64831042289734	0.223874136805534	0.413638591766357	-0.0598629154264927
0.676962316036224	-0.836695671081543	-3.65823841094971	0.224090874195099	0.414767503738403	-0.061125535517931
0.671826601028442	-0.860622048377991	-3.67255139350891	0.224235057830811	0.415940761566162	-0.0624276511371136
0.66753351688385	-0.87903106212616	-3.67298626899719	0.224289566278458	0.416650354862213	-0.0638269260525703
0.669836223125458	-0.892206132411957	-3.6743495464325	0.224419131875038	0.417378485202789	-0.0650945082306862
0.669869661331177	-0.901632964611053	-3.67635631561279	0.224725320935249	0.418137609958649	-0.0663854256272316
0.658932507038116	-0.913967847824097	-3.68472003936768	0.224831730127335	0.418710500001907	-0.0679001063108444
0.650066435337067	-0.922099351882935	-3.67602777481079	0.224744498729706	0.419195890426636	-0.0693301856517792
0.64373379945755	-0.926853775978088	-3.67772459983826	0.224756732583046	0.419536679983139	-0.0705208480358124
0.635490894317627	-0.932415962219238	-3.69187116622925	0.224515721201897	0.419949293136597	-0.0716185867786407
0.630533516407013	-0.932126224040985	-3.68846011161804	0.224218249320984	0.420343577861786	-0.0724506229162216
0.617315709590912	-0.937156617641449	-3.69002962112427	0.224126085639	0.420477986335754	-0.0733203962445259
0.601979613304138	-0.940326809883118	-3.67251038551331	0.223704621195793	0.420430898666382	-0.0741766318678856
0.600431442260742	-0.940805315971375	-3.67230939865112	0.223491877317429	0.42016339302063	-0.0749996155500412
0.592089653015137	-0.934112012386322	-3.66159319877625	0.223205029964447	0.419933259487152	-0.0758289396762848
0.572163939476013	-0.937174797058105	-3.65382432937622	0.222848787903786	0.41942110657692	-0.0765503123402596
0.560601651668549	-0.929892003536224	-3.64884400367737	0.222544521093369	0.418711334466934	-0.0771447718143463
0.542565822601318	-0.911351025104523	-3.64052510261536	0.222045227885246	0.418202698230743	-0.0775429084897041
0.530938446521759	-0.91053581237793	-3.63408279418945	0.221462979912758	0.417413771152496	-0.0775848478078842
0.503720283508301	-0.894649982452393	-3.61797761917114	0.220941096544266	0.416527539491653	-0.0774997025728226
0.496439814567566	-0.876920521259308	-3.60158395767212	0.220296263694763	0.415529757738113	-0.07735376060009
0.475291013717651	-0.864680230617523	-3.59489059448242	0.2198316603899	0.41462579369545	-0.0772111862897873
0.453716367483139	-0.849621176719666	-3.58043169975281	0.219256103038788	0.413398057222366	-0.0771823450922966
0.443157285451889	-0.838584661483765	-3.5718035697937	0.218894317746162	0.412317872047424	-0.077009879052639
0.421990126371384	-0.830282509326935	-3.57234764099121	0.218577474355698	0.411305516958237	-0.0767776593565941
0.400225341320038	-0.811946511268616	-3.56171727180481	0.218281328678131	0.410018980503082	-0.0764873474836349
0.375866681337357	-0.790060639381409	-3.55705618858337	0.217974692583084	0.409108370542526	-0.0758791789412498
0.353183567523956	-0.761920154094696	-3.54358887672424	0.217885673046112	0.408111602067947	-0.0751475468277931
0.330222964286804	-0.743386089801788	-3.53749656677246	0.217778205871582	0.407317399978638	-0.0741630494594574
0.308460116386414	-0.717508733272552	-3.52999424934387	0.217847019433975	0.406344890594482	-0.0729874595999718
0.292904198169708	-0.695257663726807	-3.5308141708374	0.217780977487564	0.40563115477562	-0.0719058439135551
0.268735438585281	-0.671633005142212	-3.53088903427124	0.217903941869736	0.404943346977234	-0.0706919133663177
0.256378352642059	-0.640383183956146	-3.5274453163147	0.218195348978043	0.404311507940292	-0.0692295581102371
0.236633330583572	-0.628095984458923	-3.52609968185425	0.218441918492317	0.403780162334442	-0.0676116570830345
0.223502621054649	-0.60882180929184	-3.52116465568542	0.21893347799778	0.403257966041565	-0.0660390481352806
0.222844243049622	-0.585925698280334	-3.51993751525879	0.219431579113007	0.402875989675522	-0.0645204335451126
0.218192517757416	-0.570813477039337	-3.52672743797302	0.219965025782585	0.402648121118546	-0.0628903806209564
0.212500661611557	-0.559831619262695	-3.52469325065613	0.220603302121162	0.402572751045227	-0.0612399354577065
0.210997760295868	-0.540842175483704	-3.52790069580078	0.221203744411469	0.402448832988739	-0.0597040057182312
0.208336740732193	-0.530752897262573	-3.53661632537842	0.222089916467667	0.402699619531631	-0.0584638491272926
0.209733247756958	-0.517970025539398	-3.53185296058655	0.222853541374207	0.402837544679642	-0.0570377483963966
0.210141524672508	-0.515463471412659	-3.53575897216797	0.223817750811577	0.403035432100296	-0.0555575042963028
0.211191385984421	-0.505033731460571	-3.54022526741028	0.224814489483833	0.403277516365051	-0.0542175099253654
0.211890250444412	-0.496228456497192	-3.547447681427	0.225892260670662	0.403631985187531	-0.0530176237225533
0.217690601944923	-0.495027303695679	-3.54778790473938	0.226886227726936	0.40394514799118	-0.0518868155777454
0.210847109556198	-0.491787075996399	-3.56116795539856	0.227962255477905	0.404128730297089	-0.050785806030035
0.217657044529915	-0.481876641511917	-3.56116914749146	0.228843346238136	0.404457360506058	-0.0498468317091465
0.222496449947357	-0.483015060424805	-3.56490302085876	0.229795649647713	0.404830574989319	-0.0489464439451694
0.219068273901939	-0.482416301965714	-3.57328009605408	0.230596005916595	0.404966413974762	-0.0479611940681934
0.22676694393158	-0.477123141288757	-3.57308101654053	0.231347531080246	0.405203610658646	-0.0471631847321987
0.229106917977333	-0.475319504737854	-3.58131456375122	0.232157811522484	0.405462473630905	-0.0465044267475605
0.226404845714569	-0.472968399524689	-3.57698369026184	0.232699513435364	0.405543088912964	-0.0459291338920593
0.227311417460442	-0.468386620283127	-3.58010196685791	0.23342153429985	0.405659377574921	-0.0454755909740925
0.232331559062004	-0.471300810575485	-3.58055377006531	0.233942151069641	0.405681759119034	-0.0451273359358311
0.224792703986168	-0.473739087581635	-3.58516454696655	0.234458014369011	0.405661761760712	-0.0449804551899433
0.230228915810585	-0.469637125730515	-3.58387136459351	0.2349763661623	0.405597150325775	-0.0448315478861332
0.225550100207329	-0.474028289318085	-3.58519458770752	0.235325172543526	0.405344158411026	-0.0448722653090954
0.22491754591465	-0.479141622781754	-3.58781623840332	0.235502302646637	0.405164659023285	-0.0450173877179623
0.22841864824295	-0.471522986888886	-3.57057213783264	0.235825300216675	0.404795140028	-0.0450055003166199
0.233419939875603	-0.47350338101387	-3.57727479934692	0.235817670822144	0.404493808746338	-0.0449964255094528
0.23360949754715	-0.484926879405975	-3.56892681121826	0.235774114727974	0.404129177331924	-0.0452979989349842
0.229703187942505	-0.482796728610992	-3.56209826469421	0.235634490847588	0.403592884540558	-0.0455139875411987
0.236303716897964	-0.478842258453369	-3.55674767494202	0.235549956560135	0.403161227703094	-0.0458925329148769
0.23868615925312	-0.486980527639389	-3.54410314559937	0.235166758298874	0.402642965316772	-0.0463195033371449
0.243644520640373	-0.488731890916824	-3.54678511619568	0.234881460666656	0.402194797992706	-0.0466832183301449
0.24001157283783	-0.49639967083931	-3.53661298751831	0.234610751271248	0.401573091745377	-0.0471753999590874
0.248430594801903	-0.493620872497559	-3.52565145492554	0.234196618199348	0.400879323482513	-0.0476981997489929
0.252156674861908	-0.501443684101105	-3.52312159538269	0.233831837773323	0.400353640317917	-0.0483104661107063
0.251321166753769	-0.511374294757843	-3.51396059989929	0.233352184295654	0.399674504995346	-0.0488917976617813
0.26085951924324	-0.514845788478851	-3.50321459770203	0.232986256480217	0.39911487698555	-0.0496466308832169
0.2641621530056	-0.522672355175018	-3.49815082550049	0.232524365186691	0.398467361927032	-0.0503413639962673
0.263395458459854	-0.53438264131546	-3.48719096183777	0.232053890824318	0.397978067398071	-0.0510686375200748
0.281739413738251	-0.546874463558197	-3.47425293922424	0.231833130121231	0.397329479455948	-0.0518726818263531
0.282378554344177	-0.551246285438538	-3.47308683395386	0.231379121541977	0.396818101406097	-0.0524281300604343
0.296880275011063	-0.561275660991669	-3.46253943443298	0.230903312563896	0.39637479186058	-0.0533017069101334
0.304294794797897	-0.580352246761322	-3.46163082122803	0.23052941262722	0.396048158407211	-0.0538263022899628
0.310671955347061	-0.590753972530365	-3.45442414283752	0.230226784944534	0.395599812269211	-0.0546089299023151
0.319383293390274	-0.595252633094788	-3.45842623710632	0.229862496256828	0.395331501960754	-0.0554179586470127
0.332680940628052	-0.601694762706757	-3.45782780647278	0.229233115911484	0.395043581724167	-0.0561274252831936
0.335319012403488	-0.621285200119019	-3.45354962348938	0.228892475366592	0.394967377185822	-0.0567687824368477
0.356419920921326	-0.63793557882309	-3.44691300392151	0.228630155324936	0.394774526357651	-0.0574293918907642
0.37331411242485	-0.654425919055939	-3.44053745269775	0.228277668356895	0.39478212594986	-0.0580932088196278
0.382570952177048	-0.666416883468628	-3.4441967010498	0.228044778108597	0.394956529140472	-0.0590449869632721
0.400655001401901	-0.687548339366913	-3.43512201309204	0.227820977568626	0.395134598016739	-0.0601046122610569
0.403804242610931	-0.695342540740967	-3.44903635978699	0.227911502122879	0.395510792732239	-0.0610308609902859
0.417973875999451	-0.710836052894592	-3.45000219345093	0.227683305740356	0.395792752504349	-0.0620605014264584
0.426223635673523	-0.720744907855988	-3.45723605155945	0.227692678570747	0.396179795265198	-0.0629792660474777
0.437743127346039	-0.735331118106842	-3.45970058441162	0.227502137422562	0.396627843379974	-0.0636822655797005
0.452463895082474	-0.749537408351898	-3.45894932746887	0.227363213896751	0.397087574005127	-0.0644756704568863
0.460824549198151	-0.756974160671234	-3.46178269386292	0.227261528372765	0.397586613893509	-0.0651826113462448
0.476584166288376	-0.770718157291412	-3.46581864356995	0.227062970399857	0.39820671081543	-0.0659182369709015
0.47387421131134	-0.785407304763794	-3.47065925598145	0.227006673812866	0.398930728435516	-0.0667475387454033
0.486611902713776	-0.790090262889862	-3.48534417152405	0.2269466817379	0.399568915367126	-0.0675983279943466
0.490467697381973	-0.798248827457428	-3.49747395515442	0.226989880204201	0.400237649679184	-0.0685393288731575
0.495349913835526	-0.802173435688019	-3.49773764610291	0.226825252175331	0.400867253541946	-0.0692948997020721
0.495882093906403	-0.805798172950745	-3.50070714950562	0.226872012019157	0.401453614234924	-0.0700556337833405
0.507535040378571	-0.814118564128876	-3.49704766273499	0.226486310362816	0.402002662420273	-0.070714183151722
0.510510981082916	-0.815118789672852	-3.50592279434204	0.226422801613808	0.402463108301163	-0.071399450302124
0.512922525405884	-0.823409557342529	-3.5089430809021	0.225986629724503	0.403031796216965	-0.0720614865422249
0.512322962284088	-0.824595272541046	-3.50703835487366	0.225824326276779	0.403424918651581	-0.0726128667593002
0.509189903736115	-0.823745548725128	-3.51541781425476	0.225453048944473	0.403701782226563	-0.0731272250413895
0.510637164115906	-0.819888114929199	-3.51418972015381	0.225035086274147	0.403985470533371	-0.0736007988452911
0.502230644226074	-0.816345512866974	-3.51345062255859	0.224715426564217	0.404225319623947	-0.0739906579256058
0.503416955471039	-0.807460248470306	-3.5082426071167	0.224166125059128	0.404249995946884	-0.0743446871638298
0.488453567028046	-0.801646292209625	-3.50710701942444	0.223634898662567	0.404394626617432	-0.0745899677276611
0.483561664819717	-0.792644202709198	-3.50557661056519	0.223017275333405	0.404279381036758	-0.0748979970812798
0.471359014511108	-0.782857656478882	-3.50448393821716	0.222231134772301	0.40420600771904	-0.0750635340809822
0.458960890769959	-0.772830665111542	-3.50197601318359	0.221501380205154	0.404097020626068	-0.0752515718340874
0.449422061443329	-0.767090559005737	-3.48810315132141	0.220518663525581	0.403906285762787	-0.0754358395934105
0.426026940345764	-0.754034876823425	-3.4929039478302	0.219849064946175	0.403670072555542	-0.0754993259906769
0.41912442445755	-0.736826837062836	-3.47951650619507	0.218981966376305	0.403232127428055	-0.0755953639745712
0.405175030231476	-0.726197063922882	-3.46957063674927	0.218192264437675	0.402939826250076	-0.0755036547780037
0.39127779006958	-0.710823357105255	-3.46978998184204	0.217294722795486	0.40254157781601	-0.0754898339509964
0.37768542766571	-0.698749363422394	-3.46828126907349	0.216467469930649	0.402148425579071	-0.0754599347710609
0.368447303771973	-0.680713295936584	-3.459552526474	0.215744197368622	0.401699841022491	-0.0754327401518822
0.350354611873627	-0.672209739685059	-3.45409631729126	0.214957505464554	0.401304990053177	-0.0753975734114647
0.335591286420822	-0.652783215045929	-3.45085573196411	0.214243084192276	0.400682002305985	-0.0753198936581612
0.323268324136734	-0.645022094249725	-3.44389200210571	0.213432177901268	0.400220662355423	-0.0752310678362846
0.305834531784058	-0.628021240234375	-3.43836665153503	0.212761074304581	0.399695664644241	-0.0754268914461136
0.286143928766251	-0.61695796251297	-3.42691016197205	0.21180072426796	0.399087250232697	-0.0759641453623772
0.264833599328995	-0.606611847877502	-3.40688991546631	0.211095437407494	0.398465543985367	-0.0761805400252342
0.271605640649796	-0.592776834964752	-3.40138745307922	0.210006609559059	0.398108184337616	-0.0764825046062469
0.259757220745087	-0.578786253929138	-3.40805339813232	0.209127560257912	0.397993505001068	-0.0766887068748474
0.249801859259605	-0.578711926937103	-3.40689945220947	0.207912370562553	0.397680878639221	-0.0766642242670059
0.233595013618469	-0.572729170322418	-3.39641404151917	0.206979230046272	0.397328525781631	-0.0766642913222313
0.242058381438255	-0.568413615226746	-3.39688873291016	0.206059917807579	0.397083550691605	-0.0764585509896278
0.245529815554619	-0.558791637420654	-3.38697123527527	0.205390676856041	0.396721422672272	-0.0764593854546547
0.249661818146706	-0.567279517650604	-3.38976049423218	0.204642087221146	0.396552413702011	-0.0765162035822868
0.247598916292191	-0.575745403766632	-3.39272165298462	0.204179525375366	0.396437078714371	-0.0765912532806396
0.183699160814285	-0.541200876235962	-3.40391206741333	0.20368891954422	0.396861135959625	-0.074530802667141
0.19144681096077	-0.546973586082459	-3.41449117660522	0.203009381890297	0.396629393100739	-0.0745239108800888
0.218368977308273	-0.558677196502686	-3.41709780693054	0.202935367822647	0.396041423082352	-0.0757497474551201
0.225274726748466	-0.599545896053314	-3.42110705375671	0.203471347689629	0.395679235458374	-0.0766355916857719
0.239149212837219	-0.631869673728943	-3.44235301017761	0.204029202461243	0.395731717348099	-0.0771279036998749
0.281009018421173	-0.639792323112488	-3.43020009994507	0.204041540622711	0.395524919033051	-0.0779673084616661
0.298386543989182	-0.662569940090179	-3.42966532707214	0.20428654551506	0.395659029483795	-0.0783745050430298
0.312257438898087	-0.68550717830658	-3.44012498855591	0.204489454627037	0.39636155962944	-0.0786566957831383
0.339733362197876	-0.709986627101898	-3.45831775665283	0.204431146383286	0.397411346435547	-0.0794081464409828
0.375262588262558	-0.733638882637024	-3.46336841583252	0.204428717494011	0.398438274860382	-0.0801157280802727
0.394328057765961	-0.759268283843994	-3.49195766448975	0.204593822360039	0.400210112333298	-0.0805147737264633
0.400302082300186	-0.778374433517456	-3.50059294700623	0.204719588160515	0.401891380548477	-0.0807673260569572
0.415414601564407	-0.796769797801971	-3.51630783081055	0.205258384346962	0.403501331806183	-0.0813136920332909
0.435417652130127	-0.817686319351196	-3.53007936477661	0.205935701727867	0.405184596776962	-0.0819132402539253
0.448204785585403	-0.839468240737915	-3.54724335670471	0.206939935684204	0.406983703374863	-0.0825433135032654
0.453649669885635	-0.865157842636108	-3.563063621521	0.207932129502296	0.408597975969315	-0.0834147185087204
0.455942571163177	-0.897026777267456	-3.57587265968323	0.208862274885178	0.409775286912918	-0.0842023864388466
0.473052203655243	-0.914609909057617	-3.58029675483704	0.209713310003281	0.41080766916275	-0.084795244038105
0.495134741067886	-0.934967875480652	-3.5975546836853	0.21089406311512	0.411978095769882	-0.0853341892361641
0.504882574081421	-0.964393079280853	-3.60795402526855	0.211674109101295	0.412783920764923	-0.0858383476734161
0.519757628440857	-0.996177315711975	-3.60773372650146	0.212294191122055	0.413252592086792	-0.0864413306117058
0.547478854656219	-1.02040827274323	-3.616858959198	0.212987303733826	0.413615792989731	-0.0870181918144226
0.560815989971161	-1.03705608844757	-3.62143039703369	0.213536605238914	0.413991957902908	-0.0875291302800179
0.580261766910553	-1.05753803253174	-3.61151504516602	0.213784068822861	0.413991868495941	-0.0880563110113144
0.577713489532471	-1.08006763458252	-3.61412310600281	0.214182138442993	0.414102017879486	-0.0881771221756935
0.575991034507751	-1.0943568944931	-3.61108946800232	0.214518830180168	0.414089292287827	-0.0883032158017159
0.586135745048523	-1.09092915058136	-3.61685609817505	0.214803978800774	0.41387477517128	-0.088592603802681
0.58043497800827	-1.09280908107758	-3.62772703170776	0.215041235089302	0.413740754127502	-0.0886362344026566
0.58087295293808	-1.10106194019318	-3.61581659317017	0.215183854103088	0.413438886404037	-0.0886631309986115
0.578433811664581	-1.1070145368576	-3.61667037010193	0.215196862816811	0.413076102733612	-0.0883688256144524
0.557379961013794	-1.09141063690186	-3.60777688026428	0.215331926941872	0.412641882896423	-0.0883000418543816
0.548479616641998	-1.09098374843597	-3.60002279281616	0.215423330664635	0.412103027105331	-0.0880402624607086
0.535363852977753	-1.07924211025238	-3.59613418579102	0.215624496340752	0.411450058221817	-0.0874138623476028
0.51603889465332	-1.06576180458069	-3.59616351127625	0.215889647603035	0.410565882921219	-0.0866396278142929
0.495239764451981	-1.05574369430542	-3.58841061592102	0.216228723526001	0.409625917673111	-0.0858070775866508
0.485801577568054	-1.03141355514526	-3.57403564453125	0.216643899679184	0.40830796957016	-0.0848894044756889
0.476921826601028	-1.03068387508392	-3.56523513793945	0.216870293021202	0.407253116369247	-0.0839626342058182
0.476254642009735	-1.01623046398163	-3.56521272659302	0.217386305332184	0.405948340892792	-0.0830359384417534
0.470359951257706	-1.01905810832977	-3.57707905769348	0.217980995774269	0.405050724744797	-0.0821684002876282
0.458276003599167	-0.990941643714905	-3.55497193336487	0.218327701091766	0.403724819421768	-0.0810777023434639
0.456565916538239	-0.988980293273926	-3.53480386734009	0.218667551875114	0.402539908885956	-0.0797634199261665
0.463988482952118	-0.985812604427338	-3.52556180953979	0.219094306230545	0.401919901371002	-0.0788812190294266
0.461412101984024	-0.968704402446747	-3.48820114135742	0.219503238797188	0.400749027729034	-0.0777699500322342
0.472276538610458	-0.975301682949066	-3.49823212623596	0.220193073153496	0.400169670581818	-0.0763128325343132
0.456597119569778	-0.950040280818939	-3.49667763710022	0.220826327800751	0.39949443936348	-0.0752101913094521
0.446570426225662	-0.934026718139648	-3.49825930595398	0.221576407551765	0.398754298686981	-0.0738609433174133
0.435733526945114	-0.917679786682129	-3.49648499488831	0.222186297178268	0.398272663354874	-0.0725290849804878
0.427419662475586	-0.900620818138123	-3.49193143844604	0.223155096173286	0.397802591323853	-0.0712572187185287
0.432724088430405	-0.895367920398712	-3.48764657974243	0.223898336291313	0.397218972444534	-0.0700151100754738
0.428980320692062	-0.889643549919128	-3.49002194404602	0.224691271781921	0.396912127733231	-0.0688938349485397
0.423422873020172	-0.880449950695038	-3.49024868011475	0.225441485643387	0.396517515182495	-0.0680933073163033
0.428933709859848	-0.866547226905823	-3.49191093444824	0.226175010204315	0.396248906850815	-0.0672547221183777
0.424004286527634	-0.859865367412567	-3.49043488502502	0.226983115077019	0.396140038967133	-0.0663216859102249
0.41855388879776	-0.848994791507721	-3.48504161834717	0.227760821580887	0.395790606737137	-0.065439872443676
0.426328480243683	-0.849120557308197	-3.4840567111969	0.228392452001572	0.395720958709717	-0.0648105889558792
0.426312059164047	-0.840354382991791	-3.48588609695435	0.229247003793716	0.395649164915085	-0.0641816481947899
0.429061114788055	-0.840379357337952	-3.49551939964294	0.229913920164108	0.395493239164352	-0.0638484507799149
0.420962929725647	-0.833425283432007	-3.49681806564331	0.230573058128357	0.395316928625107	-0.0633737444877625
0.416941285133362	-0.826699912548065	-3.49411678314209	0.231300473213196	0.395231157541275	-0.0630463734269142
0.417333632707596	-0.819829404354095	-3.49295568466187	0.231820359826088	0.395060420036316	-0.0626629441976547
0.416176021099091	-0.814479351043701	-3.49116206169128	0.232472375035286	0.394989490509033	-0.062247134745121
0.418598502874374	-0.806975722312927	-3.48986077308655	0.232994019985199	0.39465856552124	-0.0616973750293255
0.43400040268898	-0.790112257003784	-3.49631023406982	0.233449593186378	0.394569039344788	-0.0606474801898003
0.447445601224899	-0.780093848705292	-3.51557278633118	0.233855575323105	0.394783586263657	-0.0594345666468143
0.424629002809525	-0.784156143665314	-3.50984740257263	0.234026744961739	0.394658654928207	-0.0591361783444881
0.416914075613022	-0.77243846654892	-3.48585224151611	0.234142050147057	0.394061207771301	-0.0585237219929695
0.432252049446106	-0.769008934497833	-3.47958135604858	0.234465584158897	0.393971681594849	-0.0580169409513474
0.427557319402695	-0.763829231262207	-3.47656345367432	0.234958589076996	0.39360699057579	-0.0580982528626919
0.423942387104034	-0.770954847335815	-3.4694995880127	0.235215827822685	0.393149763345718	-0.0583362951874733
0.413052886724472	-0.77256053686142	-3.47518849372864	0.235458567738533	0.392760157585144	-0.0588673241436481
0.402032226324081	-0.763283848762512	-3.46989369392395	0.235738500952721	0.392235785722733	-0.0596566200256348
0.388759016990662	-0.758850038051605	-3.46837258338928	0.235859736800194	0.391911625862122	-0.0601038448512554
0.362572580575943	-0.758613526821136	-3.45923328399658	0.235875934362411	0.391398370265961	-0.0606963969767094
0.357232004404068	-0.75735467672348	-3.45127701759338	0.235867902636528	0.390950858592987	-0.0614961907267571
0.345394879579544	-0.748154759407043	-3.45222043991089	0.235867291688919	0.39065870642662	-0.0620387010276318
0.3155198097229	-0.741903364658356	-3.44112849235535	0.235713362693787	0.390013217926025	-0.0628306791186333
0.304415613412857	-0.729881942272186	-3.43017816543579	0.23542720079422	0.389375030994415	-0.0635403171181679
0.295282274484634	-0.716809332370758	-3.43440270423889	0.235315963625908	0.388981521129608	-0.0641140714287758
0.277388781309128	-0.714643716812134	-3.4236376285553	0.235015466809273	0.388488322496414	-0.0647036731243134
0.260240733623505	-0.705857276916504	-3.41734743118286	0.234798610210419	0.387762039899826	-0.0652561709284782
0.250643789768219	-0.690802395343781	-3.41171669960022	0.234511062502861	0.387210428714752	-0.0657229945063591
0.246496796607971	-0.678031444549561	-3.40763449668884	0.234172061085701	0.386610478162766	-0.0662345737218857
0.229769140481949	-0.682142019271851	-3.40249490737915	0.233783021569252	0.386118859052658	-0.0666688308119774
0.219867900013924	-0.675061047077179	-3.3924765586853	0.233544945716858	0.38540381193161	-0.0671058893203735
0.221018180251122	-0.665437757968903	-3.3786039352417	0.233146086335182	0.384795993566513	-0.0676846131682396
0.21790799498558	-0.667866468429565	-3.37724184989929	0.233000829815865	0.384355038404465	-0.0680659785866737
0.207790434360504	-0.666402161121368	-3.3772931098938	0.232798084616661	0.383881479501724	-0.0684383809566498
0.203145831823349	-0.662342071533203	-3.37355875968933	0.232747808098793	0.383316785097122	-0.0688194632530212
0.204274252057076	-0.65534895658493	-3.36867833137512	0.232431277632713	0.38311579823494	-0.0691000744700432
0.201394185423851	-0.647721767425537	-3.36987471580505	0.232462719082832	0.38290348649025	-0.0692437738180161
0.195565968751907	-0.65073436498642	-3.36380338668823	0.232244104146957	0.382805109024048	-0.0694214105606079
0.191896334290504	-0.647443175315857	-3.36818432807922	0.232142448425293	0.382625460624695	-0.0695388466119766
0.198814049363136	-0.642391443252563	-3.36813473701477	0.232039481401443	0.382718801498413	-0.0697779655456543
0.198314696550369	-0.644543468952179	-3.36740899085999	0.232098087668419	0.382864594459534	-0.0700696334242821
0.201839298009872	-0.642396628856659	-3.36798024177551	0.232138514518738	0.382957249879837	-0.0704424753785133
0.198510393500328	-0.652463316917419	-3.36640334129334	0.232165426015854	0.383206814527512	-0.070916473865509
0.196925118565559	-0.656060576438904	-3.37416911125183	0.232477307319641	0.383440136909485	-0.0713681355118752
0.206110209226608	-0.659999847412109	-3.38076639175415	0.232726633548737	0.383748561143875	-0.0718512311577797
0.210788816213608	-0.669912993907928	-3.38308763504028	0.232999086380005	0.384235113859177	-0.0723076015710831
0.210636422038078	-0.674398720264435	-3.3937783241272	0.233523681759834	0.384656697511673	-0.072752445936203
0.214173674583435	-0.677476525306702	-3.40410733222961	0.233796358108521	0.385289579629898	-0.0732219368219376
0.217592492699623	-0.683149039745331	-3.39745020866394	0.234080329537392	0.385794222354889	-0.0736315622925758
0.222261741757393	-0.691997766494751	-3.40488195419312	0.234330624341965	0.386501789093018	-0.0739337429404259
0.222802489995956	-0.697428464889526	-3.41127300262451	0.234616324305534	0.387261897325516	-0.074236735701561
0.231985345482826	-0.703682899475098	-3.42586469650269	0.235003381967545	0.387972354888916	-0.0746076554059982
0.225921526551247	-0.701123297214508	-3.43454885482788	0.23537939786911	0.388605058193207	-0.0749145597219467
0.226446986198425	-0.709985435009003	-3.4351818561554	0.23554328083992	0.389298796653748	-0.075187049806118
0.228506460785866	-0.705837905406952	-3.43759608268738	0.235957518219948	0.389962285757065	-0.0754787996411324
0.230327770113945	-0.711720705032349	-3.45246648788452	0.236265316605568	0.390577912330627	-0.0758485123515129
0.228999316692352	-0.712138533592224	-3.45311760902405	0.236354768276215	0.391233414411545	-0.0760812386870384
0.224992170929909	-0.708455383777618	-3.4582667350769	0.236679509282112	0.391754746437073	-0.0762795880436897
0.227481588721275	-0.710279107093811	-3.45955157279968	0.236666887998581	0.392156004905701	-0.0765169933438301
0.222385972738266	-0.702387511730194	-3.46747756004334	0.23687881231308	0.392559826374054	-0.0767235234379768
0.22020848095417	-0.703377723693848	-3.47178673744202	0.236815884709358	0.392912417650223	-0.0768793970346451
0.212047919631004	-0.699680030345917	-3.47723197937012	0.23692624270916	0.393131226301193	-0.0769513919949532
0.20721110701561	-0.692283630371094	-3.47301387786865	0.236938014626503	0.393173068761826	-0.0769463032484055
0.203169986605644	-0.685949385166168	-3.47484922409058	0.236921325325966	0.393412441015244	-0.0768773630261421
0.199722349643707	-0.678077220916748	-3.47832798957825	0.236727729439735	0.393377184867859	-0.0769758522510529
0.186249688267708	-0.674351751804352	-3.47584581375122	0.23665377497673	0.393460154533386	-0.0768617615103722
0.182185843586922	-0.65933084487915	-3.47447991371155	0.236432820558548	0.393284440040588	-0.0765868648886681
0.17706324160099	-0.65412038564682	-3.46830224990845	0.236190736293793	0.393360733985901	-0.076255664229393
0.170164868235588	-0.643266260623932	-3.46872925758362	0.236130326986313	0.393265426158905	-0.0760368779301643
0.161056131124496	-0.640143632888794	-3.47751188278198	0.235930517315865	0.393219858407974	-0.07588991522789
0.155144721269608	-0.625484943389893	-3.47075700759888	0.235809072852135	0.392954796552658	-0.0756957083940506
0.150142759084702	-0.619655728340149	-3.47025465965271	0.235598355531693	0.39292648434639	-0.0754079297184944
0.143332079052925	-0.613506078720093	-3.46189022064209	0.235445588827133	0.392809092998505	-0.0751285552978516
0.147260457277298	-0.608287632465363	-3.46340394020081	0.235237330198288	0.392704010009766	-0.0748100355267525
0.142536789178848	-0.602450430393219	-3.46634721755981	0.235069289803505	0.392555803060532	-0.0746626481413841
0.144401729106903	-0.604075968265533	-3.45740652084351	0.23484405875206	0.392534047365189	-0.0745100528001785
0.147704586386681	-0.597786068916321	-3.45205783843994	0.234700009226799	0.39245080947876	-0.0741299539804459
0.154600337147713	-0.603319883346558	-3.45518231391907	0.234540730714798	0.392437696456909	-0.0738296657800674
0.161334946751595	-0.604492008686066	-3.46102070808411	0.234426140785217	0.392471194267273	-0.0735631138086319
0.172714442014694	-0.608937740325928	-3.45631098747253	0.234306126832962	0.392463356256485	-0.0734107047319412
0.179920196533203	-0.614368319511414	-3.46491122245789	0.234132841229439	0.392638146877289	-0.0732424706220627
0.199303358793259	-0.616994619369507	-3.46213984489441	0.234024792909622	0.392632216215134	-0.0731454640626907
0.215137764811516	-0.626768529415131	-3.46649122238159	0.233791530132294	0.392980426549912	-0.0730366855859756
0.229590401053429	-0.636804938316345	-3.4675657749176	0.233811065554619	0.393290400505066	-0.0728830695152283
0.249250277876854	-0.651698470115662	-3.47226738929749	0.233718544244766	0.393646717071533	-0.0728154331445694
0.25556156039238	-0.659573376178741	-3.47528839111328	0.233712136745453	0.394112020730972	-0.0727787464857101
0.278053790330887	-0.66496741771698	-3.4773166179657	0.233700275421143	0.394474297761917	-0.0727472305297852
0.295139163732529	-0.679004728794098	-3.48259806632996	0.233678355813026	0.395167648792267	-0.0726487711071968
0.308906495571136	-0.682825565338135	-3.4861466884613	0.233743086457253	0.39564436674118	-0.0725062787532806
0.325415283441544	-0.692751526832581	-3.49369978904724	0.233735367655754	0.396234512329102	-0.072434239089489
0.338713616132736	-0.700299024581909	-3.49615740776062	0.233715116977692	0.396864622831345	-0.0722420141100883
0.351131319999695	-0.707865476608276	-3.50775814056396	0.233755484223366	0.397517710924149	-0.072144627571106
0.361518144607544	-0.712348461151123	-3.50879311561584	0.233761176466942	0.397909969091415	-0.0719490721821785
0.371264308691025	-0.715482294559479	-3.51053476333618	0.233652576804161	0.398344665765762	-0.0717042461037636
0.381424307823181	-0.719944059848785	-3.51958250999451	0.233685493469238	0.39875590801239	-0.0715713948011398
0.386762976646423	-0.726779878139496	-3.52066373825073	0.23345459997654	0.399111598730087	-0.0714871734380722
0.392535507678986	-0.728382110595703	-3.5267219543457	0.233476385474205	0.399301588535309	-0.0713404566049576
0.394336611032486	-0.728502035140991	-3.52267122268677	0.233349159359932	0.399446934461594	-0.0712727680802345
0.406903326511383	-0.729811191558838	-3.52625799179077	0.233099296689034	0.399467706680298	-0.071115180850029
0.398327261209488	-0.729323208332062	-3.51974368095398	0.232973083853722	0.399489253759384	-0.0708746388554573
0.40127232670784	-0.733363926410675	-3.51994800567627	0.232695505023003	0.399367064237595	-0.0707248747348785
0.397232443094254	-0.728830516338348	-3.51448798179626	0.232488557696342	0.399092018604279	-0.0703767463564873
0.3941330909729	-0.726319372653961	-3.51964998245239	0.232235312461853	0.398871034383774	-0.0701967254281044
0.38388404250145	-0.721956849098206	-3.52071976661682	0.231960833072662	0.398506194353104	-0.0698731169104576
0.381036847829819	-0.712191879749298	-3.51123118400574	0.231661930680275	0.397983849048615	-0.069493405520916
0.375933259725571	-0.705859482288361	-3.50424027442932	0.231264755129814	0.397690027952194	-0.0690629556775093
0.364020943641663	-0.699226558208466	-3.50822424888611	0.23110269010067	0.397258281707764	-0.0685747340321541
0.3603775203228	-0.687404930591583	-3.49332809448242	0.230653032660484	0.396559178829193	-0.0680367052555084
0.352913171052933	-0.676929533481598	-3.49497580528259	0.230312347412109	0.39615261554718	-0.0674118399620056
0.344990819692612	-0.667064368724823	-3.48442459106445	0.229997053742409	0.395596474409103	-0.0667603388428688
0.335810214281082	-0.652401328086853	-3.4815685749054	0.229623898863792	0.394987761974335	-0.0660792514681816
0.322985708713531	-0.641793310642242	-3.47736787796021	0.229257687926292	0.394482910633087	-0.0652890652418137
0.317667871713638	-0.624564111232758	-3.47128415107727	0.228949323296547	0.393889158964157	-0.0644725263118744
0.307403236627579	-0.616284608840942	-3.46864771842957	0.228678643703461	0.393433183431625	-0.06368038803339
0.299133837223053	-0.59478497505188	-3.46327495574951	0.228374168276787	0.392757207155228	-0.0628769844770432
0.286422282457352	-0.584046304225922	-3.45228719711304	0.228170409798622	0.392267465591431	-0.0620225667953491
0.269668430089951	-0.570324242115021	-3.45457363128662	0.227945402264595	0.391761779785156	-0.0611876398324966
0.26024004817009	-0.552249014377594	-3.44795441627502	0.227838933467865	0.391155421733856	-0.060351237654686
0.250446200370789	-0.537948191165924	-3.44452500343323	0.227557465434074	0.390809029340744	-0.0595434680581093
0.239676028490067	-0.52228456735611	-3.43128371238709	0.227498605847359	0.390267163515091	-0.0587400868535042
0.231566518545151	-0.511013507843018	-3.43652272224426	0.227394983172417	0.389951944351196	-0.0579267479479313
0.21750345826149	-0.496121734380722	-3.43173360824585	0.227257415652275	0.389387637376785	-0.0571367554366589
0.208621382713318	-0.482927680015564	-3.42725324630737	0.227259010076523	0.389065116643906	-0.0563260987401009
0.199287042021751	-0.468328833580017	-3.42424654960632	0.227232500910759	0.388676702976227	-0.0554962046444416
0.193046197295189	-0.449830204248428	-3.42212319374084	0.227282777428627	0.388377636671066	-0.0547249391674995
0.183219879865646	-0.443843126296997	-3.42236757278442	0.227143511176109	0.388179242610931	-0.0539861246943474
0.175923764705658	-0.433079242706299	-3.42202067375183	0.227188467979431	0.387895971536636	-0.0532274432480335
0.169566765427589	-0.427004635334015	-3.42202067375183	0.227148920297623	0.387641489505768	-0.0525189377367496
0.164330527186394	-0.41385555267334	-3.41455888748169	0.227155521512032	0.387456834316254	-0.0518710725009441
0.156800627708435	-0.405417621135712	-3.40963792800903	0.227289766073227	0.387313306331635	-0.0512098036706448
0.149342477321625	-0.396695286035538	-3.41671776771545	0.227266669273376	0.387137144804001	-0.0506639741361141
0.141933873295784	-0.386739134788513	-3.41615772247314	0.227429658174515	0.386945724487305	-0.0501917526125908
0.138743191957474	-0.379264205694199	-3.41334915161133	0.227414637804031	0.386840105056763	-0.049752451479435
0.136524885892868	-0.374489486217499	-3.40944623947144	0.227598011493683	0.38668105006218	-0.0493491478264332
0.133738070726395	-0.36849644780159	-3.41352367401123	0.227651655673981	0.386728227138519	-0.0491044782102108
0.129989489912987	-0.367854386568069	-3.41106605529785	0.227666512131691	0.386717200279236	-0.0490435585379601
0.121257282793522	-0.359951883554459	-3.41006755828857	0.227831304073334	0.386701583862305	-0.0487975254654884
0.121873863041401	-0.351457238197327	-3.41302514076233	0.227910280227661	0.386724054813385	-0.0484202653169632
0.111654527485371	-0.3480444252491	-3.4167788028717	0.228138849139214	0.386895507574081	-0.048104852437973
0.107097662985325	-0.341933935880661	-3.42298555374146	0.228301897644997	0.386855572462082	-0.0477836057543755
0.104978911578655	-0.341242700815201	-3.4246551990509	0.228465095162392	0.386976838111877	-0.0476705655455589
0.106269471347332	-0.340452551841736	-3.41988682746887	0.228716224431992	0.386972665786743	-0.0475940220057964
0.112560793757439	-0.342559307813644	-3.41712093353271	0.228739842772484	0.387056976556778	-0.0477314069867134
0.114623665809631	-0.346183985471725	-3.41866874694824	0.228957682847977	0.387261658906937	-0.0478505231440067
0.120444662868977	-0.346970409154892	-3.42184472084045	0.229059979319572	0.387173861265183	-0.0480308458209038
0.119911931455135	-0.35000741481781	-3.41751837730408	0.229219287633896	0.387385755777359	-0.0479625724256039
0.120400242507458	-0.353870898485184	-3.41740083694458	0.229395747184753	0.387431770563126	-0.047974020242691
0.121681332588196	-0.350057125091553	-3.42145681381226	0.229540511965752	0.387499272823334	-0.0479799173772335
0.121913209557533	-0.353387713432312	-3.41688346862793	0.229807749390602	0.387643843889236	-0.0479684732854366
0.121495835483074	-0.35316064953804	-3.42395544052124	0.230068862438202	0.387599647045136	-0.0479657202959061
0.124866276979446	-0.356134682893753	-3.42067956924438	0.230264842510223	0.387561231851578	-0.0479466877877712
0.129304006695747	-0.353959977626801	-3.41727066040039	0.230521827936172	0.3875912129879	-0.04787627607584
0.137800469994545	-0.359179675579071	-3.42293643951416	0.230709537863731	0.387587279081345	-0.0478107631206512
0.14213502407074	-0.360067039728165	-3.4264087677002	0.230865374207497	0.387548118829727	-0.0477011017501354
0.141352146863937	-0.362060487270355	-3.42422413825989	0.231160461902618	0.387486129999161	-0.0476622767746449
0.149477630853653	-0.365437746047974	-3.42137169837952	0.231159850955009	0.387525975704193	-0.0475698709487915
0.154826477169991	-0.365157574415207	-3.42133355140686	0.231416866183281	0.387393236160278	-0.0474492833018303
0.162459567189217	-0.373002260923386	-3.42518305778503	0.231508314609528	0.387363076210022	-0.0474056154489517
0.165625751018524	-0.373107105493546	-3.42616772651672	0.231707870960236	0.387375593185425	-0.0473428927361965
0.166818797588348	-0.378925770521164	-3.42617082595825	0.231924444437027	0.387212991714478	-0.0472407676279545
0.180304229259491	-0.381663054227829	-3.42142486572266	0.232159286737442	0.387180745601654	-0.0472755022346973
0.184338584542274	-0.390036076307297	-3.42365217208862	0.232349812984467	0.387144982814789	-0.0472845993936062
0.190923228859901	-0.395598739385605	-3.42041206359863	0.232545554637909	0.387071937322617	-0.0472896583378315
0.198187932372093	-0.404763430356979	-3.42630124092102	0.232729911804199	0.387087345123291	-0.0473051592707634
0.209545731544495	-0.409456253051758	-3.42090773582459	0.232971340417862	0.387036144733429	-0.0472072660923004
0.21712052822113	-0.419945687055588	-3.42617654800415	0.233285084366798	0.387146204710007	-0.0471793599426746
0.227898448705673	-0.428718358278275	-3.42960977554321	0.233489349484444	0.387136489152908	-0.0470486842095852
0.236516997218132	-0.434584081172943	-3.432457447052	0.233953714370728	0.387191146612167	-0.046948678791523
0.248233079910278	-0.439246624708176	-3.42286729812622	0.234102964401245	0.387252032756805	-0.046820729970932
0.25676766037941	-0.451643496751785	-3.42907333374023	0.234555676579475	0.387461841106415	-0.0466224029660225
0.26957443356514	-0.458489447832108	-3.42361092567444	0.23489773273468	0.3874691426754	-0.0464215464890003
0.27808341383934	-0.468998998403549	-3.43295192718506	0.235229402780533	0.387719035148621	-0.0462275110185146
0.292735695838928	-0.473260790109634	-3.43675518035889	0.235725164413452	0.387811362743378	-0.0459321402013302
0.301345407962799	-0.482910841703415	-3.43845963478088	0.236137986183167	0.388022154569626	-0.0457151792943478
0.314357668161392	-0.493526130914688	-3.44501042366028	0.236510142683983	0.388274401426315	-0.0454362519085407
0.321002930402756	-0.500790953636169	-3.44757509231567	0.237001806497574	0.388431340456009	-0.0451502874493599
0.341240555047989	-0.505417943000793	-3.45031929016113	0.237409576773643	0.388637870550156	-0.0448811315000057
0.353478521108627	-0.521496176719666	-3.45882272720337	0.237886250019073	0.38889080286026	-0.0446393117308617
0.359752178192139	-0.526190936565399	-3.45742201805115	0.238449901342392	0.389060258865356	-0.0443514250218868
0.375316798686981	-0.533758521080017	-3.46252965927124	0.238840535283089	0.389341592788696	-0.0440388880670071
0.386211454868317	-0.54368132352829	-3.46261668205261	0.239282205700874	0.389547765254974	-0.0436831079423428
0.396023511886597	-0.551829099655151	-3.46596765518188	0.239837855100632	0.389789491891861	-0.0432855039834976
0.412006407976151	-0.561121463775635	-3.47186040878296	0.24027344584465	0.38980621099472	-0.042866189032793
0.417364746332169	-0.568804204463959	-3.47300672531128	0.240716576576233	0.390134066343308	-0.0425501801073551
0.43189662694931	-0.572342813014984	-3.47303032875061	0.241193264722824	0.390149503946304	-0.0421318970620632
0.440705418586731	-0.581619143486023	-3.47747874259949	0.24167688190937	0.390226989984512	-0.0418102741241455
0.44793975353241	-0.585423350334167	-3.47844696044922	0.242014482617378	0.390272527933121	-0.0414802245795727
0.458461195230484	-0.592705309391022	-3.4757661819458	0.242404595017433	0.390353709459305	-0.0411163046956062
0.463852018117905	-0.603226244449615	-3.48354077339172	0.242767721414566	0.390320926904678	-0.0408407598733902
0.476322263479233	-0.604889750480652	-3.4803478717804	0.242958500981331	0.390336841344833	-0.0406113974750042
0.480816930532455	-0.609527111053467	-3.47998356819153	0.243320509791374	0.390361100435257	-0.0402619019150734
0.486593097448349	-0.614965379238129	-3.48271107673645	0.243493765592575	0.390106528997421	-0.0399045124650002
0.496711999177933	-0.618644237518311	-3.48077154159546	0.243702828884125	0.390025705099106	-0.0396782159805298
0.500510573387146	-0.623256504535675	-3.48355102539063	0.24401119351387	0.389972329139709	-0.0393097922205925
0.500325262546539	-0.624937951564789	-3.48074316978455	0.244167059659958	0.389649659395218	-0.0391612276434898
0.511247396469116	-0.624124050140381	-3.48667979240417	0.24423348903656	0.389483690261841	-0.038914617151022
0.511597990989685	-0.632896065711975	-3.48345351219177	0.244330272078514	0.38917800784111	-0.0385700389742851
0.51544451713562	-0.633970439434052	-3.47629404067993	0.244350254535675	0.388875961303711	-0.0384061299264431
0.520521640777588	-0.634445786476135	-3.47351861000061	0.244522601366043	0.388586491346359	-0.0381990559399128
0.523179829120636	-0.640143930912018	-3.46516871452332	0.244475707411766	0.388201862573624	-0.0380532294511795
0.525666773319244	-0.643437564373016	-3.47190046310425	0.24443531036377	0.387884110212326	-0.0379611104726791
0.529398679733276	-0.639592170715332	-3.46289348602295	0.244484961032867	0.38749822974205	-0.0379288643598557
0.529114007949829	-0.646180510520935	-3.46834349632263	0.244491681456566	0.387167870998383	-0.0378840751945972
0.530626475811005	-0.645285367965698	-3.46150875091553	0.244360283017159	0.386681735515594	-0.037710677832365
0.53377890586853	-0.645208835601807	-3.45436310768127	0.244270339608192	0.386395752429962	-0.0376266948878765
0.531697571277618	-0.647620975971222	-3.45550084114075	0.244238331913948	0.385888248682022	-0.0375167392194271
0.53263396024704	-0.650198638439178	-3.45228338241577	0.244023233652115	0.385449230670929	-0.0374480709433556
0.537869989871979	-0.653118014335632	-3.44504141807556	0.243980020284653	0.385098189115524	-0.0374344922602177
0.54151976108551	-0.656244337558746	-3.44073534011841	0.243830934166908	0.384572565555573	-0.0374434888362885
0.539537250995636	-0.659043252468109	-3.43695878982544	0.243651658296585	0.384179174900055	-0.0374579653143883
0.547244548797607	-0.661878287792206	-3.43565511703491	0.243469104170799	0.383764773607254	-0.0372914224863052
0.549127101898193	-0.668438494205475	-3.43311810493469	0.24328687787056	0.383266180753708	-0.0372700467705727
0.557015895843506	-0.666099905967712	-3.42875933647156	0.243019834160805	0.382742166519165	-0.0371911972761154
0.559006452560425	-0.665665328502655	-3.42192792892456	0.242920398712158	0.382492184638977	-0.0370364934206009
0.562361478805542	-0.671291172504425	-3.42300033569336	0.242691442370415	0.381936550140381	-0.0369884371757507
0.562523305416107	-0.675517380237579	-3.41470217704773	0.242436960339546	0.381569802761078	-0.0368600897490978
0.568945705890656	-0.671213924884796	-3.40947008132935	0.242320597171783	0.381125926971436	-0.0368363484740257
0.571207761764526	-0.675675868988037	-3.40796875953674	0.242082327604294	0.380675762891769	-0.036800492554903
0.574575066566467	-0.681882321834564	-3.40539789199829	0.241863086819649	0.380388826131821	-0.0367844142019749
0.579944729804993	-0.682257533073425	-3.3984956741333	0.241734802722931	0.379875361919403	-0.0367005877196789
0.584690690040588	-0.685314357280731	-3.39792490005493	0.24145071208477	0.37945157289505	-0.0367092154920101
0.591139674186707	-0.692274749279022	-3.38933181762695	0.241243466734886	0.379147857427597	-0.0368069484829903
0.590879559516907	-0.695770263671875	-3.39259099960327	0.241123750805855	0.3788121342659	-0.0367602594196796
0.597043097019196	-0.697314381599426	-3.39044737815857	0.240870878100395	0.378434091806412	-0.0368299223482609
0.599355757236481	-0.7014120221138	-3.37984347343445	0.240669220685959	0.378155171871185	-0.036863349378109
0.606927573680878	-0.70444267988205	-3.37825298309326	0.240437135100365	0.377815544605255	-0.0370269827544689
0.607071399688721	-0.711355328559875	-3.37891292572021	0.240284889936447	0.377481341362	-0.037192065268755
0.614891767501831	-0.713193595409393	-3.37169456481934	0.239952325820923	0.37728276848793	-0.0372072383761406
0.619850337505341	-0.717998683452606	-3.37000370025635	0.239818707108498	0.376993387937546	-0.0372850261628628
0.626458525657654	-0.726044833660126	-3.3731164932251	0.239524647593498	0.376882016658783	-0.0374326556921005
0.628287553787231	-0.726943016052246	-3.37247347831726	0.239481046795845	0.376516938209534	-0.0375741347670555
0.640081942081451	-0.733254075050354	-3.37046456336975	0.239121198654175	0.376378029584885	-0.0376901887357235
0.64212042093277	-0.741120457649231	-3.3691463470459	0.239017114043236	0.376178741455078	-0.0377925559878349
0.64576518535614	-0.746088027954102	-3.35934114456177	0.238748252391815	0.375870227813721	-0.0379912219941616
0.654273390769959	-0.745299458503723	-3.36304330825806	0.238501682877541	0.375644654035568	-0.0382449552416801
0.661695778369904	-0.754338562488556	-3.35984563827515	0.238140180706978	0.375486016273499	-0.0385254248976707
0.665478229522705	-0.761257827281952	-3.3567795753479	0.237845569849014	0.375200718641281	-0.0386849567294121
0.674239635467529	-0.773220777511597	-3.35618734359741	0.237519204616547	0.375038087368011	-0.0389952845871449
0.67732298374176	-0.777514338493347	-3.35164737701416	0.237341329455376	0.374870598316193	-0.0392513461410999
0.688509047031403	-0.779232144355774	-3.35336256027222	0.236936569213867	0.374585539102554	-0.0395628921687603
0.693774700164795	-0.784424364566803	-3.33951282501221	0.236624166369438	0.374467790126801	-0.0398192442953587
0.697456777095795	-0.795555055141449	-3.34411668777466	0.23640875518322	0.374258369207382	-0.040139764547348
0.705928206443787	-0.800339758396149	-3.33992791175842	0.236018642783165	0.373899042606354	-0.0405725426971912
0.711862206459045	-0.806954383850098	-3.33826231956482	0.235566318035126	0.373816221952438	-0.0409361235797405
0.718268156051636	-0.810340940952301	-3.3323974609375	0.235355034470558	0.373583674430847	-0.0412922464311123
0.722723603248596	-0.819883167743683	-3.33072471618652	0.23491233587265	0.373403966426849	-0.0416857488453388
0.72472757101059	-0.82973974943161	-3.32894515991211	0.234668135643005	0.373130887746811	-0.0420480743050575
0.733441233634949	-0.832158744335175	-3.33032846450806	0.234289541840553	0.372965276241302	-0.0424706041812897
0.73884528875351	-0.83775919675827	-3.32291460037231	0.23401440680027	0.372740775346756	-0.042877234518528
0.748761415481567	-0.844020187854767	-3.31692337989807	0.233620956540108	0.372513055801392	-0.0432625822722912
0.75214010477066	-0.856055021286011	-3.3174467086792	0.233253434300423	0.372324615716934	-0.0436935387551785
0.752925097942352	-0.858762741088867	-3.31717729568481	0.233045443892479	0.372172743082047	-0.0439700111746788
0.763354897499084	-0.863340020179749	-3.30991435050964	0.232719123363495	0.37196758389473	-0.0442918986082077
0.772797226905823	-0.866079270839691	-3.31094837188721	0.232433333992958	0.371893793344498	-0.0445539429783821
0.775306582450867	-0.875844419002533	-3.31172633171082	0.232211455702782	0.371702432632446	-0.0447246618568897
0.786441922187805	-0.880191445350647	-3.30513477325439	0.231804341077805	0.371505796909332	-0.0449457876384258
0.789550006389618	-0.884594976902008	-3.30771493911743	0.231738522648811	0.371393144130707	-0.0451855957508087
0.803146481513977	-0.890174567699432	-3.30643892288208	0.231329888105392	0.371207535266876	-0.0453727133572102
0.808540105819702	-0.897476375102997	-3.3056972026825	0.231137841939926	0.371163874864578	-0.0454615205526352
0.811063349246979	-0.899087965488434	-3.30276846885681	0.230917990207672	0.370941609144211	-0.0456264354288578
0.821164190769196	-0.910529613494873	-3.30157446861267	0.23080512881279	0.370914995670319	-0.0456504002213478
0.82324492931366	-0.914767265319824	-3.30408453941345	0.230717658996582	0.370805352926254	-0.0456863306462765
0.837140619754791	-0.917064905166626	-3.29980039596558	0.230451226234436	0.370802730321884	-0.0457437634468079
0.840540885925293	-0.925764858722687	-3.30283999443054	0.230424165725708	0.370757967233658	-0.04570472240448
0.852704882621765	-0.928890526294708	-3.30587315559387	0.230227872729301	0.370683580636978	-0.0457674749195576
0.859059870243073	-0.933733820915222	-3.30623579025269	0.230122953653336	0.370719909667969	-0.0456210561096668
0.867127776145935	-0.940099656581879	-3.30061149597168	0.230103880167007	0.370604813098907	-0.0455678254365921
0.87034398317337	-0.947195172309875	-3.30068111419678	0.229990378022194	0.370733559131622	-0.0454438403248787
0.881572723388672	-0.948479890823364	-3.30000329017639	0.229995682835579	0.370572626590729	-0.0452796369791031
0.889173567295074	-0.956115365028381	-3.30195927619934	0.229899436235428	0.370661735534668	-0.0450665131211281
0.890368223190308	-0.95986533164978	-3.30103898048401	0.229971751570702	0.370625406503677	-0.0448294617235661
0.902472913265228	-0.961679399013519	-3.30347394943237	0.229920744895935	0.370643764734268	-0.0446546897292137
0.90655905008316	-0.969692230224609	-3.30507731437683	0.230014279484749	0.370616585016251	-0.0443954430520535
0.914127290248871	-0.967223942279816	-3.30493855476379	0.229983359575272	0.370567351579666	-0.0441821701824665
0.919523775577545	-0.973813891410828	-3.2967836856842	0.229927375912666	0.370687872171402	-0.0439099706709385
0.927493929862976	-0.977495610713959	-3.30407238006592	0.230000331997871	0.370635896921158	-0.0436564944684505
0.935847103595734	-0.981775641441345	-3.29870796203613	0.229980364441872	0.370643645524979	-0.0434560589492321
0.940780282020569	-0.986135482788086	-3.30552768707275	0.230068013072014	0.370747476816177	-0.0432238355278969
0.948558628559113	-0.989367544651031	-3.30275011062622	0.230072945356369	0.370695680379868	-0.0430068895220757
0.949205696582794	-0.989922404289246	-3.30780625343323	0.230198860168457	0.370822727680206	-0.0427051484584808
0.958825707435608	-0.992731273174286	-3.30826210975647	0.230221197009087	0.370713591575623	-0.0424588546156883
0.96600729227066	-0.997600078582764	-3.30863666534424	0.230198919773102	0.370828419923782	-0.042098343372345
0.967027604579926	-0.99884444475174	-3.30551147460938	0.23028738796711	0.370941936969757	-0.0417839959263802
0.974129378795624	-1.00579655170441	-3.31023979187012	0.230399519205093	0.371012687683105	-0.0415840819478035
0.976151525974274	-1.0051029920578	-3.3131639957428	0.23055961728096	0.370971024036407	-0.0413792319595814
0.980158925056458	-1.01384913921356	-3.30734300613403	0.230558812618256	0.371056973934174	-0.0412657111883163
0.977341651916504	-1.00934886932373	-3.30066990852356	0.230713576078415	0.371078878641129	-0.0410981327295303
0.989242374897003	-1.01211619377136	-3.30433893203735	0.230670854449272	0.370984226465225	-0.040875531733036
0.993048191070557	-1.0203423500061	-3.3050799369812	0.230780690908432	0.371079832315445	-0.0406254045665264
0.9898601770401	-1.02264857292175	-3.32248377799988	0.231179028749466	0.371132284402847	-0.0404862612485886
0.995430529117584	-1.01578891277313	-3.31939601898193	0.231228783726692	0.371013730764389	-0.0402041859924793
0.990634739398956	-1.01553690433502	-3.32333970069885	0.231288895010948	0.371172100305557	-0.0397958531975746
0.997504055500031	-1.01435887813568	-3.31811022758484	0.231296807527542	0.371240675449371	-0.0394627414643765
1.00048136711121	-1.01534366607666	-3.31615805625916	0.231450125575066	0.371442943811417	-0.0390040837228298
1.00035631656647	-1.0158097743988	-3.31404447555542	0.231562823057175	0.371466279029846	-0.0386188961565495
1.00642764568329	-1.01262998580933	-3.3202428817749	0.231695011258125	0.371570408344269	-0.0382560826838017
0.99554854631424	-1.00929844379425	-3.32304072380066	0.232083708047867	0.371547192335129	-0.0379024595022202
1.00024032592773	-1.00799715518951	-3.32027244567871	0.232166528701782	0.371569931507111	-0.0376172736287117
0.998684704303741	-1.0091814994812	-3.31757354736328	0.232546851038933	0.371605485677719	-0.0372916534543037
1.00458574295044	-1.00387716293335	-3.32303690910339	0.2328060567379	0.37164580821991	-0.0370704010128975
0.999416589736938	-1.00502097606659	-3.32314872741699	0.232992842793465	0.37170335650444	-0.0367732010781765
0.996462285518646	-1.00177216529846	-3.32659554481506	0.233206391334534	0.371680349111557	-0.0364586003124714
0.9952432513237	-0.997510015964508	-3.32063388824463	0.233279764652252	0.371772915124893	-0.036228321492672
0.991261839866638	-0.991957724094391	-3.32707262039185	0.233593627810478	0.371965140104294	-0.0358500219881535
0.991083920001984	-0.988352298736572	-3.32363533973694	0.233738362789154	0.371863931417465	-0.0355074815452099
0.983935177326202	-0.983613729476929	-3.3248016834259	0.233991578221321	0.37189769744873	-0.0352558270096779
0.976087749004364	-0.979023516178131	-3.32541131973267	0.234195709228516	0.371820211410522	-0.035101018846035
0.975245535373688	-0.969933032989502	-3.32372379302979	0.234328716993332	0.371886104345322	-0.0349220484495163
0.96769380569458	-0.966414332389832	-3.32195329666138	0.234572216868401	0.371877551078796	-0.0347390025854111
0.963031589984894	-0.959879696369171	-3.32178735733032	0.234704196453094	0.371770292520523	-0.0344615690410137
0.954550564289093	-0.953455030918121	-3.32893395423889	0.234822496771812	0.371699184179306	-0.0341009572148323
0.946448028087616	-0.942835211753845	-3.31720423698425	0.234881326556206	0.371488034725189	-0.0338269770145416
0.941466569900513	-0.93397182226181	-3.32430934906006	0.234956249594688	0.3713618516922	-0.0335562936961651
0.929326951503754	-0.927353262901306	-3.32146739959717	0.235046520829201	0.371219903230667	-0.0332943014800549
0.927439391613007	-0.918514013290405	-3.31907153129578	0.235124215483665	0.37087145447731	-0.0330536216497421
0.913683295249939	-0.913133323192596	-3.31187272071838	0.235184103250504	0.370721966028214	-0.0327845625579357
0.903372466564178	-0.89895761013031	-3.31100869178772	0.235273316502571	0.370367348194122	-0.0325809046626091
0.895450949668884	-0.892069697380066	-3.30693054199219	0.235198199748993	0.370172649621964	-0.032413013279438
0.887752115726471	-0.885221421718597	-3.30359697341919	0.235263511538506	0.369931608438492	-0.0322221852838993
0.879284739494324	-0.876227915287018	-3.30419492721558	0.235252067446709	0.369669586420059	-0.032123900949955
0.870114147663116	-0.875604152679443	-3.30703115463257	0.235227480530739	0.369537383317947	-0.0320875383913517
0.857247292995453	-0.86305958032608	-3.29700803756714	0.235188513994217	0.369209498167038	-0.0320588834583759
0.851335763931274	-0.854620277881622	-3.3043327331543	0.235188409686089	0.369116574525833	-0.0322029329836369
0.839791893959045	-0.843864738941193	-3.2960991859436	0.235229596495628	0.368889778852463	-0.0322057232260704
0.833187460899353	-0.842516183853149	-3.29793190956116	0.235236331820488	0.368853837251663	-0.0323478914797306
0.818386435508728	-0.835514724254608	-3.29489254951477	0.235296562314034	0.368731498718262	-0.0324895046651363
0.812587261199951	-0.830255270004272	-3.29295635223389	0.235275477170944	0.368670791387558	-0.0326452851295471
0.797711968421936	-0.824341475963593	-3.29875612258911	0.235447973012924	0.368662565946579	-0.0327969565987587
0.793965995311737	-0.817388117313385	-3.296715259552	0.235457316040993	0.368497103452683	-0.0329582653939724
0.782910406589508	-0.813650608062744	-3.29136061668396	0.235481381416321	0.36861789226532	-0.0330253057181835
0.774359345436096	-0.806349813938141	-3.28899073600769	0.235578820109367	0.368694484233856	-0.0331170707941055
0.771389603614807	-0.802522480487823	-3.29119396209717	0.235618948936462	0.368614137172699	-0.033278901129961
0.754057943820953	-0.798913717269897	-3.29793238639832	0.235733732581139	0.368675291538239	-0.0334357172250748
0.754012703895569	-0.792026460170746	-3.29440855979919	0.235742747783661	0.368678212165833	-0.0335935652256012
0.742768824100494	-0.790535688400269	-3.29536128044128	0.235864251852036	0.368793338537216	-0.033707719296217
0.740952730178833	-0.782192826271057	-3.29207110404968	0.235927790403366	0.36881411075592	-0.0338456369936466
0.727971076965332	-0.781337440013886	-3.29794073104858	0.236076772212982	0.368976682424545	-0.0339727289974689
0.719488203525543	-0.775339365005493	-3.3034999370575	0.23603181540966	0.369099885225296	-0.0341991372406483
0.715863466262817	-0.770926654338837	-3.29785680770874	0.236184433102608	0.369110643863678	-0.0343517400324345
0.710936784744263	-0.76707512140274	-3.30052161216736	0.236083269119263	0.369295537471771	-0.0345265604555607
0.700689077377319	-0.761684715747833	-3.29767990112305	0.23625835776329	0.369403511285782	-0.0347525626420975
0.694898247718811	-0.762082040309906	-3.30336570739746	0.236197873950005	0.369613647460938	-0.0349922925233841
0.686374485492706	-0.755865752696991	-3.30511069297791	0.236361667513847	0.36966460943222	-0.0352604165673256
0.681209206581116	-0.748581111431122	-3.30860161781311	0.236456170678139	0.369877815246582	-0.0354079268872738
0.677190184593201	-0.749723851680756	-3.31140208244324	0.23654679954052	0.370041102170944	-0.0356162935495377
0.673246085643768	-0.744150280952454	-3.30601620674133	0.23659785091877	0.37013652920723	-0.0358712896704674
0.66645222902298	-0.746095240116119	-3.30990314483643	0.23668797314167	0.370316416025162	-0.0361375734210014
0.660205006599426	-0.740582704544067	-3.30277061462402	0.236828222870827	0.370453208684921	-0.0363354086875916
0.653277575969696	-0.738718271255493	-3.31774425506592	0.237000599503517	0.370579838752747	-0.0366256684064865
0.650865852832794	-0.737588167190552	-3.30503845214844	0.23697367310524	0.370883226394653	-0.0368030220270157
0.645987629890442	-0.734797179698944	-3.31702899932861	0.237183943390846	0.371017068624496	-0.0370431505143642
0.642414808273315	-0.734963595867157	-3.324871301651	0.237266957759857	0.371325641870499	-0.0371819511055946
0.637294709682465	-0.730732262134552	-3.31946134567261	0.237455800175667	0.371336936950684	-0.0373453237116337
0.629391491413116	-0.730091035366058	-3.32183027267456	0.237505048513412	0.37172532081604	-0.0374600253999233
0.630985856056213	-0.726459920406342	-3.32388973236084	0.237692683935165	0.371925562620163	-0.0375685095787048
0.624659240245819	-0.72214537858963	-3.3278501033783	0.237742125988007	0.372053533792496	-0.0376489646732807
0.624830305576324	-0.722408056259155	-3.32900094985962	0.237860456109047	0.372316956520081	-0.0376738309860229
0.617089092731476	-0.721108615398407	-3.32842588424683	0.238055974245071	0.372465789318085	-0.0376815237104893
0.619202733039856	-0.71899676322937	-3.33019804954529	0.238061860203743	0.372663944959641	-0.0377018451690674
0.614895164966583	-0.713658392429352	-3.33187794685364	0.238225251436234	0.372885942459106	-0.0377406999468803
0.612391889095306	-0.714744091033936	-3.33582258224487	0.238365665078163	0.373021274805069	-0.0377794653177261
0.608777403831482	-0.715450644493103	-3.33522748947144	0.238502129912376	0.373215466737747	-0.0378005169332027
0.604050397872925	-0.709639668464661	-3.33943724632263	0.238632306456566	0.373378574848175	-0.0378210842609406
0.605071485042572	-0.704990565776825	-3.34235119819641	0.238775327801704	0.373535424470901	-0.0377767495810986
0.601906597614288	-0.707716822624207	-3.34464740753174	0.238906592130661	0.373787105083466	-0.0377509891986847
0.598509013652802	-0.704061627388	-3.34427261352539	0.239189654588699	0.373861789703369	-0.0377667620778084
0.598586559295654	-0.70538067817688	-3.34302091598511	0.239208847284317	0.374090433120728	-0.0376591645181179
0.596483886241913	-0.700700223445892	-3.34524822235107	0.239492878317833	0.374288022518158	-0.037690594792366
0.595140993595123	-0.698912620544434	-3.3438286781311	0.239512175321579	0.374417245388031	-0.0375778153538704
0.596114993095398	-0.699124813079834	-3.35131192207336	0.239711448550224	0.374593287706375	-0.0374532826244831
0.590829372406006	-0.695765793323517	-3.35356569290161	0.239884793758392	0.374733507633209	-0.0372897796332836
0.591775357723236	-0.697330117225647	-3.34625697135925	0.239918768405914	0.374986708164215	-0.0369437374174595
0.590033829212189	-0.690401613712311	-3.35339665412903	0.239992067217827	0.37519159913063	-0.0365675836801529
0.598422229290009	-0.686927437782288	-3.35599946975708	0.240024447441101	0.375329971313477	-0.036110881716013
0.595761179924011	-0.686271131038666	-3.35494995117188	0.240091100335121	0.375505596399307	-0.0357872769236565
0.595734715461731	-0.681769192218781	-3.35918617248535	0.240204066038132	0.375653713941574	-0.0356357805430889
0.601347148418427	-0.679709792137146	-3.35602974891663	0.240221723914146	0.375710815191269	-0.0355809517204762
0.599484920501709	-0.682880401611328	-3.36274743080139	0.240338370203972	0.375946015119553	-0.0354985147714615
0.601461887359619	-0.686019420623779	-3.35647749900818	0.240542888641357	0.375934094190598	-0.0354961380362511
0.602838814258575	-0.686632215976715	-3.36252760887146	0.240610957145691	0.376084387302399	-0.0355144590139389
0.606445610523224	-0.684760808944702	-3.36342263221741	0.240872010588646	0.376188099384308	-0.0354839824140072
0.607005834579468	-0.687378466129303	-3.36276602745056	0.240996539592743	0.376380354166031	-0.0354449041187763
0.612583339214325	-0.691252291202545	-3.36527013778687	0.241124346852303	0.376607686281204	-0.0353344641625881
0.608856678009033	-0.692285895347595	-3.3669171333313	0.241304025053978	0.376764595508575	-0.0350665897130966
0.616284549236298	-0.693793058395386	-3.36895227432251	0.241403236985207	0.376941233873367	-0.0347094312310219
0.624382495880127	-0.686556398868561	-3.37241721153259	0.241504967212677	0.377168089151382	-0.0341749265789986
0.628517508506775	-0.686955273151398	-3.377197265625	0.241692185401917	0.377403736114502	-0.0335854962468147
0.63419771194458	-0.689763724803925	-3.37866449356079	0.241832241415977	0.377626717090607	-0.0329632647335529
0.638259828090668	-0.683520495891571	-3.38039541244507	0.241915225982666	0.377801507711411	-0.032473798841238
0.649700880050659	-0.681724548339844	-3.38179779052734	0.242117092013359	0.377965778112412	-0.0319599620997906
0.653291344642639	-0.687670528888702	-3.38618683815002	0.242145016789436	0.378166198730469	-0.031591709703207
0.654422223567963	-0.685898959636688	-3.39167165756226	0.242369264364243	0.378317654132843	-0.0311882700771093
0.665168941020966	-0.684837222099304	-3.38509249687195	0.242416590452194	0.378441989421844	-0.0309119392186403
0.669758677482605	-0.690495431423187	-3.39239811897278	0.242633864283562	0.378640085458755	-0.0306757763028145
0.67196786403656	-0.695050358772278	-3.39336848258972	0.242757827043533	0.378690242767334	-0.0305588096380234
0.678143203258514	-0.693627595901489	-3.39267611503601	0.242932915687561	0.378814876079559	-0.0304990373551846
0.683842480182648	-0.698695182800293	-3.38975095748901	0.243103012442589	0.378948301076889	-0.030467389151454
0.677949249744415	-0.704479813575745	-3.39673495292664	0.243309020996094	0.379003435373306	-0.0304184835404158
0.686837017536163	-0.700180411338806	-3.39688849449158	0.243419706821442	0.379108160734177	-0.0303204897791147
0.689411520957947	-0.706844806671143	-3.39940142631531	0.243643581867218	0.379308104515076	-0.0302191358059645
0.68364804983139	-0.706783711910248	-3.40053510665894	0.24385192990303	0.379344195127487	-0.0300259627401829
0.689830839633942	-0.706045627593994	-3.40237975120544	0.243978977203369	0.379429340362549	-0.0298071969300509
0.694239735603333	-0.705839335918427	-3.40742182731628	0.244198009371758	0.379611641168594	-0.0295560602098703
0.691781580448151	-0.706155121326447	-3.40265512466431	0.244326487183571	0.379699617624283	-0.0292963180691004
0.697342813014984	-0.704460382461548	-3.41007471084595	0.244508698582649	0.379721790552139	-0.0290330741554499
0.703242897987366	-0.704465091228485	-3.40420484542847	0.244562268257141	0.379810333251953	-0.028698505833745
0.700003921985626	-0.709161639213562	-3.40995860099792	0.244695007801056	0.379936963319778	-0.0283716600388289
0.704038560390472	-0.700922548770905	-3.40701508522034	0.244874209165573	0.379896521568298	-0.028120644390583
0.711312294006348	-0.70548015832901	-3.40331268310547	0.244883492588997	0.379969477653503	-0.0278862081468105
0.70589679479599	-0.708645761013031	-3.4118115901947	0.245040729641914	0.38001748919487	-0.0276725552976131
0.708986580371857	-0.703818082809448	-3.405930519104	0.24517410993576	0.380016773939133	-0.027395049110055
0.712153613567352	-0.704352915287018	-3.40742421150208	0.245216950774193	0.380024045705795	-0.0271661430597305
0.711571455001831	-0.702310621738434	-3.41201233863831	0.245232433080673	0.380017310380936	-0.0270374901592731
0.708881437778473	-0.698441922664642	-3.40586566925049	0.245268628001213	0.379947930574417	-0.0268553979694843
0.707714378833771	-0.696652770042419	-3.40701293945313	0.245393484830856	0.379908204078674	-0.0266417153179646
0.708513677120209	-0.697403430938721	-3.40962648391724	0.245312377810478	0.379802405834198	-0.0263783745467663
0.70605194568634	-0.694172739982605	-3.41084551811218	0.245431259274483	0.379760056734085	-0.0260509736835957
0.712012648582459	-0.688215374946594	-3.40689849853516	0.245360463857651	0.379522919654846	-0.0258376896381378
0.709047079086304	-0.691686391830444	-3.40978479385376	0.245363861322403	0.379355132579803	-0.0256370306015015
0.708469986915588	-0.687848091125488	-3.39988827705383	0.245223298668861	0.379125326871872	-0.0254370514303446
0.711207687854767	-0.685771822929382	-3.40476942062378	0.245275184512138	0.378977209329605	-0.0252882447093725
0.709672152996063	-0.685233771800995	-3.39827060699463	0.245169281959534	0.378566473722458	-0.0252472255378962
0.706265687942505	-0.683627247810364	-3.40060687065125	0.245038315653801	0.378398269414902	-0.0251434277743101
0.710768938064575	-0.680453300476074	-3.39383220672607	0.244954735040665	0.37815397977829	-0.0251275561749935
0.706932246685028	-0.686853885650635	-3.39093399047852	0.244722366333008	0.377889394760132	-0.0251154638826847
0.705009520053864	-0.681460440158844	-3.39038276672363	0.244586557149887	0.37761601805687	-0.0251860525459051
0.708172082901001	-0.678214728832245	-3.38418745994568	0.244445726275444	0.377406865358353	-0.0251809898763895
0.702505528926849	-0.68238490819931	-3.39147996902466	0.244320601224899	0.377183020114899	-0.0251985862851143
0.705432713031769	-0.676296472549438	-3.38240551948547	0.244110122323036	0.376874685287476	-0.025280199944973
0.704523384571075	-0.678634166717529	-3.38148808479309	0.24392457306385	0.376707226037979	-0.0253764223307371
0.701713502407074	-0.678491115570068	-3.38241362571716	0.243833526968956	0.376429855823517	-0.0254840329289436
0.700599372386932	-0.682872474193573	-3.37463784217834	0.243591457605362	0.376168102025986	-0.0256280228495598
0.701591730117798	-0.679080069065094	-3.37437176704407	0.243392392992973	0.3759805560112	-0.0258012507110834
0.701947689056396	-0.680164337158203	-3.37159490585327	0.243252590298653	0.375699490308762	-0.0260426998138428
0.697363793849945	-0.682816088199615	-3.36782622337341	0.243066713213921	0.375439137220383	-0.0262835305184126
0.700689911842346	-0.685898721218109	-3.36337947845459	0.242786169052124	0.375235587358475	-0.0264913737773895
0.702354252338409	-0.685263693332672	-3.36385917663574	0.242719084024429	0.3750139772892	-0.0266882237046957
0.700317800045013	-0.692112863063812	-3.36405777931213	0.242447480559349	0.374827712774277	-0.0269549321383238
0.696443438529968	-0.691948890686035	-3.3560745716095	0.242294445633888	0.374628633260727	-0.0271884296089411
0.70186722278595	-0.691157460212708	-3.3573887348175	0.242055922746658	0.374340534210205	-0.0274333190172911
0.701179563999176	-0.693731606006622	-3.35762119293213	0.241928547620773	0.37419131398201	-0.0277277585119009
0.695240497589111	-0.693709850311279	-3.34962224960327	0.241772890090942	0.37394654750824	-0.0279694218188524
0.698422372341156	-0.693941652774811	-3.34728574752808	0.241564825177193	0.373829811811447	-0.0282479412853718
0.702735304832459	-0.699426472187042	-3.35346174240112	0.241315111517906	0.373720645904541	-0.0285783056169748
0.695217609405518	-0.699474573135376	-3.35113668441772	0.241259634494781	0.37355649471283	-0.0288705378770828
0.700522661209106	-0.703281760215759	-3.34584546089172	0.241000518202782	0.373367935419083	-0.029231745749712
0.700031697750092	-0.703226506710052	-3.34329032897949	0.240843832492828	0.373329818248749	-0.0295203924179077
0.697503864765167	-0.705829203128815	-3.33960008621216	0.240702658891678	0.373103231191635	-0.0297765079885721
0.702232301235199	-0.709004342556	-3.34473872184753	0.240496188402176	0.372984349727631	-0.030067415907979
0.700593769550323	-0.713065922260284	-3.33740925788879	0.240236461162567	0.372857570648193	-0.0302578080445528
0.701843559741974	-0.711803257465363	-3.34007358551025	0.240113124251366	0.37281408905983	-0.0305524542927742
0.705652952194214	-0.712873101234436	-3.33736872673035	0.239840269088745	0.372630566358566	-0.0307464115321636
0.697421073913574	-0.715222001075745	-3.34075379371643	0.239693939685822	0.372499406337738	-0.0309206023812294
0.701579928398132	-0.710774540901184	-3.33216571807861	0.23943167924881	0.372293651103973	-0.0312793217599392
0.701401650905609	-0.713944911956787	-3.33257961273193	0.239172726869583	0.372226506471634	-0.0314813256263733
0.697002828121185	-0.714158177375793	-3.32805013656616	0.239008113741875	0.372070044279099	-0.0317666344344616
0.691502928733826	-0.712644934654236	-3.32802939414978	0.238768294453621	0.371858805418015	-0.0320936068892479
0.687636196613312	-0.714037477970123	-3.32209300994873	0.238538682460785	0.371779680252075	-0.0323461256921291
0.688708126544952	-0.709543406963348	-3.3220374584198	0.238376617431641	0.371531307697296	-0.0326403118669987
0.684860706329346	-0.713053047657013	-3.31956553459167	0.238129153847694	0.37142351269722	-0.0329629667103291
0.675559759140015	-0.709600150585175	-3.31543326377869	0.237889915704727	0.371168375015259	-0.0332620032131672
0.67323112487793	-0.708383440971375	-3.31700348854065	0.237735763192177	0.370935350656509	-0.0335706360638142
0.666278004646301	-0.7062708735466	-3.314293384552	0.23742912709713	0.370823353528976	-0.0338690616190434
0.663803279399872	-0.703765988349915	-3.30660605430603	0.237215206027031	0.370558172464371	-0.034150343388319
0.661210000514984	-0.70385068655014	-3.30922722816467	0.236879661679268	0.37043097615242	-0.0344346947968006
0.654633462429047	-0.701354444026947	-3.30278038978577	0.236780494451523	0.370213389396667	-0.0346560813486576
0.650699317455292	-0.701376855373383	-3.30043339729309	0.236461654305458	0.370039939880371	-0.0349002368748188
0.644522130489349	-0.699958622455597	-3.30246734619141	0.236258655786514	0.369847059249878	-0.0351449698209763
0.648054480552673	-0.696218192577362	-3.30380058288574	0.236023351550102	0.369747042655945	-0.0354095213115215
0.641420722007751	-0.697127461433411	-3.30015134811401	0.235805466771126	0.369503706693649	-0.0356003046035767
0.643099427223206	-0.694123983383179	-3.29512071609497	0.235589399933815	0.369351118803024	-0.035748653113842
0.640547096729279	-0.698590934276581	-3.29252314567566	0.235406488180161	0.369325131177902	-0.0359394215047359
0.640432834625244	-0.69549959897995	-3.29022550582886	0.235336139798164	0.369148224592209	-0.0359606668353081
0.639435768127441	-0.695102334022522	-3.28983020782471	0.235161051154137	0.369128048419952	-0.036113154143095
0.632725954055786	-0.696538269519806	-3.2918848991394	0.235051587224007	0.369181513786316	-0.0362195074558258
0.640510976314545	-0.693341672420502	-3.28591990470886	0.234797954559326	0.369014084339142	-0.0362597852945328
0.634626746177673	-0.690646171569824	-3.30142545700073	0.234798356890678	0.369176924228668	-0.0363911762833595
0.632061839103699	-0.69150185585022	-3.29230833053589	0.234698966145515	0.369182080030441	-0.0365662574768066
0.627608597278595	-0.693854868412018	-3.29550719261169	0.234604373574257	0.369254529476166	-0.0367141366004944
0.627071082592011	-0.694581687450409	-3.29055857658386	0.23449470102787	0.369232445955276	-0.0366103798151016
0.636777102947235	-0.690431892871857	-3.28733777999878	0.234513148665428	0.369336009025574	-0.036436915397644
0.632814526557922	-0.696427047252655	-3.29342126846313	0.234620362520218	0.369502723217011	-0.0365910902619362
0.635208189487457	-0.699033260345459	-3.29161381721497	0.234541043639183	0.369727671146393	-0.0367829985916615
0.633802771568298	-0.700747966766357	-3.29863238334656	0.234658300876617	0.369915127754211	-0.0369073785841465
0.636974811553955	-0.697181582450867	-3.30195450782776	0.234693244099617	0.370094656944275	-0.0369133949279785
0.641426146030426	-0.701215386390686	-3.30285978317261	0.23470650613308	0.370336979627609	-0.0369864366948605
0.6434605717659	-0.703300416469574	-3.30122327804565	0.234786882996559	0.370539754629135	-0.0370275303721428
0.651088058948517	-0.706347167491913	-3.30197262763977	0.234766125679016	0.370699733495712	-0.0369394607841969
0.648647248744965	-0.710561275482178	-3.30327939987183	0.234783992171288	0.371113419532776	-0.036919966340065
0.656304001808167	-0.713594973087311	-3.30424189567566	0.234829291701317	0.371300667524338	-0.0369592383503914
0.657027781009674	-0.718212187290192	-3.30750393867493	0.234956637024879	0.371610432863235	-0.037015974521637
0.662918567657471	-0.72297066450119	-3.31035208702087	0.235063135623932	0.371863842010498	-0.0370348766446114
0.670710444450378	-0.723702013492584	-3.31631660461426	0.23511715233326	0.372135043144226	-0.0371131598949432
0.671038568019867	-0.730085790157318	-3.32002234458923	0.235272377729416	0.372469544410706	-0.0370249934494495
0.673571050167084	-0.72942727804184	-3.31848001480103	0.235234290361404	0.372604370117188	-0.0369979552924633
0.679427683353424	-0.733335256576538	-3.3143482208252	0.235253214836121	0.372979044914246	-0.036977406591177
0.684641003608704	-0.733947277069092	-3.3241868019104	0.235282823443413	0.373203545808792	-0.0369366072118282
0.689630270004272	-0.738654255867004	-3.32295942306519	0.235380619764328	0.373474150896072	-0.0369653850793839
0.690224766731262	-0.743120968341827	-3.32918310165405	0.235399931669235	0.373789668083191	-0.0368992425501347
0.694254994392395	-0.742874264717102	-3.33205914497375	0.235514417290688	0.373934775590897	-0.0368702858686447
0.693890869617462	-0.747192621231079	-3.34019184112549	0.235458612442017	0.374230951070786	-0.0368468314409256
0.701010227203369	-0.743906676769257	-3.33249425888062	0.235606744885445	0.374329566955566	-0.0368087589740753
0.704734802246094	-0.750166356563568	-3.33754086494446	0.235466003417969	0.374556332826614	-0.0367450974881649
0.706662535667419	-0.752309739589691	-3.3385374546051	0.235550373792648	0.374718308448792	-0.0366631336510181
0.711931586265564	-0.75603449344635	-3.34130501747131	0.23552805185318	0.374671339988709	-0.0366517044603825
0.715356945991516	-0.759702622890472	-3.3361189365387	0.235440507531166	0.374856024980545	-0.0367142148315907
0.716513216495514	-0.760352075099945	-3.33912372589111	0.23548698425293	0.375037997961044	-0.0367101058363914
0.721326053142548	-0.767477691173553	-3.34339332580566	0.235418051481247	0.375022530555725	-0.0367960594594479
0.718850314617157	-0.76804131269455	-3.34121918678284	0.235357657074928	0.37503907084465	-0.036847360432148
0.723411738872528	-0.769532203674316	-3.33841061592102	0.23524309694767	0.375084668397903	-0.0368830785155296
0.724101960659027	-0.771277606487274	-3.33151435852051	0.235233515501022	0.375053107738495	-0.0368606857955456
0.725081503391266	-0.772352933883667	-3.34474325180054	0.235172241926193	0.375077068805695	-0.0368820019066334
0.729195892810822	-0.774728775024414	-3.33973836898804	0.234986245632172	0.375071048736572	-0.0369297340512276
0.723811089992523	-0.77385139465332	-3.34301805496216	0.235078558325768	0.375088572502136	-0.0369721837341785
0.727938294410706	-0.774154126644135	-3.33502745628357	0.234929010272026	0.375023394823074	-0.036963552236557
0.723590314388275	-0.775798618793488	-3.33924961090088	0.234915360808372	0.375075787305832	-0.0370059832930565
0.724338471889496	-0.775311470031738	-3.33764505386353	0.234841644763947	0.375086396932602	-0.0369588546454906
0.725076198577881	-0.779852569103241	-3.34350895881653	0.234699696302414	0.37517175078392	-0.0370226688683033
0.722038745880127	-0.773603796958923	-3.33487391471863	0.234738484025002	0.375102609395981	-0.0370434485375881
0.726382732391357	-0.779243648052216	-3.33784604072571	0.234545826911926	0.375149577856064	-0.037193089723587
0.723775267601013	-0.777123749256134	-3.3375232219696	0.234516754746437	0.375100523233414	-0.0371186956763268
0.722062349319458	-0.778366565704346	-3.34243726730347	0.234430879354477	0.375118166208267	-0.0372096411883831
0.723706424236298	-0.781136929988861	-3.33032894134521	0.23432856798172	0.375218480825424	-0.0372149311006069
0.726017355918884	-0.781980216503143	-3.33621644973755	0.234307616949081	0.375168055295944	-0.0372954681515694
0.726499676704407	-0.784887552261353	-3.33765816688538	0.234248712658882	0.375159174203873	-0.0373256020247936
0.726097524166107	-0.785496056079865	-3.33402633666992	0.234194919466972	0.374972611665726	-0.037353727966547
0.724032521247864	-0.786124467849731	-3.33369016647339	0.234002739191055	0.374995142221451	-0.0374245084822178
0.727726101875305	-0.783886432647705	-3.33530259132385	0.23404698073864	0.3749820291996	-0.0374089106917381
0.724299669265747	-0.782226026058197	-3.33598780632019	0.233869150280952	0.374916106462479	-0.0374017171561718
0.727595508098602	-0.781436383724213	-3.33185863494873	0.233771666884422	0.374891668558121	-0.0373643189668655
0.721500515937805	-0.782535433769226	-3.33562207221985	0.233754143118858	0.374775618314743	-0.0373721309006214
0.727484345436096	-0.780824184417725	-3.32609343528748	0.233532920479774	0.374672830104828	-0.0373280569911003
0.71856826543808	-0.778850853443146	-3.32770848274231	0.233456462621689	0.374759346246719	-0.0372162573039532
0.723679006099701	-0.777000606060028	-3.33435940742493	0.233324810862541	0.3746537566185	-0.0372247584164143
0.720501363277435	-0.775530815124512	-3.33203673362732	0.233170241117477	0.374600052833557	-0.037189319729805
0.714390873908997	-0.774297475814819	-3.33075833320618	0.233232080936432	0.374534279108047	-0.0371917113661766
0.720788478851318	-0.771631360054016	-3.32887768745422	0.232951834797859	0.374467849731445	-0.0371319651603699
0.715057373046875	-0.766927719116211	-3.33642411231995	0.233069732785225	0.374375611543655	-0.0370801351964474
0.71890264749527	-0.769089877605438	-3.32629704475403	0.232853785157204	0.374423295259476	-0.0371663868427277
0.714181125164032	-0.76893562078476	-3.33060622215271	0.232805728912354	0.374395549297333	-0.0370984897017479
0.71190220117569	-0.767649710178375	-3.32413792610168	0.232744112610817	0.37432137131691	-0.0370961427688599
0.713627755641937	-0.768825531005859	-3.32659339904785	0.232651993632317	0.374293595552444	-0.0370647013187408
0.709822058677673	-0.766126692295074	-3.32911372184753	0.232631802558899	0.374326914548874	-0.0370507463812828
0.712728559970856	-0.764319717884064	-3.3278956413269	0.232606828212738	0.374305546283722	-0.0370608828961849
0.712616205215454	-0.769430339336395	-3.32881951332092	0.232597693800926	0.374292880296707	-0.0370194762945175
0.715072512626648	-0.768771111965179	-3.32651472091675	0.232505694031715	0.374226361513138	-0.0370749160647392
0.714752554893494	-0.771111488342285	-3.32464957237244	0.232354879379272	0.374323487281799	-0.0371094234287739
0.712795972824097	-0.766642272472382	-3.32495546340942	0.232382893562317	0.374353229999542	-0.0371252857148647
0.7202427983284	-0.77050518989563	-3.32183742523193	0.232170209288597	0.374225199222565	-0.0371256731450558
0.714713335037231	-0.772370278835297	-3.32456088066101	0.232238113880157	0.374315798282623	-0.0371351540088654
0.717975437641144	-0.772949516773224	-3.32329630851746	0.232120960950851	0.374220907688141	-0.0371875166893005
0.718642115592957	-0.773976385593414	-3.32532286643982	0.232038289308548	0.374311715364456	-0.0371736474335194
0.716079294681549	-0.774506032466888	-3.321692943573	0.231954380869865	0.37421041727066	-0.0372591763734818
0.722823083400726	-0.773553609848022	-3.32773685455322	0.231843680143356	0.374193698167801	-0.0372860692441463
0.71974128484726	-0.776728987693787	-3.32307910919189	0.231772944331169	0.374181538820267	-0.037280797958374
0.720512330532074	-0.777123749256134	-3.32369947433472	0.231737807393074	0.374068588018417	-0.0372691676020622
0.721110463142395	-0.775958299636841	-3.32042646408081	0.231548830866814	0.374006688594818	-0.0373152308166027
0.722283184528351	-0.774305939674377	-3.31973457336426	0.231500178575516	0.373944789171219	-0.0372635126113892
0.724655985832214	-0.778548240661621	-3.31487059593201	0.231384754180908	0.373909652233124	-0.0372452922165394
0.720243513584137	-0.775341212749481	-3.32095742225647	0.231246575713158	0.373820900917053	-0.0372384153306484
0.726939737796783	-0.777906119823456	-3.31586241722107	0.231175228953362	0.373700082302094	-0.0372606106102467
0.723031103610992	-0.779238700866699	-3.32292604446411	0.231033340096474	0.373630940914154	-0.0372454412281513
0.726722419261932	-0.777440130710602	-3.31416797637939	0.230877995491028	0.373428970575333	-0.0372646935284138
0.725275039672852	-0.782925367355347	-3.3165020942688	0.230769336223602	0.373460859060287	-0.0372528918087482
0.724478125572205	-0.782514095306396	-3.31308341026306	0.230757564306259	0.373342096805573	-0.037250142544508
0.729172945022583	-0.784269630908966	-3.30813670158386	0.230667680501938	0.373185217380524	-0.0372390523552895
0.728033244609833	-0.787077724933624	-3.31280183792114	0.230519503355026	0.373140841722488	-0.0371845066547394
0.730278372764587	-0.78433746099472	-3.30219793319702	0.230503275990486	0.373058438301086	-0.0371930487453938
0.729089379310608	-0.791433036327362	-3.31140565872192	0.23045602440834	0.373089164495468	-0.0371797867119312
0.735804200172424	-0.785807073116302	-3.30345344543457	0.23039311170578	0.372930586338043	-0.0371861755847931
0.736223936080933	-0.79114294052124	-3.31233310699463	0.230339869856834	0.372877031564713	-0.0372038185596466
0.732551574707031	-0.792305409908295	-3.30394792556763	0.230366051197052	0.372813493013382	-0.0371994972229004
0.735792815685272	-0.794834554195404	-3.30576753616333	0.230285182595253	0.372662097215652	-0.0371473915874958
0.733800530433655	-0.797139942646027	-3.30180358886719	0.230187311768532	0.372727304697037	-0.0371874682605267
0.738625645637512	-0.793153584003448	-3.29698276519775	0.230158641934395	0.372652173042297	-0.03716741502285
0.737890303134918	-0.79880678653717	-3.30373764038086	0.230201289057732	0.372683018445969	-0.0371582359075546
0.734256148338318	-0.798309504985809	-3.30910563468933	0.230200946331024	0.372498512268066	-0.0371795035898685
0.740721166133881	-0.79969584941864	-3.30667734146118	0.230087921023369	0.372374564409256	-0.0371287763118744
0.734134197235107	-0.798835217952728	-3.2991931438446	0.23019090294838	0.372282743453979	-0.0371084921061993
0.743674635887146	-0.79803878068924	-3.30021452903748	0.229984909296036	0.372126370668411	-0.0370702408254147
0.739325046539307	-0.798523962497711	-3.29945349693298	0.230073213577271	0.37214532494545	-0.0369733422994614
0.740486919879913	-0.799127519130707	-3.30100965499878	0.230004519224167	0.371950924396515	-0.0368641242384911
0.738886296749115	-0.80311518907547	-3.29755544662476	0.229929640889168	0.371879547834396	-0.0367816351354122
0.738228023052216	-0.799838006496429	-3.29919600486755	0.22988249361515	0.371726214885712	-0.0366969257593155
0.743269383907318	-0.79924875497818	-3.29345750808716	0.229875579476357	0.371578097343445	-0.0366481468081474
0.740862727165222	-0.799641191959381	-3.30402994155884	0.229860350489616	0.371522486209869	-0.0365815758705139
0.740368545055389	-0.798996269702911	-3.29889869689941	0.229878127574921	0.371306240558624	-0.0365364849567413
0.737504661083221	-0.801692426204681	-3.30125117301941	0.22986812889576	0.371350437402725	-0.0364481844007969
0.738262891769409	-0.800169467926025	-3.29587364196777	0.229896128177643	0.371186792850494	-0.0363522693514824
0.74160635471344	-0.801382303237915	-3.29389905929565	0.229848831892014	0.371143162250519	-0.036320585757494
0.736196517944336	-0.800599157810211	-3.2942316532135	0.229923084378242	0.371159642934799	-0.0362437032163143
0.742857992649078	-0.803014278411865	-3.2928626537323	0.229974508285522	0.371064007282257	-0.0362559631466866
0.736947298049927	-0.803780019283295	-3.29475688934326	0.230101227760315	0.371084719896317	-0.036224152892828
0.74090439081192	-0.806689023971558	-3.29558920860291	0.230136051774025	0.371039092540741	-0.036174438893795
0.738345384597778	-0.805470108985901	-3.29369449615479	0.230132207274437	0.371080458164215	-0.0360456295311451
0.737778127193451	-0.80386209487915	-3.29512548446655	0.230376377701759	0.371094197034836	-0.0359834879636765
0.741973757743835	-0.805983483791351	-3.29033064842224	0.230290159583092	0.371048271656036	-0.0359504446387291
0.734602212905884	-0.80735170841217	-3.29219365119934	0.230511352419853	0.371180027723312	-0.0358667895197868
0.74170845746994	-0.809584498405457	-3.29588747024536	0.230570241808891	0.371083050966263	-0.0358110181987286
0.736843168735504	-0.806978642940521	-3.29565072059631	0.230653181672096	0.371200054883957	-0.0357695408165455
0.732553362846375	-0.807622671127319	-3.29352617263794	0.230826556682587	0.371107965707779	-0.0357063971459866
0.739494323730469	-0.803187251091003	-3.29421019554138	0.230753645300865	0.371076703071594	-0.0356470756232738
0.732455670833588	-0.807411849498749	-3.29385709762573	0.23098449409008	0.371109396219254	-0.035517480224371
0.733390867710114	-0.803479135036469	-3.29412817955017	0.231000274419785	0.371035009622574	-0.0354754850268364
0.726019382476807	-0.805459141731262	-3.2939453125	0.231115460395813	0.371055126190186	-0.0353627800941467
0.729925811290741	-0.797882378101349	-3.29283881187439	0.231122925877571	0.37089279294014	-0.0353256873786449
0.724001944065094	-0.800425410270691	-3.29296159744263	0.231255501508713	0.370891004800797	-0.0352640114724636
0.717914044857025	-0.797862887382507	-3.29333019256592	0.231315329670906	0.370901197195053	-0.0352075658738613
0.721382856369019	-0.79771476984024	-3.29550433158875	0.231307148933411	0.370702981948853	-0.0351715907454491
0.712128937244415	-0.794288694858551	-3.29819416999817	0.231446802616119	0.370705932378769	-0.0350574851036072
0.712465107440948	-0.788695931434631	-3.29365181922913	0.231435745954514	0.370502293109894	-0.0350850261747837
0.709935128688812	-0.788743436336517	-3.29283714294434	0.231400549411774	0.370508641004562	-0.035000879317522
0.698996067047119	-0.785033881664276	-3.28708124160767	0.231539383530617	0.370427191257477	-0.0349773801863194
0.701148509979248	-0.784502744674683	-3.29374575614929	0.231541067361832	0.370470762252808	-0.034978486597538
0.690591096878052	-0.782475888729095	-3.29251646995544	0.231561660766602	0.370321571826935	-0.0349040105938911
0.691955327987671	-0.775378882884979	-3.28925085067749	0.231616005301476	0.370221227407455	-0.0348617844283581
0.687446594238281	-0.773500204086304	-3.29197931289673	0.231701493263245	0.370291411876678	-0.0347960740327835
0.680959701538086	-0.769284784793854	-3.29173374176025	0.231737807393074	0.370184481143951	-0.0347423441708088
0.678009510040283	-0.769000172615051	-3.29235649108887	0.231765314936638	0.370169460773468	-0.0347354114055634
0.674924075603485	-0.766561806201935	-3.29126310348511	0.231734752655029	0.370113432407379	-0.0347274355590343
0.674716353416443	-0.759636342525482	-3.28396201133728	0.23178842663765	0.370017647743225	-0.0347319729626179
0.671861290931702	-0.760294437408447	-3.29080152511597	0.231736928224564	0.370030850172043	-0.0348041541874409
0.662727057933807	-0.75991427898407	-3.2920515537262	0.231928676366806	0.370015621185303	-0.0349084325134754
0.659794509410858	-0.75730299949646	-3.28961825370789	0.231873601675034	0.369963824748993	-0.0350411683320999
0.658954799175262	-0.755423188209534	-3.29009628295898	0.231928780674934	0.36998376250267	-0.0352019406855106
0.653009116649628	-0.754983365535736	-3.28441596031189	0.232049003243446	0.370023906230927	-0.0352603271603584
0.649768769741058	-0.752621173858643	-3.28802251815796	0.232113882899284	0.370110392570496	-0.0353790074586868
0.642549276351929	-0.751175701618195	-3.28955769538879	0.232130706310272	0.370111972093582	-0.035454660654068
0.645717918872833	-0.745046496391296	-3.28828692436218	0.232106640934944	0.370183795690537	-0.0355438888072968
0.641552984714508	-0.747970759868622	-3.29140186309814	0.232189580798149	0.370299845933914	-0.0355142690241337
0.638349175453186	-0.74003130197525	-3.28789186477661	0.232148841023445	0.370270162820816	-0.0355627089738846
0.637281715869904	-0.741815447807312	-3.29302263259888	0.232239365577698	0.370404660701752	-0.0355544202029705
0.633334279060364	-0.741843104362488	-3.29680156707764	0.232194483280182	0.370495945215225	-0.0355847291648388
0.633308112621307	-0.735439598560333	-3.29096388816834	0.232378482818604	0.370467662811279	-0.0356576666235924
0.633677840232849	-0.738048374652863	-3.2925922870636	0.232310235500336	0.370697766542435	-0.0357037112116814
0.628766179084778	-0.736895561218262	-3.28905367851257	0.232378557324409	0.370778352022171	-0.0357858538627625
0.630739867687225	-0.737931430339813	-3.30065488815308	0.23246768116951	0.370915502309799	-0.0359451174736023
0.626692533493042	-0.737513065338135	-3.29691576957703	0.232602000236511	0.370991706848145	-0.0359919033944607
0.626894295215607	-0.738621890544891	-3.30093502998352	0.232571914792061	0.37117075920105	-0.036186046898365
0.625479996204376	-0.74097865819931	-3.30334639549255	0.232743263244629	0.371347069740295	-0.0363603830337524
0.632673442363739	-0.736980259418488	-3.29333758354187	0.232668742537498	0.371409863233566	-0.036491971462965
0.627829432487488	-0.741666316986084	-3.30789279937744	0.23276175558567	0.371696352958679	-0.036595668643713
0.625338137149811	-0.741441190242767	-3.30248308181763	0.232866480946541	0.371782749891281	-0.0366824343800545
0.62997841835022	-0.743772327899933	-3.30711460113525	0.232852548360825	0.371957898139954	-0.0368111804127693
0.626651585102081	-0.744712769985199	-3.30808758735657	0.232956796884537	0.37213259935379	-0.0369091220200062
0.63229900598526	-0.742757856845856	-3.30731964111328	0.233042687177658	0.372225046157837	-0.0370140075683594
0.62960284948349	-0.748132526874542	-3.31531500816345	0.233183071017265	0.372457653284073	-0.0371190570294857
0.632635474205017	-0.746904313564301	-3.3061101436615	0.233174413442612	0.372545808553696	-0.0372540913522244
0.629908323287964	-0.748703956604004	-3.31597971916199	0.233267709612846	0.3727707862854	-0.0372994318604469
0.631122648715973	-0.751265227794647	-3.31439852714539	0.23333752155304	0.372826367616653	-0.0373879745602608
0.632451713085175	-0.747970223426819	-3.31536960601807	0.233389616012573	0.373050332069397	-0.0374151170253754
0.630802989006042	-0.753559350967407	-3.31574988365173	0.233453273773193	0.373173713684082	-0.0374471731483936
0.638213455677032	-0.750499784946442	-3.31769776344299	0.233486413955688	0.373319238424301	-0.0375106073915958
0.631308495998383	-0.754824578762054	-3.32082557678223	0.233595862984657	0.373475432395935	-0.0375305078923702
0.632612884044647	-0.752456843852997	-3.32388043403625	0.233711197972298	0.373488068580627	-0.0376226343214512
0.632913887500763	-0.750897824764252	-3.31962966918945	0.233730271458626	0.373666554689407	-0.0376327596604824
0.631422758102417	-0.75157755613327	-3.31799578666687	0.233844518661499	0.37384706735611	-0.0376705154776573
0.633607089519501	-0.754356384277344	-3.32310891151428	0.233855575323105	0.373891681432724	-0.0376670397818089
0.63181072473526	-0.755815744400024	-3.33268094062805	0.233868971467018	0.374021917581558	-0.0376708544790745
0.63665497303009	-0.751988470554352	-3.32194995880127	0.234043419361115	0.37402731180191	-0.0375902950763702
0.632099449634552	-0.754286289215088	-3.32580471038818	0.234007388353348	0.374225407838821	-0.037557628005743
0.632806658744812	-0.752331256866455	-3.32665038108826	0.234210163354874	0.374332159757614	-0.0373920425772667
0.633359551429749	-0.751342415809631	-3.33011770248413	0.234269648790359	0.374556601047516	-0.037228312343359
0.633464097976685	-0.752363860607147	-3.33725261688232	0.234372034668922	0.374554663896561	-0.0370598472654819
0.63416600227356	-0.745022773742676	-3.32790732383728	0.234489262104034	0.374627560377121	-0.036762997508049
0.633583247661591	-0.748332977294922	-3.32898139953613	0.234493106603622	0.374821245670319	-0.0365023873746395
0.632290482521057	-0.738789975643158	-3.33033323287964	0.234696283936501	0.374995291233063	-0.0361526235938072
0.632002413272858	-0.737713038921356	-3.33803009986877	0.234786704182625	0.375097513198853	-0.0357482805848122
0.628840565681458	-0.734215021133423	-3.34229707717896	0.234779134392738	0.375246733427048	-0.0352393947541714
0.630897402763367	-0.725648999214172	-3.33974838256836	0.234974399209023	0.37535172700882	-0.0346513725817204
0.63606208562851	-0.723136007785797	-3.3393132686615	0.234942406415939	0.375529319047928	-0.0340894795954227
0.628851413726807	-0.719053745269775	-3.3445451259613	0.234981894493103	0.375691890716553	-0.033675491809845
0.63214236497879	-0.709595501422882	-3.34203290939331	0.235156163573265	0.375621289014816	-0.0334186404943466
0.630630970001221	-0.710884630680084	-3.34484076499939	0.235160753130913	0.375867813825607	-0.0333377979695797
0.632891535758972	-0.712177574634552	-3.34390568733215	0.235298082232475	0.375969171524048	-0.0333565883338451
0.624673306941986	-0.717118561267853	-3.34395837783813	0.235490381717682	0.376035541296005	-0.0334371104836464
0.628494143486023	-0.713747978210449	-3.34968733787537	0.235639676451683	0.376136839389801	-0.0335636176168919
0.621999859809875	-0.715874314308167	-3.35211157798767	0.235796630382538	0.37635812163353	-0.0336461029946804
0.622867107391357	-0.711667478084564	-3.35104441642761	0.236000671982765	0.3765569627285	-0.0336392894387245
0.615157544612885	-0.714586615562439	-3.35975861549377	0.236185133457184	0.376775830984116	-0.0336243696510792
0.612578690052032	-0.706246256828308	-3.35655570030212	0.236313134431839	0.377024918794632	-0.0334892682731152
0.613936901092529	-0.701874077320099	-3.35876226425171	0.236588984727859	0.377251744270325	-0.0333098359405994
0.610428035259247	-0.700011134147644	-3.36098003387451	0.236709743738174	0.377628833055496	-0.0330164842307568
0.604303956031799	-0.693747699260712	-3.36807107925415	0.236984834074974	0.377896010875702	-0.0326997712254524
0.607118785381317	-0.684103429317474	-3.36362504959106	0.237036004662514	0.378169417381287	-0.0324045792222023
0.605786085128784	-0.684369683265686	-3.37391138076782	0.237336486577988	0.378527671098709	-0.0321121513843536
0.603117704391479	-0.683112382888794	-3.37299156188965	0.237573087215424	0.378708630800247	-0.0319372490048409
0.603341281414032	-0.680601894855499	-3.37426137924194	0.237618461251259	0.379114985466003	-0.0317466519773006
0.602692902088165	-0.677191972732544	-3.37631344795227	0.23797196149826	0.379362851381302	-0.0315977707505226
0.600613236427307	-0.673221826553345	-3.3782684803009	0.238084554672241	0.379613161087036	-0.0315481275320053
0.598353803157806	-0.67827981710434	-3.38162446022034	0.23823244869709	0.379949182271957	-0.031539686024189
0.59203314781189	-0.673091650009155	-3.38208436965942	0.238625764846802	0.380099922418594	-0.0314862355589867
0.595291614532471	-0.666978657245636	-3.38931202888489	0.238658338785172	0.380398988723755	-0.0315174385905266
0.590644001960754	-0.668486416339874	-3.39530348777771	0.238888293504715	0.380695372819901	-0.031475868076086
0.586106777191162	-0.664587259292603	-3.39505362510681	0.239044800400734	0.380924642086029	-0.0313695929944515
0.584346234798431	-0.661098599433899	-3.39788198471069	0.239185586571693	0.381123751401901	-0.0313100442290306
0.582870066165924	-0.655265033245087	-3.39699220657349	0.239198207855225	0.381390929222107	-0.0312463566660881
0.579034388065338	-0.652470886707306	-3.40167641639709	0.239480078220367	0.381615936756134	-0.0310714785009623
0.57479053735733	-0.648511946201324	-3.40290784835815	0.23953403532505	0.381703048944473	-0.0309966281056404
0.577595293521881	-0.646286725997925	-3.40250062942505	0.239470586180687	0.381969481706619	-0.0308609772473574
0.573233664035797	-0.639670968055725	-3.40693235397339	0.239627376198769	0.382166177034378	-0.0306902229785919
0.569941222667694	-0.637752711772919	-3.4074022769928	0.239530980587006	0.382053375244141	-0.0306127481162548
0.573778390884399	-0.633480370044708	-3.40583109855652	0.23949970304966	0.382276058197021	-0.0305055622011423
0.57043468952179	-0.6298006772995	-3.40709495544434	0.23950320482254	0.382285565137863	-0.0304738450795412
0.562710165977478	-0.629603922367096	-3.40573668479919	0.239367380738258	0.38221675157547	-0.0305794328451157
0.567811667919159	-0.622195661067963	-3.40541315078735	0.23929725587368	0.382276117801666	-0.0307285618036985
0.562463581562042	-0.629411160945892	-3.40411949157715	0.239299848675728	0.382173299789429	-0.0308647882193327
0.554449319839478	-0.620962142944336	-3.40789270401001	0.239186823368073	0.382069796323776	-0.0311757437884808
0.557190239429474	-0.620989084243774	-3.3999137878418	0.239061832427979	0.38196787238121	-0.0315087474882603
0.546963274478912	-0.621826946735382	-3.40069437026978	0.23902091383934	0.381934374570847	-0.031765915453434
0.541200637817383	-0.622189581394196	-3.40099215507507	0.238843470811844	0.381746023893356	-0.0321688018739223
0.543259620666504	-0.617133378982544	-3.40014815330505	0.238685250282288	0.381680518388748	-0.0325240567326546
0.536351442337036	-0.62084424495697	-3.39762568473816	0.238563030958176	0.381656110286713	-0.0327679850161076
0.527846097946167	-0.618615329265594	-3.39677500724792	0.2386364787817	0.381441801786423	-0.0330929607152939
0.526475012302399	-0.612807929515839	-3.38845133781433	0.238335162401199	0.381318420171738	-0.033401470631361
0.524151742458344	-0.610261619091034	-3.39834761619568	0.238336578011513	0.381339192390442	-0.0336081273853779
0.519242882728577	-0.610393941402435	-3.38924908638	0.23820373415947	0.38116517663002	-0.0338127799332142
0.514374315738678	-0.610370218753815	-3.39293789863586	0.238033801317215	0.38119050860405	-0.0340266637504101
0.513577520847321	-0.604195058345795	-3.39095401763916	0.238067656755447	0.381059408187866	-0.0342006124556065
0.507689654827118	-0.606310307979584	-3.3894829750061	0.237941607832909	0.381057947874069	-0.0344043485820293
0.508446216583252	-0.606539189815521	-3.38849663734436	0.237829744815826	0.381005585193634	-0.0345329865813255
0.499710530042648	-0.604524910449982	-3.38901329040527	0.237804114818573	0.381003350019455	-0.0346922427415848
0.505557537078857	-0.598182678222656	-3.38659620285034	0.237731367349625	0.380965530872345	-0.0348721854388714
0.499278515577316	-0.602045357227325	-3.39445352554321	0.237706035375595	0.381035327911377	-0.0349740274250507
0.494116395711899	-0.598082363605499	-3.39203476905823	0.237680673599243	0.380990445613861	-0.0351053327322006
0.498294234275818	-0.59870582818985	-3.39562320709229	0.237616062164307	0.381047546863556	-0.0352545566856861
0.495629668235779	-0.598645269870758	-3.38846945762634	0.237613007426262	0.38111424446106	-0.0353908836841583
0.492126882076263	-0.602672874927521	-3.39066648483276	0.237640142440796	0.381176322698593	-0.0355223938822746
0.493729025125504	-0.597701370716095	-3.39373922348022	0.237731918692589	0.381181865930557	-0.035775825381279
0.495118319988251	-0.599709868431091	-3.39083981513977	0.237607508897781	0.381396114826202	-0.0359806604683399
0.484929740428925	-0.604079484939575	-3.40003848075867	0.237860903143883	0.381507366895676	-0.0361659415066242
0.488666504621506	-0.601499438285828	-3.39389657974243	0.237807869911194	0.381510347127914	-0.0363468155264854
0.491330087184906	-0.601883053779602	-3.39576411247253	0.237869143486023	0.381759762763977	-0.0364417806267738
0.485612809658051	-0.603629589080811	-3.39841246604919	0.238059028983116	0.381917327642441	-0.0364845134317875
0.482385963201523	-0.60131448507309	-3.39741253852844	0.238029211759567	0.382001310586929	-0.0365778990089893
0.48825079202652	-0.597934544086456	-3.40021562576294	0.23818051815033	0.382219761610031	-0.0365815535187721
0.483389347791672	-0.600429236888886	-3.40273785591125	0.238271862268448	0.382349371910095	-0.0365897305309772
0.478513419628143	-0.594890952110291	-3.40047383308411	0.238343387842178	0.382415682077408	-0.0365969985723495
0.485314577817917	-0.59613311290741	-3.40056610107422	0.238334700465202	0.382610857486725	-0.0366471074521542
0.480029821395874	-0.600702941417694	-3.41076755523682	0.238521680235863	0.382788270711899	-0.0366134159266949
0.47475066781044	-0.593775391578674	-3.4030613899231	0.238627687096596	0.382884323596954	-0.0366841368377209
0.480896770954132	-0.590630531311035	-3.41115117073059	0.238662660121918	0.382982462644577	-0.0367008373141289
0.477463215589523	-0.594150602817535	-3.40818905830383	0.238790199160576	0.38309508562088	-0.0367441922426224
0.470872133970261	-0.592064380645752	-3.40896534919739	0.238922670483589	0.383154541254044	-0.036810290068388
0.476113379001617	-0.588653445243835	-3.40786051750183	0.239002242684364	0.383242696523666	-0.0368073247373104
0.473142951726913	-0.589910686016083	-3.41292524337769	0.239040940999985	0.383462339639664	-0.036807544529438
0.469605773687363	-0.587582528591156	-3.41178154945374	0.239128798246384	0.383375316858292	-0.03685212880373
0.468050062656403	-0.589082002639771	-3.41237664222717	0.239099025726318	0.383473008871078	-0.0368896648287773
0.472623109817505	-0.583698153495789	-3.41339707374573	0.239236190915108	0.383532106876373	-0.0368064455688
0.465743482112885	-0.58203536272049	-3.41637420654297	0.239259988069534	0.383598387241364	-0.0368391424417496
0.466720998287201	-0.583808064460754	-3.4154064655304	0.239225476980209	0.383632510900497	-0.0367940552532673
0.459895133972168	-0.583482265472412	-3.414715051651	0.239325016736984	0.383653998374939	-0.0367591455578804
0.463625907897949	-0.575766742229462	-3.41314911842346	0.239286527037621	0.383606493473053	-0.036746010184288
0.460671663284302	-0.58074676990509	-3.41531944274902	0.23922324180603	0.383715033531189	-0.0367617644369602
0.458668202161789	-0.574480414390564	-3.41681790351868	0.239320114254951	0.383598923683167	-0.0367815084755421
0.461121529340744	-0.574092507362366	-3.4142370223999	0.239174693822861	0.383556365966797	-0.0368330776691437
0.461429923772812	-0.572922825813293	-3.40857148170471	0.239135131239891	0.383475780487061	-0.03691665828228
0.453536301851273	-0.575438857078552	-3.41154932975769	0.239161029458046	0.383483976125717	-0.0370073355734348
0.457287847995758	-0.572024166584015	-3.4100456237793	0.239033132791519	0.383164703845978	-0.0371271893382072
0.453810542821884	-0.571714520454407	-3.40685415267944	0.23899282515049	0.383205026388168	-0.0372106805443764
0.455524563789368	-0.569122791290283	-3.40552687644959	0.238853946328163	0.383036375045776	-0.037360392510891
0.452479273080826	-0.574403345584869	-3.40788650512695	0.238756418228149	0.382898598909378	-0.0375192128121853
0.451180011034012	-0.57395726442337	-3.40648436546326	0.238565027713776	0.382643520832062	-0.0376968756318092
0.449954986572266	-0.569335341453552	-3.403653383255	0.238422691822052	0.382545650005341	-0.0378601960837841
0.452631652355194	-0.571440637111664	-3.40062475204468	0.238339230418205	0.382450699806213	-0.0380484238266945
0.44579204916954	-0.570156395435333	-3.40074729919434	0.238224387168884	0.382265031337738	-0.0382541380822659
0.451843589544296	-0.570564091205597	-3.39577007293701	0.237935423851013	0.382092773914337	-0.0384920164942741
0.446709632873535	-0.572143733501434	-3.40020298957825	0.237916931509972	0.381938546895981	-0.0386831797659397
0.4478619992733	-0.572096586227417	-3.39127206802368	0.237718492746353	0.381782948970795	-0.0388272739946842
0.447480499744415	-0.573834121227264	-3.39576578140259	0.237683936953545	0.381716370582581	-0.0390411764383316
0.44595730304718	-0.57389622926712	-3.38871550559998	0.237467706203461	0.381576478481293	-0.0391951948404312
0.450260102748871	-0.569790601730347	-3.38869476318359	0.23737508058548	0.38151279091835	-0.0392986461520195
0.452178716659546	-0.575160503387451	-3.39187240600586	0.237171560525894	0.381332218647003	-0.0394408218562603
0.445217043161392	-0.572034657001495	-3.39296412467957	0.237127467989922	0.381311327219009	-0.0395177900791168
0.45190355181694	-0.571812868118286	-3.38988947868347	0.23700749874115	0.381112784147263	-0.0396034419536591
0.451439589262009	-0.574582874774933	-3.38801145553589	0.23683950304985	0.381164282560349	-0.0396350547671318
0.453110128641129	-0.572928667068481	-3.38853049278259	0.236806422472	0.380963891744614	-0.0396606773138046
0.45007199048996	-0.572063565254211	-3.38723587989807	0.236675411462784	0.380873620510101	-0.0397504083812237
0.460838347673416	-0.570993542671204	-3.38043904304504	0.23648738861084	0.380809307098389	-0.039774913340807
0.455142468214035	-0.573559761047363	-3.38666963577271	0.236525520682335	0.380800545215607	-0.0396970920264721
0.459022283554077	-0.576264798641205	-3.37911605834961	0.236357226967812	0.380649387836456	-0.0397334881126881
0.458638191223145	-0.575058817863464	-3.38302779197693	0.236230790615082	0.380586564540863	-0.039675235748291
0.463127076625824	-0.569592416286469	-3.38244819641113	0.23618645966053	0.380490303039551	-0.0396161638200283
0.465524822473526	-0.574953138828278	-3.38420152664185	0.236068800091743	0.380501508712769	-0.0394379608333111
0.462762087583542	-0.570157885551453	-3.38176846504211	0.235991984605789	0.380379199981689	-0.0392023958265781
0.467108458280563	-0.565204977989197	-3.38139891624451	0.236022427678108	0.380308032035828	-0.038929283618927
0.470707893371582	-0.562738299369812	-3.38002920150757	0.235848024487495	0.380253195762634	-0.0385562404990196
0.465289026498795	-0.557288706302643	-3.38418340682983	0.235928237438202	0.38027286529541	-0.0382177270948887
0.464754581451416	-0.552798449993134	-3.37958073616028	0.235836982727051	0.380256116390228	-0.0377916470170021
0.461787045001984	-0.54883199930191	-3.3822934627533	0.235891371965408	0.380160093307495	-0.0373210981488228
0.455727010965347	-0.540853679180145	-3.38315439224243	0.235885635018349	0.380128979682922	-0.0369395166635513
0.460516840219498	-0.531834900379181	-3.38385462760925	0.235841155052185	0.380123168230057	-0.036493293941021
0.450215995311737	-0.533086895942688	-3.38070750236511	0.235975965857506	0.380133450031281	-0.0360701493918896
0.447090476751328	-0.522649228572845	-3.37892246246338	0.236007452011108	0.37999764084816	-0.0356889851391315
0.441589713096619	-0.519453763961792	-3.38066983222961	0.235901921987534	0.380014508962631	-0.0352972149848938
0.439000815153122	-0.508912086486816	-3.37889838218689	0.236067980527878	0.379936188459396	-0.0348335541784763
0.43057718873024	-0.505927741527557	-3.37726378440857	0.236088126897812	0.379905939102173	-0.0344152301549912
0.422714114189148	-0.501779317855835	-3.3764979839325	0.236154362559319	0.379870384931564	-0.0339536517858505
0.416978031396866	-0.491024404764175	-3.37929368019104	0.236329048871994	0.379746049642563	-0.033569797873497
0.410740792751312	-0.483708292245865	-3.37981963157654	0.236256077885628	0.379709720611572	-0.0331453122198582
0.400334626436234	-0.477069169282913	-3.37660694122314	0.236415699124336	0.379727631807327	-0.0327156521379948
0.395671188831329	-0.470715552568436	-3.37941384315491	0.236477360129356	0.379640251398087	-0.0323024056851864
0.38451611995697	-0.461499720811844	-3.3781270980835	0.236579194664955	0.37953907251358	-0.0318672880530357
0.376629501581192	-0.454677104949951	-3.37441205978394	0.236680552363396	0.379474282264709	-0.0315468348562717
0.37514141201973	-0.445807188749313	-3.37913203239441	0.236743956804276	0.379483759403229	-0.031238317489624
0.361813098192215	-0.444419234991074	-3.37893748283386	0.236833348870277	0.379399001598358	-0.0309656877070665
0.352114379405975	-0.434058457612991	-3.38130497932434	0.236948594450951	0.379347652196884	-0.0306806862354279
0.350319296121597	-0.425254911184311	-3.38211011886597	0.237046837806702	0.379446387290955	-0.0304831955581903
0.341033101081848	-0.418424010276794	-3.37919926643372	0.237142279744148	0.379466593265533	-0.0301533974707127
0.331891268491745	-0.414000362157822	-3.38192701339722	0.237336710095406	0.379415839910507	-0.0300088617950678
0.329897940158844	-0.406565129756927	-3.39129853248596	0.23746383190155	0.379570573568344	-0.029827581718564
0.323374569416046	-0.401626288890839	-3.38841891288757	0.237664505839348	0.379738420248032	-0.0296388436108828
0.315071046352386	-0.397532641887665	-3.38615417480469	0.237852349877357	0.379879891872406	-0.0294656213372946
0.314723312854767	-0.387665569782257	-3.39625334739685	0.237990289926529	0.380005419254303	-0.0291176661849022
0.329889506101608	-0.368496805429459	-3.4022810459137	0.238475725054741	0.380218774080276	-0.0278952773660421
0.329744070768356	-0.384676665067673	-3.43646240234375	0.239071473479271	0.380979061126709	-0.0274469647556543
0.301313430070877	-0.354958415031433	-3.42386865615845	0.23912425339222	0.381344020366669	-0.0275535490363836
0.306525677442551	-0.341559708118439	-3.39701509475708	0.238993957638741	0.381581425666809	-0.0271736420691013
0.311182022094727	-0.363318145275116	-3.41827082633972	0.239244818687439	0.382713198661804	-0.0264551155269146
0.289711356163025	-0.362606734037399	-3.41026949882507	0.239645823836327	0.38319793343544	-0.0272625051438808
0.303018867969513	-0.37890037894249	-3.4222571849823	0.240075841546059	0.3836669921875	-0.0271248612552881
0.285185277462006	-0.362115800380707	-3.42887353897095	0.240781798958778	0.383964717388153	-0.0278264861553907
0.27881994843483	-0.365706533193588	-3.44242024421692	0.241360157728195	0.384389132261276	-0.0286903791129589
0.276728898286819	-0.369585245847702	-3.43741512298584	0.24178658425808	0.384743005037308	-0.0289735496044159
0.270409494638443	-0.375454157590866	-3.43292570114136	0.241890102624893	0.385030031204224	-0.0297816172242165
0.282207757234573	-0.380408406257629	-3.43978476524353	0.242217689752579	0.385540068149567	-0.0300927218049765
0.286008983850479	-0.371187835931778	-3.44030356407166	0.242005199193954	0.386082649230957	-0.0302179139107466
0.274853855371475	-0.382986843585968	-3.44890713691711	0.242026478052139	0.386566489934921	-0.0304269436746836
0.267493784427643	-0.381016403436661	-3.44738054275513	0.242193847894669	0.386767685413361	-0.0305425450205803
0.265315681695938	-0.366772472858429	-3.46165609359741	0.242342233657837	0.387201070785522	-0.0306227765977383
0.261976271867752	-0.358963906764984	-3.45769572257996	0.242438778281212	0.387396603822708	-0.0307654533535242
0.252855390310287	-0.36868616938591	-3.45799708366394	0.242549017071724	0.38751232624054	-0.0310148019343615
0.253841131925583	-0.360565155744553	-3.46082043647766	0.242664784193039	0.387671023607254	-0.0310383699834347
0.260488539934158	-0.351660221815109	-3.46242618560791	0.242658033967018	0.387897253036499	-0.0313041023910046
0.269071877002716	-0.35480585694313	-3.47062301635742	0.242618918418884	0.388346314430237	-0.0312276817858219
0.256931900978088	-0.368805944919586	-3.48890519142151	0.242777600884438	0.388779282569885	-0.0315922498703003
0.252293080091476	-0.356805235147476	-3.47946357727051	0.242560416460037	0.389076232910156	-0.0323261581361294
0.254368901252747	-0.345189064741135	-3.46511387825012	0.242331638932228	0.389346778392792	-0.0326656810939312
0.246491208672523	-0.362165659666061	-3.47009706497192	0.242245435714722	0.389762222766876	-0.0331608578562737
0.240399047732353	-0.368823409080505	-3.47185659408569	0.242363408207893	0.390102237462997	-0.0338388010859489
0.244336202740669	-0.370534777641296	-3.48068594932556	0.242454707622528	0.390248209238052	-0.0343368798494339
0.240156531333923	-0.369832336902618	-3.48964738845825	0.242646515369415	0.390399068593979	-0.0350951589643955
0.236326307058334	-0.370056867599487	-3.48242902755737	0.242607742547989	0.390700191259384	-0.0355991646647453
0.230419829487801	-0.375615894794464	-3.48331332206726	0.242632076144218	0.390886604785919	-0.036286786198616
0.233381256461143	-0.378786385059357	-3.48324584960938	0.242529094219208	0.391050487756729	-0.0368507243692875
0.235532507300377	-0.379393339157104	-3.48203182220459	0.242302104830742	0.39148736000061	-0.037280660122633
0.239086180925369	-0.380347281694412	-3.48048973083496	0.242049589753151	0.391820996999741	-0.0376128070056438
0.226709127426147	-0.388699233531952	-3.48575377464294	0.241821646690369	0.392034351825714	-0.0381576903164387
0.22663602232933	-0.382903546094894	-3.49044036865234	0.241671696305275	0.392332017421722	-0.03854700922966
0.223202541470528	-0.377367675304413	-3.48706245422363	0.241617992520332	0.392535537481308	-0.0387808866798878
0.213796615600586	-0.376675665378571	-3.4903666973114	0.241539925336838	0.392690718173981	-0.0391974225640297
0.213872984051704	-0.378785371780396	-3.48628401756287	0.241411596536636	0.392795115709305	-0.0396573096513748
0.212607860565186	-0.375723004341125	-3.48846387863159	0.241331368684769	0.392972707748413	-0.0399122387170792
0.213280856609344	-0.377524524927139	-3.49486327171326	0.241213455796242	0.393134981393814	-0.0403601862490177
0.208741456270218	-0.380553424358368	-3.49488115310669	0.240955844521523	0.393406212329865	-0.0408528335392475
0.207271754741669	-0.377457231283188	-3.493567943573	0.240783482789993	0.393677324056625	-0.041131280362606
0.204230934381485	-0.379447132349014	-3.49857354164124	0.240611627697945	0.39381018280983	-0.0415700413286686
0.201350182294846	-0.378661632537842	-3.49589133262634	0.240326538681984	0.394054681062698	-0.0419001094996929
0.200186192989349	-0.375158309936523	-3.49601054191589	0.240236699581146	0.394285768270493	-0.0420536957681179
0.196248292922974	-0.379020154476166	-3.49342179298401	0.240198910236359	0.394451767206192	-0.0423532798886299
0.193717285990715	-0.376366406679153	-3.4989972114563	0.239933088421822	0.3946533203125	-0.0427370332181454
0.189342737197876	-0.371010392904282	-3.50424861907959	0.240030869841576	0.394956409931183	-0.0429510846734047
0.190096408128738	-0.37537670135498	-3.49806332588196	0.239836826920509	0.395034730434418	-0.0431628078222275
0.183109179139137	-0.374646961688995	-3.50565695762634	0.239634960889816	0.395389556884766	-0.0435050800442696
0.183997079730034	-0.372532665729523	-3.50246691703796	0.239576354622841	0.395545989274979	-0.0437154471874237
0.186421394348145	-0.369290947914124	-3.50787591934204	0.239431455731392	0.395840615034103	-0.0438314601778984
0.184300184249878	-0.374021023511887	-3.50637626647949	0.23925656080246	0.396110236644745	-0.0440791435539722
0.176743507385254	-0.371441036462784	-3.51069164276123	0.239185869693756	0.396226972341537	-0.0443921238183975
0.183269873261452	-0.367370545864105	-3.50878858566284	0.239039778709412	0.396525979042053	-0.0445959381759167
0.177463561296463	-0.369016081094742	-3.51136565208435	0.238914147019386	0.396798938512802	-0.0448147356510162
0.173175871372223	-0.370096027851105	-3.51865005493164	0.238825470209122	0.396867662668228	-0.0451276674866676
0.173691108822823	-0.370047718286514	-3.51790571212769	0.238706067204475	0.397153168916702	-0.0453343689441681
0.176228776574135	-0.367902994155884	-3.52563095092773	0.238536804914474	0.397454649209976	-0.0454542189836502
0.171105727553368	-0.370276868343353	-3.52280855178833	0.23860639333725	0.397560358047485	-0.0456507168710232
0.170133590698242	-0.368785500526428	-3.51960968971252	0.238455548882484	0.397578567266464	-0.0457533784210682
0.171443998813629	-0.365313440561295	-3.52683353424072	0.238321721553802	0.397927641868591	-0.0457925051450729
0.169567584991455	-0.363906472921371	-3.52898406982422	0.238304138183594	0.398119121789932	-0.0458430051803589
0.165754914283752	-0.363485187292099	-3.52371525764465	0.238182410597801	0.398190587759018	-0.0458656474947929
0.168313175439835	-0.35710284113884	-3.5294017791748	0.238081470131874	0.39834800362587	-0.0457668043673038
0.164789885282516	-0.357143491506577	-3.52750182151794	0.238055318593979	0.398431003093719	-0.0456874296069145
0.158183008432388	-0.355657249689102	-3.53522920608521	0.238013938069344	0.398584276437759	-0.0456406213343143
0.161825031042099	-0.351255863904953	-3.53354454040527	0.237892836332321	0.398727715015411	-0.0454932376742363
0.154923677444458	-0.346572697162628	-3.53684425354004	0.2379549741745	0.398860245943069	-0.0453794375061989
0.152269765734673	-0.348566472530365	-3.53819870948792	0.237869992852211	0.39889258146286	-0.0452147647738457
0.147063121199608	-0.342702448368073	-3.53685164451599	0.237816348671913	0.399009197950363	-0.0450234599411488
0.146595299243927	-0.335537552833557	-3.53338646888733	0.237817421555519	0.399074614048004	-0.044733501970768
0.144306316971779	-0.339018166065216	-3.53640365600586	0.237746104598045	0.399065017700195	-0.044530875980854
0.138336375355721	-0.334507912397385	-3.53423047065735	0.237653836607933	0.399027168750763	-0.0442228391766548
0.134706452488899	-0.326249122619629	-3.5391857624054	0.237745299935341	0.399019837379456	-0.0439404398202896
0.137118279933929	-0.324637740850449	-3.5338191986084	0.237623989582062	0.399012893438339	-0.0436168536543846
0.131855174899101	-0.32425120472908	-3.53841376304626	0.237597569823265	0.399003118276596	-0.0432546548545361
0.129266828298569	-0.312220513820648	-3.53145146369934	0.237617000937462	0.398797750473022	-0.0428095571696758
0.127918496727943	-0.309600740671158	-3.52978682518005	0.237509787082672	0.398793011903763	-0.0423853062093258
0.127424374222755	-0.305195510387421	-3.53335905075073	0.23752860724926	0.398728996515274	-0.0419142916798592
0.118661902844906	-0.300258845090866	-3.52931880950928	0.237470000982285	0.39847731590271	-0.0414532572031021
0.11954203248024	-0.291302144527435	-3.52494359016418	0.237418919801712	0.398389220237732	-0.0409215055406094
0.115371286869049	-0.291050374507904	-3.52151036262512	0.237350150942802	0.398236364126205	-0.0404681377112865
0.109815835952759	-0.280455708503723	-3.52554678916931	0.237309187650681	0.39794933795929	-0.040001142770052
0.112407609820366	-0.275618553161621	-3.51969313621521	0.237216427922249	0.397805541753769	-0.0395465083420277
0.109322436153889	-0.276917725801468	-3.52243041992188	0.237081483006477	0.397555857896805	-0.0391094610095024
0.0992724522948265	-0.266925871372223	-3.51377987861633	0.237140133976936	0.397269874811172	-0.0385804325342178
0.104115769267082	-0.259449452161789	-3.50635004043579	0.236924052238464	0.397087812423706	-0.0380791798233986
0.097622849047184	-0.260376363992691	-3.50386738777161	0.236996844410896	0.396853804588318	-0.0376369431614876
0.0930123180150986	-0.253897994756699	-3.50349283218384	0.236879035830498	0.39645192027092	-0.0371471680700779
0.0928701907396317	-0.243640288710594	-3.49943947792053	0.236870154738426	0.396199375391006	-0.0366433225572109
0.0863569751381874	-0.243905916810036	-3.49594044685364	0.236837729811668	0.395903497934341	-0.0361255444586277
0.0875961631536484	-0.236662209033966	-3.49624037742615	0.236668601632118	0.395620763301849	-0.0356413088738918
0.0804761350154877	-0.233151778578758	-3.49240708351135	0.236708864569664	0.395346164703369	-0.0351050235331059
0.0792864933609962	-0.229329913854599	-3.48965835571289	0.236607402563095	0.395089268684387	-0.0346118286252022
0.07630804926157	-0.223081022500992	-3.49274611473084	0.236612245440483	0.394788920879364	-0.0340715646743774
0.081324003636837	-0.216257140040398	-3.48889803886414	0.236518457531929	0.394475251436234	-0.0335994213819504
0.0759551748633385	-0.219224825501442	-3.48644757270813	0.236476123332977	0.394252449274063	-0.0331061147153378
0.0794895067811012	-0.213392212986946	-3.47883701324463	0.236431926488876	0.393944531679153	-0.0327041819691658
0.0821805447340012	-0.213273376226425	-3.47875714302063	0.236463025212288	0.393802464008331	-0.0322259217500687
0.0818384811282158	-0.211775630712509	-3.47779989242554	0.236414566636086	0.393628686666489	-0.0317938067018986
0.08201514929533	-0.214919537305832	-3.47901201248169	0.236407741904259	0.393401026725769	-0.0314107574522495
0.0854947194457054	-0.209621146321297	-3.47443008422852	0.236399039626122	0.393240034580231	-0.0310370102524757
0.0893808826804161	-0.214307814836502	-3.47585225105286	0.236463844776154	0.393134444952011	-0.0306002423167229
0.0907278656959534	-0.214886084198952	-3.47801351547241	0.236497581005096	0.392949730157852	-0.0302176382392645
0.0918192639946938	-0.21259805560112	-3.47589588165283	0.236444905400276	0.392922788858414	-0.0298820678144693
0.0986889973282814	-0.216670021414757	-3.47095680236816	0.236620172858238	0.392875164747238	-0.029552323743701
0.0994581803679466	-0.221420139074326	-3.47436428070068	0.23661607503891	0.392657041549683	-0.0292263701558113
0.105449356138706	-0.220378905534744	-3.47629547119141	0.236611425876617	0.39266711473465	-0.0289838183671236
0.104811377823353	-0.223166361451149	-3.47325301170349	0.236874550580978	0.392727166414261	-0.028820825740695
0.109450183808804	-0.229843989014626	-3.47480273246765	0.236899077892303	0.392562508583069	-0.0286935493350029
0.119996905326843	-0.230134129524231	-3.46797275543213	0.236780002713203	0.392666101455688	-0.028522402048111
0.119101591408253	-0.238329067826271	-3.47068071365356	0.236999303102493	0.392576187849045	-0.0284245517104864
0.122918128967285	-0.242057368159294	-3.47522616386414	0.23703821003437	0.392563253641129	-0.0284481253474951
0.128646612167358	-0.246228083968163	-3.46951174736023	0.237115457653999	0.392673820257187	-0.0284575577825308
0.130293905735016	-0.253384649753571	-3.4738335609436	0.237137481570244	0.392502069473267	-0.0285321585834026
0.131154328584671	-0.257718712091446	-3.4715633392334	0.237198486924171	0.392476588487625	-0.0286035686731339
0.1381845921278	-0.260647714138031	-3.47618222236633	0.237212434411049	0.392481833696365	-0.0286611821502447
0.140069901943207	-0.268931150436401	-3.47129797935486	0.237285822629929	0.392350882291794	-0.0287144985049963
0.145662486553192	-0.267686277627945	-3.46827602386475	0.237210914492607	0.392225027084351	-0.028818417340517
0.151728570461273	-0.274507164955139	-3.47198009490967	0.237241521477699	0.392127424478531	-0.0288651809096336
0.152023628354073	-0.277613967657089	-3.46878099441528	0.237179219722748	0.391984850168228	-0.0289359819144011
0.154607221484184	-0.278743028640747	-3.46912240982056	0.236980795860291	0.39181986451149	-0.0289663430303335
0.156793549656868	-0.281999588012695	-3.46370077133179	0.237109482288361	0.391639560461044	-0.0289879515767097
0.160910129547119	-0.286973774433136	-3.46247053146362	0.236919865012169	0.391493439674377	-0.0289921499788761
0.158048242330551	-0.286754935979843	-3.47001552581787	0.236878797411919	0.391177952289581	-0.0290482584387064
0.166571617126465	-0.287026554346085	-3.45396757125854	0.23665463924408	0.390998005867004	-0.029083002358675
0.1671082675457	-0.290982663631439	-3.45924615859985	0.236558437347412	0.390744745731354	-0.0291046891361475
0.165472358465195	-0.295063704252243	-3.4575309753418	0.236477822065353	0.390413463115692	-0.0291863605380058
0.168992772698402	-0.293013721704483	-3.45269632339478	0.236275181174278	0.390149772167206	-0.0292872525751591
0.174961030483246	-0.297466367483139	-3.44694805145264	0.236161291599274	0.389871716499329	-0.0293439757078886
0.167879939079285	-0.295820564031601	-3.4503755569458	0.236099109053612	0.389587879180908	-0.0294043701142073
0.172000542283058	-0.299509614706039	-3.44446659088135	0.235826775431633	0.389178901910782	-0.0294323209673166
0.169747799634933	-0.299636572599411	-3.44560217857361	0.235767871141434	0.389017224311829	-0.0293566957116127
0.170984551310539	-0.29662349820137	-3.43774843215942	0.235625848174095	0.388624638319016	-0.0292193200439215
0.169997245073318	-0.302809089422226	-3.44729924201965	0.235549792647362	0.388361066579819	-0.0291011109948158
0.170872181653976	-0.299411863088608	-3.43987393379211	0.235366553068161	0.388040632009506	-0.0290016401559114
0.174623921513557	-0.301369339227676	-3.436190366745	0.235357090830803	0.387721329927444	-0.0289113614708185
0.174525827169418	-0.308488935232162	-3.4340078830719	0.235351160168648	0.387514859437943	-0.0287812855094671
0.172080457210541	-0.310233473777771	-3.44369912147522	0.235256373882294	0.387300848960876	-0.0287465266883373
0.178644835948944	-0.307064145803452	-3.43117356300354	0.235324367880821	0.387115150690079	-0.0286360029131174
0.178568676114082	-0.315036118030548	-3.43668460845947	0.235297158360481	0.387070447206497	-0.0285489559173584
0.18119765818119	-0.315032929182053	-3.43743634223938	0.235471278429031	0.386942625045776	-0.0284664947539568
0.18458092212677	-0.31651982665062	-3.43553113937378	0.235483169555664	0.386917680501938	-0.0284560695290565
0.193557217717171	-0.320238202810287	-3.43855714797974	0.23552942276001	0.386898905038834	-0.0283988863229752
0.194805666804314	-0.330586522817612	-3.43646574020386	0.235618829727173	0.386931300163269	-0.0283406842499971
0.194017544388771	-0.330765783786774	-3.44237375259399	0.235767215490341	0.386978685855865	-0.0283637978136539
0.205851927399635	-0.330353736877441	-3.4346935749054	0.235884591937065	0.387144237756729	-0.0283580627292395
0.20469357073307	-0.340300768613815	-3.44298720359802	0.236047014594078	0.387203544378281	-0.0283667966723442
0.208431661128998	-0.338869154453278	-3.4382336139679	0.236125245690346	0.387297630310059	-0.0284002888947725
0.215732619166374	-0.34032142162323	-3.44014096260071	0.23629555106163	0.387477427721024	-0.0284043047577143
0.215060576796532	-0.345948994159698	-3.44403958320618	0.236486300826073	0.387658357620239	-0.0284248031675816
0.213331997394562	-0.348282277584076	-3.44509530067444	0.236689776182175	0.387732714414597	-0.0285075064748526
0.217871308326721	-0.347419798374176	-3.43890047073364	0.236778736114502	0.38791686296463	-0.0285883601754904
0.216314226388931	-0.355020403862	-3.44658946990967	0.236824572086334	0.388084232807159	-0.0286966860294342
0.213030979037285	-0.353966653347015	-3.44329929351807	0.237029045820236	0.388072431087494	-0.0288496576249599
0.219942212104797	-0.352790623903275	-3.43869996070862	0.237035930156708	0.38822078704834	-0.0290323048830032
0.214186817407608	-0.361048370599747	-3.44993257522583	0.237080916762352	0.388184189796448	-0.0292619690299034
0.21355003118515	-0.358824968338013	-3.4433434009552	0.237082943320274	0.388172417879105	-0.0294401533901691
0.210909396409988	-0.360059559345245	-3.44352459907532	0.23712532222271	0.388152360916138	-0.0295981112867594
0.211977928876877	-0.363819807767868	-3.44600367546082	0.237179845571518	0.388023734092712	-0.0298541858792305
0.203611090779305	-0.364522606134415	-3.44408655166626	0.237059533596039	0.388034850358963	-0.030047383159399
0.201496452093124	-0.361250430345535	-3.43642663955688	0.237013906240463	0.387900471687317	-0.0302400849759579
0.20374608039856	-0.367859750986099	-3.43959307670593	0.237016245722771	0.387770920991898	-0.0304240640252829
0.194426596164703	-0.367197543382645	-3.43797135353088	0.236915364861488	0.387603461742401	-0.0304654631763697
0.194521456956863	-0.360618054866791	-3.43582534790039	0.236741125583649	0.387415617704391	-0.0306268390268087
0.191796779632568	-0.361728608608246	-3.43971991539001	0.236727550625801	0.387310266494751	-0.0307028107345104
0.184296011924744	-0.359534382820129	-3.43293595314026	0.236542642116547	0.387145161628723	-0.0307359248399735
0.185022428631783	-0.357826739549637	-3.42966055870056	0.236492395401001	0.386834800243378	-0.0308107566088438
0.18459364771843	-0.358732312917709	-3.42724299430847	0.236241176724434	0.386662572622299	-0.0309249833226204
0.178231686353683	-0.358666241168976	-3.43254113197327	0.236323609948158	0.386580049991608	-0.0310559086501598
0.177387997508049	-0.357531577348709	-3.42676401138306	0.236191213130951	0.386215925216675	-0.0312588289380074
0.178126841783524	-0.362756580114365	-3.42596673965454	0.235993444919586	0.386161863803864	-0.0314982570707798
0.177210360765457	-0.362284511327744	-3.42192816734314	0.236084684729576	0.386066943407059	-0.0316168181598186
0.17220264673233	-0.365470498800278	-3.42788052558899	0.235998392105103	0.38597297668457	-0.0319024883210659
0.179863423109055	-0.365070700645447	-3.4256272315979	0.235983237624168	0.385889023542404	-0.0322308354079723
0.181231439113617	-0.369148403406143	-3.42693424224854	0.235983312129974	0.385873526334763	-0.0324612781405449
0.177519395947456	-0.369994550943375	-3.42507719993591	0.23612667620182	0.385783761739731	-0.0321155339479446
0.179326176643372	-0.372493088245392	-3.42455530166626	0.236108496785164	0.385811477899551	-0.0317301973700523
0.181859761476517	-0.368380129337311	-3.42670965194702	0.236260831356049	0.385961264371872	-0.0315739437937737
0.193139806389809	-0.370686858892441	-3.43518400192261	0.236226618289948	0.386221289634705	-0.0314767137169838
0.194418519735336	-0.377578914165497	-3.43804240226746	0.236254930496216	0.386466443538666	-0.0312945805490017
0.204895004630089	-0.377970725297928	-3.43418884277344	0.236391827464104	0.386774778366089	-0.0313049182295799
0.208553567528725	-0.384853035211563	-3.44125151634216	0.236755803227425	0.387079417705536	-0.0313289612531662
0.217208936810493	-0.393901973962784	-3.44120383262634	0.236784905195236	0.387303799390793	-0.031505148857832
0.215182721614838	-0.39690887928009	-3.44879794120789	0.237021669745445	0.387653678655624	-0.0317134372889996
0.22506807744503	-0.401544839143753	-3.44427728652954	0.237299486994743	0.387966275215149	-0.0318426005542278
0.228715553879738	-0.405697703361511	-3.45871233940125	0.237652882933617	0.388378530740738	-0.031931035220623
0.228596076369286	-0.41296312212944	-3.46098256111145	0.237919002771378	0.388630032539368	-0.0319919362664223
0.232597529888153	-0.412756264209747	-3.46834588050842	0.238232880830765	0.388953566551209	-0.0320202969014645
0.237755581736565	-0.415595799684525	-3.46921706199646	0.238541319966316	0.389343559741974	-0.0320306792855263
0.232014045119286	-0.415856629610062	-3.47000050544739	0.238884329795837	0.389717251062393	-0.0320294797420502
0.237398445606232	-0.418731302022934	-3.47150540351868	0.238979622721672	0.390063494443893	-0.0320016965270042
0.236718595027924	-0.41953033208847	-3.48049473762512	0.239227026700974	0.390391707420349	-0.031902126967907
0.234850823879242	-0.415620177984238	-3.47780752182007	0.239437565207481	0.390551537275314	-0.0318218283355236
0.229464828968048	-0.413810789585114	-3.48093414306641	0.239619359374046	0.390840828418732	-0.0317046493291855
0.231431066989899	-0.409386366605759	-3.47702312469482	0.239777252078056	0.390965133905411	-0.0314828120172024
0.222847536206245	-0.409021228551865	-3.48328638076782	0.239950895309448	0.391100943088531	-0.0313520766794682
0.218645662069321	-0.40625011920929	-3.48564481735229	0.240105852484703	0.391103744506836	-0.031257264316082
0.221674740314484	-0.400086551904678	-3.48362255096436	0.240090265870094	0.391132026910782	-0.0310748908668756
0.208258166909218	-0.399748355150223	-3.48621869087219	0.24023611843586	0.391153037548065	-0.0309727359563112
0.205891564488411	-0.391212463378906	-3.48473286628723	0.240347877144814	0.390913546085358	-0.0307771991938353
0.202772751450539	-0.388196170330048	-3.47901082038879	0.240226432681084	0.390834748744965	-0.0307135079056025
0.192277297377586	-0.383041381835938	-3.48238182067871	0.24033385515213	0.390751361846924	-0.0306290704756975
0.186953470110893	-0.379842579364777	-3.47137403488159	0.240317076444626	0.390423595905304	-0.0305311623960733
0.177587419748306	-0.371884375810623	-3.46972942352295	0.240333035588264	0.390325129032135	-0.030380031093955
0.172763541340828	-0.367137789726257	-3.46956896781921	0.240269213914871	0.390101224184036	-0.0302503928542137
0.158983498811722	-0.361481904983521	-3.4675395488739	0.240282416343689	0.389848232269287	-0.0300229489803314
0.160223081707954	-0.347926050424576	-3.46687579154968	0.240237340331078	0.389586269855499	-0.0297935958951712
0.152971342206001	-0.349831879138947	-3.46257042884827	0.240166693925858	0.38933065533638	-0.0295509733259678
0.146097660064697	-0.339132845401764	-3.46020483970642	0.240167915821075	0.389095634222031	-0.0292590130120516
0.143486887216568	-0.333213180303574	-3.45547962188721	0.240092232823372	0.388808786869049	-0.0290299337357283
0.140193834900856	-0.331245005130768	-3.45360040664673	0.240098804235458	0.388636469841003	-0.028704347088933
0.135524660348892	-0.325851231813431	-3.45195460319519	0.240107044577599	0.38840314745903	-0.0283518694341183
0.130916818976402	-0.31972336769104	-3.4574339389801	0.240188419818878	0.388308614492416	-0.0280110500752926
0.129190057516098	-0.314765304327011	-3.45673799514771	0.240179941058159	0.388123840093613	-0.0277258846908808
0.130608156323433	-0.312003403902054	-3.45079493522644	0.240022212266922	0.388111889362335	-0.0274730306118727
0.123224444687366	-0.31190699338913	-3.4533269405365	0.240152880549431	0.388079732656479	-0.0272604171186686
0.126913830637932	-0.303130179643631	-3.44462752342224	0.24021951854229	0.387927830219269	-0.0270870495587587
0.124540589749813	-0.305902361869812	-3.45414185523987	0.240202590823174	0.388078778982162	-0.0269243065267801
0.126780554652214	-0.303939282894135	-3.44987988471985	0.240347430109978	0.388057559728622	-0.0267845522612333
0.123539663851261	-0.301555335521698	-3.44558072090149	0.240472331643105	0.388057261705399	-0.0266812350600958
0.126868486404419	-0.299649387598038	-3.44983530044556	0.24049012362957	0.388166308403015	-0.0266043487936258
0.129716694355011	-0.307203978300095	-3.45047688484192	0.240566059947014	0.388335734605789	-0.0264803487807512
0.121676057577133	-0.305890381336212	-3.45162439346313	0.240756750106812	0.388347268104553	-0.0264840479940176
0.134447753429413	-0.304004311561584	-3.45442509651184	0.240851923823357	0.388470739126205	-0.0264543313533068
0.139872252941132	-0.316709518432617	-3.46610522270203	0.240873366594315	0.388613373041153	-0.0265107937157154
0.134462773799896	-0.325287938117981	-3.46197295188904	0.241111651062965	0.388840347528458	-0.0268476009368896
0.144366934895515	-0.340306758880615	-3.47896361351013	0.241615295410156	0.389213293790817	-0.0275817196816206
0.144446566700935	-0.31428673863411	-3.47998547554016	0.241590619087219	0.389486998319626	-0.0275765266269445
0.138178795576096	-0.334884256124496	-3.46646857261658	0.241390615701675	0.389912605285645	-0.0282738599926233
0.137540563941002	-0.347928315401077	-3.47757577896118	0.241784662008286	0.390424847602844	-0.0284235514700413
0.13965106010437	-0.320869088172913	-3.48122882843018	0.24195297062397	0.39089235663414	-0.0283276569098234
0.151862069964409	-0.319456815719604	-3.48386168479919	0.241815343499184	0.391327500343323	-0.0282116252928972
0.134910494089127	-0.31642073392868	-3.4865357875824	0.242035448551178	0.391613781452179	-0.0278208125382662
0.129370987415314	-0.317022770643234	-3.48953247070313	0.24221895635128	0.391872495412827	-0.0278013981878757
0.135828852653503	-0.310344159603119	-3.49063301086426	0.242258951067925	0.392090678215027	-0.0274971518665552
0.135702043771744	-0.299623191356659	-3.49584603309631	0.242459177970886	0.392111778259277	-0.0272766705602407
0.136515587568283	-0.305751830339432	-3.49196410179138	0.242405459284782	0.392134815454483	-0.0270249843597412
0.138968840241432	-0.307208240032196	-3.48705887794495	0.242338836193085	0.392036318778992	-0.0270624905824661
0.138841047883034	-0.307872891426086	-3.49470591545105	0.242274403572083	0.392028301954269	-0.027075057849288
0.137660846114159	-0.312903314828873	-3.49748253822327	0.24226538836956	0.392016351222992	-0.0271569024771452
0.131305575370789	-0.307295709848404	-3.49135589599609	0.242312535643578	0.391911774873734	-0.027504013851285
0.133113265037537	-0.300999104976654	-3.49631643295288	0.242126971483231	0.391829788684845	-0.0275428425520658
0.124597080051899	-0.311974614858627	-3.49341011047363	0.242183774709702	0.39196839928627	-0.0278445649892092
0.109909132122993	-0.307488799095154	-3.49165606498718	0.242463245987892	0.391789436340332	-0.0278633181005716
0.11563778668642	-0.290163964033127	-3.49406290054321	0.242315486073494	0.391776889562607	-0.0276973359286785
0.113472312688828	-0.288987427949905	-3.49440455436707	0.242364674806595	0.391963213682175	-0.0276295859366655
0.103814102709293	-0.289805948734283	-3.49955868721008	0.242277026176453	0.39213564991951	-0.0273342542350292
0.104657575488091	-0.279506802558899	-3.49296975135803	0.24234664440155	0.392197698354721	-0.0270071644335985
0.101496323943138	-0.268550544977188	-3.49056506156921	0.242253884673119	0.39222514629364	-0.0267464723438025
0.10669731348753	-0.260520368814468	-3.48530554771423	0.242099195718765	0.392235070466995	-0.0264117754995823
0.0989125370979309	-0.263580918312073	-3.49605107307434	0.242125973105431	0.392516076564789	-0.026091143488884
0.0897170901298523	-0.256912887096405	-3.49644565582275	0.242128804326057	0.392321228981018	-0.0260398425161839
0.0943730175495148	-0.245202973484993	-3.48457956314087	0.241985768079758	0.392370373010635	-0.0260209497064352
0.0898728594183922	-0.250349432229996	-3.49703288078308	0.241960451006889	0.392451703548431	-0.0258677490055561
0.0809414908289909	-0.245662048459053	-3.48872327804565	0.241983607411385	0.39231812953949	-0.0260616801679134
0.0785671547055244	-0.24322709441185	-3.49092674255371	0.241957619786263	0.392361015081406	-0.0261303130537272
0.072322852909565	-0.242727175354958	-3.49563884735107	0.241970062255859	0.392242938280106	-0.0261712055653334
0.0727607682347298	-0.237775087356567	-3.48693919181824	0.24175451695919	0.392294198274612	-0.0263082887977362
0.0640237629413605	-0.234161183238029	-3.49226188659668	0.241827338933945	0.392294526100159	-0.0262842085212469
0.0581429190933704	-0.22922471165657	-3.48657560348511	0.241842746734619	0.392123907804489	-0.0263155587017536
0.061976220458746	-0.225183367729187	-3.49330449104309	0.241634175181389	0.392193853855133	-0.0262770224362612
0.0576321557164192	-0.221736595034599	-3.48952555656433	0.241722494363785	0.392275005578995	-0.0261134319007397
0.0527732633054256	-0.216808632016182	-3.48544216156006	0.24153932929039	0.392194509506226	-0.0260260961949825
0.0547773279249668	-0.211533680558205	-3.4939136505127	0.241558581590652	0.392288714647293	-0.0258623622357845
0.0483950562775135	-0.21016751229763	-3.49358582496643	0.241465970873833	0.392330229282379	-0.0257214494049549
0.042832262814045	-0.206077173352242	-3.49457859992981	0.241438820958138	0.392386257648468	-0.0256915520876646
0.0399734117090702	-0.199898973107338	-3.49528026580811	0.241479367017746	0.392485916614532	-0.0256718695163727
0.0384481362998486	-0.202526390552521	-3.49302053451538	0.241395696997643	0.392456382513046	-0.025681471452117
0.0380731821060181	-0.195900917053223	-3.49672198295593	0.241312474012375	0.392525315284729	-0.025709006935358
0.0353295877575874	-0.19642548263073	-3.49230456352234	0.241361171007156	0.392647683620453	-0.0257932394742966
0.0306676793843508	-0.194989144802094	-3.49392056465149	0.24121268093586	0.392601072788239	-0.0258419178426266
0.0292865391820669	-0.191014543175697	-3.49024200439453	0.241127535700798	0.392693221569061	-0.0258390866219997
0.0267318747937679	-0.192800492048264	-3.49056172370911	0.241182431578636	0.392813324928284	-0.0257871598005295
0.0200020000338554	-0.188343048095703	-3.4972722530365	0.24113392829895	0.392714768648148	-0.0258783623576164
0.0234560407698154	-0.180394724011421	-3.48955011367798	0.241032436490059	0.39276722073555	-0.0257928222417831
0.0185613371431828	-0.186282098293304	-3.49162173271179	0.241024419665337	0.392777323722839	-0.0257108695805073
0.012047172524035	-0.174763262271881	-3.49521803855896	0.24102047085762	0.392708957195282	-0.0257528144866228
0.0190379042178392	-0.172304183244705	-3.48897504806519	0.2408327460289	0.392672300338745	-0.0257348101586103
0.00879037845879793	-0.173661857843399	-3.49205803871155	0.240861758589745	0.392532110214233	-0.0257252044975758
0.0118497721850872	-0.172455206513405	-3.48735737800598	0.24086982011795	0.392579406499863	-0.0256792940199375
0.0080478498712182	-0.171539112925529	-3.48607707023621	0.240737527608871	0.392473548650742	-0.0256154108792543
0.00622829329222441	-0.167940258979797	-3.48527407646179	0.240718632936478	0.392423540353775	-0.025631207972765
0.00367080699652433	-0.171169608831406	-3.48083448410034	0.24065987765789	0.392380505800247	-0.0256114285439253
0.00288055348210037	-0.168693795800209	-3.4780068397522	0.240550637245178	0.392139494419098	-0.0255906470119953
0.000118249692604877	-0.163139477372169	-3.48001170158386	0.24062542617321	0.392112791538239	-0.025551637634635
-0.000840962864458561	-0.167954981327057	-3.47755265235901	0.240570992231369	0.391861915588379	-0.0255448259413242
-0.000896558922249824	-0.160663142800331	-3.47249031066895	0.240417703986168	0.391694843769073	-0.025410383939743
-0.00675780093297362	-0.166569620370865	-3.48126029968262	0.240489065647125	0.391743242740631	-0.0253455154597759
-0.00380379939451814	-0.158272862434387	-3.47085332870483	0.240456312894821	0.39146476984024	-0.0252378191798925
-0.0061191157437861	-0.159582421183586	-3.47411513328552	0.240204840898514	0.391352415084839	-0.0251374039798975
-0.00792667921632528	-0.165476351976395	-3.47716045379639	0.240197420120239	0.391207933425903	-0.0249249245971441
-0.00557463942095637	-0.159543067216873	-3.46617484092712	0.240212991833687	0.390888720750809	-0.0248700939118862
-0.0054884604178369	-0.161416903138161	-3.46808958053589	0.240030527114868	0.390725135803223	-0.0248165391385555
-0.0048141423612833	-0.166908919811249	-3.46814942359924	0.239996120333672	0.390517473220825	-0.0247557666152716
-0.0036961929872632	-0.165818005800247	-3.46700167655945	0.239962801337242	0.390328019857407	-0.024832658469677
0.00207439670339227	-0.172208324074745	-3.46262788772583	0.239939406514168	0.389980286359787	-0.0249184314161539
0.00782681163400412	-0.175669074058533	-3.46218967437744	0.239860326051712	0.389773935079575	-0.0250905640423298
0.0161383282393217	-0.183611527085304	-3.46021246910095	0.239813953638077	0.38966429233551	-0.0250854268670082
0.0156424921005964	-0.191319435834885	-3.45957255363464	0.239834174513817	0.389456033706665	-0.0251549314707518
0.0307290460914373	-0.1918885409832	-3.45580840110779	0.239793881773949	0.389323681592941	-0.0252460204064846
0.041636798530817	-0.19988015294075	-3.45441174507141	0.239712119102478	0.389299929141998	-0.0252000112086535
0.0446459949016571	-0.206977412104607	-3.45607781410217	0.239776074886322	0.389266967773438	-0.0251811780035496
0.0556659214198589	-0.216005101799965	-3.45908522605896	0.239798948168755	0.389152556657791	-0.0251647625118494
0.0710528865456581	-0.219133451581001	-3.45766496658325	0.239774286746979	0.389239251613617	-0.0251316297799349
0.0735024958848953	-0.225525617599487	-3.46339106559753	0.239865869283676	0.389337867498398	-0.0251047033816576
0.0840740650892258	-0.2294941842556	-3.4586443901062	0.239949643611908	0.389246612787247	-0.0251115206629038
0.0991299226880074	-0.238111570477486	-3.45769572257996	0.239967107772827	0.389412105083466	-0.0251760650426149
0.111180335283279	-0.247671768069267	-3.45871329307556	0.240130811929703	0.389534115791321	-0.0252116192132235
0.116294302046299	-0.256699025630951	-3.45760583877563	0.240099787712097	0.389564663171768	-0.0252778418362141
0.132140383124352	-0.261642128229141	-3.46194791793823	0.24020391702652	0.389755070209503	-0.0253487247973681
0.14369885623455	-0.274349361658096	-3.46688365936279	0.240210548043251	0.389834612607956	-0.0254201181232929
0.148665115237236	-0.280260771512985	-3.4624171257019	0.240348517894745	0.389874458312988	-0.025550888851285
0.164873614907265	-0.281571716070175	-3.46559500694275	0.240356415510178	0.389980465173721	-0.0257145054638386
0.171360701322556	-0.298451244831085	-3.46551585197449	0.240390837192535	0.390101253986359	-0.0258123986423016
0.176683008670807	-0.298251360654831	-3.46260142326355	0.240471065044403	0.390082180500031	-0.025929706171155
0.192177414894104	-0.306055396795273	-3.46512794494629	0.24040462076664	0.390161246061325	-0.0260607227683067
0.19703982770443	-0.31489422917366	-3.46783685684204	0.240431994199753	0.390202283859253	-0.0262327361851931
0.199363067746162	-0.318323999643326	-3.4640998840332	0.240307331085205	0.390178114175797	-0.0264275353401899
0.209617659449577	-0.323146760463715	-3.46971225738525	0.240335717797279	0.390254944562912	-0.0265844110399485
0.212930023670197	-0.329263687133789	-3.46666717529297	0.240312874317169	0.390107750892639	-0.0267583783715963
0.215776801109314	-0.333248555660248	-3.47187995910645	0.240179419517517	0.390050202608109	-0.0269284583628178
0.222094371914864	-0.337070286273956	-3.46837687492371	0.240130111575127	0.390078783035278	-0.0270589794963598
0.224161759018898	-0.339480042457581	-3.4667272567749	0.239941850304604	0.389962583780289	-0.0272298753261566
0.227985844016075	-0.34247961640358	-3.47396016120911	0.239874571561813	0.389876961708069	-0.0274005718529224
0.233090534806252	-0.344741970300674	-3.46644687652588	0.239634066820145	0.389782130718231	-0.0275089703500271
0.235542044043541	-0.349969416856766	-3.46890258789063	0.239576622843742	0.389695286750793	-0.0276647172868252
0.236870974302292	-0.351338714361191	-3.45944690704346	0.239348724484444	0.389469504356384	-0.027927789837122
0.242649108171463	-0.356191396713257	-3.46657919883728	0.239169642329216	0.389401525259018	-0.0281020235270262
0.241537675261497	-0.358879238367081	-3.46385836601257	0.239058628678322	0.389174997806549	-0.028242252767086
0.243937432765961	-0.356745332479477	-3.46040630340576	0.238802850246429	0.389078348875046	-0.0284969378262758
0.242766097187996	-0.360550493001938	-3.46331071853638	0.238671720027924	0.389014571905136	-0.0287432335317135
0.241239249706268	-0.359917044639587	-3.45577788352966	0.238545119762421	0.388777732849121	-0.0289369821548462
0.241466134786606	-0.359409868717194	-3.4597692489624	0.238253533840179	0.388727098703384	-0.0292328167706728
0.241637796163559	-0.357485294342041	-3.44926190376282	0.238082975149155	0.388641268014908	-0.0294583216309547
0.236733600497246	-0.362937271595001	-3.45613813400269	0.237962976098061	0.388591885566711	-0.0296889003366232
0.239875957369804	-0.357821464538574	-3.45418238639832	0.237679168581963	0.388313829898834	-0.0298826191574335
0.236430257558823	-0.357115119695663	-3.44837927818298	0.237444832921028	0.388399183750153	-0.030062785372138
0.234257414937019	-0.355077594518662	-3.44734191894531	0.237307459115982	0.388317883014679	-0.0301659442484379
0.233192011713982	-0.355509668588638	-3.44666457176209	0.237052485346794	0.388187199831009	-0.0303125083446503
0.235833629965782	-0.357487827539444	-3.44206047058105	0.236789181828499	0.388118714094162	-0.0305626019835472
0.232942461967468	-0.353241324424744	-3.44615435600281	0.236618041992188	0.388100057840347	-0.0306738261133432
0.226291000843048	-0.353959709405899	-3.44713187217712	0.236462160944939	0.387954503297806	-0.0307704005390406
0.230858474969864	-0.35113388299942	-3.43451809883118	0.236159682273865	0.387894541025162	-0.0310557335615158
0.224709331989288	-0.354631692171097	-3.43795275688171	0.235993564128876	0.387903243303299	-0.0311275869607925
0.219553589820862	-0.346937894821167	-3.44407844543457	0.235664620995522	0.387715756893158	-0.0315522663295269
0.218862593173981	-0.351100355386734	-3.43742370605469	0.235274404287338	0.387678951025009	-0.0318603925406933
0.21604922413826	-0.349054723978043	-3.43732786178589	0.235052406787872	0.387579888105392	-0.0319259651005268
0.218947798013687	-0.348793208599091	-3.43410706520081	0.234744176268578	0.387479960918427	-0.0320764444768429
0.224215030670166	-0.349218994379044	-3.43561220169067	0.23445837199688	0.387427031993866	-0.032218974083662
0.219007238745689	-0.347715675830841	-3.43302297592163	0.234303712844849	0.387482434511185	-0.0326951369643211
0.217071771621704	-0.351457267999649	-3.43767285346985	0.234081655740738	0.387368321418762	-0.0330290757119656
0.21471580862999	-0.351011276245117	-3.43326187133789	0.233738854527473	0.387448847293854	-0.0331898778676987
0.217771783471107	-0.345678120851517	-3.43433308601379	0.23362472653389	0.387387841939926	-0.0334933251142502
0.221333384513855	-0.353832304477692	-3.43085694313049	0.233210280537605	0.387410402297974	-0.0338138751685619
0.222613707184792	-0.354891121387482	-3.43033909797668	0.23300676047802	0.387456357479095	-0.0340586379170418
0.222165286540985	-0.356898337602615	-3.42936658859253	0.232656851410866	0.387393653392792	-0.0342292450368404
0.228691771626472	-0.356684565544128	-3.42835354804993	0.232377305626869	0.387514233589172	-0.0345803424715996
0.229948222637177	-0.360610872507095	-3.43152904510498	0.232163086533546	0.387628316879272	-0.0349287688732147
0.235462054610252	-0.365464001893997	-3.43088269233704	0.231951639056206	0.387671232223511	-0.0352537594735622
0.237112149596214	-0.371596336364746	-3.4347836971283	0.231746420264244	0.387734353542328	-0.0356822535395622
0.240463748574257	-0.372593760490417	-3.43069124221802	0.231502130627632	0.38778755068779	-0.0359827689826488
0.246946766972542	-0.375214368104935	-3.43237972259521	0.231332436203957	0.387957364320755	-0.0362423174083233
0.248683765530586	-0.380463063716888	-3.43024826049805	0.231050223112106	0.3880715072155	-0.0365122482180595
0.247597798705101	-0.384166657924652	-3.43540692329407	0.230856463313103	0.388166457414627	-0.0369136556982994
0.26032480597496	-0.387770920991898	-3.43148255348206	0.230611205101013	0.388248026371002	-0.0372848473489285
0.265302360057831	-0.39752459526062	-3.43249893188477	0.230250418186188	0.388423025608063	-0.0375990942120552
0.264305740594864	-0.399097919464111	-3.437575340271	0.230178102850914	0.388511091470718	-0.0379889644682407
0.272228360176086	-0.405245244503021	-3.43552303314209	0.22979636490345	0.38860160112381	-0.0383336395025253
0.27926966547966	-0.408390164375305	-3.43756818771362	0.229668661952019	0.388774275779724	-0.038679089397192
0.276494264602661	-0.416157424449921	-3.43270444869995	0.229423716664314	0.388793289661407	-0.039033729583025
0.286426395177841	-0.420491337776184	-3.43592166900635	0.229105174541473	0.3889539539814	-0.0394048020243645
0.291162073612213	-0.426208019256592	-3.42826581001282	0.228870391845703	0.389000236988068	-0.0398074090480804
0.295285195112228	-0.429605960845947	-3.435870885849	0.22866715490818	0.38903596997261	-0.0402165055274963
0.300888866186142	-0.441517502069473	-3.43655872344971	0.228306069970131	0.389177709817886	-0.0406292676925659
0.301207453012466	-0.444069087505341	-3.43504524230957	0.228091806173325	0.389142543077469	-0.0409615561366081
0.312599658966064	-0.446877181529999	-3.43644022941589	0.227786585688591	0.389325201511383	-0.0413703210651875
0.314911812543869	-0.45465499162674	-3.43699526786804	0.22753033041954	0.389313697814941	-0.0417297407984734
0.316896498203278	-0.460953444242477	-3.43930435180664	0.227296993136406	0.389378428459167	-0.0420990325510502
0.322073310613632	-0.461802065372467	-3.43806290626526	0.227053791284561	0.389278411865234	-0.0424104742705822
0.330239176750183	-0.468737035989761	-3.42996215820313	0.226664125919342	0.389432102441788	-0.042731124907732
0.334309726953506	-0.47499343752861	-3.43680715560913	0.226522132754326	0.389473110437393	-0.043048057705164
0.341474711894989	-0.480134010314941	-3.4300708770752	0.226162508130074	0.389433652162552	-0.0433689951896667
0.346132576465607	-0.485320568084717	-3.43127870559692	0.225983470678329	0.38949728012085	-0.0436333566904068
0.352106541395187	-0.488726913928986	-3.43915200233459	0.225743383169174	0.389553159475327	-0.0439254678785801
0.360571503639221	-0.496107459068298	-3.44101476669312	0.22549831867218	0.389632344245911	-0.0442350469529629
0.358530253171921	-0.503091156482697	-3.43523073196411	0.225374326109886	0.389632731676102	-0.0444349385797977
0.373700141906738	-0.509515106678009	-3.43688941001892	0.225065425038338	0.389610022306442	-0.0446929894387722
0.374691367149353	-0.51525866985321	-3.43689298629761	0.224936172366142	0.389828443527222	-0.0448868684470654
0.383078843355179	-0.521093845367432	-3.43667459487915	0.224797651171684	0.389881819486618	-0.045145895332098
0.39173611998558	-0.530652046203613	-3.43459320068359	0.224647626280785	0.390005826950073	-0.0453524775803089
0.394072353839874	-0.537327706813812	-3.44395208358765	0.224535062909126	0.390167146921158	-0.0454781278967857
0.404996871948242	-0.539555728435516	-3.4429087638855	0.224494397640228	0.390306442975998	-0.0456277169287205
0.414645344018936	-0.545625388622284	-3.43655323982239	0.224263072013855	0.390473276376724	-0.0456688143312931
0.412006497383118	-0.5505610704422	-3.44859004020691	0.224305689334869	0.390753924846649	-0.0456512346863747
0.42303004860878	-0.556187450885773	-3.44480586051941	0.224138081073761	0.390860289335251	-0.0456232689321041
0.430677652359009	-0.56030136346817	-3.44616222381592	0.224076569080353	0.391171932220459	-0.0455722324550152
0.43506920337677	-0.562101304531097	-3.44704914093018	0.224079087376595	0.391411632299423	-0.0454365275800228
0.444110751152039	-0.570168077945709	-3.44982767105103	0.224005222320557	0.391651302576065	-0.0453630648553371
0.442343771457672	-0.57434356212616	-3.45557522773743	0.2239820510149	0.391885787248611	-0.0452964343130589
0.455083906650543	-0.572623252868652	-3.44942903518677	0.223892986774445	0.392038315534592	-0.0452610477805138
0.460079312324524	-0.581110179424286	-3.45619559288025	0.223860740661621	0.392398029565811	-0.0451655499637127
0.463515251874924	-0.58101224899292	-3.45242547988892	0.223877802491188	0.392529666423798	-0.0450294204056263
0.470647186040878	-0.589647114276886	-3.4625027179718	0.223857194185257	0.392709612846375	-0.0449577569961548
0.470476746559143	-0.585350096225739	-3.45696234703064	0.223758265376091	0.392868429422379	-0.0448362194001675
0.474874585866928	-0.586593866348267	-3.46185803413391	0.223782286047935	0.393012225627899	-0.044791117310524
0.478847563266754	-0.586182594299316	-3.46158194541931	0.22359062731266	0.393116652965546	-0.0446672812104225
0.474498152732849	-0.586591601371765	-3.46063852310181	0.223673030734062	0.393273681402206	-0.0444466099143028
0.47583881020546	-0.582981944084167	-3.45954370498657	0.223541751503944	0.393154412508011	-0.044263668358326
0.476758301258087	-0.57941460609436	-3.45390605926514	0.223415359854698	0.393194109201431	-0.0440666750073433
0.474512428045273	-0.577733993530273	-3.45440626144409	0.22341214120388	0.393068462610245	-0.0439375787973404
0.4718117415905	-0.574350833892822	-3.45848274230957	0.223241299390793	0.392945855855942	-0.0438555292785168
0.464287042617798	-0.575122535228729	-3.46102261543274	0.222999200224876	0.392733186483383	-0.0437234193086624
0.458904594182968	-0.56647264957428	-3.45277523994446	0.222990289330482	0.392551839351654	-0.0435467064380646
0.454859137535095	-0.569320619106293	-3.44905185699463	0.222634330391884	0.392340570688248	-0.0434346310794353
0.442491620779037	-0.561905860900879	-3.44308137893677	0.222610101103783	0.392091155052185	-0.0432919338345528
0.438999682664871	-0.560332953929901	-3.44875168800354	0.222363695502281	0.391857117414474	-0.0431867428123951
0.432597666978836	-0.55313628911972	-3.44316434860229	0.222096234560013	0.391493171453476	-0.0429281555116177
0.427331537008286	-0.5461705327034	-3.43994641304016	0.221980810165405	0.391282558441162	-0.0427583269774914
0.423681974411011	-0.543619275093079	-3.42876291275024	0.22165048122406	0.390823304653168	-0.0425366796553135
0.40997576713562	-0.537872135639191	-3.43460464477539	0.221569612622261	0.390570491552353	-0.0423360764980316
0.407563328742981	-0.530227541923523	-3.42937302589417	0.221364349126816	0.39012286067009	-0.0420829132199287
0.399542033672333	-0.524673402309418	-3.42031192779541	0.221102997660637	0.38986337184906	-0.0418330579996109
0.394250452518463	-0.519068896770477	-3.41836309432983	0.220933943986893	0.389451652765274	-0.0415066592395306
0.397518455982208	-0.514544308185577	-3.41871953010559	0.220793217420578	0.389185756444931	-0.0412378758192062
0.383700460195541	-0.5119788646698	-3.41877317428589	0.220613554120064	0.388872593641281	-0.0409635342657566
0.385027557611465	-0.503980755805969	-3.4103627204895	0.220349475741386	0.388524413108826	-0.0407439470291138
0.378141194581985	-0.502038955688477	-3.41387367248535	0.220396876335144	0.388369351625443	-0.040464524179697
0.377092391252518	-0.494583457708359	-3.40230274200439	0.220212981104851	0.388037413358688	-0.0402660742402077
0.372614771127701	-0.494813740253448	-3.40534663200378	0.220125317573547	0.387843012809753	-0.0400493741035461
0.363659918308258	-0.491055935621262	-3.40185260772705	0.220072269439697	0.387762814760208	-0.0398913472890854
0.364881634712219	-0.487720996141434	-3.39847302436829	0.219971135258675	0.387479573488235	-0.0397242866456509
0.355368763208389	-0.482274532318115	-3.40088891983032	0.220052361488342	0.387446373701096	-0.0395691432058811
0.356998443603516	-0.480109930038452	-3.39289808273315	0.219945937395096	0.387285798788071	-0.0395116396248341
0.35775437951088	-0.476551115512848	-3.40047407150269	0.21999403834343	0.387268453836441	-0.0393173806369305
0.349384784698486	-0.477084755897522	-3.40131902694702	0.219978302717209	0.387137353420258	-0.0392299555242062
0.348829448223114	-0.475733876228333	-3.39649248123169	0.219906568527222	0.387181490659714	-0.0391756296157837
0.343328714370728	-0.47303980588913	-3.39824795722961	0.220003351569176	0.387165695428848	-0.0391648225486279
0.346758365631104	-0.465843558311462	-3.39455032348633	0.220013946294785	0.387130975723267	-0.0391373708844185
0.346652656793594	-0.472151547670364	-3.39896535873413	0.220076352357864	0.387244403362274	-0.0391390509903431
0.343455880880356	-0.471003085374832	-3.39626932144165	0.220069512724876	0.387227743864059	-0.0390575937926769
0.343537956476212	-0.471510112285614	-3.39837169647217	0.220035508275032	0.387315005064011	-0.0390712358057499
0.343394547700882	-0.474185794591904	-3.39687919616699	0.220062345266342	0.387446373701096	-0.0391140133142471
0.350155085325241	-0.472743302583694	-3.3913722038269	0.220078155398369	0.387478232383728	-0.0392269939184189
0.351823687553406	-0.479280292987823	-3.40569877624512	0.220089301466942	0.38760632276535	-0.039305504411459
0.35380145907402	-0.47853085398674	-3.39393520355225	0.220061272382736	0.387533515691757	-0.0394573733210564
0.35671254992485	-0.480865299701691	-3.39532566070557	0.220088094472885	0.387692034244537	-0.039547510445118
0.35790827870369	-0.487018644809723	-3.40346622467041	0.220043927431107	0.387727737426758	-0.0396617278456688
0.364853858947754	-0.489205092191696	-3.39981245994568	0.220088675618172	0.387647539377213	-0.0399034693837166
0.362498939037323	-0.494379729032516	-3.4009153842926	0.220046579837799	0.387853592634201	-0.0400856323540211
0.369790762662888	-0.49665293097496	-3.39840340614319	0.219998329877853	0.387920528650284	-0.0402962602674961
0.367675751447678	-0.501153588294983	-3.40591382980347	0.220057919621468	0.388013869524002	-0.0405437834560871
0.37145334482193	-0.508231341838837	-3.4033899307251	0.220058500766754	0.388004541397095	-0.0408044867217541
0.373468369245529	-0.509569644927979	-3.39836812019348	0.219926089048386	0.388107657432556	-0.040998812764883
0.373498797416687	-0.511123538017273	-3.40500831604004	0.220061108469963	0.388241797685623	-0.0412925221025944
0.382975161075592	-0.519129633903503	-3.40052175521851	0.219940766692162	0.388270497322083	-0.0415650680661201
0.380252063274384	-0.521150529384613	-3.41008019447327	0.220065385103226	0.388422667980194	-0.041844516992569
0.385379463434219	-0.527322828769684	-3.40466690063477	0.219947844743729	0.388489067554474	-0.0420845225453377
0.387369751930237	-0.529590606689453	-3.4109902381897	0.220014870166779	0.38855367898941	-0.0423246137797832
0.386809498071671	-0.529940545558929	-3.40483164787292	0.219974264502525	0.388626396656036	-0.042580034583807
0.393513381481171	-0.53769713640213	-3.40450620651245	0.21992963552475	0.388771891593933	-0.0427482053637505
0.394411861896515	-0.537366986274719	-3.40668749809265	0.220036864280701	0.388788104057312	-0.0428672470152378
0.400615870952606	-0.547357141971588	-3.40855431556702	0.219955533742905	0.388897389173508	-0.0431339293718338
0.395086795091629	-0.547086298465729	-3.40825247764587	0.220009937882423	0.38897579908371	-0.0432683192193508
0.40312471985817	-0.549465954303741	-3.41220998764038	0.22001525759697	0.389110416173935	-0.0434811376035213
0.407517790794373	-0.552267611026764	-3.40719866752625	0.219947725534439	0.389157235622406	-0.043624822050333
0.409557282924652	-0.553252220153809	-3.41716742515564	0.22008253633976	0.389300912618637	-0.0438165366649628
0.412085235118866	-0.558923006057739	-3.40606212615967	0.219947278499603	0.389444321393967	-0.0439979694783688
0.406682908535004	-0.559282600879669	-3.40751981735229	0.220086187124252	0.389584302902222	-0.0441275648772717
0.411960631608963	-0.557726144790649	-3.41310000419617	0.220042616128922	0.38958802819252	-0.0442612953484058
0.41090115904808	-0.562238037586212	-3.40845489501953	0.219980448484421	0.389751464128494	-0.0442827753722668
0.412059843540192	-0.56397420167923	-3.41077208518982	0.219965696334839	0.389823943376541	-0.0444574616849422
0.417351365089417	-0.564642906188965	-3.41515111923218	0.219971373677254	0.389862656593323	-0.0444892421364784
0.411102026700974	-0.565180063247681	-3.41858005523682	0.220055729150772	0.389972269535065	-0.0445266924798489
0.41551610827446	-0.567175090312958	-3.41683673858643	0.21985936164856	0.389953911304474	-0.044612992554903
0.413420051336288	-0.565808773040771	-3.41159200668335	0.220001593232155	0.389990001916885	-0.0446079894900322
0.418117970228195	-0.563279688358307	-3.41551208496094	0.21993350982666	0.390037924051285	-0.0446307621896267
0.418270438909531	-0.564135015010834	-3.41689395904541	0.21978572010994	0.389997243881226	-0.0446435436606407
0.413553297519684	-0.56178891658783	-3.41348004341125	0.219883531332016	0.389961630105972	-0.0445970222353935
0.416242241859436	-0.565227270126343	-3.41044974327087	0.219696447253227	0.389922142028809	-0.0445406548678875
0.411721885204315	-0.564486384391785	-3.4099977016449	0.219681546092033	0.389862805604935	-0.0445620119571686
0.414261043071747	-0.559847176074982	-3.41044855117798	0.219587624073029	0.38976976275444	-0.0445385947823524
0.415049821138382	-0.558687925338745	-3.40954446792603	0.219569832086563	0.389731913805008	-0.0444814637303352
0.409428596496582	-0.560920476913452	-3.40977716445923	0.219494864344597	0.389543861150742	-0.0444435477256775
0.413391828536987	-0.560483992099762	-3.40851902961731	0.219422787427902	0.389460325241089	-0.0444498062133789
0.404275089502335	-0.561677753925323	-3.40747833251953	0.219402566552162	0.389426290988922	-0.0444290414452553
0.411990880966187	-0.55769556760788	-3.40976738929749	0.219272524118423	0.389237314462662	-0.0444691330194473
0.403880834579468	-0.562897026538849	-3.40018773078918	0.219305500388145	0.389248877763748	-0.0444792620837688
0.40562704205513	-0.561996042728424	-3.40782618522644	0.219158262014389	0.389117896556854	-0.0444784052670002
0.404572695493698	-0.56534069776535	-3.4074718952179	0.219174206256866	0.389015555381775	-0.0445687659084797
0.402949303388596	-0.565012335777283	-3.41288280487061	0.219149798154831	0.388908177614212	-0.044632114470005
0.406576633453369	-0.568833470344543	-3.40782809257507	0.21890988945961	0.388942301273346	-0.0447090715169907
0.403955370187759	-0.566817820072174	-3.40720248222351	0.219023048877716	0.388818979263306	-0.0447983518242836
0.40548038482666	-0.570412218570709	-3.40113162994385	0.218853130936623	0.388762414455414	-0.0448756143450737
0.407590955495834	-0.574022233486176	-3.40226411819458	0.21889565885067	0.388822853565216	-0.0449315272271633
0.405955106019974	-0.574233710765839	-3.40761709213257	0.218788161873817	0.38880056142807	-0.0450285002589226
0.409765660762787	-0.580087304115295	-3.40490555763245	0.21876360476017	0.388705790042877	-0.0451261438429356
0.40887314081192	-0.579984486103058	-3.4079761505127	0.218764171004295	0.38870632648468	-0.0451963245868683
0.416494280099869	-0.585287630558014	-3.4057137966156	0.21865426003933	0.388734042644501	-0.0453376471996307
0.418923854827881	-0.587960779666901	-3.40383791923523	0.218690618872643	0.388681977987289	-0.0453556254506111
0.418400138616562	-0.592102110385895	-3.4050555229187	0.218639642000198	0.388652950525284	-0.0455668196082115
0.420154482126236	-0.595629990100861	-3.40346932411194	0.218469560146332	0.388657957315445	-0.0456435270607471
0.422445982694626	-0.599171340465546	-3.41041207313538	0.218524470925331	0.388595968484879	-0.0458708815276623
0.43030709028244	-0.603864371776581	-3.39855742454529	0.218417972326279	0.388569474220276	-0.0460201986134052
0.42633530497551	-0.606338918209076	-3.40580081939697	0.218495920300484	0.388670682907104	-0.0462062284350395
0.432772070169449	-0.611425161361694	-3.40095233917236	0.218358621001244	0.388518065214157	-0.0463358648121357
0.431045711040497	-0.61564576625824	-3.40125179290771	0.218344107270241	0.388565242290497	-0.0464999973773956
0.435599774122238	-0.619509100914001	-3.40607810020447	0.218231707811356	0.388526946306229	-0.0466693751513958
0.444862842559814	-0.621422529220581	-3.40435004234314	0.218125119805336	0.388442635536194	-0.0468135736882687
0.440439194440842	-0.628161251544952	-3.39851832389832	0.218105465173721	0.388498246669769	-0.0467634610831738
0.449364572763443	-0.629726827144623	-3.39977955818176	0.218020245432854	0.388318687677383	-0.0468719266355038
0.448896676301956	-0.636219024658203	-3.3969714641571	0.217890053987503	0.388371139764786	-0.0468725189566612
0.456208646297455	-0.640163540840149	-3.39917683601379	0.217783138155937	0.388255596160889	-0.0469563752412796
0.459457665681839	-0.643712639808655	-3.39478921890259	0.217671498656273	0.3881596326828	-0.0469452850520611
0.465209573507309	-0.648183822631836	-3.4014048576355	0.217526316642761	0.388012677431107	-0.0470118373632431
0.472249954938889	-0.654965698719025	-3.39179611206055	0.217333808541298	0.387969821691513	-0.0469975098967552
0.469176232814789	-0.660014033317566	-3.39316272735596	0.21736416220665	0.387802600860596	-0.0469539798796177
0.479770600795746	-0.666478931903839	-3.39068174362183	0.217139735817909	0.387568145990372	-0.0469456426799297
0.486403197050095	-0.670652151107788	-3.38737726211548	0.217008218169212	0.387434303760529	-0.0469250455498695
0.488817036151886	-0.674167931079865	-3.38343739509583	0.216867253184319	0.387235522270203	-0.0469451397657394
0.497223347425461	-0.680412828922272	-3.38703107833862	0.216664686799049	0.387156009674072	-0.0470346137881279
0.498088419437408	-0.688524901866913	-3.38887524604797	0.216593682765961	0.386958241462708	-0.0470942109823227
0.509134471416473	-0.694099247455597	-3.38372802734375	0.216360300779343	0.386820763349533	-0.0471790991723537
0.512337267398834	-0.700104296207428	-3.38262343406677	0.21625605225563	0.386728435754776	-0.0472592785954475
0.518495380878448	-0.701945900917053	-3.38029050827026	0.216054573655128	0.386574894189835	-0.0473498441278934
0.524898648262024	-0.709169507026672	-3.38523054122925	0.215923443436623	0.386519998311996	-0.047476552426815
0.527527332305908	-0.714802086353302	-3.37827587127686	0.215790569782257	0.386494696140289	-0.0475282892584801
0.532954275608063	-0.718076288700104	-3.37447023391724	0.215664893388748	0.38623034954071	-0.0475996360182762
0.535828948020935	-0.723914504051209	-3.37768888473511	0.215512573719025	0.386268109083176	-0.0475947000086308
0.545759737491608	-0.728471159934998	-3.37231588363647	0.215288981795311	0.38606584072113	-0.047654140740633
0.551554024219513	-0.738054633140564	-3.38094639778137	0.21517339348793	0.386010527610779	-0.0476825200021267
0.556203484535217	-0.740385055541992	-3.37340545654297	0.215093180537224	0.385791271924973	-0.047644704580307
0.567751467227936	-0.747243285179138	-3.37098288536072	0.214862585067749	0.385718494653702	-0.0475367419421673
0.569488048553467	-0.750241875648499	-3.3696653842926	0.214824125170708	0.385465323925018	-0.0473514571785927
0.577553510665894	-0.758217334747314	-3.37163662910461	0.214634642004967	0.385327905416489	-0.0473489426076412
0.581902682781219	-0.75991827249527	-3.37231802940369	0.214517906308174	0.385111927986145	-0.0474049337208271
0.591056525707245	-0.7651247382164	-3.36354446411133	0.214319244027138	0.384941905736923	-0.0473163239657879
0.595313847064972	-0.769008100032806	-3.36620426177979	0.214193508028984	0.384820014238358	-0.0472962111234665
0.602465569972992	-0.77526730298996	-3.36077618598938	0.213959813117981	0.38462421298027	-0.047204252332449
0.604137599468231	-0.780226707458496	-3.3611536026001	0.213872253894806	0.384555846452713	-0.0470928214490414
0.614616632461548	-0.784893095493317	-3.35743594169617	0.213676273822784	0.384290307760239	-0.0470745302736759
0.620043635368347	-0.789380550384521	-3.35851788520813	0.213641211390495	0.38413605093956	-0.0470896102488041
0.620871007442474	-0.790762960910797	-3.35440397262573	0.213482111692429	0.383911669254303	-0.0471365265548229
0.632539749145508	-0.795774936676025	-3.35046982765198	0.213316768407822	0.383723974227905	-0.0470997169613838
0.632254362106323	-0.797948896884918	-3.34857583045959	0.213301122188568	0.383543580770493	-0.0469710305333138
0.637897670269012	-0.807398617267609	-3.35028195381165	0.213134899735451	0.383447170257568	-0.0469671189785004
0.637689054012299	-0.806651175022125	-3.34798383712769	0.213131308555603	0.383248150348663	-0.0469780042767525
0.647080302238464	-0.808621048927307	-3.35038614273071	0.213004395365715	0.383094489574432	-0.0470041483640671
0.649443805217743	-0.815001606941223	-3.34677362442017	0.212810292840004	0.383008390665054	-0.047036599367857
0.655496835708618	-0.813156425952911	-3.35043931007385	0.212873116135597	0.382891535758972	-0.0470769144594669
0.658181190490723	-0.819255888462067	-3.34865188598633	0.212576150894165	0.382889926433563	-0.0471046455204487
0.657839298248291	-0.819125473499298	-3.34484672546387	0.212599039077759	0.382781445980072	-0.0471116900444031
0.662602484226227	-0.824908375740051	-3.3405020236969	0.212421506643295	0.382744342088699	-0.047206737101078
0.667334198951721	-0.82893979549408	-3.33847236633301	0.212382093071938	0.382644832134247	-0.0473109968006611
0.672432243824005	-0.829661667346954	-3.34053874015808	0.212225571274757	0.382611662149429	-0.0474788323044777
0.67115443944931	-0.83595597743988	-3.34596967697144	0.21226778626442	0.382540613412857	-0.0476086363196373
0.680413365364075	-0.836836040019989	-3.33607816696167	0.212084919214249	0.382383346557617	-0.0477501451969147
0.679941296577454	-0.842132568359375	-3.33566236495972	0.212128713726997	0.382418245077133	-0.0478152446448803
0.683814406394959	-0.843822538852692	-3.33491945266724	0.212016761302948	0.382335513830185	-0.0479518994688988
0.684786200523376	-0.85209858417511	-3.3364052772522	0.21202364563942	0.382190644741058	-0.0480211228132248
0.687005400657654	-0.85248726606369	-3.33360576629639	0.211945027112961	0.382077097892761	-0.04802480712533
0.69255793094635	-0.852271914482117	-3.32982397079468	0.211922571063042	0.382030040025711	-0.048026617616415
0.694988191127777	-0.854708194732666	-3.33988475799561	0.211905777454376	0.381955713033676	-0.0480373725295067
0.696588397026062	-0.857465088367462	-3.33387780189514	0.211773008108139	0.381768643856049	-0.0479376614093781
0.698757886886597	-0.85912412405014	-3.32641053199768	0.211845591664314	0.381742298603058	-0.0479002185165882
0.699518859386444	-0.860637962818146	-3.3253653049469	0.211779564619064	0.381753236055374	-0.047810647636652
0.702575445175171	-0.866214871406555	-3.33382940292358	0.211712330579758	0.38161563873291	-0.0478061102330685
0.701628446578979	-0.861795365810394	-3.33584308624268	0.211662024259567	0.381550133228302	-0.0476796925067902
0.709373116493225	-0.864195644855499	-3.32961845397949	0.21158467233181	0.381511241197586	-0.0476575754582882
0.708614766597748	-0.861011683940887	-3.33057355880737	0.211668610572815	0.381403982639313	-0.0474564544856548
0.708671748638153	-0.8682981133461	-3.32888889312744	0.211637660861015	0.381458133459091	-0.047437459230423
0.710251688957214	-0.867888808250427	-3.34222769737244	0.211658477783203	0.381351560354233	-0.0474446602165699
0.715942323207855	-0.870632648468018	-3.33087944984436	0.211527869105339	0.381298214197159	-0.0474962331354618
0.713521599769592	-0.870509743690491	-3.33622074127197	0.211646020412445	0.381303250789642	-0.0474348366260529
0.717872440814972	-0.874161124229431	-3.32908701896667	0.211542442440987	0.38119176030159	-0.0474346429109573
0.721250176429749	-0.874457538127899	-3.32655119895935	0.211548298597336	0.381208896636963	-0.0474231280386448
0.720514118671417	-0.874511897563934	-3.32782745361328	0.211530089378357	0.381192445755005	-0.0474378690123558
0.722113192081451	-0.87837028503418	-3.33022546768188	0.211522549390793	0.381256729364395	-0.0475225783884525
0.720998585224152	-0.875093579292297	-3.33561182022095	0.211663484573364	0.381144106388092	-0.0475773140788078
0.723561465740204	-0.878588080406189	-3.33064961433411	0.211541801691055	0.381170868873596	-0.0476534031331539
0.72020012140274	-0.879603028297424	-3.33062648773193	0.211601704359055	0.38119375705719	-0.0476496629416943
0.725717306137085	-0.876099586486816	-3.32875156402588	0.211590707302094	0.381120920181274	-0.0477464646100998
0.72209233045578	-0.878930807113647	-3.32284021377563	0.211527556180954	0.381163418292999	-0.0477688685059547
0.724294185638428	-0.878585517406464	-3.32691287994385	0.211536794900894	0.381153643131256	-0.0479066297411919
0.722626149654388	-0.880173683166504	-3.33100438117981	0.211491480469704	0.381187081336975	-0.0480055697262287
0.721109211444855	-0.878368079662323	-3.33240723609924	0.21159040927887	0.381046116352081	-0.0481729507446289
0.721136152744293	-0.876890122890472	-3.32736659049988	0.211517781019211	0.381118923425674	-0.0482883118093014
0.718036830425262	-0.88072270154953	-3.32249474525452	0.211467787623405	0.380981922149658	-0.0484315603971481
0.722059071063995	-0.880143404006958	-3.32033896446228	0.211376696825027	0.380951523780823	-0.0485929138958454
0.713463366031647	-0.87863153219223	-3.32604622840881	0.21152126789093	0.380975425243378	-0.048858318477869
0.719315111637115	-0.879310488700867	-3.32340025901794	0.211258009076118	0.380868434906006	-0.0490743890404701
0.714375674724579	-0.878685653209686	-3.32030749320984	0.211274772882462	0.380894035100937	-0.0492062754929066
0.712654232978821	-0.879527807235718	-3.32336354255676	0.211166620254517	0.380727738142014	-0.0495042055845261
0.707006752490997	-0.879077315330505	-3.31673669815063	0.211081609129906	0.380813747644424	-0.0496353395283222
0.706960141658783	-0.879947066307068	-3.3197033405304	0.210985243320465	0.380659997463226	-0.0498412661254406
0.699396431446075	-0.876820206642151	-3.32365751266479	0.210922494530678	0.380655646324158	-0.0500040091574192
0.703355491161346	-0.872953653335571	-3.32291483879089	0.210791990160942	0.380495220422745	-0.0502359606325626
0.699200689792633	-0.877331435680389	-3.31435394287109	0.210615634918213	0.380526036024094	-0.0504658818244934
0.697023630142212	-0.876559674739838	-3.31349062919617	0.210513800382614	0.380368679761887	-0.0506904684007168
0.700914144515991	-0.883090674877167	-3.31345200538635	0.21035261452198	0.380341589450836	-0.0509843789041042
0.696201324462891	-0.879412353038788	-3.31489562988281	0.210333853960037	0.38026174902916	-0.0512843281030655
0.696788966655731	-0.886174380779266	-3.31158661842346	0.210160687565804	0.380232870578766	-0.0515791587531567
0.694771409034729	-0.882380604743958	-3.30785775184631	0.210151255130768	0.380101829767227	-0.0518037304282188
0.695101857185364	-0.885533452033997	-3.30495357513428	0.209992334246635	0.380072176456451	-0.0520213805139065
0.695058882236481	-0.887168645858765	-3.30732464790344	0.209928438067436	0.380027592182159	-0.0520962588489056
0.697099030017853	-0.887718021869659	-3.30713939666748	0.209822729229927	0.379960536956787	-0.0523376129567623
0.692929744720459	-0.885496258735657	-3.30292582511902	0.209778115153313	0.379961341619492	-0.0524355173110962
0.692621529102325	-0.889298498630524	-3.29685139656067	0.209606856107712	0.380008637905121	-0.0525479912757874
0.692967593669891	-0.888217687606812	-3.30902099609375	0.20954056084156	0.380122244358063	-0.052742350846529
0.695775926113129	-0.887509763240814	-3.30328178405762	0.209353268146515	0.380108922719955	-0.0528570972383022
0.693254828453064	-0.885299801826477	-3.30599927902222	0.209342792630196	0.380076140165329	-0.0528048053383827
0.695838510990143	-0.893347501754761	-3.30557560920715	0.209125071763992	0.380238860845566	-0.0528969690203667
0.694033265113831	-0.889144897460938	-3.30639886856079	0.20909284055233	0.380269020795822	-0.0530284121632576
0.696803569793701	-0.893282234668732	-3.311527967453	0.208973050117493	0.380363792181015	-0.0531466417014599
0.695042669773102	-0.894024550914764	-3.30304789543152	0.208968430757523	0.380430966615677	-0.053252138197422
0.698676407337189	-0.896280109882355	-3.30244064331055	0.208864703774452	0.380510091781616	-0.0533552765846252
0.696764171123505	-0.896345376968384	-3.31092524528503	0.208870485424995	0.380529463291168	-0.0534868687391281
0.699421942234039	-0.895907282829285	-3.3106951713562	0.208745300769806	0.380654007196426	-0.0535439401865005
0.697901606559753	-0.897077560424805	-3.30299210548401	0.208829045295715	0.380672127008438	-0.0533498488366604
0.699269235134125	-0.902065575122833	-3.31527614593506	0.208763182163239	0.380867451429367	-0.0533777363598347
0.705937325954437	-0.899564325809479	-3.3104202747345	0.208694607019424	0.380845189094543	-0.0533661842346191
0.700155198574066	-0.90256005525589	-3.31384491920471	0.208692669868469	0.380959093570709	-0.0533191487193108
0.706803977489471	-0.901486158370972	-3.30907988548279	0.208633735775948	0.381108075380325	-0.0532486215233803
0.709700226783752	-0.905910193920136	-3.31465220451355	0.208577707409859	0.381198585033417	-0.0531674027442932
0.709248423576355	-0.902362883090973	-3.31298160552979	0.208626240491867	0.381412625312805	-0.0531529486179352
0.711597323417664	-0.90467894077301	-3.31568908691406	0.208491027355194	0.381463915109634	-0.0530306361615658
0.707236051559448	-0.905104219913483	-3.32133030891418	0.208549931645393	0.381759822368622	-0.0529798455536366
0.714360952377319	-0.902094006538391	-3.31276106834412	0.208450704813004	0.381734788417816	-0.0529124513268471
0.71310830116272	-0.905951619148254	-3.31405138969421	0.208322927355766	0.381947726011276	-0.0527627393603325
0.715884923934937	-0.905120074748993	-3.32044911384583	0.208341300487518	0.382031828165054	-0.0527031011879444
0.710988342761993	-0.907108724117279	-3.32014894485474	0.208411619067192	0.382107049226761	-0.0526788271963596
0.71856826543808	-0.903213977813721	-3.31798028945923	0.208221539855003	0.382180511951447	-0.0526588559150696
0.715921998023987	-0.908751606941223	-3.31891560554504	0.208282992243767	0.382336586713791	-0.052640039473772
0.719012677669525	-0.911261141300201	-3.32137131690979	0.208198919892311	0.382450670003891	-0.0527964308857918
0.717752754688263	-0.913713455200195	-3.32163190841675	0.208141535520554	0.382575064897537	-0.0529393739998341
0.714934468269348	-0.915870130062103	-3.33147549629211	0.208266735076904	0.382663697004318	-0.0531011521816254
0.721043646335602	-0.916435837745667	-3.32502102851868	0.208145529031754	0.382807672023773	-0.0532855354249477
0.718029618263245	-0.917780160903931	-3.3236289024353	0.208247557282448	0.382963180541992	-0.053375918418169
0.716023206710815	-0.918418228626251	-3.32573103904724	0.20818167924881	0.383208185434341	-0.0534587688744068
0.71886944770813	-0.916505753993988	-3.33076357841492	0.208216741681099	0.383390873670578	-0.0534919984638691
0.716857671737671	-0.915859818458557	-3.33333015441895	0.208258032798767	0.383740156888962	-0.053525198251009
0.714867115020752	-0.917141914367676	-3.33840584754944	0.20832185447216	0.383818507194519	-0.053486093878746
0.713126361370087	-0.915519177913666	-3.33882617950439	0.208326861262321	0.384017825126648	-0.0535023920238018
0.718168020248413	-0.917456805706024	-3.33914852142334	0.208254605531693	0.384233117103577	-0.0534720420837402
0.715868711471558	-0.910021960735321	-3.33199977874756	0.20838375389576	0.3843814432621	-0.0534242019057274
0.717542946338654	-0.915727615356445	-3.33786392211914	0.208317205309868	0.384517282247543	-0.053452230989933
0.715344130992889	-0.912531852722168	-3.34423184394836	0.208456188440323	0.384689658880234	-0.0534900613129139
0.719890356063843	-0.916550397872925	-3.34425139427185	0.20836079120636	0.384763270616531	-0.0535893887281418
0.712795615196228	-0.913228750228882	-3.33854389190674	0.208519026637077	0.384815692901611	-0.0535747110843658
0.7127845287323	-0.91749632358551	-3.34095644950867	0.208411902189255	0.384990006685257	-0.0536101534962654
0.709742367267609	-0.911899089813232	-3.35013866424561	0.208501473069191	0.385010182857513	-0.0536635033786297
0.70676976442337	-0.907285332679749	-3.3415002822876	0.20839336514473	0.385199874639511	-0.0534989275038242
0.706742823123932	-0.906682014465332	-3.34470248222351	0.208412677049637	0.385274201631546	-0.053313884884119
0.700717747211456	-0.903067827224731	-3.34779500961304	0.208434969186783	0.385382980108261	-0.0532335825264454
0.69929027557373	-0.898179471492767	-3.34851479530334	0.208321943879128	0.385461807250977	-0.0531628169119358
0.692300915718079	-0.895711243152618	-3.34152936935425	0.208284258842468	0.385554879903793	-0.0529638156294823
0.69462513923645	-0.894247174263	-3.34606051445007	0.208202973008156	0.385506868362427	-0.0529962703585625
0.685186088085175	-0.888367533683777	-3.35278868675232	0.208294942975044	0.385557979345322	-0.0528672561049461
0.684111833572388	-0.889706969261169	-3.34516334533691	0.208084642887115	0.385531097650528	-0.0527586117386818
0.680300652980804	-0.885303914546967	-3.34184741973877	0.20811040699482	0.38548555970192	-0.0528011210262775
0.681997776031494	-0.880752444267273	-3.34572792053223	0.207981780171394	0.385500133037567	-0.0528310351073742
0.67176228761673	-0.877850234508514	-3.343097448349	0.208057641983032	0.385473996400833	-0.0527966432273388
0.672895193099976	-0.872274935245514	-3.3372585773468	0.20795176923275	0.38534140586853	-0.0527102835476398
0.665124475955963	-0.871890544891357	-3.34649419784546	0.207979515194893	0.385347038507462	-0.0526297055184841
0.665400743484497	-0.867888569831848	-3.34587645530701	0.207833111286163	0.385343253612518	-0.0526899583637714
0.657230079174042	-0.863065659999847	-3.33779716491699	0.207818374037743	0.385300070047379	-0.0525839775800705
0.659120976924896	-0.862816095352173	-3.34077858924866	0.207660436630249	0.38536810874939	-0.0524979494512081
0.648842453956604	-0.859877943992615	-3.34068846702576	0.20775131881237	0.385420501232147	-0.0524452179670334
0.650361239910126	-0.858179926872253	-3.33824682235718	0.207549765706062	0.385362893342972	-0.0524621345102787
0.644725143909454	-0.853978633880615	-3.34648013114929	0.207502692937851	0.385356187820435	-0.0524087324738503
0.643672227859497	-0.850349009037018	-3.34696984291077	0.20746785402298	0.38535937666893	-0.0524423010647297
0.63730651140213	-0.851762592792511	-3.34474921226501	0.207399189472198	0.385414600372314	-0.0523538067936897
0.639933407306671	-0.852153599262238	-3.34163880348206	0.20728774368763	0.385467857122421	-0.0524918809533119
0.63411945104599	-0.847470104694366	-3.34273028373718	0.207346886396408	0.385444819927216	-0.0524627827107906
0.637613952159882	-0.845960915088654	-3.34429907798767	0.207212343811989	0.385482639074326	-0.0525572001934052
0.634497702121735	-0.845714449882507	-3.33934712409973	0.207128703594208	0.385546445846558	-0.0526296682655811
0.632869303226471	-0.848422408103943	-3.34302663803101	0.207193240523338	0.385601848363876	-0.0526846460998058
0.632451832294464	-0.847567975521088	-3.34259271621704	0.207125127315521	0.385546445846558	-0.0527123436331749
0.630332887172699	-0.847283661365509	-3.34174203872681	0.207071498036385	0.385649144649506	-0.05278679728508
0.634142398834229	-0.847270965576172	-3.33981132507324	0.206986948847771	0.385697066783905	-0.0528040379285812
0.633467018604279	-0.847355663776398	-3.34092903137207	0.207062348723412	0.385784029960632	-0.0528136789798737
0.629096269607544	-0.849829852581024	-3.3375186920166	0.207059621810913	0.385746449232101	-0.05290437489748
0.6330406665802	-0.848657369613647	-3.34224963188171	0.206987142562866	0.385849177837372	-0.0529265403747559
0.630229294300079	-0.849629104137421	-3.34450769424438	0.207024410367012	0.385928332805634	-0.0530513450503349
0.636280715465546	-0.84878021478653	-3.34255218505859	0.206960812211037	0.385999351739883	-0.0531735382974148
0.627610683441162	-0.85139399766922	-3.34218978881836	0.207022845745087	0.386127382516861	-0.053163792937994
0.631509959697723	-0.849541842937469	-3.34272336959839	0.206987172365189	0.386247783899307	-0.0532215274870396
0.628803908824921	-0.852072298526764	-3.34186291694641	0.206974223256111	0.386237978935242	-0.0532889924943447
0.621930539608002	-0.847452759742737	-3.3498649597168	0.207062676548958	0.386351674795151	-0.0533232092857361
0.627189755439758	-0.849229395389557	-3.34639453887939	0.207030639052391	0.386438071727753	-0.053457647562027
0.622283756732941	-0.849320769309998	-3.35456776618958	0.207125976681709	0.386548578739166	-0.0534994415938854
0.621696472167969	-0.849353849887848	-3.34626841545105	0.207039818167686	0.38655212521553	-0.0536027774214745
0.625810503959656	-0.850906550884247	-3.35107207298279	0.207085937261581	0.3867127597332	-0.0536494068801403
0.618291437625885	-0.851539075374603	-3.34655332565308	0.20720449090004	0.38675782084465	-0.0536441318690777
0.62403929233551	-0.853476226329803	-3.34936857223511	0.20715968310833	0.386875003576279	-0.0536843687295914
0.621168255805969	-0.850475788116455	-3.34869265556335	0.207192197442055	0.386838555335999	-0.0537893362343311
0.622219026088715	-0.85087114572525	-3.35027575492859	0.207182988524437	0.3869768679142	-0.053705558180809
0.621082484722137	-0.84745842218399	-3.34303283691406	0.207192361354828	0.387047618627548	-0.0536993443965912
0.622443735599518	-0.851640105247498	-3.35370850563049	0.207193091511726	0.387077629566193	-0.0537307485938072
0.623993456363678	-0.849777281284332	-3.35409712791443	0.207235023379326	0.387148261070251	-0.0538092143833637
0.624977648258209	-0.853551924228668	-3.34479832649231	0.207183390855789	0.387139916419983	-0.053804337978363
0.617896199226379	-0.853882253170013	-3.36015033721924	0.207193702459335	0.387185305356979	-0.0538467466831207
0.623274803161621	-0.850180685520172	-3.35336494445801	0.207220137119293	0.387147188186646	-0.0539299473166466
0.623350739479065	-0.852869689464569	-3.35354018211365	0.207219853997231	0.387238413095474	-0.0539492480456829
0.617911815643311	-0.851991355419159	-3.35093355178833	0.207245334982872	0.387248039245605	-0.0539491511881351
0.620532989501953	-0.854427993297577	-3.35232520103455	0.207177028059959	0.38737291097641	-0.0541067644953728
0.619539976119995	-0.848069965839386	-3.35430312156677	0.20724630355835	0.387242257595062	-0.0541727803647518
0.619081974029541	-0.857143759727478	-3.35911679267883	0.207112804055214	0.387361794710159	-0.054330725222826
0.614374756813049	-0.852385580539703	-3.35410261154175	0.207223519682884	0.387318134307861	-0.0543292760848999
0.617427945137024	-0.853769719600677	-3.35566329956055	0.207137510180473	0.387341201305389	-0.0544281378388405
0.614268362522125	-0.854542076587677	-3.36099410057068	0.20715568959713	0.38738813996315	-0.0544538721442223
0.615331530570984	-0.854824662208557	-3.35662269592285	0.20710152387619	0.387313425540924	-0.0545702800154686
0.61123114824295	-0.852178812026978	-3.35307860374451	0.207123622298241	0.387297093868256	-0.0546326413750649
0.610793769359589	-0.855213165283203	-3.35852098464966	0.207065910100937	0.387379884719849	-0.0548066385090351
0.609883427619934	-0.853335201740265	-3.36051321029663	0.20710015296936	0.387336134910584	-0.0549856796860695
0.615295886993408	-0.855310440063477	-3.35315799713135	0.207055062055588	0.387390941381454	-0.0550989620387554
0.615887105464935	-0.857265949249268	-3.35724258422852	0.206979513168335	0.387396782636642	-0.0551885887980461
0.611781120300293	-0.8579962849617	-3.35379266738892	0.20698145031929	0.387472063302994	-0.0554016754031181
0.616419553756714	-0.859118938446045	-3.35718655586243	0.206892848014832	0.387465864419937	-0.0555725507438183
0.615592658519745	-0.859541237354279	-3.3565845489502	0.206841379404068	0.387491315603256	-0.0556574203073978
0.615146517753601	-0.861705899238586	-3.35280966758728	0.206844091415405	0.387517899274826	-0.0557571239769459
0.617410898208618	-0.866939067840576	-3.36659550666809	0.206803843379021	0.387606024742126	-0.0559193901717663
0.61804211139679	-0.868034660816193	-3.35294103622437	0.206812679767609	0.387429744005203	-0.0560974217951298
0.62382185459137	-0.867301285266876	-3.35200667381287	0.206742540001869	0.387520402669907	-0.0561918839812279
0.621721863746643	-0.871784090995789	-3.35144424438477	0.20665480196476	0.387511134147644	-0.0562306381762028
0.628320395946503	-0.877871036529541	-3.35797548294067	0.206605613231659	0.387503415346146	-0.056366641074419
0.626257717609406	-0.874606132507324	-3.35611867904663	0.206551119685173	0.387453109025955	-0.0564286895096302
0.628245532512665	-0.877232789993286	-3.3583972454071	0.206360891461372	0.387530267238617	-0.0565257221460342
0.629270970821381	-0.874429881572723	-3.34971141815186	0.206403568387032	0.387469530105591	-0.056504525244236
0.628925740718842	-0.87874048948288	-3.35347437858582	0.20634600520134	0.38752955198288	-0.0565460920333862
0.630222797393799	-0.877586364746094	-3.35710692405701	0.206382006406784	0.387470960617065	-0.0566488169133663
0.631549417972565	-0.880590200424194	-3.35404300689697	0.206160604953766	0.387513011693954	-0.0566093660891056
0.631064891815186	-0.881210923194885	-3.34554553031921	0.206187754869461	0.387479186058044	-0.0566495768725872
0.629122853279114	-0.883445024490356	-3.35249185562134	0.206127420067787	0.387523174285889	-0.0566596351563931
0.628654479980469	-0.881658911705017	-3.35318446159363	0.206150248646736	0.387441992759705	-0.056652270257473
0.63370555639267	-0.883710205554962	-3.34856867790222	0.205967932939529	0.387558162212372	-0.0566692687571049
0.626635432243347	-0.883937537670136	-3.35013222694397	0.206019669771194	0.387511700391769	-0.056590735912323
0.634492337703705	-0.882717370986938	-3.35012459754944	0.205851882696152	0.387512862682343	-0.0565948970615864
0.629127085208893	-0.882920861244202	-3.34709334373474	0.205832108855247	0.387578964233398	-0.0564808025956154
0.635773003101349	-0.884104788303375	-3.35757350921631	0.205740571022034	0.38756275177002	-0.0564813278615475
0.633409380912781	-0.884024620056152	-3.35685205459595	0.205693230032921	0.387577623128891	-0.056477926671505
0.636278331279755	-0.885478317737579	-3.34670233726501	0.205559000372887	0.387541502714157	-0.0564794279634953
0.636753618717194	-0.887528479099274	-3.34428858757019	0.205547034740448	0.387615501880646	-0.0564727745950222
0.636384665966034	-0.888449251651764	-3.3520131111145	0.205307736992836	0.387569785118103	-0.0564955994486809
0.638470649719238	-0.888199985027313	-3.35007619857788	0.20537243783474	0.387462735176086	-0.0565679259598255
0.636918485164642	-0.889330983161926	-3.34804677963257	0.205161854624748	0.387480407953262	-0.0566691905260086
0.645530045032501	-0.888070166110992	-3.34864974021912	0.205042332410812	0.387450039386749	-0.0567703098058701
0.636375248432159	-0.887883722782135	-3.34944915771484	0.204995006322861	0.387469202280045	-0.0568602494895458
0.642504513263702	-0.896062910556793	-3.34576797485352	0.204760685563087	0.387424468994141	-0.0570250414311886
0.640041410923004	-0.892384469509125	-3.34529113769531	0.204739540815353	0.387291431427002	-0.0571289472281933
0.643862247467041	-0.894467055797577	-3.35033488273621	0.204578384757042	0.387340009212494	-0.0573325529694557
0.640450000762939	-0.895748436450958	-3.34847950935364	0.204477861523628	0.387259989976883	-0.0575014166533947
0.640640556812286	-0.895709812641144	-3.34371829032898	0.204383313655853	0.387120872735977	-0.0576695166528225
0.639904797077179	-0.899050831794739	-3.34169220924377	0.204129114747047	0.387175768613815	-0.0578256733715534
0.64189475774765	-0.899950206279755	-3.33961391448975	0.204073697328568	0.387071251869202	-0.0580584965646267
0.643034040927887	-0.901334464550018	-3.34605240821838	0.203984946012497	0.3870490193367	-0.0583098344504833
0.641904771327972	-0.901407599449158	-3.33954429626465	0.203795209527016	0.386938035488129	-0.0585372522473335
0.643778800964355	-0.907105207443237	-3.33612370491028	0.203618794679642	0.386919558048248	-0.0587170422077179
0.645459592342377	-0.905201435089111	-3.33400464057922	0.203542366623878	0.386839270591736	-0.0588992908596992
0.642986178398132	-0.912165462970734	-3.34197092056274	0.203384280204773	0.386913537979126	-0.0591829493641853
0.64931845664978	-0.909915447235107	-3.33813667297363	0.203289106488228	0.386752933263779	-0.0594779923558235
0.644996762275696	-0.912942290306091	-3.33356118202209	0.203150898218155	0.386851668357849	-0.0596117153763771
0.648777842521667	-0.914376616477966	-3.33470916748047	0.203020691871643	0.386816173791885	-0.0599079169332981
0.645119190216064	-0.915119349956512	-3.3414454460144	0.202956363558769	0.386808216571808	-0.0600854493677616
0.64830869436264	-0.912618696689606	-3.3349974155426	0.202785208821297	0.386683493852615	-0.0602610930800438
0.646587729454041	-0.918761610984802	-3.3298192024231	0.2027298361063	0.386739164590836	-0.0603757910430431
0.64953738451004	-0.917304277420044	-3.33634257316589	0.202552184462547	0.386787235736847	-0.0605345070362091
0.642043471336365	-0.919312179088593	-3.33413672447205	0.202619701623917	0.386781483888626	-0.060719046741724
0.646811962127686	-0.918180882930756	-3.33070135116577	0.202452480792999	0.386796206235886	-0.0607559122145176
0.643633782863617	-0.919236540794373	-3.3345365524292	0.202457711100578	0.386735588312149	-0.0607814900577068
0.645292282104492	-0.918485105037689	-3.34090209007263	0.202365443110466	0.386748671531677	-0.0609452687203884
0.643315315246582	-0.915426671504974	-3.33683824539185	0.202373623847961	0.386793255805969	-0.0609250925481319
0.647459030151367	-0.919070065021515	-3.33162426948547	0.202266335487366	0.386782020330429	-0.0609402135014534
0.638687491416931	-0.916522979736328	-3.3312041759491	0.202356085181236	0.386937499046326	-0.0609690584242344
0.641925096511841	-0.919451177120209	-3.32940316200256	0.202323973178864	0.386897712945938	-0.060918003320694
0.641585052013397	-0.917810499668121	-3.33688473701477	0.202310532331467	0.387069076299667	-0.0609284490346909
0.638681948184967	-0.917646110057831	-3.34103226661682	0.202303647994995	0.387130618095398	-0.0608681701123714
0.644852936267853	-0.912794470787048	-3.33566451072693	0.202254101634026	0.387209832668304	-0.0607618615031242
0.637393534183502	-0.909899115562439	-3.33779501914978	0.202387183904648	0.387275725603104	-0.060542244464159
0.639117300510406	-0.911076843738556	-3.33898448944092	0.20231032371521	0.387373566627502	-0.060360986739397
0.632360994815826	-0.908343911170959	-3.33783578872681	0.202293246984482	0.387481272220612	-0.0600209310650826
0.638401031494141	-0.907487511634827	-3.34631276130676	0.202232584357262	0.387538462877274	-0.0597567968070507
0.630825638771057	-0.898439824581146	-3.33687520027161	0.202389225363731	0.387550085783005	-0.0592499971389771
0.628846645355225	-0.899762153625488	-3.34962320327759	0.202296495437622	0.387723416090012	-0.0587945729494095
0.628678441047668	-0.892233192920685	-3.34283304214478	0.202326059341431	0.387611210346222	-0.0583591498434544
0.626748383045197	-0.888213515281677	-3.34499406814575	0.202290311455727	0.387729316949844	-0.0578707531094551
0.626759707927704	-0.886143088340759	-3.34250712394714	0.20225302875042	0.387701541185379	-0.0574137903749943
0.630390048027039	-0.884178161621094	-3.34598875045776	0.202184543013573	0.387750715017319	-0.0571047887206078
0.6275794506073	-0.877526342868805	-3.34406113624573	0.202218517661095	0.387659668922424	-0.0568328648805618
0.625560402870178	-0.880728304386139	-3.34644079208374	0.202114880084991	0.387785583734512	-0.0565004535019398
0.627057611942291	-0.874200224876404	-3.34192895889282	0.202136695384979	0.387769818305969	-0.0561884343624115
0.620264828205109	-0.875126838684082	-3.34472799301147	0.202043995261192	0.387834936380386	-0.0560238026082516
0.619853615760803	-0.871854841709137	-3.35147190093994	0.202054187655449	0.387799859046936	-0.0558861829340458
0.618553102016449	-0.868715763092041	-3.34653282165527	0.201837927103043	0.387884676456451	-0.0556615851819515
0.612182676792145	-0.8649662733078	-3.35037064552307	0.201904624700546	0.38798925280571	-0.0554689355194569
0.610225796699524	-0.863644003868103	-3.34019637107849	0.20181380212307	0.387924402952194	-0.055258009582758
0.602334141731262	-0.859932959079742	-3.34673118591309	0.201741069555283	0.387960761785507	-0.0551010742783546
0.606734156608582	-0.85638701915741	-3.34433197975159	0.201552271842957	0.387950718402863	-0.0549216866493225
0.594280779361725	-0.850350737571716	-3.34182834625244	0.201553374528885	0.387892574071884	-0.0546760484576225
0.594129264354706	-0.851042687892914	-3.34032440185547	0.201395869255066	0.387868344783783	-0.0544455610215664
0.589301288127899	-0.843954741954803	-3.33514928817749	0.201340660452843	0.387852668762207	-0.054231870919466
0.587367355823517	-0.845305800437927	-3.34106874465942	0.201167643070221	0.387919276952744	-0.0540036894381046
0.582577645778656	-0.841357529163361	-3.3409526348114	0.201067432761192	0.387951225042343	-0.0538106262683868
0.580617308616638	-0.834215998649597	-3.33407831192017	0.200953781604767	0.387856125831604	-0.0536039955914021
0.567857980728149	-0.832755982875824	-3.33529710769653	0.200840845704079	0.388000845909119	-0.053258404135704
0.566000998020172	-0.823950529098511	-3.33311295509338	0.200724333524704	0.387909710407257	-0.0530141517519951
0.562662124633789	-0.822652280330658	-3.3421094417572	0.200605645775795	0.388026535511017	-0.052800003439188
0.555364608764648	-0.817117512226105	-3.34251999855042	0.200521260499954	0.388015687465668	-0.0526732802391052
0.552969098091125	-0.815921127796173	-3.33388233184814	0.200366646051407	0.388165354728699	-0.052577368915081
0.551474213600159	-0.812232255935669	-3.33968448638916	0.200257450342178	0.38813579082489	-0.0524619743227959
0.545083999633789	-0.816338717937469	-3.34233164787292	0.200191870331764	0.388271003961563	-0.0523791089653969
0.54440826177597	-0.811939656734467	-3.33733105659485	0.200073152780533	0.388256162405014	-0.0523394793272018
0.541037380695343	-0.810119867324829	-3.33146691322327	0.19995005428791	0.388409465551376	-0.0522162914276123
0.538875639438629	-0.808580696582794	-3.33202409744263	0.19993232190609	0.388549447059631	-0.0520126819610596
0.537533640861511	-0.809827744960785	-3.33466744422913	0.199770495295525	0.388680011034012	-0.0518935956060886
0.529136598110199	-0.806487798690796	-3.3390941619873	0.19983272254467	0.388812065124512	-0.051692720502615
0.529453814029694	-0.802282512187958	-3.34890103340149	0.199629887938499	0.389060795307159	-0.0514378324151039
0.521971821784973	-0.798541903495789	-3.33696532249451	0.199598252773285	0.389220118522644	-0.0508656315505505
0.524393260478973	-0.796111464500427	-3.34099173545837	0.19949010014534	0.389450997114182	-0.0503697358071804
0.516696870326996	-0.789822161197662	-3.34269714355469	0.199479758739471	0.389792591333389	-0.0499063767492771
0.522840559482574	-0.782808661460876	-3.34568810462952	0.199434086680412	0.390036463737488	-0.0494620501995087
0.514299154281616	-0.785943031311035	-3.35586166381836	0.19940310716629	0.390474766492844	-0.0489282310009003
0.515735268592834	-0.776865363121033	-3.35565280914307	0.199393004179001	0.390745759010315	-0.0483221001923084
0.513597905635834	-0.77043616771698	-3.35631823539734	0.199221834540367	0.391355931758881	-0.0476265177130699
0.503629922866821	-0.762511610984802	-3.36368107795715	0.199261710047722	0.39187952876091	-0.0468915700912476
0.504266083240509	-0.760643064975739	-3.36759352684021	0.199109643697739	0.392508715391159	-0.0462500154972076
0.500138938426971	-0.752435803413391	-3.37414884567261	0.199054390192032	0.393157541751862	-0.0457388162612915
0.497944355010986	-0.752167224884033	-3.38202667236328	0.198969215154648	0.393940091133118	-0.0452192388474941
0.49275740981102	-0.749926090240479	-3.38902449607849	0.199002787470818	0.394681751728058	-0.0447667352855206
0.49073252081871	-0.741039752960205	-3.3928062915802	0.198885545134544	0.39539447426796	-0.0442826263606548
0.486085295677185	-0.738817155361176	-3.39540672302246	0.198807269334793	0.396119922399521	-0.0436355993151665
0.484765857458115	-0.729826867580414	-3.40328860282898	0.198809742927551	0.396825015544891	-0.0430838502943516
0.488477319478989	-0.728910624980927	-3.41174912452698	0.198817849159241	0.397505760192871	-0.0425354540348053
0.482623308897018	-0.723456025123596	-3.41611814498901	0.198853343725204	0.398165434598923	-0.0418120883405209
0.486011147499084	-0.718293309211731	-3.4237802028656	0.198888897895813	0.398877054452896	-0.0410664342343807
0.48633998632431	-0.715603053569794	-3.43220663070679	0.198781728744507	0.399591892957687	-0.0402464680373669
0.489322692155838	-0.707231879234314	-3.44019532203674	0.198691755533218	0.400322109460831	-0.0394671820104122
0.492707580327988	-0.703005194664001	-3.4415488243103	0.198333993554115	0.401107400655746	-0.0387615785002708
0.487419962882996	-0.700303018093109	-3.45342135429382	0.198306426405907	0.401821911334991	-0.0383066534996033
0.485502809286118	-0.694503903388977	-3.44917678833008	0.197896435856819	0.402555882930756	-0.0379783250391483
0.478810012340546	-0.692696809768677	-3.45765328407288	0.197635844349861	0.403333425521851	-0.037912379950285
0.473753988742828	-0.688483059406281	-3.4618124961853	0.197313070297241	0.404021769762039	-0.0381364710628986
0.47258660197258	-0.69314831495285	-3.46869707107544	0.196896895766258	0.40469154715538	-0.0384573228657246
0.463714182376862	-0.690158486366272	-3.47150063514709	0.19671605527401	0.405126392841339	-0.038888081908226
0.459633439779282	-0.695417821407318	-3.48033761978149	0.196315839886665	0.405680149793625	-0.0394146218895912
0.453576326370239	-0.695432603359222	-3.47780108451843	0.196108192205429	0.406069040298462	-0.0398762747645378
0.447166055440903	-0.699541985988617	-3.47393465042114	0.195786505937576	0.406419217586517	-0.0404337085783482
0.446106106042862	-0.701484560966492	-3.48007750511169	0.195227429270744	0.406736254692078	-0.0410234518349171
0.440443724393845	-0.705954372882843	-3.48113918304443	0.194816917181015	0.406956195831299	-0.0414582900702953
0.441158384084702	-0.712267816066742	-3.48151516914368	0.194283172488213	0.407226085662842	-0.0419017374515533
0.435555726289749	-0.712195575237274	-3.47787618637085	0.193783685564995	0.407184392213821	-0.0422969050705433
0.436735361814499	-0.713616847991943	-3.48310160636902	0.193131431937218	0.407338112592697	-0.0426748059689999
0.430651545524597	-0.714670419692993	-3.4721691608429	0.192741885781288	0.407203942537308	-0.043158371001482
0.426383048295975	-0.714099168777466	-3.47587013244629	0.192133381962776	0.407253175973892	-0.0436746999621391
0.422976970672607	-0.718986392021179	-3.47280120849609	0.191650241613388	0.407249420881271	-0.0442227683961391
0.41949325799942	-0.719115257263184	-3.47021770477295	0.191090747714043	0.407067447900772	-0.0447799004614353
0.415491938591003	-0.728394627571106	-3.47133898735046	0.190620020031929	0.40700501203537	-0.045477245002985
0.414126574993134	-0.733207941055298	-3.47113847732544	0.190075397491455	0.406799525022507	-0.0462560467422009
0.408309310674667	-0.735865473747253	-3.45834994316101	0.189490482211113	0.406687170267105	-0.0467814430594444
0.411840826272964	-0.742411673069	-3.4533257484436	0.189136058092117	0.406453251838684	-0.0474731959402561
0.404148578643799	-0.748239815235138	-3.46280455589294	0.188674226403236	0.406349867582321	-0.0481620766222477
0.408371299505234	-0.751098036766052	-3.44982171058655	0.188215211033821	0.406043887138367	-0.0488232970237732
0.408106535673141	-0.760247468948364	-3.45327734947205	0.187702491879463	0.405943691730499	-0.0493176095187664
0.408382147550583	-0.761013031005859	-3.44525194168091	0.187391355633736	0.405775278806686	-0.0497661121189594
0.411434173583984	-0.767220616340637	-3.44069838523865	0.187016576528549	0.40554267168045	-0.0501657389104366
0.402081578969955	-0.774903535842896	-3.44095683097839	0.186703950166702	0.405387133359909	-0.0504333861172199
0.410045355558395	-0.775794863700867	-3.4359016418457	0.186414018273354	0.405193597078323	-0.050762839615345
0.403099060058594	-0.777129113674164	-3.43330121040344	0.18625770509243	0.40502592921257	-0.0509162545204163
0.410024106502533	-0.779995143413544	-3.43806838989258	0.185893803834915	0.404885590076447	-0.0511564910411835
0.405079573392868	-0.778132200241089	-3.43215298652649	0.185625016689301	0.40487739443779	-0.0512581951916218
0.407069087028503	-0.779595732688904	-3.43180680274963	0.185501143336296	0.404651433229446	-0.0513717383146286
0.406749725341797	-0.785709738731384	-3.43370842933655	0.185288161039352	0.404603868722916	-0.0514116212725639
0.413536489009857	-0.787648737430573	-3.4224956035614	0.185014143586159	0.404296219348907	-0.0514379553496838
0.413044184446335	-0.793284714221954	-3.42767763137817	0.184871941804886	0.404264688491821	-0.0513114482164383
0.413473218679428	-0.795916140079498	-3.42229413986206	0.18481120467186	0.404046833515167	-0.0511561147868633
0.419446974992752	-0.794309318065643	-3.42049431800842	0.184652030467987	0.403918236494064	-0.0509156845510006
0.41550424695015	-0.797771871089935	-3.42559552192688	0.184595093131065	0.403786540031433	-0.0506603345274925
0.423156559467316	-0.799129724502563	-3.42303800582886	0.184495136141777	0.403616070747375	-0.0504755303263664
0.422043144702911	-0.795417547225952	-3.41915035247803	0.184561356902122	0.403504222631454	-0.0501735284924507
0.421560198068619	-0.800259947776794	-3.4203929901123	0.18441604077816	0.403333336114883	-0.0499477535486221
0.418502658605576	-0.800311803817749	-3.4194495677948	0.184411108493805	0.403261691331863	-0.0495662912726402
0.426119208335876	-0.799225151538849	-3.42033767700195	0.184371590614319	0.402985244989395	-0.0493077486753464
0.41908124089241	-0.799285531044006	-3.41804003715515	0.184383422136307	0.402831077575684	-0.0490579530596733
0.423689216375351	-0.800682902336121	-3.41534686088562	0.184240162372589	0.402549684047699	-0.0488129258155823
0.425334334373474	-0.800853431224823	-3.41411304473877	0.184253603219986	0.402458667755127	-0.0484728664159775
0.425669640302658	-0.802295506000519	-3.40649437904358	0.184193849563599	0.402239382266998	-0.0482238419353962
0.427906423807144	-0.806983590126038	-3.41430282592773	0.184158340096474	0.402018964290619	-0.0480026938021183
0.431279748678207	-0.803542971611023	-3.40174698829651	0.184164226055145	0.401692062616348	-0.0477497987449169
0.428791642189026	-0.805924475193024	-3.40876269340515	0.184188514947891	0.401529759168625	-0.0475627370178699
0.426241159439087	-0.804691195487976	-3.39992713928223	0.184203401207924	0.401226401329041	-0.0472963415086269
0.431120097637177	-0.809325635433197	-3.40022587776184	0.184090197086334	0.401042819023132	-0.0470871441066265
0.42628088593483	-0.806985437870026	-3.40705370903015	0.184206068515778	0.400732457637787	-0.0469660274684429
0.434078305959702	-0.810066521167755	-3.3988196849823	0.183999136090279	0.400535672903061	-0.0467841103672981
0.429225713014603	-0.807761609554291	-3.39657592773438	0.184118345379829	0.400200068950653	-0.0465924106538296
0.428849637508392	-0.812894105911255	-3.39245557785034	0.183982506394386	0.400018632411957	-0.0465183854103088
0.427939921617508	-0.811837494373322	-3.39327120780945	0.183988749980927	0.399689495563507	-0.0464296899735928
0.4349465072155	-0.81425416469574	-3.3935215473175	0.183885455131531	0.399461835622787	-0.0464519336819649
0.42992839217186	-0.817427396774292	-3.39368081092834	0.183918327093124	0.399185061454773	-0.0464481115341187
0.436619281768799	-0.818978607654572	-3.38101363182068	0.18378159403801	0.398809611797333	-0.0463979616761208
0.436864793300629	-0.823384284973145	-3.37924432754517	0.183765009045601	0.398613333702087	-0.0463951006531715
0.442000865936279	-0.830592155456543	-3.38315486907959	0.183743059635162	0.398363769054413	-0.0464645624160767
0.442860454320908	-0.833939731121063	-3.38082122802734	0.183720469474792	0.398048937320709	-0.0464885495603085
0.448059231042862	-0.834886968135834	-3.37301087379456	0.183699145913124	0.397811949253082	-0.0465090312063694
0.447076171636581	-0.840893268585205	-3.37019085884094	0.183631300926208	0.397726058959961	-0.0464375764131546
0.456087827682495	-0.844771325588226	-3.37909317016602	0.183522090315819	0.397463470697403	-0.0465340092778206
0.458543241024017	-0.846940815448761	-3.37024879455566	0.183700233697891	0.3972048163414	-0.0464898869395256
0.463358193635941	-0.847669720649719	-3.36690258979797	0.183627918362617	0.397028625011444	-0.0465303920209408
0.465264022350311	-0.854631006717682	-3.36582851409912	0.183693632483482	0.396893411874771	-0.0465419553220272
0.472510814666748	-0.858357131481171	-3.36194372177124	0.183595091104507	0.396713376045227	-0.0465276502072811
0.47582072019577	-0.86360764503479	-3.37005591392517	0.183653727173805	0.396563529968262	-0.0466588735580444
0.480647385120392	-0.866795778274536	-3.35917210578918	0.183686032891273	0.396398037672043	-0.0467969886958599
0.479089051485062	-0.870751738548279	-3.35451531410217	0.183750510215759	0.39633771777153	-0.0468549095094204
0.486831188201904	-0.874840974807739	-3.35914921760559	0.183734759688377	0.396151512861252	-0.0469246506690979
0.485112249851227	-0.878226101398468	-3.36807107925415	0.183921843767166	0.396074056625366	-0.0469709262251854
0.490587472915649	-0.879444301128387	-3.35414171218872	0.183888703584671	0.395884454250336	-0.0470770746469498
0.492572396993637	-0.886006474494934	-3.35447263717651	0.183937758207321	0.395868569612503	-0.047032855451107
0.498120993375778	-0.88850349187851	-3.36492347717285	0.183982849121094	0.395792841911316	-0.0471086353063583
0.497180044651031	-0.893008708953857	-3.35705375671387	0.184139266610146	0.395690977573395	-0.0470967367291451
0.506816327571869	-0.892513811588287	-3.35855627059937	0.184071466326714	0.395621478557587	-0.0470234081149101
0.507080554962158	-0.90155440568924	-3.35687327384949	0.184233382344246	0.395608574151993	-0.0468876026570797
0.510018527507782	-0.902881503105164	-3.35744833946228	0.184326827526093	0.395544618368149	-0.0467468984425068
0.512194395065308	-0.906187772750854	-3.35822534561157	0.184460788965225	0.395586252212524	-0.0466207005083561
0.513729095458984	-0.905354738235474	-3.35932278633118	0.184544697403908	0.3955417573452	-0.0465498939156532
0.521082162857056	-0.90867155790329	-3.35403347015381	0.184575259685516	0.395510762929916	-0.0465377308428288
0.522261083126068	-0.911259055137634	-3.36273598670959	0.184819996356964	0.395527750253677	-0.0465128608047962
0.524507880210876	-0.912975966930389	-3.35244297981262	0.1848473995924	0.395389348268509	-0.0464525409042835
0.530056357383728	-0.918581306934357	-3.35441446304321	0.184976562857628	0.395470142364502	-0.0462606213986874
0.532753765583038	-0.919121444225311	-3.35542964935303	0.185101807117462	0.395429819822311	-0.0461021587252617
0.534660041332245	-0.92551577091217	-3.36285758018494	0.185152128338814	0.395372450351715	-0.0460807755589485
0.53557676076889	-0.922425210475922	-3.35678839683533	0.185371279716492	0.39526242017746	-0.0459683984518051
0.540378391742706	-0.925863981246948	-3.35313248634338	0.185314178466797	0.395318508148193	-0.0458250716328621
0.538453698158264	-0.922507703304291	-3.35568022727966	0.18555098772049	0.395353138446808	-0.0456265583634377
0.53985208272934	-0.925345659255981	-3.35793209075928	0.185682594776154	0.395309329032898	-0.045472726225853
0.5400310754776	-0.92696738243103	-3.35388159751892	0.185601711273193	0.395359516143799	-0.0452280305325985
0.541481494903564	-0.924607574939728	-3.35799717903137	0.185813307762146	0.395346969366074	-0.0450709462165833
0.541681051254272	-0.92460298538208	-3.35360240936279	0.185859605669975	0.395365685224533	-0.0449478961527348
0.542772471904755	-0.923698782920837	-3.35781621932983	0.186035826802254	0.395407021045685	-0.0447551049292088
0.54463803768158	-0.924589395523071	-3.36546087265015	0.186066806316376	0.395469933748245	-0.0446907691657543
0.540913701057434	-0.922650277614594	-3.35406875610352	0.186256796121597	0.395471304655075	-0.0445313081145287
0.542144417762756	-0.925886571407318	-3.364661693573	0.186361223459244	0.395512402057648	-0.0444148033857346
0.543563544750214	-0.926944673061371	-3.35522294044495	0.186461940407753	0.395511329174042	-0.0443257205188274
0.541241228580475	-0.922585427761078	-3.35653734207153	0.186587616801262	0.395570248365402	-0.0442362278699875
0.543285667896271	-0.926770031452179	-3.36077761650085	0.186678975820541	0.395709753036499	-0.0441987775266171
0.536911904811859	-0.925162792205811	-3.36155080795288	0.186807036399841	0.395737797021866	-0.0440977960824966
0.54094272851944	-0.924035847187042	-3.36040568351746	0.186988428235054	0.395763397216797	-0.0440266244113445
0.541155993938446	-0.921179056167603	-3.35931587219238	0.187049806118011	0.395823180675507	-0.0439343899488449
0.537704825401306	-0.920680820941925	-3.36574935913086	0.187206372618675	0.395913064479828	-0.0438830815255642
0.540703594684601	-0.920889437198639	-3.36358714103699	0.18724025785923	0.395986378192902	-0.0438231229782104
0.53553569316864	-0.916478872299194	-3.36197423934937	0.18747740983963	0.396020174026489	-0.0437377355992794
0.535410821437836	-0.919032871723175	-3.36517572402954	0.187484994530678	0.396125465631485	-0.0436104834079742
0.529162645339966	-0.915951609611511	-3.36867380142212	0.187653049826622	0.396149575710297	-0.043754193931818
0.53251051902771	-0.911303520202637	-3.36665344238281	0.187630891799927	0.396164089441299	-0.04376420378685
0.52284961938858	-0.910320401191711	-3.36199069023132	0.187876462936401	0.39621114730835	-0.0435591973364353
0.529777228832245	-0.908502578735352	-3.36506724357605	0.187819615006447	0.396295934915543	-0.0434040315449238
0.522650539875031	-0.90497624874115	-3.37162351608276	0.18797667324543	0.396380633115768	-0.0432756654918194
0.51811158657074	-0.902140915393829	-3.36998248100281	0.188157767057419	0.396420836448669	-0.0433948487043381
0.514359533786774	-0.902148187160492	-3.36794877052307	0.188266724348068	0.396446526050568	-0.0432816036045551
0.511714458465576	-0.89494925737381	-3.37027978897095	0.188322365283966	0.396568953990936	-0.0431691966950893
0.509646594524384	-0.89250659942627	-3.36874938011169	0.1884436160326	0.396633476018906	-0.043059166520834
0.506450712680817	-0.886478364467621	-3.37294411659241	0.18845047056675	0.396749764680862	-0.0429529622197151
0.501307249069214	-0.884503781795502	-3.37363529205322	0.188565313816071	0.396767318248749	-0.0427733100950718
0.504954040050507	-0.877499341964722	-3.37289214134216	0.188484013080597	0.396767407655716	-0.0426115058362484
0.499966263771057	-0.87646096944809	-3.37140202522278	0.188616260886192	0.396888673305511	-0.0425852686166763
0.496226996183395	-0.87449848651886	-3.37329697608948	0.188712567090988	0.396996438503265	-0.0426937602460384
0.488102912902832	-0.874304533004761	-3.37991380691528	0.188802674412727	0.397012770175934	-0.0427099242806435
0.486501276493073	-0.871431589126587	-3.37759160995483	0.188853964209557	0.397101700305939	-0.0428593084216118
0.477769464254379	-0.870959162712097	-3.38187265396118	0.188968628644943	0.397170007228851	-0.043053288012743
0.475356936454773	-0.86826491355896	-3.37680530548096	0.188986748456955	0.397087901830673	-0.0432425513863564
0.473564714193344	-0.868236601352692	-3.37328386306763	0.188964992761612	0.397146791219711	-0.0433758199214935
0.468339204788208	-0.865736067295074	-3.37249350547791	0.189051672816277	0.397299826145172	-0.0435856282711029
[truncated: 20,321 more rows]
