# Supplementary material for: Identification of Haptic Based Guiding Using Hard Reins
Source: PLoS One. 2015 Jul 22;10(7):e0132020. doi: 10.1371/journal.pone.0132020 (PMC4511788; doi:10.1371/journal.pone.0132020)
Supplement: S6 File — (ZIP) [file pone.0132020.s006.zip › Exp2_ForceData2/Subject7/path1/T7.csv]

Force X (N)	Force Y (N)	Force Z (N)	Torque X (N-m)	Torque Y (N-m)	Torque Z (N-m)	Frequency = 10000	Averaging Level = 16	F/T Serial Number = FT11772	Time Started = 19/12/2012 13:05:00
1.73919451236725	-0.812714278697968	-3.07984018325806	0.186120629310608	0.364320874214172	0.0471641980111599
1.73151028156281	-0.812718391418457	-3.08228373527527	0.185549765825272	0.36371973156929	0.0472159758210182
1.71322381496429	-0.808095455169678	-3.05598855018616	0.185036689043045	0.363061219453812	0.0473171733319759
1.70169913768768	-0.809649765491486	-3.04752540588379	0.184545621275902	0.36251974105835	0.0471788235008717
1.69235157966614	-0.809326350688934	-3.05454063415527	0.184111326932907	0.361911088228226	0.0467360839247704
1.6855640411377	-0.816796898841858	-3.05400371551514	0.183743178844452	0.361420333385468	0.0464613623917103
1.68418431282043	-0.813510477542877	-3.03462815284729	0.183242663741112	0.360931932926178	0.0463143847882748
1.67987358570099	-0.81061589717865	-3.02152442932129	0.182791262865067	0.360374540090561	0.0457805059850216
1.66879069805145	-0.812023282051086	-3.04511594772339	0.182401105761528	0.359978467226028	0.0452137142419815
1.66761565208435	-0.817679047584534	-3.03279161453247	0.181951090693474	0.359812766313553	0.0447699017822742
1.66217350959778	-0.82339996099472	-3.02192258834839	0.181506350636482	0.359565317630768	0.044324666261673
1.66428017616272	-0.821362316608429	-3.0222761631012	0.181148275732994	0.359329730272293	0.0437122285366058
1.66847538948059	-0.828311622142792	-3.02572917938232	0.180754259228706	0.359070330858231	0.042892936617136
1.66463041305542	-0.83766371011734	-3.028235912323	0.180480986833572	0.358731985092163	0.0422877483069897
1.66453075408936	-0.843248784542084	-3.0157310962677	0.180305927991867	0.358580321073532	0.0415064506232738
1.66053080558777	-0.849838018417358	-3.00704288482666	0.180093288421631	0.358435273170471	0.0406651608645916
1.65986430644989	-0.855156064033508	-2.99659276008606	0.179979473352432	0.358277857303619	0.0396478660404682
1.65359449386597	-0.864213287830353	-3.00909328460693	0.179831802845001	0.358121365308762	0.0384473204612732
1.65486681461334	-0.876131057739258	-3.02225828170776	0.179673075675964	0.358104348182678	0.0372447669506073
1.65150845050812	-0.8890420794487	-3.02131414413452	0.179543972015381	0.358227163553238	0.036135196685791
1.65581583976746	-0.900711059570313	-3.00054144859314	0.179327815771103	0.358151346445084	0.0350440070033073
1.66024506092072	-0.905297875404358	-2.99442863464355	0.179327353835106	0.358073651790619	0.0339435264468193
1.66033411026001	-0.912869930267334	-3.00336003303528	0.179363533854485	0.358047604560852	0.0327156558632851
1.65842068195343	-0.922894656658173	-3.01427125930786	0.179374068975449	0.358173370361328	0.0315172784030437
1.65141832828522	-0.934479951858521	-3.02415132522583	0.179488778114319	0.358344852924347	0.0304459612816572
1.65064823627472	-0.944556772708893	-3.01935076713562	0.179468587040901	0.358561962842941	0.0294719189405441
1.64661979675293	-0.955340027809143	-3.00772833824158	0.179433286190033	0.35876876115799	0.0284244492650032
1.64685475826263	-0.967317581176758	-3.01020622253418	0.179408267140388	0.358993858098984	0.0274288225919008
1.64502811431885	-0.9717698097229	-3.0070366859436	0.179549753665924	0.359206318855286	0.0263544749468565
1.65346014499664	-0.978370785713196	-3.01528286933899	0.179580733180046	0.359343349933624	0.0252388957887888
1.65331935882568	-0.992920160293579	-3.02789402008057	0.179752096533775	0.35949918627739	0.0241149347275496
1.65270888805389	-0.999949812889099	-3.03316068649292	0.179980292916298	0.3597551882267	0.0231697987765074
1.64994359016418	-1.00535011291504	-3.03073263168335	0.18020986020565	0.359913915395737	0.0222336240112782
1.64864027500153	-1.01363015174866	-3.02356147766113	0.180395290255547	0.360076665878296	0.0212703812867403
1.6423112154007	-1.02214860916138	-3.02808380126953	0.18054473400116	0.360293447971344	0.0202737487852573
1.64214098453522	-1.02560973167419	-3.02312970161438	0.180734798312187	0.36045914888382	0.0193338822573423
1.64067113399506	-1.03095424175262	-3.02449703216553	0.180933862924576	0.360622465610504	0.0184353571385145
1.63586509227753	-1.03599882125854	-3.03296208381653	0.181230440735817	0.360828638076782	0.0175348781049252
1.63215065002441	-1.03889286518097	-3.04653358459473	0.181523531675339	0.36103543639183	0.0166979692876339
1.63299036026001	-1.04422688484192	-3.0540714263916	0.181735932826996	0.36136519908905	0.0158342756330967
1.62963211536407	-1.05413961410522	-3.06198358535767	0.18200258910656	0.361683219671249	0.0151178753003478
1.62624323368073	-1.05524456501007	-3.06554865837097	0.182252615690231	0.362069934606552	0.0143836131319404
1.62309277057648	-1.05919349193573	-3.07574772834778	0.182493343949318	0.362406224012375	0.0136123793199658
1.62129473686218	-1.0623916387558	-3.07866430282593	0.182748556137085	0.362897962331772	0.0128596564754844
1.61711430549622	-1.07062125205994	-3.08372020721436	0.183057382702827	0.36340007185936	0.0122171025723219
1.61695301532745	-1.07379806041718	-3.07731652259827	0.18333075940609	0.3639115691185	0.0115896575152874
1.61266779899597	-1.07763648033142	-3.08168029785156	0.183622598648071	0.364509046077728	0.0108501492068172
1.60935246944427	-1.07609903812408	-3.08227324485779	0.183940470218658	0.365106493234634	0.0101535487920046
1.60655868053436	-1.08017981052399	-3.08958077430725	0.184297204017639	0.365806579589844	0.00949702598154545
1.60152530670166	-1.08275389671326	-3.0943763256073	0.18464121222496	0.366534650325775	0.00878308992832899
1.60259187221527	-1.07952356338501	-3.100745677948	0.185090288519859	0.367261677980423	0.00805766973644495
1.59912645816803	-1.08317756652832	-3.10829663276672	0.185384348034859	0.368058234453201	0.00732188299298286
1.596639752388	-1.08046674728394	-3.12344479560852	0.185867607593536	0.369057327508926	0.00669723656028509
1.58844149112701	-1.07917237281799	-3.1423978805542	0.186349615454674	0.369937479496002	0.00604536896571517
1.58801960945129	-1.07977664470673	-3.14908981323242	0.186819449067116	0.371019273996353	0.00546669634059072
1.58193957805634	-1.08403396606445	-3.16252326965332	0.187242731451988	0.372053146362305	0.00500421226024628
1.57860469818115	-1.08783137798309	-3.1737904548645	0.18770994246006	0.373151570558548	0.00461941957473755
1.57512009143829	-1.08548188209534	-3.17724704742432	0.188155844807625	0.374226897954941	0.00422559911385179
1.57409989833832	-1.08384835720062	-3.18227624893188	0.188577592372894	0.375353783369064	0.0037651639431715
1.56933557987213	-1.08199667930603	-3.19141340255737	0.18907031416893	0.376488894224167	0.00344654126092792
1.57153010368347	-1.07678389549255	-3.20738959312439	0.189537450671196	0.377586901187897	0.00290854694321752
1.57385993003845	-1.07848608493805	-3.22503852844238	0.189899399876595	0.378749400377274	0.00239203101955354
1.56644999980927	-1.07702529430389	-3.24203658103943	0.190401718020439	0.379894256591797	0.00226326403208077
1.56727147102356	-1.07241106033325	-3.238938331604	0.190879672765732	0.381077796220779	0.00206120871007442
1.5587249994278	-1.06913387775421	-3.24571919441223	0.191301599144936	0.382194340229034	0.00202430016361177
1.55838584899902	-1.06607007980347	-3.26542711257935	0.191808059811592	0.383354693651199	0.00170723360497504
1.55781102180481	-1.06425368785858	-3.28134489059448	0.192140087485313	0.384498000144959	0.00137796264607459
1.55846095085144	-1.07037043571472	-3.29321217536926	0.192397579550743	0.38557031750679	0.00141123356297612
1.55742681026459	-1.05813312530518	-3.28941822052002	0.192612767219543	0.386664062738419	0.0015162838390097
1.55860900878906	-1.05490529537201	-3.29094266891479	0.192957118153572	0.387570708990097	0.00131448509637266
1.55625462532043	-1.04941964149475	-3.3214693069458	0.193309873342514	0.388534694910049	0.00117964134551585
1.55188417434692	-1.04715549945831	-3.32514810562134	0.193555220961571	0.389578998088837	0.00131772295571864
1.54994404315948	-1.04062008857727	-3.32271957397461	0.193735152482986	0.390483856201172	0.00143764179665595
1.55451607704163	-1.03498649597168	-3.32962989807129	0.193851724267006	0.391265749931335	0.00131422944832593
1.55019664764404	-1.03249216079712	-3.35073971748352	0.194080859422684	0.392042607069016	0.00122954859398305
1.54469978809357	-1.02928531169891	-3.35202550888062	0.194301009178162	0.392780095338821	0.00142662518192083
1.53939819335938	-1.02101016044617	-3.34226250648499	0.194460660219193	0.393425583839417	0.0016097417101264
1.53320527076721	-1.00524878501892	-3.34842371940613	0.194659173488617	0.393937081098557	0.00168785930145532
1.52908134460449	-1.00320267677307	-3.36905574798584	0.19477504491806	0.394573956727982	0.00175486784428358
1.52575552463531	-1.00044369697571	-3.37267351150513	0.194661632180214	0.395162731409073	0.00211880193091929
1.52196717262268	-0.98594331741333	-3.35806179046631	0.194616839289665	0.39548534154892	0.00242351414635777
1.52042365074158	-0.97702819108963	-3.36424612998962	0.194677948951721	0.395822077989578	0.00271413428708911
1.50816738605499	-0.970040619373322	-3.38689637184143	0.194733083248138	0.396262794733047	0.00301338103599846
1.4996474981308	-0.96587997674942	-3.37930846214294	0.19468355178833	0.396653085947037	0.00347681832499802
1.49487447738647	-0.954039514064789	-3.3682644367218	0.194528341293335	0.396923512220383	0.00389479729346931
1.49551701545715	-0.943646669387817	-3.37511372566223	0.194428399205208	0.397103637456894	0.00394989084452391
1.48239481449127	-0.937933027744293	-3.39125275611877	0.194355309009552	0.397240310907364	0.00442291470244527
1.47883856296539	-0.924606025218964	-3.36808180809021	0.194260820746422	0.397340655326843	0.00488389050588012
1.46456348896027	-0.910281538963318	-3.37333369255066	0.194220408797264	0.397359043359756	0.00531663186848164
1.45965754985809	-0.906942665576935	-3.38597273826599	0.194068908691406	0.397483468055725	0.00568611966446042
1.45559108257294	-0.899472415447235	-3.38007259368896	0.193828448653221	0.397590756416321	0.00634789373725653
1.44847106933594	-0.879270553588867	-3.36931848526001	0.193714916706085	0.397425591945648	0.00688579864799976
1.44184994697571	-0.868413329124451	-3.3796763420105	0.193598344922066	0.397318959236145	0.00734227942302823
1.4331465959549	-0.858382821083069	-3.37217688560486	0.193414092063904	0.3974549472332	0.00810355599969625
1.42833864688873	-0.847679316997528	-3.35943365097046	0.193128049373627	0.397361755371094	0.0086267376318574
1.42681968212128	-0.836221814155579	-3.3835015296936	0.192979007959366	0.397288590669632	0.00910602696239948
1.41359412670135	-0.829558610916138	-3.36567878723145	0.192839965224266	0.397323191165924	0.00985918659716845
1.40165603160858	-0.812076270580292	-3.35992550849915	0.192763850092888	0.39727783203125	0.010249849408865
1.39482760429382	-0.810309827327728	-3.37121176719666	0.192647263407707	0.397302180528641	0.0104986280202866
1.39087510108948	-0.807011187076569	-3.38463854789734	0.192381024360657	0.397471398115158	0.0111904190853238
1.38906764984131	-0.788129031658173	-3.36204862594604	0.192044720053673	0.397597640752792	0.0121385389938951
1.38403987884521	-0.774477899074554	-3.36100482940674	0.191998407244682	0.397485971450806	0.0127511033788323
1.37103295326233	-0.765682220458984	-3.37586760520935	0.191990152001381	0.397636383771896	0.0131343994289637
1.36388123035431	-0.759125709533691	-3.36038422584534	0.191845640540123	0.397704809904099	0.0136138927191496
1.35509014129639	-0.754760980606079	-3.3674533367157	0.191668450832367	0.397821217775345	0.013604499399662
1.35153496265411	-0.750543415546417	-3.38048934936523	0.1916483938694	0.397879093885422	0.0137844160199165
1.34174489974976	-0.738945424556732	-3.36626529693604	0.191616222262383	0.39800176024437	0.014052826911211
1.33225286006927	-0.732320368289948	-3.36473560333252	0.191608667373657	0.398059636354446	0.0142230000346899
1.32242357730865	-0.731855094432831	-3.37648177146912	0.191512078046799	0.398236691951752	0.0143885100260377
1.31762409210205	-0.721294224262238	-3.36147093772888	0.191372364759445	0.398298531770706	0.014748414978385
1.31086409091949	-0.704588055610657	-3.3682234287262	0.191357627511024	0.398270517587662	0.0148051716387272
1.29701375961304	-0.703579545021057	-3.37265110015869	0.19136543571949	0.39838832616806	0.015218717046082
1.28727245330811	-0.692904651165009	-3.35595178604126	0.191240862011909	0.398528426885605	0.0156779028475285
1.28590130805969	-0.685564994812012	-3.36503100395203	0.190939232707024	0.398403495550156	0.0158434733748436
1.27931213378906	-0.677183866500854	-3.36671042442322	0.190950289368629	0.398378014564514	0.0160944536328316
1.26658260822296	-0.668413877487183	-3.35082864761353	0.19092021882534	0.398208677768707	0.0166329052299261
1.25960791110992	-0.657327055931091	-3.35689902305603	0.1908860206604	0.398036330938339	0.016820864751935
1.25286972522736	-0.658627808094025	-3.36391973495483	0.190611481666565	0.397936820983887	0.0172691438347101
1.24630200862885	-0.645760655403137	-3.33638215065002	0.190466970205307	0.397547513246536	0.0176266562193632
1.23558068275452	-0.633461713790894	-3.35919284820557	0.19039124250412	0.397241801023483	0.0179096404463053
1.22557401657104	-0.628376185894012	-3.33358478546143	0.190163359045982	0.3970767557621	0.0185394734144211
1.22504639625549	-0.61893755197525	-3.33364200592041	0.189839497208595	0.39658385515213	0.0188111234456301
1.21514177322388	-0.608041524887085	-3.34069228172302	0.189696118235588	0.396126210689545	0.0191734060645103
1.20554006099701	-0.603155791759491	-3.32678318023682	0.189596951007843	0.395736813545227	0.0198078323155642
1.19869887828827	-0.589253127574921	-3.31198215484619	0.189365580677986	0.39518067240715	0.020224092528224
1.18917548656464	-0.585488736629486	-3.32986927032471	0.189189627766609	0.394647628068924	0.0205360278487206
1.18131840229034	-0.582742869853973	-3.31911015510559	0.188838988542557	0.394294232130051	0.0210305154323578
1.18123281002045	-0.570703983306885	-3.29631590843201	0.188531324267387	0.393641144037247	0.0215173754841089
1.17272484302521	-0.559719920158386	-3.30418539047241	0.188316866755486	0.393051892518997	0.0220659971237183
1.16691744327545	-0.556293308734894	-3.29629015922546	0.187985509634018	0.392583668231964	0.0230699311941862
1.16537225246429	-0.54044371843338	-3.28087472915649	0.187561929225922	0.392138928174973	0.0237415097653866
1.16388273239136	-0.532568514347076	-3.28721284866333	0.187192767858505	0.391408830881119	0.0240920446813107
1.15423190593719	-0.529474020004272	-3.28491163253784	0.187044203281403	0.390962332487106	0.0246326476335526
1.15032696723938	-0.519620895385742	-3.25569868087769	0.186838895082474	0.390333235263824	0.0251139234751463
1.14324593544006	-0.508116185665131	-3.26702833175659	0.186694115400314	0.389824509620667	0.0253511238843203
1.13900017738342	-0.511847972869873	-3.26894402503967	0.186476171016693	0.389347434043884	0.0255204848945141
1.13818490505219	-0.509500861167908	-3.25439715385437	0.186156734824181	0.38887420296669	0.0259027238935232
1.13294684886932	-0.49922513961792	-3.2409610748291	0.18599009513855	0.388381779193878	0.0259135775268078
1.12104713916779	-0.497332870960236	-3.25604391098022	0.185988962650299	0.388020992279053	0.0261158123612404
1.11880266666412	-0.494937032461166	-3.23250675201416	0.185719832777977	0.387841075658798	0.0264821667224169
1.12252354621887	-0.485935837030411	-3.23993325233459	0.185472458600998	0.387418478727341	0.0265929736196995
1.11893749237061	-0.48995304107666	-3.24582719802856	0.185329288244247	0.387226641178131	0.0266726892441511
1.11321938037872	-0.487485319375992	-3.22674417495728	0.185274541378021	0.387019455432892	0.0268392972648144
1.10957133769989	-0.479334264993668	-3.21726226806641	0.185318246483803	0.386919438838959	0.0268419086933136
1.10299575328827	-0.483519464731216	-3.23502492904663	0.185246989130974	0.386770486831665	0.0266802255064249
1.09912049770355	-0.485914349555969	-3.2402560710907	0.185140207409859	0.386855244636536	0.0266122091561556
1.0999162197113	-0.480181515216827	-3.21765732765198	0.18504399061203	0.386661142110825	0.0265989769250155
1.08943426609039	-0.474274009466171	-3.23258113861084	0.185134738683701	0.386628359556198	0.0263340752571821
1.0851823091507	-0.478122502565384	-3.232666015625	0.185117721557617	0.386744737625122	0.0263100787997246
1.07837915420532	-0.473246812820435	-3.21941375732422	0.184960529208183	0.386862874031067	0.0263369400054216
1.08189332485199	-0.470128148794174	-3.22725462913513	0.184801980853081	0.386787980794907	0.0262127369642258
1.08187425136566	-0.469206243753433	-3.23690271377563	0.184793785214424	0.386923968791962	0.0261823609471321
1.0770937204361	-0.467684030532837	-3.21752452850342	0.184745520353317	0.387009769678116	0.0262056067585945
1.07303977012634	-0.459786742925644	-3.22460746765137	0.184835582971573	0.387052953243256	0.0261355098336935
1.07169532775879	-0.467353910207748	-3.23794198036194	0.18479511141777	0.387257784605026	0.0259021371603012
1.0714625120163	-0.464759230613709	-3.22514653205872	0.184579461812973	0.387388050556183	0.0259067956358194
1.06696093082428	-0.461081057786942	-3.21865844726563	0.184637844562531	0.387452036142349	0.0254825875163078
1.06020390987396	-0.461994111537933	-3.24261283874512	0.184709191322327	0.387568444013596	0.0250922255218029
1.05777537822723	-0.465146481990814	-3.22912526130676	0.184557035565376	0.387897402048111	0.0252169091254473
1.05923891067505	-0.462546706199646	-3.22238659858704	0.184453934431076	0.388024687767029	0.0252670422196388
1.06391930580139	-0.455303966999054	-3.23582339286804	0.184355929493904	0.388153493404388	0.0251977182924747
1.06252861022949	-0.45665642619133	-3.24140119552612	0.184304162859917	0.388376712799072	0.0250816885381937
1.05338084697723	-0.454368382692337	-3.23080348968506	0.18429172039032	0.388566464185715	0.0250684767961502
1.04816389083862	-0.451350271701813	-3.23410367965698	0.184371963143349	0.388596832752228	0.0246885251253843
1.04859089851379	-0.457338839769363	-3.24722766876221	0.184234365820885	0.388925641775131	0.0244098920375109
1.05117130279541	-0.457079827785492	-3.23206996917725	0.184168756008148	0.388934522867203	0.0241993479430676
1.05146622657776	-0.454118013381958	-3.24084758758545	0.184206113219261	0.388962984085083	0.023746894672513
1.04614508152008	-0.461376637220383	-3.24687170982361	0.184214100241661	0.389264106750488	0.0235237907618284
1.04521727561951	-0.459749490022659	-3.2300271987915	0.184040486812592	0.389459997415543	0.0233430583029985
1.04696667194366	-0.461374372243881	-3.23841214179993	0.183896243572235	0.389506608247757	0.0228592362254858
1.05155575275421	-0.461808770895004	-3.25038814544678	0.183873146772385	0.389689743518829	0.0225247405469418
1.04974794387817	-0.467674165964127	-3.23830699920654	0.18370632827282	0.389725416898727	0.0223813038319349
1.04546666145325	-0.465425163507462	-3.23160219192505	0.183678612112999	0.389871299266815	0.0222132056951523
1.04948830604553	-0.470007866621017	-3.24160313606262	0.183672070503235	0.389982432126999	0.0217023994773626
1.05160880088806	-0.478755593299866	-3.25060868263245	0.183502107858658	0.390090316534042	0.0214553829282522
1.05233287811279	-0.481291085481644	-3.22932744026184	0.183385610580444	0.390086561441422	0.0212582536041737
1.0549750328064	-0.474657714366913	-3.23480415344238	0.18332014977932	0.390147507190704	0.0208836942911148
1.04919421672821	-0.473212569952011	-3.24924778938293	0.183344215154648	0.390160202980042	0.0205989480018616
1.04632794857025	-0.483448952436447	-3.23650503158569	0.183257192373276	0.390393316745758	0.0205967668443918
1.05206167697906	-0.4798564016819	-3.23566675186157	0.183059498667717	0.390365868806839	0.0203913077712059
1.05883407592773	-0.481052666902542	-3.24480962753296	0.182994827628136	0.390403062105179	0.0199341960251331
1.05835235118866	-0.487365007400513	-3.24838089942932	0.18286244571209	0.390371948480606	0.0198049563914537
1.06063318252563	-0.48357018828392	-3.23037338256836	0.182810544967651	0.390422463417053	0.0196999572217464
1.05815386772156	-0.485021710395813	-3.24000239372253	0.182698860764503	0.390358448028564	0.0194143448024988
1.06028163433075	-0.491337299346924	-3.251389503479	0.182712599635124	0.390485495328903	0.0191303659230471
1.06734001636505	-0.498863279819489	-3.24203705787659	0.18246266245842	0.390555262565613	0.0190428402274847
1.06895208358765	-0.496420592069626	-3.23365139961243	0.182380124926567	0.390495330095291	0.018911175429821
1.07220804691315	-0.493359237909317	-3.23187184333801	0.182381168007851	0.390421777963638	0.0185420401394367
1.07275021076202	-0.495613098144531	-3.25375318527222	0.182430818676949	0.390520453453064	0.0183194279670715
1.07105422019958	-0.501859366893768	-3.24443984031677	0.182368621230125	0.390625387430191	0.0182447712868452
1.0749454498291	-0.504728496074677	-3.23552083969116	0.182195976376534	0.390791654586792	0.0180508401244879
1.08522188663483	-0.505296230316162	-3.25213503837585	0.182109519839287	0.390786170959473	0.0176446586847305
1.08663046360016	-0.512736022472382	-3.24402213096619	0.18211255967617	0.390857040882111	0.0175343696027994
1.08638966083527	-0.511917769908905	-3.23292231559753	0.182243481278419	0.390960574150085	0.0174248330295086
1.08323228359222	-0.51053911447525	-3.2327618598938	0.182208225131035	0.390947639942169	0.0171750709414482
1.0869756937027	-0.517968773841858	-3.25185227394104	0.18226745724678	0.391059875488281	0.0169291812926531
1.09046792984009	-0.526779115200043	-3.24759149551392	0.182084545493126	0.391252934932709	0.0168452728539705
1.09199023246765	-0.526601791381836	-3.23434710502625	0.182005137205124	0.391227543354034	0.0167969148606062
1.09457957744598	-0.520479500293732	-3.23344111442566	0.182055369019508	0.391136318445206	0.0166567992419004
1.09503638744354	-0.522592544555664	-3.24795937538147	0.182146191596985	0.39121675491333	0.0165375657379627
1.09224164485931	-0.525756001472473	-3.2570481300354	0.182209894061089	0.391235619783401	0.0165912285447121
1.09438931941986	-0.529160559177399	-3.23369121551514	0.18200109899044	0.391359448432922	0.0167759377509356
1.0967800617218	-0.526184797286987	-3.2337658405304	0.181949898600578	0.39125320315361	0.01676513440907
1.09961533546448	-0.526757717132568	-3.25255346298218	0.181859821081161	0.391184955835342	0.0165962669998407
1.09995174407959	-0.531254529953003	-3.24699425697327	0.181875884532928	0.39113375544548	0.0167245119810104
1.09350335597992	-0.527241885662079	-3.23252844810486	0.181898981332779	0.391037851572037	0.0168428625911474
1.09619128704071	-0.526530563831329	-3.22722220420837	0.181863024830818	0.390889346599579	0.0168454088270664
1.09428310394287	-0.527323842048645	-3.2448136806488	0.18182946741581	0.390809953212738	0.0167640335857868
1.09516716003418	-0.534120798110962	-3.24281764030457	0.181670606136322	0.39076042175293	0.0168044604361057
1.09750533103943	-0.534523248672485	-3.22418642044067	0.181526646018028	0.390489816665649	0.0169514082372189
1.09805750846863	-0.529604613780975	-3.23231887817383	0.181504726409912	0.39025405049324	0.0167022570967674
1.09845268726349	-0.531836807727814	-3.23470640182495	0.181469410657883	0.390029162168503	0.016656655818224
1.09660255908966	-0.53182578086853	-3.24042224884033	0.181428149342537	0.389978498220444	0.0166615750640631
1.09652781486511	-0.537732183933258	-3.22106051445007	0.181204721331596	0.38984677195549	0.0167007986456156
1.09686625003815	-0.538580417633057	-3.21864438056946	0.180990770459175	0.389617681503296	0.0166283436119556
1.10242748260498	-0.536317884922028	-3.22757029533386	0.180905699729919	0.389468014240265	0.0163933783769608
1.0988210439682	-0.544948697090149	-3.22530961036682	0.180783584713936	0.389179050922394	0.0164571199566126
1.099240899086	-0.543510138988495	-3.21684789657593	0.180733531713486	0.389063507318497	0.0163883455097675
1.09982550144196	-0.541631758213043	-3.20761203765869	0.180699065327644	0.388785988092422	0.0162955671548843
1.09917223453522	-0.547832131385803	-3.21623539924622	0.180592402815819	0.388625532388687	0.0160994175821543
1.10260593891144	-0.554565906524658	-3.22422933578491	0.180409893393517	0.388552695512772	0.0158675760030746
1.10123109817505	-0.560913741588593	-3.21684288978577	0.180321976542473	0.388359367847443	0.0158173497766256
1.10848331451416	-0.562703609466553	-3.20453095436096	0.180084779858589	0.38813579082489	0.0158366039395332
1.11150979995728	-0.561460554599762	-3.18951892852783	0.179993316531181	0.387760877609253	0.0155669692903757
1.11021375656128	-0.563716113567352	-3.20951867103577	0.179966077208519	0.387588948011398	0.0152745246887207
1.1094411611557	-0.56969028711319	-3.20939421653748	0.179881706833839	0.387447327375412	0.015073562040925
1.11410450935364	-0.578561186790466	-3.20950889587402	0.179789304733276	0.387299954891205	0.0150380190461874
1.11935877799988	-0.581931293010712	-3.1933798789978	0.179658561944962	0.387140899896622	0.0148775270208716
1.11966145038605	-0.588324844837189	-3.18811941146851	0.179454758763313	0.387015551328659	0.0145992711186409
1.13025891780853	-0.59067714214325	-3.19240045547485	0.179332628846169	0.386837810277939	0.014281278476119
1.1351432800293	-0.601113080978394	-3.2056667804718	0.179227456450462	0.386628001928329	0.0139765413478017
1.13995623588562	-0.606063902378082	-3.20072793960571	0.179233744740486	0.386607199907303	0.0138091752305627
1.1425586938858	-0.609264612197876	-3.18308472633362	0.179181903600693	0.38641157746315	0.0136954998597503
1.14430713653564	-0.612138509750366	-3.19144701957703	0.179157555103302	0.386326283216476	0.0133148850873113
1.14863216876984	-0.626674592494965	-3.20060920715332	0.179125770926476	0.386363953351974	0.0129900518804789
1.15710687637329	-0.632089972496033	-3.20114207267761	0.179017633199692	0.386426627635956	0.0128403874114156
1.16458749771118	-0.63592916727066	-3.18313217163086	0.17883674800396	0.386312454938889	0.0126213105395436
1.16953551769257	-0.636119067668915	-3.19812107086182	0.178916320204735	0.386310398578644	0.0122076030820608
1.17360210418701	-0.644419014453888	-3.20092821121216	0.178995385766029	0.386364251375198	0.0119900219142437
1.1742901802063	-0.65426105260849	-3.19502139091492	0.178994297981262	0.3865567445755	0.0119318151846528
1.18093061447144	-0.656090438365936	-3.1862268447876	0.178979516029358	0.386652231216431	0.0118072926998138
1.18897128105164	-0.662303805351257	-3.19209909439087	0.178949639201164	0.386614412069321	0.0115455519407988
1.19911122322083	-0.670821368694305	-3.20471477508545	0.178938567638397	0.386806905269623	0.0113362343981862
1.20649230480194	-0.670688807964325	-3.20791602134705	0.178929269313812	0.386801809072495	0.0112499063834548
1.20590221881866	-0.677384257316589	-3.19808530807495	0.179022923111916	0.387017399072647	0.0113438609987497
1.2105028629303	-0.678723514080048	-3.19067001342773	0.179132476449013	0.387028634548187	0.0113916816189885
1.21423518657684	-0.6781325340271	-3.19299340248108	0.179230496287346	0.38713276386261	0.011344869621098
1.21945464611053	-0.681768178939819	-3.20759606361389	0.17924702167511	0.387249946594238	0.011304521933198
1.22402215003967	-0.688555657863617	-3.2143816947937	0.179256856441498	0.387382626533508	0.0114659713581204
1.22999227046967	-0.693416357040405	-3.19748759269714	0.179118007421494	0.387504369020462	0.0116852726787329
1.23139405250549	-0.687430143356323	-3.19320201873779	0.179203391075134	0.387443274259567	0.0118564264848828
1.23454606533051	-0.683934211730957	-3.19885945320129	0.179325148463249	0.387472778558731	0.0119460271671414
1.23376715183258	-0.685993254184723	-3.20620489120483	0.17944347858429	0.387483865022659	0.0121007803827524
1.23263823986053	-0.687850475311279	-3.20425963401794	0.179511159658432	0.387642055749893	0.0124425645917654
1.23483920097351	-0.688322961330414	-3.19265198707581	0.17940017580986	0.387592315673828	0.0127760879695415
1.24381613731384	-0.682388305664063	-3.20188307762146	0.179389908909798	0.387594938278198	0.0129262488335371
1.24452376365662	-0.686405420303345	-3.20694375038147	0.179461389780045	0.38752344250679	0.0131679465994239
1.24508082866669	-0.685654819011688	-3.2090277671814	0.179504379630089	0.387568265199661	0.0135935544967651
1.24009013175964	-0.679250121116638	-3.19434642791748	0.179618507623672	0.387409299612045	0.0140049681067467
1.2437572479248	-0.675458610057831	-3.19109702110291	0.179588109254837	0.387329787015915	0.0142919942736626
1.24241352081299	-0.675195872783661	-3.2034056186676	0.179583340883255	0.387270987033844	0.0145381260663271
1.24360740184784	-0.679418504238129	-3.21311807632446	0.179576337337494	0.387311518192291	0.0147537728771567
1.24386215209961	-0.679876446723938	-3.19852137565613	0.179489389061928	0.387182980775833	0.0152614451944828
1.24714803695679	-0.672925174236298	-3.19016718864441	0.179488882422447	0.386953264474869	0.0154346507042646
1.24762320518494	-0.668959856033325	-3.19377899169922	0.179509833455086	0.386735111474991	0.0155617259442806
1.24553978443146	-0.668399631977081	-3.20270991325378	0.179549768567085	0.386654764413834	0.0158009510487318
1.24496829509735	-0.672990560531616	-3.19750428199768	0.179542630910873	0.386612743139267	0.0161274634301662
1.24430191516876	-0.674129068851471	-3.18879914283752	0.179502725601196	0.386475473642349	0.0163862127810717
1.25050020217896	-0.666962921619415	-3.19264960289001	0.179457902908325	0.386307686567307	0.0163781195878983
1.25317060947418	-0.672980666160584	-3.19737315177917	0.179462805390358	0.386123776435852	0.0165110509842634
1.25474607944489	-0.670755326747894	-3.19551253318787	0.179512143135071	0.3861203789711	0.0167108196765184
1.25059723854065	-0.667336523532867	-3.18025350570679	0.179556220769882	0.385902851819992	0.0168312136083841
1.25105226039886	-0.671417236328125	-3.19613933563232	0.179650038480759	0.385862916707993	0.0168064534664154
1.25631976127625	-0.680501759052277	-3.19263815879822	0.179527088999748	0.386008381843567	0.016863789409399
1.25785863399506	-0.683384418487549	-3.18706107139587	0.17956106364727	0.38581445813179	0.016904154792428
1.26240158081055	-0.679627895355225	-3.18224334716797	0.179612621665001	0.385759323835373	0.0167984496802092
1.26517736911774	-0.680589139461517	-3.19566774368286	0.179682269692421	0.385611414909363	0.0165870934724808
1.26581597328186	-0.687579929828644	-3.19437336921692	0.179807737469673	0.385697662830353	0.0165766701102257
1.26978051662445	-0.69151359796524	-3.18218040466309	0.179747521877289	0.385664433240891	0.0165277663618326
1.2743980884552	-0.693795084953308	-3.17995810508728	0.179758980870247	0.3856281042099	0.0162843037396669
1.28275918960571	-0.698629558086395	-3.19795966148376	0.179772943258286	0.385583311319351	0.0159586500376463
1.28388571739197	-0.704040288925171	-3.19574022293091	0.179857850074768	0.385596603155136	0.0158446524292231
1.28783249855042	-0.707313120365143	-3.18472337722778	0.179911032319069	0.38556757569313	0.0157969780266285
1.28947699069977	-0.710341930389404	-3.18347144126892	0.180117323994637	0.385472446680069	0.0153892524540424
1.29618358612061	-0.714227020740509	-3.19859027862549	0.180058047175407	0.385436058044434	0.01509122364223
1.30002653598785	-0.726248800754547	-3.19941854476929	0.180092543363571	0.385449677705765	0.0148363457992673
1.30544650554657	-0.728987991809845	-3.18151021003723	0.180086612701416	0.385459065437317	0.0148037699982524
1.31252503395081	-0.729126334190369	-3.18035459518433	0.180182382464409	0.385315418243408	0.0145220477133989
1.31582057476044	-0.732920348644257	-3.19089269638062	0.180299237370491	0.385222256183624	0.0142134157940745
1.31836795806885	-0.738543927669525	-3.19905614852905	0.180434674024582	0.385299801826477	0.0142167713493109
1.32025527954102	-0.745639204978943	-3.19180107116699	0.180437043309212	0.385293483734131	0.0141253313049674
1.32645571231842	-0.746147572994232	-3.18195939064026	0.180449858307838	0.385175734758377	0.014042541384697
1.33354294300079	-0.744028329849243	-3.18919372558594	0.180502682924271	0.385064393281937	0.0137234274297953
1.33512222766876	-0.754040241241455	-3.1986243724823	0.180524632334709	0.384997993707657	0.0137816108763218
1.33999824523926	-0.753641366958618	-3.18217420578003	0.18072934448719	0.384906977415085	0.0138047626242042
1.34061980247498	-0.748212516307831	-3.17852258682251	0.180778279900551	0.384714305400848	0.0137914158403873
1.3424506187439	-0.754652798175812	-3.19083118438721	0.180917203426361	0.384558498859406	0.0137484213337302
1.35009503364563	-0.761683344841003	-3.19186663627625	0.180862814188004	0.384574264287949	0.0137191461399198
1.34709084033966	-0.764334857463837	-3.18345808982849	0.18090708553791	0.384408891201019	0.0139262713491917
1.35614860057831	-0.758529305458069	-3.17549896240234	0.18095488846302	0.384214997291565	0.0140339965000749
1.35610270500183	-0.755918145179749	-3.16972994804382	0.181053832173347	0.383869498968124	0.0140110496431589
1.35680794715881	-0.755743026733398	-3.18441605567932	0.181162744760513	0.383697897195816	0.0140102878212929
1.35514163970947	-0.753520011901855	-3.19029855728149	0.181211099028587	0.383592545986176	0.0141591336578131
1.3549382686615	-0.759785592556	-3.1760470867157	0.181301891803741	0.383410453796387	0.0144315166398883
1.35551631450653	-0.754507839679718	-3.1670823097229	0.18125993013382	0.383238285779953	0.0146635929122567
1.35649716854095	-0.753808617591858	-3.16108298301697	0.181268945336342	0.382942974567413	0.0147408517077565
1.36300361156464	-0.753502249717712	-3.17076539993286	0.181295052170753	0.382646024227142	0.014833957888186
1.36256468296051	-0.75120997428894	-3.17986178398132	0.181362479925156	0.382450342178345	0.0150183085352182
1.36220479011536	-0.751737534999847	-3.16705441474915	0.181426808238029	0.382211953401566	0.0152318328619003
1.35839152336121	-0.750007092952728	-3.15565156936646	0.181502521038055	0.381972014904022	0.0155233023688197
1.35638499259949	-0.74673718214035	-3.15230083465576	0.181579500436783	0.381724417209625	0.0157487671822309
1.35419535636902	-0.741733253002167	-3.14804339408875	0.181701421737671	0.381551861763	0.015884218737483
1.3538726568222	-0.739250659942627	-3.14379572868347	0.18179452419281	0.381227999925613	0.016003655269742
1.3553626537323	-0.740939438343048	-3.16525340080261	0.181801334023476	0.381061136722565	0.0159739870578051
1.35349857807159	-0.744398653507233	-3.16370868682861	0.18186391890049	0.380910366773605	0.0160074774175882
1.35425066947937	-0.745242238044739	-3.16144824028015	0.181936755776405	0.380835264921188	0.016162496060133
1.35574543476105	-0.746089220046997	-3.15153694152832	0.181913077831268	0.380496114492416	0.0162555892020464
1.36103761196136	-0.737536132335663	-3.13682866096497	0.181934028863907	0.380315721035004	0.0162593238055706
1.35911822319031	-0.738626778125763	-3.14348554611206	0.182104647159576	0.380023837089539	0.0161931589245796
1.3549017906189	-0.737889289855957	-3.15914416313171	0.182406827807426	0.379982858896255	0.0161682385951281
1.35589718818665	-0.739281833171844	-3.15468692779541	0.182475805282593	0.379886776208878	0.0161920972168446
1.35487461090088	-0.744863033294678	-3.1438512802124	0.182532846927643	0.379849046468735	0.0164278317242861
1.36014354228973	-0.743230044841766	-3.14479112625122	0.182519763708115	0.379868626594543	0.0162570364773273
1.36246192455292	-0.746761202812195	-3.14985394477844	0.182670280337334	0.37970569729805	0.0160792022943497
1.36564445495605	-0.745571255683899	-3.15704941749573	0.182894214987755	0.379739761352539	0.0160003341734409
1.36715316772461	-0.748645961284637	-3.15690040588379	0.182983160018921	0.379761278629303	0.0159806534647942
1.36551856994629	-0.753038644790649	-3.14936661720276	0.18316787481308	0.379738748073578	0.0160660855472088
1.36458766460419	-0.747166216373444	-3.14317488670349	0.183482766151428	0.379809498786926	0.0159901548177004
1.36455118656158	-0.7510946393013	-3.15400576591492	0.183691531419754	0.379867225885391	0.0157961752265692
1.36815059185028	-0.758170306682587	-3.16615843772888	0.183847799897194	0.380019724369049	0.0156827680766582
1.36722314357758	-0.758660018444061	-3.1683611869812	0.184088811278343	0.380180060863495	0.0157557800412178
1.37401163578033	-0.766656875610352	-3.15524697303772	0.18412059545517	0.380261421203613	0.0157800279557705
1.37749886512756	-0.760895967483521	-3.15777015686035	0.184314861893654	0.380249887704849	0.0157290026545525
1.37772154808044	-0.758801519870758	-3.1599006652832	0.184611231088638	0.380360931158066	0.0156127894297242
1.37711584568024	-0.758346557617188	-3.17129802703857	0.184906154870987	0.380443632602692	0.0155859757214785
1.37527644634247	-0.762160837650299	-3.16922998428345	0.185053333640099	0.380613774061203	0.0157024282962084
1.37824106216431	-0.76319807767868	-3.15508270263672	0.185127660632133	0.380767524242401	0.0157700106501579
1.37926971912384	-0.760622680187225	-3.15304613113403	0.185266241431236	0.38081294298172	0.0158226806670427
1.38625979423523	-0.759674370288849	-3.17025542259216	0.185437649488449	0.380838721990585	0.0156131954863667
1.38910603523254	-0.755848526954651	-3.16743564605713	0.185542404651642	0.380865216255188	0.0156252942979336
1.38467109203339	-0.758534669876099	-3.17632842063904	0.185595646500587	0.380828499794006	0.0158260185271502
1.38785624504089	-0.75531530380249	-3.17727875709534	0.185736745595932	0.380910992622375	0.0159167051315308
1.38295102119446	-0.752088010311127	-3.15703105926514	0.185908123850822	0.380793571472168	0.0161498356610537
1.38395917415619	-0.74198192358017	-3.16341471672058	0.185981974005699	0.380753189325333	0.0162166599184275
1.38282740116119	-0.744753956794739	-3.17079877853394	0.186001911759377	0.380688905715942	0.0162727609276772
1.38261246681213	-0.748705148696899	-3.1712281703949	0.185972362756729	0.380634844303131	0.0163717027753592
1.38473260402679	-0.742553353309631	-3.16287326812744	0.185903206467628	0.380580186843872	0.0166205316781998
1.38211238384247	-0.739427328109741	-3.15176224708557	0.185954317450523	0.380309641361237	0.0166989229619503
1.38445830345154	-0.735470116138458	-3.15397548675537	0.185948833823204	0.380159944295883	0.0167381893843412
1.37911927700043	-0.731368899345398	-3.16018867492676	0.185995191335678	0.380039811134338	0.0166094452142715
1.37649607658386	-0.733629286289215	-3.16619372367859	0.186037704348564	0.379943132400513	0.0167512111365795
1.3723623752594	-0.729835510253906	-3.14969229698181	0.185904964804649	0.379973441362381	0.0168566722422838
1.37779152393341	-0.72961699962616	-3.15054130554199	0.185812398791313	0.379817008972168	0.016710951924324
1.37792551517487	-0.732154726982117	-3.16579294204712	0.185780256986618	0.379760265350342	0.0166159104555845
1.37690699100494	-0.727980196475983	-3.1640419960022	0.185751527547836	0.379687160253525	0.016517149284482
1.37446773052216	-0.733260989189148	-3.15349769592285	0.185723438858986	0.379654586315155	0.0164488088339567
1.37126410007477	-0.728765666484833	-3.14766812324524	0.185712322592735	0.379615873098373	0.0163444075733423
1.37026703357697	-0.727403044700623	-3.14155888557434	0.185746416449547	0.379580467939377	0.0161345880478621
1.37296652793884	-0.72411435842514	-3.14092946052551	0.185623839497566	0.37953981757164	0.0157817900180817
1.3727411031723	-0.733658134937286	-3.16313672065735	0.185669615864754	0.379600793123245	0.0153607223182917
1.37618589401245	-0.741328001022339	-3.15776014328003	0.185416281223297	0.379715114831924	0.0151240667328238
1.37699484825134	-0.736333072185516	-3.14436483383179	0.18536165356636	0.379656940698624	0.0147661622613668
1.37628412246704	-0.737189054489136	-3.15067219734192	0.185396313667297	0.379636377096176	0.014177106320858
1.37497889995575	-0.745286583900452	-3.15921640396118	0.185403481125832	0.379788458347321	0.0137029774487019
1.37020635604858	-0.752425491809845	-3.15971708297729	0.185353815555573	0.379901438951492	0.0132711306214333
1.37218630313873	-0.75741320848465	-3.14291262626648	0.185162454843521	0.380077719688416	0.012817395851016
1.37603664398193	-0.762732207775116	-3.15306544303894	0.18511588871479	0.380000770092011	0.0121747441589832
1.37750208377838	-0.766907274723053	-3.15848278999329	0.185071647167206	0.380157887935638	0.0115126483142376
1.38208091259003	-0.774718523025513	-3.1598858833313	0.185038313269615	0.380204916000366	0.0109872538596392
1.37595129013062	-0.778880834579468	-3.15442085266113	0.185049384832382	0.380206763744354	0.0106197008863091
1.38245213031769	-0.782579839229584	-3.14429211616516	0.18497659265995	0.380254596471787	0.0101284980773926
1.37863373756409	-0.784717738628387	-3.15024542808533	0.184999942779541	0.3802390396595	0.0095936730504036
1.38013327121735	-0.790636479854584	-3.16435408592224	0.185045436024666	0.380298346281052	0.009047188796103
1.3849995136261	-0.800974249839783	-3.16376709938049	0.184916853904724	0.380315095186234	0.00865059066563845
1.38569843769073	-0.804611206054688	-3.15604138374329	0.184834390878677	0.380252867937088	0.00840863864868879
1.39203417301178	-0.805776000022888	-3.14378237724304	0.18473456799984	0.38023254275322	0.00810387916862965
1.39123511314392	-0.807457089424133	-3.1397500038147	0.184718877077103	0.379990756511688	0.00772987585514784
1.39627420902252	-0.807846486568451	-3.14698791503906	0.184682279825211	0.379975736141205	0.00744658382609487
1.39644348621368	-0.80716335773468	-3.1503758430481	0.184679463505745	0.379789352416992	0.0071687656454742
1.39999532699585	-0.809979796409607	-3.15786838531494	0.184772029519081	0.379737019538879	0.00706490594893694
1.39986205101013	-0.808495223522186	-3.1624116897583	0.184753105044365	0.379680782556534	0.00704060168936849
1.40597641468048	-0.811491787433624	-3.14345908164978	0.184616073966026	0.379536122083664	0.00709047261625528
1.41116011142731	-0.813166081905365	-3.13438010215759	0.18452325463295	0.379289358854294	0.0070005445741117
1.4125018119812	-0.820865213871002	-3.13752174377441	0.184449061751366	0.37899523973465	0.00695383362472057
1.41565239429474	-0.823063731193542	-3.13239169120789	0.184561669826508	0.378786623477936	0.00689149927347898
1.41761529445648	-0.827131867408752	-3.1360547542572	0.184680610895157	0.378602474927902	0.00694245845079422
1.41558635234833	-0.828068554401398	-3.13856959342957	0.184717178344727	0.37850433588028	0.00698917498812079
1.40000605583191	-0.824441194534302	-3.14087724685669	0.18491892516613	0.378576636314392	0.00720175309106708
1.39587008953094	-0.815033435821533	-3.13608121871948	0.184921532869339	0.378553152084351	0.00736594339832664
1.38996493816376	-0.804154872894287	-3.13612794876099	0.184985712170601	0.378521144390106	0.00763571728020906
1.38696014881134	-0.794435799121857	-3.14091968536377	0.185025915503502	0.378595918416977	0.00785865914076567
1.38055920600891	-0.791858017444611	-3.14288854598999	0.185093954205513	0.378591269254684	0.00817754957824945
1.38082218170166	-0.79284280538559	-3.15461611747742	0.185151889920235	0.37864750623703	0.00857098121196032
1.38212263584137	-0.793114006519318	-3.15112161636353	0.185187369585037	0.378509253263474	0.00902369432151318
1.38268184661865	-0.792898058891296	-3.14593458175659	0.185217916965485	0.378565847873688	0.00942867994308472
1.38318610191345	-0.789753437042236	-3.13734531402588	0.185211539268494	0.378380835056305	0.00986682344228029
1.38517391681671	-0.777405142784119	-3.1309187412262	0.185315147042274	0.378158569335938	0.0101728485897183
1.38152861595154	-0.769213497638702	-3.12911176681519	0.185266107320786	0.377999246120453	0.0103135537356138
1.37833786010742	-0.762751579284668	-3.14386343955994	0.185403108596802	0.377840727567673	0.010496424511075
1.36784398555756	-0.758800864219666	-3.15363550186157	0.185477614402771	0.377759009599686	0.0107242772355676
1.36577308177948	-0.763834774494171	-3.14081072807312	0.185523808002472	0.377639651298523	0.0110101578757167
1.37216150760651	-0.756885707378387	-3.13411641120911	0.185366317629814	0.377442747354507	0.0116616934537888
1.37137913703918	-0.749976575374603	-3.12090396881104	0.18526017665863	0.377317070960999	0.0123351467773318
1.37890183925629	-0.735788404941559	-3.1233446598053	0.185171008110046	0.377169668674469	0.0128503637388349
1.37700247764587	-0.732010424137115	-3.13651776313782	0.185168713331223	0.37685164809227	0.012999540194869
1.3772953748703	-0.726585865020752	-3.14077997207642	0.185132816433907	0.376713812351227	0.0130888912826777
1.36917757987976	-0.726697385311127	-3.13146901130676	0.185115501284599	0.376356810331345	0.0132965557277203
1.36735594272614	-0.727597117424011	-3.12365698814392	0.185229629278183	0.37616828083992	0.0134579380974174
1.36469972133636	-0.723000168800354	-3.11199617385864	0.185314193367958	0.37597867846489	0.0133202951401472
1.35605490207672	-0.725324869155884	-3.10216808319092	0.185399770736694	0.375790327787399	0.0130997793748975
1.3510000705719	-0.724543690681458	-3.11581015586853	0.185442939400673	0.375712037086487	0.0129648521542549
1.34247052669525	-0.721767604351044	-3.12676167488098	0.185527727007866	0.375741958618164	0.012761521153152
1.33873665332794	-0.718841910362244	-3.12918710708618	0.185456141829491	0.375765383243561	0.0126495519652963
1.33969855308533	-0.724172234535217	-3.13174510002136	0.185319200158119	0.375865906476974	0.0126554640009999
1.33494031429291	-0.721703231334686	-3.14085626602173	0.185322359204292	0.375970929861069	0.0126975253224373
1.33701312541962	-0.723133683204651	-3.12823939323425	0.185212582349777	0.376058310270309	0.0127758970484138
1.33943951129913	-0.721148431301117	-3.11941194534302	0.185167744755745	0.37591877579689	0.0126951420679688
1.34163451194763	-0.721861124038696	-3.11296963691711	0.185189113020897	0.375946581363678	0.0125667974352837
1.34195518493652	-0.722428560256958	-3.11690044403076	0.185146793723106	0.375900417566299	0.0121369399130344
1.34290111064911	-0.726008296012878	-3.11783599853516	0.185155123472214	0.375810712575912	0.0117097282782197
1.34335720539093	-0.72964483499527	-3.13081312179565	0.18519926071167	0.375813156366348	0.0112401144579053
1.33921349048615	-0.731637597084045	-3.13516163825989	0.18526890873909	0.375926852226257	0.010803054086864
1.34083807468414	-0.733065843582153	-3.13146042823792	0.185175955295563	0.375884205102921	0.0104529904201627
1.3435230255127	-0.741808593273163	-3.12337589263916	0.185040518641472	0.375819027423859	0.0102396802976727
1.34895896911621	-0.740085184574127	-3.1091194152832	0.184910342097282	0.37580481171608	0.00983351655304432
1.35353755950928	-0.744583427906036	-3.11082124710083	0.184808969497681	0.375659435987473	0.00943924579769373
1.36302006244659	-0.750857770442963	-3.11303973197937	0.184762418270111	0.375543385744095	0.00903403293341398
1.36560618877411	-0.75605171918869	-3.12050485610962	0.18468514084816	0.375466138124466	0.00862598139792681
1.36309373378754	-0.761201441287994	-3.11515045166016	0.184703469276428	0.375534772872925	0.00819278694689274
1.36335921287537	-0.766051292419434	-3.11777544021606	0.184647083282471	0.375561952590942	0.00786661729216576
1.3649023771286	-0.764951884746552	-3.12267994880676	0.184555768966675	0.375534117221832	0.00751303602010012
1.35874152183533	-0.772817552089691	-3.11892986297607	0.184467062354088	0.375612318515778	0.00718167470768094
1.35960233211517	-0.774491727352142	-3.11161828041077	0.184418395161629	0.375612646341324	0.00682184705510736
1.36590433120728	-0.77392578125	-3.10664868354797	0.184381917119026	0.375544756650925	0.00675338413566351
1.37142586708069	-0.77252322435379	-3.10262656211853	0.184224724769592	0.375570058822632	0.00668747071176767
1.37619709968567	-0.773336291313171	-3.10959815979004	0.184142932295799	0.375499188899994	0.0067521845921874
1.37816333770752	-0.773211896419525	-3.10627698898315	0.184066012501717	0.375458478927612	0.00664877193048596
1.37877070903778	-0.779498100280762	-3.11702799797058	0.183990582823753	0.375486969947815	0.0064702951349318
1.37880754470825	-0.777326226234436	-3.1272656917572	0.183976054191589	0.375506997108459	0.00617236737161875
1.38218903541565	-0.790087640285492	-3.12259078025818	0.183930784463882	0.375517338514328	0.00597174186259508
1.38592660427094	-0.790970385074615	-3.11987709999084	0.183859825134277	0.37549814581871	0.00590043608099222
1.38787460327148	-0.791964948177338	-3.10102009773254	0.183770358562469	0.375389665365219	0.00571619672700763
1.3945050239563	-0.790757715702057	-3.10040998458862	0.183812320232391	0.375334352254868	0.0054757297039032
1.39347767829895	-0.791082084178925	-3.11475658416748	0.183847799897194	0.375212043523788	0.0053242975845933
1.39870190620422	-0.791073501110077	-3.1214816570282	0.183928549289703	0.375386387109756	0.00516618881374598
1.39601349830627	-0.791298806667328	-3.12086772918701	0.18393087387085	0.375426679849625	0.00510476855561137
1.40105593204498	-0.795172929763794	-3.12629771232605	0.183995515108109	0.375598281621933	0.00523289479315281
1.40165603160858	-0.798894762992859	-3.13019013404846	0.183935344219208	0.375637084245682	0.00527663389220834
1.40526068210602	-0.797577440738678	-3.12929821014404	0.183998227119446	0.375806331634521	0.00538414297625422
1.40473890304565	-0.802485406398773	-3.12043118476868	0.184101954102516	0.37594074010849	0.00543544255197048
1.41015923023224	-0.802098333835602	-3.12338066101074	0.184222355484962	0.376097828149796	0.00542648835107684
1.41134202480316	-0.805089771747589	-3.12441444396973	0.184267997741699	0.37630021572113	0.00542684458196163
1.41492092609406	-0.80454421043396	-3.11660075187683	0.184325382113457	0.376508891582489	0.00540218269452453
1.42037379741669	-0.808582127094269	-3.12025094032288	0.184408247470856	0.376695543527603	0.0052556018345058
1.4284029006958	-0.802567183971405	-3.13422513008118	0.184575721621513	0.376863151788712	0.00512225367128849
1.42824268341064	-0.809890329837799	-3.14717173576355	0.184661895036697	0.377157479524612	0.00511838868260384
1.4312356710434	-0.811545491218567	-3.14372587203979	0.184823736548424	0.377441972494125	0.00521590653806925
1.42903137207031	-0.81414932012558	-3.14345598220825	0.185029357671738	0.377624601125717	0.00531286094337702
1.43300175666809	-0.812583565711975	-3.13275909423828	0.185141161084175	0.377901285886765	0.00541438162326813
1.43026757240295	-0.810594975948334	-3.1335232257843	0.185362473130226	0.378084003925323	0.00543857039883733
1.43399822711945	-0.810855329036713	-3.14354109764099	0.185539796948433	0.378416299819946	0.00541079835966229
1.43594837188721	-0.813666701316834	-3.15527892112732	0.185667708516121	0.378640204668045	0.00529888272285461
1.43934190273285	-0.822083294391632	-3.16403532028198	0.185782581567764	0.378937125205994	0.00526844011619687
1.44016253948212	-0.823851943016052	-3.17262983322144	0.185886561870575	0.379194170236588	0.00525728147476912
1.44396960735321	-0.825715720653534	-3.16172480583191	0.186003550887108	0.379498302936554	0.00530289998278022
1.45057690143585	-0.825649619102478	-3.15112042427063	0.186011761426926	0.379630118608475	0.00529026798903942
1.45197427272797	-0.821707665920258	-3.15484476089478	0.186189666390419	0.379776746034622	0.00522095197811723
1.45334982872009	-0.821523487567902	-3.16526746749878	0.186412483453751	0.380080819129944	0.00505527062341571
1.45012032985687	-0.826687395572662	-3.17901134490967	0.186591491103172	0.380285173654556	0.0049984254874289
1.45708584785461	-0.827764987945557	-3.18169498443604	0.186729848384857	0.380570828914642	0.00501952134072781
1.45320415496826	-0.833346307277679	-3.17512392997742	0.186793804168701	0.380815327167511	0.00502819195389748
1.45523250102997	-0.8364537358284	-3.16709136962891	0.186777949333191	0.380962610244751	0.00506901601329446
1.45630538463593	-0.831229627132416	-3.17086148262024	0.186993449926376	0.381120651960373	0.00500149093568325
1.46675229072571	-0.832777440547943	-3.16762852668762	0.186921045184135	0.38116666674614	0.00488831847906113
1.46880948543549	-0.835396289825439	-3.17853832244873	0.187017008662224	0.381287783384323	0.00475278496742249
1.47234106063843	-0.838582396507263	-3.18825101852417	0.187097832560539	0.381385058164597	0.00472027296200395
1.47623527050018	-0.837068974971771	-3.17819547653198	0.187193781137466	0.381339579820633	0.00485388468950987
1.47358310222626	-0.838266372680664	-3.17627120018005	0.187167316675186	0.381397008895874	0.00495182769373059
1.46944940090179	-0.831945598125458	-3.16926789283752	0.187283366918564	0.381398230791092	0.00502823619171977
1.47310662269592	-0.832147896289825	-3.17049098014832	0.187374994158745	0.381397247314453	0.00500991195440292
1.47844398021698	-0.831567108631134	-3.18099546432495	0.187306940555573	0.381263166666031	0.00503222225233912
1.47328007221222	-0.837741613388062	-3.19035077095032	0.187324836850166	0.38130396604538	0.00511326408013701
1.47955870628357	-0.839361310005188	-3.18069434165955	0.187200829386711	0.381334155797958	0.00526143563911319
1.47674894332886	-0.833808064460754	-3.17336010932922	0.187104135751724	0.381142795085907	0.00548799661919475
1.47969508171082	-0.825920283794403	-3.17032527923584	0.187144637107849	0.380943715572357	0.00555065320804715
1.48058128356934	-0.823034882545471	-3.16240358352661	0.187076345086098	0.38072869181633	0.00559076247736812
1.47944474220276	-0.820174932479858	-3.17357039451599	0.187173098325729	0.380644112825394	0.00566410599276423
1.47616827487946	-0.82040411233902	-3.18760013580322	0.187093630433083	0.380489230155945	0.00583522627130151
1.47343826293945	-0.819588720798492	-3.17047929763794	0.187049821019173	0.380411475896835	0.00614298786967993
1.47295701503754	-0.812758147716522	-3.16318535804749	0.186910226941109	0.380207628011703	0.00635404093191028
1.47474300861359	-0.809712409973145	-3.16191983222961	0.186781466007233	0.379960805177689	0.00634751562029123
1.47772574424744	-0.806454122066498	-3.17437434196472	0.186632797122002	0.379764646291733	0.00648905755952001
1.47417414188385	-0.804088056087494	-3.17192149162292	0.186577364802361	0.379546910524368	0.00672617461532354
1.46779787540436	-0.797691285610199	-3.15952348709106	0.186524197459221	0.379359304904938	0.00707032764330506
1.46347272396088	-0.789809226989746	-3.14487814903259	0.18645441532135	0.379048407077789	0.00737809855490923
1.46107625961304	-0.782541453838348	-3.15103340148926	0.186382621526718	0.378729194402695	0.00749171571806073
1.45642447471619	-0.782640159130096	-3.15812516212463	0.186246231198311	0.378613233566284	0.00767836254090071
1.45237529277802	-0.780298233032227	-3.15866851806641	0.186121225357056	0.378438770771027	0.00802399590611458
1.45176124572754	-0.776259124279022	-3.14834475517273	0.185912519693375	0.378204345703125	0.00834994670003653
1.45030760765076	-0.764007031917572	-3.13785409927368	0.185801938176155	0.377814292907715	0.00866235047578812
1.44490134716034	-0.760315895080566	-3.13037014007568	0.185708984732628	0.377617806196213	0.00895779021084309
1.43648874759674	-0.749393343925476	-3.13337635993958	0.185641333460808	0.377411335706711	0.00916613731533289
1.43561625480652	-0.743066251277924	-3.13911700248718	0.185582101345062	0.377076089382172	0.00928157009184361
1.4285374879837	-0.73884505033493	-3.14691805839539	0.185492157936096	0.376926422119141	0.00948324706405401
1.4209725856781	-0.735984444618225	-3.14011812210083	0.185418888926506	0.376824140548706	0.00971003528684378
1.41577410697937	-0.733240067958832	-3.12461256980896	0.185235008597374	0.37665644288063	0.0100143812596798
1.41383588314056	-0.726015031337738	-3.11765170097351	0.18517729640007	0.376440614461899	0.0101751554757357
1.41411793231964	-0.720644593238831	-3.11733865737915	0.184963837265968	0.376295953989029	0.0102067291736603
1.41015553474426	-0.717022359371185	-3.12162041664124	0.184886291623116	0.376092851161957	0.010187828913331
1.41138899326324	-0.711612522602081	-3.12706255912781	0.184821590781212	0.37598180770874	0.0101748835295439
1.41158616542816	-0.708364009857178	-3.13385081291199	0.184685215353966	0.375819891691208	0.0101999659091234
1.40735042095184	-0.709058165550232	-3.12498188018799	0.184620097279549	0.375828802585602	0.0103448173031211
1.39963519573212	-0.699838876724243	-3.11271238327026	0.184629917144775	0.375692516565323	0.0104762613773346
1.39499068260193	-0.695043861865997	-3.11189365386963	0.184615194797516	0.375715851783752	0.0104492362588644
1.39143216609955	-0.690795660018921	-3.10842442512512	0.184584781527519	0.375644654035568	0.010323990136385
1.38637447357178	-0.692531704902649	-3.11718082427979	0.184533938765526	0.375701129436493	0.0102138034999371
1.38563239574432	-0.68924880027771	-3.13137650489807	0.184455662965775	0.375778704881668	0.00995702389627695
1.38036644458771	-0.698378443717957	-3.1299147605896	0.184384360909462	0.37586972117424	0.00968041736632586
1.38085639476776	-0.702380478382111	-3.12439823150635	0.184238195419312	0.375822484493256	0.0093283299356699
1.38047862052917	-0.703949928283691	-3.11631846427917	0.1841801404953	0.375958651304245	0.00937187112867832
1.38578343391418	-0.695862591266632	-3.10901069641113	0.184046059846878	0.375899314880371	0.00948849227279425
1.38428103923798	-0.690006196498871	-3.11412715911865	0.184030309319496	0.375920593738556	0.0095552010461688
1.38177192211151	-0.685701072216034	-3.12130165100098	0.184057012200356	0.376022607088089	0.00949924811720848
1.37366092205048	-0.690507590770721	-3.1287088394165	0.184053644537926	0.376094043254852	0.009224908426404
1.37056934833527	-0.692231237888336	-3.13013458251953	0.184074848890305	0.376129239797592	0.00906218029558659
1.3673928976059	-0.690685093402863	-3.12118744850159	0.184085488319397	0.37621796131134	0.00884099770337343
1.36549377441406	-0.690870940685272	-3.11013531684875	0.183982864022255	0.376292705535889	0.00867809634655714
1.36031687259674	-0.693713665008545	-3.11109590530396	0.183927893638611	0.376380532979965	0.00844526570290327
1.36217272281647	-0.689655244350433	-3.11513829231262	0.183947265148163	0.376435399055481	0.0082075959071517
1.3641939163208	-0.688958466053009	-3.11968493461609	0.183893367648125	0.376491159200668	0.00797800719738007
1.3639897108078	-0.689161241054535	-3.12515616416931	0.183851167559624	0.376583427190781	0.00783351808786392
1.36234676837921	-0.68757289648056	-3.13722324371338	0.183884799480438	0.376598834991455	0.00779105955734849
1.36465466022491	-0.685409128665924	-3.13095736503601	0.18385423719883	0.376715093851089	0.00768894841894507
1.36056697368622	-0.689868450164795	-3.13016366958618	0.183784916996956	0.376817315816879	0.00763675151392818
1.35865199565887	-0.69100695848465	-3.12706589698792	0.183802664279938	0.376877784729004	0.0075155533850193
1.35083258152008	-0.695144414901733	-3.12543702125549	0.183844327926636	0.376906901597977	0.00749914953485131
1.34622168540955	-0.69008469581604	-3.11055588722229	0.183922216296196	0.377176284790039	0.0072893681935966
1.33699607849121	-0.689511001110077	-3.11047530174255	0.183967962861061	0.377195447683334	0.00711594335734844
1.33834648132324	-0.685352385044098	-3.11198616027832	0.184033527970314	0.377277880907059	0.0068713529035449
1.33885633945465	-0.685086071491241	-3.12110686302185	0.183934256434441	0.377372920513153	0.00651941122487187
1.33949208259583	-0.686909854412079	-3.13073778152466	0.183958649635315	0.377487450838089	0.00632748985663056
1.33416676521301	-0.687492787837982	-3.13708782196045	0.183939322829247	0.377518147230148	0.0062982109375298
1.33820474147797	-0.686188936233521	-3.1368842124939	0.183861702680588	0.377582252025604	0.00629086513072252
1.33800387382507	-0.687366902828217	-3.13757658004761	0.18385648727417	0.377536743879318	0.00640449300408363
1.33621776103973	-0.6885946393013	-3.12600898742676	0.18378746509552	0.377616941928864	0.00666112778708339
1.33700382709503	-0.685728192329407	-3.11049890518188	0.183804795145988	0.377457916736603	0.00683081708848476
1.33198845386505	-0.677715539932251	-3.11022472381592	0.183790892362595	0.377412796020508	0.00693390564993024
1.32952666282654	-0.675004601478577	-3.10945606231689	0.183859959244728	0.377249658107758	0.00694517651572824
1.32538819313049	-0.670512497425079	-3.12273097038269	0.183929458260536	0.377280294895172	0.00699661718681455
1.31842792034149	-0.666674792766571	-3.13121366500854	0.184037789702415	0.377172261476517	0.00712507870048285
1.31764113903046	-0.668787002563477	-3.13056898117065	0.184029281139374	0.377095073461533	0.00743476394563913
1.31449389457703	-0.668032288551331	-3.12258625030518	0.184001103043556	0.377018809318542	0.00779708381742239
1.31093263626099	-0.66515988111496	-3.10963892936707	0.184041082859039	0.377061724662781	0.00807682052254677
1.31742060184479	-0.657297134399414	-3.10761666297913	0.18396469950676	0.376910924911499	0.00830627419054508
1.31709337234497	-0.655596375465393	-3.12149477005005	0.184037268161774	0.376763910055161	0.00842047203332186
1.31506240367889	-0.652605175971985	-3.12599158287048	0.184059351682663	0.3767249584198	0.00862832833081484
1.30926525592804	-0.656282007694244	-3.12816643714905	0.184182018041611	0.376618921756744	0.00892629381269217
1.30865061283112	-0.651156008243561	-3.12416076660156	0.184306859970093	0.376587599515915	0.00920493435114622
1.30208444595337	-0.650069534778595	-3.11471748352051	0.184415489435196	0.376486659049988	0.00943008437752724
1.30124258995056	-0.646216154098511	-3.103511095047	0.184521332383156	0.376358062028885	0.00963266286998987
1.29782629013062	-0.642365574836731	-3.11365938186646	0.184705004096031	0.376273393630981	0.00988275092095137
1.29652464389801	-0.63594788312912	-3.10657000541687	0.18486699461937	0.376264691352844	0.0100936992093921
1.29255938529968	-0.638840019702911	-3.11432194709778	0.18504336476326	0.376268327236176	0.0102607263252139
1.29106271266937	-0.635405838489532	-3.11801815032959	0.185165151953697	0.376262575387955	0.0105011323466897
1.29051125049591	-0.638707339763641	-3.12906646728516	0.18537412583828	0.376276850700378	0.0106512643396854
1.28898465633392	-0.636537551879883	-3.13240790367126	0.185560464859009	0.376449376344681	0.0108325956389308
1.2898063659668	-0.644478857517242	-3.13199210166931	0.185695335268974	0.376498132944107	0.011148389428854
1.29253280162811	-0.637160360813141	-3.12234616279602	0.185914561152458	0.376632899045944	0.0114252883940935
1.29441571235657	-0.636223375797272	-3.11519908905029	0.186132997274399	0.376593321561813	0.011513133533299
1.29743611812592	-0.634954810142517	-3.11990356445313	0.186452552676201	0.376689463853836	0.0116007868200541
1.29722392559052	-0.633674263954163	-3.13430404663086	0.186752513051033	0.376835644245148	0.0117487451061606
1.30016100406647	-0.634665429592133	-3.14760565757751	0.187167853116989	0.377152115106583	0.0118076056241989
1.2961962223053	-0.635999798774719	-3.15624785423279	0.187402933835983	0.377371847629547	0.0119745656847954
1.29620516300201	-0.640233635902405	-3.15197563171387	0.187787771224976	0.377728551626205	0.0122934868559241
1.29676973819733	-0.640418469905853	-3.14911460876465	0.188023060560226	0.378052651882172	0.0124749001115561
1.3017543554306	-0.641956686973572	-3.14382863044739	0.188399195671082	0.378280103206635	0.0126824313774705
1.30356955528259	-0.642013907432556	-3.14699339866638	0.188667878508568	0.378657400608063	0.0128678185865283
1.30705952644348	-0.641198039054871	-3.16058564186096	0.189077615737915	0.37893745303154	0.0128963338211179
1.31487536430359	-0.642582535743713	-3.16673254966736	0.189348071813583	0.379282057285309	0.0129738356918097
1.31452596187592	-0.646538496017456	-3.17725539207459	0.189717411994934	0.379516124725342	0.0132728572934866
1.3143265247345	-0.643694460391998	-3.17502760887146	0.190048575401306	0.379958719015121	0.0135428188368678
1.31011700630188	-0.645041465759277	-3.16879987716675	0.190485268831253	0.380281895399094	0.0139200827106833
1.31197667121887	-0.637617826461792	-3.17021203041077	0.190926820039749	0.380609393119812	0.0141961602494121
1.31285715103149	-0.637900173664093	-3.18186092376709	0.191237986087799	0.38086473941803	0.0143036851659417
1.31273329257965	-0.63668030500412	-3.18073987960815	0.191527411341667	0.38116243481636	0.0145134665071964
1.31087040901184	-0.639369964599609	-3.20730710029602	0.191820964217186	0.381516516208649	0.0147475814446807
1.31139051914215	-0.641614675521851	-3.19832563400269	0.192014962434769	0.38194927573204	0.0151273412629962
1.31516861915588	-0.636011362075806	-3.18856382369995	0.192187950015068	0.382100909948349	0.015453863888979
1.31611001491547	-0.630356729030609	-3.19271183013916	0.19253072142601	0.382157504558563	0.0157035607844591
1.31764626502991	-0.626066327095032	-3.2051842212677	0.192814856767654	0.382451266050339	0.0158821120858192
1.30742204189301	-0.62715882062912	-3.22005391120911	0.193098098039627	0.382634997367859	0.0161767397075891
1.3096616268158	-0.626996457576752	-3.20844054222107	0.193267017602921	0.38286754488945	0.0166740510612726
1.30901944637299	-0.621743500232697	-3.19733715057373	0.193345531821251	0.382967412471771	0.0169330462813377
1.31004393100739	-0.619542300701141	-3.20688414573669	0.193523049354553	0.38301345705986	0.0171554926782846
1.31414437294006	-0.61543071269989	-3.22172212600708	0.193646565079689	0.383229374885559	0.0172508526593447
1.30732822418213	-0.615096271038055	-3.22521448135376	0.193733111023903	0.383187621831894	0.0175331886857748
1.3053834438324	-0.608831703662872	-3.21812105178833	0.193977385759354	0.383296996355057	0.0179479923099279
1.30218815803528	-0.601243495941162	-3.19663381576538	0.194085717201233	0.383255064487457	0.0181726384907961
1.29859745502472	-0.602951169013977	-3.21739721298218	0.194194987416267	0.383314579725266	0.0183382295072079
1.29916572570801	-0.604852378368378	-3.22203063964844	0.194199666380882	0.383483171463013	0.0185250416398048
1.29541873931885	-0.602123737335205	-3.20415377616882	0.194246858358383	0.383311778306961	0.0188463218510151
1.29647433757782	-0.594623744487762	-3.20893597602844	0.194301098585129	0.383205980062485	0.0189549066126347
1.29582488536835	-0.590824604034424	-3.20957064628601	0.19440533220768	0.383204162120819	0.0190784893929958
1.28917741775513	-0.593660831451416	-3.22042274475098	0.194488883018494	0.383189171552658	0.0192429628223181
1.28322911262512	-0.594998121261597	-3.21419310569763	0.194436609745026	0.383238643407822	0.0194756612181664
1.28114807605743	-0.5923912525177	-3.20359468460083	0.194352984428406	0.383178114891052	0.0197050254791975
1.28569209575653	-0.590741872787476	-3.21940779685974	0.194357454776764	0.383076846599579	0.0196415949612856
1.28302216529846	-0.589881062507629	-3.21209979057312	0.194406300783157	0.383066982030869	0.0196847133338451
1.27762961387634	-0.593170523643494	-3.21837949752808	0.194407850503922	0.383015811443329	0.0198700856417418
1.27428925037384	-0.585937976837158	-3.19397854804993	0.194434434175491	0.382936298847198	0.0199705846607685
1.27206122875214	-0.583575367927551	-3.19922184944153	0.19441531598568	0.382818192243576	0.0198978912085295
1.27326500415802	-0.589030086994171	-3.21521353721619	0.194414108991623	0.382867455482483	0.0196998659521341
1.27325987815857	-0.591891050338745	-3.20238351821899	0.194167762994766	0.38281974196434	0.0198335181921721
1.27189826965332	-0.584256112575531	-3.2005021572113	0.194155901670456	0.382635325193405	0.0197374857962132
1.26900136470795	-0.585671722888947	-3.2180495262146	0.194265201687813	0.382574200630188	0.0195962488651276
1.26818430423737	-0.586771547794342	-3.20748710632324	0.194177314639091	0.382661312818527	0.0197326503694057
1.26881873607635	-0.585957884788513	-3.1957368850708	0.194062724709511	0.382556587457657	0.0196739993989468
1.2713508605957	-0.587178111076355	-3.20479965209961	0.193991050124168	0.382474899291992	0.0195850320160389
1.27703416347504	-0.584398329257965	-3.21077179908752	0.193905636668205	0.382443189620972	0.019478065893054
1.27424228191376	-0.587694823741913	-3.20688199996948	0.19390270113945	0.382349848747253	0.0196136385202408
1.27359318733215	-0.584328413009644	-3.19661331176758	0.193916067481041	0.38227054476738	0.0196737088263035
1.27425801753998	-0.582986295223236	-3.19927287101746	0.193895444273949	0.382250905036926	0.0196181107312441
1.27041971683502	-0.589413583278656	-3.21514320373535	0.193923592567444	0.382251799106598	0.0196424126625061
1.27331018447876	-0.595937073230743	-3.19836735725403	0.193731263279915	0.382238298654556	0.0196946486830711
1.27163469791412	-0.584340333938599	-3.20059943199158	0.193774864077568	0.382085114717484	0.0196460206061602
1.26656913757324	-0.585979104042053	-3.21179628372192	0.193816661834717	0.382073223590851	0.0195387154817581
1.26380026340485	-0.58835381269455	-3.2081184387207	0.193882048130035	0.382112741470337	0.0197189189493656
1.26107728481293	-0.583131492137909	-3.19444990158081	0.193658053874969	0.382191985845566	0.0197483487427235
1.26183259487152	-0.583219885826111	-3.20050311088562	0.193630158901215	0.382112920284271	0.0196962915360928
1.26508641242981	-0.579210221767426	-3.21125626564026	0.193644762039185	0.382144212722778	0.0197507534176111
1.25566923618317	-0.5808145403862	-3.19697189331055	0.193592697381973	0.382090061903	0.0198974516242743
1.25334692001343	-0.57339996099472	-3.19827961921692	0.193601995706558	0.381995469331741	0.0199782941490412
1.25344634056091	-0.574508965015411	-3.20745635032654	0.193562284111977	0.382004499435425	0.0199522469192743
1.2516450881958	-0.577817320823669	-3.21305513381958	0.193430185317993	0.38202440738678	0.0201065428555012
1.25209176540375	-0.575906753540039	-3.20066094398499	0.193300992250443	0.381974458694458	0.0202143006026745
1.25574707984924	-0.573668301105499	-3.18814849853516	0.193118959665298	0.381663471460342	0.0202888883650303
1.25324702262878	-0.568161368370056	-3.20564341545105	0.193135514855385	0.381446927785873	0.0200789012014866
1.24912750720978	-0.571246266365051	-3.19841647148132	0.193088352680206	0.381420582532883	0.0202668011188507
1.24949526786804	-0.568209886550903	-3.18716311454773	0.192904695868492	0.381274104118347	0.0203095786273479
1.25252497196198	-0.569074213504791	-3.18355774879456	0.192698314785957	0.381033927202225	0.0201997198164463
1.25292372703552	-0.569840013980865	-3.19857120513916	0.192633852362633	0.380900621414185	0.0201387200504541
1.25037562847137	-0.568619668483734	-3.1814501285553	0.192436024546623	0.380687683820724	0.0201986134052277
1.24302136898041	-0.56230092048645	-3.176029920578	0.192436262965202	0.38049328327179	0.020289346575737
1.24004781246185	-0.562956869602203	-3.18005466461182	0.192335918545723	0.380373448133469	0.0200598016381264
1.23933708667755	-0.569869339466095	-3.18522787094116	0.19204381108284	0.380225300788879	0.0200872141867876
1.23584973812103	-0.569351613521576	-3.17735004425049	0.191863223910332	0.380077511072159	0.0200918540358543
1.23405766487122	-0.561828851699829	-3.17176103591919	0.191756948828697	0.379812657833099	0.0199956875294447
1.22974276542664	-0.561025440692902	-3.18704271316528	0.191653862595558	0.379667520523071	0.0198338739573956
1.226886510849	-0.564063489437103	-3.18648028373718	0.191541448235512	0.379585206508636	0.0198044683784246
1.22319328784943	-0.562246739864349	-3.17841362953186	0.191322639584541	0.379509836435318	0.0199410617351532
1.22873210906982	-0.562760770320892	-3.16438317298889	0.191026851534843	0.379393041133881	0.019736185669899
1.23261165618896	-0.561661124229431	-3.1728138923645	0.190867781639099	0.379154771566391	0.0196513626724482
1.23556101322174	-0.564770340919495	-3.18183445930481	0.190743580460548	0.37897777557373	0.0195543617010117
1.23579847812653	-0.569633185863495	-3.17028141021729	0.190619394183159	0.378961831331253	0.0195761136710644
1.23748648166656	-0.564382553100586	-3.16288280487061	0.190641358494759	0.378814041614532	0.0194614753127098
1.2425125837326	-0.57077544927597	-3.17821526527405	0.190441429615021	0.378756314516068	0.0191855952143669
1.24845576286316	-0.582240402698517	-3.17204213142395	0.190281212329865	0.378736585378647	0.0191288944333792
1.25527966022491	-0.576233685016632	-3.15205383300781	0.190169185400009	0.378710925579071	0.0189473312348127
1.25940883159637	-0.582652509212494	-3.15009164810181	0.190100342035294	0.378549754619598	0.0185662414878607
1.26013374328613	-0.584644138813019	-3.17619252204895	0.190241575241089	0.378762245178223	0.0182714592665434
1.26179623603821	-0.593453168869019	-3.16474914550781	0.190154895186424	0.378818392753601	0.0181799437850714
1.26068663597107	-0.597334980964661	-3.15458416938782	0.190059959888458	0.37910932302475	0.0179235227406025
1.26516211032867	-0.59890228509903	-3.16227698326111	0.19000880420208	0.379322439432144	0.0175513457506895
1.26886451244354	-0.606475114822388	-3.17620229721069	0.190014198422432	0.379555553197861	0.0172695592045784
1.26221692562103	-0.605607271194458	-3.16597676277161	0.190123021602631	0.379829466342926	0.0172076746821404
1.26197648048401	-0.60569816827774	-3.17262959480286	0.19012539088726	0.380088150501251	0.0169811900705099
1.2650693655014	-0.607326805591583	-3.19135093688965	0.190103769302368	0.380314916372299	0.0168587900698185
1.27190279960632	-0.622842192649841	-3.1922721862793	0.190099582076073	0.380631327629089	0.0169565826654434
1.28424143791199	-0.616244792938232	-3.18223786354065	0.190098911523819	0.38082829117775	0.0171382948756218
1.2892838716507	-0.617530107498169	-3.17381310462952	0.190107420086861	0.380946427583694	0.0172295905649662
1.29102849960327	-0.61275327205658	-3.1945698261261	0.190290510654449	0.381110519170761	0.0172450039535761
1.29458367824554	-0.61409592628479	-3.19652438163757	0.190303668379784	0.381295323371887	0.0175653900951147
1.29657030105591	-0.618120074272156	-3.19131541252136	0.190314814448357	0.381520360708237	0.0179047044366598
1.31046545505524	-0.614036381244659	-3.18210744857788	0.190234214067459	0.38162562251091	0.0182226058095694
1.32036662101746	-0.615293681621552	-3.18304824829102	0.190280556678772	0.381691932678223	0.0182694103568792
1.32296574115753	-0.622012674808502	-3.20174622535706	0.190346091985703	0.381740093231201	0.0186855345964432
1.32396125793457	-0.614941895008087	-3.17571067810059	0.190458223223686	0.381826341152191	0.0189793538302183
1.32516467571259	-0.610452830791473	-3.18949675559998	0.19048684835434	0.381814211606979	0.0191724039614201
1.32441508769989	-0.619200587272644	-3.20470070838928	0.190457314252853	0.382044434547424	0.0193193759769201
1.33279490470886	-0.619175136089325	-3.18981385231018	0.190352499485016	0.382065504789352	0.0197767000645399
1.33590364456177	-0.612736403942108	-3.18302345275879	0.190327689051628	0.381944954395294	0.0200283918529749
1.34228539466858	-0.61209762096405	-3.18105435371399	0.190316990017891	0.381910532712936	0.0201394148170948
1.33888185024261	-0.609671056270599	-3.19890713691711	0.190366193652153	0.381947308778763	0.0202575381845236
1.33749961853027	-0.613985896110535	-3.20108532905579	0.190392673015594	0.382083535194397	0.0204923003911972
1.33948743343353	-0.61338073015213	-3.1860933303833	0.190207406878471	0.382084339857101	0.0207480378448963
1.34210419654846	-0.608592212200165	-3.18914008140564	0.190114393830299	0.381969749927521	0.0207564979791641
1.34824895858765	-0.615114212036133	-3.20021843910217	0.189996778964996	0.38192954659462	0.0206945464015007
1.34876000881195	-0.612397491931915	-3.19842290878296	0.189997285604477	0.381874859333038	0.0208151694387197
1.34409260749817	-0.613654613494873	-3.17825222015381	0.18995763361454	0.381737142801285	0.0209571681916714
1.3468531370163	-0.614100456237793	-3.19525218009949	0.189902812242508	0.381616055965424	0.0208846796303988
1.350102186203	-0.621937274932861	-3.19688439369202	0.189718008041382	0.381675243377686	0.0209092497825623
1.35358071327209	-0.622172892093658	-3.18495321273804	0.189526081085205	0.381449848413467	0.0211454443633556
1.35669481754303	-0.618370711803436	-3.17998361587524	0.189497485756874	0.381286054849625	0.0211070943623781
1.35742712020874	-0.616202056407928	-3.18526673316956	0.189400047063828	0.381084412336349	0.0209880284965038
1.35618650913239	-0.621590673923492	-3.19355344772339	0.189390808343887	0.381045192480087	0.0211149603128433
1.35862255096436	-0.626648426055908	-3.17381739616394	0.189155414700508	0.381060034036636	0.0212900750339031
1.36177146434784	-0.623979389667511	-3.17713308334351	0.189028665423393	0.380939841270447	0.0212067607790232
1.36653470993042	-0.625074625015259	-3.19361066818237	0.188983738422394	0.380862981081009	0.0210528299212456
1.36927103996277	-0.629318535327911	-3.18778252601624	0.188899397850037	0.380823343992233	0.0211820229887962
1.36706304550171	-0.625899732112885	-3.17759537696838	0.188907697796822	0.380810111761093	0.0213182419538498
1.36785364151001	-0.627176284790039	-3.18092632293701	0.188857823610306	0.380690008401871	0.0211960524320602
1.37217104434967	-0.631086826324463	-3.1898980140686	0.188729822635651	0.380761057138443	0.0211029406636953
1.37447428703308	-0.638588547706604	-3.19037270545959	0.18867002427578	0.380707412958145	0.0211213864386082
1.38082551956177	-0.637293934822083	-3.17584800720215	0.188555762171745	0.380740642547607	0.0212797187268734
1.38391506671906	-0.634929120540619	-3.1709942817688	0.188507214188576	0.380602329969406	0.0212789960205555
1.38824200630188	-0.633274853229523	-3.17527151107788	0.188526675105095	0.38051700592041	0.0212076064199209
1.38925087451935	-0.63047182559967	-3.19220209121704	0.188538864254951	0.380531489849091	0.0212394651025534
1.38697147369385	-0.638682842254639	-3.19610905647278	0.188517272472382	0.380559146404266	0.0213783010840416
1.38987052440643	-0.638083755970001	-3.18187355995178	0.18845896422863	0.380645304918289	0.0216284263879061
1.39484250545502	-0.63581657409668	-3.17052149772644	0.188339561223984	0.380572497844696	0.021824674680829
1.40355658531189	-0.636183857917786	-3.18427324295044	0.188287273049355	0.380668818950653	0.0218195393681526
1.40523183345795	-0.640162408351898	-3.18388628959656	0.188282087445259	0.380637556314468	0.0220924057066441
1.40400803089142	-0.634167194366455	-3.16699051856995	0.188384011387825	0.380657225847244	0.0223947372287512
1.40334522724152	-0.633917987346649	-3.18782377243042	0.188428744673729	0.380763649940491	0.0225119050592184
1.40624046325684	-0.638687431812286	-3.19347596168518	0.188315480947495	0.380964338779449	0.0226406678557396
1.40753471851349	-0.640101432800293	-3.18133139610291	0.188259899616241	0.380958616733551	0.0228968150913715
1.41385889053345	-0.634192645549774	-3.17687487602234	0.188338875770569	0.38098618388176	0.0230708494782448
1.41552782058716	-0.6302450299263	-3.17940044403076	0.188327342271805	0.380921751260757	0.0231800321489573
1.41016912460327	-0.63420045375824	-3.1887218952179	0.188433095812798	0.381125032901764	0.0233547389507294
1.41295075416565	-0.635431706905365	-3.17094874382019	0.188310042023659	0.381209969520569	0.0236235503107309
1.41623842716217	-0.632313966751099	-3.17944812774658	0.188216283917427	0.381219565868378	0.0236847493797541
1.41913855075836	-0.634782731533051	-3.18867254257202	0.188277795910835	0.381241858005524	0.0237016007304192
1.42291390895844	-0.635958909988403	-3.19235873222351	0.188203498721123	0.381355404853821	0.0239604450762272
1.41592168807983	-0.62959361076355	-3.18294429779053	0.188257932662964	0.381368279457092	0.0241795424371958
1.4179835319519	-0.630259692668915	-3.17991423606873	0.188284412026405	0.381339281797409	0.024243526160717
1.41798865795135	-0.63195788860321	-3.19587564468384	0.188234567642212	0.381492227315903	0.024230744689703
1.41850817203522	-0.637150347232819	-3.19591236114502	0.188199937343597	0.381525337696075	0.0242757890373468
1.42058145999908	-0.634322047233582	-3.17891311645508	0.188020080327988	0.381541728973389	0.0244619101285934
1.42301464080811	-0.629768788814545	-3.1864378452301	0.18812882900238	0.381438851356506	0.0242727790027857
1.41507983207703	-0.634624063968658	-3.19538998603821	0.188160970807076	0.381498336791992	0.0243281088769436
1.41563045978546	-0.636339426040649	-3.1795060634613	0.18802598118782	0.381584703922272	0.0244165007025003
1.42090904712677	-0.635540843009949	-3.17896747589111	0.187856584787369	0.381546378135681	0.0242908019572496
1.42377710342407	-0.63541841506958	-3.19548940658569	0.187831118702888	0.381479471921921	0.024108063429594
1.42449831962585	-0.6419797539711	-3.19218277931213	0.187772959470749	0.381511867046356	0.0240570995956659
1.41737473011017	-0.642386019229889	-3.18579196929932	0.187787070870399	0.381463050842285	0.0241405479609966
1.41769051551819	-0.639509797096252	-3.17695450782776	0.187775030732155	0.381392300128937	0.0240673329681158
1.4179515838623	-0.637406408786774	-3.18361854553223	0.18773452937603	0.381258875131607	0.0238952375948429
1.41634297370911	-0.642059624195099	-3.19536137580872	0.187632843852043	0.381277292966843	0.0237602088600397
1.41806721687317	-0.64558881521225	-3.17028975486755	0.187436476349831	0.381181627511978	0.0238089542835951
1.42141008377075	-0.640431106090546	-3.17345023155212	0.187329292297363	0.380935698747635	0.0235777013003826
1.41298079490662	-0.645044982433319	-3.18690085411072	0.187347292900085	0.380913913249969	0.0234605353325605
1.41088843345642	-0.648855924606323	-3.18107652664185	0.187313169240952	0.380874186754227	0.0235719699412584
1.41222989559174	-0.643552243709564	-3.16576910018921	0.187111660838127	0.380874633789063	0.023446636274457
1.41484177112579	-0.647467017173767	-3.18262028694153	0.187060058116913	0.380587428808212	0.0232965182512999
1.41393458843231	-0.647143542766571	-3.18062925338745	0.18697714805603	0.380542546510696	0.0232929941266775
1.41035485267639	-0.645760893821716	-3.16248369216919	0.186902225017548	0.380409210920334	0.0233789831399918
1.40690159797668	-0.644787609577179	-3.17108201980591	0.186906605958939	0.380191177129745	0.0231876317411661
1.40699815750122	-0.653491139411926	-3.17540836334229	0.186825156211853	0.380207151174545	0.0231395941227674
1.40427446365356	-0.651034951210022	-3.17305421829224	0.18665486574173	0.380125880241394	0.0232131332159042
1.40531754493713	-0.650619208812714	-3.15624403953552	0.186575710773468	0.379840135574341	0.0231450386345387
1.40603542327881	-0.646853804588318	-3.16998910903931	0.186602234840393	0.379740118980408	0.0230237655341625
1.40094935894012	-0.646991729736328	-3.16845154762268	0.186591535806656	0.379723697900772	0.0229940544813871
1.39601707458496	-0.65047699213028	-3.15629863739014	0.186505943536758	0.37966388463974	0.0231488849967718
1.39963865280151	-0.648566722869873	-3.15153527259827	0.18639574944973	0.379548251628876	0.0230299830436707
1.39867651462555	-0.649169266223907	-3.16126728057861	0.186338797211647	0.379365772008896	0.0229140967130661
1.39939832687378	-0.64936500787735	-3.17177295684814	0.186340525746346	0.379370480775833	0.0229039750993252
1.39456057548523	-0.648494720458984	-3.16223359107971	0.186318024992943	0.379267275333405	0.0229616649448872
1.38797533512115	-0.645191490650177	-3.15203928947449	0.186349779367447	0.37914776802063	0.0230848323553801
1.3914989233017	-0.642170190811157	-3.15681886672974	0.186333447694778	0.379115372896194	0.0229317862540483
1.38479518890381	-0.647429406642914	-3.16663002967834	0.186295583844185	0.379162013530731	0.0229459907859564
1.38241457939148	-0.652891635894775	-3.16647791862488	0.186194688081741	0.379141628742218	0.0230681169778109
1.38600134849548	-0.643487632274628	-3.14567756652832	0.186150714755058	0.378995597362518	0.0230970848351717
1.382368683815	-0.64078289270401	-3.15594363212585	0.186235249042511	0.378811597824097	0.0230145677924156
1.37995195388794	-0.643165111541748	-3.16999793052673	0.186250686645508	0.378861874341965	0.0230088476091623
1.37445604801178	-0.64442366361618	-3.15555310249329	0.186277896165848	0.378863990306854	0.0232076440006495
1.37079560756683	-0.641167521476746	-3.14723014831543	0.18617282807827	0.378856122493744	0.0232953485101461
1.3758133649826	-0.643596231937408	-3.15719223022461	0.186123877763748	0.378773301839828	0.0232010763138533
1.37509799003601	-0.642699241638184	-3.16415858268738	0.186108782887459	0.378721982240677	0.0232764855027199
1.36548805236816	-0.64193868637085	-3.15539884567261	0.186215668916702	0.378731071949005	0.0234141703695059
1.36726558208466	-0.634322106838226	-3.14703464508057	0.186252057552338	0.378639698028564	0.0235944613814354
1.36482906341553	-0.634373247623444	-3.15272307395935	0.186295419931412	0.378595530986786	0.0235037729144096
1.3644642829895	-0.640764117240906	-3.16765284538269	0.186187535524368	0.378660321235657	0.023534782230854
1.35878217220306	-0.641018927097321	-3.16684198379517	0.186165183782578	0.378742247819901	0.0237456206232309
1.35805726051331	-0.638908386230469	-3.14862632751465	0.186138227581978	0.378623723983765	0.0237902849912643
1.35905659198761	-0.632912158966064	-3.14719367027283	0.186153411865234	0.378521680831909	0.0238571967929602
1.35458338260651	-0.629968464374542	-3.1649181842804	0.186256393790245	0.378558039665222	0.0237730909138918
1.34752988815308	-0.637944042682648	-3.1633837223053	0.186357483267784	0.378623515367508	0.024011017754674
1.34498989582062	-0.634356617927551	-3.1591808795929	0.18631112575531	0.378700107336044	0.0241028293967247
1.34150147438049	-0.633381247520447	-3.15113091468811	0.186257228255272	0.378697663545609	0.024147255346179
1.34332430362701	-0.631306290626526	-3.15314316749573	0.186264649033546	0.378692239522934	0.0241333842277527
1.34566724300385	-0.630687236785889	-3.16896963119507	0.186336979269981	0.378674507141113	0.0240522008389235
1.34113025665283	-0.632763564586639	-3.16817355155945	0.186349645256996	0.378785282373428	0.0242608636617661
1.33068525791168	-0.62707781791687	-3.15014386177063	0.186535358428955	0.378805756568909	0.0243977084755898
1.32683300971985	-0.625675022602081	-3.15786504745483	0.186541154980659	0.378863900899887	0.0243550948798656
1.32572269439697	-0.6345574259758	-3.1767098903656	0.186547428369522	0.379002451896667	0.0243574380874634
1.32544791698456	-0.62928318977356	-3.16461324691772	0.186591386795044	0.379150182008743	0.0245299637317657
1.32154083251953	-0.627857685089111	-3.15809082984924	0.186519965529442	0.378992110490799	0.0245638750493526
1.31697952747345	-0.62008273601532	-3.17516851425171	0.186770498752594	0.379126071929932	0.02446249127388
1.31287097930908	-0.626371920108795	-3.17268753051758	0.186841711401939	0.379271805286407	0.0246299225836992
1.30842089653015	-0.627683579921722	-3.16759562492371	0.18680377304554	0.379344910383224	0.0248312149196863
1.31331419944763	-0.622968375682831	-3.1609046459198	0.186765626072884	0.379383534193039	0.0247984230518341
1.31194031238556	-0.624988436698914	-3.17997193336487	0.186855778098106	0.379432946443558	0.024786164984107
1.30794155597687	-0.624827444553375	-3.17827963829041	0.186952769756317	0.379603832960129	0.0249434076249599
1.30421757698059	-0.620971143245697	-3.16230154037476	0.187052801251411	0.379602879285812	0.0251409821212292
1.30133485794067	-0.618835091590881	-3.17351293563843	0.187141627073288	0.379667848348618	0.0251219905912876
1.30026566982269	-0.626615047454834	-3.18778729438782	0.187163040041924	0.379864484071732	0.0252064373344183
1.29873490333557	-0.627547204494476	-3.1857442855835	0.187259003520012	0.379992485046387	0.025315823033452
1.29778528213501	-0.626834452152252	-3.17106580734253	0.187293902039528	0.380054146051407	0.0254326518625021
1.30084681510925	-0.621521532535553	-3.17058444023132	0.187377020716667	0.38000425696373	0.0254782866686583
1.2963182926178	-0.619339466094971	-3.18206143379211	0.187550872564316	0.380094259977341	0.0252833403646946
1.29478347301483	-0.626202464103699	-3.1882631778717	0.18767549097538	0.380252987146378	0.0254067350178957
1.28853332996368	-0.625930547714233	-3.17600345611572	0.187652036547661	0.380383223295212	0.0255285687744617
1.29027223587036	-0.627635538578033	-3.18047118186951	0.187686786055565	0.380392760038376	0.0253953337669373
1.29172503948212	-0.629619777202606	-3.18924379348755	0.187826499342918	0.380487114191055	0.0252933129668236
1.29103887081146	-0.631032288074493	-3.18578267097473	0.187858745455742	0.380502581596375	0.0253190044313669
1.28331935405731	-0.630372762680054	-3.17364501953125	0.187963962554932	0.380517810583115	0.0254384130239487
1.2844740152359	-0.626135647296906	-3.18026566505432	0.188098102807999	0.380548775196075	0.0252643786370754
1.28119599819183	-0.634107112884521	-3.18865752220154	0.188129037618637	0.380601227283478	0.0252619758248329
1.27942371368408	-0.638437330722809	-3.18568229675293	0.188118234276772	0.380671381950378	0.0253202300518751
1.28071689605713	-0.633066058158875	-3.17183780670166	0.188129052519798	0.380494862794876	0.0252212546765804
1.2742372751236	-0.632420659065247	-3.19110035896301	0.188248410820961	0.380414038896561	0.0250764321535826
1.26905608177185	-0.636514663696289	-3.19183039665222	0.18836598098278	0.380429297685623	0.0251401271671057
1.26396775245667	-0.63740074634552	-3.17662811279297	0.188342601060867	0.380420058965683	0.0252373311668634
1.26600563526154	-0.636037409305573	-3.16656923294067	0.188263222575188	0.380313366651535	0.0250710509717464
1.26622319221497	-0.638811528682709	-3.18276715278625	0.188267543911934	0.380080789327621	0.0249520540237427
1.26252925395966	-0.639551103115082	-3.18616652488709	0.188317328691483	0.380057275295258	0.0249555855989456
1.25203454494476	-0.639263987541199	-3.16525816917419	0.188383638858795	0.379825830459595	0.0250463914126158
1.25336003303528	-0.633813977241516	-3.16787314414978	0.188382804393768	0.379677981138229	0.0249513480812311
1.24950468540192	-0.640551924705505	-3.17978835105896	0.188378036022186	0.379532605409622	0.0247131884098053
1.24357604980469	-0.647597551345825	-3.17280292510986	0.188285186886787	0.379466563463211	0.0247755516320467
1.24703180789948	-0.638618886470795	-3.15301895141602	0.188269853591919	0.379186689853668	0.0247105117887259
1.24075329303741	-0.636901378631592	-3.17146873474121	0.18834125995636	0.378924816846848	0.0245432611554861
1.23391282558441	-0.640986561775208	-3.17453265190125	0.188466399908066	0.378873020410538	0.0246168170124292
1.22940850257874	-0.641425728797913	-3.16007494926453	0.18834000825882	0.378705739974976	0.024767953902483
1.22734093666077	-0.633398532867432	-3.1559042930603	0.18832266330719	0.378466665744781	0.0247949007898569
1.22898268699646	-0.636502623558044	-3.16082572937012	0.188242971897125	0.378309905529022	0.0249089170247316
1.22617864608765	-0.632159471511841	-3.15606737136841	0.188381165266037	0.378161549568176	0.0252672787755728
1.2228364944458	-0.626859068870544	-3.14701151847839	0.188420936465263	0.377858877182007	0.0254311077296734
1.2176468372345	-0.630580604076386	-3.16189813613892	0.188518464565277	0.377745658159256	0.0256483908742666
1.21797096729279	-0.632869243621826	-3.15592241287231	0.188471481204033	0.377679705619812	0.025926174595952
1.21338474750519	-0.631560325622559	-3.15131402015686	0.188500270247459	0.377364009618759	0.0262225084006786
1.21918797492981	-0.624128997325897	-3.14192342758179	0.188629418611526	0.37719452381134	0.0264849793165922
1.21497642993927	-0.61991161108017	-3.14341044425964	0.188690394163132	0.376956284046173	0.0265798680484295
1.20832526683807	-0.62010133266449	-3.16265034675598	0.188893347978592	0.376877695322037	0.0268396027386189
1.20644402503967	-0.621006190776825	-3.14654183387756	0.188827842473984	0.376781970262527	0.0271667409688234
1.20549428462982	-0.620737612247467	-3.14703297615051	0.188896015286446	0.376647770404816	0.027347581461072
1.21180236339569	-0.619822919368744	-3.15642094612122	0.188928887248039	0.376593172550201	0.0273083504289389
1.21358478069305	-0.620723485946655	-3.15537643432617	0.189058154821396	0.376553058624268	0.0273902416229248
1.21194422245026	-0.62379652261734	-3.15236234664917	0.189211755990982	0.376501232385635	0.0276279412209988
1.21124887466431	-0.621943175792694	-3.13929677009583	0.189462944865227	0.376517802476883	0.0276577100157738
1.20876562595367	-0.622100532054901	-3.15914988517761	0.189600050449371	0.376550555229187	0.0275808218866587
1.21241617202759	-0.634910643100739	-3.17430806159973	0.189718455076218	0.376666814088821	0.02735935151577
1.2155442237854	-0.638520359992981	-3.16288256645203	0.189806088805199	0.376849144697189	0.0274463053792715
1.21967673301697	-0.634342312812805	-3.15536189079285	0.189965516328812	0.376820266246796	0.027179516851902
1.21770489215851	-0.644607841968536	-3.1697564125061	0.190234825015068	0.376909375190735	0.0269655585289001
1.22094941139221	-0.648930072784424	-3.16876888275146	0.190444990992546	0.377253800630569	0.0269681084901094
1.22704041004181	-0.654697060585022	-3.15712308883667	0.190529674291611	0.377403050661087	0.0267253071069717
1.2324765920639	-0.659231841564178	-3.17975950241089	0.190779656171799	0.377593249082565	0.0263864416629076
1.24127972126007	-0.669383525848389	-3.18972325325012	0.190981388092041	0.37795615196228	0.0261602774262428
1.23945343494415	-0.67722350358963	-3.18470740318298	0.191263914108276	0.378129541873932	0.0260994359850883
1.24385368824005	-0.679180443286896	-3.18605494499207	0.191594615578651	0.378513246774673	0.0258991178125143
1.251300573349	-0.683450639247894	-3.18609189987183	0.191920563578606	0.378753572702408	0.0255685616284609
1.25590920448303	-0.695354104042053	-3.21928024291992	0.192223891615868	0.379157781600952	0.0252406597137451
1.26315772533417	-0.707676112651825	-3.21284341812134	0.192373499274254	0.379667639732361	0.025019071996212
1.26985645294189	-0.706575214862823	-3.20445108413696	0.192662179470062	0.379956811666489	0.0247913915663958
1.27078926563263	-0.712095081806183	-3.21603560447693	0.193026229739189	0.380274385213852	0.0243920814245939
1.27439653873444	-0.725630402565002	-3.23109841346741	0.193448424339294	0.380860209465027	0.0242048613727093
1.27765393257141	-0.732322871685028	-3.22028207778931	0.193734094500542	0.381411015987396	0.0240165609866381
1.28743839263916	-0.738799512386322	-3.23528814315796	0.19396661221981	0.381757736206055	0.0236059110611677
1.29662775993347	-0.745471060276031	-3.25568509101868	0.194358468055725	0.382342994213104	0.0232286658138037
1.29560089111328	-0.75233656167984	-3.24586868286133	0.194701343774796	0.382778644561768	0.0231002680957317
1.29860293865204	-0.756032705307007	-3.24644684791565	0.195177853107452	0.383251219987869	0.0228785816580057
1.30642914772034	-0.767584502696991	-3.26367139816284	0.195501118898392	0.383828312158585	0.0225124470889568
1.31013107299805	-0.774247586727142	-3.28034806251526	0.195814073085785	0.384540170431137	0.0224084351211786
1.31656205654144	-0.779287815093994	-3.26562333106995	0.196069866418839	0.384882420301437	0.0223348289728165
1.32195889949799	-0.776278078556061	-3.28218197822571	0.196548148989677	0.38541704416275	0.0221069660037756
1.32553684711456	-0.784736275672913	-3.28633379936218	0.196868136525154	0.385975569486618	0.0220965165644884
1.32524192333221	-0.78983199596405	-3.28156876564026	0.197197303175926	0.386467754840851	0.0222223941236734
1.33797752857208	-0.787411570549011	-3.28731751441956	0.197371244430542	0.386945813894272	0.0221274327486753
1.3439074754715	-0.792792141437531	-3.30801558494568	0.197724044322968	0.387347429990768	0.0221724677830935
1.34244155883789	-0.792391300201416	-3.29651069641113	0.198003053665161	0.387726545333862	0.0224318243563175
1.34188437461853	-0.786680817604065	-3.30371260643005	0.198389768600464	0.388093829154968	0.0226048678159714
1.34092509746552	-0.784345626831055	-3.32272100448608	0.198571681976318	0.388511478900909	0.0227162558585405
1.33393204212189	-0.780613124370575	-3.31106424331665	0.198657184839249	0.388740748167038	0.0231423657387495
1.3356899023056	-0.760716795921326	-3.3058443069458	0.198868215084076	0.388823688030243	0.023641973733902
1.34487879276276	-0.76466578245163	-3.32110810279846	0.198971480131149	0.388963580131531	0.0243610944598913
1.35714888572693	-0.763659477233887	-3.31529068946838	0.198832809925079	0.389209091663361	0.0249249543994665
1.37600743770599	-0.763148486614227	-3.32429361343384	0.198816552758217	0.389157384634018	0.0251228250563145
1.38389098644257	-0.768421173095703	-3.3207311630249	0.199075803160667	0.389284819364548	0.0255765914916992
1.38952779769897	-0.76521509885788	-3.30716061592102	0.199354067444801	0.389189958572388	0.0261326413601637
1.39193546772003	-0.765171229839325	-3.32230138778687	0.199603900313377	0.389195740222931	0.0261984691023827
1.39240205287933	-0.773577988147736	-3.32258987426758	0.199741914868355	0.389266163110733	0.0264522861689329
1.39818203449249	-0.765214622020721	-3.30984926223755	0.199885427951813	0.38927349448204	0.0264840126037598
1.39289343357086	-0.765401244163513	-3.33197569847107	0.200139194726944	0.38935649394989	0.0268541648983955
1.39382612705231	-0.765238702297211	-3.31263470649719	0.200084537267685	0.389418482780457	0.0274011474102736
1.40250194072723	-0.761537313461304	-3.33135724067688	0.200117126107216	0.389299958944321	0.0278434175997972
1.40786969661713	-0.758650183677673	-3.33045268058777	0.200162008404732	0.38934400677681	0.0285181924700737
1.41166818141937	-0.749627470970154	-3.31692576408386	0.200354754924774	0.389262974262238	0.0292112398892641
1.41940212249756	-0.752938151359558	-3.3277153968811	0.200395509600639	0.389155268669128	0.0297305192798376
1.42923808097839	-0.759426295757294	-3.3245062828064	0.20037904381752	0.389082819223404	0.0304313115775585
1.43902218341827	-0.74734503030777	-3.31322717666626	0.200415477156639	0.388738542795181	0.0309052392840385
1.43932509422302	-0.749036550521851	-3.32040190696716	0.200546860694885	0.388726204633713	0.0313974358141422
1.44403052330017	-0.748332917690277	-3.30853366851807	0.200413525104523	0.388389736413956	0.0318391285836697
1.4671813249588	-0.750653147697449	-3.32140350341797	0.200369954109192	0.38796728849411	0.0324083045125008
1.48912477493286	-0.715664386749268	-3.2943902015686	0.200488105416298	0.387520968914032	0.0340139046311378
1.49185359477997	-0.730716407299042	-3.29100894927979	0.200140953063965	0.387197762727737	0.0348030366003513
1.47522008419037	-0.768990159034729	-3.28841233253479	0.200180441141129	0.386693179607391	0.0355716831982136
1.47520506381989	-0.749488830566406	-3.29428601264954	0.200504824519157	0.385787606239319	0.0361221618950367
1.47248482704163	-0.735160052776337	-3.3005678653717	0.200498625636101	0.385426938533783	0.0361083559691906
1.46938037872314	-0.729318559169769	-3.30290818214417	0.20039838552475	0.384859919548035	0.0360114313662052
1.44628584384918	-0.752070963382721	-3.29656195640564	0.200106173753738	0.384324550628662	0.0355991534888744
1.43517029285431	-0.757380485534668	-3.27341818809509	0.200095251202583	0.383691519498825	0.0355136916041374
1.44420492649078	-0.7551109790802	-3.27968072891235	0.199975952506065	0.383235663175583	0.0350732393562794
1.45060551166534	-0.764415502548218	-3.26661658287048	0.199807986617088	0.382838398218155	0.0344532281160355
1.43610095977783	-0.776568174362183	-3.27161026000977	0.199875757098198	0.382255256175995	0.0336830243468285
1.43186235427856	-0.787151575088501	-3.26335668563843	0.199787318706512	0.381742924451828	0.0332598835229874
1.4393082857132	-0.797272741794586	-3.25064468383789	0.199536249041557	0.381213426589966	0.0326624475419521
1.46879470348358	-0.795124709606171	-3.25666069984436	0.199381411075592	0.380785405635834	0.0321012958884239
1.47775530815125	-0.796093761920929	-3.24280834197998	0.199159219861031	0.380225479602814	0.0320738926529884
1.48803210258484	-0.810621500015259	-3.22870182991028	0.198896586894989	0.379459053277969	0.031902227550745
1.50640380382538	-0.813511371612549	-3.23805284500122	0.198794528841972	0.378962457180023	0.0324573740363121
1.5249559879303	-0.807889580726624	-3.22767019271851	0.198682725429535	0.378558307886124	0.0329851545393467
1.51732468605042	-0.797006130218506	-3.236088514328	0.198552548885345	0.37805449962616	0.0331523790955544
1.51543140411377	-0.804521381855011	-3.2086877822876	0.198290228843689	0.377309292554855	0.0338177382946014
1.51732695102692	-0.81489098072052	-3.20745468139648	0.198277056217194	0.376799821853638	0.0343988910317421
1.5300008058548	-0.813102662563324	-3.20847606658936	0.198191478848457	0.376100033521652	0.0348187573254108
1.53531110286713	-0.807457447052002	-3.20322275161743	0.198340743780136	0.375531196594238	0.035405620932579
1.51820862293243	-0.805573046207428	-3.20399284362793	0.198461607098579	0.375062972307205	0.0356336310505867
1.50570023059845	-0.810472130775452	-3.21039962768555	0.198398664593697	0.374363601207733	0.0358365625143051
1.50740444660187	-0.807221233844757	-3.17881464958191	0.198113918304443	0.373532056808472	0.0359328873455524
1.51367652416229	-0.802334725856781	-3.18811202049255	0.198122918605804	0.373057514429092	0.0358972027897835
1.51084446907043	-0.813459694385529	-3.1921112537384	0.198062509298325	0.372598379850388	0.0361289530992508
1.50362396240234	-0.818658113479614	-3.17804336547852	0.19784277677536	0.372014969587326	0.0360397882759571
1.50777041912079	-0.818522691726685	-3.18379545211792	0.197736248373985	0.371459662914276	0.0356021039187908
1.50802290439606	-0.811448633670807	-3.18311166763306	0.197612479329109	0.371081531047821	0.035536877810955
1.49543070793152	-0.816262423992157	-3.16212010383606	0.197559386491776	0.370621144771576	0.0352103970944881
1.4963880777359	-0.819416046142578	-3.17244839668274	0.197432175278664	0.370218306779861	0.0347607843577862
1.50593137741089	-0.822836875915527	-3.15719985961914	0.197153866291046	0.370005577802658	0.0347039997577667
1.49975752830505	-0.825127243995667	-3.15141558647156	0.197031646966934	0.369554042816162	0.0342493541538715
1.48807799816132	-0.820403635501862	-3.16098260879517	0.196970343589783	0.369249075651169	0.0337255783379078
1.48392724990845	-0.814560949802399	-3.16945338249207	0.196915850043297	0.369174361228943	0.0336343161761761
1.48488068580627	-0.821724236011505	-3.15244793891907	0.196707531809807	0.369009763002396	0.0333377569913864
1.48734819889069	-0.829703986644745	-3.16445016860962	0.196379035711288	0.368671178817749	0.0328895561397076
1.49439883232117	-0.831381022930145	-3.15553879737854	0.196293786168098	0.368558645248413	0.0328424610197544
1.49370181560516	-0.828023195266724	-3.14891791343689	0.196426048874855	0.368410795927048	0.0328144803643227
1.49066781997681	-0.834197282791138	-3.16076803207397	0.1965511739254	0.368357747793198	0.0325517058372498
1.48989689350128	-0.846295654773712	-3.1667308807373	0.196563616394997	0.368393421173096	0.0323988273739815
1.48918223381042	-0.840253055095673	-3.15942668914795	0.196674346923828	0.368464857339859	0.0322228223085403
1.48714780807495	-0.838677644729614	-3.15727972984314	0.196782335639	0.368374347686768	0.0318031311035156
1.47977864742279	-0.842757940292358	-3.17733192443848	0.197086095809937	0.368535935878754	0.0313838645815849
1.46834456920624	-0.848162770271301	-3.17641878128052	0.19732192158699	0.368799567222595	0.0313511602580547
1.47132122516632	-0.84631085395813	-3.17047643661499	0.19739057123661	0.368965834379196	0.0313959009945393
1.47422683238983	-0.845520257949829	-3.17748188972473	0.197580277919769	0.369154155254364	0.0312427338212729
1.47600197792053	-0.846652090549469	-3.19388365745544	0.197907835245132	0.369380950927734	0.0313252024352551
1.4732129573822	-0.845512628555298	-3.17593288421631	0.198119431734085	0.369591653347015	0.0315797403454781
1.47258996963501	-0.833671927452087	-3.18538856506348	0.19846099615097	0.369859784841537	0.0317306481301785
1.46859002113342	-0.837670385837555	-3.19966864585876	0.198710545897484	0.370199382305145	0.0317946411669254
1.47159504890442	-0.838991582393646	-3.19819951057434	0.198860973119736	0.370480567216873	0.032188892364502
1.47160363197327	-0.824528455734253	-3.18944549560547	0.199143618345261	0.370701402425766	0.032370463013649
1.46872043609619	-0.821868717670441	-3.21049427986145	0.199477180838585	0.370945036411285	0.0326763056218624
1.4610059261322	-0.819207668304443	-3.19666314125061	0.199809700250626	0.371374279260635	0.0332445316016674
1.46287512779236	-0.817602276802063	-3.20876264572144	0.199956193566322	0.371542304754257	0.0336105637252331
1.46695280075073	-0.810048758983612	-3.21465921401978	0.200274124741554	0.371777653694153	0.034020584076643
1.45785284042358	-0.801147997379303	-3.20900201797485	0.200634822249413	0.371957272291183	0.0346828773617744
1.45153021812439	-0.790517449378967	-3.21166229248047	0.201026901602745	0.372099161148071	0.0351072140038013
1.44746375083923	-0.791310906410217	-3.22862601280212	0.201197996735573	0.372224599123001	0.0356109701097012
1.4468868970871	-0.779682278633118	-3.21008443832397	0.201313525438309	0.37237212061882	0.0362824909389019
1.44031190872192	-0.770317614078522	-3.21972274780273	0.20163682103157	0.372293561697006	0.0367374829947948
1.43266439437866	-0.76875239610672	-3.22204637527466	0.20189967751503	0.372364223003387	0.0373795181512833
1.42845022678375	-0.758611440658569	-3.21036243438721	0.201979085803032	0.372361928224564	0.0379745028913021
1.42495858669281	-0.748004674911499	-3.20825242996216	0.20207791030407	0.372291743755341	0.038309670984745
1.42423915863037	-0.744011282920837	-3.21939849853516	0.202320590615273	0.372131705284119	0.0387034006416798
1.41269516944885	-0.735508620738983	-3.20721054077148	0.202500760555267	0.372056633234024	0.0391641743481159
1.40315306186676	-0.728614628314972	-3.212571144104	0.202631890773773	0.371827989816666	0.039440993219614
1.39907848834991	-0.727836966514587	-3.21887135505676	0.202673926949501	0.371769905090332	0.0397093184292316
1.39407515525818	-0.718138694763184	-3.20015478134155	0.202714741230011	0.371557056903839	0.0401023253798485
1.3871111869812	-0.710998237133026	-3.20913982391357	0.20291143655777	0.371328562498093	0.0401237793266773
1.37577331066132	-0.711299061775208	-3.20375061035156	0.2029999345541	0.371258944272995	0.0404390394687653
1.37369740009308	-0.705726802349091	-3.19352555274963	0.203054115176201	0.37110897898674	0.0405187718570232
1.37336754798889	-0.703978776931763	-3.21052289009094	0.203147768974304	0.370961755514145	0.0405476093292236
1.36529016494751	-0.700453698635101	-3.18633651733398	0.203291088342667	0.370794624090195	0.0406398586928844
1.35378301143646	-0.692073464393616	-3.19491243362427	0.203449949622154	0.370621472597122	0.0405798815190792
1.35015547275543	-0.702361464500427	-3.19674348831177	0.203480318188667	0.370618402957916	0.0404902547597885
1.34784364700317	-0.690696895122528	-3.18624711036682	0.203637540340424	0.37040776014328	0.0404356233775616
1.33969128131866	-0.691598176956177	-3.20027923583984	0.203836709260941	0.370365798473358	0.0402058251202106
1.33244645595551	-0.692666590213776	-3.18741917610168	0.203906998038292	0.370362609624863	0.0401766337454319
1.33088517189026	-0.6953404545784	-3.1933913230896	0.203937947750092	0.370199829339981	0.0398406013846397
1.32516551017761	-0.695654034614563	-3.19651556015015	0.204129710793495	0.370191097259521	0.039634183049202
1.31918525695801	-0.69117271900177	-3.17817163467407	0.204364940524101	0.37003031373024	0.0396000817418098
1.31323206424713	-0.691880941390991	-3.19542860984802	0.204575821757317	0.369938373565674	0.0392292402684689
1.3080598115921	-0.701008498668671	-3.19456601142883	0.204652398824692	0.369954317808151	0.0390975773334503
1.30862581729889	-0.694647312164307	-3.18314337730408	0.204768761992455	0.369764715433121	0.0388557575643063
1.30235731601715	-0.695626974105835	-3.19529390335083	0.205027744174004	0.369721204042435	0.0386514253914356
1.29730021953583	-0.70111346244812	-3.16968846321106	0.205004900693893	0.369662523269653	0.0384563840925694
1.29610812664032	-0.702123403549194	-3.19197034835815	0.205190598964691	0.369534641504288	0.0380392484366894
1.29081630706787	-0.707439661026001	-3.18002128601074	0.205388620495796	0.369482666254044	0.0378543809056282
1.28380823135376	-0.6980339884758	-3.17763948440552	0.205667108297348	0.369352787733078	0.0374574698507786
1.28489303588867	-0.708273410797119	-3.18801188468933	0.205704048275948	0.369236797094345	0.0371146537363529
1.28086841106415	-0.713703095912933	-3.18391394615173	0.205769464373589	0.36921039223671	0.0368990115821362
1.28301441669464	-0.709831655025482	-3.17420196533203	0.205838322639465	0.368940860033035	0.0366166494786739
1.27772223949432	-0.710716128349304	-3.1808660030365	0.206078484654427	0.368773549795151	0.0361993722617626
1.27254378795624	-0.720928907394409	-3.17193031311035	0.206122398376465	0.368762016296387	0.0361623242497444
1.27503669261932	-0.718371093273163	-3.17826986312866	0.206167206168175	0.368673294782639	0.0358175523579121
1.27692198753357	-0.718802988529205	-3.18501019477844	0.206291884183884	0.368452668190002	0.035524245351553
1.26589500904083	-0.725239336490631	-3.17713499069214	0.206567674875259	0.368284493684769	0.0354920066893101
1.26108765602112	-0.723101556301117	-3.16575264930725	0.206764385104179	0.368122726678848	0.0353214591741562
1.25636982917786	-0.729681372642517	-3.1904182434082	0.206844747066498	0.36814284324646	0.0350084044039249
1.25794863700867	-0.729198694229126	-3.16918635368347	0.206926763057709	0.367959946393967	0.0349858328700066
1.25383007526398	-0.726767003536224	-3.18519425392151	0.207221776247025	0.367846727371216	0.0347120799124241
1.24845945835114	-0.736238300800323	-3.183265209198	0.207435011863708	0.367918282747269	0.0348283685743809
1.24847745895386	-0.73251873254776	-3.17368578910828	0.207411512732506	0.367891520261765	0.0346606820821762
1.25219225883484	-0.733150064945221	-3.18796682357788	0.207646116614342	0.367837399244308	0.0343917608261108
1.24725008010864	-0.73745197057724	-3.17935800552368	0.207844257354736	0.367888599634171	0.0344446562230587
1.2461142539978	-0.737957775592804	-3.17471027374268	0.208141252398491	0.367806673049927	0.0344241037964821
1.24682569503784	-0.737577974796295	-3.19099926948547	0.208355620503426	0.367911636829376	0.0343746766448021
1.25229215621948	-0.746624410152435	-3.1818540096283	0.208479568362236	0.36790058016777	0.0346934981644154
1.26215207576752	-0.742979109287262	-3.18306827545166	0.208757549524307	0.367904305458069	0.0347569286823273
1.2651526927948	-0.74423485994339	-3.19359612464905	0.209150210022926	0.367952615022659	0.0349989347159863
1.27318167686462	-0.745847344398499	-3.17413949966431	0.209200158715248	0.368071496486664	0.0354125276207924
1.28327929973602	-0.750084340572357	-3.19797873497009	0.209436506032944	0.368010640144348	0.0355643928050995
1.29350924491882	-0.754836857318878	-3.19520616531372	0.209627971053123	0.368235886096954	0.036213293671608
1.30024206638336	-0.748372912406921	-3.18488240242004	0.209953337907791	0.368270307779312	0.0368091352283955
1.31360983848572	-0.760903775691986	-3.20197772979736	0.210046216845512	0.368512570858002	0.0369953587651253
1.32751095294952	-0.76325511932373	-3.19639492034912	0.210177481174469	0.368591070175171	0.0377232022583485
1.34287810325623	-0.755188405513763	-3.20458245277405	0.210419103503227	0.368653476238251	0.0382893793284893
1.35101306438446	-0.755356311798096	-3.20613121986389	0.21063394844532	0.368992835283279	0.0391173623502254
1.36355865001678	-0.759055614471436	-3.19873738288879	0.210810139775276	0.369236409664154	0.0395555831491947
1.37114310264587	-0.763130366802216	-3.21625924110413	0.211159661412239	0.369468480348587	0.0398033037781715
1.37077808380127	-0.754754900932312	-3.21487879753113	0.211673811078072	0.369690835475922	0.0403159856796265
1.37926054000854	-0.767830431461334	-3.2316746711731	0.211972713470459	0.3701211810112	0.04062170535326
1.38700926303864	-0.762484133243561	-3.22093653678894	0.212172865867615	0.370535999536514	0.0412330292165279
1.39206779003143	-0.763949453830719	-3.23827505111694	0.212570309638977	0.370908498764038	0.0414799638092518
1.39022135734558	-0.761128842830658	-3.22922873497009	0.212823644280434	0.371570706367493	0.0421371310949326
1.40393590927124	-0.763314425945282	-3.24056363105774	0.213048979640007	0.371983736753464	0.0425263755023479
1.41414284706116	-0.763247489929199	-3.24780535697937	0.213332816958427	0.372574239969254	0.0429462641477585
1.41865503787994	-0.762932538986206	-3.25066924095154	0.213725432753563	0.373095154762268	0.0434675887227058
1.42768394947052	-0.768845915794373	-3.24730920791626	0.213828280568123	0.373629212379456	0.0439384691417217
1.43189263343811	-0.763190746307373	-3.24964714050293	0.214023321866989	0.374033898115158	0.0441514030098915
1.43214845657349	-0.766829669475555	-3.25116181373596	0.214135870337486	0.374645620584488	0.0445895753800869
1.44725382328033	-0.769752740859985	-3.25776386260986	0.214132770895958	0.375087231397629	0.0448455326259136
1.44101989269257	-0.764453530311584	-3.23798155784607	0.214180216193199	0.375580787658691	0.0450592935085297
1.42692339420319	-0.749744951725006	-3.20240473747253	0.213688790798187	0.375318765640259	0.0450328774750233
1.44424891471863	-0.790490686893463	-3.16876816749573	0.213363945484161	0.374965399503708	0.0451976023614407
1.45612454414368	-0.810124099254608	-3.23121571540833	0.214084789156914	0.3754523396492	0.0448156222701073
1.44022727012634	-0.779969096183777	-3.24021577835083	0.214270383119583	0.375184386968613	0.0447056069970131
1.43357181549072	-0.76001501083374	-3.27176952362061	0.21401084959507	0.374799013137817	0.0447100587189198
1.4111739397049	-0.740551233291626	-3.26775360107422	0.21330714225769	0.374858528375626	0.045228973031044
1.42725932598114	-0.730453193187714	-3.2564811706543	0.2121801674366	0.374605566263199	0.0457843132317066
1.4603887796402	-0.74131053686142	-3.23948073387146	0.211593702435493	0.374742954969406	0.0465066470205784
1.48427367210388	-0.746645510196686	-3.26169228553772	0.211892366409302	0.375349670648575	0.0471835508942604
1.49867463111877	-0.755985736846924	-3.24445223808289	0.211693435907364	0.375334054231644	0.0475165098905563
1.49300611019135	-0.766316890716553	-3.24382877349854	0.211878508329391	0.375499784946442	0.0473983138799667
1.48176717758179	-0.766772866249084	-3.24378967285156	0.212270498275757	0.376068562269211	0.046971820294857
1.48787438869476	-0.767457008361816	-3.24529528617859	0.212220564484596	0.376523017883301	0.0469239987432957
1.49186873435974	-0.761210262775421	-3.23882079124451	0.212284311652184	0.376651078462601	0.0467835180461407
1.49069666862488	-0.76018625497818	-3.25344777107239	0.212496921420097	0.377121776342392	0.0471398755908012
1.4976099729538	-0.7555131316185	-3.25842785835266	0.212561994791031	0.377367585897446	0.0474161617457867
1.50017368793488	-0.746639430522919	-3.25665211677551	0.212562575936317	0.377767711877823	0.0477331094443798
1.50235545635223	-0.734661400318146	-3.26572370529175	0.212531104683876	0.378155916929245	0.0479504652321339
1.51973676681519	-0.741781055927277	-3.25844311714172	0.212136045098305	0.378377884626389	0.0485965423285961
1.52206718921661	-0.748626887798309	-3.26336622238159	0.212143108248711	0.378637701272964	0.0488338768482208
1.52997660636902	-0.747928202152252	-3.25421762466431	0.211977645754814	0.378948390483856	0.0490708574652672
1.53939056396484	-0.744830012321472	-3.26877355575562	0.212016403675079	0.379121720790863	0.0490421168506145
1.53601682186127	-0.744439721107483	-3.26806926727295	0.211930692195892	0.379341602325439	0.049141600728035
1.5310994386673	-0.745065569877625	-3.2769021987915	0.211593061685562	0.379486441612244	0.0491179563105106
1.53425633907318	-0.729706645011902	-3.26569533348084	0.211364716291428	0.37941586971283	0.04911744967103
1.53595793247223	-0.733151912689209	-3.26799249649048	0.210957929491997	0.37961009144783	0.0493387207388878
1.54406428337097	-0.733165383338928	-3.27000379562378	0.210551604628563	0.379545152187347	0.0492596067488194
1.54062879085541	-0.733484864234924	-3.25944542884827	0.210296794772148	0.379494309425354	0.0494524575769901
1.54290020465851	-0.736846148967743	-3.26371169090271	0.210085213184357	0.379392176866531	0.049308929592371
1.54575324058533	-0.730795204639435	-3.25800919532776	0.209587261080742	0.379313677549362	0.0493767000734806
1.54157543182373	-0.728316366672516	-3.26304507255554	0.209280341863632	0.37898313999176	0.04911208152771
1.53517580032349	-0.728859424591064	-3.24936604499817	0.208680152893066	0.378901422023773	0.0491357333958149
1.53986310958862	-0.717675924301147	-3.25337624549866	0.207986697554588	0.378638386726379	0.0489508137106895
1.54052066802979	-0.719060361385345	-3.23438692092896	0.207507595419884	0.378400832414627	0.0489443391561508
1.54040896892548	-0.726387679576874	-3.24477243423462	0.206982314586639	0.378177762031555	0.0485905893146992
1.54764461517334	-0.722053706645966	-3.23346161842346	0.20624190568924	0.377794444561005	0.0484268292784691
1.54446959495544	-0.720360398292542	-3.23490715026855	0.205870360136032	0.377481371164322	0.0479074046015739
1.53850400447845	-0.724693059921265	-3.22345495223999	0.205133959650993	0.377399265766144	0.0475475080311298
1.53906643390656	-0.725187659263611	-3.23279905319214	0.204614698886871	0.37702938914299	0.0469593405723572
1.53262412548065	-0.718702077865601	-3.21312212944031	0.204097703099251	0.376633495092392	0.046506192535162
1.53608012199402	-0.725689291954041	-3.21920251846313	0.20338998734951	0.376541614532471	0.0459020286798477
1.53704857826233	-0.726203858852386	-3.2089307308197	0.202719643712044	0.376082092523575	0.0455152541399002
1.53576922416687	-0.725074470043182	-3.2040593624115	0.202165961265564	0.375759422779083	0.0448031350970268
1.53328609466553	-0.729903340339661	-3.20286631584167	0.201578915119171	0.375535428524017	0.0444371812045574
1.53893721103668	-0.729594349861145	-3.19035482406616	0.200947046279907	0.375341922044754	0.0438392646610737
1.54209387302399	-0.734606802463531	-3.20625329017639	0.200359985232353	0.37510672211647	0.0430402271449566
1.53952872753143	-0.736438393592834	-3.17944645881653	0.199912250041962	0.37487268447876	0.0424239225685596
1.54413557052612	-0.73273903131485	-3.18583393096924	0.199351638555527	0.374562203884125	0.0417017936706543
1.54762256145477	-0.748265445232391	-3.18814992904663	0.198775678873062	0.374563217163086	0.0409842804074287
1.55632090568542	-0.746023416519165	-3.1661913394928	0.198116570711136	0.374378263950348	0.0404539741575718
1.55843985080719	-0.746684193611145	-3.169997215271	0.197636321187019	0.374120742082596	0.0397009588778019
1.55496251583099	-0.752228856086731	-3.16290163993835	0.19714343547821	0.374081939458847	0.0391091071069241
1.55967283248901	-0.758696615695953	-3.15187644958496	0.196510702371597	0.374057799577713	0.0385617725551128
1.57019078731537	-0.758412003517151	-3.16679120063782	0.196009084582329	0.373924016952515	0.0377233885228634
1.56984579563141	-0.76291561126709	-3.14435935020447	0.195506796240807	0.373784691095352	0.0373057425022125
1.57232797145844	-0.763005077838898	-3.14343523979187	0.195071041584015	0.373698353767395	0.0365897156298161
1.57621729373932	-0.77735835313797	-3.15586805343628	0.194529816508293	0.373594164848328	0.035882830619812
1.58269536495209	-0.778275012969971	-3.12988901138306	0.193926617503166	0.373609304428101	0.0354290120303631
1.58710050582886	-0.777787029743195	-3.12281346321106	0.193464487791061	0.373265445232391	0.0347179435193539
1.58582293987274	-0.783360838890076	-3.14338946342468	0.193146899342537	0.373268187046051	0.0340370461344719
1.58979117870331	-0.791048347949982	-3.12435746192932	0.192520216107368	0.373245120048523	0.0335370786488056
1.59782826900482	-0.787342131137848	-3.12420463562012	0.191963672637939	0.373083621263504	0.0329320356249809
1.60526025295258	-0.792615532875061	-3.12346959114075	0.191490933299065	0.373014271259308	0.0321883633732796
1.60980975627899	-0.802649438381195	-3.12157654762268	0.190983593463898	0.372904360294342	0.0317398458719254
1.60907673835754	-0.803100526332855	-3.10350131988525	0.190557360649109	0.37280860543251	0.0311861000955105
1.61403214931488	-0.804682612419128	-3.10683798789978	0.190115913748741	0.372679144144058	0.0304936468601227
1.6151168346405	-0.814999341964722	-3.1186261177063	0.189578920602798	0.372695863246918	0.0298021156340837
1.61840438842773	-0.8224738240242	-3.10723733901978	0.18900702893734	0.372578024864197	0.0293982736766338
1.62600243091583	-0.817557156085968	-3.09473848342896	0.188494220376015	0.37234091758728	0.0287922564893961
1.6274676322937	-0.82143646478653	-3.10248565673828	0.188079088926315	0.372157990932465	0.0281200986355543
1.63044416904449	-0.827420115470886	-3.09050226211548	0.187618732452393	0.372133731842041	0.0277574472129345
1.63612353801727	-0.831279814243317	-3.0818772315979	0.187070652842522	0.372084259986877	0.0272795669734478
1.64617967605591	-0.833245992660522	-3.09051418304443	0.186503946781158	0.371828466653824	0.0266080778092146
1.65118980407715	-0.838569104671478	-3.09043431282043	0.186067283153534	0.371689677238464	0.0260313730686903
1.65141415596008	-0.841285228729248	-3.08636069297791	0.185590118169785	0.371612966060638	0.0256873890757561
1.64528822898865	-0.8395094871521	-3.07003545761108	0.185208156704903	0.3714639544487	0.0249444134533405
1.64900803565979	-0.843910276889801	-3.07227659225464	0.184741795063019	0.371184289455414	0.0243934616446495
1.66061091423035	-0.845672070980072	-3.08111953735352	0.184300094842911	0.371204107999802	0.023963974788785
1.66733849048615	-0.851426541805267	-3.06067633628845	0.183754652738571	0.370999097824097	0.0235371496528387
1.67046856880188	-0.852241694927216	-3.04979109764099	0.183223411440849	0.370790630578995	0.0232047215104103
1.6741898059845	-0.853504240512848	-3.06110978126526	0.182837575674057	0.370761007070541	0.0228143855929375
1.67467248439789	-0.856024742126465	-3.06217551231384	0.182342767715454	0.370497018098831	0.0226567257195711
1.68369698524475	-0.859113216400146	-3.05093693733215	0.181708633899689	0.370402008295059	0.0225510392338037
1.68288266658783	-0.862840116024017	-3.02827095985413	0.181121334433556	0.370134562253952	0.0222880877554417
1.68318367004395	-0.865406274795532	-3.02377438545227	0.180579379200935	0.369843095541	0.0219296794384718
1.70061099529266	-0.867508471012115	-3.02292704582214	0.180175602436066	0.369343906641006	0.0213698539882898
1.69883489608765	-0.886534810066223	-3.02886748313904	0.179717764258385	0.369046419858933	0.0208506546914577
1.70600652694702	-0.876963794231415	-3.02832508087158	0.179546162486076	0.368949621915817	0.021053072065115
1.70533788204193	-0.871622264385223	-3.02722382545471	0.179119363427162	0.368521332740784	0.0207446049898863
1.6998006105423	-0.875540256500244	-3.03377437591553	0.178595721721649	0.368194669485092	0.02055299654603
1.70422434806824	-0.865143477916718	-3.03353357315063	0.178194776177406	0.367936670780182	0.0205323472619057
1.70985698699951	-0.879208028316498	-3.03487777709961	0.177704736590385	0.36795899271965	0.0206925719976425
1.72451901435852	-0.879742681980133	-3.02653288841248	0.177239120006561	0.368038713932037	0.0210283268243074
1.73603570461273	-0.883050918579102	-3.01312828063965	0.176932901144028	0.367905169725418	0.0210303869098425
1.74361097812653	-0.885356664657593	-3.02140927314758	0.17666694521904	0.367705076932907	0.0208073724061251
1.74114167690277	-0.88926237821579	-3.0263352394104	0.176520645618439	0.367700666189194	0.0206231214106083
1.73700380325317	-0.901308715343475	-3.02399182319641	0.176362961530685	0.36784616112709	0.0204383376985788
1.74026131629944	-0.906806230545044	-3.00567078590393	0.176094561815262	0.367826819419861	0.0201541408896446
1.74710035324097	-0.909793496131897	-3.00638198852539	0.175833955407143	0.367788642644882	0.0196183808147907
1.76096439361572	-0.916465520858765	-3.01700377464294	0.175681054592133	0.367810845375061	0.0191182047128677
1.76298773288727	-0.923925161361694	-3.03163504600525	0.175527542829514	0.3677579164505	0.0187011938542128
1.75978243350983	-0.926995873451233	-3.01639342308044	0.175469517707825	0.367892444133759	0.0184329561889172
1.76654362678528	-0.92569762468338	-3.01318526268005	0.175174787640572	0.368004202842712	0.0181343909353018
1.77296352386475	-0.933553755283356	-3.02088665962219	0.175021857023239	0.368039399385452	0.017646424472332
1.78204011917114	-0.945500671863556	-3.02476263046265	0.174924224615097	0.368240714073181	0.0172900836914778
1.78537881374359	-0.95669013261795	-3.03528475761414	0.174835681915283	0.368503391742706	0.0168701466172934
1.79743051528931	-0.965662598609924	-3.03858256340027	0.17471806704998	0.368729025125504	0.0163509733974934
1.80212295055389	-0.978148341178894	-3.03534030914307	0.174652054905891	0.368911683559418	0.015842966735363
1.80623960494995	-0.989012479782104	-3.02311658859253	0.174552008509636	0.369118839502335	0.0153173198923469
1.8117448091507	-0.98891144990921	-3.03074312210083	0.174609214067459	0.369156062602997	0.014619723893702
1.82301425933838	-0.997784674167633	-3.02757382392883	0.17451585829258	0.36939013004303	0.013977830298245
1.82637441158295	-1.00628352165222	-3.04650712013245	0.174663618206978	0.36963164806366	0.0133662521839142
1.82796657085419	-1.02150106430054	-3.05141830444336	0.174829736351967	0.37004753947258	0.0128880860283971
1.83630514144897	-1.03062617778778	-3.0437331199646	0.174780860543251	0.370341211557388	0.0125927720218897
1.84452438354492	-1.03217053413391	-3.04564356803894	0.174861267209053	0.370629400014877	0.0121752107515931
1.8590794801712	-1.04281723499298	-3.05541801452637	0.174894168972969	0.371009826660156	0.0116962986066937
1.86936676502228	-1.05005526542664	-3.07540845870972	0.174979403614998	0.371331989765167	0.0113044502213597
1.88140749931335	-1.06019759178162	-3.08092784881592	0.175206631422043	0.37175378203392	0.0110810305923223
1.89470171928406	-1.06445908546448	-3.07161211967468	0.175396531820297	0.372093379497528	0.0110012451186776
1.90424072742462	-1.0638427734375	-3.07291483879089	0.175557464361191	0.372437983751297	0.0109877251088619
1.91635274887085	-1.07411015033722	-3.08974194526672	0.175790563225746	0.373074233531952	0.0105930184945464
1.91503953933716	-1.08364939689636	-3.09473872184753	0.175991952419281	0.37341496348381	0.0104730539023876
1.92194581031799	-1.08876860141754	-3.11356377601624	0.176255017518997	0.374014854431152	0.0104020489379764
1.93002414703369	-1.08521401882172	-3.10895919799805	0.176516756415367	0.374518394470215	0.0103943031281233
1.93159961700439	-1.08769023418427	-3.09759974479675	0.176746472716331	0.374972254037857	0.010484516620636
1.92506909370422	-1.08931052684784	-3.09955668449402	0.176956370472908	0.375310450792313	0.0102887013927102
1.94005060195923	-1.07910919189453	-3.10149431228638	0.177307114005089	0.37558901309967	0.0106180952861905
1.95648491382599	-1.0740932226181	-3.13476538658142	0.177689656615257	0.376365184783936	0.0109297074377537
1.95015466213226	-1.07266402244568	-3.14712405204773	0.177852511405945	0.376921892166138	0.0114646339789033
1.93946433067322	-1.07213699817657	-3.14260649681091	0.17798225581646	0.37745264172554	0.0120664769783616
1.93846392631531	-1.06085014343262	-3.13217830657959	0.178173571825027	0.377879530191422	0.0127513576298952
1.96790707111359	-1.052130818367	-3.13991641998291	0.178313329815865	0.3781818151474	0.0133932763710618
1.99090492725372	-1.06004250049591	-3.14792013168335	0.178357347846031	0.378514677286148	0.0137900840491056
1.99945116043091	-1.07075750827789	-3.15616393089294	0.178519114851952	0.378852128982544	0.0143845891579986
2.00813031196594	-1.06460976600647	-3.13402915000916	0.178787365555763	0.379049122333527	0.0148018859326839
2.0089008808136	-1.05660343170166	-3.14798593521118	0.178978785872459	0.379182636737823	0.0151639096438885
2.01239919662476	-1.05490946769714	-3.16716980934143	0.179172307252884	0.379570066928864	0.0155314914882183
2.01154112815857	-1.06232440471649	-3.16115808486938	0.179215848445892	0.379890710115433	0.0161008723080158
2.01523399353027	-1.06003868579865	-3.15041136741638	0.17929296195507	0.379995673894882	0.0165923964232206
2.02410340309143	-1.054079413414	-3.15718221664429	0.179594680666924	0.380003273487091	0.0168696492910385
2.01812887191772	-1.05201184749603	-3.16482472419739	0.179955616593361	0.380217283964157	0.0174351744353771
2.01614117622375	-1.05273866653442	-3.15019345283508	0.17988221347332	0.380241811275482	0.0179275050759315
2.02487468719482	-1.05059003829956	-3.16148900985718	0.179905384778976	0.38015615940094	0.0182900987565517
2.03096604347229	-1.04509878158569	-3.15874814987183	0.179859220981598	0.380138695240021	0.0187150202691555
2.03049087524414	-1.03808045387268	-3.14171504974365	0.179798290133476	0.379998594522476	0.0192321334034204
2.03446674346924	-1.03741133213043	-3.15210056304932	0.179772406816483	0.37991589307785	0.0195287726819515
2.03315496444702	-1.03841423988342	-3.16103959083557	0.179665684700012	0.379938006401062	0.0197997707873583
2.03661012649536	-1.03917908668518	-3.15974378585815	0.179516583681107	0.379798412322998	0.0200994983315468
2.0384407043457	-1.03824174404144	-3.13960576057434	0.179377138614655	0.37954306602478	0.0202637128531933
2.03953194618225	-1.03104329109192	-3.14164638519287	0.179420754313469	0.3792445063591	0.0201893635094166
2.03490686416626	-1.04004454612732	-3.14445352554321	0.17919547855854	0.379052132368088	0.0202049873769283
2.02993249893188	-1.04047310352325	-3.1364483833313	0.179143592715263	0.378792434930801	0.0203870572149754
2.03192400932312	-1.03559243679047	-3.11651110649109	0.178878158330917	0.378515779972076	0.0203677956014872
2.03127503395081	-1.03538691997528	-3.12401652336121	0.17872366309166	0.378122687339783	0.0203040819615126
2.03705883026123	-1.03353571891785	-3.1299250125885	0.178528323769569	0.377837359905243	0.0201943311840296
2.02854561805725	-1.03685939311981	-3.13118743896484	0.178403958678246	0.377501457929611	0.0202048067003489
2.02523231506348	-1.03582322597504	-3.11294555664063	0.178259208798409	0.377113848924637	0.0203567426651716
2.02286267280579	-1.03190910816193	-3.10478758811951	0.178180202841759	0.376699447631836	0.0202423352748156
2.02184367179871	-1.03834164142609	-3.11942577362061	0.177961990237236	0.376328408718109	0.0201441794633865
2.02637910842896	-1.04404270648956	-3.10253667831421	0.177705064415932	0.37602624297142	0.020143274217844
2.02963709831238	-1.04281890392303	-3.0869448184967	0.177374362945557	0.375535160303116	0.0200217701494694
2.02582931518555	-1.03960978984833	-3.09104919433594	0.17735567688942	0.375042766332626	0.0197091996669769
2.02087306976318	-1.04313862323761	-3.10029244422913	0.177226558327675	0.374808669090271	0.0195162612944841
2.01588463783264	-1.0448203086853	-3.08899354934692	0.177032500505447	0.374503672122955	0.0194861758500338
2.01311421394348	-1.05027329921722	-3.07587742805481	0.176852494478226	0.374225258827209	0.0193484853953123
2.01833367347717	-1.04898941516876	-3.07472395896912	0.176671907305717	0.373873710632324	0.0190781708806753
2.02271127700806	-1.05245566368103	-3.09026885032654	0.176572248339653	0.373561024665833	0.0187707915902138
2.02293229103088	-1.05828928947449	-3.08375573158264	0.176395192742348	0.373301208019257	0.0186829622834921
2.01551246643066	-1.05630421638489	-3.07114601135254	0.176384091377258	0.372976183891296	0.0186593439429998
2.01430726051331	-1.0558248758316	-3.06626868247986	0.17644564807415	0.372775286436081	0.0185166876763105
2.01666808128357	-1.05950367450714	-3.08218002319336	0.176314860582352	0.372655034065247	0.018357751891017
2.01023817062378	-1.06095016002655	-3.08157896995544	0.176284313201904	0.372462064027786	0.0184118635952473
2.01711177825928	-1.06640386581421	-3.06878972053528	0.176176398992538	0.372330158948898	0.0184876713901758
2.01913237571716	-1.05950891971588	-3.05807733535767	0.176169723272324	0.371990084648132	0.0184931978583336
2.01682662963867	-1.05915558338165	-3.06933689117432	0.176337748765945	0.371829628944397	0.0183341577649117
2.01857876777649	-1.06346476078033	-3.07576775550842	0.176393166184425	0.371776223182678	0.0183277912437916
2.01290464401245	-1.06912708282471	-3.08080863952637	0.176488026976585	0.371649712324142	0.0183441545814276
2.01279973983765	-1.07419860363007	-3.06326270103455	0.176432713866234	0.371688187122345	0.0184002406895161
2.01348733901978	-1.07501637935638	-3.05766367912292	0.176522433757782	0.371612459421158	0.018327996134758
2.01695895195007	-1.07751202583313	-3.07421588897705	0.176630347967148	0.371610820293427	0.0180027689784765
2.01993107795715	-1.08516716957092	-3.07649922370911	0.176689252257347	0.371555149555206	0.0176916774362326
2.01612734794617	-1.09127831459045	-3.07939100265503	0.176865175366402	0.371469676494598	0.0176083017140627
2.01543378829956	-1.09341788291931	-3.07181572914124	0.176988840103149	0.371530324220657	0.0173738934099674
2.01202821731567	-1.10121548175812	-3.06522417068481	0.177194997668266	0.371557891368866	0.0169909577816725
2.01402854919434	-1.10360527038574	-3.06046772003174	0.177367299795151	0.371583938598633	0.0166202187538147
2.01079440116882	-1.11148226261139	-3.07738280296326	0.177541568875313	0.37163382768631	0.0160642638802528
2.01270174980164	-1.12362265586853	-3.09014487266541	0.177689090371132	0.371839255094528	0.0155329322442412
2.01001572608948	-1.13071513175964	-3.09847950935364	0.177815452218056	0.372019916772842	0.0151283508166671
2.01246953010559	-1.13733661174774	-3.09432697296143	0.177904739975929	0.372194975614548	0.0146593656390905
2.01415657997131	-1.14518487453461	-3.07492661476135	0.178052246570587	0.372319370508194	0.0142544703558087
2.01529812812805	-1.14867913722992	-3.07246685028076	0.178235530853271	0.372434347867966	0.0137269105762243
2.01534485816956	-1.15073525905609	-3.08193898200989	0.178505703806877	0.372618913650513	0.0131295248866081
2.01143574714661	-1.15757608413696	-3.09495973587036	0.178785666823387	0.372853875160217	0.0126594016328454
2.01406025886536	-1.16346371173859	-3.09707856178284	0.178989216685295	0.373143345117569	0.0123790912330151
2.00945639610291	-1.16780519485474	-3.08891201019287	0.179238066077232	0.373394221067429	0.0120888669043779
2.00911498069763	-1.17104363441467	-3.08514451980591	0.179373204708099	0.373567640781403	0.0118687134236097
2.00894331932068	-1.16851508617401	-3.09173631668091	0.179649099707603	0.37376406788826	0.0115835880860686
2.01132202148438	-1.17271959781647	-3.10645937919617	0.179882153868675	0.373895972967148	0.0113806799054146
2.00999712944031	-1.17260956764221	-3.1072039604187	0.180154263973236	0.374028235673904	0.0114544210955501
2.00653171539307	-1.16953015327454	-3.09288382530212	0.18043240904808	0.37407648563385	0.0116301840171218
2.00322437286377	-1.16672277450562	-3.09131693840027	0.180757418274879	0.374139189720154	0.011730533093214
2.00341272354126	-1.16508710384369	-3.1117000579834	0.180950134992599	0.374163687229156	0.0118398796766996
1.99865543842316	-1.16987025737762	-3.11028575897217	0.18110391497612	0.374267220497131	0.0120848035439849
2.0008544921875	-1.16303515434265	-3.10134530067444	0.18124258518219	0.374317854642868	0.0124276950955391
1.99663388729095	-1.162717461586	-3.09976744651794	0.181446686387062	0.374316245317459	0.0127612473443151
1.99632906913757	-1.15045130252838	-3.08688020706177	0.181584119796753	0.37414288520813	0.0130889033898711
1.99128484725952	-1.14383006095886	-3.09023237228394	0.18181224167347	0.373918950557709	0.0133727956563234
1.98784589767456	-1.13674688339233	-3.09787893295288	0.182055816054344	0.373906433582306	0.0136461313813925
1.97777163982391	-1.13234484195709	-3.09861087799072	0.182274088263512	0.373779237270355	0.0140352202579379
1.96715927124023	-1.12907958030701	-3.10093951225281	0.182493537664413	0.373721569776535	0.0146529981866479
1.96414709091187	-1.11755478382111	-3.0836033821106	0.182500809431076	0.373597621917725	0.015150522813201
1.96324872970581	-1.11457991600037	-3.09054660797119	0.182580575346947	0.373282611370087	0.0155491577461362
1.96287572383881	-1.10254120826721	-3.10061717033386	0.182794600725174	0.373106271028519	0.016045693308115
1.95595443248749	-1.09820342063904	-3.09190130233765	0.182888671755791	0.372901529073715	0.0167636312544346
1.95082557201385	-1.08636701107025	-3.08371210098267	0.18303145468235	0.372682601213455	0.0173887871205807
1.9462662935257	-1.07269048690796	-3.08589291572571	0.18323415517807	0.37255197763443	0.0178288333117962
1.93811094760895	-1.07044613361359	-3.09671640396118	0.18337319791317	0.372448652982712	0.018290089443326
1.93671369552612	-1.07123422622681	-3.09973478317261	0.183301851153374	0.372498661279678	0.0187014136463404
1.933478474617	-1.06392252445221	-3.07851123809814	0.183381795883179	0.372254103422165	0.0192329306155443
1.93407618999481	-1.05508542060852	-3.07626843452454	0.183517321944237	0.372097313404083	0.0193920023739338
1.93005788326263	-1.0472776889801	-3.08718156814575	0.183690175414085	0.372092634439468	0.0194028802216053
1.91864681243896	-1.04575431346893	-3.09291887283325	0.183954238891602	0.372142761945724	0.0195053368806839
1.91207599639893	-1.04575955867767	-3.09183835983276	0.184017434716225	0.372354716062546	0.0196252968162298
1.90712058544159	-1.04223787784576	-3.07421278953552	0.184025794267654	0.372342348098755	0.0195204261690378
1.90040147304535	-1.044065117836	-3.0915322303772	0.184108510613441	0.37244513630867	0.0193010903894901
1.9003849029541	-1.03942036628723	-3.09898114204407	0.184290766716003	0.372564077377319	0.0191656518727541
1.8916631937027	-1.0411102771759	-3.09144473075867	0.184357956051826	0.372614592313766	0.0191216263920069
1.88514459133148	-1.03763222694397	-3.0818338394165	0.184652537107468	0.372807085514069	0.0190882291644812
1.8817754983902	-1.03334248065948	-3.08186745643616	0.184724092483521	0.372833639383316	0.0187888089567423
1.87546741962433	-1.0386974811554	-3.10175156593323	0.184854075312614	0.372974067926407	0.0185515657067299
1.8729829788208	-1.04008197784424	-3.10406589508057	0.184831827878952	0.373249232769012	0.0183100998401642
1.86659014225006	-1.04281282424927	-3.10027599334717	0.18489770591259	0.373323410749435	0.0181863885372877
1.86261308193207	-1.03072130680084	-3.08737063407898	0.184930220246315	0.373393714427948	0.0180391389876604
1.8622579574585	-1.02795159816742	-3.07600092887878	0.18493427336216	0.373392343521118	0.0177577305585146
1.85348832607269	-1.02639627456665	-3.09664487838745	0.18506395816803	0.373458534479141	0.0175082627683878
1.84657633304596	-1.02678680419922	-3.10108494758606	0.185133337974548	0.373557835817337	0.0173306111246347
1.8378814458847	-1.02817332744598	-3.09420251846313	0.185153767466545	0.373535931110382	0.0172618608921766
1.83866345882416	-1.02320659160614	-3.08353304862976	0.18513086438179	0.373508960008621	0.0171356946229935
1.83663690090179	-1.02008652687073	-3.08270978927612	0.184967532753944	0.373445510864258	0.0168565381318331
1.83356308937073	-1.01720213890076	-3.09492826461792	0.184994176030159	0.373305886983871	0.0167138949036598
1.82543301582336	-1.01249969005585	-3.08862280845642	0.184957325458527	0.37322199344635	0.0167585499584675
1.81646430492401	-1.00475203990936	-3.07400417327881	0.185023844242096	0.373068660497665	0.016892259940505
1.81345522403717	-0.996385276317596	-3.07026267051697	0.184865936636925	0.372824132442474	0.0169856604188681
1.80930507183075	-0.993827223777771	-3.07419872283936	0.184817716479301	0.372531145811081	0.0170881897211075
1.80654907226563	-0.982041358947754	-3.07289934158325	0.184812769293785	0.372331619262695	0.0172602124512196
1.80093204975128	-0.980783045291901	-3.08303904533386	0.184662505984306	0.372101932764053	0.0172515567392111
1.79998683929443	-0.978708922863007	-3.07610082626343	0.184447690844536	0.371929109096527	0.0173929147422314
1.7919670343399	-0.969114542007446	-3.06217956542969	0.18419623374939	0.371531367301941	0.017505956813693
1.78555154800415	-0.965719223022461	-3.06566143035889	0.184165000915527	0.371217131614685	0.0174606665968895
1.78069424629211	-0.96086847782135	-3.06568813323975	0.184038892388344	0.371064692735672	0.017389252781868
1.77306711673737	-0.958644926548004	-3.07133889198303	0.184056267142296	0.370790541172028	0.0173195395618677
1.77118766307831	-0.955289602279663	-3.05397152900696	0.183859616518021	0.370743304491043	0.0174182560294867
1.76815366744995	-0.949570715427399	-3.04422235488892	0.183700382709503	0.370587229728699	0.017305226996541
1.75974488258362	-0.944140911102295	-3.053391456604	0.183574885129929	0.370468616485596	0.0170748550444841
1.75499403476715	-0.938527464866638	-3.06865501403809	0.183563709259033	0.370355188846588	0.0167088191956282
1.74482262134552	-0.944936156272888	-3.06630754470825	0.183384463191032	0.37017697095871	0.0165759325027466
1.73794174194336	-0.946376383304596	-3.04876446723938	0.183446317911148	0.370157361030579	0.0165222343057394
1.73083555698395	-0.946511387825012	-3.04786944389343	0.183432698249817	0.370088577270508	0.0163057930767536
1.72956216335297	-0.953161537647247	-3.0590705871582	0.183498188853264	0.370172381401062	0.0159980952739716
1.72695231437683	-0.956978380680084	-3.06208038330078	0.183453351259232	0.370400279760361	0.0156705286353827
1.72282874584198	-0.966875970363617	-3.06387758255005	0.183446288108826	0.370644629001617	0.0153759773820639
1.71978604793549	-0.964784502983093	-3.05546188354492	0.183439329266548	0.370926052331924	0.0150431115180254
1.70981383323669	-0.966134667396545	-3.0553834438324	0.183416053652763	0.371214151382446	0.0145761575549841
1.7092912197113	-0.960548758506775	-3.05654120445251	0.183490470051765	0.371454328298569	0.0140834245830774
1.7026801109314	-0.964136123657227	-3.06831908226013	0.183560535311699	0.371719270944595	0.0136186368763447
1.69867777824402	-0.96950352191925	-3.08220529556274	0.183694392442703	0.372227430343628	0.0131914308294654
1.68974697589874	-0.976732909679413	-3.0776731967926	0.18376687169075	0.372716516256332	0.0130025316029787
1.6898604631424	-0.984294056892395	-3.07328295707703	0.183849141001701	0.37312725186348	0.0128120044246316
1.69269585609436	-0.982008516788483	-3.0653338432312	0.183948516845703	0.373572647571564	0.0123937437310815
1.69018566608429	-0.986068785190582	-3.0863311290741	0.184028908610344	0.373937994241714	0.0119444262236357
1.69404542446136	-0.981648683547974	-3.09851717948914	0.184170141816139	0.374444156885147	0.0115682976320386
1.68939864635468	-0.985464930534363	-3.0991895198822	0.184242144227028	0.374836921691895	0.0114294663071632
1.68257296085358	-0.981789112091064	-3.09702944755554	0.184351533651352	0.37537482380867	0.0112500432878733
1.67929339408875	-0.9766446352005	-3.08858799934387	0.184408560395241	0.375700771808624	0.0111858677119017
1.68245434761047	-0.970002770423889	-3.08462595939636	0.184491023421288	0.376125752925873	0.01105429045856
1.68155539035797	-0.967712640762329	-3.09668707847595	0.184553131461143	0.376464903354645	0.0110070407390594
1.68408238887787	-0.965454339981079	-3.1109471321106	0.18467016518116	0.376979738473892	0.010959979146719
1.68403375148773	-0.967999637126923	-3.11289477348328	0.184618800878525	0.377511948347092	0.0109647680073977
1.68192231655121	-0.963331758975983	-3.1134991645813	0.184610724449158	0.377818465232849	0.0111560709774494
1.68287527561188	-0.955686688423157	-3.10427713394165	0.1845363676548	0.378193259239197	0.0111875981092453
1.67951858043671	-0.945816695690155	-3.10981893539429	0.184612303972244	0.378303319215775	0.0111690377816558
1.67512941360474	-0.936782002449036	-3.1294903755188	0.184695646166801	0.378644347190857	0.0112668545916677
1.67412614822388	-0.929428815841675	-3.12989854812622	0.18464720249176	0.378911197185516	0.0114719858393073
1.67185306549072	-0.927700519561768	-3.12712144851685	0.184576064348221	0.379185497760773	0.0118917170912027
1.67395758628845	-0.918605864048004	-3.11451053619385	0.184380754828453	0.379434674978256	0.0122047550976276
1.67605578899384	-0.909373223781586	-3.11442971229553	0.184283703565598	0.37956377863884	0.0123351952061057
1.67695450782776	-0.905437648296356	-3.13243842124939	0.184212177991867	0.379859298467636	0.0124513581395149
1.67522919178009	-0.897644460201263	-3.13449335098267	0.184123918414116	0.379996985197067	0.0125288534909487
1.66851675510406	-0.896627068519592	-3.1285994052887	0.183909669518471	0.380202651023865	0.012727590277791
1.66344940662384	-0.88422554731369	-3.11951613426209	0.18386422097683	0.380267292261124	0.0128812026232481
1.65873193740845	-0.883096933364868	-3.12112426757813	0.183727815747261	0.380403101444244	0.0128144761547446
1.65909850597382	-0.881443321704865	-3.13226914405823	0.183542236685753	0.380611032247543	0.0126684103161097
1.66024088859558	-0.880468487739563	-3.12986850738525	0.183232143521309	0.380718857049942	0.012675610370934
1.65820872783661	-0.880517840385437	-3.11491775512695	0.182938784360886	0.380777955055237	0.0125925587490201
1.65508425235748	-0.876927435398102	-3.11579704284668	0.182665288448334	0.380845159292221	0.0123926158994436
1.65524125099182	-0.873486697673798	-3.1151967048645	0.182459428906441	0.380846619606018	0.0120982686057687
1.65347599983215	-0.871937811374664	-3.13306379318237	0.182201221585274	0.380934476852417	0.0118220876902342
1.649742603302	-0.875084459781647	-3.12805104255676	0.181900769472122	0.381057888269424	0.0117574529722333
1.65082538127899	-0.87954318523407	-3.12381839752197	0.181574508547783	0.381241351366043	0.011589964851737
1.65117704868317	-0.881690382957459	-3.10585784912109	0.181214302778244	0.381197392940521	0.0114837279543281
1.65829622745514	-0.874673008918762	-3.11598610877991	0.180913671851158	0.381267547607422	0.0110447956249118
1.66588258743286	-0.879885017871857	-3.1279034614563	0.180470436811447	0.38128450512886	0.0106328465044498
1.66129720211029	-0.886655211448669	-3.12476944923401	0.180065497756004	0.38129910826683	0.0104864509776235
1.66335642337799	-0.890782952308655	-3.11811065673828	0.17976202070713	0.381407231092453	0.010247815400362
1.65951251983643	-0.891490042209625	-3.1060688495636	0.179474845528603	0.381399810314178	0.0100480103865266
1.66136848926544	-0.892825067043304	-3.09794449806213	0.179210931062698	0.381415665149689	0.00969133619219065
1.66200578212738	-0.899126470088959	-3.1130690574646	0.178862854838371	0.381386190652847	0.00925774965435266
1.66329801082611	-0.909520864486694	-3.11700630187988	0.178454846143723	0.381512016057968	0.00892895273864269
1.66550183296204	-0.91720849275589	-3.12034463882446	0.177970826625824	0.381609290838242	0.00873818434774876
1.66530823707581	-0.920064687728882	-3.10939431190491	0.17756912112236	0.381594598293304	0.00845449138432741
1.67700350284576	-0.915866672992706	-3.09978342056274	0.177161335945129	0.381524950265884	0.00818862579762936
1.68086993694305	-0.919796347618103	-3.10376787185669	0.176859870553017	0.381364583969116	0.0078861815854907
1.68767213821411	-0.921420097351074	-3.11118531227112	0.176607981324196	0.381436079740524	0.0076424852013588
1.69409918785095	-0.925370872020721	-3.11467862129211	0.176343590021133	0.381282031536102	0.00761319929733872
1.69575703144073	-0.927834510803223	-3.10841464996338	0.175879448652267	0.381509035825729	0.00763358129188418
1.69154465198517	-0.955770909786224	-3.10916566848755	0.175580739974976	0.381556034088135	0.00740839214995503
1.69316959381104	-0.956324398517609	-3.09637451171875	0.175224483013153	0.38143864274025	0.00749455159530044
1.70489919185638	-0.943421006202698	-3.10584211349487	0.174908682703972	0.381411612033844	0.00703952088952065
1.71733224391937	-0.951664507389069	-3.10926675796509	0.174578666687012	0.381468445062637	0.00682411342859268
1.7166154384613	-0.963502705097198	-3.10903549194336	0.174143269658089	0.381493777036667	0.00653140898793936
1.72315514087677	-0.972455263137817	-3.10923790931702	0.173898547887802	0.381546497344971	0.00648318603634834
1.72896230220795	-0.973864734172821	-3.09513306617737	0.173557385802269	0.381659835577011	0.00643351254984736
1.73286581039429	-0.980877995491028	-3.09280920028687	0.173259675502777	0.381743490695953	0.00631123268976808
1.73041093349457	-0.98547625541687	-3.09899234771729	0.17310431599617	0.381873577833176	0.00594010856002569
1.73377978801727	-0.995585262775421	-3.11557292938232	0.172782316803932	0.382077276706696	0.00567019870504737
1.73956739902496	-1.00499272346497	-3.12621021270752	0.172462701797485	0.382305055856705	0.0053959097713232
1.74915289878845	-1.01519250869751	-3.1168065071106	0.172058746218681	0.382441133260727	0.00522656925022602
1.75326704978943	-1.02101576328278	-3.11131310462952	0.171656116843224	0.382628947496414	0.00500205811113119
1.75742936134338	-1.02150177955627	-3.11331224441528	0.171375289559364	0.382681876420975	0.00478159403428435
1.76532125473022	-1.0236759185791	-3.11546301841736	0.171128571033478	0.382747501134872	0.00447885785251856
1.77125251293182	-1.02485227584839	-3.11883950233459	0.170921847224236	0.38286104798317	0.00423652259632945
1.76978778839111	-1.03376090526581	-3.12885737419128	0.170585140585899	0.382999956607819	0.00404373789206147
1.7738391160965	-1.04117059707642	-3.13089203834534	0.170265838503838	0.383151531219482	0.00382846780121326
1.77269554138184	-1.05501079559326	-3.11599564552307	0.169978275895119	0.383274674415588	0.00368408253416419
1.77498686313629	-1.05534732341766	-3.11374258995056	0.169603630900383	0.383347451686859	0.00335728656500578
1.78319728374481	-1.05853700637817	-3.11559224128723	0.169174566864967	0.383338510990143	0.00299980724230409
1.78483486175537	-1.0723203420639	-3.12567472457886	0.168849885463715	0.383369207382202	0.00274582765996456
1.78323972225189	-1.07537949085236	-3.13331508636475	0.168591931462288	0.383366316556931	0.00255817198194563
1.78993880748749	-1.07722747325897	-3.11749577522278	0.168237432837486	0.383280456066132	0.002535903127864
1.79250288009644	-1.07802975177765	-3.10962510108948	0.16794216632843	0.383225381374359	0.00249372748658061
1.79443097114563	-1.08920335769653	-3.11152529716492	0.167687967419624	0.383164495229721	0.00238351128064096
1.79755628108978	-1.08393716812134	-3.10841393470764	0.16746124625206	0.383166313171387	0.00225846003741026
1.79996991157532	-1.08374512195587	-3.10858058929443	0.167165368795395	0.383062481880188	0.00213503674603999
1.80129480361938	-1.08677339553833	-3.11929869651794	0.166842684149742	0.383082807064056	0.00203788606449962
1.80278038978577	-1.09902989864349	-3.12377953529358	0.166435554623604	0.38315749168396	0.0019436328439042
1.80768740177155	-1.0996367931366	-3.116544008255	0.166123270988464	0.383238047361374	0.00224464572966099
1.81378257274628	-1.09237265586853	-3.11158490180969	0.165833294391632	0.383109867572784	0.0029449958819896
1.82109832763672	-1.08164525032043	-3.09400367736816	0.165744632482529	0.382797360420227	0.00438876077532768
1.80616176128387	-1.07776880264282	-3.10233950614929	0.165713876485825	0.382510721683502	0.00481734611093998
1.80186712741852	-1.08288478851318	-3.10923480987549	0.165576532483101	0.382475465536118	0.00405714195221663
1.81176888942719	-1.09178352355957	-3.10501003265381	0.16515988111496	0.382447898387909	0.00303349271416664
1.8180969953537	-1.10229444503784	-3.11065268516541	0.1645887196064	0.382590651512146	0.00248012831434608
1.81339848041534	-1.11166405677795	-3.10762619972229	0.164230406284332	0.382430076599121	0.00209965044632554
1.81531846523285	-1.11325025558472	-3.10033559799194	0.163906365633011	0.382431656122208	0.00206021359190345
1.80914664268494	-1.11179745197296	-3.10149455070496	0.163694486021996	0.382372140884399	0.00197396660223603
1.80594432353973	-1.10768413543701	-3.10328006744385	0.163447976112366	0.382235258817673	0.00195828941650689
1.80066919326782	-1.10594022274017	-3.10010266304016	0.163199156522751	0.382145375013351	0.00208322028629482
1.7949960231781	-1.10581910610199	-3.10079789161682	0.162800133228302	0.382232218980789	0.00220540165901184
1.80016875267029	-1.10835337638855	-3.09544634819031	0.162508517503738	0.382106840610504	0.0023877841886133
1.80080020427704	-1.10592925548553	-3.08513069152832	0.16231295466423	0.38195213675499	0.00252693123184145
1.80257403850555	-1.1029007434845	-3.07790613174438	0.162002056837082	0.381868720054626	0.00285926903598011
1.79588270187378	-1.09525847434998	-3.08116841316223	0.161970511078835	0.381643623113632	0.00303285173140466
1.78553867340088	-1.09323716163635	-3.07982206344604	0.161831453442574	0.381601333618164	0.00307946116663516
1.78321623802185	-1.0877171754837	-3.07599687576294	0.16153222322464	0.381491839885712	0.00326053099706769
1.79139220714569	-1.08037412166595	-3.0765688419342	0.161251381039619	0.38131982088089	0.00351387588307261
1.78757500648499	-1.08233213424683	-3.07036018371582	0.160970255732536	0.381241828203201	0.00377746461890638
1.78337633609772	-1.07937955856323	-3.07295846939087	0.160766631364822	0.381144791841507	0.00379270524717867
1.78221142292023	-1.07598721981049	-3.07669997215271	0.160540640354156	0.381033420562744	0.00394862424582243
1.77600467205048	-1.07115507125854	-3.07963609695435	0.160386323928833	0.380840957164764	0.00408664857968688
1.77408754825592	-1.07215023040771	-3.08215141296387	0.160285815596581	0.380745321512222	0.00420860154554248
1.77548682689667	-1.07154178619385	-3.08105301856995	0.160074189305305	0.38053759932518	0.00431099813431501
1.7782735824585	-1.06921422481537	-3.06718516349792	0.159912779927254	0.380466371774673	0.00441519822925329
1.76860761642456	-1.06806325912476	-3.06409406661987	0.159779340028763	0.380393713712692	0.00466147065162659
1.76484262943268	-1.05522429943085	-3.06550526618958	0.159757182002068	0.380349487066269	0.00468957610428333
1.75903832912445	-1.05199122428894	-3.05813217163086	0.159537672996521	0.380270004272461	0.00478200288489461
1.75237834453583	-1.04779469966888	-3.06035375595093	0.159416988492012	0.38031867146492	0.00478049134835601
1.74639618396759	-1.04033136367798	-3.0605366230011	0.159238621592522	0.380188763141632	0.00474224891513586
1.7442991733551	-1.03863084316254	-3.06591844558716	0.159132286906242	0.380205661058426	0.00463998503983021
1.73770725727081	-1.04174077510834	-3.06645536422729	0.158962398767471	0.380146145820618	0.00450120959430933
1.73028481006622	-1.03712332248688	-3.06438541412354	0.158840522170067	0.380149453878403	0.00434396928176284
1.72230494022369	-1.03758859634399	-3.08298277854919	0.158743277192116	0.380175024271011	0.00419290224090219
1.72132670879364	-1.04020428657532	-3.07929706573486	0.158547013998032	0.380347818136215	0.00402317056432366
1.71655344963074	-1.04519307613373	-3.07472443580627	0.15838985145092	0.380328923463821	0.00385870039463043
1.70978605747223	-1.04248738288879	-3.07380318641663	0.158262610435486	0.380354911088943	0.00361304543912411
1.70072627067566	-1.04442155361176	-3.07398056983948	0.158166214823723	0.38041490316391	0.00343922083266079
1.69442915916443	-1.03708839416504	-3.06995725631714	0.158137932419777	0.380384653806686	0.00325468159280717
1.68905377388	-1.03996098041534	-3.06093883514404	0.158055901527405	0.380466789007187	0.00311289448291063
1.68372058868408	-1.03723049163818	-3.05905818939209	0.157882422208786	0.380540609359741	0.00292753917165101
1.67861521244049	-1.03245460987091	-3.06236982345581	0.157939478754997	0.380603581666946	0.00271540251560509
1.67405152320862	-1.03083968162537	-3.05758690834045	0.157832533121109	0.380663514137268	0.00249559851363301
1.67275166511536	-1.03144001960754	-3.05698871612549	0.157803550362587	0.380826503038406	0.00239361915737391
1.66890490055084	-1.03230857849121	-3.06144189834595	0.157817080616951	0.380904167890549	0.00219914922490716
1.66014039516449	-1.02781271934509	-3.07432222366333	0.157836616039276	0.381103485822678	0.00194341945461929
1.64909422397614	-1.02642512321472	-3.07832789421082	0.157974407076836	0.381358861923218	0.0017743066418916
1.65038621425629	-1.02371788024902	-3.08315753936768	0.157892376184464	0.381485968828201	0.00165421573910862
1.64481520652771	-1.0243593454361	-3.08967971801758	0.157961785793304	0.381753921508789	0.00151023233775049
1.63755679130554	-1.02430903911591	-3.08404755592346	0.157944560050964	0.382017195224762	0.00143587565980852
1.62640345096588	-1.02730321884155	-3.08279156684875	0.158016622066498	0.382291078567505	0.00142886582762003
1.62273168563843	-1.01801335811615	-3.08270144462585	0.157994106411934	0.382476091384888	0.00137746217660606
1.61396491527557	-1.02205801010132	-3.08265280723572	0.157940581440926	0.382723718881607	0.00136049010325223
1.60589504241943	-1.01797127723694	-3.08158683776855	0.158000960946083	0.382990807294846	0.00132880068849772
1.60317289829254	-1.01816117763519	-3.08218216896057	0.157996669411659	0.383167862892151	0.00130357570014894
1.59880220890045	-1.01855528354645	-3.09097814559937	0.158074006438255	0.383385241031647	0.00125380198005587
1.60173761844635	-1.01532483100891	-3.08406448364258	0.158105477690697	0.383721381425858	0.00118600612040609
1.59965443611145	-1.01379835605621	-3.09153985977173	0.158100098371506	0.384032428264618	0.00114624190609902
1.5996196269989	-1.00946223735809	-3.09274506568909	0.15822759270668	0.384275615215302	0.00097948219627142
1.59428155422211	-1.01031541824341	-3.09838914871216	0.158225998282433	0.384603768587112	0.000966327730566263
1.59533929824829	-1.00935506820679	-3.10938668251038	0.15832482278347	0.384922862052917	0.000772692961618304
1.58980822563171	-1.00834715366364	-3.11636424064636	0.158414140343666	0.385353595018387	0.000619444763287902
1.58839070796967	-1.00751781463623	-3.11372423171997	0.158517137169838	0.385641068220139	0.000531711499206722
1.58732116222382	-1.0084000825882	-3.12510371208191	0.158589169383049	0.386006593704224	0.000472156360046938
1.58606278896332	-1.00825536251068	-3.13669395446777	0.158713221549988	0.386339783668518	0.000467919831862673
1.58363115787506	-1.00602293014526	-3.1306140422821	0.158854469656944	0.386702209711075	0.000415457849157974
1.5773469209671	-1.00509548187256	-3.13811802864075	0.158939257264137	0.38700345158577	0.000362104008672759
1.57792377471924	-1.00190401077271	-3.13780045509338	0.15906597673893	0.387423157691956	0.0003517645818647
1.56880211830139	-1.00386786460876	-3.14702200889587	0.159185826778412	0.387730956077576	0.000412215100368485
1.56660711765289	-0.998939275741577	-3.14265322685242	0.159356936812401	0.388146460056305	0.000415228889323771
1.55704748630524	-1.00003015995026	-3.1407299041748	0.159459859132767	0.388500481843948	0.000481827388284728
1.55619597434998	-0.996600329875946	-3.13996601104736	0.159651175141335	0.388764292001724	0.000540902779903263
1.54903829097748	-0.997712790966034	-3.1408543586731	0.159813120961189	0.389111399650574	0.000480176589917392
1.54279744625092	-0.989769160747528	-3.14313983917236	0.159972578287125	0.389460116624832	0.000467189674964175
1.53791868686676	-0.99037778377533	-3.1476891040802	0.160109981894493	0.38967177271843	0.00042244786163792
1.53199768066406	-0.993087410926819	-3.16086792945862	0.160232156515121	0.390090554952621	0.000410299428040162
1.5254043340683	-0.990809917449951	-3.17179608345032	0.160456284880638	0.390400677919388	0.00046578110777773
1.52084732055664	-0.987736165523529	-3.17389106750488	0.160583034157753	0.390720725059509	0.000532929378096014
1.51651477813721	-0.990431129932404	-3.17276358604431	0.160618096590042	0.390962153673172	0.000653482915367931
1.50894057750702	-0.988820135593414	-3.18191647529602	0.160763382911682	0.391315191984177	0.00084796134615317
1.50711250305176	-0.986275434494019	-3.17429876327515	0.16085684299469	0.391506731510162	0.00100429763551801
1.50100064277649	-0.98148101568222	-3.17302298545837	0.160953044891357	0.391671776771545	0.00120970827993006
1.49379777908325	-0.979863107204437	-3.17199563980103	0.161037400364876	0.392028361558914	0.00146546785254031
1.49108242988586	-0.974094152450562	-3.17423272132874	0.161174848675728	0.392103910446167	0.00169435027055442
1.48955249786377	-0.966304659843445	-3.16399073600769	0.16122867166996	0.392352789640427	0.00176452682353556
1.48103952407837	-0.965759873390198	-3.16545844078064	0.161376193165779	0.392481058835983	0.00195512757636607
1.47796714305878	-0.959594964981079	-3.17760920524597	0.161578938364983	0.392690718173981	0.00215136678889394
1.4708468914032	-0.957239747047424	-3.18289160728455	0.161728665232658	0.392858177423477	0.00223652832210064
1.46683478355408	-0.955308079719543	-3.18883728981018	0.161907359957695	0.393148213624954	0.00233661173842847
1.45413625240326	-0.952503681182861	-3.19370126724243	0.162093266844749	0.393345445394516	0.00254944199696183
1.45012962818146	-0.951634228229523	-3.19790887832642	0.162267565727234	0.393603622913361	0.00282678147777915
1.44163274765015	-0.94966059923172	-3.19467353820801	0.162391558289528	0.39382266998291	0.00300632347352803
1.43128859996796	-0.944982588291168	-3.19039845466614	0.162519887089729	0.394062101840973	0.00335069373250008
1.42689311504364	-0.940359473228455	-3.18526124954224	0.162637621164322	0.394155919551849	0.0037764897570014
1.42432427406311	-0.932008385658264	-3.18361639976501	0.162739560008049	0.39433628320694	0.00402455357834697
1.41478371620178	-0.929953217506409	-3.18687915802002	0.162927255034447	0.394472032785416	0.00435848208144307
1.41261458396912	-0.92339700460434	-3.20275545120239	0.163102656602859	0.394595742225647	0.00466307904571295
1.40743708610535	-0.919478237628937	-3.20709657669067	0.163219377398491	0.394726276397705	0.00501348404213786
1.39882051944733	-0.917745590209961	-3.19504070281982	0.16344241797924	0.394950419664383	0.00563422124832869
1.38751876354218	-0.904095768928528	-3.18467140197754	0.163676753640175	0.395052313804626	0.00609805015847087
1.38117468357086	-0.899881482124329	-3.20152044296265	0.163901761174202	0.395268499851227	0.00642127590253949
1.37553083896637	-0.896669149398804	-3.20296883583069	0.163987383246422	0.395436137914658	0.00682061119005084
1.36527276039124	-0.89515620470047	-3.21499705314636	0.16415086388588	0.395730346441269	0.00727336714044213
1.36097645759583	-0.892568826675415	-3.21392965316772	0.164223611354828	0.395953297615051	0.00778829259797931
1.35475730895996	-0.883240282535553	-3.20055985450745	0.164346292614937	0.396162092685699	0.0083288699388504
1.35027229785919	-0.872745990753174	-3.19808983802795	0.164623022079468	0.396352559328079	0.00868251640349627
1.3414158821106	-0.869550347328186	-3.21065521240234	0.164812326431274	0.396606981754303	0.00893848948180676
1.32918953895569	-0.864585101604462	-3.2264723777771	0.165034726262093	0.396922469139099	0.00933264661580324
1.32229959964752	-0.865412294864655	-3.21745610237122	0.165124997496605	0.39729055762291	0.0097897183150053
1.31011235713959	-0.859867751598358	-3.21192622184753	0.165274143218994	0.397513628005981	0.0101169589906931
1.31091606616974	-0.854415714740753	-3.22074365615845	0.165427833795547	0.397739291191101	0.0102412272244692
1.30482721328735	-0.849805533885956	-3.22778940200806	0.165586322546005	0.39805480837822	0.0104824109002948
1.29342555999756	-0.846999943256378	-3.23460960388184	0.165706157684326	0.398158103227615	0.010825109668076
1.28591346740723	-0.838459551334381	-3.21686959266663	0.16588993370533	0.398427248001099	0.0111062247306108
1.2775354385376	-0.831686079502106	-3.21865224838257	0.166046872735023	0.398579508066177	0.0113085629418492
1.26794922351837	-0.832168638706207	-3.23961758613586	0.166178673505783	0.398878902196884	0.0114123448729515
1.26332414150238	-0.832650899887085	-3.23384594917297	0.166183456778526	0.399187445640564	0.0116525460034609
1.25212204456329	-0.830953776836395	-3.23161149024963	0.166274815797806	0.399268299341202	0.0118500832468271
1.24828374385834	-0.818172812461853	-3.21961522102356	0.166342914104462	0.399304986000061	0.01186927780509
1.23981237411499	-0.817655026912689	-3.22930073738098	0.166507199406624	0.399432450532913	0.0118298465386033
1.22973453998566	-0.813381433486938	-3.24773025512695	0.166723489761353	0.399618595838547	0.0118757197633386
1.21950697898865	-0.814436018466949	-3.2365882396698	0.166813090443611	0.39979076385498	0.0119693614542484
1.21027147769928	-0.812207996845245	-3.23155522346497	0.166816726326942	0.399868071079254	0.0119789065793157
1.21228969097137	-0.808997213840485	-3.2458827495575	0.166834264993668	0.39994803071022	0.0117128053680062
1.20432198047638	-0.805909276008606	-3.24721336364746	0.16687236726284	0.399991869926453	0.0116497753188014
1.19275784492493	-0.807412505149841	-3.25000476837158	0.167021334171295	0.40016707777977	0.011738927103579
1.1867527961731	-0.802847743034363	-3.23037052154541	0.167069852352142	0.400177001953125	0.0117304120212793
1.17892515659332	-0.795367300510406	-3.23482370376587	0.167180776596069	0.400225818157196	0.0116800451651216
1.17562866210938	-0.793733775615692	-3.23847651481628	0.167286619544029	0.400389283895493	0.0115296868607402
1.16737926006317	-0.797883987426758	-3.25498628616333	0.167193606495857	0.400490134954453	0.011446937918663
1.16025471687317	-0.797416388988495	-3.25842976570129	0.167230859398842	0.400835573673248	0.0115025006234646
1.15749752521515	-0.793287456035614	-3.23964500427246	0.167175650596619	0.400864869356155	0.0116243371739984
1.15376019477844	-0.789585530757904	-3.23670983314514	0.16726490855217	0.400846272706985	0.0116520719602704
1.15041399002075	-0.782707393169403	-3.24370384216309	0.167326897382736	0.401027470827103	0.0116109475493431
1.13759231567383	-0.780169427394867	-3.2580554485321	0.167391180992126	0.40128019452095	0.01166807487607
1.13333380222321	-0.786111891269684	-3.25857400894165	0.167491942644119	0.401570051908493	0.012005090713501
1.12709128856659	-0.782115757465363	-3.25112557411194	0.167424574494362	0.401819944381714	0.0122195603325963
1.12474405765533	-0.778115212917328	-3.24702548980713	0.167416930198669	0.401862382888794	0.0122663825750351
1.12971901893616	-0.771402716636658	-3.26457333564758	0.167480140924454	0.402104556560516	0.0122492834925652
1.11788427829742	-0.773895442485809	-3.26463055610657	0.16757832467556	0.402309864759445	0.012416047975421
1.11317253112793	-0.771541655063629	-3.25808334350586	0.167718395590782	0.402435094118118	0.0125784929841757
1.10963451862335	-0.764252364635468	-3.26110577583313	0.167849063873291	0.402673989534378	0.0125054884701967
1.10188627243042	-0.77094429731369	-3.28082656860352	0.167854711413383	0.4029481112957	0.0126001769676805
1.09654915332794	-0.771363496780396	-3.26906943321228	0.167835369706154	0.403136223554611	0.0126565601676702
1.09997177124023	-0.764511227607727	-3.2675666809082	0.167974874377251	0.403180509805679	0.0127137778326869
1.09374976158142	-0.759399712085724	-3.28033995628357	0.168080195784569	0.403371393680573	0.0126410350203514
1.09034645557404	-0.765614151954651	-3.28445100784302	0.168195754289627	0.40376153588295	0.012842015363276
1.08460867404938	-0.759152114391327	-3.27460837364197	0.168120250105858	0.403929114341736	0.0129669234156609
1.07869958877563	-0.756986200809479	-3.28401374816895	0.168200924992561	0.404083222150803	0.0129703674465418
1.08288943767548	-0.75912219285965	-3.29690051078796	0.168289512395859	0.404318392276764	0.0129750957712531
1.08275842666626	-0.758881866931915	-3.29106950759888	0.168409273028374	0.404468894004822	0.0130790015682578
1.07710480690002	-0.754375040531158	-3.28013801574707	0.168515831232071	0.404641538858414	0.0133149866014719
1.07297778129578	-0.74223929643631	-3.27977991104126	0.168706491589546	0.404958307743073	0.0132979890331626
1.06268954277039	-0.745240151882172	-3.30029439926147	0.168666243553162	0.405152589082718	0.0132772345095873
1.05788195133209	-0.748035311698914	-3.30756664276123	0.168731153011322	0.405558258295059	0.0135120963677764
1.0558876991272	-0.739729702472687	-3.28589415550232	0.168619126081467	0.405666619539261	0.0137355364859104
1.05245363712311	-0.736326396465302	-3.29706192016602	0.168713390827179	0.40561580657959	0.0137833403423429
1.04962337017059	-0.736893236637115	-3.3123254776001	0.168856710195541	0.405933707952499	0.0139106148853898
1.05068731307983	-0.738405227661133	-3.30147743225098	0.168896540999413	0.406177759170532	0.0141824940219522
1.05518388748169	-0.733754992485046	-3.3016893863678	0.168818324804306	0.406330794095993	0.014223350211978
1.05939221382141	-0.733422815799713	-3.31863784790039	0.168869838118553	0.406430184841156	0.0142575930804014
1.05716919898987	-0.726874530315399	-3.30450367927551	0.168920964002609	0.406725704669952	0.0144997015595436
1.05195009708405	-0.720846772193909	-3.30776023864746	0.168990209698677	0.40671843290329	0.0145369209349155
1.05143797397614	-0.714906513690948	-3.32387256622314	0.169108584523201	0.407022029161453	0.0144293289631605
1.0597687959671	-0.718026220798492	-3.31872701644897	0.168973922729492	0.407227993011475	0.0145342014729977
1.05925023555756	-0.71123218536377	-3.31188988685608	0.169019892811775	0.407223761081696	0.0144758336246014
1.05735051631927	-0.709437727928162	-3.31559276580811	0.169111251831055	0.407169699668884	0.014157616533339
1.05540347099304	-0.71208518743515	-3.3192822933197	0.169196546077728	0.407356679439545	0.0140910558402538
1.05499112606049	-0.714661478996277	-3.30272269248962	0.169141635298729	0.407340884208679	0.0139101855456829
1.05643463134766	-0.716142177581787	-3.31619095802307	0.1690583974123	0.407348781824112	0.0136857191100717
1.05395483970642	-0.71729838848114	-3.31573724746704	0.169141590595245	0.407380312681198	0.0137143330648541
1.04299008846283	-0.707055449485779	-3.30583834648132	0.169244304299355	0.407357424497604	0.0140268169343472
1.04052340984344	-0.699766755104065	-3.30716562271118	0.169291451573372	0.407403379678726	0.0140945808961987
1.03977715969086	-0.706660568714142	-3.32326173782349	0.169126853346825	0.407551735639572	0.0143261076882482
1.03883159160614	-0.696587324142456	-3.30379867553711	0.169033944606781	0.407700061798096	0.0147094978019595
1.033282995224	-0.690871477127075	-3.31026101112366	0.169017732143402	0.407608658075333	0.0148664927110076
1.03107094764709	-0.68916916847229	-3.31853747367859	0.169025540351868	0.407879948616028	0.0152247194200754
1.03111755847931	-0.688434898853302	-3.30087399482727	0.168832615017891	0.408071100711823	0.015683863312006
1.03783106803894	-0.685890078544617	-3.31129503250122	0.168654784560204	0.408073365688324	0.0157216265797615
1.03297734260559	-0.691466808319092	-3.32030177116394	0.16858197748661	0.408207148313522	0.0160143990069628
1.0331814289093	-0.683808505535126	-3.2975640296936	0.168608903884888	0.40824094414711	0.0161850918084383
1.03035688400269	-0.681901156902313	-3.31717729568481	0.168606340885162	0.408436566591263	0.0160375572741032
1.03408885002136	-0.685732245445251	-3.30840444564819	0.168439477682114	0.408556759357452	0.0160621162503958
1.02815842628479	-0.678343534469604	-3.30429458618164	0.168369129300117	0.408505439758301	0.015926280990243
1.02772569656372	-0.677031815052032	-3.31909823417664	0.168448209762573	0.408604890108109	0.0157776288688183
1.01824557781219	-0.677600204944611	-3.31972122192383	0.168302565813065	0.408786773681641	0.0158936586230993
1.0178496837616	-0.674989223480225	-3.31152939796448	0.168249011039734	0.408909052610397	0.0159197133034468
1.01921379566193	-0.67194402217865	-3.32268571853638	0.168060049414635	0.408934772014618	0.0158198811113834
1.0192357301712	-0.670852422714233	-3.32389283180237	0.168029546737671	0.408967792987823	0.0158713683485985
1.00924301147461	-0.670205235481262	-3.31057620048523	0.168002471327782	0.40898796916008	0.0161327533423901
1.00669777393341	-0.664676427841187	-3.3126208782196	0.168011605739594	0.409059315919876	0.0160810351371765
1.00522303581238	-0.674620270729065	-3.32391142845154	0.167866319417953	0.409212172031403	0.016182592138648
1.00370824337006	-0.676049649715424	-3.31899094581604	0.167670696973801	0.409270197153091	0.0163450036197901
1.00452613830566	-0.667665362358093	-3.31135582923889	0.167665079236031	0.409209907054901	0.0164213702082634
0.99917459487915	-0.666081786155701	-3.33113861083984	0.167651697993279	0.409305036067963	0.0164550077170134
0.994460582733154	-0.671152055263519	-3.32095384597778	0.167532786726952	0.409474909305573	0.0168404635041952
0.997756004333496	-0.664901673793793	-3.31962847709656	0.167431011795998	0.409564763307571	0.0169149953871965
1.00396013259888	-0.664093315601349	-3.33540081977844	0.167294576764107	0.409581631422043	0.0167767554521561
0.994080185890198	-0.664909899234772	-3.32772326469421	0.167491048574448	0.409555584192276	0.0169452913105488
0.991519451141357	-0.666474878787994	-3.32251620292664	0.167538866400719	0.409406751394272	0.0168375745415688
0.991070508956909	-0.671198546886444	-3.3359100818634	0.167402803897858	0.409442573785782	0.0167330242693424
0.988325595855713	-0.673703670501709	-3.32580661773682	0.167296960949898	0.40934893488884	0.0168199092149735
0.990384697914124	-0.665996849536896	-3.31931328773499	0.167248845100403	0.409195631742477	0.0169998221099377
0.992257416248322	-0.666442573070526	-3.33246397972107	0.167261883616447	0.409188717603683	0.0171144232153893
0.986822545528412	-0.66934460401535	-3.32894897460938	0.167163014411926	0.40916833281517	0.0175348911434412
0.990038812160492	-0.668193161487579	-3.31106114387512	0.167060643434525	0.409159243106842	0.0179619658738375
0.995733201503754	-0.663449943065643	-3.32731199264526	0.167044103145599	0.409087985754013	0.0182686615735292
0.995660781860352	-0.660212278366089	-3.31727170944214	0.167117267847061	0.409105122089386	0.0188607033342123
0.986666738986969	-0.650832414627075	-3.32349610328674	0.167144805192947	0.409104138612747	0.0192367229610682
0.987935364246368	-0.656124532222748	-3.32922744750977	0.167107209563255	0.40922936797142	0.0195122621953487
0.986218273639679	-0.655345976352692	-3.32254886627197	0.166831240057945	0.409322679042816	0.0200179945677519
0.987927258014679	-0.647786259651184	-3.31282258033752	0.166724041104317	0.409198373556137	0.0201680548489094
0.983145117759705	-0.64703243970871	-3.33335113525391	0.16673356294632	0.409341543912888	0.0202884096652269
0.980156242847443	-0.646870136260986	-3.33463144302368	0.166619956493378	0.409528791904449	0.0204976424574852
0.983069658279419	-0.644133269786835	-3.32055377960205	0.166463896632195	0.409448176622391	0.0206093415617943
0.988226532936096	-0.646591067314148	-3.33444929122925	0.166300773620605	0.409391313791275	0.0203660558909178
0.985460638999939	-0.64480197429657	-3.3229398727417	0.166266292333603	0.409428596496582	0.0204669982194901
0.981533348560333	-0.640819430351257	-3.31096410751343	0.166258156299591	0.409406542778015	0.0203025210648775
0.980030715465546	-0.64502489566803	-3.32770586013794	0.166110247373581	0.409347981214523	0.0200922898948193
0.977898478507996	-0.650228500366211	-3.31555438041687	0.165886342525482	0.409387439489365	0.0199700780212879
0.97876650094986	-0.645248770713806	-3.3136932849884	0.165800824761391	0.409164726734161	0.0198018494993448
0.976524293422699	-0.642943739891052	-3.32621312141418	0.165831729769707	0.409131854772568	0.0195763427764177
0.970524787902832	-0.649213492870331	-3.32556843757629	0.165767267346382	0.409181892871857	0.0197153408080339
0.976013720035553	-0.643598258495331	-3.30923295021057	0.165450558066368	0.409160077571869	0.0197010803967714
0.980151295661926	-0.64580112695694	-3.32439827919006	0.165312096476555	0.409089148044586	0.0196497086435556
0.975817382335663	-0.646966755390167	-3.313809633255	0.165272697806358	0.40901306271553	0.0198256988078356
0.975318849086761	-0.642252743244171	-3.31161761283875	0.165189921855927	0.408921927213669	0.0198840536177158
0.976647675037384	-0.649651229381561	-3.31821227073669	0.164864838123322	0.409043341875076	0.0199257731437683
0.977718830108643	-0.645559847354889	-3.30477070808411	0.164715230464935	0.408822327852249	0.0200660470873117
0.977435350418091	-0.640465617179871	-3.31326246261597	0.164804339408875	0.408691197633743	0.0199267193675041
0.974052667617798	-0.64760559797287	-3.31945085525513	0.164752319455147	0.408775359392166	0.0200935006141663
0.975843906402588	-0.643026232719421	-3.29854464530945	0.16447539627552	0.40864896774292	0.020130205899477
0.980787694454193	-0.646584033966064	-3.31416535377502	0.164298534393311	0.408549040555954	0.0200248192995787
0.984495639801025	-0.645758152008057	-3.32374382019043	0.164225175976753	0.408456921577454	0.0199081003665924
0.982466816902161	-0.64851325750351	-3.31168746948242	0.164158225059509	0.408291190862656	0.0200579985976219
0.978978991508484	-0.645696938037872	-3.30492234230042	0.164138838648796	0.408188730478287	0.0199945811182261
0.981747210025787	-0.652879774570465	-3.31987595558167	0.163991197943687	0.408151715993881	0.0198480319231749
0.98175311088562	-0.65444004535675	-3.31769204139709	0.163766339421272	0.408152669668198	0.0198778305202723
0.98645281791687	-0.657186210155487	-3.29736089706421	0.163655504584312	0.407958269119263	0.0198460388928652
0.989107608795166	-0.653929591178894	-3.29758310317993	0.163516640663147	0.407792657613754	0.0196727626025677
0.988990485668182	-0.652642965316772	-3.30913972854614	0.163468524813652	0.407705157995224	0.0194963067770004
0.986233472824097	-0.66049987077713	-3.31037950515747	0.163430571556091	0.407668262720108	0.0195409990847111
0.989109992980957	-0.659417867660522	-3.29717922210693	0.163105323910713	0.407655447721481	0.019486403092742
0.995972096920013	-0.663290560245514	-3.3051643371582	0.162964940071106	0.4074587225914	0.0192163176834583
0.997201323509216	-0.668477296829224	-3.31093549728394	0.162892818450928	0.407451570034027	0.0191110018640757
0.997957527637482	-0.668532490730286	-3.29854607582092	0.162770226597786	0.40735125541687	0.0190349705517292
0.995079576969147	-0.670473694801331	-3.29195284843445	0.162721544504166	0.407211929559708	0.018929660320282
0.996846675872803	-0.675139784812927	-3.30616092681885	0.162671715021133	0.407251805067062	0.0186042226850986
1.00348377227783	-0.678267657756805	-3.29273748397827	0.162389576435089	0.407160729169846	0.0185798034071922
1.0069283246994	-0.677204251289368	-3.28965783119202	0.162368595600128	0.406929910182953	0.0182065404951572
1.00167596340179	-0.684171617031097	-3.30104398727417	0.162326067686081	0.407012164592743	0.0181419923901558
1.00771486759186	-0.689740300178528	-3.27894020080566	0.162093997001648	0.406950920820236	0.0180346984416246
1.01360166072845	-0.688737094402313	-3.2868127822876	0.161924585700035	0.406860738992691	0.0177040807902813
1.02023196220398	-0.695612013339996	-3.29642534255981	0.161788731813431	0.406750380992889	0.0174435786902905
1.0239645242691	-0.700916588306427	-3.29363679885864	0.161641448736191	0.406726777553558	0.0173193383961916
1.0203138589859	-0.702045738697052	-3.2857072353363	0.161649808287621	0.406607538461685	0.0172993168234825
1.02566063404083	-0.703299939632416	-3.26862668991089	0.161550611257553	0.406559348106384	0.0170800816267729
1.02839851379395	-0.706688463687897	-3.28426337242126	0.161444276571274	0.406521379947662	0.0168094523251057
1.03254246711731	-0.715250968933105	-3.29494380950928	0.161387905478477	0.406518667936325	0.0165391359478235
1.03615200519562	-0.722613632678986	-3.2797110080719	0.161137759685516	0.406572282314301	0.0164995044469833
1.04344344139099	-0.71726131439209	-3.27273178100586	0.161074116826057	0.406311064958572	0.0160747244954109
1.0397390127182	-0.724011719226837	-3.28757309913635	0.161053612828255	0.406251162290573	0.0158709343522787
1.04498827457428	-0.730144560337067	-3.27447271347046	0.160842210054398	0.40631890296936	0.0157274026423693
1.05250680446625	-0.734918057918549	-3.27721500396729	0.16071991622448	0.406175255775452	0.0153695810586214
1.05777060985565	-0.740549683570862	-3.28971862792969	0.160621017217636	0.406136959791183	0.0150394896045327
1.06265556812286	-0.747411906719208	-3.27687668800354	0.160534873604774	0.406113773584366	0.0149450656026602
1.06143462657928	-0.742328763008118	-3.26781368255615	0.160489469766617	0.405954599380493	0.0147168198600411
1.06633567810059	-0.751135647296906	-3.2748498916626	0.160367533564568	0.405905157327652	0.0144192688167095
1.07075953483582	-0.76032817363739	-3.28542852401733	0.16031938791275	0.406016558408737	0.0142151499167085
1.07969558238983	-0.76315450668335	-3.26320862770081	0.160068154335022	0.405847012996674	0.0140978274866939
1.08134484291077	-0.763049840927124	-3.26541757583618	0.160021603107452	0.405604690313339	0.0137284370139241
1.08812236785889	-0.768630266189575	-3.27535605430603	0.160006582736969	0.405744075775146	0.0134456353262067
1.08798170089722	-0.775850892066956	-3.27159237861633	0.159905955195427	0.405717879533768	0.0133771328255534
1.09482681751251	-0.779822051525116	-3.26016044616699	0.159665763378143	0.405721813440323	0.0131345940753818
1.10636365413666	-0.786648035049438	-3.27145099639893	0.159475535154343	0.405581146478653	0.0127553744241595
1.10632169246674	-0.790265679359436	-3.26793813705444	0.159469947218895	0.405576676130295	0.0125996330752969
1.10750532150269	-0.792617321014404	-3.25119853019714	0.159455507993698	0.405542492866516	0.0124476421624422
1.11232531070709	-0.795800685882568	-3.26121664047241	0.159354418516159	0.405532211065292	0.0120748607441783
1.11598432064056	-0.805990159511566	-3.2700572013855	0.159188881516457	0.405512392520905	0.0118066929280758
1.1217280626297	-0.81153404712677	-3.26428580284119	0.15909731388092	0.405385076999664	0.0115731405094266
1.13084506988525	-0.813304901123047	-3.25392389297485	0.158856764435768	0.405332058668137	0.011394857428968
1.1366822719574	-0.817038536071777	-3.25061106681824	0.158814460039139	0.405083537101746	0.0109840538352728
1.13270795345306	-0.823773801326752	-3.26852083206177	0.158777549862862	0.405130356550217	0.0106919826939702
1.14212870597839	-0.831437408924103	-3.25730681419373	0.158630013465881	0.405032515525818	0.0105030741542578
1.14547777175903	-0.834678411483765	-3.24324440956116	0.15843890607357	0.404983192682266	0.0103233866393566
1.15700387954712	-0.839540004730225	-3.25534009933472	0.158265173435211	0.404809474945068	0.00985532999038696
1.16114151477814	-0.846127927303314	-3.25644326210022	0.158162519335747	0.404787361621857	0.00971554778516293
1.16268944740295	-0.849617481231689	-3.23466730117798	0.157992944121361	0.404638081789017	0.00955221150070429
1.16899406909943	-0.853830456733704	-3.23820829391479	0.157932475209236	0.404530763626099	0.00927207618951797
1.17355763912201	-0.85545414686203	-3.25112891197205	0.157780528068542	0.404396146535873	0.00897801294922829
1.18171143531799	-0.870345532894135	-3.25470924377441	0.157584965229034	0.404325813055038	0.00877937767654657
1.19165074825287	-0.870948314666748	-3.24087810516357	0.157385259866714	0.404187023639679	0.00870335660874844
1.19640612602234	-0.871097326278687	-3.23578071594238	0.157290950417519	0.403846561908722	0.00836782436817884
1.19876611232758	-0.879157900810242	-3.25347471237183	0.157236382365227	0.403735011816025	0.00813875440508127
1.20240342617035	-0.882161319255829	-3.24777770042419	0.157093062996864	0.403615772724152	0.00799113977700472
1.20823180675507	-0.889602601528168	-3.24217700958252	0.157013580203056	0.403502851724625	0.00794446282088757
1.21513903141022	-0.893370032310486	-3.23402452468872	0.156755268573761	0.403351038694382	0.00783242750912905
1.21760439872742	-0.898451089859009	-3.23161792755127	0.156620264053345	0.403201222419739	0.00775741180405021
1.22238957881927	-0.901172161102295	-3.22210478782654	0.156399071216583	0.402982592582703	0.0075628855265677
1.22745335102081	-0.904647529125214	-3.22030282020569	0.15626260638237	0.402745455503464	0.00741046946495771
1.2370833158493	-0.907392561435699	-3.22414994239807	0.156075596809387	0.402557760477066	0.00721189845353365
1.24283814430237	-0.909994661808014	-3.23230957984924	0.156010434031487	0.402349561452866	0.00702881067991257
1.25064134597778	-0.915090799331665	-3.23177528381348	0.155802875757217	0.402098089456558	0.00685260444879532
1.24861598014832	-0.919106602668762	-3.22661519050598	0.155683428049088	0.401850700378418	0.006918054074049
1.25400936603546	-0.918891251087189	-3.21064972877502	0.155586078763008	0.401581108570099	0.00688831182196736
1.25408065319061	-0.919576823711395	-3.21135139465332	0.155464634299278	0.401326417922974	0.00678592408075929
1.25926232337952	-0.925294578075409	-3.22826290130615	0.155394867062569	0.401117593050003	0.0065671787597239
1.26338005065918	-0.932654857635498	-3.21791577339172	0.155158713459969	0.400977998971939	0.00659931031987071
1.26511454582214	-0.932712137699127	-3.20925211906433	0.154980361461639	0.400630205869675	0.00663179717957973
1.26735079288483	-0.923839211463928	-3.19495034217834	0.154900774359703	0.400250494480133	0.00641378480941057
1.25254845619202	-0.917007625102997	-3.21486926078796	0.154861360788345	0.400088518857956	0.00598534056916833
1.25510990619659	-0.929224491119385	-3.20956921577454	0.154635414481163	0.399888396263123	0.00584652554243803
1.26128399372101	-0.930595695972443	-3.20054650306702	0.154467105865479	0.399676501750946	0.00618213647976518
1.26774191856384	-0.932168245315552	-3.19363713264465	0.154425784945488	0.399406611919403	0.00646207435056567
1.27878427505493	-0.935208857059479	-3.18812346458435	0.154243648052216	0.399188429117203	0.006411362439394
1.28347742557526	-0.939770102500916	-3.18470597267151	0.154191330075264	0.398882180452347	0.00640322268009186
1.2913601398468	-0.938372850418091	-3.190434217453	0.15404985845089	0.398689836263657	0.00630777748301625
1.29193222522736	-0.939457654953003	-3.19108414649963	0.153825029730797	0.398450016975403	0.00617340719327331
1.29195833206177	-0.937229335308075	-3.19621801376343	0.153803691267967	0.398335367441177	0.00603680405765772
1.29030930995941	-0.943125784397125	-3.2010018825531	0.153770104050636	0.398232370615005	0.00603610603138804
1.29465556144714	-0.941607415676117	-3.20204973220825	0.153688833117485	0.398018300533295	0.00593000138178468
1.29761350154877	-0.949800550937653	-3.19614744186401	0.153652459383011	0.397933661937714	0.00593463843688369
1.30151963233948	-0.949471533298492	-3.1802122592926	0.153640776872635	0.397795587778091	0.00590477883815765
1.3002622127533	-0.949466705322266	-3.17607617378235	0.15362860262394	0.397524148225784	0.00597980013117194
1.30341970920563	-0.948228895664215	-3.18204855918884	0.15364770591259	0.397503256797791	0.00572100561112165
1.30597913265228	-0.956081867218018	-3.19050621986389	0.153557941317558	0.397467106580734	0.00566269317641854
1.31103515625	-0.961689531803131	-3.1992883682251	0.153540015220642	0.397481203079224	0.00561687536537647
1.31459140777588	-0.959106266498566	-3.19111275672913	0.153474301099777	0.397383749485016	0.00569726293906569
1.32034122943878	-0.96528160572052	-3.18000030517578	0.153337940573692	0.397317856550217	0.00575104542076588
1.32347404956818	-0.959489107131958	-3.17297196388245	0.153348177671432	0.397212982177734	0.00586470169946551
1.32824444770813	-0.958183884620667	-3.17765641212463	0.153341770172119	0.397049367427826	0.00580154219642282
1.33146703243256	-0.955668389797211	-3.18525505065918	0.153412356972694	0.397042214870453	0.00583314755931497
1.33256304264069	-0.9605992436409	-3.19173741340637	0.153390049934387	0.396989762783051	0.00605944218114018
1.33594524860382	-0.963801980018616	-3.1883339881897	0.153368070721626	0.397071808576584	0.00617977185174823
1.33737862110138	-0.965297520160675	-3.18437385559082	0.153454944491386	0.397037506103516	0.00632659671828151
1.3401825428009	-0.960467040538788	-3.17417287826538	0.153349280357361	0.397076934576035	0.00646336888894439
1.34690642356873	-0.961543738842011	-3.173987865448	0.153316333889961	0.397036045789719	0.00648296670988202
1.35281050205231	-0.960880637168884	-3.17824387550354	0.153317183256149	0.397125512361526	0.00656231865286827
1.35334205627441	-0.962748467922211	-3.18459153175354	0.153276681900024	0.39709261059761	0.00657646777108312
1.36104369163513	-0.960650503635406	-3.18968605995178	0.153242170810699	0.397166401147842	0.00668578175827861
1.35800457000732	-0.9673210978508	-3.18550252914429	0.153228893876076	0.397211700677872	0.00680964626371861
1.36214733123779	-0.968579649925232	-3.18662095069885	0.153272047638893	0.397220104932785	0.00682591972872615
1.36021065711975	-0.968291878700256	-3.18118476867676	0.15332005918026	0.397295385599136	0.00690134894102812
1.36308813095093	-0.964799582958221	-3.17386841773987	0.15337048470974	0.397227466106415	0.00671848328784108
1.36507678031921	-0.965824902057648	-3.19550371170044	0.153338149189949	0.397280246019363	0.00650614174082875
1.36350679397583	-0.974668681621552	-3.19117593765259	0.153344035148621	0.397362858057022	0.00639457302168012
1.36559736728668	-0.975518584251404	-3.18169903755188	0.153243154287338	0.397424131631851	0.00637657754123211
1.36878252029419	-0.977610409259796	-3.18394684791565	0.153144761919975	0.39732614159584	0.00624357536435127
1.37300407886505	-0.97748863697052	-3.17514157295227	0.153093874454498	0.397300779819489	0.00611531920731068
1.37245404720306	-0.975463330745697	-3.17510867118835	0.153159365057945	0.397187054157257	0.00588573329150677
1.3690744638443	-0.976202070713043	-3.19373917579651	0.153234511613846	0.397281914949417	0.00569238513708115
1.36632668972015	-0.98014110326767	-3.19064259529114	0.153198391199112	0.397327125072479	0.00565588613972068
1.36303186416626	-0.980486631393433	-3.17543768882751	0.153091192245483	0.397361427545547	0.00571757508441806
1.36793923377991	-0.98044228553772	-3.17607069015503	0.152993515133858	0.397355556488037	0.00554233370348811
1.36613667011261	-0.981758534908295	-3.18042659759521	0.152960151433945	0.397220641374588	0.00543964002281427
1.36805355548859	-0.978809297084808	-3.19233512878418	0.152907535433769	0.397265881299973	0.00534755457192659
1.36933016777039	-0.98055237531662	-3.18981456756592	0.152882173657417	0.397211074829102	0.00529099302366376
1.3646467924118	-0.980360686779022	-3.18456959724426	0.152858972549438	0.397229433059692	0.00548287061974406
1.35666406154633	-0.975694119930267	-3.17543196678162	0.15288670361042	0.397114872932434	0.005616360809654
1.35455095767975	-0.971761405467987	-3.16950607299805	0.152887150645256	0.397159576416016	0.00558955827727914
1.35278511047363	-0.967824161052704	-3.1704318523407	0.152748852968216	0.397093087434769	0.00565634062513709
1.35079455375671	-0.971198320388794	-3.17197918891907	0.152752742171288	0.397138118743896	0.00571212591603398
1.34514689445496	-0.966417789459229	-3.17667126655579	0.152776971459389	0.396986931562424	0.00576747953891754
1.34589469432831	-0.964736580848694	-3.17871570587158	0.152773946523666	0.396898537874222	0.00571552477777004
1.34420680999756	-0.967121481895447	-3.18962049484253	0.152649700641632	0.396858602762222	0.00576059287413955
1.33899223804474	-0.970182180404663	-3.18266630172729	0.152574747800827	0.396888166666031	0.00586119899526238
1.34060430526733	-0.96319842338562	-3.16591382026672	0.152554959058762	0.396745353937149	0.00586445583030581
1.333571434021	-0.958360552787781	-3.18020272254944	0.152575582265854	0.396664023399353	0.00574696389958262
1.32830440998077	-0.958062410354614	-3.1915454864502	0.152625188231468	0.396694660186768	0.0057209157384932
1.32282614707947	-0.95909970998764	-3.18330144882202	0.152579441666603	0.396657049655914	0.00570876384153962
1.31853437423706	-0.961694777011871	-3.18702220916748	0.152606561779976	0.396738797426224	0.00573725113645196
1.31579208374023	-0.955904901027679	-3.16818881034851	0.152500599622726	0.396872907876968	0.00570021290332079
1.31470847129822	-0.95694762468338	-3.18014097213745	0.152461305260658	0.396802425384521	0.00550783751532435
1.32011246681213	-0.952532529830933	-3.1861252784729	0.152499690651894	0.396847784519196	0.00531379133462906
1.3107978105545	-0.957244694232941	-3.19565868377686	0.152500927448273	0.397003531455994	0.00519893644377589
1.30905044078827	-0.953540742397308	-3.1821813583374	0.152602687478065	0.397104948759079	0.00511522870510817
1.30346548557281	-0.959255576133728	-3.192063331604	0.15261010825634	0.39719569683075	0.00510416086763144
1.29884243011475	-0.955631077289581	-3.18412280082703	0.152708619832993	0.397429823875427	0.00498673878610134
1.29181933403015	-0.955473959445953	-3.17650604248047	0.152805536985397	0.397554308176041	0.00489179883152246
1.29110777378082	-0.952266931533813	-3.18165111541748	0.152924686670303	0.397659420967102	0.00464559951797128
1.29037308692932	-0.956958770751953	-3.19372510910034	0.152911394834518	0.397812962532043	0.00429349252954125
1.28948378562927	-0.96598744392395	-3.20022630691528	0.153030589222908	0.398052036762238	0.0041391383856535
1.28745174407959	-0.964116871356964	-3.19904136657715	0.153020828962326	0.398291677236557	0.004021808039397
1.28574430942535	-0.963710904121399	-3.18081617355347	0.153045266866684	0.398357361555099	0.00370572623796761
1.28417241573334	-0.959399461746216	-3.19291305541992	0.153215855360031	0.398529827594757	0.00340672489255667
1.28213608264923	-0.958643853664398	-3.20186710357666	0.153272822499275	0.39867439866066	0.00309807364828885
1.27999758720398	-0.966122210025787	-3.20358300209045	0.153424471616745	0.398953020572662	0.00285908835940063
1.2709196805954	-0.966922283172607	-3.20710325241089	0.153568044304848	0.39920100569725	0.00273180450312793
1.26888573169708	-0.966845452785492	-3.19182085990906	0.153559803962708	0.399480879306793	0.00256759021431208
1.26775348186493	-0.966473162174225	-3.1928699016571	0.153653472661972	0.399673074483871	0.00227096118032932
1.27041041851044	-0.968008935451508	-3.20709347724915	0.153724029660225	0.399800658226013	0.00205602194182575
1.27127587795258	-0.966085433959961	-3.20501708984375	0.15384304523468	0.400043189525604	0.00174713635351509
1.26748692989349	-0.968663156032562	-3.2130753993988	0.153868615627289	0.40026381611824	0.00171083398163319
1.26701390743256	-0.964026927947998	-3.21543455123901	0.15397484600544	0.400428384542465	0.00164606689941138
1.26019942760468	-0.967699468135834	-3.2099142074585	0.15402951836586	0.400639683008194	0.00166123441886157
1.25812065601349	-0.962206065654755	-3.20066237449646	0.154165863990784	0.400792449712753	0.00165882159490138
1.25224673748016	-0.957702934741974	-3.196368932724	0.154266461730003	0.400828301906586	0.0017309847753495
1.25250935554504	-0.951878488063812	-3.20356726646423	0.154408618807793	0.401042580604553	0.0016024389769882
1.24811196327209	-0.952535808086395	-3.21530389785767	0.154501482844353	0.401106208562851	0.00162409245967865
1.24560630321503	-0.952022790908813	-3.22051572799683	0.154623359441757	0.401237308979034	0.00160590279847383
1.24428033828735	-0.95398873090744	-3.22720265388489	0.154567778110504	0.401390701532364	0.00179925607517362
1.23848485946655	-0.952919185161591	-3.2149486541748	0.15457284450531	0.401549458503723	0.00194903975352645
1.23656284809113	-0.946132838726044	-3.21005725860596	0.154536485671997	0.401462614536285	0.00215784809552133
1.23676562309265	-0.937307000160217	-3.20700979232788	0.154710188508034	0.401475042104721	0.00227221078239381
1.2344034910202	-0.931404531002045	-3.20765542984009	0.154723033308983	0.401422083377838	0.00234301877208054
1.22500705718994	-0.925759136676788	-3.22209453582764	0.154874697327614	0.401513785123825	0.00249647023156285
1.2209233045578	-0.923430383205414	-3.21851706504822	0.154875069856644	0.401609659194946	0.00276598962955177
1.21095883846283	-0.922380566596985	-3.21511483192444	0.154898658394814	0.401673525571823	0.00300142145715654
1.2125997543335	-0.917353868484497	-3.20404601097107	0.154835447669029	0.401595801115036	0.00318340538069606
1.21090221405029	-0.907719194889069	-3.20784640312195	0.154754370450974	0.401583075523376	0.00311794993467629
1.21094405651093	-0.909702241420746	-3.2223072052002	0.154729589819908	0.40148189663887	0.00315620470792055
1.20341491699219	-0.906288206577301	-3.22064399719238	0.154798343777657	0.401485800743103	0.00329919182695448
1.19494771957397	-0.901863157749176	-3.2073221206665	0.154817834496498	0.40154904127121	0.00348782306537032
1.19165027141571	-0.895141541957855	-3.19805073738098	0.154796719551086	0.401410579681396	0.00360855110920966
1.18404042720795	-0.892064809799194	-3.20177245140076	0.154880702495575	0.401421904563904	0.00355803850106895
1.17989432811737	-0.888390302658081	-3.21845364570618	0.154853984713554	0.401447206735611	0.00354851572774351
1.17368936538696	-0.886611759662628	-3.22549057006836	0.154886290431023	0.401426076889038	0.00371899083256722
1.17502307891846	-0.885444939136505	-3.22773790359497	0.154824763536453	0.401511669158936	0.00377865717746317
1.16754400730133	-0.886935472488403	-3.22319602966309	0.154857158660889	0.401548504829407	0.0039022087585181
1.16326975822449	-0.881338715553284	-3.22219300270081	0.154902666807175	0.401592522859573	0.0040740268304944
1.15894317626953	-0.879080772399902	-3.22020626068115	0.154859900474548	0.401630103588104	0.00424408167600632
1.15920162200928	-0.870367884635925	-3.21193337440491	0.154792174696922	0.401679128408432	0.00442919321358204
1.15287053585052	-0.865715682506561	-3.20830154418945	0.154898047447205	0.401566296815872	0.0045096343383193
1.14773142337799	-0.857161283493042	-3.2168824672699	0.154943704605103	0.401688754558563	0.0045690038241446
1.1446807384491	-0.854706525802612	-3.22046160697937	0.155020117759705	0.401702731847763	0.00466746184974909
1.1402792930603	-0.853422343730927	-3.22517991065979	0.15504015982151	0.401966124773026	0.00477273482829332
1.13215601444244	-0.850311934947968	-3.23658037185669	0.155159667134285	0.401981621980667	0.0049290768802166
1.12869191169739	-0.848915755748749	-3.2313117980957	0.155189678072929	0.402253478765488	0.00517009617760777
1.12182903289795	-0.847011804580688	-3.22651886940002	0.155279085040092	0.402355849742889	0.00523467967286706
1.11954271793365	-0.848058879375458	-3.22268843650818	0.155261993408203	0.402588933706284	0.00547491293400526
1.1205598115921	-0.839302957057953	-3.22190976142883	0.155357033014297	0.402688384056091	0.00542698381468654
1.12106740474701	-0.841681122779846	-3.23488712310791	0.155342578887939	0.402877420186996	0.00541954161599278
1.12138843536377	-0.838382184505463	-3.24648475646973	0.15543968975544	0.402968913316727	0.00548873050138354
1.11212456226349	-0.840491354465485	-3.23647618293762	0.155554234981537	0.4031682908535	0.00570852402597666
1.10626113414764	-0.833562076091766	-3.22292518615723	0.155764877796173	0.403266757726669	0.00575946923345327
1.10566091537476	-0.831597566604614	-3.24754428863525	0.155847102403641	0.403465211391449	0.00562292337417603
1.10288166999817	-0.839340209960938	-3.25044751167297	0.155926987528801	0.403731167316437	0.00574501231312752
1.10355544090271	-0.831220388412476	-3.2459352016449	0.155992120504379	0.403890490531921	0.00590174971148372
1.09849071502686	-0.828451752662659	-3.23368644714355	0.15606065094471	0.403875797986984	0.00580652290955186
1.09502387046814	-0.828090965747833	-3.25266718864441	0.156236454844475	0.404076963663101	0.00574372382834554
1.09274458885193	-0.822122156620026	-3.26266312599182	0.156458646059036	0.40422534942627	0.00580910313874483
1.08930933475494	-0.825814664363861	-3.2607786655426	0.156548425555229	0.404476702213287	0.00588290300220251
1.08838450908661	-0.823282182216644	-3.24652528762817	0.156571358442307	0.404613643884659	0.00600931374356151
1.0832154750824	-0.82353800535202	-3.24223756790161	0.156653165817261	0.404784977436066	0.00598762044683099
1.08840525150299	-0.822970688343048	-3.2541172504425	0.156684532761574	0.404875934123993	0.00563169596716762
1.08645725250244	-0.824297845363617	-3.2711341381073	0.156877160072327	0.404915004968643	0.00528465723618865
1.07938003540039	-0.828853964805603	-3.25923085212708	0.157235339283943	0.404948174953461	0.00514952931553125
1.07602953910828	-0.823229908943176	-3.25008010864258	0.157474651932716	0.404822826385498	0.00499398354440928
1.07025575637817	-0.823158979415894	-3.2564377784729	0.157626107335091	0.404762864112854	0.00475174188613892
1.06889772415161	-0.829929053783417	-3.26044249534607	0.157705321907997	0.404802709817886	0.00473570544272661
1.06479668617249	-0.827761709690094	-3.27414107322693	0.157705396413803	0.404900014400482	0.00504407752305269
1.0640949010849	-0.824817299842834	-3.25915670394897	0.157718166708946	0.404882192611694	0.00543598458170891
1.06808543205261	-0.81547075510025	-3.24794101715088	0.157758846879005	0.404772400856018	0.0058999746106565
1.06697905063629	-0.805529534816742	-3.26569890975952	0.157913655042648	0.404703706502914	0.00614146655425429
1.06654238700867	-0.807689189910889	-3.2743513584137	0.158044934272766	0.40480849146843	0.00661826226860285
1.06591761112213	-0.80370169878006	-3.26878142356873	0.158192113041878	0.404816716909409	0.00711432890966535
1.06592929363251	-0.802852690219879	-3.25898051261902	0.158231690526009	0.404902726411819	0.00745120272040367
1.06879365444183	-0.802057087421417	-3.26158571243286	0.158299371600151	0.404880583286285	0.00751334661617875
1.07130062580109	-0.799897372722626	-3.2782289981842	0.158472150564194	0.404885798692703	0.0075528365559876
1.0683913230896	-0.806768894195557	-3.27031946182251	0.158628046512604	0.404988467693329	0.00768294697627425
1.06003427505493	-0.799986183643341	-3.25957942008972	0.158885926008224	0.404941767454147	0.00773275084793568
1.05915987491608	-0.799433171749115	-3.25762033462524	0.159162268042564	0.405013680458069	0.00759486388415098
1.06258952617645	-0.803187370300293	-3.28140115737915	0.159319311380386	0.405073910951614	0.00748145114630461
1.06529867649078	-0.806441009044647	-3.27193236351013	0.159335687756538	0.405228167772293	0.00749925710260868
1.06706774234772	-0.809468686580658	-3.26355719566345	0.159534648060799	0.40520304441452	0.00746894255280495
1.0681220293045	-0.804932296276093	-3.28183269500732	0.159922450780869	0.40533310174942	0.00720911286771297
1.06276047229767	-0.809116780757904	-3.28585815429688	0.160126864910126	0.405487596988678	0.00724078575149179
1.06233906745911	-0.813580214977264	-3.28036689758301	0.160332053899765	0.405768930912018	0.00721375225111842
1.06906819343567	-0.811473190784454	-3.2752411365509	0.16050873696804	0.405945837497711	0.00706464750692248
1.07358825206757	-0.819952726364136	-3.2980797290802	0.160717606544495	0.40605166554451	0.00682740146294236
1.07652485370636	-0.817619919776917	-3.30233025550842	0.161067947745323	0.406348615884781	0.00677012372761965
1.07407081127167	-0.823868751525879	-3.30024600028992	0.161359637975693	0.40656515955925	0.0067804092541337
1.07366943359375	-0.823574304580688	-3.29734468460083	0.161668255925179	0.406799376010895	0.00688286731019616
1.07659018039703	-0.816376388072968	-3.29265975952148	0.162039265036583	0.407086223363876	0.00686991820111871
1.07664287090302	-0.823848128318787	-3.31423497200012	0.162283048033714	0.407311022281647	0.00675606168806553
1.08035695552826	-0.830586194992065	-3.31603169441223	0.162431195378304	0.40771496295929	0.00684668822214007
1.08719670772552	-0.825381696224213	-3.30407905578613	0.162651479244232	0.407786399126053	0.00694409245625138
1.08753728866577	-0.822692930698395	-3.31281137466431	0.162907853722572	0.407974511384964	0.00682296929880977
1.08732724189758	-0.825615167617798	-3.31919240951538	0.163276702165604	0.408343911170959	0.0068377354182303
1.08718597888947	-0.829928934574127	-3.32719588279724	0.163557857275009	0.408577352762222	0.00703636975958943
1.09044885635376	-0.828631281852722	-3.31716537475586	0.163659363985062	0.408831685781479	0.00710206991061568
1.09909880161285	-0.831681907176971	-3.33254766464233	0.163860306143761	0.409008830785751	0.00711464136838913
1.10339403152466	-0.830323338508606	-3.33609914779663	0.164151147007942	0.40915384888649	0.00708645861595869
1.10425269603729	-0.832973122596741	-3.33287310600281	0.16429491341114	0.409340113401413	0.00731510948389769
1.10204923152924	-0.83161187171936	-3.32580852508545	0.164557293057442	0.409364253282547	0.00748904189094901
1.10423541069031	-0.828423082828522	-3.3260235786438	0.164825916290283	0.409528493881226	0.00754448305815458
1.10583686828613	-0.830893099308014	-3.34376215934753	0.165033683180809	0.409616380929947	0.0075032152235508
1.10836482048035	-0.834721326828003	-3.33585166931152	0.165048465132713	0.409686833620071	0.00764442328363657
1.11294555664063	-0.836095571517944	-3.32621622085571	0.165142819285393	0.409711450338364	0.0077427844516933
1.11649954319	-0.826875925064087	-3.3270571231842	0.165304973721504	0.409594833850861	0.00771059794351459
1.11191928386688	-0.827768206596375	-3.34242391586304	0.165472611784935	0.409601777791977	0.00762064708396792
1.11132311820984	-0.83447140455246	-3.34039855003357	0.165613666176796	0.409733533859253	0.00784735661000013
1.11326837539673	-0.830549776554108	-3.32363629341125	0.165557563304901	0.409682214260101	0.00777945900335908
1.12003040313721	-0.83296138048172	-3.33804154396057	0.165633603930473	0.409504443407059	0.00767371989786625
1.12383806705475	-0.830043971538544	-3.3453631401062	0.165680900216103	0.409495919942856	0.0075803198851645
1.11910462379456	-0.834415376186371	-3.32493710517883	0.165750041604042	0.409316629171371	0.00779211008921266
1.11884534358978	-0.829139769077301	-3.32845783233643	0.165859237313271	0.409126698970795	0.00771778402850032
1.11982274055481	-0.833754241466522	-3.33612513542175	0.165852576494217	0.409037351608276	0.00769810657948256
1.1207799911499	-0.835593104362488	-3.32960915565491	0.165721744298935	0.408947139978409	0.00785615853965282
1.12179851531982	-0.833289742469788	-3.31306028366089	0.165714964270592	0.408559620380402	0.00783942174166441
1.12268888950348	-0.82843017578125	-3.3207471370697	0.165709108114243	0.40832656621933	0.00778888165950775
1.12003743648529	-0.826654851436615	-3.33169221878052	0.165840178728104	0.408120095729828	0.00770846521481872
1.11758434772491	-0.833761513233185	-3.32783889770508	0.165771469473839	0.407952338457108	0.00790229719132185
1.11822724342346	-0.831567645072937	-3.31568622589111	0.165641784667969	0.407763957977295	0.00801413133740425
1.11759424209595	-0.829188108444214	-3.30735659599304	0.165525645017624	0.407493442296982	0.00798921287059784
1.12370097637177	-0.828210949897766	-3.31774592399597	0.165404707193375	0.407257527112961	0.00792686361819506
1.1231632232666	-0.827463865280151	-3.31930899620056	0.165438532829285	0.406997323036194	0.00794052518904209
1.11715424060822	-0.827362596988678	-3.30544781684875	0.165435448288918	0.406832128763199	0.00820141099393368
1.11626982688904	-0.823637783527374	-3.30952954292297	0.165445104241371	0.406606018543243	0.00809986609965563
1.11494874954224	-0.827935039997101	-3.31362414360046	0.165378838777542	0.40649875998497	0.00831236783415079
1.11687290668488	-0.820274174213409	-3.29329943656921	0.165321603417397	0.406097143888474	0.00828954484313726
1.10932874679565	-0.818962037563324	-3.31850647926331	0.16541300714016	0.406007617712021	0.00833245925605297
1.110107421875	-0.820337235927582	-3.30831742286682	0.16533362865448	0.405952751636505	0.00855161435902119
1.10506474971771	-0.820511102676392	-3.29765939712524	0.165179148316383	0.405727297067642	0.00873058382421732
1.10914266109467	-0.815389573574066	-3.30175733566284	0.165163263678551	0.405578464269638	0.00866238586604595
1.11098122596741	-0.814840614795685	-3.3028416633606	0.165069058537483	0.405399590730667	0.00863813702017069
1.11025238037109	-0.816414535045624	-3.30953669548035	0.165099948644638	0.40520367026329	0.00878048967570066
1.10721635818481	-0.811989545822144	-3.29973602294922	0.165142461657524	0.405134648084641	0.00898525677621365
1.10154068470001	-0.808409333229065	-3.29332542419434	0.165221408009529	0.404926091432571	0.00905150640755892
1.10399889945984	-0.811665594577789	-3.30968999862671	0.165187656879425	0.404815793037415	0.00894307624548674
1.10227084159851	-0.812329709529877	-3.30057263374329	0.165069818496704	0.404824197292328	0.00910695735365152
1.10090124607086	-0.809807896614075	-3.29233741760254	0.165016815066338	0.404541194438934	0.0092178750783205
1.10111618041992	-0.804752051830292	-3.29292273521423	0.165097028017044	0.404304534196854	0.00908312853425741
1.10129988193512	-0.803579747676849	-3.30597853660584	0.165094912052155	0.404260993003845	0.00910223554819822
1.09551870822906	-0.806811690330505	-3.29635214805603	0.165114492177963	0.404177814722061	0.00918751675635576
1.09487009048462	-0.805318176746368	-3.28016114234924	0.16502058506012	0.404038816690445	0.0092731649056077
1.09876680374146	-0.798260509967804	-3.29870986938477	0.164935007691383	0.403957575559616	0.00907959789037704
1.09338533878326	-0.804258286952972	-3.2928318977356	0.164955630898476	0.40379473567009	0.00922384858131409
1.08984923362732	-0.79562896490097	-3.27760362625122	0.165069729089737	0.403619706630707	0.00927069038152695
1.08602845668793	-0.801326155662537	-3.29798603057861	0.164976581931114	0.403596490621567	0.00921325013041496
1.09073126316071	-0.797722339630127	-3.28007006645203	0.164886444807053	0.403431951999664	0.00940169673413038
1.08874440193176	-0.792330622673035	-3.27657413482666	0.164900660514832	0.403133541345596	0.00939854700118303
1.08846783638	-0.786636650562286	-3.29528188705444	0.164935976266861	0.403068095445633	0.00943247973918915
1.08265006542206	-0.789311349391937	-3.29214763641357	0.1649499386549	0.403037905693054	0.00962591171264648
1.07729029655457	-0.787660241127014	-3.27560949325562	0.164860278367996	0.402939975261688	0.00993720069527626
1.08760094642639	-0.783971190452576	-3.28815984725952	0.164777040481567	0.402725964784622	0.00996284279972315
1.08468735218048	-0.779733598232269	-3.2926914691925	0.164746075868607	0.402557283639908	0.0101342434063554
1.08256673812866	-0.780836999416351	-3.28051352500916	0.164737373590469	0.402466237545013	0.010430914349854
1.08049976825714	-0.771031081676483	-3.26758503913879	0.164797991514206	0.402256637811661	0.0106892054900527
1.07759177684784	-0.769446790218353	-3.2816903591156	0.164748132228851	0.402128934860229	0.0106778657063842
1.07780086994171	-0.77024781703949	-3.28518128395081	0.164742156863213	0.402037769556046	0.0107945026829839
1.07579684257507	-0.771848917007446	-3.29442310333252	0.164666041731834	0.402008205652237	0.0110082365572453
1.07801008224487	-0.770256757736206	-3.27001118659973	0.164592891931534	0.401925146579742	0.0112073551863432
1.07993376255035	-0.760868847370148	-3.26713633537292	0.164541780948639	0.401669979095459	0.0112644992768764
1.07537388801575	-0.757436454296112	-3.28053593635559	0.164660677313805	0.401627331972122	0.0112445345148444
1.0699599981308	-0.762529969215393	-3.26910543441772	0.164642676711082	0.401672840118408	0.0115071134641767
1.07711660861969	-0.756544351577759	-3.27289915084839	0.164509907364845	0.401699304580688	0.0114494785666466
1.07763826847076	-0.759607672691345	-3.28305721282959	0.164511680603027	0.401576489210129	0.0113497041165829
1.07537829875946	-0.759963393211365	-3.28705382347107	0.16454091668129	0.401665896177292	0.0113823879510164
1.07388746738434	-0.75805139541626	-3.27525734901428	0.164597764611244	0.401696354150772	0.0114492634311318
1.06966638565063	-0.754951298236847	-3.27398610115051	0.16467422246933	0.401766180992126	0.0114775570109487
1.0714898109436	-0.754005610942841	-3.28071522712708	0.164710313081741	0.401840478181839	0.0112787047401071
1.06863570213318	-0.757784008979797	-3.28412055969238	0.164643466472626	0.401969194412231	0.0111436657607555
1.06983315944672	-0.765003323554993	-3.29174828529358	0.164643824100494	0.402242809534073	0.0110753756016493
1.07422828674316	-0.759778499603271	-3.27380800247192	0.16465999186039	0.40229058265686	0.0110072074458003
1.07474803924561	-0.762052237987518	-3.27809357643127	0.164648875594139	0.402313798666	0.0107935788109899
1.07545626163483	-0.760791599750519	-3.28882265090942	0.164834663271904	0.40260374546051	0.010536870919168
1.07112157344818	-0.766338229179382	-3.2909984588623	0.164856970310211	0.402786135673523	0.0105420751497149
1.07130753993988	-0.768844783306122	-3.2846827507019	0.164871394634247	0.403090745210648	0.0105612864717841
1.07917177677155	-0.76551228761673	-3.28400874137878	0.16485558450222	0.403280913829803	0.0103409430012107
1.08179914951324	-0.767433285713196	-3.30446767807007	0.164931491017342	0.403380006551743	0.0102748516947031
1.07898247241974	-0.770155847072601	-3.29428958892822	0.165041521191597	0.403742730617523	0.0104980943724513
1.08393502235413	-0.764054000377655	-3.28854370117188	0.165106073021889	0.403856217861176	0.0106401834636927
1.08153963088989	-0.761891543865204	-3.29324865341187	0.165245562791824	0.404121696949005	0.0107032572850585
1.08599376678467	-0.763887703418732	-3.30368375778198	0.165365278720856	0.404432475566864	0.0107993762940168
1.08523893356323	-0.768795549869537	-3.31557464599609	0.165334850549698	0.404816150665283	0.0110573163256049
1.08655047416687	-0.76793760061264	-3.30553770065308	0.165383741259575	0.405072838068008	0.0112375263124704
1.09181153774261	-0.761873066425323	-3.29567050933838	0.16545133292675	0.405176520347595	0.0114338044077158
1.09143090248108	-0.755609512329102	-3.31069493293762	0.165655612945557	0.405320465564728	0.0114267328754067
1.08894073963165	-0.760926246643066	-3.32151222229004	0.165766507387161	0.405693024396896	0.0115904482081532
1.08512759208679	-0.760520935058594	-3.32228636741638	0.165864497423172	0.405968576669693	0.0118187321349978
1.08767342567444	-0.759127736091614	-3.30922484397888	0.165845841169357	0.406186759471893	0.0120006389915943
1.0912618637085	-0.755408346652985	-3.31557655334473	0.16590316593647	0.406323403120041	0.0119921108707786
1.09155189990997	-0.755393505096436	-3.32767295837402	0.165966138243675	0.406567424535751	0.0120833730325103
1.09012138843536	-0.75610363483429	-3.31600570678711	0.166069552302361	0.40679457783699	0.012356917373836
1.0865398645401	-0.748922169208527	-3.31054139137268	0.166265577077866	0.406914621591568	0.0124574936926365
1.08774220943451	-0.750636219978333	-3.32007193565369	0.166294753551483	0.407070070505142	0.0125220445916057
1.08455622196198	-0.754600167274475	-3.33585429191589	0.166371449828148	0.407329112291336	0.0126580353826284
1.08745360374451	-0.748475790023804	-3.32080960273743	0.166334629058838	0.407396793365479	0.0129634076729417
1.08678114414215	-0.746959924697876	-3.3172607421875	0.166341006755829	0.407383382320404	0.0130845066159964
1.08565068244934	-0.739168465137482	-3.33031415939331	0.166515126824379	0.407454878091812	0.0131190689280629
1.0763578414917	-0.743661940097809	-3.32587933540344	0.166438370943069	0.407608538866043	0.0135124316439033
1.07585644721985	-0.739369988441467	-3.31583642959595	0.166413828730583	0.407674312591553	0.0137015590444207
1.08094704151154	-0.735793054103851	-3.321852684021	0.166456758975983	0.407618790864944	0.0138261001557112
1.07984757423401	-0.734707295894623	-3.33470153808594	0.166492342948914	0.407594978809357	0.0140168676152825
1.07329797744751	-0.73123687505722	-3.31118035316467	0.166589915752411	0.407552182674408	0.0143989948555827
1.07065665721893	-0.724752068519592	-3.3193085193634	0.166706994175911	0.407543122768402	0.0145411118865013
1.06956446170807	-0.723349690437317	-3.32919788360596	0.166671007871628	0.407471239566803	0.0146690895780921
1.06466436386108	-0.728949546813965	-3.32796597480774	0.166648015379906	0.407458037137985	0.0149946138262749
1.06892335414886	-0.717499256134033	-3.31281685829163	0.166463971138	0.40730881690979	0.0152349779382348
1.06460952758789	-0.714624226093292	-3.32418608665466	0.16654796898365	0.407094657421112	0.0152925057336688
1.05525636672974	-0.713926076889038	-3.32908415794373	0.166737303137779	0.407131612300873	0.0155125912278891
1.05209839344025	-0.716464638710022	-3.3095223903656	0.166523665189743	0.407016426324844	0.0158980023115873
1.0564751625061	-0.707690060138702	-3.31701922416687	0.166547387838364	0.406776756048203	0.0159437451511621
1.04879200458527	-0.710542500019073	-3.32450151443481	0.166523009538651	0.406614869832993	0.0161711592227221
1.04665791988373	-0.704351365566254	-3.30419230461121	0.166612356901169	0.406474679708481	0.0164738688617945
1.04294228553772	-0.697951972484589	-3.30052447319031	0.166590586304665	0.406209647655487	0.0165699739009142
1.03726863861084	-0.700554132461548	-3.3185977935791	0.16658741235733	0.406106621026993	0.0167443249374628
1.03699910640717	-0.702922582626343	-3.31599140167236	0.166558131575584	0.405999958515167	0.0169048756361008
1.03427517414093	-0.696303367614746	-3.30097818374634	0.166553407907486	0.405743986368179	0.0172009374946356
1.03189313411713	-0.692346036434174	-3.30846381187439	0.166626989841461	0.405445873737335	0.0171590112149715
1.02554869651794	-0.696585774421692	-3.30256342887878	0.166666880249977	0.405446350574493	0.0174946859478951
1.02773129940033	-0.688377261161804	-3.28652667999268	0.166531980037689	0.405297428369522	0.0175534375011921
1.02756547927856	-0.691112816333771	-3.30765271186829	0.16658291220665	0.405036836862564	0.0174601543694735
1.02230417728424	-0.693871557712555	-3.2964301109314	0.166691526770592	0.404916286468506	0.0177038032561541
1.0180801153183	-0.685199022293091	-3.28877639770508	0.166797965764999	0.404721170663834	0.0178437512367964
1.01848268508911	-0.690724849700928	-3.30247902870178	0.166786104440689	0.404658764600754	0.0177625641226768
1.01680624485016	-0.696309030056	-3.3030378818512	0.166893899440765	0.404660671949387	0.0178065821528435
1.01662755012512	-0.690629720687866	-3.29755187034607	0.166838094592094	0.404584258794785	0.0179638117551804
1.01463437080383	-0.689443826675415	-3.28243684768677	0.166926726698875	0.404315024614334	0.0179995205253363
1.01204693317413	-0.683820128440857	-3.30048108100891	0.167058914899826	0.404327869415283	0.0179120451211929
1.00760424137115	-0.686602711677551	-3.30051612854004	0.167284339666367	0.404274880886078	0.0179572142660618
1.00627481937408	-0.690661370754242	-3.2923903465271	0.167325496673584	0.404285699129105	0.0182484053075314
1.01091027259827	-0.684644997119904	-3.28956484794617	0.167273089289665	0.40434193611145	0.0182068683207035
1.01005482673645	-0.687970101833344	-3.30404472351074	0.167490884661675	0.404266387224197	0.0181927811354399
1.00492894649506	-0.684837102890015	-3.28664016723633	0.167691096663475	0.404277503490448	0.0183777790516615
1.00434160232544	-0.683130323886871	-3.30680704116821	0.167917430400848	0.404259562492371	0.0183369107544422
1.00573813915253	-0.691503465175629	-3.30567765235901	0.167925253510475	0.404436707496643	0.0184318274259567
1.00478684902191	-0.691165745258331	-3.29203915596008	0.167993113398552	0.404354214668274	0.0186129100620747
1.00764763355255	-0.683298528194427	-3.28902220726013	0.168190389871597	0.404292404651642	0.0185747928917408
1.00690746307373	-0.681898593902588	-3.30595922470093	0.168378069996834	0.404307156801224	0.0185133554041386
[truncated: 15,175 more rows]
