# Supplementary material for: Identification of Haptic Based Guiding Using Hard Reins
Source: PLoS One. 2015 Jul 22;10(7):e0132020. doi: 10.1371/journal.pone.0132020 (PMC4511788; doi:10.1371/journal.pone.0132020)
Supplement: S6 File — (ZIP) [file pone.0132020.s006.zip › Exp2_ForceData2/Subject7/path1/T8.csv]

Force X (N)	Force Y (N)	Force Z (N)	Torque X (N-m)	Torque Y (N-m)	Torque Z (N-m)	Frequency = 10000	Averaging Level = 16	F/T Serial Number = FT11772	Time Started = 19/12/2012 13:24:48
2.59575366973877	-0.884740233421326	-2.10882210731506	0.135191649198532	0.335482150316238	0.0174735486507416
2.58420038223267	-0.891053140163422	-2.10462260246277	0.13501763343811	0.335345804691315	0.0170966479927301
2.58854913711548	-0.898801922798157	-2.09693455696106	0.13474714756012	0.335056036710739	0.0167097430676222
2.5805983543396	-0.904163718223572	-2.0907130241394	0.134634837508202	0.334888726472855	0.0163350310176611
2.58780980110168	-0.912934362888336	-2.09940552711487	0.134436056017876	0.334733575582504	0.0164131298661232
2.59391021728516	-0.915962159633636	-2.09184670448303	0.134311437606812	0.334543436765671	0.0164364594966173
2.5953528881073	-0.92147433757782	-2.09207940101624	0.134188368916512	0.334290027618408	0.0164828263223171
2.60404753684998	-0.915622770786285	-2.09693956375122	0.134194999933243	0.33411630988121	0.0167408753186464
2.6098837852478	-0.91780549287796	-2.08531999588013	0.133791953325272	0.333856463432312	0.0167588256299496
2.6130211353302	-0.932133674621582	-2.08011651039124	0.133665010333061	0.333645671606064	0.0167607422918081
2.61386203765869	-0.935685753822327	-2.08202981948853	0.133560374379158	0.333506345748901	0.0166787505149841
2.59227991104126	-0.941337168216705	-2.07605481147766	0.133522868156433	0.333472400903702	0.0159862656146288
2.60110259056091	-0.94709175825119	-2.07839155197144	0.133382901549339	0.333383113145828	0.01576186157763
2.61150646209717	-0.95537006855011	-2.08011555671692	0.133308410644531	0.333123832941055	0.0159083437174559
2.62440156936646	-0.956501364707947	-2.07906055450439	0.133134469389915	0.333049803972244	0.016254860907793
2.62550020217896	-0.955776214599609	-2.06618523597717	0.133009746670723	0.332917958498001	0.0165839772671461
2.62111449241638	-0.958965182304382	-2.06888389587402	0.133041933178902	0.332842469215393	0.0167608726769686
2.630699634552	-0.956406652927399	-2.06450986862183	0.132928803563118	0.332752496004105	0.016571294516325
2.63421964645386	-0.961753845214844	-2.05901956558228	0.132771000266075	0.332454770803452	0.0164122804999352
2.63578224182129	-0.968405961990356	-2.056884765625	0.132634937763214	0.332484036684036	0.0162350833415985
2.64071178436279	-0.972594082355499	-2.06221985816956	0.132564723491669	0.332250982522964	0.0160566717386246
2.63956713676453	-0.977277934551239	-2.04679727554321	0.132369190454483	0.332029223442078	0.0158910434693098
2.64114928245544	-0.979102194309235	-2.04475116729736	0.132069021463394	0.331774711608887	0.0156392138451338
2.64097595214844	-0.983883678913116	-2.03988790512085	0.131982505321503	0.331569701433182	0.0154947200790048
2.64429306983948	-0.983823478221893	-2.03077435493469	0.131721362471581	0.331472098827362	0.0152996378019452
2.64066195487976	-0.982709646224976	-2.02739334106445	0.131638154387474	0.331312507390976	0.0152069563046098
2.64247727394104	-0.987119197845459	-2.03282785415649	0.131444483995438	0.331390827894211	0.0151229370385408
2.64383053779602	-0.98322981595993	-2.02782988548279	0.131423309445381	0.331095337867737	0.0149411391466856
2.65129995346069	-0.988386631011963	-2.01611232757568	0.131225883960724	0.330853998661041	0.0149830020964146
2.65421962738037	-0.983746647834778	-2.01765894889832	0.131052568554878	0.330835461616516	0.0150962742045522
2.65311861038208	-0.983807027339935	-2.01526165008545	0.131017714738846	0.330648124217987	0.015120355412364
2.66162061691284	-0.985361754894257	-2.01142597198486	0.130853563547134	0.330508947372437	0.01508794631809
2.65761876106262	-0.981452226638794	-2.00359749794006	0.130570009350777	0.330282658338547	0.0150373848155141
2.65758538246155	-0.979693412780762	-1.99951505661011	0.130516067147255	0.330081820487976	0.0148987537249923
2.65942525863647	-0.973063230514526	-1.99208915233612	0.130325809121132	0.329874634742737	0.0146915502846241
2.65274167060852	-0.974556803703308	-1.99225628376007	0.130242139101028	0.329708099365234	0.0146009605377913
2.66172170639038	-0.973575413227081	-1.99225068092346	0.130118876695633	0.329665899276733	0.0146390749141574
2.66200256347656	-0.970846951007843	-1.98678696155548	0.129858613014221	0.329328387975693	0.0146439922973514
2.66697692871094	-0.972343325614929	-1.98779487609863	0.129777193069458	0.329090744256973	0.0147052090615034
2.6680862903595	-0.970541834831238	-1.97832584381104	0.129546746611595	0.328878849744797	0.0146600054576993
2.66402220726013	-0.968401432037354	-1.9765305519104	0.129440113902092	0.328647792339325	0.014672702178359
2.66784381866455	-0.972091674804688	-1.979452252388	0.129230484366417	0.328559696674347	0.0147605324164033
2.67022895812988	-0.968390882015228	-1.97919762134552	0.129229635000229	0.328345686197281	0.0147312227636576
2.67120552062988	-0.969200849533081	-1.97273361682892	0.129162043333054	0.328169584274292	0.0147466892376542
2.66874003410339	-0.967574775218964	-1.97256314754486	0.129002511501312	0.328042536973953	0.0147875184193254
2.67385697364807	-0.967240273952484	-1.97312581539154	0.128982618451118	0.327895969152451	0.0149189289659262
2.67042398452759	-0.966366469860077	-1.9766743183136	0.128929316997528	0.327888995409012	0.0150988884270191
2.67667150497437	-0.97436261177063	-1.9696718454361	0.128768548369408	0.327793091535568	0.0152551187202334
2.67341351509094	-0.968490123748779	-1.96863317489624	0.128693550825119	0.32776090502739	0.0154018485918641
2.67088055610657	-0.972493231296539	-1.96759510040283	0.128750711679459	0.32778337597847	0.015669509768486
2.67087197303772	-0.97100442647934	-1.96987056732178	0.128814801573753	0.327759772539139	0.0157989282160997
2.67212414741516	-0.973735928535461	-1.96873760223389	0.12878791987896	0.327804684638977	0.0159703344106674
2.68360090255737	-0.974419116973877	-1.96411561965942	0.128789827227592	0.327889531850815	0.0163492988795042
2.68546938896179	-0.976751923561096	-1.96506178379059	0.128794446587563	0.327884137630463	0.0167817398905754
2.68232107162476	-0.969587922096252	-1.97039699554443	0.128945931792259	0.32803675532341	0.0171109084039927
2.67801284790039	-0.969165563583374	-1.96716916561127	0.129045814275742	0.328070968389511	0.0173181872814894
2.68826365470886	-0.972091376781464	-1.96562671661377	0.129104167222977	0.328207433223724	0.0174453686922789
2.68310952186584	-0.972763776779175	-1.96990168094635	0.129192978143692	0.328290820121765	0.0177731346338987
2.69226360321045	-0.973473072052002	-1.97384810447693	0.129183277487755	0.328402698040009	0.0181063152849674
2.69321846961975	-0.970658540725708	-1.97316431999207	0.129277542233467	0.328512012958527	0.0182391591370106
2.68792057037354	-0.970662891864777	-1.971355676651	0.129385411739349	0.3285091817379	0.0185030400753021
2.6887264251709	-0.974958300590515	-1.97540402412415	0.129439249634743	0.328704327344894	0.0184731613844633
2.6874406337738	-0.979270100593567	-1.967689037323	0.12945656478405	0.328710824251175	0.0185894928872585
2.69175004959106	-0.982884347438812	-1.96544206142426	0.129463121294975	0.328809767961502	0.0188323128968477
2.69321465492249	-0.984893321990967	-1.96929848194122	0.129479289054871	0.328906148672104	0.0189841538667679
2.68845391273499	-0.990266025066376	-1.95705246925354	0.12951335310936	0.328936874866486	0.0190863255411386
2.68682098388672	-0.990349113941193	-1.95548689365387	0.129458054900169	0.329016983509064	0.0190720912069082
2.67756319046021	-0.993765294551849	-1.96490061283112	0.129638507962227	0.329192668199539	0.0191902630031109
2.67503881454468	-0.987486958503723	-1.97066879272461	0.129879921674728	0.329417735338211	0.0192185454070568
2.67088532447815	-0.983039021492004	-1.98005247116089	0.129909783601761	0.329412937164307	0.0192818772047758
2.68048238754272	-0.977899730205536	-1.97600495815277	0.129940763115883	0.32939887046814	0.0194693319499493
2.68802070617676	-0.981858491897583	-1.98582077026367	0.129931882023811	0.329116761684418	0.0197229813784361
2.70571851730347	-0.987688839435577	-1.98113214969635	0.129829153418541	0.328881591558456	0.0201263856142759
2.71772694587708	-0.989925503730774	-1.97007322311401	0.129468530416489	0.328542441129684	0.0204880945384502
2.72170948982239	-0.999954044818878	-1.97261321544647	0.12929393351078	0.328199803829193	0.0206846967339516
2.73375058174133	-1.01355123519897	-1.96220827102661	0.12905465066433	0.327837079763412	0.0206238105893135
2.74135208129883	-1.01511287689209	-1.9577329158783	0.128652572631836	0.327526360750198	0.0207827240228653
2.7530038356781	-1.01615965366364	-1.95531415939331	0.128520786762238	0.327066898345947	0.020925821736455
2.76406121253967	-1.01653051376343	-1.94907104969025	0.128369703888893	0.326803296804428	0.0210070013999939
2.77241158485413	-1.01994621753693	-1.95121514797211	0.128030598163605	0.326283752918243	0.021403418853879
2.78142690658569	-1.01684057712555	-1.94603383541107	0.127827942371368	0.325953036546707	0.0216626450419426
2.77969717979431	-1.01526415348053	-1.94329607486725	0.127709046006203	0.325659841299057	0.0217643473297358
2.78108167648315	-1.01800191402435	-1.93777847290039	0.1275494992733	0.325502395629883	0.0219589006155729
2.77525639533997	-1.0127671957016	-1.94191300868988	0.127526834607124	0.325265675783157	0.0222725309431553
2.77754616737366	-1.0098888874054	-1.93802559375763	0.127452298998833	0.324929624795914	0.0227068420499563
2.77668356895447	-0.999730169773102	-1.92957663536072	0.127319261431694	0.324764728546143	0.0230271872133017
2.77045893669128	-0.991134345531464	-1.94104301929474	0.127173572778702	0.324401766061783	0.0234424900263548
2.76037979125977	-0.980511069297791	-1.93719971179962	0.127174362540245	0.324208915233612	0.024014862254262
2.76308155059814	-0.976960480213165	-1.93847060203552	0.12707582116127	0.323921352624893	0.0249328892678022
2.76390171051025	-0.97104549407959	-1.92784595489502	0.126947730779648	0.323529779911041	0.0261298809200525
2.76569247245789	-0.959554314613342	-1.93213605880737	0.126749292016029	0.323208183050156	0.0274078547954559
2.75985383987427	-0.951505541801453	-1.91750514507294	0.126742959022522	0.322769790887833	0.0286047086119652
2.75104212760925	-0.93885862827301	-1.90508031845093	0.126664951443672	0.322570502758026	0.0295275542885065
2.74148154258728	-0.930262684822083	-1.91521883010864	0.12658055126667	0.322067767381668	0.0305162705481052
2.73274803161621	-0.918882429599762	-1.91334044933319	0.126495569944382	0.321839570999146	0.0313702039420605
2.7251079082489	-0.904361605644226	-1.9070520401001	0.126390665769577	0.321442723274231	0.0320552811026573
2.71317195892334	-0.90243524312973	-1.8996068239212	0.126283288002014	0.321161180734634	0.0329068824648857
2.70482587814331	-0.894509434700012	-1.89621675014496	0.126131951808929	0.320829570293427	0.0338687784969807
2.6852240562439	-0.883373975753784	-1.89361464977264	0.126155003905296	0.320490837097168	0.0342429652810097
2.67850732803345	-0.874663710594177	-1.88664162158966	0.126119390130043	0.320453941822052	0.0345424897968769
2.67778062820435	-0.875934064388275	-1.8919095993042	0.126136407256126	0.320283353328705	0.0351304411888123
2.67713809013367	-0.877833962440491	-1.88769376277924	0.126202896237373	0.320158183574677	0.0359628163278103
2.66896390914917	-0.864171624183655	-1.87898671627045	0.126087263226509	0.320027559995651	0.0364630855619907
2.65591931343079	-0.855282127857208	-1.88610684871674	0.126108154654503	0.319881826639175	0.0362623259425163
2.65266585350037	-0.859679818153381	-1.88057744503021	0.126232489943504	0.319784849882126	0.0362372063100338
2.6502046585083	-0.862777590751648	-1.88719880580902	0.126184970140457	0.319875001907349	0.036130141466856
2.6540048122406	-0.864684402942657	-1.87688195705414	0.126025602221489	0.319680064916611	0.036271970719099
2.65523242950439	-0.873255133628845	-1.87514901161194	0.126079797744751	0.319664269685745	0.0363942161202431
2.65728116035461	-0.873801589012146	-1.87212407588959	0.126088187098503	0.319677203893662	0.0364351756870747
2.65762948989868	-0.86929988861084	-1.87937140464783	0.126245021820068	0.319694131612778	0.0366282612085342
2.64804935455322	-0.861212015151978	-1.86827683448792	0.126372709870338	0.319743424654007	0.0366921126842499
2.64838910102844	-0.847317755222321	-1.87577891349792	0.126735836267471	0.320007979869843	0.0370906330645084
2.66042900085449	-0.84341037273407	-1.89448571205139	0.12701091170311	0.320180028676987	0.0377092957496643
2.66813445091248	-0.850271642208099	-1.88238823413849	0.127131059765816	0.320289641618729	0.0387107022106647
2.66914319992065	-0.851176261901855	-1.87565088272095	0.127175286412239	0.320578187704086	0.0396339446306229
2.67560029029846	-0.85606437921524	-1.8798063993454	0.127559140324593	0.320698589086533	0.0404915027320385
2.68142867088318	-0.860581755638123	-1.87184488773346	0.127790197730064	0.320969074964523	0.0411603972315788
2.68110680580139	-0.858690142631531	-1.87525320053101	0.12803715467453	0.321253389120102	0.0421767458319664
2.67523717880249	-0.852986812591553	-1.8764625787735	0.128425002098083	0.32153645157814	0.0429883673787117
2.68149209022522	-0.852258443832397	-1.88345730304718	0.128809854388237	0.322090655565262	0.0439848676323891
2.67638492584229	-0.85134357213974	-1.88238716125488	0.129170596599579	0.322470873594284	0.0448175482451916
2.68389701843262	-0.851314008235931	-1.8721204996109	0.129574432969093	0.322719156742096	0.0458202697336674
2.67258763313293	-0.853896081447601	-1.87668478488922	0.129949599504471	0.323320806026459	0.0464558973908424
2.66335153579712	-0.853533089160919	-1.87948834896088	0.13042713701725	0.323785990476608	0.046771090477705
2.66103625297546	-0.862853765487671	-1.88361346721649	0.130890384316444	0.324196338653564	0.0473355352878571
2.66093301773071	-0.86680668592453	-1.88192784786224	0.131198570132256	0.324878603219986	0.0477108173072338
2.65548133850098	-0.867345571517944	-1.88228046894073	0.131638437509537	0.32533186674118	0.0479385182261467
2.64858937263489	-0.876343786716461	-1.88761258125305	0.132092967629433	0.325886338949203	0.0481512099504471
2.6480872631073	-0.885956287384033	-1.8852766752243	0.13232733309269	0.32638680934906	0.0482559688389301
2.64541101455688	-0.889209151268005	-1.87985932826996	0.1327064037323	0.326880574226379	0.0482525080442429
2.61869764328003	-0.894939243793488	-1.88028287887573	0.133140444755554	0.327436119318008	0.0477555394172668
2.61124610900879	-0.900529444217682	-1.88651704788208	0.133546218276024	0.328126192092896	0.0475782863795757
2.61428046226501	-0.913206815719604	-1.88417196273804	0.13384111225605	0.328567743301392	0.0475639291107655
2.61230826377869	-0.912939190864563	-1.88691699504852	0.134165599942207	0.329021841287613	0.0479028560221195
2.61893033981323	-0.918939828872681	-1.88137125968933	0.134545564651489	0.329337239265442	0.0484345853328705
2.61106657981873	-0.91923463344574	-1.88109159469604	0.134975403547287	0.330010980367661	0.0484213717281818
2.60121464729309	-0.922357439994812	-1.87806069850922	0.13524566590786	0.330467015504837	0.0479037053883076
2.59131073951721	-0.9313924908638	-1.88311231136322	0.135417595505714	0.330732971429825	0.0473004803061485
2.56109189987183	-0.940613925457001	-1.87601709365845	0.135839462280273	0.331493437290192	0.046020146459341
2.54162645339966	-0.948660671710968	-1.88175106048584	0.136078879237175	0.331819176673889	0.0449894592165947
2.51955342292786	-0.952398359775543	-1.88135242462158	0.136412367224693	0.332346647977829	0.0436278097331524
2.50818490982056	-0.967582583427429	-1.88582074642181	0.136816695332527	0.332974970340729	0.0416172817349434
2.50356864929199	-0.991786360740662	-1.88167202472687	0.136889040470123	0.333477020263672	0.0387103632092476
2.50507712364197	-1.02086496353149	-1.88769674301147	0.136956691741943	0.333790391683578	0.0360721908509731
2.53177118301392	-1.04212045669556	-1.89793491363525	0.137194126844406	0.334235846996307	0.0351675748825073
2.54292988777161	-1.04302883148193	-1.89205014705658	0.137336537241936	0.334353446960449	0.0344206504523754
2.55085206031799	-1.06216549873352	-1.90055620670319	0.137520313262939	0.33468559384346	0.0328231602907181
2.56680870056152	-1.07684886455536	-1.90202033519745	0.137573882937431	0.334972023963928	0.0314490646123886
2.56807279586792	-1.08882403373718	-1.90480887889862	0.137817025184631	0.335389882326126	0.0293476451188326
2.57047271728516	-1.11153197288513	-1.9132331609726	0.138054594397545	0.335728585720062	0.0273968242108822
2.57435035705566	-1.12154948711395	-1.90512275695801	0.138094127178192	0.336186438798904	0.025877820327878
2.57612347602844	-1.12817704677582	-1.91045188903809	0.13836957514286	0.336716055870056	0.0243969615548849
2.58505964279175	-1.13574957847595	-1.90879201889038	0.138624206185341	0.337149769067764	0.0232652835547924
2.58603191375732	-1.14156138896942	-1.91102230548859	0.139031291007996	0.33795753121376	0.0219171419739723
2.59658789634705	-1.14191174507141	-1.90452933311462	0.13942189514637	0.338661849498749	0.0210597962141037
2.6055474281311	-1.14386260509491	-1.90643429756165	0.139799118041992	0.339187383651733	0.0209878794848919
2.60781979560852	-1.13842356204987	-1.906369805336	0.140416115522385	0.340011894702911	0.0214452724903822
2.59523248672485	-1.12890994548798	-1.90505862236023	0.140808880329132	0.340818971395493	0.0209303181618452
2.5886709690094	-1.1253297328949	-1.91917788982391	0.141394749283791	0.341604560613632	0.0198310762643814
2.60186719894409	-1.12315583229065	-1.91682088375092	0.141859129071236	0.342200607061386	0.0202419646084309
2.60721206665039	-1.11758470535278	-1.92004215717316	0.142350614070892	0.342834383249283	0.0209565926343203
2.61066389083862	-1.11104011535645	-1.91284584999084	0.142587900161743	0.343399733304977	0.0214449223130941
2.60767579078674	-1.10686445236206	-1.91740393638611	0.143101453781128	0.343938171863556	0.0213515236973763
2.61850023269653	-1.10733997821808	-1.91741836071014	0.143473222851753	0.344429671764374	0.0216355845332146
2.62077164649963	-1.09908092021942	-1.91549122333527	0.143759176135063	0.344794422388077	0.021751407533884
2.6324827671051	-1.09633231163025	-1.91063463687897	0.14407941699028	0.344996154308319	0.0223995167762041
2.62879872322083	-1.08611667156219	-1.91576981544495	0.144371330738068	0.345422983169556	0.0228108987212181
2.63346934318542	-1.07162225246429	-1.91257548332214	0.14463759958744	0.345806509256363	0.0228397287428379
2.63793730735779	-1.07077968120575	-1.91671252250671	0.144863963127136	0.345928400754929	0.0231523644179106
2.64986872673035	-1.06628620624542	-1.9102486371994	0.145140796899796	0.346178859472275	0.0237055979669094
2.66575193405151	-1.06357610225677	-1.90598678588867	0.145257174968719	0.346306204795837	0.0246495567262173
2.6722309589386	-1.06027293205261	-1.91330671310425	0.145416676998138	0.34647125005722	0.0249873641878366
2.67027831077576	-1.05842876434326	-1.90451395511627	0.145588278770447	0.346676200628281	0.0250963214784861
2.66983890533447	-1.05445516109467	-1.90385293960571	0.145727634429932	0.346929728984833	0.0247096680104733
2.66666197776794	-1.05260860919952	-1.89874815940857	0.145737320184708	0.347068607807159	0.0241512283682823
2.66916847229004	-1.05448567867279	-1.90462946891785	0.145860865712166	0.347216606140137	0.0239616930484772
2.67364978790283	-1.05035865306854	-1.89633965492249	0.145942851901054	0.347450017929077	0.0238762963563204
2.6723153591156	-1.04588413238525	-1.89527714252472	0.146090596914291	0.347698301076889	0.0238126814365387
2.67214035987854	-1.04169678688049	-1.89521265029907	0.146431669592857	0.34793895483017	0.0237805340439081
2.67976474761963	-1.04090261459351	-1.89179074764252	0.14652019739151	0.348223030567169	0.0235524494200945
2.68679213523865	-1.03310203552246	-1.88855111598969	0.146657004952431	0.348420947790146	0.0233165509998798
2.68737936019897	-1.02604067325592	-1.88855195045471	0.146753117442131	0.348655670881271	0.0231121517717838
2.68696236610413	-1.03059506416321	-1.8799387216568	0.147036552429199	0.348844885826111	0.0229127537459135
2.69583010673523	-1.03075170516968	-1.88352704048157	0.147073790431023	0.349260091781616	0.0228427685797215
2.70178008079529	-1.02684152126312	-1.87209320068359	0.147147625684738	0.349474012851715	0.0227165576070547
2.70783519744873	-1.02632796764374	-1.87718498706818	0.147333979606628	0.349717617034912	0.0225762594491243
2.71355938911438	-1.02451014518738	-1.87034451961517	0.147585898637772	0.35013547539711	0.0222592763602734
2.71423029899597	-1.01848781108856	-1.87191379070282	0.147646009922028	0.350496381521225	0.0217723064124584
2.71262812614441	-1.01373779773712	-1.8711816072464	0.147865474224091	0.350807249546051	0.0213152058422565
2.71991872787476	-1.01474022865295	-1.86652803421021	0.147865906357765	0.351112872362137	0.0207836609333754
2.72103905677795	-1.00690793991089	-1.86551475524902	0.147977739572525	0.351247221231461	0.0204054936766624
2.71890640258789	-1.00423097610474	-1.85457992553711	0.148082628846169	0.351515024900436	0.0199592467397451
2.72669625282288	-0.999900698661804	-1.84859573841095	0.148007661104202	0.351718217134476	0.0196787975728512
2.72840738296509	-0.995117425918579	-1.8514016866684	0.147991210222244	0.351747930049896	0.0193878449499607
2.72766661643982	-0.989593982696533	-1.83864057064056	0.147984966635704	0.351828038692474	0.0190400220453739
2.74336504936218	-0.976537644863129	-1.82237350940704	0.147647023200989	0.351425141096115	0.0187177769839764
2.7477707862854	-1.01460480690002	-1.78871154785156	0.146002069115639	0.350585132837296	0.0171119850128889
2.72467541694641	-0.992529273033142	-1.78050398826599	0.145855739712715	0.350359827280045	0.014601550064981
2.71567058563232	-0.991276323795319	-1.80696451663971	0.146852761507034	0.35102578997612	0.0136270560324192
2.71364331245422	-0.97229540348053	-1.81956171989441	0.14737831056118	0.351476937532425	0.0136744622141123
2.76328682899475	-1.00594294071198	-1.76447010040283	0.145340010523796	0.35044801235199	0.0132698193192482
2.75254678726196	-0.979198515415192	-1.74918019771576	0.14522884786129	0.350196361541748	0.0116877760738134
2.75431752204895	-0.979495227336884	-1.77086913585663	0.145543619990349	0.350503355264664	0.0106175495311618
2.74839425086975	-0.976758182048798	-1.76561939716339	0.145337104797363	0.350574284791946	0.0100190052762628
2.75271105766296	-0.977582097053528	-1.77088189125061	0.145561173558235	0.350926637649536	0.0102264415472746
2.78388929367065	-0.995476007461548	-1.75896632671356	0.145019322633743	0.350749433040619	0.0100914342328906
2.79300832748413	-0.977460741996765	-1.7587331533432	0.145290523767471	0.351110488176346	0.0100815426558256
2.78859782218933	-0.970587968826294	-1.7651731967926	0.14546999335289	0.35142195224762	0.0103614013642073
2.80308222770691	-0.9818394780159	-1.75522649288177	0.145321547985077	0.351777732372284	0.0106341177597642
2.81574368476868	-0.970075249671936	-1.76003706455231	0.14598585665226	0.352417290210724	0.0112184518948197
2.83299827575684	-0.976602733135223	-1.76840877532959	0.146457195281982	0.352973699569702	0.0122199570760131
2.86303567886353	-0.979620575904846	-1.76518559455872	0.146242901682854	0.353154093027115	0.0132009191438556
2.88444900512695	-0.993955135345459	-1.7304185628891	0.145653292536736	0.352922350168228	0.0132922930642962
2.88994646072388	-0.998938322067261	-1.73437666893005	0.145577535033226	0.352940022945404	0.0128016024827957
2.89170908927917	-0.997746706008911	-1.74621319770813	0.146078795194626	0.353258430957794	0.0129095446318388
2.91379904747009	-1.00360298156738	-1.75293660163879	0.14651545882225	0.353739202022552	0.0139099219813943
2.92874908447266	-0.995022177696228	-1.73683321475983	0.146444842219353	0.353700339794159	0.0147106861695647
2.94419074058533	-0.997090399265289	-1.72657895088196	0.145909279584885	0.353254169225693	0.0148797715082765
2.94740724563599	-0.997381806373596	-1.7107937335968	0.145617470145226	0.353032112121582	0.0143635841086507
2.94484853744507	-0.998051702976227	-1.71487140655518	0.145625278353691	0.352963715791702	0.0139896469190717
2.95065355300903	-1.00179350376129	-1.71881937980652	0.145717173814774	0.352714508771896	0.0140241803601384
2.96016216278076	-1.00931167602539	-1.71120464801788	0.145524218678474	0.352585136890411	0.0141806220635772
2.97287273406982	-1.00900483131409	-1.70304250717163	0.145201116800308	0.352013021707535	0.0142133077606559
2.98396396636963	-1.01381886005402	-1.69703841209412	0.144850179553032	0.35143107175827	0.014122792519629
2.99718046188354	-1.01854658126831	-1.68328928947449	0.144379049539566	0.350896745920181	0.0140019487589598
3.00786757469177	-1.01888859272003	-1.672931432724	0.143808364868164	0.350184202194214	0.0137264132499695
3.01240658760071	-1.02386784553528	-1.66631996631622	0.143182665109634	0.349303513765335	0.013389790430665
3.02693176269531	-1.03023540973663	-1.66358602046967	0.142946779727936	0.348615288734436	0.0131896752864122
3.05024290084839	-1.0348709821701	-1.66217482089996	0.142521247267723	0.347926437854767	0.0134635241702199
3.06776833534241	-1.03448438644409	-1.64036917686462	0.14168843626976	0.346822530031204	0.0135804181918502
3.07241821289063	-1.04045069217682	-1.61121273040771	0.140526697039604	0.345550298690796	0.0133244767785072
3.0955171585083	-1.04101514816284	-1.6097184419632	0.140093997120857	0.344657450914383	0.0130626568570733
3.11618590354919	-1.0482017993927	-1.59378969669342	0.139283061027527	0.343295127153397	0.0134207950904965
3.11414504051209	-1.05177199840546	-1.56226539611816	0.137642055749893	0.341687053442001	0.0130273597314954
3.12083053588867	-1.04155325889587	-1.53609681129456	0.136757120490074	0.340330243110657	0.0127174677327275
3.12426996231079	-1.05020272731781	-1.52110350131989	0.135697886347771	0.338771969079971	0.012660751119256
3.09927701950073	-1.02562296390533	-1.48031401634216	0.134009197354317	0.337054371833801	0.0119340047240257
3.04176068305969	-0.978500783443451	-1.47290194034576	0.133321166038513	0.33600440621376	0.0108973504975438
3.06363272666931	-0.945912778377533	-1.49289083480835	0.133192181587219	0.335240870714188	0.01257099583745
3.04613566398621	-0.901577055454254	-1.49880945682526	0.133756384253502	0.335262924432755	0.0139546990394592
3.06423234939575	-0.882919311523438	-1.49373948574066	0.133431628346443	0.334692806005478	0.0164437983185053
3.07026219367981	-0.851189792156219	-1.48701500892639	0.133439540863037	0.33448514342308	0.0179184749722481
3.07729959487915	-0.831843197345734	-1.45477735996246	0.133106917142868	0.333886235952377	0.0184139162302017
3.05360245704651	-0.827002048492432	-1.44674587249756	0.132590994238853	0.33349871635437	0.017332524061203
3.02011060714722	-0.832659363746643	-1.43218767642975	0.13202928006649	0.332972466945648	0.0162412393838167
2.98628067970276	-0.834772348403931	-1.42891108989716	0.131885677576065	0.332817435264587	0.0149617306888103
2.94965863227844	-0.82790470123291	-1.41757559776306	0.131604731082916	0.332576751708984	0.0138119105249643
2.92924833297729	-0.816225051879883	-1.41602790355682	0.131415978074074	0.332377284765244	0.0131781697273254
2.91618871688843	-0.802973330020905	-1.41504323482513	0.131223917007446	0.332227230072021	0.0127002485096455
2.91597676277161	-0.795662760734558	-1.40620422363281	0.130905508995056	0.332172244787216	0.0119609721004963
2.91207408905029	-0.79512345790863	-1.38969254493713	0.130279198288918	0.331957072019577	0.0108756590634584
2.91728949546814	-0.7957484126091	-1.38652110099792	0.129850119352341	0.331885635852814	0.010439820587635
2.90285682678223	-0.795690834522247	-1.38418185710907	0.129303485155106	0.331790328025818	0.0100797563791275
2.89851927757263	-0.786441206932068	-1.38444530963898	0.128754690289497	0.331735461950302	0.0099244425073266
2.9041166305542	-0.773355841636658	-1.38755476474762	0.128121182322502	0.331685185432434	0.0101645747199655
2.90930557250977	-0.764737784862518	-1.38106453418732	0.127354830503464	0.331608027219772	0.0105695920065045
2.9149386882782	-0.751308858394623	-1.39182662963867	0.126510441303253	0.331547200679779	0.0108797084540129
2.91387414932251	-0.745922386646271	-1.38287162780762	0.125787526369095	0.331308871507645	0.011141387745738
2.92066931724548	-0.735860526561737	-1.37235009670258	0.124937444925308	0.331116229295731	0.0115163465961814
2.91684889793396	-0.73248678445816	-1.37165665626526	0.124081157147884	0.33080330491066	0.0118742370977998
2.91437792778015	-0.72033679485321	-1.37595820426941	0.123272359371185	0.330518871545792	0.0118280844762921
2.91122221946716	-0.715579688549042	-1.37002336978912	0.122284971177578	0.330073326826096	0.0118858916684985
2.90676927566528	-0.701467037200928	-1.36602103710175	0.121344402432442	0.32982349395752	0.0118881138041615
2.90104103088379	-0.687399089336395	-1.36555302143097	0.120374538004398	0.329430520534515	0.0122996708378196
2.91721439361572	-0.673664808273315	-1.35807883739471	0.119518846273422	0.329009711742401	0.0133297275751829
2.92250633239746	-0.65822172164917	-1.36363351345062	0.118824653327465	0.328557759523392	0.0143960453569889
2.93336486816406	-0.64502614736557	-1.35489845275879	0.117937333881855	0.32822123169899	0.0149652427062392
2.93941450119019	-0.637816846370697	-1.34507083892822	0.117199018597603	0.327698647975922	0.0157166793942451
2.94308018684387	-0.626588523387909	-1.32772600650787	0.116513006389141	0.327325135469437	0.0160228498280048
2.92491626739502	-0.620474994182587	-1.33041775226593	0.115987062454224	0.327217251062393	0.0158060025423765
2.90859270095825	-0.607424378395081	-1.32904875278473	0.115312129259109	0.327018767595291	0.0159539077430964
2.8863730430603	-0.591644406318665	-1.32957410812378	0.11489437520504	0.326984763145447	0.0160837601870298
2.86733365058899	-0.591132462024689	-1.33349812030792	0.114421971142292	0.327067315578461	0.0158284138888121
2.85470747947693	-0.581454455852509	-1.32679486274719	0.113977380096912	0.327140897512436	0.0159053150564432
2.850252866745	-0.578494191169739	-1.32357811927795	0.113235414028168	0.32728835940361	0.0163989719003439
2.83584570884705	-0.574440360069275	-1.32453262805939	0.112642295658588	0.327353447675705	0.0164839308708906
2.81480741500854	-0.57447350025177	-1.33003413677216	0.111975386738777	0.327705591917038	0.0164732895791531
2.80001735687256	-0.566142380237579	-1.34588265419006	0.111553534865379	0.328101992607117	0.017092177644372
2.79497361183167	-0.548693895339966	-1.34379196166992	0.110978692770004	0.328405678272247	0.0176582466810942
2.79444622993469	-0.545862257480621	-1.34859466552734	0.110185846686363	0.328461557626724	0.0180870834738016
2.78675031661987	-0.544618904590607	-1.35234105587006	0.109401494264603	0.328824132680893	0.0181952398270369
2.76984190940857	-0.55220627784729	-1.36122691631317	0.108796842396259	0.329301774501801	0.0176688656210899
2.7665638923645	-0.553405225276947	-1.3694714307785	0.107986360788345	0.32972177863121	0.017589395865798
2.75469326972961	-0.550981163978577	-1.36269378662109	0.107149936258793	0.330197751522064	0.0174784287810326
2.75681376457214	-0.547534883022308	-1.3620080947876	0.10642109811306	0.330733984708786	0.0176880490034819
2.75546622276306	-0.552574753761292	-1.38058269023895	0.106021419167519	0.330970853567123	0.0173255894333124
2.7287769317627	-0.564271748065948	-1.39525246620178	0.105753146111965	0.331668347120285	0.0152899734675884
2.71569538116455	-0.580147504806519	-1.40174436569214	0.105056867003441	0.332376271486282	0.0129188932478428
2.71660542488098	-0.59752094745636	-1.40237402915955	0.104155160486698	0.332825750112534	0.0118399430066347
2.72944903373718	-0.605759024620056	-1.40245199203491	0.103538952767849	0.333458960056305	0.0114600853994489
2.73850131034851	-0.607368290424347	-1.40802180767059	0.103218533098698	0.334053575992584	0.0117360781878233
2.74384880065918	-0.614779651165009	-1.43455290794373	0.103140443563461	0.334852367639542	0.0118622062727809
2.75048923492432	-0.620020508766174	-1.43866240978241	0.102981947362423	0.335764676332474	0.0112427100539207
2.74043250083923	-0.627525389194489	-1.450066447258	0.102493062615395	0.336544871330261	0.0105273323133588
2.72857522964478	-0.631146192550659	-1.46046686172485	0.102008000016212	0.337570160627365	0.0100996298715472
2.72325325012207	-0.633940756320953	-1.47095382213593	0.101382553577423	0.338402539491653	0.0101318135857582
2.72519731521606	-0.640788853168488	-1.49299097061157	0.10099571198225	0.339463531970978	0.010660732164979
2.72822737693787	-0.64877313375473	-1.51748096942902	0.100813753902912	0.340746492147446	0.0107023166492581
2.73513746261597	-0.663472831249237	-1.53367984294891	0.100332006812096	0.341852515935898	0.0111546814441681
2.74371695518494	-0.666759312152863	-1.54834234714508	0.0996799096465111	0.342949390411377	0.012040845118463
2.73743438720703	-0.656871318817139	-1.56074130535126	0.0991769954562187	0.344009310007095	0.0124719170853496
2.72809863090515	-0.658004105091095	-1.58268511295319	0.0983495861291885	0.344920605421066	0.0130923558026552
2.71853995323181	-0.646700799465179	-1.60277593135834	0.0974624156951904	0.345847249031067	0.0137840667739511
2.70615124702454	-0.636239469051361	-1.6259765625	0.0967896729707718	0.346509337425232	0.0143563859164715
2.70665693283081	-0.635819613933563	-1.65177893638611	0.0961452722549438	0.347318887710571	0.0147288674488664
2.70041155815125	-0.646447241306305	-1.65885627269745	0.0954437106847763	0.348031520843506	0.014595152810216
2.71244072914124	-0.654243588447571	-1.67390012741089	0.0944945439696312	0.348871618509293	0.0148155419155955
2.72727394104004	-0.64177280664444	-1.69501149654388	0.0936073660850525	0.349701553583145	0.0156747810542583
2.74724292755127	-0.636960864067078	-1.69988095760345	0.0927594378590584	0.34997496008873	0.016578134149313
2.74296641349792	-0.650232791900635	-1.7300146818161	0.0921542346477509	0.350896447896957	0.0159915965050459
2.74448466300964	-0.67161500453949	-1.75634551048279	0.0913052186369896	0.351720720529556	0.0155055765062571
2.74257159233093	-0.691032409667969	-1.77085900306702	0.0902862995862961	0.352542370557785	0.0156154930591583
2.73057866096497	-0.69879138469696	-1.78756701946259	0.0894172191619873	0.353595316410065	0.0149505557492375
2.70320129394531	-0.708608031272888	-1.82501685619354	0.0885631069540977	0.354911595582962	0.0137259382754564
2.67830944061279	-0.715150713920593	-1.86374950408936	0.0879837721586227	0.356570452451706	0.0127143803983927
2.69748020172119	-0.713290274143219	-1.89710354804993	0.0872614160180092	0.358093082904816	0.0132770426571369
2.71892523765564	-0.740559637546539	-1.92506062984467	0.086325503885746	0.358962267637253	0.0124174449592829
2.72255516052246	-0.785171866416931	-1.9591201543808	0.0856817215681076	0.360438585281372	0.0104602770879865
2.71315860748291	-0.806065499782562	-1.96832597255707	0.0847034454345703	0.362074345350266	0.00914858002215624
2.71902227401733	-0.806847333908081	-1.99577784538269	0.0841499641537666	0.363439559936523	0.00822760630398989
2.73092937469482	-0.815310955047607	-2.01251816749573	0.0838260427117348	0.36467632651329	0.00762680917978287
2.72356581687927	-0.818227350711823	-2.04669809341431	0.0836706534028053	0.366303294897079	0.00669054361060262
2.73570466041565	-0.810705006122589	-2.0618314743042	0.0837136134505272	0.367849916219711	0.00678090145811439
2.76457762718201	-0.816281795501709	-2.09145998954773	0.0838048681616783	0.369015336036682	0.00768467085435987
2.75908446311951	-0.833864152431488	-2.1203088760376	0.0840555652976036	0.37070432305336	0.00579494331032038
2.74359703063965	-0.865327775478363	-2.14034461975098	0.0840105414390564	0.372370064258575	0.00360394595190883
2.74773740768433	-0.875284969806671	-2.1739296913147	0.0836506113409996	0.374318242073059	0.00315191689878702
2.75406646728516	-0.877500474452972	-2.2260525226593	0.0837256535887718	0.376248776912689	0.00268653780221939
2.75598621368408	-0.888780891895294	-2.26037073135376	0.0837665349245071	0.378286272287369	0.00255157449282706
2.76251173019409	-0.886120498180389	-2.28829956054688	0.0836204439401627	0.379917740821838	0.00308623886667192
2.78000974655151	-0.899752557277679	-2.29504370689392	0.0833725035190582	0.381208151578903	0.00349298096261919
2.80284285545349	-0.909011483192444	-2.30194759368896	0.0832817479968071	0.382210254669189	0.00472544319927692
2.82147979736328	-0.904788434505463	-2.30591058731079	0.0834148898720741	0.383034914731979	0.00606616400182247
2.83146190643311	-0.899850070476532	-2.31609702110291	0.0837802290916443	0.38376373052597	0.007992222905159
2.85095572471619	-0.892064690589905	-2.32610726356506	0.0842114314436913	0.384461373090744	0.0107671739533544
2.84252119064331	-0.870636165142059	-2.33424949645996	0.0848752185702324	0.385288506746292	0.0121516901999712
2.83818173408508	-0.867276191711426	-2.35273289680481	0.085339181125164	0.385982155799866	0.0126446625217795
2.85838389396667	-0.868796408176422	-2.36805009841919	0.0858198925852776	0.386556178331375	0.0129915671423078
2.8774938583374	-0.874938607215881	-2.37784290313721	0.0861505046486855	0.387078851461411	0.0141568053513765
2.88722014427185	-0.874773561954498	-2.37900018692017	0.0864685028791428	0.387433052062988	0.0152175594121218
2.90432262420654	-0.881806612014771	-2.38290929794312	0.0867438241839409	0.387586802244186	0.0169643461704254
2.92282891273499	-0.882130444049835	-2.37627863883972	0.0869933888316154	0.387732654809952	0.0181634072214365
2.95537948608398	-0.877588331699371	-2.39112067222595	0.0873396545648575	0.387876719236374	0.0202773064374924
2.97808218002319	-0.869389772415161	-2.39304971694946	0.0874731689691544	0.388037025928497	0.0220732223242521
3.00105047225952	-0.858977317810059	-2.40043258666992	0.0876941382884979	0.388033896684647	0.0235633607953787
3.01236963272095	-0.855580449104309	-2.40511536598206	0.0879308134317398	0.388187050819397	0.0247486680746078
3.02712965011597	-0.847582638263702	-2.4091899394989	0.0882914438843727	0.388350248336792	0.0259214341640472
3.02681922912598	-0.841804385185242	-2.41594433784485	0.0886945948004723	0.388721466064453	0.0271488800644875
3.03174471855164	-0.834227323532104	-2.41871213912964	0.0890805646777153	0.38911184668541	0.0283806119114161
3.04434180259705	-0.833848834037781	-2.44030523300171	0.089601032435894	0.389457076787949	0.0300404373556376
3.06831526756287	-0.833897948265076	-2.44008135795593	0.0899915173649788	0.389954715967178	0.0318714380264282
3.0968451499939	-0.821094810962677	-2.44236063957214	0.0903881415724754	0.390123277902603	0.0345524623990059
3.09836053848267	-0.807304680347443	-2.44672989845276	0.0908984020352364	0.390467703342438	0.0366967208683491
3.0884006023407	-0.795008778572083	-2.45339059829712	0.0914342701435089	0.391038209199905	0.0378735549747944
3.09240341186523	-0.788569808006287	-2.47451949119568	0.0921570733189583	0.391616553068161	0.0389723144471645
3.08894538879395	-0.78174901008606	-2.48529934883118	0.0927939340472221	0.392244547605515	0.0401619598269463
3.09089636802673	-0.782710492610931	-2.4974513053894	0.0933228433132172	0.392868995666504	0.0415006913244724
3.09428429603577	-0.776626229286194	-2.50673031806946	0.0938951596617699	0.39358252286911	0.042872428894043
3.11041164398193	-0.769369781017303	-2.50830125808716	0.0943565219640732	0.393866330385208	0.0449043586850166
3.11209917068481	-0.76193231344223	-2.52324438095093	0.0950121507048607	0.394389450550079	0.046792846173048
3.1190984249115	-0.76101016998291	-2.52932024002075	0.0955360010266304	0.394899100065231	0.0488086752593517
3.11114120483398	-0.750653922557831	-2.53547883033752	0.0961390659213066	0.39534455537796	0.0497639440000057
3.11206746101379	-0.752255737781525	-2.54982161521912	0.0967368632555008	0.396066516637802	0.0505577139556408
3.11893606185913	-0.753374814987183	-2.5691180229187	0.097221851348877	0.396627724170685	0.0511793121695518
3.11780571937561	-0.75740110874176	-2.57252717018127	0.0978335961699486	0.397089272737503	0.0519864819943905
3.12128233909607	-0.759823203086853	-2.58633875846863	0.0982000529766083	0.39763218164444	0.0525796003639698
3.12922763824463	-0.7599858045578	-2.59224510192871	0.0987676456570625	0.398112952709198	0.0533934570848942
3.13198781013489	-0.764118194580078	-2.6059889793396	0.0991697162389755	0.398689687252045	0.0538566000759602
3.13077807426453	-0.764077723026276	-2.61476755142212	0.0997507944703102	0.399394124746323	0.0543058104813099
3.14636492729187	-0.76985901594162	-2.62698340415955	0.100198186933994	0.399827897548676	0.0549628958106041
3.16335439682007	-0.772609651088715	-2.64041066169739	0.100813910365105	0.400365233421326	0.05617980286479
3.17678761482239	-0.779861032962799	-2.65080666542053	0.101222321391106	0.400896549224854	0.0571837387979031
3.17289519309998	-0.781467318534851	-2.65581035614014	0.101760119199753	0.401485562324524	0.0576749257743359
3.19352579116821	-0.793195843696594	-2.6767156124115	0.102270811796188	0.402080565690994	0.0585630163550377
3.19872975349426	-0.799722015857697	-2.68490123748779	0.102958351373672	0.402739435434341	0.0597147457301617
3.21747040748596	-0.808912873268127	-2.70574116706848	0.103480271995068	0.403445333242416	0.0606597699224949
3.22443532943726	-0.815946280956268	-2.71849775314331	0.104316048324108	0.40409517288208	0.0616911090910435
3.23854351043701	-0.827294409275055	-2.73543286323547	0.104879505932331	0.404862523078918	0.0626186430454254
3.24491119384766	-0.838015675544739	-2.75092458724976	0.105619594454765	0.40562829375267	0.0633758008480072
3.26948070526123	-0.854387700557709	-2.77043008804321	0.106185413897038	0.4062240421772	0.0647149756550789
3.27759718894959	-0.866223335266113	-2.78562021255493	0.106977015733719	0.406972080469131	0.0664361268281937
3.28263235092163	-0.881661951541901	-2.80310654640198	0.107842072844505	0.407711654901505	0.0681694820523262
3.29199004173279	-0.896263301372528	-2.81314563751221	0.108547739684582	0.408320248126984	0.0701839998364449
3.29087567329407	-0.907934308052063	-2.82615923881531	0.109416134655476	0.409012377262115	0.0720672830939293
3.29383516311646	-0.91712212562561	-2.84592795372009	0.110297620296478	0.40968045592308	0.0741147547960281
3.29136753082275	-0.927067756652832	-2.86895322799683	0.111200161278248	0.410081416368485	0.0769633948802948
3.28361797332764	-0.941341578960419	-2.86029362678528	0.112043291330338	0.410268247127533	0.0798686742782593
3.27952408790588	-0.943899571895599	-2.86998534202576	0.112992770969868	0.410176306962967	0.0826191008090973
3.26861906051636	-0.964563012123108	-2.86764073371887	0.114000707864761	0.40966734290123	0.0838198661804199
3.272127866745	-0.985210597515106	-2.85548400878906	0.115051157772541	0.409002125263214	0.0853782594203949
3.28856635093689	-0.997026145458221	-2.83826088905334	0.11649027466774	0.407898008823395	0.0876493379473686
3.29362511634827	-1.02600824832916	-2.81777143478394	0.117983013391495	0.406534343957901	0.0889925807714462
3.29963374137878	-1.06177079677582	-2.78172969818115	0.119331277906895	0.40476056933403	0.0903288945555687
3.31582832336426	-1.09245324134827	-2.76550579071045	0.120701774954796	0.403011173009872	0.0910705029964447
3.34547805786133	-1.12208235263824	-2.75189280509949	0.122092433273792	0.401331633329391	0.0917771682143211
3.36393880844116	-1.13446116447449	-2.73573541641235	0.12321350723505	0.399571776390076	0.092405878007412
3.37461853027344	-1.15839767456055	-2.71111989021301	0.124093413352966	0.397215098142624	0.0934836864471436
3.38953995704651	-1.15543055534363	-2.6836850643158	0.12515190243721	0.394883990287781	0.0973545163869858
3.39743614196777	-1.15255606174469	-2.64848947525024	0.12612272799015	0.392384618520737	0.100303560495377
3.39417433738709	-1.15381360054016	-2.61638164520264	0.127355754375458	0.389846980571747	0.10216036438942
3.40761399269104	-1.16274690628052	-2.58548092842102	0.128699213266373	0.387131303548813	0.103573806583881
3.42918395996094	-1.1872239112854	-2.54621362686157	0.129966408014297	0.384069532155991	0.105555333197117
3.4409487247467	-1.21341907978058	-2.49238109588623	0.131634011864662	0.380818665027618	0.106868915259838
3.44920635223389	-1.23792564868927	-2.45269274711609	0.13308510184288	0.377608418464661	0.107479371130466
3.46662211418152	-1.25907897949219	-2.39559960365295	0.134311318397522	0.374180436134338	0.108179338276386
3.48580384254456	-1.26798176765442	-2.34605193138123	0.135437533259392	0.370852142572403	0.108769081532955
3.49105501174927	-1.27578020095825	-2.30349135398865	0.136921599507332	0.367394804954529	0.108858905732632
3.49272394180298	-1.30115842819214	-2.26361775398254	0.138103738427162	0.363921642303467	0.10887610912323
3.51549315452576	-1.31687724590302	-2.22530317306519	0.139168083667755	0.36040073633194	0.108971618115902
3.5421404838562	-1.33467209339142	-2.18364429473877	0.140561863780022	0.357107222080231	0.109034188091755
3.57769298553467	-1.36217856407166	-2.14219903945923	0.141698747873306	0.353836536407471	0.108881704509258
3.59873342514038	-1.39687943458557	-2.10950422286987	0.142947182059288	0.350673466920853	0.106670543551445
3.60188627243042	-1.42691743373871	-2.05975008010864	0.144187897443771	0.3472720682621	0.103968895971775
3.60425782203674	-1.46886897087097	-2.01787948608398	0.145511478185654	0.344035685062408	0.101148337125778
3.60499429702759	-1.50131285190582	-1.97426533699036	0.147062852978706	0.340737819671631	0.0984654724597931
3.60135912895203	-1.52770936489105	-1.92943572998047	0.148516744375229	0.337357640266418	0.0950268879532814
3.60485935211182	-1.54901707172394	-1.88472437858582	0.150257602334023	0.333918303251266	0.0933861508965492
3.61806464195251	-1.55636584758759	-1.83156597614288	0.151796698570251	0.330496698617935	0.092843770980835
3.66441440582275	-1.56660163402557	-1.78195226192474	0.153520256280899	0.326932430267334	0.0919923931360245
3.71149349212646	-1.58516204357147	-1.73330497741699	0.155049026012421	0.323777765035629	0.0907513573765755
3.74813437461853	-1.60097765922546	-1.68525314331055	0.156695351004601	0.320593774318695	0.0890436992049217
3.76378750801086	-1.6197589635849	-1.63431322574615	0.158417016267776	0.317631006240845	0.0902389958500862
3.73031783103943	-1.60136318206787	-1.58376896381378	0.160132050514221	0.315007030963898	0.0930918678641319
3.7082052230835	-1.6079888343811	-1.56466817855835	0.161961361765862	0.312523871660233	0.0978307798504829
3.66422128677368	-1.52325999736786	-1.54741930961609	0.163976728916168	0.310819208621979	0.107609048485756
3.6324360370636	-1.44702184200287	-1.53864967823029	0.165460497140884	0.309193074703217	0.116408035159111
3.57957077026367	-1.4017471075058	-1.53655898571014	0.166416525840759	0.307673513889313	0.12173530459404
3.48937201499939	-1.41538500785828	-1.55155992507935	0.166727095842361	0.307441025972366	0.111218877136707
3.44364547729492	-1.40388643741608	-1.58044981956482	0.166804909706116	0.307808995246887	0.101997956633568
3.48344421386719	-1.43241119384766	-1.60571587085724	0.166212528944016	0.306814193725586	0.102100275456905
3.50545477867126	-1.43665397167206	-1.58293545246124	0.165640026330948	0.305745393037796	0.104686833918095
3.49091529846191	-1.40743124485016	-1.55670833587646	0.164839699864388	0.305037885904312	0.109880596399307
3.45319795608521	-1.37028276920319	-1.55577301979065	0.1652772128582	0.304645299911499	0.115014605224133
3.4151337146759	-1.32929420471191	-1.55102574825287	0.16581104695797	0.304787158966064	0.117424607276917
3.37134981155396	-1.32228314876556	-1.56468653678894	0.16671533882618	0.305120468139648	0.117466166615486
3.32018136978149	-1.30585885047913	-1.58749222755432	0.167783558368683	0.305621832609177	0.1180325075984
3.28100776672363	-1.3060177564621	-1.59286034107208	0.168597668409348	0.305920153856277	0.117585033178329
3.24493885040283	-1.31518828868866	-1.59323346614838	0.169343903660774	0.306244224309921	0.116883523762226
3.20448112487793	-1.30642545223236	-1.59709560871124	0.169708117842674	0.306280791759491	0.114917412400246
3.17999458312988	-1.31688666343689	-1.60696995258331	0.16992275416851	0.306425958871841	0.11340606957674
3.1607460975647	-1.30401277542114	-1.6053022146225	0.170117944478989	0.306276559829712	0.112811513245106
3.13047051429749	-1.28745687007904	-1.60593461990356	0.170170307159424	0.306169718503952	0.11311112344265
3.11346507072449	-1.22705435752869	-1.59816312789917	0.170462965965271	0.305387496948242	0.120114095509052
3.11911511421204	-1.20570480823517	-1.58419334888458	0.171045377850533	0.303970992565155	0.123863093554974
3.07268905639648	-1.19550025463104	-1.60123336315155	0.172551661729813	0.303757637739182	0.122059866786003
3.01619577407837	-1.20122051239014	-1.59928035736084	0.17347826063633	0.303525000810623	0.12068048864603
2.98871922492981	-1.20569717884064	-1.60332381725311	0.174001127481461	0.303074210882187	0.11939150840044
2.97671890258789	-1.20638799667358	-1.59788203239441	0.17437581717968	0.302475243806839	0.117959424853325
2.94493865966797	-1.20419061183929	-1.59189176559448	0.174562707543373	0.301989108324051	0.116303503513336
2.91514587402344	-1.19940626621246	-1.58924329280853	0.174596309661865	0.301379978656769	0.114681504666805
2.89341306686401	-1.20808887481689	-1.57327210903168	0.174335330724716	0.300772964954376	0.112974971532822
2.87124872207642	-1.20587050914764	-1.57587420940399	0.174323573708534	0.300339460372925	0.11057061702013
2.82366704940796	-1.21533989906311	-1.57500350475311	0.174156680703163	0.300142139196396	0.106255166232586
2.70201969146729	-1.21773946285248	-1.56913495063782	0.174107775092125	0.300907582044601	0.096104234457016
2.72714018821716	-1.23370838165283	-1.59438347816467	0.173814862966537	0.300498813390732	0.0948194339871407
2.74727559089661	-1.2257719039917	-1.59719526767731	0.173543974757195	0.300235688686371	0.0949808806180954
2.74286818504334	-1.21069324016571	-1.59431135654449	0.173539638519287	0.300227284431458	0.0953938961029053
2.73110628128052	-1.19928097724915	-1.59008252620697	0.1736119389534	0.300564169883728	0.0955566987395287
2.74078178405762	-1.17755520343781	-1.59476244449615	0.173712059855461	0.300816863775253	0.0960221067070961
2.74598836898804	-1.17476117610931	-1.59249794483185	0.173896253108978	0.301220595836639	0.0961156934499741
2.74988842010498	-1.15825855731964	-1.61233448982239	0.174193829298019	0.301496535539627	0.0971154049038887
2.72008872032166	-1.13305854797363	-1.62427139282227	0.174811035394669	0.302476465702057	0.0976277887821198
2.68965911865234	-1.12253296375275	-1.63764679431915	0.175533756613731	0.303331911563873	0.0978926792740822
2.65438890457153	-1.10431814193726	-1.64594078063965	0.17612498998642	0.304292112588882	0.0975523069500923
2.62832808494568	-1.0970710515976	-1.66317307949066	0.17683170735836	0.305313557386398	0.0967554301023483
2.59946823120117	-1.09495890140533	-1.66611516475677	0.177409678697586	0.306202620267868	0.0960931852459908
2.57782673835754	-1.08488523960114	-1.67401790618896	0.177777230739594	0.307254314422607	0.0950824469327927
2.5500602722168	-1.0769784450531	-1.67972826957703	0.178441256284714	0.308221489191055	0.0940593853592873
2.51505184173584	-1.07350480556488	-1.68748116493225	0.178938314318657	0.309299468994141	0.0931829139590263
2.49566268920898	-1.06529378890991	-1.69806528091431	0.17952436208725	0.310331791639328	0.0927443578839302
2.47509837150574	-1.06072342395782	-1.70816779136658	0.180078536272049	0.311505377292633	0.0924099981784821
2.43772053718567	-1.05066442489624	-1.71734130382538	0.180876046419144	0.312571465969086	0.0916985273361206
2.41647553443909	-1.04194891452789	-1.72518730163574	0.181630030274391	0.313822239637375	0.0914661735296249
2.40729784965515	-1.03367435932159	-1.73675203323364	0.182288840413094	0.314935356378555	0.0912495255470276
2.3928062915802	-1.03466355800629	-1.75039434432983	0.182851910591125	0.31593444943428	0.0915277823805809
2.37600588798523	-1.03493142127991	-1.75778043270111	0.183406487107277	0.316954582929611	0.0916509628295898
2.35678243637085	-1.028892993927	-1.7663688659668	0.184307679533958	0.318211793899536	0.0915929973125458
2.34923696517944	-1.0302666425705	-1.78293681144714	0.184988245368004	0.319237619638443	0.0915623530745506
2.34101176261902	-1.03316354751587	-1.78832697868347	0.185445129871368	0.320391774177551	0.091372050344944
2.32577681541443	-1.0285952091217	-1.79720878601074	0.186187699437141	0.32131764292717	0.0910428464412689
2.32046318054199	-1.02528238296509	-1.81193602085114	0.186762377619743	0.322354942560196	0.0911317691206932
2.3203113079071	-1.02843058109283	-1.8176634311676	0.18724924325943	0.323107600212097	0.0911782383918762
2.31104207038879	-1.02935993671417	-1.82744824886322	0.187701776623726	0.324019730091095	0.0911156535148621
2.30872273445129	-1.02521741390228	-1.8331127166748	0.188203766942024	0.32476419210434	0.0909610986709595
2.30413842201233	-1.03141367435455	-1.83998358249664	0.188730701804161	0.325583398342133	0.091045156121254
2.30360698699951	-1.0323498249054	-1.85888397693634	0.189161419868469	0.326435804367065	0.0909693390130997
2.30051183700562	-1.03560745716095	-1.8646354675293	0.189688965678215	0.327136069536209	0.0909977108240128
2.29868173599243	-1.04198908805847	-1.87147045135498	0.189931184053421	0.32771036028862	0.090979091823101
2.29839038848877	-1.04267752170563	-1.87642955780029	0.19034044444561	0.328346520662308	0.0909530892968178
2.30446267127991	-1.04839086532593	-1.88494741916656	0.190720736980438	0.328992038965225	0.0911389961838722
2.30481457710266	-1.05108904838562	-1.89420104026794	0.191061988472939	0.329701900482178	0.0913637429475784
2.31416368484497	-1.05700051784515	-1.89736199378967	0.191386207938194	0.330170273780823	0.0915758088231087
2.31433629989624	-1.05931544303894	-1.9035736322403	0.191736906766891	0.330770522356033	0.091863140463829
2.31979894638062	-1.06713247299194	-1.91208171844482	0.19209648668766	0.331293046474457	0.0918526351451874
2.31866264343262	-1.07325112819672	-1.92258262634277	0.192496687173843	0.331789880990982	0.0919428244233131
2.32788443565369	-1.08313679695129	-1.92906355857849	0.192721664905548	0.332394361495972	0.0920930504798889
2.32844567298889	-1.08832621574402	-1.93212199211121	0.193043798208237	0.332970291376114	0.0922839641571045
2.33484721183777	-1.08835458755493	-1.94478821754456	0.193428993225098	0.333467215299606	0.0925108641386032
2.34600329399109	-1.09573137760162	-1.95022451877594	0.193759188055992	0.334042459726334	0.0927741900086403
2.34891963005066	-1.0980304479599	-1.95787644386292	0.194146573543549	0.334447950124741	0.0930201709270477
2.35578894615173	-1.10245084762573	-1.96514093875885	0.194414347410202	0.335064649581909	0.0931374803185463
2.35860872268677	-1.10619962215424	-1.97406959533691	0.194671407341957	0.335440963506699	0.0932806730270386
2.37412095069885	-1.11281752586365	-1.98135590553284	0.195047438144684	0.335882365703583	0.0935443565249443
2.37711048126221	-1.1192102432251	-1.99366664886475	0.19546189904213	0.336348444223404	0.0939519256353378
2.39024877548218	-1.12540030479431	-1.99634981155396	0.195643201470375	0.336774259805679	0.0946621894836426
2.40312719345093	-1.12703585624695	-1.99732410907745	0.195815473794937	0.337153196334839	0.0952622890472412
2.41028618812561	-1.13040769100189	-2.00810384750366	0.196113660931587	0.337480127811432	0.0955558344721794
2.41944718360901	-1.1322922706604	-2.02011775970459	0.196369737386703	0.337770581245422	0.0957369655370712
2.43247961997986	-1.14064800739288	-2.0194296836853	0.196585670113564	0.338157892227173	0.0960629284381866
2.44098711013794	-1.14380526542664	-2.0252046585083	0.196870684623718	0.338351905345917	0.0964527204632759
2.45488142967224	-1.15542936325073	-2.02928781509399	0.196850702166557	0.338737934827805	0.0970404297113419
2.45548033714294	-1.16138398647308	-2.02805042266846	0.197190478444099	0.339031457901001	0.0974570661783218
2.46088242530823	-1.16259920597076	-2.04454827308655	0.197417229413986	0.339442551136017	0.0975773483514786
2.4598913192749	-1.16625392436981	-2.05233025550842	0.19790343940258	0.339809834957123	0.0979013219475746
2.47243714332581	-1.17200410366058	-2.06407499313354	0.198049902915955	0.340028375387192	0.0982161685824394
2.4839813709259	-1.18006837368011	-2.06914258003235	0.198168113827705	0.34030619263649	0.0984945595264435
2.49962401390076	-1.18463706970215	-2.07741808891296	0.198294252157211	0.340323001146317	0.098912887275219
2.51154375076294	-1.19355654716492	-2.07074618339539	0.198436409235001	0.340542942285538	0.0993577539920807
2.52400708198547	-1.20503532886505	-2.08006048202515	0.198596403002739	0.340635269880295	0.0998506844043732
2.53257179260254	-1.21346235275269	-2.08488988876343	0.198703691363335	0.340807914733887	0.100290276110172
2.55351305007935	-1.21676504611969	-2.09286570549011	0.198753818869591	0.340902775526047	0.100618369877338
2.56034398078918	-1.22725462913513	-2.09384322166443	0.198878809809685	0.340953767299652	0.101039998233318
2.57192826271057	-1.22860991954803	-2.10056447982788	0.199047014117241	0.341098815202713	0.101341880857944
2.5897011756897	-1.23072445392609	-2.11144208908081	0.199203744530678	0.341176688671112	0.101802684366703
2.59305715560913	-1.23086786270142	-2.11475038528442	0.199463680386543	0.341419786214828	0.102071009576321
2.60162091255188	-1.24089252948761	-2.12629866600037	0.19958059489727	0.341531872749329	0.10243383795023
2.61862540245056	-1.25287866592407	-2.12773132324219	0.199556410312653	0.341674387454987	0.102640099823475
2.62935662269592	-1.25828146934509	-2.1270158290863	0.199658334255219	0.341681629419327	0.102979600429535
2.64514350891113	-1.26300191879272	-2.13030910491943	0.199696451425552	0.341748714447021	0.103208445012569
2.6567075252533	-1.26924026012421	-2.13414263725281	0.19968917965889	0.341873019933701	0.10357978194952
2.67159628868103	-1.27632987499237	-2.13518691062927	0.199758052825928	0.3419209420681	0.103875711560249
2.68196249008179	-1.27447056770325	-2.13999795913696	0.20001694560051	0.342197090387344	0.104241028428078
2.69627118110657	-1.28467094898224	-2.15309000015259	0.200240224599838	0.34236204624176	0.104694239795208
2.7056679725647	-1.29182374477386	-2.15537786483765	0.200310319662094	0.342503368854523	0.104947917163372
2.71993112564087	-1.30032646656036	-2.15665292739868	0.200484752655029	0.342561185359955	0.105273753404617
2.7262008190155	-1.30671048164368	-2.16140294075012	0.200597926974297	0.3426793217659	0.105620697140694
2.74126029014587	-1.31026887893677	-2.16544222831726	0.200706914067268	0.342843174934387	0.10597886890173
2.75309634208679	-1.31539058685303	-2.16310548782349	0.200675383210182	0.343038320541382	0.106486096978188
2.77163004875183	-1.31980097293854	-2.16530585289001	0.200761154294014	0.34299436211586	0.10681514441967
2.78061318397522	-1.32540893554688	-2.16397047042847	0.200821667909622	0.343252241611481	0.107222072780132
2.78948330879211	-1.32391905784607	-2.17425012588501	0.201018407940865	0.34326246380806	0.107295818626881
2.79071879386902	-1.32558047771454	-2.1799783706665	0.201167434453964	0.343368381261826	0.10741214454174
2.79884123802185	-1.32967281341553	-2.17255401611328	0.201132908463478	0.34349912405014	0.107692629098892
2.81292152404785	-1.33111679553986	-2.18212914466858	0.201201722025871	0.343592703342438	0.10790228843689
2.82031917572021	-1.33285284042358	-2.17467737197876	0.201179206371307	0.343687951564789	0.10841391980648
2.83051371574402	-1.33485519886017	-2.17270040512085	0.20121493935585	0.343626976013184	0.108742699027061
2.8427357673645	-1.33559250831604	-2.17602014541626	0.201205179095268	0.343575924634933	0.109121389687061
2.85233759880066	-1.33522367477417	-2.17408585548401	0.201178565621376	0.343399584293365	0.109417900443077
2.86027836799622	-1.33091878890991	-2.17072081565857	0.201213032007217	0.343337684869766	0.109722815454006
2.86442351341248	-1.32835376262665	-2.1715247631073	0.201155140995979	0.343029022216797	0.109851509332657
2.87669587135315	-1.33309412002563	-2.16820907592773	0.200925335288048	0.343021601438522	0.109848700463772
2.88733220100403	-1.32676446437836	-2.17128419876099	0.200769364833832	0.342650234699249	0.109939076006413
2.89366030693054	-1.32610595226288	-2.159175157547	0.200608402490616	0.342320561408997	0.110057324171066
2.90527486801147	-1.32234847545624	-2.16091775894165	0.200415521860123	0.342063844203949	0.110118255019188
2.9133186340332	-1.32278871536255	-2.15789794921875	0.20021490752697	0.341724991798401	0.110303856432438
2.92086482048035	-1.31464910507202	-2.16027021408081	0.200185880064964	0.34134304523468	0.1103505641222
2.92679691314697	-1.32127523422241	-2.15416789054871	0.199862837791443	0.341046273708344	0.11040448397398
2.92916131019592	-1.31434428691864	-2.14762020111084	0.199743822216988	0.340678185224533	0.110433116555214
2.93446898460388	-1.31246984004974	-2.14737439155579	0.19950507581234	0.340222865343094	0.110445074737072
2.93738198280334	-1.31131327152252	-2.14584589004517	0.199284806847572	0.33988556265831	0.110587857663631
2.94198536872864	-1.31075811386108	-2.14071702957153	0.19904513657093	0.339526206254959	0.110699348151684
2.94646501541138	-1.3095988035202	-2.13814401626587	0.198769196867943	0.339163303375244	0.110804811120033
2.9488832950592	-1.30726945400238	-2.13585114479065	0.198737516999245	0.338856935501099	0.110839068889618
2.94831657409668	-1.30593919754028	-2.13735151290894	0.198457330465317	0.338487982749939	0.110710553824902
2.94721937179565	-1.31028389930725	-2.12447190284729	0.19830122590065	0.338193029165268	0.11060693860054
2.95229983329773	-1.30808866024017	-2.12599539756775	0.198083445429802	0.337848007678986	0.110404320061207
2.95157313346863	-1.30708348751068	-2.12246704101563	0.197870373725891	0.337586522102356	0.110214710235596
2.95018553733826	-1.30805826187134	-2.11530351638794	0.197703182697296	0.33713287115097	0.110048890113831
2.95558667182922	-1.31033217906952	-2.11457347869873	0.19738332927227	0.336903959512711	0.109791301190853
2.94995903968811	-1.30724704265594	-2.10983109474182	0.197260051965714	0.33663147687912	0.109585143625736
2.95363593101501	-1.30992603302002	-2.10922765731812	0.196982890367508	0.336159706115723	0.109265685081482
2.95001578330994	-1.30697166919708	-2.10596418380737	0.196814447641373	0.335853308439255	0.108898155391216
2.94612550735474	-1.30995011329651	-2.10097861289978	0.196570560336113	0.335640907287598	0.108556911349297
2.9488251209259	-1.30089628696442	-2.10194993019104	0.196375489234924	0.335235625505447	0.108206853270531
2.94876980781555	-1.30474805831909	-2.09825158119202	0.19618746638298	0.334907174110413	0.10794860124588
2.95080971717834	-1.30093824863434	-2.08836007118225	0.195865452289581	0.334573447704315	0.107551164925098
2.94963479042053	-1.30128169059753	-2.08837604522705	0.195620492100716	0.334112256765366	0.107078827917576
2.9468297958374	-1.30074846744537	-2.08544063568115	0.195322707295418	0.333769172430038	0.10668208450079
2.94371628761292	-1.29796099662781	-2.07772302627563	0.195055827498436	0.33334618806839	0.1062366142869
2.94303488731384	-1.29671669006348	-2.07904028892517	0.194839909672737	0.33300194144249	0.105781324207783
2.94526815414429	-1.29429399967194	-2.07133913040161	0.194605320692062	0.332611054182053	0.105394318699837
2.94273400306702	-1.28985750675201	-2.0740122795105	0.194270804524422	0.332138270139694	0.104842856526375
2.9409396648407	-1.29262697696686	-2.06490015983582	0.193987712264061	0.331785947084427	0.104400016367435
2.9374053478241	-1.28678560256958	-2.06169462203979	0.19377675652504	0.331353783607483	0.103846333920956
2.93962049484253	-1.28624618053436	-2.0617835521698	0.193411737680435	0.330979019403458	0.103270426392555
2.93306136131287	-1.28526866436005	-2.05840802192688	0.193190962076187	0.330559194087982	0.10274176299572
2.93297171592712	-1.28323698043823	-2.05473828315735	0.192969307303429	0.330194234848022	0.102185264229774
2.92927050590515	-1.281374335289	-2.05058073997498	0.192608654499054	0.329830497503281	0.101709254086018
2.92761278152466	-1.27862226963043	-2.04908466339111	0.192471653223038	0.32940337061882	0.101184822618961
2.92443370819092	-1.27679872512817	-2.04794836044312	0.192128658294678	0.329064011573792	0.100699849426746
2.92181634902954	-1.27206158638	-2.04290223121643	0.191939115524292	0.328667670488358	0.100253365933895
2.91863250732422	-1.27449905872345	-2.04333472251892	0.191679656505585	0.328412920236588	0.099870041012764
2.91569042205811	-1.2684565782547	-2.035977602005	0.191551491618156	0.328124791383743	0.099430225789547
2.91309022903442	-1.26940965652466	-2.04304313659668	0.191342517733574	0.32780134677887	0.0989461541175842
2.90605616569519	-1.26516973972321	-2.03178000450134	0.191137984395027	0.327599555253983	0.0984156578779221
2.9037652015686	-1.26227676868439	-2.03598785400391	0.191021084785461	0.327373534440994	0.0977581441402435
2.89667868614197	-1.25896751880646	-2.03364157676697	0.190883204340935	0.327073097229004	0.0973286032676697
2.89295864105225	-1.258509516716	-2.04024624824524	0.190701246261597	0.326956540346146	0.096696749329567
2.88838005065918	-1.25510025024414	-2.03777503967285	0.190555512905121	0.326752185821533	0.096206322312355
2.88602590560913	-1.25256788730621	-2.02874994277954	0.190443217754364	0.326556086540222	0.0956864058971405
2.87969017028809	-1.25125277042389	-2.03628420829773	0.190318018198013	0.326437383890152	0.0953585430979729
2.87550020217896	-1.24997055530548	-2.02841353416443	0.190203115344048	0.326258063316345	0.0949002951383591
2.87223410606384	-1.24962615966797	-2.023845911026	0.190171077847481	0.326207488775253	0.0945728421211243
2.87144804000854	-1.24590528011322	-2.03225994110107	0.190044432878494	0.325993239879608	0.0941634625196457
2.86192178726196	-1.24343132972717	-2.02816438674927	0.189984574913979	0.325959891080856	0.093911699950695
2.86645698547363	-1.23891305923462	-2.02861428260803	0.189978659152985	0.325752049684525	0.0935211181640625
2.8575541973114	-1.23954498767853	-2.02944278717041	0.189983621239662	0.325767248868942	0.0932660326361656
2.85605120658875	-1.23621845245361	-2.02923440933228	0.189939484000206	0.325729727745056	0.092926450073719
2.85207104682922	-1.23672366142273	-2.03017997741699	0.189851775765419	0.325755208730698	0.0927394926548004
2.84696817398071	-1.22931087017059	-2.03750443458557	0.189908400177956	0.3257075548172	0.0924530029296875
2.84196853637695	-1.23040878772736	-2.0356228351593	0.190024748444557	0.325778216123581	0.0922449976205826
2.84036326408386	-1.22863256931305	-2.02775549888611	0.1899444013834	0.325835257768631	0.0919791087508202
2.83509087562561	-1.22575700283051	-2.03192019462585	0.190006583929062	0.325865507125854	0.0917493179440498
2.83391547203064	-1.2216489315033	-2.03315544128418	0.189937859773636	0.326013296842575	0.0914232581853867
2.82595014572144	-1.22039437294006	-2.03364610671997	0.190025866031647	0.326045751571655	0.0911881625652313
2.82330679893494	-1.21983695030212	-2.02932167053223	0.189986109733582	0.326048225164413	0.0910037606954575
2.82278633117676	-1.21466875076294	-2.03604125976563	0.190019592642784	0.326069295406342	0.090850867331028
2.81721639633179	-1.21610283851624	-2.0383722782135	0.190086409449577	0.326058000326157	0.0906645283102989
2.81705856323242	-1.21566295623779	-2.04085779190063	0.190029412508011	0.326132774353027	0.0905135720968246
2.80889105796814	-1.20873177051544	-2.04306268692017	0.19024670124054	0.326225310564041	0.0904331058263779
2.8053023815155	-1.21164345741272	-2.04573488235474	0.19026130437851	0.326305210590363	0.0902671962976456
2.79786562919617	-1.20346772670746	-2.04375958442688	0.190357193350792	0.326252013444901	0.0900708809494972
2.79574084281921	-1.20621490478516	-2.04289960861206	0.190398409962654	0.326413869857788	0.089847669005394
2.79240655899048	-1.20484757423401	-2.0435836315155	0.190464645624161	0.326357185840607	0.089679554104805
2.78959584236145	-1.20274436473846	-2.04930233955383	0.19050258398056	0.326560139656067	0.0895497649908066
2.77711796760559	-1.20068800449371	-2.04816603660584	0.190541967749596	0.326637595891953	0.0893384143710136
2.77862668037415	-1.20146977901459	-2.05095267295837	0.190589621663094	0.326802462339401	0.0891775190830231
2.77704453468323	-1.19470906257629	-2.04988265037537	0.190745502710342	0.32675489783287	0.0890283361077309
2.77262926101685	-1.20117592811584	-2.04915046691895	0.190685525536537	0.32694599032402	0.0888918563723564
2.76762866973877	-1.19469153881073	-2.05395531654358	0.190789058804512	0.326990962028503	0.0887434482574463
2.76267075538635	-1.1929771900177	-2.05382823944092	0.190831691026688	0.327237516641617	0.0886365175247192
2.75789070129395	-1.19130754470825	-2.05650925636292	0.190915137529373	0.327182501554489	0.0884112343192101
2.75217700004578	-1.1908210515976	-2.05981516838074	0.190991654992104	0.327357798814774	0.0883051156997681
2.75461673736572	-1.18972814083099	-2.05416584014893	0.191108793020248	0.327419102191925	0.0883174538612366
2.74787664413452	-1.18149816989899	-2.05691385269165	0.191226035356522	0.327653914690018	0.088431753218174
2.74280595779419	-1.17741000652313	-2.0604887008667	0.191349640488625	0.327833980321884	0.0883699208498001
2.73944187164307	-1.17919290065765	-2.06164526939392	0.191452696919441	0.327976107597351	0.0882893353700638
2.73007369041443	-1.17157685756683	-2.06337785720825	0.191672682762146	0.328146010637283	0.0880613550543785
2.72502160072327	-1.17861807346344	-2.06823325157166	0.191670969128609	0.328336030244827	0.0879301801323891
2.7184636592865	-1.17327928543091	-2.06806683540344	0.19184847176075	0.328392118215561	0.0878367051482201
2.71397519111633	-1.17112219333649	-2.0669059753418	0.191875144839287	0.328729033470154	0.0878597572445869
2.7092456817627	-1.16935575008392	-2.07624363899231	0.192109972238541	0.328859627246857	0.0880355834960938
2.69958329200745	-1.16546821594238	-2.07554984092712	0.192229121923447	0.329174697399139	0.0882307589054108
2.69912242889404	-1.16561472415924	-2.07849287986755	0.192365363240242	0.329323559999466	0.0883374214172363
2.68761920928955	-1.15932786464691	-2.07742738723755	0.192702129483223	0.32953742146492	0.0883240848779678
2.68140864372253	-1.15631175041199	-2.07913303375244	0.192761957645416	0.329818457365036	0.0883028358221054
2.6809196472168	-1.15571224689484	-2.08231234550476	0.192953214049339	0.330100238323212	0.0884198248386383
2.67289876937866	-1.15683603286743	-2.0861291885376	0.193094804883003	0.330534428358078	0.0885469615459442
2.66590213775635	-1.15002608299255	-2.08664536476135	0.193310335278511	0.330817401409149	0.0886023789644241
2.65943145751953	-1.14770042896271	-2.08724498748779	0.193561241030693	0.331256926059723	0.0887043178081512
2.65399742126465	-1.14538097381592	-2.08629179000854	0.193758174777031	0.331411689519882	0.0886979252099991
2.64523386955261	-1.14361596107483	-2.08919477462769	0.19393453001976	0.331747591495514	0.0887706056237221
2.64290237426758	-1.14821565151215	-2.08907556533813	0.194128140807152	0.332080632448196	0.0888594835996628
2.63462471961975	-1.14767479896545	-2.09639167785645	0.194288790225983	0.332420140504837	0.0889736488461494
2.63129258155823	-1.14240610599518	-2.09740138053894	0.19453190267086	0.332694411277771	0.0891853421926498
2.62728834152222	-1.13941812515259	-2.10116219520569	0.194664672017097	0.332977294921875	0.0893052369356155
2.62024068832397	-1.13312840461731	-2.10154271125793	0.194983124732971	0.333374053239822	0.0893440991640091
2.6160352230072	-1.13743531703949	-2.10330700874329	0.19500045478344	0.333628177642822	0.0895106792449951
2.61243152618408	-1.12911355495453	-2.11087775230408	0.195290893316269	0.333881735801697	0.089684322476387
2.61127519607544	-1.13142514228821	-2.10695195198059	0.195426672697067	0.334272712469101	0.0899061784148216
2.60070323944092	-1.12759447097778	-2.10874438285828	0.195738807320595	0.334517151117325	0.0901268348097801
2.5996458530426	-1.12802088260651	-2.10964965820313	0.195851445198059	0.334832400083542	0.0902720987796783
2.59331154823303	-1.12724089622498	-2.1109082698822	0.196024805307388	0.3350790143013	0.090315543115139
2.59032559394836	-1.12523901462555	-2.11150789260864	0.196105226874352	0.335381895303726	0.0903547331690788
2.58631682395935	-1.12501609325409	-2.11400961875916	0.196353763341904	0.335577368736267	0.0903382077813149
2.58096194267273	-1.12513649463654	-2.1182005405426	0.196375668048859	0.335755527019501	0.0903375893831253
2.57515096664429	-1.12284183502197	-2.11562919616699	0.196498945355415	0.335994809865952	0.0903579592704773
2.57144165039063	-1.12389576435089	-2.12234020233154	0.196565955877304	0.336204141378403	0.0902548059821129
2.56527042388916	-1.12085998058319	-2.11912989616394	0.196713835000992	0.336433619260788	0.0901279598474503
2.56507444381714	-1.12037229537964	-2.1202495098114	0.196861773729324	0.336495131254196	0.0900146141648293
2.55585145950317	-1.11734163761139	-2.11912870407104	0.196884378790855	0.336639374494553	0.0899910107254982
2.55980706214905	-1.11838757991791	-2.12299680709839	0.196996569633484	0.336848616600037	0.0898810401558876
2.55289244651794	-1.11945509910583	-2.12481617927551	0.197078555822372	0.336980551481247	0.0899109169840813
2.55029892921448	-1.11639058589935	-2.12051892280579	0.197192415595055	0.337116301059723	0.0898275449872017
2.5509877204895	-1.11381053924561	-2.12112069129944	0.197155952453613	0.337191373109818	0.0896974951028824
2.54572725296021	-1.11599290370941	-2.12243437767029	0.19723878800869	0.33741083741188	0.0896099060773849
2.54106211662292	-1.11559462547302	-2.12066626548767	0.197365984320641	0.337594121694565	0.0894988179206848
2.53649544715881	-1.11224675178528	-2.12480998039246	0.197486028075218	0.337730586528778	0.0894958525896072
2.53302431106567	-1.10986316204071	-2.12763833999634	0.197593063116074	0.337875694036484	0.0893351584672928
2.5281867980957	-1.11063265800476	-2.12665367126465	0.197643920779228	0.338039129972458	0.0892136096954346
2.52666974067688	-1.10770809650421	-2.12736535072327	0.197713449597359	0.338154673576355	0.0890422165393829
2.5209059715271	-1.10863721370697	-2.12800621986389	0.197772890329361	0.338388442993164	0.0889728665351868
2.51915264129639	-1.10751819610596	-2.12132573127747	0.197891131043434	0.338507115840912	0.0889010950922966
2.51784920692444	-1.10438334941864	-2.13479280471802	0.197962462902069	0.338623106479645	0.0888015627861023
2.51223611831665	-1.10485923290253	-2.12645506858826	0.198027417063713	0.338829696178436	0.088741809129715
2.50932502746582	-1.10322761535645	-2.13626170158386	0.198183387517929	0.338894069194794	0.0886881873011589
2.50764417648315	-1.1012579202652	-2.13273429870605	0.198235020041466	0.339154988527298	0.0886078625917435
2.50681471824646	-1.10488629341125	-2.13475847244263	0.198297187685966	0.339171886444092	0.0885079726576805
2.50061249732971	-1.10433852672577	-2.13608598709106	0.19837161898613	0.339324533939362	0.0884423702955246
2.5001220703125	-1.1018522977829	-2.1417179107666	0.198444351553917	0.33946219086647	0.0882751867175102
2.4952449798584	-1.10567557811737	-2.14240384101868	0.198610961437225	0.339531809091568	0.0882356911897659
2.49647641181946	-1.10359811782837	-2.14139604568481	0.198595553636551	0.339726358652115	0.0881915241479874
2.49313139915466	-1.10357058048248	-2.14156413078308	0.198670148849487	0.339799880981445	0.0882317572832108
2.49488353729248	-1.1022744178772	-2.14399123191834	0.198678120970726	0.339816242456436	0.0880431532859802
2.4947817325592	-1.10148406028748	-2.13793778419495	0.198742017149925	0.339921414852142	0.0879615470767021
2.49657988548279	-1.10289800167084	-2.14492297172546	0.198747873306274	0.339952766895294	0.0878497213125229
2.49573135375977	-1.10195231437683	-2.14102387428284	0.19875305891037	0.340020626783371	0.0878853425383568
2.49547505378723	-1.1007114648819	-2.14373707771301	0.198830142617226	0.339982986450195	0.0878413692116737
2.49358749389648	-1.09636116027832	-2.14721775054932	0.198838129639626	0.340017199516296	0.0876663401722908
2.48873400688171	-1.09680211544037	-2.14629125595093	0.19889809191227	0.340013265609741	0.087534174323082
2.48914170265198	-1.09407722949982	-2.15012073516846	0.198844134807587	0.340090036392212	0.0873758047819138
2.4876275062561	-1.09685671329498	-2.14906668663025	0.198817119002342	0.340059518814087	0.08729337900877
2.48765707015991	-1.09189116954803	-2.14638757705688	0.198917120695114	0.339996039867401	0.0871881991624832
2.48955702781677	-1.09173500537872	-2.1466019153595	0.198895454406738	0.34003621339798	0.0871904715895653
2.48734521865845	-1.08979403972626	-2.15505433082581	0.198894992470741	0.33997505903244	0.0871155634522438
2.49385976791382	-1.08879148960114	-2.14227199554443	0.198802009224892	0.340038388967514	0.0870858877897263
2.48774218559265	-1.08995509147644	-2.15260291099548	0.198802843689919	0.339937180280685	0.0871390402317047
2.49824500083923	-1.08462500572205	-2.14703249931335	0.198747828602791	0.339909821748734	0.087130680680275
2.49186635017395	-1.08635175228119	-2.14710974693298	0.198733270168304	0.33978870511055	0.0871526226401329
2.49576354026794	-1.08415365219116	-2.14484405517578	0.198666468262672	0.339707344770432	0.0869514495134354
2.49210262298584	-1.0861314535141	-2.15056395530701	0.198549434542656	0.339645206928253	0.0866876319050789
2.49170231819153	-1.0779470205307	-2.14952397346497	0.198560133576393	0.339520305395126	0.0864578112959862
2.49103283882141	-1.08080542087555	-2.14667391777039	0.198501512408257	0.33943173289299	0.0862675383687019
2.49000120162964	-1.07675468921661	-2.14284133911133	0.198419883847237	0.339328974485397	0.0860873982310295
2.49160480499268	-1.07649183273315	-2.13855385780334	0.198340803384781	0.339224636554718	0.0859046876430511
2.49032044410706	-1.07401180267334	-2.14648270606995	0.198296919465065	0.339100271463394	0.0857334956526756
2.48799705505371	-1.0719051361084	-2.148118019104	0.198214709758759	0.339007288217545	0.085584744811058
2.49273991584778	-1.06859648227692	-2.14552521705627	0.198139667510986	0.338852137327194	0.0855046659708023
2.49312281608582	-1.07055974006653	-2.15503787994385	0.198070287704468	0.338819891214371	0.0853593647480011
2.48844051361084	-1.0672699213028	-2.14644598960876	0.198069229722023	0.338665306568146	0.0852310806512833
2.48928928375244	-1.06550800800323	-2.15222311019897	0.197895467281342	0.338480532169342	0.0850037261843681
2.49160766601563	-1.06672811508179	-2.14558529853821	0.197868570685387	0.338426411151886	0.0848333090543747
2.48850417137146	-1.06357705593109	-2.14939403533936	0.197790145874023	0.338231891393662	0.0846827551722527
2.48804545402527	-1.06198191642761	-2.14748620986938	0.197681650519371	0.338219404220581	0.0844427272677422
2.49043703079224	-1.06188118457794	-2.14810228347778	0.197565898299217	0.337983220815659	0.0842749699950218
2.49013781547546	-1.05786514282227	-2.14173722267151	0.197565838694572	0.337931901216507	0.084121972322464
2.49190711975098	-1.05634212493896	-2.14439296722412	0.197472766041756	0.337723881006241	0.0838893502950668
2.48868036270142	-1.06029498577118	-2.15004348754883	0.197414577007294	0.337757706642151	0.08368269354105
2.49315118789673	-1.05770313739777	-2.14367699623108	0.197460621595383	0.337616443634033	0.0836078003048897
2.49473810195923	-1.06248140335083	-2.14336276054382	0.197272673249245	0.337618380784988	0.083680585026741
2.49946618080139	-1.05673515796661	-2.13951969146729	0.197269633412361	0.337415605783463	0.083662785589695
2.49991655349731	-1.05891907215118	-2.13920783996582	0.197025522589684	0.337351351976395	0.0835576131939888
2.49866962432861	-1.05773138999939	-2.1421172618866	0.196974739432335	0.337110131978989	0.0832888036966324
2.49747824668884	-1.0585629940033	-2.14244079589844	0.19691364467144	0.33711302280426	0.0829632803797722
2.49333381652832	-1.05807280540466	-2.13561987876892	0.196847081184387	0.337003409862518	0.0827044695615768
2.49453926086426	-1.05441927909851	-2.13654565811157	0.196807116270065	0.336889356374741	0.0823608189821243
2.49297165870667	-1.05459177494049	-2.13719964027405	0.196791216731071	0.336771905422211	0.0821666866540909
2.49427199363709	-1.05102515220642	-2.13853669166565	0.196723714470863	0.336738973855972	0.0819763168692589
2.49180722236633	-1.04999816417694	-2.13709950447083	0.196672782301903	0.336629569530487	0.0818964093923569
2.49418568611145	-1.05425417423248	-2.13818502426147	0.196620598435402	0.336617439985275	0.0818163752555847
2.49356150627136	-1.05013740062714	-2.13026118278503	0.196612477302551	0.33654972910881	0.0817073583602905
2.49630427360535	-1.04956710338593	-2.13456106185913	0.196486487984657	0.33648094534874	0.0816535279154778
2.49371266365051	-1.05094301700592	-2.13605093955994	0.196537926793098	0.336502909660339	0.0816423520445824
2.49342966079712	-1.05052268505096	-2.13160610198975	0.196525365114212	0.336425870656967	0.0816092044115067
2.49523282051086	-1.04820430278778	-2.13957118988037	0.196441888809204	0.336499035358429	0.0815546959638596
2.49390935897827	-1.04933440685272	-2.13757705688477	0.196564644575119	0.336415380239487	0.0815058127045631
2.49521088600159	-1.04855334758759	-2.14056992530823	0.196500360965729	0.336510241031647	0.0814749225974083
2.49383616447449	-1.04446530342102	-2.13903141021729	0.196520626544952	0.336400151252747	0.0814095139503479
2.49453377723694	-1.04851722717285	-2.13718509674072	0.196443200111389	0.336411774158478	0.0814130529761314
2.4960629940033	-1.04627287387848	-2.13848447799683	0.196445614099503	0.336308926343918	0.0812942385673523
2.4985499382019	-1.04796028137207	-2.13814425468445	0.196428462862968	0.336459696292877	0.0813650488853455
2.50096845626831	-1.04548382759094	-2.14149689674377	0.19648589193821	0.336315512657166	0.0815437063574791
2.51057147979736	-1.04818475246429	-2.1367723941803	0.19637356698513	0.336281716823578	0.0817229151725769
2.50972723960876	-1.04866015911102	-2.13617825508118	0.196281105279922	0.336178749799728	0.0817912593483925
2.51157832145691	-1.04884123802185	-2.13756608963013	0.196163490414619	0.336054295301437	0.0816646441817284
2.51255583763123	-1.0478652715683	-2.13645553588867	0.196236133575439	0.335920810699463	0.0816207826137543
2.51636385917664	-1.04922711849213	-2.13209700584412	0.196105062961578	0.335763812065125	0.081468477845192
2.51389265060425	-1.0481390953064	-2.13312697410584	0.196050509810448	0.335827827453613	0.0814420655369759
2.51793360710144	-1.04702949523926	-2.13162922859192	0.19600048661232	0.335630029439926	0.0813254415988922
2.52045464515686	-1.04562675952911	-2.129887342453	0.195930272340775	0.335699439048767	0.0813394114375114
2.52022194862366	-1.048828125	-2.1422278881073	0.195948049426079	0.335553407669067	0.0813805386424065
2.51918840408325	-1.04756963253021	-2.1381208896637	0.195946529507637	0.33554083108902	0.0814207643270493
2.5259120464325	-1.05025291442871	-2.13403987884521	0.195816814899445	0.335402369499207	0.0814009383320808
2.52318930625916	-1.05059731006622	-2.12753629684448	0.195822522044182	0.335386872291565	0.0814393609762192
2.52572655677795	-1.05106842517853	-2.1277027130127	0.195763930678368	0.335398495197296	0.0814580917358398
2.52510142326355	-1.04781591892242	-2.13566160202026	0.195901811122894	0.335388541221619	0.0815572887659073
2.53063893318176	-1.0503044128418	-2.1293683052063	0.195849195122719	0.335404008626938	0.0816171616315842
2.53107738494873	-1.04783296585083	-2.12535691261292	0.195826768875122	0.335415124893188	0.0817671418190002
2.53366756439209	-1.04990565776825	-2.12458658218384	0.195819675922394	0.335568577051163	0.0818420425057411
2.53643846511841	-1.04806673526764	-2.13006925582886	0.195888593792915	0.335451722145081	0.0820266455411911
2.53758525848389	-1.04481160640717	-2.12695670127869	0.19586069881916	0.335477769374847	0.0821552872657776
2.54181241989136	-1.04835212230682	-2.12317323684692	0.195787757635117	0.335496097803116	0.082216739654541
2.54171299934387	-1.04802846908569	-2.13001608848572	0.195913419127464	0.335498154163361	0.0824790149927139
2.54440951347351	-1.04923903942108	-2.13016200065613	0.195808619260788	0.335557609796524	0.0826366245746613
2.54475069046021	-1.04747653007507	-2.13340973854065	0.195974290370941	0.335569113492966	0.0827465057373047
2.54515385627747	-1.04879188537598	-2.13232159614563	0.196004807949066	0.335565656423569	0.0829383805394173
2.54949808120728	-1.0518091917038	-2.13214707374573	0.196014210581779	0.335631400346756	0.0830803066492081
2.54948449134827	-1.04781460762024	-2.13057112693787	0.196079164743423	0.335702151060104	0.0832323133945465
2.55451464653015	-1.0518205165863	-2.13038444519043	0.19603143632412	0.335828512907028	0.0835011601448059
2.554612159729	-1.04656600952148	-2.13038945198059	0.196060836315155	0.335808306932449	0.0835953429341316
2.55395984649658	-1.0446195602417	-2.1341278553009	0.196130394935608	0.335860043764114	0.0837451592087746
2.55860161781311	-1.04386639595032	-2.13030409812927	0.196159407496452	0.335943013429642	0.0837924256920815
2.55423450469971	-1.04287350177765	-2.13222694396973	0.196194678544998	0.336030721664429	0.0839434117078781
2.55400252342224	-1.04291379451752	-2.13286733627319	0.196276962757111	0.336067259311676	0.0839917436242104
2.55484628677368	-1.04416048526764	-2.13445448875427	0.196290850639343	0.336180061101913	0.0840767994523048
2.55323791503906	-1.04370844364166	-2.13353991508484	0.19630029797554	0.336196631193161	0.0841156169772148
2.55460786819458	-1.04256546497345	-2.1314058303833	0.196345672011375	0.336221605539322	0.0841698721051216
2.55386710166931	-1.04563415050507	-2.13553500175476	0.196282550692558	0.336364954710007	0.0841734558343887
2.54934692382813	-1.04480147361755	-2.13597750663757	0.196308448910713	0.33622995018959	0.0841615051031113
2.54928183555603	-1.04301607608795	-2.13657546043396	0.196295350790024	0.336313813924789	0.0840288773179054
2.54332041740417	-1.0429300069809	-2.13108420372009	0.19633412361145	0.336348503828049	0.0839285925030708
2.54424095153809	-1.04022479057312	-2.13410615921021	0.19641275703907	0.336254984140396	0.0838529467582703
2.5416259765625	-1.04381203651428	-2.13804769515991	0.196368873119354	0.336388826370239	0.0838221311569214
2.54262065887451	-1.04210889339447	-2.13449454307556	0.196388527750969	0.33630359172821	0.0839876085519791
2.54453277587891	-1.04080057144165	-2.14056634902954	0.196396365761757	0.336250215768814	0.0841459408402443
2.55076456069946	-1.04382455348969	-2.13194298744202	0.19636569917202	0.336302012205124	0.0843653976917267
2.55084347724915	-1.03916311264038	-2.13846182823181	0.196380719542503	0.336235195398331	0.0845431908965111
2.55434250831604	-1.03938245773315	-2.13226985931396	0.196341246366501	0.336361169815063	0.0846938192844391
2.55214977264404	-1.03897845745087	-2.13798427581787	0.196400463581085	0.336300700902939	0.0847741439938545
2.55491638183594	-1.03982746601105	-2.14540147781372	0.196481958031654	0.336405545473099	0.0847197845578194
2.5527081489563	-1.04284310340881	-2.13548421859741	0.196538031101227	0.336383074522018	0.0849251076579094
2.56008315086365	-1.04264891147614	-2.13863062858582	0.196549147367477	0.336484909057617	0.0852229222655296
2.56235480308533	-1.04708540439606	-2.13353848457336	0.196479052305222	0.336541205644608	0.0854364261031151
2.56447649002075	-1.04053723812103	-2.13609480857849	0.196503207087517	0.336468935012817	0.0855878069996834
2.56736421585083	-1.04598248004913	-2.13742923736572	0.196474924683571	0.336425006389618	0.0854897499084473
2.55906534194946	-1.04591763019562	-2.13310289382935	0.196499109268188	0.336410880088806	0.0852846428751946
2.55897951126099	-1.0467129945755	-2.13575601577759	0.196431383490562	0.336467117071152	0.0849786028265953
2.55500054359436	-1.04821217060089	-2.13375663757324	0.196433767676353	0.336373835802078	0.0848183855414391
2.55626058578491	-1.04895794391632	-2.12991786003113	0.196399793028831	0.336428135633469	0.0846095010638237
2.55555176734924	-1.0477499961853	-2.13505506515503	0.19633886218071	0.336506396532059	0.0845636129379272
2.55811405181885	-1.04850912094116	-2.13358855247498	0.196407005190849	0.336497485637665	0.0846055299043655
2.56104874610901	-1.047767162323	-2.1407675743103	0.196471855044365	0.336506396532059	0.0847665444016457
2.56126666069031	-1.04839313030243	-2.13694763183594	0.196411356329918	0.33659616112709	0.0850224569439888
2.56129312515259	-1.04647624492645	-2.13757872581482	0.196484997868538	0.336539596319199	0.0852879583835602
2.5661895275116	-1.04637682437897	-2.13775777816772	0.196538537740707	0.336588621139526	0.0854000002145767
2.56490635871887	-1.04613888263702	-2.13375306129456	0.196531996130943	0.336582183837891	0.0855080932378769
2.57112598419189	-1.04354155063629	-2.1383228302002	0.196522429585457	0.336563527584076	0.085548922419548
2.5641770362854	-1.04621624946594	-2.13726854324341	0.196523323655128	0.336589813232422	0.0855887606739998
2.56547260284424	-1.04077863693237	-2.14221143722534	0.196499794721603	0.336600810289383	0.0854733660817146
2.56658911705017	-1.04504013061523	-2.14302897453308	0.196491554379463	0.336550563573837	0.085458442568779
2.56812620162964	-1.04322004318237	-2.14216351509094	0.196475446224213	0.336553961038589	0.0853262767195702
2.56292843818665	-1.04707849025726	-2.13416767120361	0.196440741419792	0.336574107408524	0.0852515250444412
2.55986070632935	-1.04660320281982	-2.14104390144348	0.196450024843216	0.336518615484238	0.085043877363205
2.54775500297546	-1.04739010334015	-2.13482618331909	0.196446970105171	0.336507141590118	0.0843972861766815
2.53581190109253	-1.04941380023956	-2.13362860679626	0.196397662162781	0.336609095335007	0.0834380611777306
2.52760457992554	-1.05368363857269	-2.13753938674927	0.196431115269661	0.336572736501694	0.0830974578857422
2.54069995880127	-1.05528557300568	-2.14299845695496	0.196350678801537	0.336530387401581	0.0832520574331284
2.54599738121033	-1.05689251422882	-2.13945698738098	0.196357175707817	0.336382240056992	0.0839210674166679
2.5581259727478	-1.05110335350037	-2.13884305953979	0.196312427520752	0.33639994263649	0.0847630053758621
2.56644248962402	-1.04605507850647	-2.13561964035034	0.196359574794769	0.336484521627426	0.0856397524476051
2.57398653030396	-1.03785347938538	-2.1399929523468	0.196453288197517	0.336483418941498	0.0861689150333405
2.58007597923279	-1.03507244586945	-2.13746190071106	0.196455046534538	0.336487621068954	0.0864174515008926
2.5745210647583	-1.03242194652557	-2.14008545875549	0.196513742208481	0.336590528488159	0.086374543607235
2.57326245307922	-1.03556156158447	-2.14180421829224	0.196562811732292	0.33660677075386	0.0861701667308807
2.57062816619873	-1.03234267234802	-2.14529466629028	0.196558207273483	0.33668640255928	0.0859478190541267
2.56314611434937	-1.03430807590485	-2.14285683631897	0.19667761027813	0.336744397878647	0.0858074352145195
2.55902028083801	-1.03005492687225	-2.14147591590881	0.196568459272385	0.336857616901398	0.0854673534631729
2.54054546356201	-1.02947461605072	-2.14193964004517	0.196704566478729	0.336875259876251	0.0844796895980835
2.4973292350769	-1.02904069423676	-2.14360690116882	0.196759805083275	0.337185382843018	0.0819898471236229
2.50343060493469	-1.03993606567383	-2.14988923072815	0.196688905358315	0.336938440799713	0.0813164412975311
2.51247596740723	-1.04959750175476	-2.14488244056702	0.196511790156364	0.336784273386002	0.0814210698008537
2.52521824836731	-1.05281400680542	-2.13959741592407	0.196424350142479	0.336573541164398	0.0821185782551765
2.52964162826538	-1.04980504512787	-2.13847374916077	0.196358606219292	0.336559802293777	0.0828922912478447
2.5278468132019	-1.04192662239075	-2.12681889533997	0.196363970637321	0.336622774600983	0.0827187076210976
2.52869820594788	-1.03541135787964	-2.13652920722961	0.196393236517906	0.336529284715652	0.0826159119606018
2.53945350646973	-1.03682470321655	-2.14104843139648	0.196334421634674	0.336479336023331	0.082490049302578
2.5382969379425	-1.0349463224411	-2.14241456985474	0.196518898010254	0.336418926715851	0.0824032798409462
2.53459072113037	-1.03977203369141	-2.14189553260803	0.196398332715034	0.336491197347641	0.0822734609246254
2.53906869888306	-1.03396344184875	-2.1471836566925	0.19654569029808	0.336370557546616	0.0824015215039253
2.54416751861572	-1.03577649593353	-2.14248251914978	0.196423441171646	0.336384922266006	0.0828531458973885
2.55556988716125	-1.03175616264343	-2.14607524871826	0.196424603462219	0.336282223463058	0.0835976153612137
2.55647778511047	-1.02306282520294	-2.14094829559326	0.196512252092361	0.336435705423355	0.0839332491159439
2.55885863304138	-1.02065026760101	-2.14649701118469	0.196635380387306	0.33641842007637	0.0840916037559509
2.55780291557312	-1.01941347122192	-2.14759516716003	0.196738481521606	0.336441367864609	0.0843131318688393
2.56166958808899	-1.0204666852951	-2.1522388458252	0.196788653731346	0.336432695388794	0.084257572889328
2.555668592453	-1.02212965488434	-2.14974403381348	0.196837157011032	0.336480349302292	0.084305614233017
2.55607318878174	-1.01947557926178	-2.15655279159546	0.196860253810883	0.336606085300446	0.0843737050890923
2.55290865898132	-1.01848411560059	-2.14837336540222	0.196982651948929	0.336709201335907	0.0844615250825882
2.55659556388855	-1.0097131729126	-2.15704274177551	0.197073087096214	0.336650967597961	0.0846081599593163
2.5559093952179	-1.00686061382294	-2.15702033042908	0.197078123688698	0.3368039727211	0.0849815011024475
2.54682326316834	-0.998277723789215	-2.15817213058472	0.197231352329254	0.336895823478699	0.0848559886217117
2.54490828514099	-0.998662412166595	-2.15708088874817	0.197216704487801	0.337024748325348	0.0848182141780853
2.54854893684387	-0.999657094478607	-2.16065287590027	0.197341561317444	0.3369260430336	0.0848256275057793
2.54937791824341	-1.00238132476807	-2.16012334823608	0.197338953614235	0.337046325206757	0.0850292146205902
2.54994082450867	-1.00140500068665	-2.16368103027344	0.197385981678963	0.337096691131592	0.0849663764238358
2.54872417449951	-0.999169766902924	-2.16569423675537	0.197407886385918	0.337207973003387	0.0850833803415298
2.54788422584534	-0.989934921264648	-2.16427516937256	0.197418108582497	0.33723047375679	0.0849754586815834
2.54533386230469	-0.992455303668976	-2.16621971130371	0.197392821311951	0.337354481220245	0.0850310698151588
2.54860138893127	-0.987428426742554	-2.16766953468323	0.19747519493103	0.337199240922928	0.085084967315197
2.54694366455078	-0.992701470851898	-2.16474914550781	0.197436451911926	0.337235629558563	0.0849000215530396
2.54551601409912	-0.993180394172668	-2.16695165634155	0.197529599070549	0.337166666984558	0.0849014595150948
2.55199337005615	-0.99223119020462	-2.16591763496399	0.197424694895744	0.337192893028259	0.0848826617002487
2.54472589492798	-0.990201234817505	-2.16332101821899	0.197444707155228	0.33710241317749	0.0847108513116837
2.55385446548462	-0.988732397556305	-2.16497921943665	0.197291329503059	0.336989462375641	0.084784708917141
2.55741691589355	-0.987395524978638	-2.16483306884766	0.197244599461555	0.336806207895279	0.0849560499191284
2.55990839004517	-0.98435252904892	-2.16562247276306	0.197188049554825	0.336736142635345	0.0850493684411049
2.56324791908264	-0.984730243682861	-2.16075134277344	0.197222277522087	0.336726039648056	0.085237093269825
2.56491947174072	-0.983733773231506	-2.16345143318176	0.197180867195129	0.336690008640289	0.0851409509778023
2.56927275657654	-0.98224151134491	-2.16650319099426	0.197226539254189	0.336663901805878	0.0855405926704407
2.58126974105835	-0.983750343322754	-2.16636657714844	0.197210371494293	0.336522310972214	0.0859426036477089
2.57033777236938	-0.97596001625061	-2.16987609863281	0.197264671325684	0.336648136377335	0.085710421204567
2.57118821144104	-0.978392422199249	-2.16771483421326	0.197190374135971	0.33664333820343	0.0853099077939987
2.57159733772278	-0.981499969959259	-2.16492176055908	0.197193771600723	0.33648681640625	0.0854762867093086
2.58137369155884	-0.982097268104553	-2.16919326782227	0.197055369615555	0.336447030305862	0.0854933485388756
2.57914996147156	-0.986757338047028	-2.16733455657959	0.197007238864899	0.336359769105911	0.0854998752474785
2.5873851776123	-0.983511805534363	-2.16455721855164	0.1970324665308	0.336212337017059	0.0856723412871361
2.59854388237	-0.989994168281555	-2.16796350479126	0.196956947445869	0.336205095052719	0.0863495245575905
2.60459136962891	-0.982699811458588	-2.16746616363525	0.196995660662651	0.336112380027771	0.0869555920362473
2.60763239860535	-0.979781329631805	-2.17089033126831	0.197016790509224	0.336262285709381	0.0871916562318802
2.59326028823853	-0.975487589836121	-2.16856026649475	0.197174087166786	0.336309164762497	0.0866649448871613
2.59618186950684	-0.978239953517914	-2.1693799495697	0.197078719735146	0.3363316655159	0.0862768813967705
2.59577035903931	-0.984846293926239	-2.17183089256287	0.197101473808289	0.336265563964844	0.086298018693924
2.60344362258911	-0.989122748374939	-2.17511868476868	0.196984380483627	0.336297750473022	0.0865152776241302
2.60861849784851	-0.991494417190552	-2.1665985584259	0.197092026472092	0.336255550384521	0.0871016383171082
2.61512494087219	-0.988811552524567	-2.16964030265808	0.197057843208313	0.336219310760498	0.0874980911612511
2.60685873031616	-0.985192179679871	-2.16898012161255	0.197101667523384	0.33635425567627	0.0874824002385139
2.59973216056824	-0.990018367767334	-2.16608476638794	0.197089776396751	0.336376339197159	0.0869029685854912
2.60439705848694	-0.989871621131897	-2.17453098297119	0.197045639157295	0.336360603570938	0.0868465974926949
2.612713098526	-0.997509241104126	-2.17373633384705	0.197060227394104	0.336325645446777	0.0871393457055092
2.6241934299469	-1.00182509422302	-2.17132711410522	0.197080954909325	0.336275637149811	0.0881241858005524
2.63875198364258	-0.998331964015961	-2.17362070083618	0.197088211774826	0.336187779903412	0.0890819802880287
2.6447696685791	-0.994515061378479	-2.17569780349731	0.197133675217628	0.336311042308807	0.090118981897831
2.65601181983948	-0.985582709312439	-2.17107439041138	0.197239369153976	0.336273699998856	0.0907210111618042
2.65743041038513	-0.985745072364807	-2.18060803413391	0.197202518582344	0.336326420307159	0.0909466221928597
2.65419220924377	-0.980120599269867	-2.17959046363831	0.197276532649994	0.336199700832367	0.0906774923205376
2.65254616737366	-0.989703059196472	-2.178795337677	0.197193682193756	0.336316049098969	0.0902318879961967
2.64177966117859	-0.993744492530823	-2.18589639663696	0.197189018130302	0.336231172084808	0.0896909162402153
2.63677144050598	-1.00060248374939	-2.1857762336731	0.197091624140739	0.33637723326683	0.0892056003212929
2.62860774993896	-1.00440657138824	-2.18039751052856	0.197055026888847	0.336407989263535	0.0890570506453514
2.63111543655396	-1.00481760501862	-2.17362976074219	0.19706529378891	0.336415708065033	0.0888518393039703
2.62528657913208	-1.00723803043365	-2.17724466323853	0.197103828191757	0.336349815130234	0.0888071805238724
2.62564396858215	-1.00661516189575	-2.17753863334656	0.196971744298935	0.336373180150986	0.0886615961790085
2.62530541419983	-1.00926470756531	-2.17241978645325	0.196944579482079	0.336384564638138	0.0885862484574318
2.63003134727478	-1.01031613349915	-2.17057967185974	0.196845561265945	0.336122900247574	0.0883563682436943
2.63224697113037	-1.02129280567169	-2.17128276824951	0.196680054068565	0.336135983467102	0.0882323533296585
2.63040447235107	-1.02016854286194	-2.17437481880188	0.196672409772873	0.336001425981522	0.0881652683019638
2.63598370552063	-1.02379775047302	-2.17471766471863	0.196601822972298	0.335957765579224	0.0882024466991425
2.63532710075378	-1.0232617855072	-2.17364454269409	0.196554943919182	0.335862725973129	0.0883562713861465
2.64430236816406	-1.02031207084656	-2.16845345497131	0.196540668606758	0.335709512233734	0.0883840024471283
2.6422176361084	-1.02026176452637	-2.17312860488892	0.196579456329346	0.335630834102631	0.0884255096316338
2.64621829986572	-1.02391707897186	-2.17408776283264	0.196379527449608	0.335602194070816	0.0882030054926872
2.64156937599182	-1.02670860290527	-2.17033267021179	0.196421951055527	0.335502862930298	0.0877378061413765
2.59640216827393	-1.03086888790131	-2.16555261611938	0.196392893791199	0.335559844970703	0.0846511200070381
2.55705595016479	-1.04521083831787	-2.16685628890991	0.196334600448608	0.335753798484802	0.0810297504067421
2.56600522994995	-1.06878983974457	-2.17635321617126	0.196130350232124	0.335530817508698	0.0801121592521667
2.59530210494995	-1.07532048225403	-2.16666889190674	0.195982068777084	0.335330605506897	0.0815110802650452
2.61290597915649	-1.07476925849915	-2.16449666023254	0.195873752236366	0.335164189338684	0.083224430680275
2.61480951309204	-1.06159365177155	-2.15714454650879	0.195983275771141	0.335371643304825	0.0842205584049225
2.62585401535034	-1.04926347732544	-2.16232800483704	0.196221098303795	0.335406541824341	0.0849754065275192
2.6359703540802	-1.04518973827362	-2.17029190063477	0.196240618824959	0.335575759410858	0.0854368880391121
2.63273286819458	-1.04850256443024	-2.1779363155365	0.196417167782784	0.335630476474762	0.0851719379425049
2.6271505355835	-1.0508143901825	-2.17933011054993	0.196641519665718	0.335747301578522	0.0847866609692574
2.64078903198242	-1.05978858470917	-2.18321657180786	0.19670532643795	0.335943281650543	0.0854808688163757
2.64510822296143	-1.05583775043488	-2.18240833282471	0.196749895811081	0.335992217063904	0.086080864071846
2.65406727790833	-1.05258870124817	-2.17878246307373	0.196829229593277	0.336020320653915	0.0872906297445297
2.66851687431335	-1.0462384223938	-2.16985869407654	0.196883782744408	0.336106449365616	0.088197372853756
2.67726540565491	-1.03493225574493	-2.18105340003967	0.197028532624245	0.336211800575256	0.0889932513237
2.67181897163391	-1.03129625320435	-2.17959475517273	0.197200194001198	0.336283326148987	0.0890602692961693
2.66743397712708	-1.03244650363922	-2.1880407333374	0.197223588824272	0.336534917354584	0.0888939872384071
2.66464638710022	-1.03253138065338	-2.18695116043091	0.197415813803673	0.336570858955383	0.0888334214687347
2.66410207748413	-1.03824055194855	-2.18837976455688	0.197393700480461	0.336713373661041	0.0889364555478096
2.6598162651062	-1.03068399429321	-2.19000220298767	0.197570562362671	0.336842924356461	0.0889995843172073
2.66376924514771	-1.0275297164917	-2.18834066390991	0.197603181004524	0.336707979440689	0.0896015614271164
2.65736150741577	-1.02000117301941	-2.18502807617188	0.197656601667404	0.337021052837372	0.0895385965704918
2.65541577339172	-1.01365995407104	-2.19297909736633	0.197742775082588	0.337031871080399	0.0898075848817825
2.66351056098938	-1.01344609260559	-2.1934015750885	0.197793483734131	0.337098747491837	0.0900993719696999
2.65381026268005	-1.01597034931183	-2.19539165496826	0.197898849844933	0.337149262428284	0.0899704396724701
2.65259265899658	-1.01746463775635	-2.19805073738098	0.197837397456169	0.337275058031082	0.0898022055625916
2.64898276329041	-1.02095448970795	-2.19418430328369	0.197823494672775	0.337239772081375	0.0893799737095833
2.65645456314087	-1.01684188842773	-2.1960597038269	0.197756096720695	0.337244302034378	0.0896837115287781
2.66360020637512	-1.01428401470184	-2.20012998580933	0.197801262140274	0.337158769369125	0.0901804119348526
2.66084122657776	-1.00951743125916	-2.19762873649597	0.197837576270103	0.337310463190079	0.0903363674879074
2.65651941299438	-1.00499522686005	-2.19686388969421	0.197862312197685	0.337148487567902	0.0903205126523972
2.66187763214111	-1.00545501708984	-2.19868969917297	0.197809830307961	0.33716544508934	0.0900731086730957
2.66075587272644	-1.01044845581055	-2.19728541374207	0.197839185595512	0.337046265602112	0.0901234969496727
2.6628725528717	-1.01409256458282	-2.19660663604736	0.197657823562622	0.337040603160858	0.0898304805159569
2.65586066246033	-1.01385319232941	-2.19778776168823	0.197768032550812	0.336967617273331	0.0895839557051659
2.6561541557312	-1.01100373268127	-2.19455790519714	0.197642087936401	0.336931228637695	0.0893925353884697
2.66191554069519	-1.01134383678436	-2.19401884078979	0.197632342576981	0.336849421262741	0.0898858159780502
2.67165589332581	-1.01147413253784	-2.19132471084595	0.197505936026573	0.336754441261292	0.0903615653514862
2.66622376441956	-1.0061571598053	-2.19543886184692	0.197588250041008	0.336690157651901	0.0905734002590179
2.65789127349854	-1.00495135784149	-2.19258165359497	0.197608411312103	0.336796760559082	0.0898756310343742
2.65571260452271	-1.00435793399811	-2.19928216934204	0.197597026824951	0.336751282215118	0.0892915949225426
2.65936279296875	-1.01221823692322	-2.19994616508484	0.197531744837761	0.336567878723145	0.0891859754920006
2.66668915748596	-1.01652216911316	-2.19914865493774	0.197375193238258	0.336562752723694	0.0893933176994324
2.6692590713501	-1.01590800285339	-2.19545221328735	0.197416946291924	0.336423277854919	0.0896985158324242
2.67010092735291	-1.01108467578888	-2.19629883766174	0.197353288531303	0.336368560791016	0.0899179726839066
2.67254209518433	-1.01062405109406	-2.19268703460693	0.197327271103859	0.33635339140892	0.0899146795272827
2.66948127746582	-1.00546443462372	-2.19555020332336	0.197396084666252	0.336288928985596	0.0897741615772247
2.67749428749084	-1.01108396053314	-2.20212340354919	0.197294548153877	0.33630096912384	0.0897602587938309
2.68438410758972	-1.01620352268219	-2.20056629180908	0.197373390197754	0.336133569478989	0.0900603011250496
2.69518661499023	-1.01790201663971	-2.19760847091675	0.197226285934448	0.33611935377121	0.090708814561367
2.69963622093201	-1.01917505264282	-2.19684815406799	0.19724777340889	0.336048156023026	0.0915425196290016
2.71320152282715	-1.01537466049194	-2.19793677330017	0.197173610329628	0.336002469062805	0.0923692062497139
2.71982049942017	-1.01266002655029	-2.19112610816956	0.197217732667923	0.335899382829666	0.0930095016956329
2.71691012382507	-1.00687658786774	-2.18967914581299	0.197230339050293	0.335924476385117	0.0931937545537949
2.71650004386902	-1.01205086708069	-2.19544434547424	0.197196111083031	0.335873931646347	0.0931096822023392
2.70781373977661	-1.01522886753082	-2.19123005867004	0.197151526808739	0.336006134748459	0.0926962867379189
2.6957471370697	-1.0180596113205	-2.19860935211182	0.197215765714645	0.335836797952652	0.0921675264835358
2.69103336334229	-1.02348637580872	-2.20084953308105	0.197080731391907	0.335931867361069	0.0916818603873253
2.6762387752533	-1.02532529830933	-2.19701433181763	0.197074949741364	0.3359335064888	0.0913052782416344
2.67688179016113	-1.02684485912323	-2.19073414802551	0.196973025798798	0.335849583148956	0.0909523293375969
2.66860771179199	-1.02804529666901	-2.19070172309875	0.196950316429138	0.33583727478981	0.090685673058033
2.66662120819092	-1.02827823162079	-2.19118976593018	0.196905702352524	0.33580693602562	0.0904146656394005
2.66437387466431	-1.03028249740601	-2.18979740142822	0.196854397654533	0.335740506649017	0.090081475675106
2.66046142578125	-1.03437399864197	-2.18527054786682	0.196807160973549	0.335786670446396	0.0897985547780991
2.66365456581116	-1.03961110115051	-2.1926634311676	0.196715414524078	0.335597962141037	0.0894602090120316
2.65789246559143	-1.04307436943054	-2.19535684585571	0.19670307636261	0.335689783096313	0.0892253071069717
2.65650200843811	-1.04121136665344	-2.18709492683411	0.196613878011703	0.335505217313766	0.089135617017746
2.66165232658386	-1.04189372062683	-2.19146060943604	0.196494564414024	0.335479021072388	0.089036151766777
2.66074895858765	-1.0420389175415	-2.18496894836426	0.196443274617195	0.335365653038025	0.0890646874904633
2.66524839401245	-1.04092872142792	-2.18329882621765	0.196386262774467	0.335355252027512	0.089058443903923
2.66683554649353	-1.04591858386993	-2.18651843070984	0.196349278092384	0.335277795791626	0.0889839604496956
2.66676926612854	-1.04440832138062	-2.18421268463135	0.196357205510139	0.335170686244965	0.0888160467147827
2.6674485206604	-1.05215537548065	-2.18380117416382	0.19633224606514	0.335278660058975	0.088840514421463
2.66611266136169	-1.05149078369141	-2.18844652175903	0.196318462491035	0.335149198770523	0.0887222737073898
2.66891384124756	-1.0506227016449	-2.1819384098053	0.196281582117081	0.335286438465118	0.0887917503714561
2.66705393791199	-1.05242562294006	-2.18041062355042	0.1963741928339	0.335203170776367	0.0888459756970406
2.66878700256348	-1.05198454856873	-2.18712830543518	0.196323856711388	0.335302352905273	0.0889238491654396
2.66864323616028	-1.05192887783051	-2.17978930473328	0.196339458227158	0.335336446762085	0.0889808163046837
2.66875076293945	-1.05576312541962	-2.1835675239563	0.196381539106369	0.335486203432083	0.0889931246638298
2.66745781898499	-1.05630004405975	-2.18533420562744	0.196430280804634	0.335556000471115	0.0889513567090034
2.66672372817993	-1.05994117259979	-2.18086719512939	0.196419462561607	0.335663855075836	0.0890179127454758
2.66537022590637	-1.0551540851593	-2.18268394470215	0.196486234664917	0.335630595684052	0.0890368968248367
2.66369390487671	-1.05774569511414	-2.18759298324585	0.196491599082947	0.335694283246994	0.0891569256782532
2.6612434387207	-1.05666851997375	-2.18302798271179	0.196653693914413	0.335857629776001	0.0892898663878441
2.66469669342041	-1.05796706676483	-2.1882951259613	0.196630224585533	0.33586922287941	0.0893573239445686
2.66154408454895	-1.05788242816925	-2.18856024742126	0.19669945538044	0.335957378149033	0.0894877165555954
2.66441631317139	-1.05478918552399	-2.18502521514893	0.196763813495636	0.33597469329834	0.0895235389471054
2.66273713111877	-1.05676674842834	-2.19004321098328	0.196753457188606	0.336058169603348	0.0895501896739006
2.65864658355713	-1.05613791942596	-2.18782138824463	0.196905225515366	0.336149215698242	0.0896712690591812
2.66057252883911	-1.05842077732086	-2.18762516975403	0.196870297193527	0.336271166801453	0.0897750779986382
2.65918827056885	-1.05465829372406	-2.18988633155823	0.196982994675636	0.336422026157379	0.0899410992860794
2.65646052360535	-1.05345547199249	-2.19537830352783	0.197104796767235	0.336396992206573	0.0900719985365868
2.65762257575989	-1.05342984199524	-2.19939613342285	0.197128847241402	0.33658829331398	0.0902821123600006
2.66233682632446	-1.05390679836273	-2.1939480304718	0.197099685668945	0.336653858423233	0.0903771221637726
2.65583086013794	-1.05405354499817	-2.19695258140564	0.197242200374603	0.336805164813995	0.0905417650938034
2.66155791282654	-1.05272650718689	-2.19910764694214	0.19735723733902	0.336848467588425	0.0906838625669479
2.65555810928345	-1.04927587509155	-2.20063519477844	0.197388187050819	0.336949020624161	0.090819425880909
2.65423059463501	-1.04871535301208	-2.20221638679504	0.197538286447525	0.337098509073257	0.0909983739256859
2.65598678588867	-1.04500806331635	-2.20240712165833	0.197597995400429	0.337129414081573	0.0911251902580261
2.65128970146179	-1.04390406608582	-2.20179510116577	0.197694152593613	0.337321609258652	0.0912738591432571
2.64895725250244	-1.0425409078598	-2.20135307312012	0.197778776288033	0.337384194135666	0.0913266316056252
2.65143227577209	-1.04336965084076	-2.20272016525269	0.197729870676994	0.337522000074387	0.0913922265172005
2.65343880653381	-1.04204773902893	-2.20493149757385	0.197763353586197	0.3375603556633	0.0913931876420975
2.64660429954529	-1.03907513618469	-2.20534825325012	0.197909891605377	0.337728977203369	0.091445229947567
2.64627742767334	-1.03804337978363	-2.20924973487854	0.197987660765648	0.337896049022675	0.0914434790611267
2.64200329780579	-1.04003345966339	-2.20564866065979	0.197996333241463	0.338032305240631	0.0914968997240067
2.63884329795837	-1.03822565078735	-2.21013355255127	0.19802238047123	0.338117986917496	0.0914996191859245
2.63770365715027	-1.03917121887207	-2.20759916305542	0.198050916194916	0.338128119707108	0.0914646610617638
2.6379988193512	-1.03827476501465	-2.20429611206055	0.19815219938755	0.338234663009644	0.0914387702941895
2.63945746421814	-1.03781235218048	-2.20804977416992	0.198193401098251	0.338247269392014	0.0913960933685303
2.63792967796326	-1.04119980335236	-2.20491886138916	0.198132216930389	0.338323205709457	0.0913864448666573
2.63795208930969	-1.03989279270172	-2.20793056488037	0.198185682296753	0.338293075561523	0.0914324298501015
2.63932657241821	-1.03950941562653	-2.21253108978271	0.198125958442688	0.338243573904037	0.0913340300321579
2.64000582695007	-1.04470705986023	-2.21068072319031	0.198051497340202	0.338239371776581	0.0913282632827759
2.63842034339905	-1.04341948032379	-2.20372700691223	0.198038101196289	0.338127255439758	0.091252475976944
2.63642764091492	-1.04217517375946	-2.21012473106384	0.198040083050728	0.337976574897766	0.0911157056689262
2.63938117027283	-1.04554510116577	-2.20482420921326	0.19787235558033	0.338019788265228	0.0909414887428284
2.63744306564331	-1.04158127307892	-2.20474219322205	0.197912454605103	0.337936252355576	0.0907396450638771
2.64124655723572	-1.04056179523468	-2.20777583122253	0.197815030813217	0.337849408388138	0.0905406251549721
2.64448118209839	-1.04068279266357	-2.19918298721313	0.197745144367218	0.33778116106987	0.0903943926095963
2.64053869247437	-1.04468178749084	-2.20261859893799	0.19770622253418	0.337753653526306	0.0902620404958725
2.63892865180969	-1.04346632957458	-2.19868874549866	0.197646006941795	0.337685436010361	0.0901209264993668
2.64378786087036	-1.0475389957428	-2.20326113700867	0.197536334395409	0.337564289569855	0.0899962410330772
2.64427781105042	-1.04466640949249	-2.19891452789307	0.197460129857063	0.337478160858154	0.0898865982890129
2.64760684967041	-1.05075442790985	-2.19920063018799	0.197364434599876	0.337336748838425	0.0897347554564476
2.6459813117981	-1.04642820358276	-2.19575667381287	0.197327092289925	0.337306708097458	0.0896030366420746
2.65323901176453	-1.05034697055817	-2.19348406791687	0.197184935212135	0.337014585733414	0.0895086079835892
2.65048336982727	-1.05119860172272	-2.19384694099426	0.197138175368309	0.337079733610153	0.0894750356674194
2.65368270874023	-1.05110931396484	-2.19192314147949	0.197118923068047	0.33695176243782	0.0893459171056747
2.65524101257324	-1.05196988582611	-2.19267535209656	0.197013959288597	0.336839944124222	0.0893778279423714
2.65793704986572	-1.05303239822388	-2.19303369522095	0.197040870785713	0.336726903915405	0.0893128365278244
2.66002821922302	-1.05733227729797	-2.19275546073914	0.196882098913193	0.336672067642212	0.0892257168889046
2.66024470329285	-1.05422115325928	-2.19036173820496	0.196904346346855	0.336689889431	0.0891459807753563
2.66426706314087	-1.05860531330109	-2.18800926208496	0.196839392185211	0.336582094430923	0.0891003385186195
2.66427969932556	-1.05544948577881	-2.19110798835754	0.196774289011955	0.336521983146667	0.0890253558754921
2.66966462135315	-1.05617344379425	-2.19091701507568	0.196729317307472	0.336389869451523	0.089044377207756
2.66737174987793	-1.06067609786987	-2.19221568107605	0.196703001856804	0.336271196603775	0.0889435559511185
2.67317771911621	-1.05899846553802	-2.18638253211975	0.19664478302002	0.336271047592163	0.0888652503490448
2.66721987724304	-1.06323051452637	-2.18379473686218	0.196612671017647	0.336247235536575	0.0889085307717323
2.67299675941467	-1.05999624729156	-2.18620824813843	0.196535840630531	0.336165249347687	0.0887594148516655
2.67463231086731	-1.06552219390869	-2.18214011192322	0.196470856666565	0.336136192083359	0.0886610895395279
2.6754412651062	-1.06193208694458	-2.18702101707459	0.196447417140007	0.336072027683258	0.0885748043656349
2.67865538597107	-1.06770205497742	-2.18544983863831	0.196362480521202	0.336045920848846	0.088533528149128
2.67366456985474	-1.0652893781662	-2.1861310005188	0.196433305740356	0.335989445447922	0.0885381400585175
2.67846155166626	-1.0698664188385	-2.1835458278656	0.196298614144325	0.336000025272369	0.0884477496147156
2.67411756515503	-1.07058262825012	-2.18008065223694	0.196342155337334	0.336035788059235	0.088446319103241
2.6746838092804	-1.07536125183105	-2.18381237983704	0.196333378553391	0.336016267538071	0.0883080065250397
2.67789006233215	-1.07651484012604	-2.1837010383606	0.196306496858597	0.336045771837235	0.0882218256592751
2.67570352554321	-1.07968330383301	-2.17867350578308	0.196266204118729	0.335978835821152	0.0882207825779915
2.6743483543396	-1.07610332965851	-2.18416547775269	0.196264743804932	0.335963189601898	0.0881428718566895
2.67596054077148	-1.08262634277344	-2.17904996871948	0.196270331740379	0.335972517728806	0.0880566909909248
2.67259240150452	-1.07797122001648	-2.17886543273926	0.196251675486565	0.335952550172806	0.0880516543984413
2.66883087158203	-1.08310973644257	-2.18307328224182	0.196310505270958	0.335978955030441	0.0880309790372849
2.66998481750488	-1.0829975605011	-2.18071460723877	0.196324348449707	0.336168497800827	0.0880308449268341
2.66623306274414	-1.08360111713409	-2.17930364608765	0.196418404579163	0.336132049560547	0.0881518051028252
2.67529392242432	-1.08249175548553	-2.18342781066895	0.19638691842556	0.336153298616409	0.0881963223218918
2.67346549034119	-1.08323609828949	-2.18457627296448	0.196383848786354	0.336196333169937	0.088265523314476
2.67241168022156	-1.08045840263367	-2.17873907089233	0.196416914463043	0.336369723081589	0.0883381366729736
2.67455816268921	-1.08677363395691	-2.18261003494263	0.196409896016121	0.336325794458389	0.0884293764829636
2.67207956314087	-1.08310520648956	-2.17919874191284	0.196497961878777	0.336398065090179	0.0884939730167389
2.67363977432251	-1.08614373207092	-2.18309593200684	0.196441352367401	0.336421281099319	0.0885602980852127
2.67338585853577	-1.08344423770905	-2.17596387863159	0.196455746889114	0.336538523435593	0.0886450856924057
2.67686891555786	-1.08701813220978	-2.18351721763611	0.196517303586006	0.336497575044632	0.0886291265487671
2.67340993881226	-1.08537232875824	-2.18066692352295	0.196530789136887	0.336550861597061	0.0886716842651367
2.67774343490601	-1.08789670467377	-2.18286323547363	0.196533218026161	0.336539268493652	0.0886417999863625
2.67279481887817	-1.08905899524689	-2.17725586891174	0.196584388613701	0.33648607134819	0.088649645447731
2.67651748657227	-1.08983969688416	-2.18516874313354	0.196477651596069	0.336486220359802	0.0886087119579315
2.67861127853394	-1.08933854103088	-2.18163967132568	0.196516171097755	0.336434483528137	0.0885868221521378
2.68019819259644	-1.09275221824646	-2.18674969673157	0.19643822312355	0.336473196744919	0.0885173156857491
2.67936038970947	-1.08809816837311	-2.17936682701111	0.196421563625336	0.33639794588089	0.0884884670376778
2.68456411361694	-1.09155297279358	-2.17595458030701	0.196356728672981	0.33645898103714	0.0884342640638351
2.68129992485046	-1.09270691871643	-2.17510938644409	0.196346595883369	0.336317002773285	0.0883884280920029
2.68374919891357	-1.09204399585724	-2.17498540878296	0.196229189634323	0.336337059736252	0.0882689282298088
2.6784245967865	-1.09154951572418	-2.17593264579773	0.196252644062042	0.336254090070724	0.0881733819842339
2.68693733215332	-1.09000897407532	-2.17348170280457	0.196125671267509	0.336233675479889	0.0881109014153481
2.68541717529297	-1.08570349216461	-2.17133116722107	0.196135133504868	0.336082547903061	0.0880220755934715
2.68550634384155	-1.08750534057617	-2.17228007316589	0.196045443415642	0.336022585630417	0.0878710225224495
2.68692255020142	-1.08811223506927	-2.17630100250244	0.195971384644508	0.335883319377899	0.0877109915018082
2.6841127872467	-1.08733630180359	-2.17330861091614	0.19593733549118	0.335835248231888	0.087672233581543
2.68465423583984	-1.09224784374237	-2.16821002960205	0.195857882499695	0.335773855447769	0.0875355526804924
2.68210458755493	-1.08692598342896	-2.17183995246887	0.1959008872509	0.335644066333771	0.0874661579728127
2.68519973754883	-1.09094715118408	-2.16738080978394	0.195855289697647	0.335672557353973	0.0873814150691032
2.68409371376038	-1.0898973941803	-2.16960382461548	0.19585357606411	0.335488826036453	0.0873424112796783
2.68649697303772	-1.09003674983978	-2.166588306427	0.19572339951992	0.335470616817474	0.0872967764735222
2.69013381004334	-1.08943057060242	-2.16507935523987	0.195710003376007	0.335342198610306	0.0871930345892906
2.69087290763855	-1.09483754634857	-2.16670727729797	0.195636779069901	0.335387289524078	0.0871362239122391
2.69138383865356	-1.0925281047821	-2.16602444648743	0.195590391755104	0.335374802350998	0.0870043635368347
2.68989849090576	-1.09629857540131	-2.16353511810303	0.195488050580025	0.335362523794174	0.086976982653141
2.69079494476318	-1.09126961231232	-2.1646716594696	0.195509046316147	0.335254430770874	0.0868633762001991
2.6884593963623	-1.09003627300262	-2.16412305831909	0.195513740181923	0.335198640823364	0.0867907553911209
2.69077014923096	-1.08823776245117	-2.1566059589386	0.195377930998802	0.335180401802063	0.0866035372018814
2.68762755393982	-1.08973133563995	-2.16335391998291	0.195405155420303	0.335048109292984	0.0864938572049141
2.68982696533203	-1.09166264533997	-2.16019797325134	0.195273131132126	0.335114508867264	0.0863480195403099
2.68450355529785	-1.09041130542755	-2.16068863868713	0.195304468274117	0.334978193044662	0.0862992256879807
2.68522214889526	-1.09303498268127	-2.15881395339966	0.195213109254837	0.33492711186409	0.0861746668815613
2.68189549446106	-1.08950531482697	-2.15921950340271	0.195254758000374	0.33490002155304	0.0860666483640671
2.6836404800415	-1.09433889389038	-2.15865206718445	0.195200547575951	0.334868967533112	0.0860967636108398
2.68693995475769	-1.09304785728455	-2.16038179397583	0.195236831903458	0.334757208824158	0.0860064104199409
2.68667793273926	-1.09156858921051	-2.15398788452148	0.19512565433979	0.334734171628952	0.085932195186615
2.68772053718567	-1.0949068069458	-2.15404582023621	0.19500470161438	0.334796041250229	0.085758700966835
2.68661570549011	-1.09217321872711	-2.1541063785553	0.195035949349403	0.334592252969742	0.0856174230575562
2.68344736099243	-1.08849406242371	-2.15655827522278	0.195000901818275	0.334731757640839	0.0855110138654709
2.68497204780579	-1.08722043037415	-2.15503144264221	0.194991961121559	0.33462581038475	0.085407055914402
2.6837329864502	-1.08690392971039	-2.15485000610352	0.194887474179268	0.33455228805542	0.0853113308548927
2.68514347076416	-1.08428049087524	-2.15504360198975	0.194913223385811	0.334500670433044	0.0852353349328041
2.68214583396912	-1.08584916591644	-2.15679240226746	0.194875091314316	0.334471702575684	0.0851273834705353
2.68071603775024	-1.08331346511841	-2.15995001792908	0.194831237196922	0.334418267011642	0.0849968492984772
2.67912292480469	-1.08352434635162	-2.1554856300354	0.194852039217949	0.334400087594986	0.0849700421094894
2.67731356620789	-1.08726513385773	-2.15926361083984	0.194831818342209	0.334462434053421	0.0849324390292168
2.67120122909546	-1.08500123023987	-2.15356135368347	0.194908633828163	0.334338337182999	0.0849083364009857
2.67251968383789	-1.08389174938202	-2.15731549263	0.194841846823692	0.334509760141373	0.0847750976681709
2.67082118988037	-1.08282339572906	-2.15575742721558	0.194952130317688	0.334467113018036	0.0847296789288521
2.67103552818298	-1.07766103744507	-2.16191816329956	0.195004433393478	0.3344786465168	0.0847039073705673
2.66893172264099	-1.08150100708008	-2.15459227561951	0.194996178150177	0.334486097097397	0.0846607536077499
2.66596794128418	-1.08334457874298	-2.15766286849976	0.194952636957169	0.334665924310684	0.0846561715006828
2.66610026359558	-1.07851827144623	-2.15345239639282	0.194993734359741	0.334604859352112	0.0845378711819649
2.6621081829071	-1.08073937892914	-2.15886545181274	0.19493941962719	0.334782063961029	0.0845192074775696
2.66282224655151	-1.07575821876526	-2.16112661361694	0.195054292678833	0.334747463464737	0.0844125971198082
2.66185641288757	-1.07683324813843	-2.16088914871216	0.195060670375824	0.334790855646133	0.0844030454754829
2.65655398368835	-1.07437062263489	-2.16111540794373	0.195107132196426	0.334781914949417	0.0844027101993561
2.66055798530579	-1.07573401927948	-2.15764498710632	0.195105612277985	0.334848940372467	0.0842830166220665
2.65115880966187	-1.07321107387543	-2.1579794883728	0.195208877325058	0.334939688444138	0.0843475088477135
2.65168428421021	-1.07381701469421	-2.15713953971863	0.19516795873642	0.334995985031128	0.0842970311641693
2.64868426322937	-1.07509422302246	-2.16280364990234	0.195286244153976	0.335104763507843	0.0842306762933731
2.64283680915833	-1.0706707239151	-2.16219091415405	0.195380136370659	0.335136622190475	0.0842636376619339
2.64091563224792	-1.07140207290649	-2.16072511672974	0.195391565561295	0.335179388523102	0.0842091888189316
2.63891172409058	-1.06755244731903	-2.15917992591858	0.195540741086006	0.335273921489716	0.0841958075761795
2.63930368423462	-1.07123029232025	-2.16766214370728	0.19553804397583	0.335390090942383	0.084191307425499
2.63432359695435	-1.06911754608154	-2.16333246231079	0.195627272129059	0.33554071187973	0.0842454954981804
2.63803648948669	-1.07146739959717	-2.16241979598999	0.195578202605247	0.335668385028839	0.0842458307743073
2.62727856636047	-1.07010126113892	-2.16063690185547	0.195721715688705	0.335714966058731	0.0842958092689514
2.6286244392395	-1.06554579734802	-2.1657989025116	0.19573849439621	0.335806280374527	0.0841792821884155
2.62592911720276	-1.06948959827423	-2.16228938102722	0.195857793092728	0.335930317640305	0.0842271521687508
2.6252498626709	-1.06770837306976	-2.1648895740509	0.195818290114403	0.335997372865677	0.0841817408800125
2.61970829963684	-1.06765949726105	-2.16692137718201	0.195844650268555	0.336136758327484	0.0842040255665779
2.61640930175781	-1.0627875328064	-2.16474771499634	0.195948585867882	0.336150735616684	0.0841619819402695
2.61607670783997	-1.0636157989502	-2.16353917121887	0.19599774479866	0.336275517940521	0.0841028019785881
2.60982871055603	-1.06453418731689	-2.16035795211792	0.196047142148018	0.336251258850098	0.0840354710817337
2.60911679267883	-1.06286072731018	-2.16018152236938	0.196064963936806	0.336339980363846	0.0840215906500816
2.60542774200439	-1.06380093097687	-2.16730880737305	0.196171432733536	0.336316287517548	0.0839896649122238
2.60599732398987	-1.06029379367828	-2.16277074813843	0.196143046021461	0.336407631635666	0.0838786438107491
2.60443377494812	-1.06399118900299	-2.16016674041748	0.196150198578835	0.336472719907761	0.0838344022631645
2.60211133956909	-1.06051027774811	-2.16485929489136	0.196193933486938	0.33648344874382	0.0837259292602539
2.59912157058716	-1.06808638572693	-2.15799951553345	0.196177706122398	0.336570084095001	0.0837445855140686
2.59890723228455	-1.06219875812531	-2.16677355766296	0.196172326803207	0.336636573076248	0.0836392045021057
2.59790372848511	-1.06238400936127	-2.16334199905396	0.196159556508064	0.336617916822433	0.0836264416575432
2.59815549850464	-1.0628308057785	-2.15932893753052	0.196096450090408	0.336488008499146	0.0835567787289619
2.59620881080627	-1.06115353107452	-2.15726852416992	0.196169301867485	0.336623787879944	0.0835258141160011
2.5944356918335	-1.06301414966583	-2.15750575065613	0.196141332387924	0.336594939231873	0.0834475085139275
2.59442925453186	-1.06458604335785	-2.15859484672546	0.196098789572716	0.336596608161926	0.0833797007799149
2.59553694725037	-1.06274044513702	-2.15951466560364	0.196096181869507	0.336583346128464	0.0833676531910896
2.5939838886261	-1.06413197517395	-2.15503859519959	0.196147039532661	0.336585104465485	0.0833518356084824
2.59281420707703	-1.0680216550827	-2.15469455718994	0.196137920022011	0.336682498455048	0.0833674296736717
2.59367918968201	-1.0673154592514	-2.15694451332092	0.196138679981232	0.336591482162476	0.0833116918802261
2.59254240989685	-1.0663628578186	-2.15908813476563	0.196225881576538	0.336740881204605	0.0833481848239899
2.59427404403687	-1.06841933727264	-2.16736054420471	0.196138173341751	0.336686372756958	0.0833436250686646
2.5950403213501	-1.07290375232697	-2.16115713119507	0.196113675832748	0.336711466312408	0.0834375768899918
2.59032106399536	-1.0711088180542	-2.15859055519104	0.196277901530266	0.336798101663589	0.0835098698735237
2.59410095214844	-1.0715343952179	-2.16484689712524	0.196224093437195	0.336888492107391	0.0834553465247154
2.59220814704895	-1.07128810882568	-2.15945148468018	0.196407288312912	0.336867243051529	0.0836021676659584
2.59512758255005	-1.07079064846039	-2.16234087944031	0.196295499801636	0.33694988489151	0.0836375951766968
2.59135913848877	-1.07506132125854	-2.16243886947632	0.196355983614922	0.337010055780411	0.0836623013019562
2.59238791465759	-1.07331907749176	-2.16673874855042	0.19641087949276	0.337047338485718	0.0837126076221466
2.59331560134888	-1.07404279708862	-2.16465997695923	0.196366265416145	0.337185233831406	0.0837849006056786
2.5914146900177	-1.07407820224762	-2.16680026054382	0.196426227688789	0.337047427892685	0.0838246941566467
2.59205937385559	-1.0757075548172	-2.16246223449707	0.196483165025711	0.337202817201614	0.0838720351457596
2.58841633796692	-1.07555592060089	-2.1588408946991	0.196489289402962	0.337227165699005	0.0839918851852417
2.59062957763672	-1.07629430294037	-2.16504430770874	0.196425691246986	0.337290495634079	0.0839533135294914
2.59029412269592	-1.07597410678864	-2.16340303421021	0.196629986166954	0.337219059467316	0.0840496271848679
2.59360218048096	-1.07606148719788	-2.17142844200134	0.196508690714836	0.337310135364532	0.0840720012784004
2.59304046630859	-1.08258962631226	-2.16683983802795	0.196449309587479	0.337340354919434	0.0841753408312798
2.5941367149353	-1.0769681930542	-2.16706728935242	0.196647644042969	0.337324887514114	0.0842242911458015
2.59958624839783	-1.07889413833618	-2.16899466514587	0.196573793888092	0.337426632642746	0.0843604579567909
2.59607338905334	-1.08049702644348	-2.17186284065247	0.196641519665718	0.337307542562485	0.084464356303215
2.60027599334717	-1.08342528343201	-2.16719198226929	0.196619883179665	0.337478548288345	0.0845714285969734
2.59799838066101	-1.08035433292389	-2.16798567771912	0.196696951985359	0.337417244911194	0.0847012847661972
2.60348606109619	-1.08478581905365	-2.17238640785217	0.196608677506447	0.337502777576447	0.0846999660134315
2.60318350791931	-1.08379220962524	-2.17056250572205	0.196738019585609	0.337434887886047	0.084898866713047
2.60526776313782	-1.08091282844543	-2.1730968952179	0.196667596697807	0.337446659803391	0.0849388092756271
2.60605192184448	-1.08602643013	-2.17122101783752	0.196706160902977	0.337549895048141	0.0850172936916351
2.60732746124268	-1.0826119184494	-2.17212319374084	0.196768268942833	0.337441802024841	0.0851020142436028
2.60895800590515	-1.08246409893036	-2.17300701141357	0.19664078950882	0.33744415640831	0.0851818174123764
2.60986089706421	-1.08333706855774	-2.17551422119141	0.19671818614006	0.33736464381218	0.0851206481456757
2.61087203025818	-1.08653199672699	-2.17100358009338	0.196630448102951	0.337391793727875	0.085207998752594
2.61100077629089	-1.08393728733063	-2.1693971157074	0.196669027209282	0.337362080812454	0.0851935222744942
2.61503648757935	-1.08303081989288	-2.17180180549622	0.196590185165405	0.3372902572155	0.0851663276553154
2.61406683921814	-1.08084142208099	-2.17184591293335	0.196633130311966	0.337295085191727	0.0851800590753555
2.61594271659851	-1.08369088172913	-2.17632651329041	0.196550399065018	0.337160378694534	0.0851331502199173
2.61529946327209	-1.08173108100891	-2.17447996139526	0.19654306769371	0.337121874094009	0.085090734064579
2.61942887306213	-1.08636248111725	-2.17160701751709	0.196390628814697	0.337102681398392	0.0850426480174065
2.61801290512085	-1.08136570453644	-2.17371153831482	0.196428209543228	0.336999863386154	0.084995836019516
2.62149572372437	-1.08231151103973	-2.17757534980774	0.196363747119904	0.336955189704895	0.0849722102284431
2.62117695808411	-1.08153796195984	-2.17655968666077	0.196365505456924	0.336871355772018	0.0849504470825195
2.6252007484436	-1.08273220062256	-2.17195248603821	0.19626846909523	0.336798280477524	0.0848427042365074
2.62281703948975	-1.08157479763031	-2.17262697219849	0.196257919073105	0.336728274822235	0.0848101228475571
2.621746301651	-1.08092319965363	-2.17059397697449	0.196255296468735	0.336719006299973	0.0847207903862
2.62302827835083	-1.08266925811768	-2.17879486083984	0.196208879351616	0.336624681949615	0.0846364572644234
2.62328290939331	-1.07968497276306	-2.17005014419556	0.196106716990471	0.336498200893402	0.0846072360873222
2.62592744827271	-1.08273649215698	-2.16731452941895	0.196000009775162	0.336443573236465	0.0844926312565804
2.62529563903809	-1.08025622367859	-2.16876792907715	0.196007579565048	0.336383014917374	0.0843987166881561
2.62820339202881	-1.08211696147919	-2.16556525230408	0.19588565826416	0.336388736963272	0.0843160897493362
2.62791681289673	-1.08061385154724	-2.17258644104004	0.195895060896873	0.336187273263931	0.0842305719852448
2.62934565544128	-1.08212697505951	-2.16826748847961	0.195782154798508	0.336174011230469	0.0841813236474991
2.62929129600525	-1.08370518684387	-2.16787815093994	0.195810243487358	0.336134642362595	0.0841523185372353
2.62989354133606	-1.08233904838562	-2.17052030563354	0.195728793740273	0.336095601320267	0.0840693265199661
2.63071465492249	-1.08336770534515	-2.1677668094635	0.195763021707535	0.336018562316895	0.0840754434466362
2.63040828704834	-1.08899104595184	-2.16687083244324	0.195692032575607	0.336032181978226	0.0839743912220001
2.63009738922119	-1.08455419540405	-2.16734218597412	0.195645898580551	0.336068361997604	0.0839618369936943
2.63061046600342	-1.08627104759216	-2.16659545898438	0.195608958601952	0.335951238870621	0.0838482975959778
2.6287796497345	-1.08980917930603	-2.16220235824585	0.195608541369438	0.335985898971558	0.0838643461465836
2.63150095939636	-1.09161937236786	-2.16953229904175	0.195585623383522	0.335911154747009	0.0838185921311378
2.62773776054382	-1.09256649017334	-2.1661069393158	0.19555176794529	0.335834890604019	0.0837534815073013
2.63671541213989	-1.09300255775452	-2.16501808166504	0.19548125565052	0.33573654294014	0.0836571082472801
2.63271379470825	-1.09498512744904	-2.16532921791077	0.195365399122238	0.335711032152176	0.0836029648780823
2.6364209651947	-1.09591615200043	-2.1605908870697	0.195416495203972	0.335643410682678	0.0835296958684921
2.63874506950378	-1.09124362468719	-2.161208152771	0.195282280445099	0.335534304380417	0.0833942145109177
2.63948440551758	-1.09947025775909	-2.16162633895874	0.195191502571106	0.335516363382339	0.0834057405591011
2.63966631889343	-1.09529423713684	-2.15970253944397	0.195147499442101	0.335354626178741	0.0832859724760056
2.64288139343262	-1.09961128234863	-2.15668773651123	0.195081502199173	0.33545982837677	0.0832169353961945
2.64450025558472	-1.09946370124817	-2.1557445526123	0.194988444447517	0.335178077220917	0.0831140428781509
2.6423020362854	-1.10261404514313	-2.15323281288147	0.194975405931473	0.335200160741806	0.0831585004925728
2.64523482322693	-1.10267674922943	-2.156409740448	0.194924876093864	0.335095584392548	0.0830265507102013
2.64691424369812	-1.10350036621094	-2.15494179725647	0.194806322455406	0.335068136453629	0.0829318761825562
2.64961218833923	-1.10418212413788	-2.15973734855652	0.194808661937714	0.334899246692657	0.0829073786735535
2.65073800086975	-1.10246121883392	-2.1547269821167	0.194786563515663	0.334881603717804	0.0828320756554604
2.65193319320679	-1.10724067687988	-2.1526312828064	0.194656297564507	0.334867179393768	0.0828268751502037
2.65283966064453	-1.10583221912384	-2.15307807922363	0.194622293114662	0.334692806005478	0.0828438475728035
2.65662693977356	-1.10786390304565	-2.15052628517151	0.194568231701851	0.33484348654747	0.0827866122126579
2.65503144264221	-1.1041042804718	-2.15338706970215	0.19463686645031	0.334672808647156	0.0828299075365067
2.65997552871704	-1.10920381546021	-2.15201497077942	0.194518104195595	0.334672808647156	0.0828014239668846
2.65556883811951	-1.11028528213501	-2.15121722221375	0.194560497999191	0.334682643413544	0.0828907936811447
2.66011333465576	-1.1088752746582	-2.15359663963318	0.194489642977715	0.334712564945221	0.0828868523240089
2.6564621925354	-1.10991179943085	-2.15030574798584	0.194541156291962	0.334670096635818	0.0829374045133591
2.65737247467041	-1.11470031738281	-2.15423822402954	0.194530174136162	0.33467435836792	0.0829775258898735
2.65649437904358	-1.11524677276611	-2.15275239944458	0.194555252790451	0.33463853597641	0.0829738974571228
2.65710163116455	-1.11290347576141	-2.15655922889709	0.194550037384033	0.334636777639389	0.0830452516674995
2.65610766410828	-1.11596286296844	-2.15675663948059	0.194576889276505	0.334571719169617	0.0830322206020355
2.65959501266479	-1.11703908443451	-2.15442490577698	0.194480985403061	0.334651470184326	0.0831319913268089
2.66292810440063	-1.12092363834381	-2.14994764328003	0.194477379322052	0.334516942501068	0.0831179991364479
2.66458630561829	-1.11866998672485	-2.14585661888123	0.194452330470085	0.334547191858292	0.0831670761108398
2.66821050643921	-1.12361538410187	-2.14849328994751	0.194344744086266	0.334522306919098	0.0831837803125381
2.66962313652039	-1.12853491306305	-2.14060282707214	0.194268986582756	0.334474593400955	0.0832340493798256
2.66993498802185	-1.12744009494781	-2.14753293991089	0.194238305091858	0.334427744150162	0.0831722021102905
2.66999244689941	-1.13163423538208	-2.13881468772888	0.194199353456497	0.334534347057343	0.0832000225782394
2.67235469818115	-1.13032031059265	-2.14110207557678	0.194208741188049	0.334455400705338	0.0831443443894386
2.67125630378723	-1.12980949878693	-2.14170169830322	0.194163277745247	0.334452509880066	0.0831424966454506
2.67273688316345	-1.13066947460175	-2.13988947868347	0.194145917892456	0.334480255842209	0.0832105651497841
2.67258453369141	-1.13338685035706	-2.13683390617371	0.194162294268608	0.334411323070526	0.08324084430933
2.66879463195801	-1.1316180229187	-2.14317798614502	0.194220066070557	0.334417641162872	0.0833214670419693
2.67458939552307	-1.13527286052704	-2.14399886131287	0.194173619151115	0.334357887506485	0.083338588476181
2.67435669898987	-1.1354649066925	-2.13921427726746	0.194232046604156	0.334256678819656	0.0834495350718498
2.67856550216675	-1.13827848434448	-2.14200568199158	0.194123715162277	0.334285587072372	0.0835412889719009
2.68113923072815	-1.13845694065094	-2.13575196266174	0.194101259112358	0.334187000989914	0.0836060792207718
2.68952989578247	-1.14635217189789	-2.13750696182251	0.19394762814045	0.334189623594284	0.0836178213357925
2.68792343139648	-1.14189529418945	-2.13846635818481	0.193973362445831	0.334097534418106	0.0836113467812538
2.69109320640564	-1.14357388019562	-2.13600325584412	0.193916961550713	0.334142357110977	0.0836638286709785
2.69498777389526	-1.14066624641418	-2.13500094413757	0.193785890936852	0.33394917845726	0.0836329609155655
2.69771027565002	-1.13939249515533	-2.13214707374573	0.193811148405075	0.333758533000946	0.0836134776473045
2.70336389541626	-1.14214313030243	-2.13856339454651	0.193644523620605	0.333651095628738	0.0835403352975845
2.70350694656372	-1.14280462265015	-2.13437843322754	0.19358392059803	0.33356037735939	0.083598718047142
2.7022659778595	-1.14606332778931	-2.13538026809692	0.193515628576279	0.333434611558914	0.0835658311843872
2.70225739479065	-1.14474296569824	-2.13401436805725	0.19342514872551	0.333326905965805	0.0834327936172485
2.70232701301575	-1.14589822292328	-2.13579487800598	0.193504959344864	0.333226919174194	0.0834304317831993
2.70847797393799	-1.14538860321045	-2.13059568405151	0.193388864398003	0.333136975765228	0.0833201706409454
2.7064836025238	-1.14888596534729	-2.12920641899109	0.193325474858284	0.333050340414047	0.0833032727241516
2.70870041847229	-1.14691483974457	-2.13433623313904	0.193322792649269	0.332990944385529	0.0831948593258858
2.70713210105896	-1.14808011054993	-2.1272029876709	0.193194285035133	0.333033084869385	0.0831254795193672
2.71327924728394	-1.15127575397491	-2.12793660163879	0.193138539791107	0.332831054925919	0.0830661877989769
2.70868730545044	-1.15005099773407	-2.12890315055847	0.193107768893242	0.33285003900528	0.0830910503864288
2.71510243415833	-1.15012431144714	-2.12667155265808	0.193033576011658	0.332864284515381	0.0830119401216507
2.71274471282959	-1.15081226825714	-2.12345886230469	0.193040639162064	0.33276754617691	0.0829967185854912
2.71500277519226	-1.15192353725433	-2.12785267829895	0.192890033125877	0.332653075456619	0.0828282535076141
2.71524357795715	-1.15423834323883	-2.11940693855286	0.192877307534218	0.332662671804428	0.0828680023550987
2.71706366539001	-1.15211844444275	-2.12005043029785	0.192818611860275	0.332455188035965	0.082738071680069
2.7206437587738	-1.15330791473389	-2.1154510974884	0.192748486995697	0.332472532987595	0.0826236009597778
2.71613788604736	-1.15595626831055	-2.11680698394775	0.192739978432655	0.332261502742767	0.0825034752488136
2.71858835220337	-1.15632033348083	-2.12325763702393	0.192580938339233	0.332234412431717	0.0823954939842224
2.717777967453	-1.15336263179779	-2.11797285079956	0.192602798342705	0.33217653632164	0.0822300761938095
2.71590733528137	-1.15481066703796	-2.11603784561157	0.192496001720428	0.33198493719101	0.0821499601006508
2.71852254867554	-1.15227484703064	-2.11515760421753	0.192361518740654	0.331932455301285	0.0819804295897484
2.71830081939697	-1.15505254268646	-2.11837863922119	0.192419409751892	0.331821411848068	0.081814281642437
2.7207133769989	-1.15254843235016	-2.11640000343323	0.192267313599586	0.33168038725853	0.0816643387079239
2.72163391113281	-1.15451467037201	-2.11554503440857	0.192118942737579	0.331584811210632	0.0815583765506744
2.7192211151123	-1.15538847446442	-2.11227583885193	0.19208450615406	0.331467747688293	0.081389956176281
2.71700143814087	-1.15797102451324	-2.11434245109558	0.191989824175835	0.331334114074707	0.0813405886292458
2.71796655654907	-1.1573668718338	-2.10585689544678	0.191964074969292	0.331271380186081	0.0811236873269081
2.7165949344635	-1.15913712978363	-2.11273956298828	0.191949501633644	0.331160336732864	0.0810608640313149
2.72095894813538	-1.15957641601563	-2.10391664505005	0.191831916570663	0.331046730279922	0.0809082537889481
2.71789717674255	-1.1606742143631	-2.11129999160767	0.191705286502838	0.33103209733963	0.0808581784367561
2.71859574317932	-1.15739166736603	-2.10494160652161	0.191741019487381	0.330927610397339	0.0807327479124069
2.72205686569214	-1.16166365146637	-2.10178399085999	0.191627562046051	0.330819487571716	0.0806079432368279
2.7190260887146	-1.15944969654083	-2.10406017303467	0.191646754741669	0.33079668879509	0.0805127993226051
2.71936130523682	-1.16469955444336	-2.10385513305664	0.191617697477341	0.330748379230499	0.080424003303051
2.71695160865784	-1.16474807262421	-2.1033935546875	0.191554546356201	0.330709218978882	0.0803851783275604
2.71828484535217	-1.16635799407959	-2.1060779094696	0.191520124673843	0.330689996480942	0.0802633538842201
2.71490621566772	-1.16608464717865	-2.11087322235107	0.191578611731529	0.330585390329361	0.0802150368690491
2.72436237335205	-1.16900169849396	-2.10633945465088	0.19149649143219	0.330569088459015	0.0800866931676865
2.71980857849121	-1.16946339607239	-2.10611653327942	0.191520884633064	0.330496668815613	0.080063134431839
2.72285985946655	-1.17480981349945	-2.10255837440491	0.191447362303734	0.330529481172562	0.0800744369626045
2.72603487968445	-1.17352092266083	-2.09697604179382	0.191446378827095	0.330488651990891	0.079978309571743
2.72640943527222	-1.17624926567078	-2.10038757324219	0.191327691078186	0.330539256334305	0.0800348743796349
2.72474575042725	-1.17706203460693	-2.09731149673462	0.191408753395081	0.330545097589493	0.0799549892544746
2.72586584091187	-1.17312467098236	-2.09408068656921	0.191350638866425	0.330551505088806	0.0799972042441368
2.72676563262939	-1.17776954174042	-2.10010552406311	0.191321238875389	0.330554008483887	0.0798951983451843
2.72488284111023	-1.1794810295105	-2.09722661972046	0.191343203186989	0.330592513084412	0.079937182366848
2.72607183456421	-1.17898368835449	-2.09560227394104	0.191435888409615	0.330711960792542	0.079934261739254
2.72248530387878	-1.18040919303894	-2.0933473110199	0.191414400935173	0.330734848976135	0.0799483805894852
2.72289347648621	-1.17895126342773	-2.09574103355408	0.191421806812286	0.330781072378159	0.0799402296543121
2.71958756446838	-1.18179643154144	-2.09474921226501	0.191496267914772	0.330842554569244	0.0800133869051933
2.71383213996887	-1.18583011627197	-2.10059213638306	0.191536709666252	0.331013590097427	0.0800139531493187
2.71472311019897	-1.18196845054626	-2.10229158401489	0.19160296022892	0.330994129180908	0.0799654275178909
2.71382856369019	-1.18674850463867	-2.0965461730957	0.1916284263134	0.331133008003235	0.0800313949584961
2.7115797996521	-1.18477845191956	-2.09760689735413	0.191668346524239	0.331084996461868	0.0800764113664627
2.71139335632324	-1.18578803539276	-2.10108590126038	0.19170381128788	0.331275463104248	0.0800120979547501
2.70626926422119	-1.18766760826111	-2.09309506416321	0.191716954112053	0.331284582614899	0.079995259642601
2.70814657211304	-1.18802511692047	-2.09935879707336	0.191744431853294	0.331311345100403	0.0799796059727669
2.70596599578857	-1.18604683876038	-2.0930380821228	0.191786393523216	0.331300973892212	0.0799344182014465
2.70414853096008	-1.18331182003021	-2.09864258766174	0.191755294799805	0.331417918205261	0.0798821672797203
2.70198035240173	-1.18661141395569	-2.09864187240601	0.191801384091377	0.331495851278305	0.0798316895961761
2.70305776596069	-1.18952703475952	-2.09440851211548	0.191797286272049	0.331418812274933	0.079774297773838
2.70127105712891	-1.18696272373199	-2.09919929504395	0.191810846328735	0.331546396017075	0.0797158181667328
2.70623111724854	-1.18693804740906	-2.09420371055603	0.191733941435814	0.331632554531097	0.0795932561159134
2.69699096679688	-1.18628823757172	-2.09171390533447	0.191882014274597	0.331586867570877	0.0795474573969841
2.70168828964233	-1.18812119960785	-2.09107828140259	0.191765010356903	0.331676453351974	0.0794762149453163
2.69524621963501	-1.18556416034698	-2.08942818641663	0.191775247454643	0.331684052944183	0.0793972015380859
2.69650483131409	-1.18828153610229	-2.09333872795105	0.191780015826225	0.331774443387985	0.0793148279190063
2.69433665275574	-1.1868017911911	-2.09051966667175	0.191843599081039	0.331734865903854	0.0792213752865791
2.69412732124329	-1.18755960464478	-2.09200477600098	0.191722199320793	0.33184540271759	0.079117976129055
2.69041347503662	-1.18073630332947	-2.08990955352783	0.191791355609894	0.331794053316116	0.0790227651596069
2.69278240203857	-1.18691456317902	-2.09314250946045	0.191758945584297	0.331794917583466	0.0789209976792336
2.68931269645691	-1.18493568897247	-2.09195780754089	0.191795855760574	0.331729501485825	0.0788657441735268
2.69234299659729	-1.18399167060852	-2.09324359893799	0.191786110401154	0.33177974820137	0.078726552426815
2.68570303916931	-1.18443405628204	-2.09416961669922	0.191798612475395	0.331724941730499	0.0786081030964851
2.69028878211975	-1.18600618839264	-2.08810496330261	0.191716611385345	0.33173805475235	0.0784653425216675
2.68549084663391	-1.18768787384033	-2.08840012550354	0.191715195775032	0.33169361948967	0.0783314257860184
2.6810507774353	-1.18866813182831	-2.09314513206482	0.191766440868378	0.331699401140213	0.0782720819115639
2.68227863311768	-1.18918490409851	-2.09713125228882	0.191753089427948	0.331717014312744	0.0781585648655891
2.67849373817444	-1.19142055511475	-2.09096145629883	0.19175723195076	0.331703454256058	0.0780622139573097
2.68071413040161	-1.18930339813232	-2.09473514556885	0.191803321242332	0.331679672002792	0.0778727903962135
2.68152332305908	-1.19350135326385	-2.09187531471252	0.191687136888504	0.331787616014481	0.0777900367975235
2.67740797996521	-1.18996560573578	-2.09150886535645	0.191762939095497	0.331692069768906	0.0776398926973343
2.67620205879211	-1.19089794158936	-2.0900661945343	0.191695615649223	0.33180969953537	0.0775057747960091
2.67655873298645	-1.19008183479309	-2.09145879745483	0.191802561283112	0.331798642873764	0.0773398727178574
2.67281103134155	-1.19104027748108	-2.08846378326416	0.191791385412216	0.331926733255386	0.0772584900259972
2.67414665222168	-1.19079673290253	-2.08918499946594	0.191765576601028	0.331995725631714	0.0770154520869255
2.67123913764954	-1.19256675243378	-2.09301543235779	0.191832512617111	0.331988662481308	0.0768505483865738
2.66973543167114	-1.19038903713226	-2.09127449989319	0.191730067133904	0.332085102796555	0.07663194835186
2.66598987579346	-1.18856513500214	-2.09191012382507	0.191832318902016	0.332109063863754	0.076518326997757
2.66475582122803	-1.18885350227356	-2.09026861190796	0.191799208521843	0.332081139087677	0.0762554630637169
2.66339182853699	-1.19157457351685	-2.08759832382202	0.191803991794586	0.332244098186493	0.0760921090841293
2.66196608543396	-1.18896377086639	-2.08724021911621	0.191790536046028	0.332181423902512	0.0758873447775841
2.66184830665588	-1.18588006496429	-2.08114743232727	0.191827073693275	0.332214266061783	0.0756901800632477
2.66748523712158	-1.18748235702515	-2.08601856231689	0.191801428794861	0.332251012325287	0.075406402349472
2.66138982772827	-1.18504798412323	-2.08497405052185	0.191865384578705	0.332218766212463	0.0752299055457115
2.65815329551697	-1.18836081027985	-2.08904623985291	0.191877111792564	0.332284659147263	0.0749694779515266
2.65457797050476	-1.1850254535675	-2.08829092979431	0.191913530230522	0.33231458067894	0.0747476369142532
2.65409016609192	-1.18860197067261	-2.0855507850647	0.191962063312531	0.332403868436813	0.0745073109865189
2.65381503105164	-1.18380832672119	-2.08835554122925	0.191974863409996	0.332334786653519	0.0742312371730804
2.6516809463501	-1.18671607971191	-2.08763122558594	0.191948398947716	0.332470923662186	0.0740235969424248
2.65173244476318	-1.18923032283783	-2.08904457092285	0.1919354647398	0.332488030195236	0.0737039819359779
2.65425205230713	-1.18592417240143	-2.08646035194397	0.191941007971764	0.332540512084961	0.0734456926584244
2.65533852577209	-1.18336653709412	-2.08943581581116	0.191964283585548	0.332623302936554	0.0731722265481949
2.65083265304565	-1.18021166324615	-2.08618259429932	0.192011594772339	0.332688301801682	0.0728835538029671
2.64851474761963	-1.17767477035522	-2.09034729003906	0.191998049616814	0.332619965076447	0.0726450085639954
2.6485447883606	-1.17666614055634	-2.09240436553955	0.19191886484623	0.332649648189545	0.0723251774907112
2.64377784729004	-1.17406046390533	-2.09081959724426	0.192031443119049	0.332649707794189	0.0721151605248451
2.63862586021423	-1.17566537857056	-2.089510679245	0.192075222730637	0.332686603069305	0.0719094723463058
2.63974976539612	-1.17265701293945	-2.08906626701355	0.192071184515953	0.332661837339401	0.0716361477971077
2.63857316970825	-1.17022204399109	-2.08767676353455	0.192082956433296	0.332720071077347	0.0713996365666389
2.63451528549194	-1.17051482200623	-2.09143853187561	0.192056596279144	0.332862794399261	0.0712133124470711
2.63458704948425	-1.16352880001068	-2.08441996574402	0.192047506570816	0.332793831825256	0.0709410235285759
2.62807464599609	-1.15819656848907	-2.08276128768921	0.192060023546219	0.332785993814468	0.0707416832447052
2.63033986091614	-1.15805232524872	-2.08978295326233	0.192009091377258	0.332772761583328	0.07042495906353
2.61900806427002	-1.15505063533783	-2.08969378471375	0.192065864801407	0.332830369472504	0.070273295044899
2.61623883247375	-1.1487158536911	-2.09010553359985	0.192068889737129	0.332894116640091	0.0699962079524994
2.61067271232605	-1.14691960811615	-2.08816003799438	0.192086815834045	0.332814872264862	0.0698275938630104
2.60738945007324	-1.1467010974884	-2.08704161643982	0.192020699381828	0.332852631807327	0.069612942636013
2.60023307800293	-1.13822042942047	-2.08747720718384	0.192132622003555	0.332871705293655	0.0693796649575233
2.59756207466125	-1.13906371593475	-2.09124445915222	0.192131489515305	0.332865536212921	0.0692347884178162
2.59233331680298	-1.13804972171783	-2.09086298942566	0.192205935716629	0.332775563001633	0.0690471678972244
2.59172391891479	-1.13611114025116	-2.0858211517334	0.192117527127266	0.332873106002808	0.0689187720417976
2.58968186378479	-1.13688409328461	-2.08617448806763	0.192144334316254	0.332822889089584	0.0688005983829498
2.58587121963501	-1.13325321674347	-2.0871741771698	0.19204905629158	0.332806408405304	0.0686318799853325
2.58369421958923	-1.13066291809082	-2.08483910560608	0.192148581147194	0.332835376262665	0.0685227438807487
2.58194875717163	-1.12936961650848	-2.08755707740784	0.192100614309311	0.332833796739578	0.0683692023158073
2.57641553878784	-1.12613534927368	-2.08343720436096	0.192100703716278	0.332929015159607	0.0682133510708809
2.57267045974731	-1.12849187850952	-2.07943558692932	0.192134022712708	0.332990914583206	0.068101592361927
2.56950664520264	-1.12034177780151	-2.08546876907349	0.192136570811272	0.332986801862717	0.0679787620902061
2.56606769561768	-1.1200145483017	-2.07765984535217	0.192176669836044	0.333244860172272	0.0678495839238167
2.56296038627625	-1.11726534366608	-2.08022141456604	0.192205801606178	0.333079248666763	0.0677312314510345
2.55919051170349	-1.11594247817993	-2.08322930335999	0.19215527176857	0.333217471837997	0.0676430761814117
2.55373501777649	-1.11244916915894	-2.08025598526001	0.192249208688736	0.333202421665192	0.0675125122070313
2.55247712135315	-1.1123378276825	-2.07573318481445	0.192195281386375	0.333199977874756	0.0674861147999763
2.55527400970459	-1.10785126686096	-2.08042025566101	0.192135274410248	0.333231240510941	0.0673797726631165
2.55074572563171	-1.10954320430756	-2.07781910896301	0.192262873053551	0.333191692829132	0.067425325512886
2.54660892486572	-1.11274492740631	-2.07701539993286	0.192289188504219	0.333329916000366	0.0674619972705841
2.54486441612244	-1.10883271694183	-2.07162666320801	0.192359581589699	0.333340704441071	0.0674062445759773
2.54214382171631	-1.10631251335144	-2.07297730445862	0.192443668842316	0.333474189043045	0.0673967376351357
2.5390477180481	-1.10552084445953	-2.07578301429749	0.19243785738945	0.333729207515717	0.0673125237226486
2.53587007522583	-1.10125386714935	-2.07917141914368	0.192557901144028	0.333755612373352	0.0674438625574112
2.5359046459198	-1.09594762325287	-2.07516646385193	0.192565456032753	0.333909898996353	0.0676240250468254
2.5439715385437	-1.09249269962311	-2.07096767425537	0.192516684532166	0.333916157484055	0.0676640048623085
2.53569960594177	-1.09070909023285	-2.07058501243591	0.192588731646538	0.333944648504257	0.067778117954731
2.53550982475281	-1.08890020847321	-2.07465219497681	0.192530617117882	0.334054797887802	0.0677431374788284
2.5322093963623	-1.08363616466522	-2.07060098648071	0.192628189921379	0.333958953619003	0.0676800981163979
2.52420020103455	-1.08736443519592	-2.06902003288269	0.192564234137535	0.334047436714172	0.0675486847758293
2.52113509178162	-1.07828462123871	-2.07079815864563	0.192741572856903	0.334110081195831	0.0673608556389809
2.51590085029602	-1.08198535442352	-2.07222318649292	0.192679688334465	0.334205746650696	0.0672515630722046
2.51344585418701	-1.07850015163422	-2.07442736625671	0.192753881216049	0.334194839000702	0.0671036317944527
2.51112794876099	-1.07870936393738	-2.06889700889587	0.192740052938461	0.334314733743668	0.067022480070591
2.50991654396057	-1.07639980316162	-2.06927037239075	0.192757561802864	0.334448218345642	0.0669073909521103
2.50304865837097	-1.07069098949432	-2.06752395629883	0.192943781614304	0.334503591060638	0.0668887346982956
2.49749040603638	-1.07048034667969	-2.06878900527954	0.192891240119934	0.334608376026154	0.0667942315340042
2.50091314315796	-1.06974875926971	-2.06661748886108	0.192981347441673	0.334656924009323	0.0667522400617599
2.49794101715088	-1.0663195848465	-2.07088279724121	0.193012103438377	0.33466163277626	0.066968746483326
2.49661183357239	-1.06985294818878	-2.07242965698242	0.192972749471664	0.334751695394516	0.067165806889534
2.4992516040802	-1.06413555145264	-2.07111954689026	0.193128138780594	0.33475661277771	0.0672322884202003
2.49795293807983	-1.06481885910034	-2.07035374641418	0.193130314350128	0.334910988807678	0.0672868862748146
2.49686789512634	-1.06277406215668	-2.0695219039917	0.193148449063301	0.334871888160706	0.0673025250434875
2.49463224411011	-1.06053984165192	-2.06335115432739	0.193191185593605	0.334980845451355	0.0672961175441742
2.49321556091309	-1.05646920204163	-2.06914758682251	0.193304568529129	0.335054755210876	0.0672173649072647
2.4880850315094	-1.05339682102203	-2.06575918197632	0.193348035216331	0.335179448127747	0.0673584043979645
2.49099779129028	-1.05446004867554	-2.06812572479248	0.193254634737968	0.33524414896965	0.0672914758324623
2.48562788963318	-1.0506010055542	-2.06394290924072	0.193454891443253	0.335294961929321	0.0673410966992378
2.48229694366455	-1.04745090007782	-2.06310176849365	0.193408101797104	0.335441529750824	0.0672822818160057
2.47862243652344	-1.04237377643585	-2.06437993049622	0.193482890725136	0.335419625043869	0.067202240228653
2.47217583656311	-1.04400277137756	-2.06050777435303	0.193493738770485	0.335538029670715	0.067113108932972
2.46738886833191	-1.04490005970001	-2.06409025192261	0.193548500537872	0.335618108510971	0.0671180784702301
2.46033573150635	-1.04037046432495	-2.06552410125732	0.193761914968491	0.335700303316116	0.0671182051301003
2.46111822128296	-1.03920364379883	-2.06795525550842	0.193650305271149	0.335818529129028	0.066988468170166
2.45194029808044	-1.03838682174683	-2.06824946403503	0.19378936290741	0.335864692926407	0.0669232383370399
2.45655870437622	-1.03984010219574	-2.07468843460083	0.193864658474922	0.335931330919266	0.066979207098484
2.45984864234924	-1.0368834733963	-2.06643843650818	0.193944215774536	0.33598530292511	0.0671997889876366
2.46184587478638	-1.03819036483765	-2.06965374946594	0.193849295377731	0.33602449297905	0.0674688443541527
2.46470093727112	-1.03734946250916	-2.07103061676025	0.193856224417686	0.336071312427521	0.0676062628626823
2.46378135681152	-1.0389621257782	-2.06770730018616	0.193911388516426	0.336196184158325	0.0676830485463142
2.46533989906311	-1.03492414951324	-2.06343460083008	0.193923354148865	0.336138695478439	0.0675985962152481
2.46201825141907	-1.03095376491547	-2.06474590301514	0.193961501121521	0.336193889379501	0.0676147043704987
2.46219182014465	-1.02954471111298	-2.07128238677979	0.193998381495476	0.33631643652916	0.0675495713949203
2.45553207397461	-1.026038646698	-2.06829714775085	0.194099649786949	0.336366504430771	0.0675783753395081
2.4540650844574	-1.02421772480011	-2.0689332485199	0.194124460220337	0.336515545845032	0.067588746547699
2.44970369338989	-1.02404963970184	-2.06791305541992	0.194291666150093	0.336581647396088	0.0676075369119644
2.4427924156189	-1.02312934398651	-2.07343554496765	0.194400325417519	0.336652308702469	0.0676411166787148
2.44473719596863	-1.02475237846375	-2.07018613815308	0.194316506385803	0.336726009845734	0.0676032230257988
2.44188141822815	-1.02325046062469	-2.06805968284607	0.194427788257599	0.336855500936508	0.0674688518047333
2.44012904167175	-1.02649068832397	-2.06635117530823	0.194384589791298	0.337003529071808	0.0673506185412407
2.43771815299988	-1.02173209190369	-2.06650876998901	0.194471657276154	0.336966931819916	0.0671595335006714
2.43240833282471	-1.02479684352875	-2.06528067588806	0.194421976804733	0.337042093276978	0.0669678747653961
2.4323091506958	-1.02262020111084	-2.06557607650757	0.194522872567177	0.337007790803909	0.0670073181390762
2.44191670417786	-1.02309393882751	-2.06518220901489	0.194436326622963	0.337042093276978	0.0670147836208344
2.43774104118347	-1.02367830276489	-2.06316089630127	0.194368809461594	0.336921453475952	0.0670086294412613
2.44456386566162	-1.02086555957794	-2.06394243240356	0.194288060069084	0.336919188499451	0.0667872950434685
2.44246649742126	-1.02319478988647	-2.06003665924072	0.194291889667511	0.33673158288002	0.0666333958506584
2.44347167015076	-1.01970660686493	-2.0647668838501	0.194077968597412	0.336612641811371	0.0663755014538765
2.44401335716248	-1.01530992984772	-2.05609273910522	0.193963721394539	0.336346656084061	0.065983921289444
2.44216132164001	-1.01628220081329	-2.05630564689636	0.193881794810295	0.336287170648575	0.0657325759530067
2.44291710853577	-1.01947498321533	-2.05801153182983	0.193784132599831	0.336148798465729	0.0654835253953934
2.438884973526	-1.01583433151245	-2.0603654384613	0.193784296512604	0.336053162813187	0.0653326734900475
2.44107127189636	-1.01648569107056	-2.05972933769226	0.193678870797157	0.335895329713821	0.0651233419775963
2.43886637687683	-1.01548326015472	-2.05825972557068	0.19366392493248	0.335736393928528	0.0649336948990822
2.4423348903656	-1.01712775230408	-2.05217003822327	0.193536549806595	0.335699409246445	0.0647746846079826
2.44391131401062	-1.015580534935	-2.0560131072998	0.193455040454865	0.33566015958786	0.0645982474088669
2.44121074676514	-1.01244354248047	-2.04959750175476	0.19340580701828	0.335555642843246	0.0644220560789108
2.44044184684753	-1.01334309577942	-2.0495274066925	0.193260461091995	0.33543136715889	0.0642055124044418
2.43799614906311	-1.01134395599365	-2.04816651344299	0.193200930953026	0.335346102714539	0.0638975501060486
2.43180656433105	-1.01121652126312	-2.04753303527832	0.193230524659157	0.335336923599243	0.0636754557490349
2.43684363365173	-1.01610362529755	-2.05215358734131	0.193208530545235	0.335271090269089	0.063726045191288
2.43697834014893	-1.01062452793121	-2.04799699783325	0.193245559930801	0.335137754678726	0.0637509077787399
2.43811583518982	-1.01154553890228	-2.04337239265442	0.193136379122734	0.33514478802681	0.0637791976332664
2.43805289268494	-1.01155948638916	-2.04389333724976	0.19307816028595	0.335083961486816	0.0636736080050468
2.43763494491577	-1.01154017448425	-2.04379677772522	0.193029344081879	0.335019499063492	0.0635519772768021
2.43495440483093	-1.00911796092987	-2.04211258888245	0.193012177944183	0.334990322589874	0.0633562505245209
2.43549489974976	-1.01103079319	-2.04285311698914	0.192939817905426	0.334955275058746	0.0632115453481674
2.43540096282959	-1.00586032867432	-2.04738926887512	0.192976772785187	0.334934502840042	0.0631073787808418
2.43225264549255	-1.00844538211823	-2.04232430458069	0.192932829260826	0.335029810667038	0.0631069540977478
2.4301745891571	-1.00146806240082	-2.04689645767212	0.193050920963287	0.335003316402435	0.0630333349108696
2.42982602119446	-1.00210618972778	-2.0488977432251	0.192989602684975	0.335058182477951	0.0630800127983093
2.42676591873169	-1.00181519985199	-2.04473185539246	0.193014323711395	0.334925621747971	0.0629963427782059
2.42434096336365	-0.999072194099426	-2.04598546028137	0.192980647087097	0.335055381059647	0.0629904866218567
2.42976403236389	-0.999384582042694	-2.04648756980896	0.192929923534393	0.334978729486465	0.0627919584512711
2.42377018928528	-1.00096905231476	-2.04208302497864	0.192884564399719	0.334939002990723	0.0627793967723846
2.42116189002991	-1.00086581707001	-2.04263925552368	0.192992925643921	0.334910184144974	0.0627275258302689
2.42248368263245	-1.00118660926819	-2.0463490486145	0.192913770675659	0.334904879331589	0.062626525759697
2.42008638381958	-1.00395309925079	-2.04638814926147	0.192946523427963	0.334951519966125	0.0623741038143635
2.4188539981842	-1.00074291229248	-2.04676342010498	0.193064600229263	0.335016191005707	0.0623486414551735
2.42486786842346	-1.00585675239563	-2.04375982284546	0.192946180701256	0.33499813079834	0.0624430552124977
2.43003106117249	-1.00501227378845	-2.04664421081543	0.192893147468567	0.334917843341827	0.0627457350492477
2.43144464492798	-1.00762474536896	-2.04156446456909	0.19285874068737	0.334753751754761	0.0628521665930748
2.4348087310791	-1.01110136508942	-2.03679490089417	0.192737609148026	0.33470693230629	0.0628138333559036
2.43875932693481	-1.01148188114166	-2.04049253463745	0.192685082554817	0.334519028663635	0.0626241639256477
2.43887257575989	-1.01318550109863	-2.03777050971985	0.192549586296082	0.334520697593689	0.0624624267220497
2.44273591041565	-1.01546084880829	-2.03652000427246	0.192387655377388	0.334441989660263	0.0621749721467495
2.43998646736145	-1.01482260227203	-2.02910017967224	0.192340210080147	0.33425098657608	0.0619247145950794
2.43881869316101	-1.01730418205261	-2.03007030487061	0.192114606499672	0.33414614200592	0.0614746175706387
2.43441319465637	-1.01830399036407	-2.02532768249512	0.1920345723629	0.334065794944763	0.0608865283429623
2.42332887649536	-1.02232456207275	-2.01963376998901	0.191974371671677	0.334134578704834	0.0604188144207001
2.42133450508118	-1.02238154411316	-2.02988314628601	0.191924884915352	0.334009289741516	0.0600556507706642
2.41845178604126	-1.02209031581879	-2.03098011016846	0.192040428519249	0.333925008773804	0.0599269866943359
2.41866707801819	-1.02349019050598	-2.02737665176392	0.191954582929611	0.334057629108429	0.0598035641014576
2.42421746253967	-1.02309060096741	-2.02163410186768	0.191966012120247	0.333988606929779	0.0596918985247612
2.4182755947113	-1.01839172840118	-2.02037620544434	0.191942095756531	0.334017723798752	0.0596512369811535
2.42467856407166	-1.01644349098206	-2.02488565444946	0.191945105791092	0.33414825797081	0.0595480985939503
2.42252731323242	-1.01193594932556	-2.02313113212585	0.192099064588547	0.334115326404572	0.0595623515546322
2.42516422271729	-1.00992584228516	-2.02663373947144	0.192135900259018	0.334181427955627	0.059570450335741
2.42883825302124	-1.00783801078796	-2.02839016914368	0.192212253808975	0.334302455186844	0.0596394389867783
2.42708110809326	-1.00625789165497	-2.03057503700256	0.192335143685341	0.334408700466156	0.0598457716405392
2.4307165145874	-1.00715661048889	-2.03279590606689	0.192472144961357	0.334556549787521	0.0600510165095329
2.43501329421997	-1.00516068935394	-2.03180742263794	0.192561104893684	0.334655344486237	0.0602793246507645
2.4376060962677	-1.00699257850647	-2.03703784942627	0.192708596587181	0.334810227155685	0.0604555904865265
2.44170451164246	-1.00651776790619	-2.03611302375793	0.192732483148575	0.335045129060745	0.0605443194508553
2.44092750549316	-1.00320518016815	-2.03443503379822	0.192866861820221	0.335113912820816	0.0606381334364414
2.44247484207153	-1.00288891792297	-2.03857851028442	0.192882835865021	0.335265159606934	0.0607564933598042
2.44453477859497	-0.998582005500793	-2.04095077514648	0.193069666624069	0.335336178541183	0.0607729330658913
2.4474949836731	-1.00108730792999	-2.04108047485352	0.193050116300583	0.335547775030136	0.0607921928167343
2.44865560531616	-0.998271107673645	-2.04237627983093	0.193171203136444	0.335570484399796	0.0607447735965252
2.44688773155212	-0.99826967716217	-2.0422089099884	0.193219020962715	0.335762858390808	0.060692835599184
2.44683146476746	-1.00241243839264	-2.05102753639221	0.193379014730453	0.335839122533798	0.0606947802007198
2.44805026054382	-1.00243258476257	-2.05002999305725	0.193520247936249	0.335904449224472	0.0605668276548386
2.45014190673828	-1.00518465042114	-2.05178093910217	0.193499162793159	0.336101949214935	0.0604774467647076
2.45661473274231	-1.00609803199768	-2.0519061088562	0.193525180220604	0.336255252361298	0.0602594688534737
2.45204305648804	-1.00351369380951	-2.05727529525757	0.193683102726936	0.336385488510132	0.0601493045687675
2.46005439758301	-1.00599443912506	-2.05603170394897	0.193666771054268	0.336505502462387	0.0599713288247585
2.45803999900818	-1.00215303897858	-2.05308485031128	0.193723738193512	0.336565375328064	0.059823676943779
2.45995736122131	-1.00535237789154	-2.06038570404053	0.193697363138199	0.336624145507813	0.0595821961760521
2.46244668960571	-1.00210082530975	-2.0580620765686	0.193834245204926	0.336662083864212	0.0593778342008591
2.46464085578918	-1.00842487812042	-2.0582480430603	0.193808346986771	0.33678126335144	0.0591304637491703
2.46221041679382	-1.00292837619781	-2.06003141403198	0.193910673260689	0.33679860830307	0.0588505044579506
2.4646897315979	-1.00992107391357	-2.06228017807007	0.19391356408596	0.336960673332214	0.0584995858371258
2.46872687339783	-1.01420950889587	-2.06473159790039	0.194041192531586	0.336909651756287	0.0585012808442116
2.47020602226257	-1.01628017425537	-2.0657331943512	0.194033026695251	0.336982876062393	0.058696661144495
2.4863817691803	-1.01829445362091	-2.06601786613464	0.193954929709435	0.336854815483093	0.0587558299303055
2.48660826683044	-1.02124917507172	-2.06388878822327	0.193935453891754	0.336823165416718	0.0586996525526047
2.49213695526123	-1.02277493476868	-2.06570243835449	0.193801462650299	0.336720436811447	0.0584095343947411
2.49037504196167	-1.01973676681519	-2.06571745872498	0.193770557641983	0.336744725704193	0.0580556876957417
2.4871129989624	-1.02070903778076	-2.06420564651489	0.193719610571861	0.336717009544373	0.0578154698014259
2.48894166946411	-1.01705861091614	-2.07077670097351	0.193664491176605	0.336648643016815	0.0575668886303902
2.48569250106812	-1.01209664344788	-2.06141519546509	0.19370511174202	0.336528211832047	0.0574343577027321
2.48986029624939	-1.01204919815063	-2.0630943775177	0.193543374538422	0.336539804935455	0.057223204523325
2.48633694648743	-1.01183605194092	-2.0714898109436	0.193595290184021	0.33635401725769	0.0570377111434937
2.48273015022278	-1.01161420345306	-2.07239842414856	0.19352725148201	0.336351841688156	0.0569122321903706
2.48358106613159	-1.01445960998535	-2.07029986381531	0.193547159433365	0.336262553930283	0.0567052513360977
2.48026633262634	-1.01514732837677	-2.06580281257629	0.193538054823875	0.336170196533203	0.0564994812011719
2.47826027870178	-1.0117404460907	-2.07384276390076	0.193473786115646	0.336132198572159	0.0562168098986149
2.48105645179749	-1.01393616199493	-2.07280874252319	0.193380519747734	0.336009830236435	0.0559709295630455
2.48212289810181	-1.01577568054199	-2.07283544540405	0.193341732025146	0.335919141769409	0.0557532832026482
2.4794328212738	-1.01240849494934	-2.06853628158569	0.193290367722511	0.335875749588013	0.0555866733193398
2.48267388343811	-1.01322484016418	-2.07135081291199	0.193167224526405	0.335835248231888	0.0553352236747742
2.47132182121277	-1.01221644878387	-2.06843256950378	0.193182528018951	0.335748285055161	0.0550151839852333
2.47500467300415	-1.0125150680542	-2.0756151676178	0.193220868706703	0.335719555616379	0.0548150427639484
2.48774027824402	-1.01280915737152	-2.07339763641357	0.193044379353523	0.335565775632858	0.0549135841429234
2.48622584342957	-1.01230728626251	-2.07101821899414	0.192931488156319	0.335341393947601	0.0550517290830612
2.48901844024658	-1.01628255844116	-2.07003831863403	0.192837089300156	0.335136771202087	0.0550906322896481
2.49504852294922	-1.01690542697906	-2.07361769676209	0.192657262086868	0.334977209568024	0.0549230203032494
2.4937686920166	-1.01282405853271	-2.0626232624054	0.192545622587204	0.33474600315094	0.0546486005187035
2.49225521087646	-1.01717400550842	-2.06599259376526	0.19240240752697	0.334664583206177	0.0543562918901443
2.49266767501831	-1.01415050029755	-2.06827783584595	0.192292764782906	0.334529876708984	0.0540604181587696
2.49104332923889	-1.00701904296875	-2.06569933891296	0.192238286137581	0.334253311157227	0.0538143627345562
2.48555636405945	-1.0062358379364	-2.06526303291321	0.192267969250679	0.334280610084534	0.0536166988313198
2.47967600822449	-1.00651788711548	-2.07202529907227	0.192225649952888	0.334232360124588	0.0534220188856125
2.47497177124023	-1.00655424594879	-2.063645362854	0.192285254597664	0.334131449460983	0.0532830208539963
2.47308802604675	-1.00662136077881	-2.06675505638123	0.192238554358482	0.334194958209991	0.0531294532120228
2.47140383720398	-1.00493311882019	-2.06537055969238	0.192239955067635	0.334418386220932	0.053012527525425
2.46410346031189	-1.00178778171539	-2.06029272079468	0.192306265234947	0.334379702806473	0.0529820807278156
2.4622790813446	-1.0029444694519	-2.06341314315796	0.192281380295753	0.334395170211792	0.0528262220323086
2.45907068252563	-1.00001192092896	-2.07146549224854	0.192400708794594	0.334611862897873	0.0527735538780689
2.45057415962219	-1.00404107570648	-2.06975388526917	0.192505359649658	0.334820866584778	0.052664939314127
2.45020318031311	-1.00659883022308	-2.07847142219543	0.19271032512188	0.335045874118805	0.0527763031423092
2.45254445075989	-1.00851333141327	-2.07704496383667	0.192839980125427	0.335226118564606	0.0531218983232975
2.45423698425293	-1.01225662231445	-2.07635426521301	0.192934587597847	0.335419028997421	0.0533346571028233
2.45133805274963	-1.01341152191162	-2.08098363876343	0.193094566464424	0.335630863904953	0.0535977222025394
2.45952582359314	-1.01735925674438	-2.07944893836975	0.19312284886837	0.335841298103333	0.0536511726677418
2.4532253742218	-1.02132713794708	-2.08113694190979	0.193337246775627	0.336071729660034	0.0536576732993126
2.45242047309875	-1.02170515060425	-2.08726763725281	0.193439468741417	0.336373180150986	0.0535575672984123
2.44962501525879	-1.02473270893097	-2.08537149429321	0.193622887134552	0.336696982383728	0.0535396784543991
2.45145130157471	-1.02771520614624	-2.08758568763733	0.193868964910507	0.336881577968597	0.0534286871552467
2.44844508171082	-1.03008031845093	-2.09009552001953	0.194028005003929	0.337338536977768	0.05345119535923
2.44881391525269	-1.033611536026	-2.09305787086487	0.194245859980583	0.337734311819077	0.0533524230122566
2.44609498977661	-1.03547346591949	-2.09396481513977	0.194459363818169	0.338154584169388	0.0533405616879463
2.45107316970825	-1.0433474779129	-2.09512305259705	0.194583863019943	0.338602423667908	0.0532355792820454
2.45140099525452	-1.0444028377533	-2.09227252006531	0.194891482591629	0.338944852352142	0.0530987530946732
2.44905757904053	-1.04870271682739	-2.1012065410614	0.195091441273689	0.339291900396347	0.0529695488512516
2.45032691955566	-1.05542397499084	-2.10622000694275	0.19518680870533	0.339771509170532	0.0528107061982155
2.44836854934692	-1.0597220659256	-2.10812425613403	0.195523992180824	0.340139746665955	0.0527534186840057
2.44815731048584	-1.0669184923172	-2.11223316192627	0.195703983306885	0.340540051460266	0.0526812300086021
2.45219659805298	-1.0712593793869	-2.11179542541504	0.195998847484589	0.340884119272232	0.0526520684361458
2.45438122749329	-1.07442438602448	-2.11639356613159	0.196108683943748	0.341358780860901	0.0527252033352852
2.45925331115723	-1.08041954040527	-2.11264610290527	0.196228161454201	0.341805726289749	0.0526282005012035
2.4609203338623	-1.08055329322815	-2.12158823013306	0.196521058678627	0.342052310705185	0.0526741109788418
2.46104669570923	-1.08078050613403	-2.11839532852173	0.196703404188156	0.342407822608948	0.052733201533556
2.46499609947205	-1.08366358280182	-2.12043952941895	0.196708604693413	0.342671006917953	0.0527776032686234
2.46763062477112	-1.08559608459473	-2.12119269371033	0.196948796510696	0.34286430478096	0.0528272092342377
2.46852469444275	-1.09123480319977	-2.12847113609314	0.197005450725555	0.343059539794922	0.0529365055263042
2.47012186050415	-1.09080028533936	-2.11616206169128	0.197209760546684	0.343287259340286	0.0529860854148865
2.46919727325439	-1.09337723255157	-2.12665462493896	0.197216898202896	0.34347340464592	0.0530799180269241
2.47263860702515	-1.09525108337402	-2.12050032615662	0.197330340743065	0.343470275402069	0.0531305409967899
2.47589612007141	-1.0989578962326	-2.12481307983398	0.197341352701187	0.343677461147308	0.0532362908124924
2.48037528991699	-1.10029208660126	-2.12704634666443	0.197337880730629	0.343806773424149	0.0533411018550396
2.47874617576599	-1.09978985786438	-2.12295174598694	0.197420567274094	0.343863517045975	0.0534012652933598
2.48430371284485	-1.10189688205719	-2.12222194671631	0.197351664304733	0.343896806240082	0.0534510910511017
2.48203778266907	-1.10008347034454	-2.11814737319946	0.197429865598679	0.343915641307831	0.0535103194415569
2.48747849464417	-1.10109090805054	-2.12015724182129	0.197373867034912	0.343912243843079	0.0536221712827683
2.48880076408386	-1.09552371501923	-2.11833024024963	0.197380200028419	0.343811422586441	0.0536555573344231
2.49010753631592	-1.0966911315918	-2.11816549301147	0.197343274950981	0.343827456235886	0.0537577420473099
2.49474048614502	-1.10217952728271	-2.11559891700745	0.19726400077343	0.343703418970108	0.0538654513657093
2.49323439598084	-1.10046720504761	-2.11528921127319	0.197204619646072	0.343653649091721	0.0539157353341579
2.49260425567627	-1.10077214241028	-2.11929750442505	0.197225779294968	0.343562245368958	0.053977195173502
2.49778723716736	-1.10318410396576	-2.11889266967773	0.197159841656685	0.343354672193527	0.0539663843810558
2.50138711929321	-1.10252368450165	-2.11694574356079	0.19704906642437	0.343331634998322	0.0539608225226402
2.50517511367798	-1.10663485527039	-2.11336445808411	0.196869969367981	0.343242764472961	0.0539608150720596
2.50196480751038	-1.1055074930191	-2.11659073829651	0.196899861097336	0.343130171298981	0.0539643466472626
2.50602912902832	-1.1047670841217	-2.117356300354	0.196792379021645	0.343024581670761	0.0538626536726952
2.50756239891052	-1.10445606708527	-2.11192870140076	0.196816578507423	0.342872619628906	0.053986381739378
2.51914572715759	-1.10769200325012	-2.11310577392578	0.196588963270187	0.34269380569458	0.0541931726038456
2.52276945114136	-1.10961580276489	-2.10833597183228	0.196463480591774	0.342501521110535	0.0543696582317352
2.52845501899719	-1.10837233066559	-2.10522556304932	0.196353748440742	0.342199891805649	0.0543396025896072
2.52795600891113	-1.1109002828598	-2.10446834564209	0.196139022707939	0.34211277961731	0.0542569570243359
2.52989959716797	-1.1106812953949	-2.10770273208618	0.196073666214943	0.341784060001373	0.0540928803384304
2.53122591972351	-1.11218309402466	-2.10346174240112	0.195890754461288	0.3416827917099	0.0539452657103539
2.53295969963074	-1.10836005210876	-2.10139083862305	0.19592073559761	0.341480880975723	0.0538433231413364
2.53391695022583	-1.10957300662994	-2.10396933555603	0.195780262351036	0.3413105905056	0.0537553764879704
2.53580904006958	-1.10328602790833	-2.10036444664001	0.195720255374908	0.341075599193573	0.0536618568003178
2.53600740432739	-1.10321843624115	-2.10255861282349	0.195522531867027	0.340918809175491	0.0535087920725346
2.53677535057068	-1.10233318805695	-2.09926533699036	0.195405170321465	0.340765446424484	0.0533687248826027
2.53721928596497	-1.10406565666199	-2.09574222564697	0.19530114531517	0.340593904256821	0.0532118380069733
2.53515219688416	-1.09692478179932	-2.10021710395813	0.195223465561867	0.340347647666931	0.0531158000230789
2.53952956199646	-1.0998387336731	-2.09945106506348	0.195004314184189	0.340175241231918	0.0529262088239193
2.53825998306274	-1.09931492805481	-2.0942018032074	0.194966405630112	0.339917570352554	0.0528512746095657
2.53212976455688	-1.09826326370239	-2.08973550796509	0.19485267996788	0.339827924966812	0.0527124032378197
2.53824687004089	-1.09894096851349	-2.0997793674469	0.194740831851959	0.339541554450989	0.052574161440134
2.53943181037903	-1.09832382202148	-2.09503507614136	0.19466744363308	0.339396566152573	0.0524252168834209
2.53817796707153	-1.09663474559784	-2.0885374546051	0.194588392972946	0.339311122894287	0.0522865764796734
2.54177212715149	-1.09504330158234	-2.09762263298035	0.194358319044113	0.33910670876503	0.0521417073905468
2.54073739051819	-1.09548008441925	-2.09062767028809	0.194238275289536	0.338878482580185	0.0520217269659042
2.54034233093262	-1.09172666072845	-2.09249520301819	0.194177523255348	0.338684648275375	0.0519335456192493
2.53961944580078	-1.09242749214172	-2.09448313713074	0.194129168987274	0.338506132364273	0.0518588945269585
2.54431390762329	-1.09659731388092	-2.08535432815552	0.193947300314903	0.338502764701843	0.0516713671386242
2.54232025146484	-1.09014666080475	-2.08752083778381	0.193853631615639	0.338206797838211	0.0515264496207237
2.53870034217834	-1.09037530422211	-2.08566427230835	0.193827092647552	0.338054299354553	0.0514325276017189
2.53256154060364	-1.08861124515533	-2.0834789276123	0.193719536066055	0.33798211812973	0.0511912442743778
2.53990936279297	-1.09261238574982	-2.09285759925842	0.193732917308807	0.337812483310699	0.0512790121138096
2.54615330696106	-1.09262001514435	-2.08544182777405	0.193487897515297	0.337723553180695	0.051476001739502
2.55056500434875	-1.09435260295868	-2.08660078048706	0.19337822496891	0.337478011846542	0.0515596456825733
2.55141925811768	-1.0924825668335	-2.07789063453674	0.193247884511948	0.337363511323929	0.0514734089374542
2.55076098442078	-1.09078729152679	-2.0791220664978	0.193173110485077	0.337113291025162	0.0513468720018864
2.55108404159546	-1.09139323234558	-2.07093548774719	0.192977726459503	0.336998283863068	0.051269855350256
2.54955577850342	-1.0874969959259	-2.07910299301147	0.192857250571251	0.336723744869232	0.0510642863810062
2.55011701583862	-1.08736109733582	-2.0780394077301	0.192802935838699	0.33668315410614	0.0510365180671215
2.54641628265381	-1.08826744556427	-2.08056330680847	0.192727878689766	0.33647608757019	0.0509972460567951
2.54651379585266	-1.0874457359314	-2.07010865211487	0.192653343081474	0.336368411779404	0.0509495548903942
2.54232716560364	-1.08718514442444	-2.06957960128784	0.19260148704052	0.336407661437988	0.050947405397892
2.54183530807495	-1.0852929353714	-2.07062435150146	0.192502900958061	0.33631557226181	0.0509342029690742
2.54590797424316	-1.08526873588562	-2.06964945793152	0.192419126629829	0.336207926273346	0.05086275562644
2.53885006904602	-1.08491826057434	-2.07422709465027	0.19246207177639	0.336126863956451	0.0509329959750175
2.53884530067444	-1.08765697479248	-2.0612895488739	0.192440956830978	0.336127191781998	0.0509600341320038
2.53696155548096	-1.08555436134338	-2.06483316421509	0.192386731505394	0.33624741435051	0.0511593073606491
2.53580713272095	-1.08823192119598	-2.06753611564636	0.192272678017616	0.336260497570038	0.051262978464365
2.53618979454041	-1.08206760883331	-2.06393146514893	0.192398354411125	0.336150884628296	0.0512594655156136
2.53420615196228	-1.08373916149139	-2.06575417518616	0.192335084080696	0.336305439472198	0.0514006204903126
2.52986478805542	-1.0869288444519	-2.06485176086426	0.192332580685616	0.336311131715775	0.0515130758285522
2.52602195739746	-1.08677172660828	-2.07054686546326	0.192431688308716	0.336302220821381	0.051777359098196
2.52724599838257	-1.08894622325897	-2.06189489364624	0.19244110584259	0.336407780647278	0.0519974194467068
2.53017687797546	-1.08593201637268	-2.06058883666992	0.192484304308891	0.336559921503067	0.0522681511938572
2.52815914154053	-1.08321464061737	-2.05608367919922	0.192482471466064	0.336619973182678	0.0524541698396206
2.52750158309937	-1.08446419239044	-2.05718421936035	0.192589491605759	0.336691826581955	0.0526385419070721
2.52452492713928	-1.08830428123474	-2.06059694290161	0.192552015185356	0.336838692426682	0.052854236215353
2.52170729637146	-1.08680582046509	-2.06181383132935	0.192681476473808	0.336959093809128	0.0531394965946674
2.52219486236572	-1.08985567092896	-2.05969285964966	0.192823052406311	0.33713299036026	0.0533288270235062
2.520183801651	-1.09147357940674	-2.05768990516663	0.192882999777794	0.337222903966904	0.0535449497401714
2.51854586601257	-1.09454894065857	-2.06234312057495	0.192967846989632	0.337502062320709	0.0538850948214531
2.51935458183289	-1.09493768215179	-2.0584876537323	0.193013444542885	0.337742537260056	0.054059024900198
2.51900601387024	-1.09217977523804	-2.05583453178406	0.193123012781143	0.337895750999451	0.0542141832411289
2.51511383056641	-1.09522199630737	-2.05987620353699	0.193279355764389	0.33815985918045	0.0545578226447105
2.51760387420654	-1.10120296478271	-2.0644862651825	0.193400099873543	0.33827468752861	0.0549852214753628
2.51490116119385	-1.10127651691437	-2.06469655036926	0.193444386124611	0.338461399078369	0.0553022436797619
2.51904797554016	-1.10480451583862	-2.0567626953125	0.193551808595657	0.338715761899948	0.0556901358067989
2.51802849769592	-1.10923373699188	-2.05641674995422	0.193606793880463	0.338973760604858	0.0558928065001965
2.5182728767395	-1.11016690731049	-2.05792593955994	0.193736359477043	0.339094549417496	0.0561143830418587
2.51521110534668	-1.11264026165009	-2.05678558349609	0.193857610225677	0.339379996061325	0.0563144013285637
2.51473927497864	-1.11255788803101	-2.06104326248169	0.193901747465134	0.339468657970428	0.0565161518752575
2.51199054718018	-1.11435437202454	-2.05933690071106	0.19407607614994	0.339657127857208	0.0567199066281319
2.50799226760864	-1.11768484115601	-2.06236338615417	0.194111436605453	0.339879244565964	0.056935828179121
2.50805497169495	-1.11716198921204	-2.06086540222168	0.194263800978661	0.340082734823227	0.0571896620094776
2.50050497055054	-1.12197995185852	-2.06301712989807	0.194464415311813	0.340245485305786	0.0574848279356956
2.50267291069031	-1.1246691942215	-2.06144666671753	0.19450643658638	0.340459764003754	0.0576972663402557
2.50156140327454	-1.12854158878326	-2.05837249755859	0.194644793868065	0.340608805418015	0.0579374358057976
2.50466585159302	-1.13374078273773	-2.06390881538391	0.194682165980339	0.340749174356461	0.0580951161682606
2.50341439247131	-1.13296163082123	-2.06266975402832	0.194811403751373	0.340994417667389	0.0582793056964874
2.50391101837158	-1.13826406002045	-2.06314849853516	0.194775640964508	0.341217845678329	0.058453444391489
2.50330924987793	-1.14067077636719	-2.069171667099	0.19490709900856	0.341264635324478	0.0586422607302666
2.50413060188293	-1.14287841320038	-2.06002497673035	0.194885089993477	0.341502130031586	0.0588688962161541
2.49755144119263	-1.1447514295578	-2.06200575828552	0.195113077759743	0.341607987880707	0.0590375326573849
2.50092768669128	-1.14697253704071	-2.064777135849	0.195050254464149	0.341766208410263	0.0591550283133984
2.49814653396606	-1.14444839954376	-2.05922055244446	0.19517870247364	0.341757655143738	0.059245515614748
2.50060343742371	-1.14636790752411	-2.06816339492798	0.19517020881176	0.341791391372681	0.0592692792415619
2.49922871589661	-1.1539226770401	-2.05849409103394	0.19512277841568	0.341897517442703	0.0593030713498592
2.4945056438446	-1.14859819412231	-2.06369829177856	0.195273265242577	0.341927707195282	0.0593702308833599
2.49337148666382	-1.15715551376343	-2.06360936164856	0.195256978273392	0.342074394226074	0.0594448447227478
2.48917675018311	-1.15196025371552	-2.06369638442993	0.195342168211937	0.342086404561996	0.0594591274857521
2.48937106132507	-1.15689647197723	-2.06659865379334	0.19525583088398	0.342213124036789	0.0593888275325298
2.48342752456665	-1.15727782249451	-2.06018137931824	0.195293262600899	0.342140883207321	0.0593529976904392
2.48634600639343	-1.15869462490082	-2.06291961669922	0.195304557681084	0.342168807983398	0.059233520179987
2.48138380050659	-1.15560126304626	-2.06133317947388	0.195366069674492	0.342156410217285	0.059165108948946
2.48489570617676	-1.1625394821167	-2.06153535842896	0.195245563983917	0.342254728078842	0.0590193085372448
2.4834144115448	-1.16227877140045	-2.05881905555725	0.195149853825569	0.342176616191864	0.0589003227651119
2.47791814804077	-1.16218936443329	-2.05306792259216	0.19515173137188	0.342237740755081	0.0588135272264481
2.48028826713562	-1.16505324840546	-2.05306363105774	0.195097804069519	0.342134833335876	0.0586096532642841
2.47602272033691	-1.16041195392609	-2.05666184425354	0.195085480809212	0.342041552066803	0.0584935322403908
2.4806535243988	-1.16426169872284	-2.04731845855713	0.194961115717888	0.341971814632416	0.0583596229553223
2.47638750076294	-1.1640031337738	-2.0525586605072	0.194937497377396	0.341822862625122	0.0582373328506947
2.48016786575317	-1.16625225543976	-2.04695153236389	0.194778800010681	0.341785401105881	0.0580097436904907
2.47072243690491	-1.16840767860413	-2.04442477226257	0.194795161485672	0.341731876134872	0.0578604154288769
2.4739203453064	-1.16749751567841	-2.04649543762207	0.194614931941032	0.341673612594604	0.0576777718961239
2.46822786331177	-1.16986072063446	-2.04667234420776	0.194684073328972	0.341513454914093	0.0575113780796528
2.46647787094116	-1.17287111282349	-2.04028630256653	0.194576218724251	0.3414606153965	0.0573573298752308
2.46865630149841	-1.17733597755432	-2.0408399105072	0.19450768828392	0.341370135545731	0.0571849904954433
2.4652955532074	-1.17407608032227	-2.03665614128113	0.194417014718056	0.341288924217224	0.0570673681795597
2.47028756141663	-1.17267763614655	-2.0385890007019	0.194327771663666	0.341168195009232	0.0569225251674652
2.46982860565186	-1.17658531665802	-2.0338077545166	0.194242611527443	0.341110795736313	0.05687091127038
2.47358369827271	-1.17820119857788	-2.03047752380371	0.194121330976486	0.341107308864594	0.0567335411906242
2.4695942401886	-1.17648732662201	-2.02869296073914	0.194208741188049	0.3410484790802	0.0566694289445877
2.46911478042603	-1.17753767967224	-2.03517746925354	0.194056287407875	0.340989947319031	0.0565002411603928
2.47562742233276	-1.17824137210846	-2.02767658233643	0.194087505340576	0.340873271226883	0.0566117838025093
2.47983503341675	-1.17968833446503	-2.0286819934845	0.19386599957943	0.34074205160141	0.0567267164587975
2.48371076583862	-1.18115532398224	-2.02335548400879	0.193653017282486	0.340484976768494	0.0566226355731487
2.47941613197327	-1.18139815330505	-2.0228111743927	0.193570926785469	0.340388745069504	0.056451678276062
2.48123478889465	-1.18728530406952	-2.017982006073	0.193476855754852	0.340234458446503	0.0562737472355366
2.4787654876709	-1.1857362985611	-2.01762962341309	0.1934804469347	0.340036332607269	0.0560681894421577
2.48023843765259	-1.18510603904724	-2.01216578483582	0.193283975124359	0.339996784925461	0.0558866895735264
2.48330140113831	-1.18881344795227	-2.01660537719727	0.193203911185265	0.33990666270256	0.0556976236402988
2.4799656867981	-1.18880152702332	-2.0152542591095	0.193122655153275	0.339800983667374	0.0555050075054169
2.48620796203613	-1.18677890300751	-2.01504993438721	0.193024173378944	0.339670091867447	0.0553741678595543
2.487717628479	-1.19030296802521	-2.00716304779053	0.192843496799469	0.339545667171478	0.0553840883076191
2.48937606811523	-1.19088459014893	-2.00616645812988	0.192626133561134	0.339385747909546	0.0552100874483585
2.48850607872009	-1.18666386604309	-1.99662661552429	0.192637130618095	0.339248418807983	0.0550458468496799
2.49199485778809	-1.18874406814575	-2.00077557563782	0.192432746291161	0.339020490646362	0.0548811666667461
2.49157357215881	-1.19223439693451	-1.99352312088013	0.192297592759132	0.338925868272781	0.0547305904328823
2.49008989334106	-1.19110512733459	-1.99336314201355	0.192304745316505	0.33872589468956	0.05455107614398
2.49250221252441	-1.19365584850311	-1.99180293083191	0.192084968090057	0.338686257600784	0.0544476471841335
2.4935154914856	-1.19195246696472	-1.9942843914032	0.192104086279869	0.338514417409897	0.0544182322919369
2.49971461296082	-1.19051015377045	-1.98923814296722	0.191881388425827	0.338279366493225	0.0543170496821404
2.4995322227478	-1.19366109371185	-1.98342382907867	0.191797807812691	0.338135093450546	0.0542658939957619
2.50331234931946	-1.19698011875153	-1.97607636451721	0.191654652357101	0.338106095790863	0.0540542006492615
2.5021333694458	-1.19722056388855	-1.98236477375031	0.191555842757225	0.338057547807693	0.0539099499583244
2.50072288513184	-1.18924701213837	-1.97935402393341	0.191477000713348	0.337945312261581	0.0536409839987755
2.49923348426819	-1.19314527511597	-1.97010517120361	0.191333621740341	0.337919980287552	0.0535131432116032
2.49821138381958	-1.19308614730835	-1.9771466255188	0.191297724843025	0.337795376777649	0.053340919315815
2.49206519126892	-1.19359910488129	-1.97744834423065	0.191361606121063	0.337742030620575	0.0532471090555191
2.49297451972961	-1.19552886486053	-1.96936738491058	0.191282331943512	0.337781697511673	0.0531309954822063
2.49391889572144	-1.19487929344177	-1.97116851806641	0.191259831190109	0.337876528501511	0.0530505143105984
2.49666333198547	-1.19433295726776	-1.96824097633362	0.191200941801071	0.337781488895416	0.053006537258625
2.48910975456238	-1.19523870944977	-1.96232485771179	0.191128700971603	0.337820470333099	0.0529673658311367
2.48788166046143	-1.19521343708038	-1.96236801147461	0.191180795431137	0.337862342596054	0.0529485531151295
2.48695468902588	-1.19575464725494	-1.9604754447937	0.19117459654808	0.337892949581146	0.052895437926054
2.48387813568115	-1.19617557525635	-1.95442056655884	0.191182792186737	0.337901651859283	0.0529117286205292
2.48275876045227	-1.19583094120026	-1.96011769771576	0.191175743937492	0.337856113910675	0.052799005061388
2.4802463054657	-1.19519436359406	-1.9577784538269	0.191239684820175	0.338059902191162	0.0527825467288494
2.47603631019592	-1.19236397743225	-1.9563399553299	0.191225469112396	0.338273733854294	0.0528588518500328
2.47660875320435	-1.18886303901672	-1.95335841178894	0.191261634230614	0.338299185037613	0.0527532175183296
2.46855592727661	-1.18416357040405	-1.96090459823608	0.191418364644051	0.338432669639587	0.0527724400162697
2.46294236183167	-1.18650221824646	-1.96340346336365	0.191465765237808	0.338610261678696	0.052909430116415
2.46186470985413	-1.18740260601044	-1.96920466423035	0.191552191972733	0.338708281517029	0.052909679710865
2.45632076263428	-1.18205988407135	-1.96002840995789	0.191806793212891	0.338790029287338	0.0530684106051922
2.45569920539856	-1.18154299259186	-1.96006655693054	0.191796660423279	0.339018285274506	0.0531688518822193
2.45099639892578	-1.17861413955688	-1.96027302742004	0.191967085003853	0.339129656553268	0.053264319896698
2.45039129257202	-1.18033301830292	-1.96001422405243	0.191941410303116	0.339412271976471	0.0533814169466496
2.44555974006653	-1.17478144168854	-1.96421182155609	0.192079663276672	0.339549869298935	0.0533748753368855
2.43809151649475	-1.16892313957214	-1.95767068862915	0.19232203066349	0.339657366275787	0.053452130407095
2.44022750854492	-1.16881191730499	-1.97049486637115	0.192289173603058	0.339927941560745	0.0534261278808117
2.43204736709595	-1.16693878173828	-1.96551477909088	0.192431673407555	0.339934110641479	0.0535065978765488
2.42804837226868	-1.16431713104248	-1.96422147750854	0.192443147301674	0.340128749608994	0.0534857772290707
2.42349290847778	-1.16186261177063	-1.96903562545776	0.192592278122902	0.340206861495972	0.0534762553870678
2.41307258605957	-1.16079211235046	-1.96893358230591	0.192709103226662	0.340321719646454	0.0535202994942665
2.41156077384949	-1.16190576553345	-1.96707725524902	0.192722871899605	0.340510696172714	0.0534141063690186
2.40727376937866	-1.15573394298553	-1.96291518211365	0.192806720733643	0.340578556060791	0.0534092895686626
2.40559840202332	-1.15993976593018	-1.96419644355774	0.192864879965782	0.340788781642914	0.0533414706587791
2.39941310882568	-1.15086948871613	-1.97092223167419	0.192995548248291	0.34084090590477	0.0532391108572483
2.39910697937012	-1.15196073055267	-1.96622407436371	0.192988231778145	0.340984284877777	0.0531865693628788
2.38980197906494	-1.14809393882751	-1.97151184082031	0.193076685070992	0.34102863073349	0.0530703105032444
2.38848876953125	-1.14545381069183	-1.96515047550201	0.193074554204941	0.341217964887619	0.0530190542340279
2.38643956184387	-1.14331436157227	-1.96324110031128	0.193093180656433	0.341229438781738	0.0530242770910263
2.38305616378784	-1.13886392116547	-1.96210503578186	0.193200945854187	0.341261506080627	0.0530011467635632
2.38272857666016	-1.1356680393219	-1.96522736549377	0.193101525306702	0.341302365064621	0.0528673157095909
2.37625122070313	-1.13492941856384	-1.96762478351593	0.193175286054611	0.34131246805191	0.05281887575984
2.36849665641785	-1.13417053222656	-1.9628221988678	0.193282246589661	0.341392159461975	0.0527113415300846
2.37046098709106	-1.13378798961639	-1.96770858764648	0.193324446678162	0.341527849435806	0.0526047013700008
2.36780905723572	-1.1305023431778	-1.9614109992981	0.193387866020203	0.341660529375076	0.0525498241186142
2.36613154411316	-1.12475144863129	-1.9595263004303	0.193547621369362	0.3418248295784	0.0526657253503799
2.36749601364136	-1.12514412403107	-1.96210515499115	0.193450212478638	0.341923832893372	0.0527555234730244
2.36655855178833	-1.12287306785583	-1.95576560497284	0.193560793995857	0.341916382312775	0.0527911297976971
2.35885763168335	-1.11871659755707	-1.95934391021729	0.193604961037636	0.342009097337723	0.0528277643024921
2.36483979225159	-1.11663103103638	-1.95929419994354	0.193616032600403	0.342059403657913	0.0527921207249165
2.36400675773621	-1.11677443981171	-1.95830202102661	0.193647533655167	0.342206448316574	0.0527198612689972
2.36322593688965	-1.11294507980347	-1.95910060405731	0.193827390670776	0.342238545417786	0.0527592152357101
2.36685943603516	-1.10834801197052	-1.95942676067352	0.193799316883087	0.342327535152435	0.0529117994010448
2.36890244483948	-1.10426330566406	-1.95693826675415	0.193851187825203	0.342357188463211	0.0529603771865368
2.3691508769989	-1.10173678398132	-1.95725786685944	0.193850457668304	0.342359870672226	0.0530847944319248
2.36561441421509	-1.10196554660797	-1.9601217508316	0.193878352642059	0.342424243688583	0.053156353533268
2.37155294418335	-1.10252737998962	-1.95369076728821	0.193894639611244	0.342603176832199	0.0530372597277164
2.36958932876587	-1.10047733783722	-1.959348320961	0.194019973278046	0.34258234500885	0.0530593581497669
2.37468814849854	-1.0949934720993	-1.96128690242767	0.194035336375237	0.342690885066986	0.0531766563653946
2.38025999069214	-1.09251546859741	-1.95343363285065	0.193985521793365	0.342656940221787	0.0531931407749653
2.375812292099	-1.08780241012573	-1.94802951812744	0.194119110703468	0.342739462852478	0.053164154291153
2.37881922721863	-1.08752036094666	-1.95465004444122	0.194097951054573	0.342773973941803	0.053190816193819
2.38014221191406	-1.08526241779327	-1.95695114135742	0.194118484854698	0.342763245105743	0.0531240105628967
2.384690284729	-1.08628416061401	-1.94734621047974	0.194101691246033	0.342742532491684	0.0531334653496742
2.38754105567932	-1.08801174163818	-1.95012974739075	0.194059029221535	0.342896997928619	0.0530868284404278
2.39304184913635	-1.08342504501343	-1.94735324382782	0.194115400314331	0.342841655015945	0.053084809333086
2.39394426345825	-1.08177137374878	-1.9475656747818	0.194044709205627	0.34283122420311	0.0530711449682713
2.40138936042786	-1.07921183109283	-1.93857944011688	0.193984374403954	0.342821478843689	0.052979439496994
2.40334725379944	-1.07618379592896	-1.9402711391449	0.193991601467133	0.342671900987625	0.0529161617159843
2.40572595596313	-1.0761421918869	-1.94186866283417	0.193849802017212	0.342631697654724	0.0527709573507309
2.40652966499329	-1.07661080360413	-1.93887388706207	0.19386500120163	0.342519730329514	0.0526295118033886
2.40790891647339	-1.07851219177246	-1.93695759773254	0.193818315863609	0.342366188764572	0.0526002496480942
2.41579365730286	-1.07607078552246	-1.93741190433502	0.193648114800453	0.342216789722443	0.0524361580610275
2.42106533050537	-1.07685530185699	-1.93628072738647	0.193565621972084	0.342056304216385	0.0523278042674065
2.42476558685303	-1.0788449048996	-1.93146121501923	0.193372428417206	0.341972261667252	0.0521402768790722
2.43517971038818	-1.08078122138977	-1.92943906784058	0.19322045147419	0.341670483350754	0.0519036278128624
2.43545413017273	-1.07413423061371	-1.92496812343597	0.193099483847618	0.341353595256805	0.0517757534980774
2.43719244003296	-1.07420372962952	-1.93012523651123	0.192967474460602	0.341125935316086	0.0515475943684578
2.43999171257019	-1.07770550251007	-1.92280125617981	0.192721113562584	0.34089520573616	0.0512623377144337
2.44790720939636	-1.08002281188965	-1.92468869686127	0.192552998661995	0.340528637170792	0.0509450398385525
2.44542288780212	-1.07600653171539	-1.90983939170837	0.192380025982857	0.340315252542496	0.0506132915616035
2.4548487663269	-1.07851135730743	-1.91883635520935	0.192187398672104	0.340101659297943	0.0502317510545254
2.45875978469849	-1.07533752918243	-1.91313636302948	0.192027300596237	0.339742571115494	0.0500307008624077
2.46058177947998	-1.0763441324234	-1.91355669498444	0.191753014922142	0.339424461126328	0.0497298017144203
2.463050365448	-1.07542383670807	-1.90972208976746	0.191497772932053	0.339021563529968	0.0492997467517853
2.45724749565125	-1.07617151737213	-1.90255546569824	0.19133685529232	0.338773488998413	0.0488955453038216
2.46103191375732	-1.07908642292023	-1.90281891822815	0.191157981753349	0.338464349508286	0.0486078821122646
2.46900701522827	-1.08245992660522	-1.89667630195618	0.190846145153046	0.338143795728683	0.0482615754008293
2.47168469429016	-1.08366537094116	-1.89763474464417	0.190655902028084	0.337793916463852	0.0479412935674191
2.47630977630615	-1.08043646812439	-1.89814531803131	0.190400689840317	0.337465345859528	0.047674510627985
2.47899985313416	-1.08137428760529	-1.88995611667633	0.190058663487434	0.337071478366852	0.0472193099558353
2.47770619392395	-1.08147585391998	-1.8910950422287	0.189958557486534	0.336641192436218	0.0468005873262882
2.47813653945923	-1.08431279659271	-1.88376641273499	0.189696401357651	0.336293965578079	0.0465097911655903
2.48603987693787	-1.08728444576263	-1.88368988037109	0.18944488465786	0.335960149765015	0.0461510270833969
2.48774218559265	-1.08410441875458	-1.88300597667694	0.189281657338142	0.335665911436081	0.045837689191103
2.4901876449585	-1.08174419403076	-1.88267135620117	0.188976839184761	0.335288941860199	0.0454983450472355
2.49233484268188	-1.08490979671478	-1.878821849823	0.188779577612877	0.334913194179535	0.045226089656353
2.49475002288818	-1.08426833152771	-1.87731599807739	0.188609018921852	0.334616720676422	0.0450235605239868
2.4983217716217	-1.07934403419495	-1.87322592735291	0.188402608036995	0.33431476354599	0.0447134971618652
2.49975252151489	-1.0816901922226	-1.8742002248764	0.188174054026604	0.333941727876663	0.0444992035627365
2.50061988830566	-1.08311402797699	-1.86999332904816	0.188031986355782	0.333632498979568	0.0442089028656483
2.50323843955994	-1.08601069450378	-1.86939108371735	0.187734827399254	0.333391815423965	0.043996524065733
2.50465726852417	-1.08140659332275	-1.86305284500122	0.187667399644852	0.333132803440094	0.0436634495854378
2.49994587898254	-1.0822936296463	-1.86993193626404	0.187495008111	0.332865864038467	0.0434925109148026
2.50007724761963	-1.08104276657104	-1.8661926984787	0.18744058907032	0.332660466432571	0.0432457700371742
2.5032856464386	-1.08187556266785	-1.86498284339905	0.187226980924606	0.332540333271027	0.0430794395506382
2.50332355499268	-1.07998096942902	-1.86361682415009	0.187064230442047	0.332303494215012	0.0429252609610558
2.50574207305908	-1.07386243343353	-1.86467373371124	0.186965242028236	0.332095265388489	0.0426701605319977
2.49756479263306	-1.0756767988205	-1.86541628837585	0.186859518289566	0.33190181851387	0.0426004119217396
2.49803900718689	-1.07809686660767	-1.86543679237366	0.186806038022041	0.33175191283226	0.0423688180744648
2.50032162666321	-1.07830440998077	-1.86445510387421	0.186659812927246	0.331717610359192	0.0422257743775845
2.49849510192871	-1.07570898532867	-1.85884547233582	0.186608225107193	0.331528902053833	0.0421010926365852
2.49779200553894	-1.06948363780975	-1.85576140880585	0.186629995703697	0.33142215013504	0.0419409982860088
2.49150419235229	-1.07303786277771	-1.86451232433319	0.186510026454926	0.331409007310867	0.0419290028512478
2.49301719665527	-1.07458746433258	-1.86344254016876	0.186579644680023	0.331364959478378	0.0418071337044239
2.49156165122986	-1.0712023973465	-1.86576390266418	0.186528652906418	0.331387460231781	0.041825570166111
2.48741126060486	-1.07234108448029	-1.86695170402527	0.186551794409752	0.33141627907753	0.0418524853885174
2.48872709274292	-1.06835854053497	-1.86189007759094	0.186508163809776	0.331477344036102	0.04182518273592
2.48962020874023	-1.06273353099823	-1.85975623130798	0.186587363481522	0.331431806087494	0.0417997948825359
2.48169374465942	-1.06467401981354	-1.86335349082947	0.186549842357635	0.331499993801117	0.0418528579175472
2.4794442653656	-1.06672596931458	-1.86592650413513	0.186619147658348	0.331479549407959	0.0418442599475384
2.47305703163147	-1.06175374984741	-1.86844265460968	0.186749696731567	0.331472516059875	0.0418053567409515
2.47383379936218	-1.05991387367249	-1.8652001619339	0.186696916818619	0.331657290458679	0.0418019518256187
2.47333931922913	-1.06344759464264	-1.87203204631805	0.186744675040245	0.331696897745132	0.0417865328490734
2.46754670143127	-1.06101477146149	-1.86641693115234	0.186838939785957	0.331857234239578	0.0418392978608608
2.46795797348022	-1.06024408340454	-1.86584007740021	0.186823040246964	0.332010746002197	0.0417699031531811
2.46679472923279	-1.05435121059418	-1.86822295188904	0.186899110674858	0.332014143466949	0.0418682433664799
2.46250009536743	-1.05821359157562	-1.86276984214783	0.186913356184959	0.332018554210663	0.0418588034808636
2.45937466621399	-1.05924236774445	-1.8640261888504	0.187005922198296	0.332149118185043	0.0418754406273365
2.461834192276	-1.05979931354523	-1.86914920806885	0.186970859766006	0.332209140062332	0.041872326284647
2.46074032783508	-1.0557816028595	-1.86877429485321	0.187074199318886	0.332299828529358	0.0417598932981491
2.45391345024109	-1.05498361587524	-1.869349360466	0.187026217579842	0.332339465618134	0.041712574660778
2.44913959503174	-1.05593013763428	-1.86501479148865	0.187220320105553	0.332417637109756	0.0416403487324715
2.44871616363525	-1.05428469181061	-1.87021553516388	0.187270760536194	0.332596123218536	0.0416158922016621
2.44798374176025	-1.05194640159607	-1.86510646343231	0.187236577272415	0.332751840353012	0.041572704911232
2.45053648948669	-1.04885184764862	-1.86515545845032	0.187355428934097	0.332771569490433	0.0415135361254215
2.44705247879028	-1.05219972133636	-1.87775230407715	0.187411263585091	0.332859307527542	0.0414759032428265
2.44880509376526	-1.05096638202667	-1.87289035320282	0.187461584806442	0.333023548126221	0.0414750277996063
2.4498188495636	-1.04772460460663	-1.86977636814117	0.187499433755875	0.333105474710464	0.0414694212377071
2.45319080352783	-1.04736506938934	-1.87380051612854	0.187572717666626	0.333114981651306	0.0414232909679413
2.45406913757324	-1.05176293849945	-1.87962329387665	0.187565982341766	0.333260655403137	0.0414793640375137
2.45733261108398	-1.05526900291443	-1.87257921695709	0.187620088458061	0.333291083574295	0.041314747184515
2.45967674255371	-1.04965996742249	-1.87412893772125	0.187693774700165	0.333436667919159	0.0412374772131443
2.45584654808044	-1.04863440990448	-1.87293207645416	0.187748372554779	0.333570688962936	0.0411567613482475
2.461350440979	-1.0455082654953	-1.87587463855743	0.187776461243629	0.333634823560715	0.0409726575016975
2.46122646331787	-1.04508781433105	-1.87739861011505	0.18788468837738	0.333646506071091	0.0408584102988243
2.46036028862	-1.04907274246216	-1.88383972644806	0.187883019447327	0.333790600299835	0.0407520346343517
2.46070003509521	-1.05238211154938	-1.87669360637665	0.188005819916725	0.333862543106079	0.0405111648142338
2.4600191116333	-1.05202901363373	-1.88164234161377	0.188021197915077	0.333975940942764	0.0403095223009586
2.46097564697266	-1.04867851734161	-1.8764454126358	0.188082158565521	0.334120094776154	0.0400959998369217
2.46342277526855	-1.04713094234467	-1.8806699514389	0.188090726733208	0.334148913621902	0.0398492217063904
2.45868539810181	-1.04950177669525	-1.88472580909729	0.188138976693153	0.33422315120697	0.0396216213703156
2.45933747291565	-1.04665768146515	-1.88642275333405	0.18824702501297	0.334260195493698	0.0394079647958279
2.46270322799683	-1.04994750022888	-1.89199471473694	0.188286557793617	0.334376037120819	0.0392314828932285
2.46416997909546	-1.05220234394073	-1.89085495471954	0.188271552324295	0.334500819444656	0.0390731804072857
2.46502900123596	-1.04903864860535	-1.88856470584869	0.188290059566498	0.334539830684662	0.0389133617281914
2.46379613876343	-1.04433310031891	-1.8875036239624	0.188378021121025	0.334625899791718	0.0386647135019302
2.46456456184387	-1.04714095592499	-1.8921685218811	0.188266232609749	0.334625452756882	0.0384198576211929
2.46140050888062	-1.04829835891724	-1.89400017261505	0.188384592533112	0.334655523300171	0.038179699331522
2.46266913414001	-1.04769241809845	-1.88926696777344	0.188474327325821	0.334626197814941	0.0379479676485062
2.45970320701599	-1.05012512207031	-1.88760364055634	0.188457563519478	0.334743738174438	0.0378138460218906
2.45997047424316	-1.04780113697052	-1.88911294937134	0.188422724604607	0.334808140993118	0.037635650485754
2.46108078956604	-1.04436266422272	-1.89827060699463	0.188387483358383	0.334810882806778	0.0373631678521633
2.45516324043274	-1.04300653934479	-1.89549267292023	0.188512995839119	0.33475935459137	0.0372385755181313
2.45650672912598	-1.04702627658844	-1.89577400684357	0.18847082555294	0.334816306829453	0.0371048860251904
2.46203565597534	-1.04842746257782	-1.89285039901733	0.188431859016418	0.334928840398788	0.0370460748672485
2.46248888969421	-1.04448139667511	-1.8920282125473	0.188321366906166	0.334840774536133	0.0368470251560211
2.46265578269959	-1.04466581344604	-1.892462849617	0.188274443149567	0.334689974784851	0.0366599895060062
2.45503687858582	-1.04552471637726	-1.89877831935883	0.188372820615768	0.334741294384003	0.0365352146327496
2.4565417766571	-1.04667186737061	-1.89358508586884	0.188374981284142	0.334638267755508	0.0364269837737083
2.46242928504944	-1.04803860187531	-1.89804148674011	0.188236564397812	0.334649622440338	0.036405798047781
2.46165227890015	-1.04331684112549	-1.88604140281677	0.18810348212719	0.334550112485886	0.0362312197685242
2.45898747444153	-1.04142284393311	-1.89128541946411	0.188166320323944	0.334457963705063	0.0360272265970707
2.45161104202271	-1.04407155513763	-1.88789427280426	0.188069179654121	0.334370344877243	0.0358298756182194
2.45325708389282	-1.04556322097778	-1.88825666904449	0.188031867146492	0.334367990493774	0.0356836244463921
2.45120167732239	-1.04028809070587	-1.8891407251358	0.188012063503265	0.334336370229721	0.0355316400527954
2.44535231590271	-1.03316402435303	-1.88575053215027	0.187976494431496	0.334293365478516	0.0353522673249245
2.44285702705383	-1.03508865833282	-1.89293158054352	0.187990367412567	0.334336280822754	0.0352049954235554
2.44050812721252	-1.03435134887695	-1.89165484905243	0.188053041696548	0.334395289421082	0.0352187417447567
2.44272780418396	-1.03425788879395	-1.88952457904816	0.188058406114578	0.334431320428848	0.0352360382676125
2.44085264205933	-1.02976560592651	-1.89298141002655	0.187997907400131	0.334478408098221	0.0352030284702778
2.43271255493164	-1.02720236778259	-1.8909900188446	0.188133224844933	0.334573954343796	0.0351092778146267
2.42721748352051	-1.02836227416992	-1.89124929904938	0.188250467181206	0.334657192230225	0.0350643992424011
2.43031477928162	-1.03149878978729	-1.89571118354797	0.188232421875	0.334968000650406	0.0350216031074524
2.42940759658813	-1.03063714504242	-1.89302885532379	0.188361868262291	0.335054993629456	0.0350206978619099
2.42489886283875	-1.02959084510803	-1.89194667339325	0.188501119613647	0.335425436496735	0.0350369960069656
2.42526245117188	-1.03269839286804	-1.89125883579254	0.188679501414299	0.335700422525406	0.0349455513060093
2.42692565917969	-1.03165006637573	-1.89782738685608	0.188774690032005	0.33584463596344	0.0349039696156979
2.42538571357727	-1.0356228351593	-1.90043294429779	0.18898831307888	0.336264938116074	0.0348862633109093
2.422931432724	-1.03780972957611	-1.90774357318878	0.189103424549103	0.336529314517975	0.0348384715616703
2.42382526397705	-1.04150295257568	-1.90156328678131	0.189275175333023	0.33675679564476	0.0346924997866154
2.42490291595459	-1.04551339149475	-1.90322518348694	0.189471364021301	0.337200969457626	0.0345852226018906
2.43042206764221	-1.04732382297516	-1.90761017799377	0.189647153019905	0.337588369846344	0.0344298370182514
2.43147087097168	-1.04612016677856	-1.90964317321777	0.189747333526611	0.337875783443451	0.0342293381690979
2.42947769165039	-1.05193638801575	-1.91696357727051	0.190063804388046	0.338215619325638	0.0340858437120914
2.42882108688354	-1.05808663368225	-1.916588306427	0.190209835767746	0.338613599538803	0.0339919030666351
2.43582963943481	-1.06353807449341	-1.9189727306366	0.190432086586952	0.338912665843964	0.0337362326681614
2.4402163028717	-1.06499516963959	-1.91905999183655	0.190624862909317	0.339387834072113	0.0335860885679722
2.44436430931091	-1.06623101234436	-1.9265284538269	0.19075645506382	0.339733421802521	0.0334997363388538
2.45123839378357	-1.0686274766922	-1.92611575126648	0.190897226333618	0.340104907751083	0.0332310274243355
2.45213842391968	-1.07123005390167	-1.93133008480072	0.191117808222771	0.340338587760925	0.0330880768597126
2.45380187034607	-1.07913637161255	-1.93348240852356	0.191338837146759	0.340643525123596	0.0329216867685318
2.45980882644653	-1.08254241943359	-1.93200576305389	0.191453948616982	0.341013938188553	0.0327767804265022
2.46770071983337	-1.08600306510925	-1.94019556045532	0.191528379917145	0.341358721256256	0.0325982049107552
2.47150301933289	-1.08431088924408	-1.93674433231354	0.191624656319618	0.341518729925156	0.0323881767690182
2.47970724105835	-1.0885899066925	-1.93898487091064	0.191832184791565	0.341697990894318	0.0321131162345409
2.47984600067139	-1.09633958339691	-1.94405317306519	0.191902384161949	0.341959238052368	0.0318984612822533
2.49134111404419	-1.10208117961884	-1.94329416751862	0.191968947649002	0.342109650373459	0.0315496660768986
2.50127053260803	-1.10174238681793	-1.94694292545319	0.1921067237854	0.34233346581459	0.0313750170171261
2.50873422622681	-1.10483455657959	-1.94231426715851	0.192017689347267	0.342444002628326	0.0312745049595833
2.5158486366272	-1.10717499256134	-1.94597375392914	0.192032128572464	0.342569649219513	0.0309529732912779
2.51929354667664	-1.11136388778687	-1.95398712158203	0.192011788487434	0.342597723007202	0.0306654069572687
2.52929830551147	-1.12030494213104	-1.94373965263367	0.192005187273026	0.342505484819412	0.0303004179149866
2.53111505508423	-1.11854064464569	-1.945765376091	0.191971719264984	0.342639803886414	0.0300521980971098
2.53826642036438	-1.11806011199951	-1.95008730888367	0.191874399781227	0.342611283063889	0.0296998750418425
2.54327750205994	-1.1182713508606	-1.95501852035522	0.191805005073547	0.342573583126068	0.0293607208877802
2.54637122154236	-1.12168717384338	-1.95194780826569	0.191774308681488	0.34249022603035	0.0290562324225903
2.55283689498901	-1.12148094177246	-1.9494788646698	0.19174924492836	0.342414736747742	0.0287051871418953
2.55772113800049	-1.12795722484589	-1.95321679115295	0.191514447331429	0.342446953058243	0.0284220408648252
2.5625114440918	-1.12755715847015	-1.94893336296082	0.191482707858086	0.342338770627975	0.0281369239091873
2.56845211982727	-1.1273250579834	-1.94937407970428	0.191302999854088	0.34217768907547	0.0277544818818569
2.57460379600525	-1.12856161594391	-1.95642149448395	0.191243469715118	0.342079877853394	0.0274482294917107
2.57753348350525	-1.12990236282349	-1.95417499542236	0.191136077046394	0.341956168413162	0.0271496642380953
2.58471894264221	-1.13591396808624	-1.94871437549591	0.19099797308445	0.341823548078537	0.0268165003508329
2.58617186546326	-1.13272643089294	-1.95444297790527	0.19089087843895	0.34180623292923	0.0265037808567286
2.59355449676514	-1.13518309593201	-1.95377051830292	0.19066971540451	0.341610938310623	0.0262813288718462
2.59638452529907	-1.13262462615967	-1.95794701576233	0.190544068813324	0.341394662857056	0.0258633233606815
2.59718823432922	-1.13604784011841	-1.96067070960999	0.190396934747696	0.341191470623016	0.0256288070231676
2.60263872146606	-1.13766765594482	-1.9548431634903	0.190210744738579	0.340989828109741	0.0252668038010597
2.60316133499146	-1.13726329803467	-1.95502829551697	0.19000156223774	0.340857446193695	0.0250064227730036
2.61091327667236	-1.13695979118347	-1.95640349388123	0.189725443720818	0.340561240911484	0.0247062779963017
2.60875511169434	-1.13519632816315	-1.95921194553375	0.189568564295769	0.340307325124741	0.0244451593607664
2.61208748817444	-1.13706636428833	-1.95357394218445	0.18926702439785	0.340066730976105	0.0241733640432358
2.61380100250244	-1.13524401187897	-1.95640087127686	0.189091578125954	0.339687317609787	0.0239458251744509
2.61559200286865	-1.13437843322754	-1.95728135108948	0.188749477267265	0.339321345090866	0.0237771030515432
2.61279439926147	-1.13298404216766	-1.95410120487213	0.188500225543976	0.339033186435699	0.0236133206635714
[truncated: 14,369 more rows]
