# Supplementary material for: Identification of Haptic Based Guiding Using Hard Reins
Source: PLoS One. 2015 Jul 22;10(7):e0132020. doi: 10.1371/journal.pone.0132020 (PMC4511788; doi:10.1371/journal.pone.0132020)
Supplement: S6 File — (ZIP) [file pone.0132020.s006.zip › Exp2_ForceData2/Subject7/path1/T9.csv]

Force X (N)	Force Y (N)	Force Z (N)	Torque X (N-m)	Torque Y (N-m)	Torque Z (N-m)	Frequency = 10000	Averaging Level = 16	F/T Serial Number = FT11772	Time Started = 19/12/2012 13:14:00
2.40670275688171	-1.32975769042969	-2.11376810073853	0.222038224339485	0.310759574174881	0.0181621946394444
2.39674496650696	-1.32727086544037	-2.11750721931458	0.222173094749451	0.310849249362946	0.0179139170795679
2.3852367401123	-1.32280957698822	-2.12134480476379	0.222376868128777	0.311113566160202	0.0177918709814548
2.37287282943726	-1.32457482814789	-2.12476897239685	0.222386196255684	0.311373442411423	0.0177684724330902
2.37190961837769	-1.32316327095032	-2.12372446060181	0.222468391060829	0.311525702476501	0.0176210068166256
2.37271571159363	-1.3238205909729	-2.12100458145142	0.222361117601395	0.311742037534714	0.0174659602344036
2.3578999042511	-1.3135998249054	-2.1182062625885	0.222652122378349	0.312015146017075	0.0172787886112928
2.35144209861755	-1.31278729438782	-2.12863612174988	0.222970888018608	0.312251836061478	0.0171040892601013
2.3454418182373	-1.31907320022583	-2.12565803527832	0.222892343997955	0.312578827142715	0.0168342497199774
2.3444676399231	-1.3118257522583	-2.1246235370636	0.222931712865829	0.312810450792313	0.0165497194975615
2.33519744873047	-1.30963683128357	-2.12731242179871	0.223226130008698	0.312985569238663	0.0163871198892593
2.32798671722412	-1.30204606056213	-2.13623929023743	0.223326653242111	0.313376307487488	0.0164717342704535
2.32678198814392	-1.30223989486694	-2.13751029968262	0.22352246940136	0.313611745834351	0.0169090945273638
2.32450366020203	-1.29731249809265	-2.13784861564636	0.22362719476223	0.313831567764282	0.0172348171472549
2.32778453826904	-1.28384041786194	-2.1401104927063	0.223674327135086	0.314016729593277	0.0173678752034903
2.31780958175659	-1.27516210079193	-2.1369206905365	0.223943918943405	0.314023405313492	0.0175485536456108
2.30615878105164	-1.26754188537598	-2.13923501968384	0.224015191197395	0.314445555210114	0.0175443049520254
2.30526471138	-1.26748192310333	-2.14812707901001	0.224097937345505	0.314601927995682	0.0176452398300171
2.30227708816528	-1.2654412984848	-2.14065432548523	0.224198907613754	0.314757108688354	0.0178447067737579
2.30014038085938	-1.25281143188477	-2.14343023300171	0.224250018596649	0.314887464046478	0.0183608140796423
2.29984855651855	-1.24017810821533	-2.1424446105957	0.224512234330177	0.315035551786423	0.0191383957862854
2.29171180725098	-1.22438943386078	-2.14735412597656	0.224903911352158	0.315428972244263	0.0200024079531431
2.29592943191528	-1.21641170978546	-2.15447449684143	0.22504249215126	0.315721482038498	0.0206776931881905
2.3028290271759	-1.20511758327484	-2.15164494514465	0.225178524851799	0.315843373537064	0.0210253540426493
2.28937816619873	-1.19396448135376	-2.1578152179718	0.225447192788124	0.316129177808762	0.0213750675320625
2.27678775787354	-1.1872935295105	-2.16098809242249	0.225614562630653	0.316335648298264	0.0216152053326368
2.28045034408569	-1.18538558483124	-2.15977907180786	0.225576981902122	0.316656231880188	0.0218915306031704
2.28545570373535	-1.17541241645813	-2.1612401008606	0.22583581507206	0.316734343767166	0.0227941013872623
2.2843279838562	-1.16116893291473	-2.16253471374512	0.226159870624542	0.316879063844681	0.0236860010772944
2.28689026832581	-1.15744602680206	-2.16488337516785	0.226350575685501	0.317271918058395	0.0246968269348145
2.29220008850098	-1.14641761779785	-2.16132640838623	0.226254269480705	0.317423760890961	0.0251004416495562
2.28358030319214	-1.12436246871948	-2.16869521141052	0.226735591888428	0.317518353462219	0.025213748216629
2.27674794197083	-1.12657964229584	-2.16604375839233	0.226735278964043	0.31781393289566	0.0254735741764307
2.28576993942261	-1.12357032299042	-2.17185950279236	0.22666446864605	0.318003505468369	0.0260199997574091
2.29097652435303	-1.11567604541779	-2.17028951644897	0.227026462554932	0.318148672580719	0.0268128663301468
2.27914190292358	-1.105473279953	-2.17247080802917	0.22748427093029	0.318449735641479	0.0280872546136379
2.28242063522339	-1.09705853462219	-2.1754367351532	0.227429404854774	0.31885552406311	0.0291918218135834
2.29554224014282	-1.07261955738068	-2.17694807052612	0.22779868543148	0.318858623504639	0.0302630979567766
2.27842664718628	-1.06296038627625	-2.18756103515625	0.228160291910172	0.319598197937012	0.0309294573962688
2.28322505950928	-1.05755460262299	-2.18995046615601	0.228317692875862	0.319884866476059	0.031096737831831
2.269122838974	-1.03928565979004	-2.18718481063843	0.228954330086708	0.320178210735321	0.03140889108181
2.25006008148193	-1.04367625713348	-2.19681000709534	0.229139655828476	0.320853233337402	0.0320187956094742
2.260178565979	-1.04709160327911	-2.20060634613037	0.22929173707962	0.321246206760406	0.0326869189739227
2.24669456481934	-1.02597165107727	-2.20442461967468	0.23007245361805	0.321702480316162	0.0341831259429455
2.24763679504395	-1.02282071113586	-2.20780992507935	0.230119660496712	0.322614550590515	0.0351904407143593
2.24509859085083	-0.995929419994354	-2.20524597167969	0.230858832597733	0.322867929935455	0.0363488234579563
2.23711085319519	-0.993499040603638	-2.2175498008728	0.231167107820511	0.323793143033981	0.0371396727859974
2.24863696098328	-0.984278559684753	-2.21346807479858	0.231493502855301	0.324067741632462	0.037592489272356
2.21392512321472	-0.981103956699371	-2.2286958694458	0.232204377651215	0.324896067380905	0.0381032600998878
2.22460317611694	-0.988667488098145	-2.23371767997742	0.232240751385689	0.325512170791626	0.0388225875794888
2.21071171760559	-0.96982353925705	-2.23391103744507	0.233095839619637	0.3260438144207	0.0401423722505569
2.22052121162415	-0.972333431243896	-2.24873161315918	0.233282059431076	0.327032476663589	0.0416894443333149
2.21914267539978	-0.950279831886292	-2.24398469924927	0.234089016914368	0.327552199363709	0.0431750677525997
2.21698951721191	-0.953140139579773	-2.25922131538391	0.234388783574104	0.32857358455658	0.0443260967731476
2.21842336654663	-0.929153323173523	-2.26671838760376	0.235046103596687	0.32900059223175	0.0447188504040241
2.18940711021423	-0.94260847568512	-2.27531385421753	0.235635489225388	0.330181807279587	0.0450934432446957
2.20029497146606	-0.940010368824005	-2.27213096618652	0.235867917537689	0.330594718456268	0.0456708483397961
2.18667912483215	-0.95048725605011	-2.29330778121948	0.236450552940369	0.331886798143387	0.0469521023333073
2.19367003440857	-0.930746555328369	-2.29814171791077	0.237459242343903	0.332318246364594	0.0490278974175453
2.21268534660339	-0.940777480602264	-2.30390095710754	0.237533405423164	0.333497732877731	0.0508669801056385
2.19341397285461	-0.912684261798859	-2.31323480606079	0.23858068883419	0.3342345058918	0.0522359423339367
2.21547198295593	-0.916456460952759	-2.31645560264587	0.238679558038712	0.335008978843689	0.0528854504227638
2.18404698371887	-0.917874276638031	-2.33907175064087	0.239339902997017	0.335902750492096	0.0530607029795647
2.18739819526672	-0.911477148532867	-2.33152270317078	0.239812627434731	0.336202710866928	0.0530043207108974
2.18560194969177	-0.935651838779449	-2.33866024017334	0.239874675869942	0.337319374084473	0.0534877851605415
2.17202734947205	-0.927805006504059	-2.34602117538452	0.240719974040985	0.337895095348358	0.0550685524940491
2.19878077507019	-0.919591426849365	-2.34171533584595	0.24097341299057	0.338277369737625	0.0566432178020477
2.19991421699524	-0.924086630344391	-2.36144661903381	0.241274997591972	0.339356601238251	0.0583103895187378
2.1838550567627	-0.893808305263519	-2.36419296264648	0.242335379123688	0.339887142181396	0.0594064779579639
2.21141815185547	-0.891768038272858	-2.35799312591553	0.242283970117569	0.340218365192413	0.0596527233719826
2.19697141647339	-0.905258893966675	-2.37875390052795	0.242485567927361	0.341417044401169	0.0596022047102451
2.17858242988586	-0.89429384469986	-2.37296223640442	0.243300542235374	0.341824382543564	0.0595533289015293
2.21079349517822	-0.908319592475891	-2.37055087089539	0.243181169033051	0.342324644327164	0.0596030354499817
2.21167659759521	-0.919219434261322	-2.38341069221497	0.243657618761063	0.343195348978043	0.0604932233691216
2.22920846939087	-0.896073937416077	-2.37714099884033	0.244456917047501	0.34348052740097	0.0619127489626408
2.2631471157074	-0.889474868774414	-2.37671637535095	0.244611144065857	0.343997329473495	0.0629210770130157
2.27537703514099	-0.897494852542877	-2.38455557823181	0.244787529110909	0.345053523778915	0.0636533573269844
2.2570481300354	-0.891168534755707	-2.39319753646851	0.24548327922821	0.345730245113373	0.0635109394788742
2.26781558990479	-0.886578679084778	-2.3892982006073	0.245987176895142	0.346149474382401	0.0624807439744473
2.29579877853394	-0.899499475955963	-2.38902139663696	0.245900690555573	0.346589237451553	0.061169620603323
2.30811285972595	-0.933104395866394	-2.40079116821289	0.245822831988335	0.34747725725174	0.0596255101263523
2.29978489875793	-0.944796085357666	-2.40298438072205	0.246261522173882	0.348279684782028	0.0584856756031513
2.31928825378418	-0.940241515636444	-2.39665222167969	0.246835082769394	0.348368287086487	0.0585646852850914
2.35977435112	-0.950816869735718	-2.38331127166748	0.246572569012642	0.348749995231628	0.0590293481945992
2.37663459777832	-0.958188533782959	-2.39555191993713	0.246660426259041	0.349461883306503	0.0600560531020164
2.37119555473328	-0.956307709217072	-2.40934228897095	0.24718376994133	0.350070238113403	0.0608980618417263
2.36791753768921	-0.940071225166321	-2.40736627578735	0.247748747467995	0.350112408399582	0.0608284585177898
2.39069581031799	-0.954955458641052	-2.39798593521118	0.247478470206261	0.350282251834869	0.0594404898583889
2.39735651016235	-0.989896953105927	-2.40044021606445	0.246973350644112	0.350824356079102	0.0568109080195427
2.38648819923401	-1.02388179302216	-2.40608596801758	0.247021540999413	0.351194947957993	0.0535657964646816
2.39674878120422	-1.04130053520203	-2.39141297340393	0.247061178088188	0.350980490446091	0.0505201406776905
2.43835401535034	-1.06706130504608	-2.36263608932495	0.246571481227875	0.35080823302269	0.0485155172646046
2.45707440376282	-1.10658371448517	-2.36827230453491	0.24603508412838	0.351312637329102	0.0480082146823406
2.44569134712219	-1.10976815223694	-2.36903762817383	0.246343538165092	0.351359218358994	0.0481145307421684
2.46563220024109	-1.09469223022461	-2.36219477653503	0.246456995606422	0.351109981536865	0.047975342720747
2.48659086227417	-1.10408306121826	-2.35537433624268	0.245882570743561	0.351078152656555	0.0473234988749027
2.46175742149353	-1.1186249256134	-2.37058734893799	0.245764389634132	0.351376622915268	0.0460192412137985
2.45452928543091	-1.11286497116089	-2.35223865509033	0.245800122618675	0.350626736879349	0.0435537844896317
2.47450423240662	-1.14948427677155	-2.33734154701233	0.244734808802605	0.350422024726868	0.040277823805809
2.45504975318909	-1.18066239356995	-2.33540058135986	0.244218230247498	0.350150287151337	0.0374446325004101
2.46624445915222	-1.19788992404938	-2.30287027359009	0.243742167949677	0.349270105361938	0.0349181219935417
2.49629211425781	-1.23090791702271	-2.29386401176453	0.242667108774185	0.34881067276001	0.0331079810857773
2.48453068733215	-1.23414051532745	-2.29166102409363	0.242529019713402	0.348197728395462	0.0322952084243298
2.52219033241272	-1.23617398738861	-2.2688205242157	0.241555333137512	0.347116261720657	0.0316186062991619
2.514808177948	-1.25059866905212	-2.27320742607117	0.241005331277847	0.34668955206871	0.0312751643359661
2.52101182937622	-1.23725783824921	-2.24849486351013	0.240566328167915	0.345468670129776	0.0304703135043383
2.53259539604187	-1.25991499423981	-2.2445285320282	0.239337578415871	0.344816952943802	0.029452295973897
2.51619577407837	-1.25031900405884	-2.22822046279907	0.239011406898499	0.343529224395752	0.028214979916811
2.52664566040039	-1.27161741256714	-2.21039199829102	0.237664565443993	0.342564731836319	0.0262803416699171
2.48888874053955	-1.27914571762085	-2.19930386543274	0.237173646688461	0.34171399474144	0.0243204105645418
2.49800562858582	-1.29567766189575	-2.1758439540863	0.235777139663696	0.340537071228027	0.0221502333879471
2.4743320941925	-1.30620062351227	-2.16708064079285	0.235366329550743	0.339425176382065	0.0202480051666498
2.48996090888977	-1.32179129123688	-2.14202833175659	0.23409366607666	0.338240891695023	0.0184932556003332
2.4710214138031	-1.32278037071228	-2.13150787353516	0.233585134148598	0.337254762649536	0.0179233532398939
2.49290728569031	-1.33763432502747	-2.12210321426392	0.23234061896801	0.33621534705162	0.0175893772393465
2.4966082572937	-1.31893122196198	-2.10613679885864	0.232000723481178	0.334977984428406	0.0174348279833794
2.49685311317444	-1.32558250427246	-2.10706901550293	0.23116809129715	0.334321558475494	0.0166368912905455
2.50110578536987	-1.31861126422882	-2.07840204238892	0.230344235897064	0.332989126443863	0.0152152916416526
2.46965146064758	-1.31545448303223	-2.07812690734863	0.229925572872162	0.332106441259384	0.0134376529604197
2.45977520942688	-1.3293240070343	-2.05849981307983	0.228707671165466	0.33120733499527	0.0115306805819273
2.44408297538757	-1.32881343364716	-2.04246544837952	0.228055462241173	0.330078780651093	0.0102195860818028
2.42412614822388	-1.34208643436432	-2.04310655593872	0.227231279015541	0.329297333955765	0.00953218620270491
2.42420434951782	-1.3399076461792	-2.02040672302246	0.226462826132774	0.328476816415787	0.00917333737015724
2.42120599746704	-1.32559645175934	-2.0044162273407	0.22597798705101	0.327495753765106	0.00944976508617401
2.41878247261047	-1.3182932138443	-2.00094556808472	0.2255789488554	0.326799243688583	0.00990147516131401
2.42136931419373	-1.30976927280426	-1.99061346054077	0.224870443344116	0.326181083917618	0.0100464755669236
2.42234110832214	-1.29076397418976	-1.9899822473526	0.224482446908951	0.325373739004135	0.00999650731682777
2.40813636779785	-1.2811461687088	-1.98703253269196	0.224313482642174	0.32479402422905	0.00990637205541134
2.39347314834595	-1.28043746948242	-1.98332035541534	0.223695710301399	0.324506253004074	0.00909211672842503
2.37022066116333	-1.26287817955017	-1.96997475624084	0.223588883876801	0.323922723531723	0.00847532320767641
2.33837604522705	-1.26277422904968	-1.96961009502411	0.223327979445457	0.323678225278854	0.00793173257261515
2.32397079467773	-1.26074147224426	-1.96251714229584	0.222900807857513	0.323458880186081	0.00773706752806902
2.31431698799133	-1.25415194034576	-1.9556497335434	0.222661137580872	0.323174774646759	0.00795798003673553
2.30083727836609	-1.23916947841644	-1.95534586906433	0.222692772746086	0.323024451732636	0.00847600493580103
2.29223084449768	-1.2357269525528	-1.95104229450226	0.22263266146183	0.323207199573517	0.00906378030776978
2.29660844802856	-1.22590744495392	-1.95404279232025	0.222542732954025	0.323140621185303	0.00970648135989904
2.28464841842651	-1.20728099346161	-1.95606577396393	0.222897246479988	0.32320499420166	0.00982139259576797
2.26094341278076	-1.20245146751404	-1.95677351951599	0.223021477460861	0.323398500680923	0.00980266649276018
2.23985147476196	-1.19686269760132	-1.9583500623703	0.222929105162621	0.323718577623367	0.00947571452707052
2.22415733337402	-1.19226515293121	-1.95694959163666	0.223027050495148	0.323886692523956	0.00899092014878988
2.20618891716003	-1.18854057788849	-1.94892406463623	0.223029136657715	0.323947250843048	0.00875422824174166
2.18354797363281	-1.18640577793121	-1.94902646541595	0.223274856805801	0.324220240116119	0.00875240564346313
2.16687059402466	-1.19994187355042	-1.94713521003723	0.223406091332436	0.324562072753906	0.00856126472353935
2.14921569824219	-1.20456385612488	-1.94894564151764	0.22346056997776	0.325104504823685	0.00800910498946905
2.17454886436462	-1.18565428256989	-1.96331870555878	0.223842635750771	0.325370997190475	0.00977152772247791
2.17451405525208	-1.16173017024994	-1.95785343647003	0.22422656416893	0.325693249702454	0.0110998544842005
2.17142486572266	-1.1553190946579	-1.96573853492737	0.224491968750954	0.32592961192131	0.0118396859616041
2.16780710220337	-1.14778113365173	-1.96301126480103	0.224594250321388	0.326175272464752	0.0118956780061126
2.16271138191223	-1.15033555030823	-1.96763646602631	0.224559172987938	0.326355457305908	0.0113065373152494
2.14604043960571	-1.14946353435516	-1.9636926651001	0.224834159016609	0.326520144939423	0.0101791964843869
2.14057183265686	-1.16790270805359	-1.96859872341156	0.224864616990089	0.326922953128815	0.00932181812822819
2.15628933906555	-1.18576776981354	-1.97578525543213	0.224893927574158	0.327222585678101	0.00963225215673447
2.19093084335327	-1.17128658294678	-1.98743379116058	0.225455805659294	0.327774614095688	0.010958899743855
2.16926860809326	-1.14257514476776	-1.98187756538391	0.22615572810173	0.328003972768784	0.0120768873021007
2.13964915275574	-1.14706289768219	-1.96431970596313	0.226062938570976	0.328525751829147	0.0127520943060517
2.13999152183533	-1.14150929450989	-1.97336328029633	0.226299852132797	0.328857868909836	0.0125605072826147
2.12616395950317	-1.14323782920837	-1.98500883579254	0.226778298616409	0.329160928726196	0.0119116613641381
2.1192901134491	-1.16166710853577	-2.00727200508118	0.226714730262756	0.329633355140686	0.0106010641902685
2.11270976066589	-1.14719426631927	-2.00898814201355	0.227020978927612	0.32953268289566	0.00890571996569633
2.08885669708252	-1.14045202732086	-2.00673031806946	0.227213650941849	0.330069780349731	0.00837361719459295
2.10664033889771	-1.15398180484772	-1.99504280090332	0.226931929588318	0.330417543649673	0.00858421809971333
2.12223434448242	-1.15249240398407	-1.98789858818054	0.227450460195541	0.330480128526688	0.00902016181498766
2.12298512458801	-1.17079019546509	-2.00472974777222	0.227897062897682	0.331116795539856	0.00938196294009686
2.14705896377563	-1.17487370967865	-2.01217579841614	0.227986305952072	0.331508457660675	0.009458027780056
2.14141869544983	-1.15784323215485	-2.02204489707947	0.228493839502335	0.331530630588531	0.00995776429772377
2.13908004760742	-1.14852547645569	-2.02820920944214	0.228589743375778	0.331957280635834	0.0106099601835012
2.14043879508972	-1.14020574092865	-2.02394032478333	0.228524804115295	0.332139849662781	0.0108336331322789
2.1275360584259	-1.11895775794983	-2.02539491653442	0.22896234691143	0.332169324159622	0.0106389783322811
2.11252474784851	-1.13365638256073	-2.03044033050537	0.228865653276443	0.332586616277695	0.00986817944794893
2.11606812477112	-1.14893972873688	-2.028977394104	0.228755757212639	0.332683086395264	0.00855228025466204
2.09870886802673	-1.15822112560272	-2.03161835670471	0.229109898209572	0.332896143198013	0.00701687205582857
2.09703159332275	-1.18099927902222	-2.03260135650635	0.229073226451874	0.333523124456406	0.00612002471461892
2.12073564529419	-1.18453764915466	-2.02859210968018	0.229033559560776	0.333738923072815	0.00588715821504593
2.12705779075623	-1.17557561397552	-2.02786374092102	0.229466751217842	0.334185808897018	0.00638358574360609
2.13217854499817	-1.17573881149292	-2.04439878463745	0.22990408539772	0.335046470165253	0.00707509042695165
2.15483474731445	-1.18081140518188	-2.04157090187073	0.230078831315041	0.335635006427765	0.00766764115542173
2.15006637573242	-1.16811990737915	-2.05683088302612	0.230847269296646	0.336159467697144	0.00801778119057417
2.13980793952942	-1.17835211753845	-2.06606459617615	0.231387734413147	0.337231308221817	0.0082896500825882
2.14714908599854	-1.18022048473358	-2.06712675094604	0.231570780277252	0.337878406047821	0.00787025410681963
2.13802576065063	-1.17981696128845	-2.06983184814453	0.232368379831314	0.338611483573914	0.00707989046350122
2.13998436927795	-1.20281589031219	-2.08163595199585	0.23256379365921	0.339851170778275	0.00550830736756325
2.1544246673584	-1.21770620346069	-2.08339595794678	0.232858121395111	0.340571135282516	0.00329934689216316
2.14973282814026	-1.23622620105743	-2.09321856498718	0.233509123325348	0.34149768948555	0.0010952684096992
2.1738874912262	-1.26967597007751	-2.09971499443054	0.233625590801239	0.342756986618042	-0.000809773744549602
2.18444180488586	-1.2753711938858	-2.09718799591064	0.234212711453438	0.34366250038147	-0.00189884158317
2.18988466262817	-1.28778529167175	-2.11127424240112	0.234718725085258	0.344930708408356	-0.00233676889911294
2.21939039230347	-1.29892671108246	-2.12066340446472	0.235087975859642	0.346137464046478	-0.0025828299112618
2.2285783290863	-1.29845321178436	-2.12618374824524	0.235905915498734	0.347317188978195	-0.00273406715132296
2.23903012275696	-1.31395018100739	-2.14706897735596	0.236454144120216	0.348616153001785	-0.00309679610654712
2.26768445968628	-1.31813323497772	-2.14757251739502	0.236807003617287	0.349655389785767	-0.00348968361504376
2.25690984725952	-1.32652103900909	-2.16474056243896	0.237684965133667	0.350783079862595	-0.00350218010134995
2.27454137802124	-1.3472888469696	-2.17217302322388	0.237854719161987	0.352095633745193	-0.00362933543510735
2.28293633460999	-1.33938074111938	-2.17568755149841	0.238648399710655	0.352799206972122	-0.00356953055597842
2.28641700744629	-1.35997486114502	-2.19902467727661	0.238992959260941	0.354257792234421	-0.00363800977356732
2.31454014778137	-1.36532700061798	-2.19411325454712	0.239305734634399	0.3549744784832	-0.00398346874862909
2.30913281440735	-1.37553703784943	-2.2126305103302	0.239973828196526	0.35597813129425	-0.00448052166029811
2.33126354217529	-1.39200687408447	-2.21344518661499	0.240041822195053	0.356850534677505	-0.00570855056867003
2.31628823280334	-1.40155720710754	-2.22277975082397	0.240687787532806	0.35773628950119	-0.007167749106884
2.33024048805237	-1.43359327316284	-2.23320388793945	0.240399971604347	0.35881507396698	-0.00913535803556442
2.33522939682007	-1.43578577041626	-2.23675966262817	0.24076446890831	0.359546363353729	-0.0109516764059663
2.33725333213806	-1.45679140090942	-2.25912952423096	0.240812912583351	0.360887289047241	-0.0123338093981147
2.36554980278015	-1.4632203578949	-2.24527812004089	0.240806967020035	0.361443877220154	-0.013092908076942
2.36325359344482	-1.4738358259201	-2.27277231216431	0.241117283701897	0.362660348415375	-0.0129784550517797
2.39118790626526	-1.47418105602264	-2.2709653377533	0.241151452064514	0.36330658197403	-0.0126696471124887
2.37714004516602	-1.48033344745636	-2.28465700149536	0.24166651070118	0.364398777484894	-0.0120348408818245
2.40908718109131	-1.48207128047943	-2.28836560249329	0.241336673498154	0.364872962236404	-0.0120583912357688
2.38927865028381	-1.48701083660126	-2.30435752868652	0.241712555289268	0.365738272666931	-0.011999087408185
2.41481685638428	-1.49480879306793	-2.30705690383911	0.241468250751495	0.366077154874802	-0.012663658708334
2.40390491485596	-1.51384472846985	-2.32051825523376	0.241505309939384	0.366882145404816	-0.0138111561536789
2.43402147293091	-1.54076993465424	-2.31397128105164	0.24093396961689	0.367176324129105	-0.0155542958527803
2.4267852306366	-1.55587863922119	-2.33193635940552	0.241054967045784	0.367818087339401	-0.0168750733137131
2.43878841400146	-1.57082772254944	-2.3302845954895	0.240546181797981	0.36816668510437	-0.0184228122234344
2.39719009399414	-1.57173562049866	-2.33017253875732	0.240509897470474	0.368510633707047	-0.0192210748791695
2.41619992256165	-1.57536911964417	-2.32165551185608	0.239866808056831	0.368425011634827	-0.0195247940719128
2.41683912277222	-1.56620180606842	-2.33734393119812	0.240009859204292	0.368788123130798	-0.0188888739794493
2.44506597518921	-1.56353414058685	-2.34549593925476	0.239379122853279	0.368669420480728	-0.0182883162051439
2.4297513961792	-1.53946554660797	-2.35613965988159	0.239499747753143	0.368689239025116	-0.017314862459898
2.44606852531433	-1.53077173233032	-2.35410642623901	0.238742917776108	0.368640750646591	-0.0165845509618521
2.42483162879944	-1.51608836650848	-2.35970330238342	0.238885596394539	0.368499040603638	-0.0161788165569305
2.43834853172302	-1.53758883476257	-2.35693764686584	0.238004967570305	0.368383139371872	-0.0164214968681335
2.4164023399353	-1.54424011707306	-2.34926700592041	0.237963423132896	0.368035435676575	-0.0172707550227642
2.42236542701721	-1.56968486309052	-2.35449004173279	0.236938863992691	0.367768913507462	-0.0182972047477961
2.41243386268616	-1.55020999908447	-2.34113001823425	0.236729145050049	0.36724129319191	-0.0184653364121914
2.42239880561829	-1.55420005321503	-2.35231161117554	0.235788121819496	0.367106974124908	-0.0177171211689711
2.42997288703918	-1.53756308555603	-2.33322238922119	0.235445454716682	0.366397142410278	-0.0166388712823391
2.43040585517883	-1.53448212146759	-2.34814548492432	0.234994903206825	0.36620169878006	-0.0156348161399364
2.44457268714905	-1.51736545562744	-2.33115077018738	0.234504953026772	0.365520924329758	-0.0150599842891097
2.40587496757507	-1.51636576652527	-2.32985496520996	0.234408482909203	0.365307986736298	-0.0149855529889464
2.40933775901794	-1.52630734443665	-2.33067321777344	0.233595624566078	0.364905923604965	-0.0155565161257982
2.39240217208862	-1.51917171478271	-2.32351851463318	0.233598217368126	0.364432841539383	-0.0158389694988728
2.39157462120056	-1.52841830253601	-2.32820796966553	0.232954829931259	0.364384740591049	-0.0157145690172911
2.40661430358887	-1.51124703884125	-2.31780648231506	0.232526198029518	0.363778859376907	-0.0145556293427944
2.40492463111877	-1.49925518035889	-2.32529282569885	0.232551649212837	0.363481283187866	-0.0128068560734391
2.42841124534607	-1.48492395877838	-2.31536841392517	0.232070550322533	0.363071531057358	-0.0113552417606115
2.41906142234802	-1.46174788475037	-2.31930589675903	0.232296735048294	0.362596809864044	-0.00995500199496746
2.43112063407898	-1.46531236171722	-2.31553602218628	0.231639847159386	0.362282812595367	-0.00948713999241591
2.40728855133057	-1.43991708755493	-2.30706453323364	0.231848150491714	0.361683279275894	-0.00957299396395683
2.40010499954224	-1.45113658905029	-2.30988550186157	0.231151729822159	0.361652851104736	-0.00980310887098312
2.39956784248352	-1.43938410282135	-2.29797005653381	0.231005504727364	0.3609399497509	-0.0096931578591466
2.39022946357727	-1.4398877620697	-2.30567622184753	0.23083271086216	0.360660344362259	-0.00920298509299755
2.40660929679871	-1.43441450595856	-2.29440450668335	0.230411872267723	0.360147029161453	-0.00852964352816343
2.40015697479248	-1.41744494438171	-2.29894971847534	0.230560064315796	0.359710991382599	-0.00755530688911676
2.41217517852783	-1.42363178730011	-2.29470157623291	0.230032905936241	0.359514266252518	-0.0068449298851192
2.41722416877747	-1.40541553497314	-2.28298449516296	0.230004966259003	0.358972460031509	-0.00651208404451609
2.40058040618896	-1.40334939956665	-2.29197144508362	0.229960680007935	0.358890175819397	-0.00651576230302453
2.41139245033264	-1.40398478507996	-2.28861927986145	0.22951203584671	0.35845211148262	-0.00670613255351782
2.38834953308105	-1.38965141773224	-2.28670144081116	0.229532718658447	0.357919901609421	-0.00701572885736823
2.37146806716919	-1.40039384365082	-2.28052973747253	0.229107663035393	0.357699543237686	-0.00712571898475289
2.37682151794434	-1.39905381202698	-2.26117968559265	0.228679105639458	0.356875240802765	-0.00714628770947456
2.35884642601013	-1.39955902099609	-2.26657176017761	0.228559017181396	0.356530994176865	-0.00673610530793667
2.38282680511475	-1.39550018310547	-2.26247668266296	0.227913483977318	0.355980068445206	-0.00658142194151878
2.36950182914734	-1.36738657951355	-2.25817680358887	0.228020861744881	0.355296820402145	-0.00648557348176837
2.36529588699341	-1.36421751976013	-2.25333261489868	0.227525860071182	0.354977637529373	-0.00667008152231574
2.36892890930176	-1.35354244709015	-2.24323868751526	0.227167189121246	0.354151129722595	-0.00674597639590502
2.34995484352112	-1.35230767726898	-2.24593758583069	0.22706438601017	0.353620409965515	-0.00635409774258733
2.34392356872559	-1.36340653896332	-2.25006318092346	0.226429373025894	0.353137075901031	-0.00613520573824644
2.33090496063232	-1.34966635704041	-2.24337410926819	0.226448342204094	0.352257251739502	-0.00590075692161918
2.28564953804016	-1.34806942939758	-2.24540281295776	0.226209551095963	0.351981341838837	-0.0062420628964901
2.27809262275696	-1.34006631374359	-2.23841404914856	0.22564123570919	0.351453602313995	-0.00675371801480651
2.25389170646667	-1.31717991828918	-2.24110388755798	0.225973397493362	0.350917637348175	-0.00632041366770864
2.25566172599792	-1.31759738922119	-2.24487471580505	0.225610062479973	0.350617498159409	-0.00491259759292006
2.25537014007568	-1.30631983280182	-2.23240923881531	0.225304201245308	0.34983766078949	-0.00327298929914832
2.22862362861633	-1.29660284519196	-2.22890686988831	0.225368037819862	0.349436640739441	-0.00121830846183002
2.23391056060791	-1.28693211078644	-2.22560453414917	0.224978059530258	0.348818004131317	0.00109131087083369
2.20866060256958	-1.24894261360168	-2.22483015060425	0.225278750061989	0.348176598548889	0.00345837557688355
2.17301654815674	-1.23414433002472	-2.23029088973999	0.225169122219086	0.347910612821579	0.00502390274778008
2.16315841674805	-1.21231842041016	-2.22680330276489	0.225020691752434	0.347165495157242	0.00544974207878113
2.13139367103577	-1.19389164447784	-2.23248910903931	0.225145414471626	0.346750050783157	0.00591872585937381
2.12009930610657	-1.19794929027557	-2.23754358291626	0.224766239523888	0.346486568450928	0.00660229055210948
2.11123108863831	-1.17921698093414	-2.23247122764587	0.22487661242485	0.345884501934052	0.00790624134242535
2.08752179145813	-1.16064488887787	-2.23796987533569	0.225060626864433	0.345544815063477	0.0100089265033603
2.09348726272583	-1.15219783782959	-2.23588061332703	0.224796995520592	0.345260739326477	0.0125734806060791
2.0754189491272	-1.11520075798035	-2.23515868186951	0.225343480706215	0.34460112452507	0.0151359364390373
2.06043720245361	-1.10642755031586	-2.24646520614624	0.225233033299446	0.344586223363876	0.0172640774399042
2.05403566360474	-1.07692873477936	-2.2416250705719	0.225390940904617	0.343979328870773	0.0184228401631117
2.02578330039978	-1.0709947347641	-2.26176166534424	0.22552727162838	0.343931674957275	0.0191279016435146
2.03003859519959	-1.06151604652405	-2.2610776424408	0.22544901072979	0.343602687120438	0.0196775961667299
2.00532341003418	-1.04704236984253	-2.26052856445313	0.225768446922302	0.343359619379044	0.0208125319331884
2.01516032218933	-1.05155432224274	-2.26084899902344	0.225303903222084	0.343044221401215	0.0223769899457693
2.00669860839844	-1.0205100774765	-2.24985480308533	0.225540921092033	0.342304170131683	0.0242499727755785
1.99447154998779	-1.01827239990234	-2.24629330635071	0.224998593330383	0.342090547084808	0.0259638857096434
1.99292266368866	-0.986168920993805	-2.23726391792297	0.225022688508034	0.34134715795517	0.0270691588521004
1.97999811172485	-0.980091571807861	-2.25289988517761	0.225133314728737	0.341320365667343	0.0281028319150209
1.98744964599609	-0.958348512649536	-2.25021052360535	0.225301802158356	0.340677052736282	0.0289663542062044
1.97629463672638	-0.965379178524017	-2.25561428070068	0.225117787718773	0.340771108865738	0.0297559797763824
2.00437307357788	-0.942182183265686	-2.24561476707459	0.225160822272301	0.340122073888779	0.0308122225105762
1.9888002872467	-0.951849818229675	-2.25077891349792	0.225078523159027	0.340118795633316	0.0321319550275803
2.00480723381042	-0.935375928878784	-2.24441361427307	0.225301340222359	0.339608937501907	0.0334063693881035
1.99231541156769	-0.936696588993073	-2.25732851028442	0.225500971078873	0.339822798967361	0.0344877205789089
2.00966548919678	-0.925756573677063	-2.25498175621033	0.225518971681595	0.339166969060898	0.0351064763963223
2.0016131401062	-0.935447454452515	-2.26222944259644	0.225372314453125	0.339383065700531	0.035794623196125
2.01721334457397	-0.913010120391846	-2.25830841064453	0.225687101483345	0.338869035243988	0.036799568682909
2.00673294067383	-0.912985503673553	-2.25778698921204	0.225657492876053	0.339038074016571	0.0377374701201916
2.02269411087036	-0.903641641139984	-2.24586462974548	0.2253088504076	0.338315546512604	0.0380355976521969
2.00579905509949	-0.914543151855469	-2.25530648231506	0.225472658872604	0.338304221630096	0.0382987968623638
2.02769088745117	-0.905606627464294	-2.24992990493774	0.225458785891533	0.337817251682281	0.0385795310139656
2.00481939315796	-0.907414257526398	-2.25018119812012	0.22558206319809	0.337756305932999	0.0390478260815144
2.02581071853638	-0.912625432014465	-2.23458027839661	0.224892273545265	0.336993515491486	0.0388300009071827
2.00911927223206	-0.917249262332916	-2.23307943344116	0.22463059425354	0.336460947990417	0.0386514514684677
2.02368140220642	-0.914525330066681	-2.22044658660889	0.223772510886192	0.335666805505753	0.0382155105471611
2.00208759307861	-0.904834926128387	-2.21054029464722	0.223453477025032	0.334806859493256	0.0380714498460293
2.00857353210449	-0.918452799320221	-2.20436906814575	0.22252556681633	0.333935409784317	0.0375854223966599
1.99076199531555	-0.90777575969696	-2.20124077796936	0.22274561226368	0.333026170730591	0.0367343500256538
1.96423637866974	-0.917524337768555	-2.20268654823303	0.22226294875145	0.3326435983181	0.0359005071222782
1.97372186183929	-0.916801333427429	-2.17916011810303	0.221422791481018	0.331466346979141	0.0349214337766171
1.95080852508545	-0.913196682929993	-2.18367838859558	0.221033841371536	0.330725491046906	0.0338572971522808
1.94611632823944	-0.924925923347473	-2.17653584480286	0.220298498868942	0.330059856176376	0.0322747081518173
1.93466150760651	-0.91757333278656	-2.16234970092773	0.219827398657799	0.328999876976013	0.0309400670230389
1.91714835166931	-0.925583302974701	-2.16257548332214	0.219348773360252	0.328195035457611	0.029903057962656
1.92196786403656	-0.940945625305176	-2.14059829711914	0.218231856822968	0.327131062746048	0.0287412032485008
1.9135754108429	-0.938000679016113	-2.12860941886902	0.217843115329742	0.326065957546234	0.0275605209171772
1.89683353900909	-0.938443660736084	-2.12599682807922	0.217297077178955	0.325447142124176	0.0269501842558384
1.9052746295929	-0.949031472206116	-2.11016845703125	0.216211691498756	0.3245450258255	0.0261075682938099
1.89960300922394	-0.947733104228973	-2.09201264381409	0.215735480189323	0.323515206575394	0.0248398557305336
1.88161730766296	-0.940911114215851	-2.10494685173035	0.215785518288612	0.32294824719429	0.0239229835569859
1.87610328197479	-0.946686744689941	-2.10849142074585	0.215402647852898	0.32272008061409	0.0236255005002022
1.88332462310791	-0.94789856672287	-2.08902931213379	0.214875683188438	0.321917712688446	0.0234376806765795
1.87539768218994	-0.938673377037048	-2.08539056777954	0.214688822627068	0.321349769830704	0.0232652444392443
1.87208712100983	-0.943267285823822	-2.07444524765015	0.214187398552895	0.321031481027603	0.0230644624680281
1.87934589385986	-0.944356501102448	-2.07097983360291	0.213600799441338	0.320406913757324	0.0226809252053499
1.87647485733032	-0.941182255744934	-2.0596125125885	0.213394239544868	0.319620817899704	0.0223470572382212
1.85883486270905	-0.938958466053009	-2.06122589111328	0.213146150112152	0.319297671318054	0.0219681430608034
1.85836672782898	-0.94586306810379	-2.05785918235779	0.212914660573006	0.319008469581604	0.0213637724518776
1.85689377784729	-0.935024797916412	-2.06271004676819	0.212817415595055	0.318673104047775	0.0211956929415464
1.86064517498016	-0.926045954227448	-2.05183506011963	0.212481483817101	0.318233340978622	0.0213382206857204
1.86121535301208	-0.93587851524353	-2.04176187515259	0.21191343665123	0.317671120166779	0.0209129732102156
1.8577629327774	-0.93328469991684	-2.0419397354126	0.211962983012199	0.317643970251083	0.0204668771475554
1.85723674297333	-0.930708229541779	-2.04494643211365	0.211940661072731	0.317523598670959	0.0203189067542553
1.85651409626007	-0.918501794338226	-2.05007457733154	0.212302267551422	0.317367941141129	0.0204172842204571
1.84948587417603	-0.915782928466797	-2.05639481544495	0.212548732757568	0.317587912082672	0.0205942112952471
1.85738217830658	-0.918125331401825	-2.05939269065857	0.212274685502052	0.317658632993698	0.0204471107572317
1.84909844398499	-0.91039377450943	-2.04104828834534	0.211951345205307	0.317292392253876	0.0195710603147745
1.81477093696594	-0.908213496208191	-2.04719161987305	0.211805105209351	0.317288190126419	0.0181463677436113
1.79791712760925	-0.902454733848572	-2.05623006820679	0.212312489748001	0.317545503377914	0.0172866620123386
1.81588625907898	-0.920149266719818	-2.06836652755737	0.212374895811081	0.317785799503326	0.0174617748707533
1.83322238922119	-0.923053205013275	-2.06766510009766	0.212394759058952	0.317870020866394	0.0181726552546024
1.83542168140411	-0.920347988605499	-2.06136345863342	0.21295602619648	0.318113714456558	0.0191739723086357
1.8411637544632	-0.916194796562195	-2.05808043479919	0.212997958064079	0.318379700183868	0.0200261920690537
1.84261476993561	-0.912809371948242	-2.05596947669983	0.213000312447548	0.318436473608017	0.0200612172484398
1.83934450149536	-0.916548609733582	-2.0676703453064	0.213095873594284	0.318740874528885	0.0197049491107464
1.84370541572571	-0.918974697589874	-2.07251167297363	0.213257327675819	0.319005906581879	0.0195141863077879
1.84423565864563	-0.919006764888763	-2.07326817512512	0.213592499494553	0.319100707769394	0.0196437276899815
1.83576440811157	-0.92221873998642	-2.08253073692322	0.213918209075928	0.319450229406357	0.0201390739530325
1.83782684803009	-0.927903532981873	-2.07222056388855	0.213694751262665	0.319752275943756	0.0205996092408895
1.84331023693085	-0.921406686306	-2.07087445259094	0.213595882058144	0.319797933101654	0.0205557364970446
1.83733344078064	-0.913433074951172	-2.06764936447144	0.213823333382607	0.319900840520859	0.0204143896698952
1.82823979854584	-0.918753147125244	-2.07144165039063	0.213733658194542	0.319949418306351	0.0198772381991148
1.81040239334106	-0.921676754951477	-2.07703375816345	0.213783755898476	0.320112138986588	0.0191148761659861
1.80355882644653	-0.930531680583954	-2.0843563079834	0.213801920413971	0.320258259773254	0.0186966508626938
1.79958379268646	-0.917321562767029	-2.0777850151062	0.213740736246109	0.320263892412186	0.0185754727572203
1.78789460659027	-0.924544453620911	-2.06717801094055	0.213367149233818	0.320018798112869	0.0177113469690084
1.76013123989105	-0.910626769065857	-2.09741997718811	0.21439191699028	0.320931941270828	0.0172562189400196
1.77406489849091	-0.91335791349411	-2.11818265914917	0.215149194002151	0.321386992931366	0.0183299016207457
1.78297781944275	-0.897578239440918	-2.12472534179688	0.215676918625832	0.321750670671463	0.019713256508112
1.79197120666504	-0.897234201431274	-2.13375091552734	0.216022416949272	0.322219401597977	0.0211487468332052
1.80801904201508	-0.895325660705566	-2.14353346824646	0.216225042939186	0.322782129049301	0.0219682119786739
1.81954562664032	-0.884214818477631	-2.14081692695618	0.216419845819473	0.322837859392166	0.0228382702916861
1.81763029098511	-0.882705569267273	-2.14929604530334	0.216613128781319	0.323003083467484	0.0231799762696028
1.81572186946869	-0.896601676940918	-2.14544057846069	0.216460555791855	0.323043793439865	0.023026505485177
1.81995570659637	-0.904488325119019	-2.1506245136261	0.216350942850113	0.322982639074326	0.0228575263172388
1.8202987909317	-0.904138743877411	-2.14578986167908	0.21643640100956	0.322941213846207	0.0230328366160393
1.81570899486542	-0.900218546390533	-2.14640235900879	0.216531351208687	0.322999238967896	0.02328747138381
1.83226764202118	-0.915117204189301	-2.14771819114685	0.216182515025139	0.322895616292953	0.023523710668087
1.83974611759186	-0.902549684047699	-2.15768718719482	0.21661964058876	0.323007851839066	0.0236227195709944
1.83606612682343	-0.896271169185638	-2.17054224014282	0.217518448829651	0.323467463254929	0.024546867236495
1.85091757774353	-0.903268456459045	-2.18266272544861	0.2174351811409	0.323830187320709	0.0255855210125446
1.87141990661621	-0.897655546665192	-2.17749786376953	0.217367634177208	0.323623180389404	0.026240661740303
1.85731077194214	-0.894161581993103	-2.18671464920044	0.217728525400162	0.324025750160217	0.0266503524035215
1.86601054668427	-0.906333208084106	-2.18863463401794	0.217428892850876	0.324142098426819	0.0266983658075333
1.87602913379669	-0.908059060573578	-2.18531131744385	0.217275977134705	0.323754251003265	0.0264867674559355
1.85756492614746	-0.908442616462708	-2.19510436058044	0.217890232801437	0.324216216802597	0.0266690049320459
1.8684846162796	-0.91914176940918	-2.21344017982483	0.218032836914063	0.324547827243805	0.0272536482661963
1.89082729816437	-0.907445311546326	-2.20815753936768	0.218241542577744	0.324379801750183	0.02794892154634
1.88991892337799	-0.902310431003571	-2.20828008651733	0.21847976744175	0.324643343687058	0.0290611665695906
1.91323864459991	-0.915865004062653	-2.2171003818512	0.218267306685448	0.324838161468506	0.0297694057226181
1.91900050640106	-0.910292148590088	-2.21795272827148	0.218642622232437	0.324755787849426	0.0296718552708626
1.90395092964172	-0.918057322502136	-2.22716379165649	0.218870937824249	0.324862957000732	0.029527336359024
1.92194104194641	-0.931072294712067	-2.23406076431274	0.218609482049942	0.325017958879471	0.0298136994242668
1.92755830287933	-0.920637547969818	-2.23794603347778	0.219179749488831	0.324957877397537	0.0307360701262951
1.93712902069092	-0.932449996471405	-2.24458050727844	0.219149380922318	0.325353741645813	0.0314480364322662
1.96619856357574	-0.932625949382782	-2.23649930953979	0.219042614102364	0.325147271156311	0.0320263020694256
1.96422004699707	-0.926443338394165	-2.23820829391479	0.219307094812393	0.324992716312408	0.032468605786562
1.97320544719696	-0.942287802696228	-2.23638319969177	0.218953296542168	0.325148314237595	0.0325109623372555
1.9819438457489	-0.947366237640381	-2.23584151268005	0.218870520591736	0.32482635974884	0.0322761572897434
1.97003245353699	-0.950349926948547	-2.24558758735657	0.219018325209618	0.324852585792542	0.0322762951254845
1.98446559906006	-0.967467069625854	-2.24087262153625	0.218545407056808	0.324887633323669	0.0322140455245972
1.9800283908844	-0.956356704235077	-2.23972964286804	0.219051823019981	0.324700981378555	0.0322418212890625
1.9835821390152	-0.966144919395447	-2.25065851211548	0.21916651725769	0.3250852227211	0.032492633908987
2.00347781181335	-0.965568065643311	-2.2496771812439	0.219142138957977	0.324968725442886	0.0328219681978226
1.99628472328186	-0.95596969127655	-2.24586534500122	0.219322919845581	0.324847966432571	0.033157717436552
1.99522411823273	-0.974945366382599	-2.25309586524963	0.219124853610992	0.325025230646133	0.0332639813423157
2.01177096366882	-0.976062953472137	-2.24954628944397	0.219034522771835	0.324814707040787	0.0329881459474564
1.99506556987762	-0.973689138889313	-2.2522656917572	0.219379410147667	0.324813514947891	0.0331249423325062
2.00847578048706	-0.987230837345123	-2.26275444030762	0.219165578484535	0.324900597333908	0.0332604385912418
2.01610732078552	-0.978663742542267	-2.25516223907471	0.219181254506111	0.324498653411865	0.0332745686173439
2.01095843315125	-0.989341795444489	-2.25177502632141	0.219232201576233	0.32445764541626	0.0332521684467793
2.02680778503418	-0.998492062091827	-2.26140260696411	0.218862101435661	0.324301183223724	0.0332378000020981
2.02118706703186	-0.987630724906921	-2.25640821456909	0.219259977340698	0.32406222820282	0.0335238538682461
2.02691841125488	-1.00109481811523	-2.26604056358337	0.218936651945114	0.324232637882233	0.0336592271924019
2.04744935035706	-1.00605404376984	-2.25156307220459	0.218770146369934	0.323826313018799	0.0338747724890709
2.04228806495667	-1.00326073169708	-2.26253485679626	0.219202443957329	0.323677241802216	0.0341275855898857
2.04832482337952	-1.01449739933014	-2.26659274101257	0.218960478901863	0.323782414197922	0.0345431566238403
2.05860471725464	-1.00938701629639	-2.26303815841675	0.218981832265854	0.323506355285645	0.034888356924057
2.05293893814087	-1.01306283473969	-2.2710587978363	0.219098493456841	0.323619931936264	0.0354370288550854
2.07210469245911	-1.02218687534332	-2.26581406593323	0.218795463442802	0.323403418064117	0.0356025546789169
2.06025862693787	-1.01031458377838	-2.26944160461426	0.219149857759476	0.32321435213089	0.0359160080552101
2.06543493270874	-1.0275514125824	-2.27008414268494	0.218928575515747	0.323332875967026	0.036074087023735
2.08035087585449	-1.02094829082489	-2.26590299606323	0.218924507498741	0.322925329208374	0.0361397452652454
2.06449604034424	-1.02945518493652	-2.27012133598328	0.219155579805374	0.322923451662064	0.0363930873572826
2.08124136924744	-1.0362902879715	-2.26581478118896	0.218565717339516	0.322696357965469	0.0363026894629002
2.07581472396851	-1.02720034122467	-2.2549877166748	0.218862324953079	0.322274386882782	0.0363975204527378
2.07084560394287	-1.04049026966095	-2.26780915260315	0.218592658638954	0.322393178939819	0.0363075025379658
2.08527421951294	-1.0422351360321	-2.25263381004334	0.218196958303452	0.321913987398148	0.036057360470295
2.07621145248413	-1.04207015037537	-2.25104761123657	0.218215987086296	0.321559429168701	0.0359247773885727
2.06846261024475	-1.05190813541412	-2.24808359146118	0.217920616269112	0.321487843990326	0.0356551334261894
2.08110737800598	-1.05913639068604	-2.24265885353088	0.217464655637741	0.32092273235321	0.0351805947721004
2.06352233886719	-1.05114877223969	-2.23826360702515	0.217534586787224	0.320569843053818	0.0347796380519867
2.06527996063232	-1.06791293621063	-2.23314452171326	0.216823875904083	0.320414930582047	0.034256961196661
2.06411027908325	-1.06036758422852	-2.22180342674255	0.216682359576225	0.319882750511169	0.0336495339870453
2.05692529678345	-1.06845760345459	-2.22868847846985	0.216504171490669	0.319511532783508	0.0331861712038517
2.05384421348572	-1.0768061876297	-2.21679663658142	0.216017007827759	0.319286078214645	0.032834105193615
2.05808281898499	-1.07930982112885	-2.20177102088928	0.215650841593742	0.31880846619606	0.0323621183633804
2.04894208908081	-1.07379961013794	-2.2059280872345	0.215777918696404	0.318390309810638	0.0320702083408833
2.04906463623047	-1.08414590358734	-2.21037888526917	0.215606391429901	0.31847819685936	0.0318299196660519
2.06034016609192	-1.08184278011322	-2.20723295211792	0.215471982955933	0.318297803401947	0.0318703092634678
2.05582046508789	-1.07744836807251	-2.21436405181885	0.215729594230652	0.318085432052612	0.0320345386862755
2.04609227180481	-1.07931852340698	-2.21135830879211	0.215775802731514	0.318263471126556	0.03225452080369
2.05374717712402	-1.08233690261841	-2.21061015129089	0.215485990047455	0.318154156208038	0.0323710292577744
2.05636143684387	-1.07139337062836	-2.20951366424561	0.215702012181282	0.318059295415878	0.0325666405260563
2.04582166671753	-1.07360947132111	-2.21683311462402	0.215961709618568	0.318286329507828	0.0330385155975819
2.05337595939636	-1.08044278621674	-2.21912622451782	0.215962052345276	0.318545311689377	0.0335482433438301
2.06058168411255	-1.07609212398529	-2.21590375900269	0.216101437807083	0.318500816822052	0.0339731723070145
2.03003597259521	-1.07995200157166	-2.21849417686462	0.216501414775848	0.318827867507935	0.033618975430727
1.99458813667297	-1.08746957778931	-2.22579526901245	0.216415956616402	0.319271504878998	0.0322942472994328
2.03233599662781	-1.08326303958893	-2.23015832901001	0.216293722391129	0.319042891263962	0.0329939015209675
2.04153347015381	-1.07205331325531	-2.23009538650513	0.216639220714569	0.319286465644836	0.0340177975594997
2.05223035812378	-1.08145463466644	-2.23241591453552	0.216585949063301	0.319642812013626	0.0353064015507698
2.05941677093506	-1.07228744029999	-2.22025442123413	0.216477528214455	0.319470643997192	0.0361207015812397
2.04712080955505	-1.07055974006653	-2.21568846702576	0.216738820075989	0.319569736719131	0.0365732759237289
2.05092000961304	-1.08272409439087	-2.22287225723267	0.216533586382866	0.319771528244019	0.0363462753593922
2.04904055595398	-1.07106900215149	-2.22223877906799	0.216849431395531	0.319622367620468	0.0363799035549164
2.03109312057495	-1.07481288909912	-2.23640704154968	0.217133298516273	0.320318460464478	0.0366964004933834
2.04664754867554	-1.07669115066528	-2.23465728759766	0.216977909207344	0.320365309715271	0.0370997749269009
2.03390169143677	-1.06025075912476	-2.24348735809326	0.217772036790848	0.32059845328331	0.0378255173563957
2.03579521179199	-1.07095396518707	-2.2448046207428	0.217772275209427	0.321096211671829	0.038621112704277
2.04684567451477	-1.06589019298553	-2.24030160903931	0.217862188816071	0.321167826652527	0.0392143577337265
2.02557301521301	-1.05846524238586	-2.26003050804138	0.218471392989159	0.321585148572922	0.0397467613220215
2.03771758079529	-1.06456184387207	-2.25586009025574	0.218540027737617	0.322112798690796	0.0400184541940689
2.01904153823853	-1.04781270027161	-2.26253056526184	0.219259932637215	0.322417110204697	0.0404666773974895
2.0162832736969	-1.06189906597137	-2.2794873714447	0.219275936484337	0.322996914386749	0.0406325496733189
2.0059175491333	-1.05082142353058	-2.27793407440186	0.219653815031052	0.323121696710587	0.0401065461337566
1.97905361652374	-1.05717611312866	-2.28173446655273	0.219873607158661	0.323693990707397	0.0399996601045132
2.01373648643494	-1.05634987354279	-2.28465342521667	0.219662368297577	0.323535650968552	0.0405029430985451
1.99828839302063	-1.04400777816772	-2.28324294090271	0.220189347863197	0.323896020650864	0.0410870648920536
2.00640058517456	-1.05492532253265	-2.28503918647766	0.219995081424713	0.324341267347336	0.0416111387312412
2.00801229476929	-1.04374885559082	-2.27067852020264	0.2203239351511	0.324249237775803	0.0420441403985024
1.99570667743683	-1.05473148822784	-2.28013467788696	0.220425143837929	0.324706763029099	0.0420651286840439
2.00248670578003	-1.04660606384277	-2.27525115013123	0.220603600144386	0.324598461389542	0.0415092967450619
1.97338962554932	-1.05172669887543	-2.2902660369873	0.2210623472929	0.325197219848633	0.0413121916353703
1.98210346698761	-1.05499625205994	-2.29517769813538	0.2208661288023	0.325432926416397	0.0410312190651894
1.96304214000702	-1.04557275772095	-2.29903769493103	0.221510961651802	0.325692176818848	0.0411795787513256
1.96252262592316	-1.04896664619446	-2.30692028999329	0.221464306116104	0.326267570257187	0.0412077642977238
1.96126520633698	-1.04169499874115	-2.29158926010132	0.221895590424538	0.326404273509979	0.0415128208696842
1.94569087028503	-1.04353594779968	-2.30685234069824	0.222142606973648	0.327020943164825	0.0416775308549404
1.95302355289459	-1.04294157028198	-2.30262517929077	0.222078114748001	0.327138036489487	0.0413236133754253
1.91623914241791	-1.04093766212463	-2.30970644950867	0.222499370574951	0.327667981386185	0.0409703627228737
1.91053473949432	-1.05697107315063	-2.30886268615723	0.222140207886696	0.327890425920486	0.0398813411593437
1.87435257434845	-1.05272209644318	-2.30090928077698	0.222417056560516	0.328024297952652	0.0385471023619175
1.86292624473572	-1.05946695804596	-2.31521558761597	0.222559705376625	0.328655272722244	0.0383550524711609
1.89248621463776	-1.0567010641098	-2.31672358512878	0.222928121685982	0.328914761543274	0.0392681397497654
1.8764123916626	-1.05064952373505	-2.32471251487732	0.223599582910538	0.329651147127151	0.040493980050087
1.8896518945694	-1.05844235420227	-2.31933903694153	0.223389685153961	0.330064088106155	0.0410300493240356
1.87239897251129	-1.04658055305481	-2.31050705909729	0.224096432328224	0.330469191074371	0.0414793156087399
1.87086653709412	-1.05809223651886	-2.33471369743347	0.22427861392498	0.331408053636551	0.041605032980442
1.86254131793976	-1.04256296157837	-2.34360122680664	0.22527888417244	0.331734120845795	0.0419361256062984
1.86458206176758	-1.05756640434265	-2.35916566848755	0.22549070417881	0.332797110080719	0.0424643941223621
1.87830531597137	-1.04406929016113	-2.3577926158905	0.226226717233658	0.333049178123474	0.0433450192213058
1.88387405872345	-1.05321609973907	-2.37379240989685	0.226466819643974	0.334009498357773	0.0443621315062046
1.88743770122528	-1.03693342208862	-2.38027238845825	0.227072954177856	0.334236562252045	0.045136209577322
1.89215707778931	-1.05365359783173	-2.37969064712524	0.227128967642784	0.335110157728195	0.0456699840724468
1.88531303405762	-1.03730416297913	-2.38350915908813	0.227773562073708	0.335172027349472	0.045769814401865
1.88313364982605	-1.05700969696045	-2.389892578125	0.227670028805733	0.335906237363815	0.0456600822508335
1.86914348602295	-1.04308724403381	-2.39223957061768	0.228352174162865	0.336033701896667	0.0456440001726151
1.88810920715332	-1.05820441246033	-2.4000928401947	0.228046283125877	0.336548835039139	0.0455777272582054
1.86598527431488	-1.04982936382294	-2.40628099441528	0.228697091341019	0.336933165788651	0.0460256300866604
1.89654278755188	-1.05705213546753	-2.39981985092163	0.228552430868149	0.337003886699677	0.046185091137886
1.87842404842377	-1.05980598926544	-2.41306352615356	0.229017183184624	0.337659567594528	0.0466984733939171
1.88880705833435	-1.04953622817993	-2.40290141105652	0.229102820158005	0.337448954582214	0.0466195307672024
1.87267184257507	-1.07632219791412	-2.39080905914307	0.228258743882179	0.337568521499634	0.0457279793918133
1.85123217105865	-1.07899582386017	-2.36955690383911	0.227850615978241	0.337109118700027	0.0437620580196381
1.81488156318665	-1.0988507270813	-2.38705015182495	0.227865144610405	0.337586760520935	0.0418672896921635
1.80447888374329	-1.08228886127472	-2.39553642272949	0.228516653180122	0.337486833333969	0.0414810739457607
1.83046042919159	-1.10739469528198	-2.39344334602356	0.227564111351967	0.337649911642075	0.0418956466019154
1.83185863494873	-1.08627641201019	-2.36963057518005	0.227635651826859	0.337338119745255	0.0420113541185856
1.83067202568054	-1.09923350811005	-2.37735342979431	0.227359458804131	0.337781518697739	0.0422280840575695
1.81682324409485	-1.07392990589142	-2.37924671173096	0.228131473064423	0.337695568799973	0.0424873046576977
1.82098388671875	-1.08772206306458	-2.39147853851318	0.228241577744484	0.338389813899994	0.0429667234420776
1.82459592819214	-1.07827484607697	-2.39636993408203	0.228766068816185	0.338333964347839	0.04318992421031
1.82145047187805	-1.08719503879547	-2.41338896751404	0.228926241397858	0.339150041341782	0.043608658015728
1.82856273651123	-1.06472265720367	-2.42343044281006	0.229787811636925	0.339228421449661	0.0447648912668228
1.85853660106659	-1.07153606414795	-2.42230081558228	0.229413658380508	0.33967599272728	0.0457509942352772
1.84504187107086	-1.06590628623962	-2.42203211784363	0.229747265577316	0.339916050434113	0.0465997569262981
1.87566518783569	-1.07320010662079	-2.41305232048035	0.229536652565002	0.339867949485779	0.04686439037323
1.8582444190979	-1.07585000991821	-2.4287633895874	0.22998058795929	0.34028497338295	0.0471456572413445
1.87305176258087	-1.06619417667389	-2.42177271842957	0.230162426829338	0.340074986219406	0.0472039580345154
1.86653316020966	-1.08520472049713	-2.43469762802124	0.230071172118187	0.340589374303818	0.0473387688398361
1.8619065284729	-1.06870675086975	-2.42942476272583	0.230396866798401	0.340237528085709	0.0472228191792965
1.88230955600739	-1.08454990386963	-2.42478919029236	0.229749083518982	0.340187042951584	0.0467308238148689
1.85455703735352	-1.07982695102692	-2.42662930488586	0.230008944869041	0.340223670005798	0.0465616174042225
1.87109792232513	-1.07214403152466	-2.41461086273193	0.22977614402771	0.339637070894241	0.0461247451603413
1.86899721622467	-1.09808909893036	-2.42615985870361	0.229176834225655	0.339813530445099	0.0456449836492538
1.85756528377533	-1.08555579185486	-2.40150690078735	0.229174882173538	0.339090079069138	0.0449847765266895
1.87280118465424	-1.10336661338806	-2.39584422111511	0.228496849536896	0.338992774486542	0.0443612523376942
1.85005462169647	-1.09605801105499	-2.40535044670105	0.228633910417557	0.338497757911682	0.0439645238220692
1.87559401988983	-1.09249293804169	-2.37624526023865	0.227568492293358	0.33755174279213	0.0430263318121433
1.85407054424286	-1.10341846942902	-2.35476732254028	0.226058512926102	0.336759299039841	0.0417810007929802
1.86349284648895	-1.11301851272583	-2.30528664588928	0.224133193492889	0.334650099277496	0.0387375429272652
1.817547082901	-1.13105726242065	-2.31471753120422	0.223874613642693	0.334326088428497	0.0362966284155846
1.80838799476624	-1.116659283638	-2.31309819221497	0.224157258868217	0.333589047193527	0.0352602526545525
1.79100835323334	-1.11493742465973	-2.32068467140198	0.223778903484344	0.333767116069794	0.035069677978754
1.80612361431122	-1.09894514083862	-2.30449390411377	0.223465099930763	0.332789033651352	0.0348224341869354
1.78493463993073	-1.09369587898254	-2.31692028045654	0.223368018865585	0.332970798015594	0.0338713712990284
1.78937721252441	-1.07090091705322	-2.32444620132446	0.224040120840073	0.333063155412674	0.0336347557604313
1.77599918842316	-1.06769752502441	-2.3503201007843	0.224856808781624	0.333782345056534	0.0348515063524246
1.80492544174194	-1.0596239566803	-2.34552192687988	0.224886432290077	0.33376732468605	0.0360630191862583
1.79464614391327	-1.05793356895447	-2.35102319717407	0.22503949701786	0.333793431520462	0.0368064753711224
1.81203043460846	-1.06019973754883	-2.33977794647217	0.224482998251915	0.333598256111145	0.0367076694965363
1.78717267513275	-1.04774165153503	-2.33493518829346	0.224786072969437	0.333644866943359	0.0369191467761993
1.81189095973969	-1.06147229671478	-2.33528280258179	0.224209040403366	0.333324819803238	0.0370547659695148
1.81237065792084	-1.04121100902557	-2.33665227890015	0.22467440366745	0.332838088274002	0.0371540673077106
1.83370673656464	-1.04982256889343	-2.33869862556458	0.224397823214531	0.332906812429428	0.0376548394560814
1.83251059055328	-1.01920342445374	-2.33227562904358	0.224635243415833	0.33258843421936	0.0386262126266956
1.84192514419556	-1.02862846851349	-2.32934999465942	0.224082484841347	0.332568794488907	0.0395315624773502
1.84236598014832	-1.0034567117691	-2.3114960193634	0.224357381463051	0.331973195075989	0.0399000868201256
1.8459233045578	-1.0113822221756	-2.32176995277405	0.223839864134789	0.331924825906754	0.0398182831704617
1.8422292470932	-0.995889842510223	-2.30355405807495	0.223690420389175	0.331218361854553	0.0398498326539993
1.84033620357513	-1.00519609451294	-2.31357908248901	0.223240792751312	0.331064343452454	0.0396065376698971
1.83456385135651	-0.980954051017761	-2.30906367301941	0.223422139883041	0.330278098583221	0.0392871722579002
1.82738828659058	-0.987057864665985	-2.30941605567932	0.22319008409977	0.330302357673645	0.0391913019120693
1.82728159427643	-0.964424312114716	-2.30454802513123	0.223191753029823	0.329650163650513	0.0393915399909019
1.82853126525879	-0.969398558139801	-2.30303955078125	0.222502365708351	0.329282164573669	0.0394364260137081
1.83482766151428	-0.953840851783752	-2.28320050239563	0.222084045410156	0.328330516815186	0.038847990334034
1.81053590774536	-0.952639102935791	-2.28923797607422	0.222005352377892	0.32817667722702	0.0383573658764362
1.82116568088531	-0.949349105358124	-2.28160166740417	0.221603035926819	0.327612161636353	0.0381034091114998
1.80767071247101	-0.940815329551697	-2.28341770172119	0.221760347485542	0.327025145292282	0.0380142889916897
1.81443822383881	-0.950111746788025	-2.27843308448792	0.221153184771538	0.326618880033493	0.0378231406211853
1.81487226486206	-0.937370538711548	-2.2603657245636	0.220850303769112	0.325882583856583	0.0374696627259254
1.7986718416214	-0.932841241359711	-2.2670304775238	0.220847651362419	0.325854301452637	0.0376726500689983
1.81548869609833	-0.927100002765656	-2.26395702362061	0.220555409789085	0.325433343648911	0.0378623940050602
1.80182075500488	-0.917406022548676	-2.259605884552	0.220669135451317	0.325207352638245	0.0380157642066479
1.81354081630707	-0.933921217918396	-2.258145570755	0.220130667090416	0.325169533491135	0.0378605127334595
1.80584537982941	-0.918182373046875	-2.25865006446838	0.220609843730927	0.324795961380005	0.0378081873059273
1.80419135093689	-0.93046098947525	-2.25710320472717	0.220348358154297	0.325077563524246	0.0381173305213451
1.80993711948395	-0.915121376514435	-2.25325703620911	0.220332339406013	0.324726641178131	0.0382622256875038
1.80352759361267	-0.92086523771286	-2.25277256965637	0.220285430550575	0.324913293123245	0.0384380556643009
1.8157547712326	-0.911428153514862	-2.25222134590149	0.220084816217422	0.324624121189117	0.0381964035332203
1.79551184177399	-0.909481167793274	-2.25235819816589	0.220237657427788	0.324759781360626	0.0381470173597336
1.80428314208984	-0.918924331665039	-2.24069476127625	0.219784200191498	0.324563771486282	0.037747073918581
1.79361140727997	-0.909045815467834	-2.24275398254395	0.219944566488266	0.324304819107056	0.0371266826987267
1.77760207653046	-0.920657157897949	-2.24603152275085	0.219850063323975	0.324541211128235	0.0366318374872208
1.78322184085846	-0.914444088935852	-2.23703861236572	0.219733074307442	0.324269384145737	0.0360629521310329
1.76132667064667	-0.910077691078186	-2.24445080757141	0.220116257667542	0.324434995651245	0.036012090742588
1.7757328748703	-0.913104355335236	-2.24639678001404	0.21969772875309	0.324390381574631	0.0356611348688602
1.76207268238068	-0.898086845874786	-2.24231553077698	0.219995617866516	0.324424088001251	0.0355915315449238
1.76692032814026	-0.910182774066925	-2.24205493927002	0.219773814082146	0.324504375457764	0.0355201847851276
1.77179980278015	-0.898298263549805	-2.24243664741516	0.219818770885468	0.324250310659409	0.0353338792920113
1.75755107402802	-0.906231880187988	-2.24661469459534	0.219921752810478	0.324371129274368	0.0353687778115273
1.77385306358337	-0.903303563594818	-2.24354219436646	0.219625383615494	0.324142575263977	0.0351405143737793
1.76784420013428	-0.891579508781433	-2.23629379272461	0.219929352402687	0.323798894882202	0.0351356156170368
1.77137756347656	-0.897797286510468	-2.24723482131958	0.219567999243736	0.324007749557495	0.0349557511508465
1.78059303760529	-0.891042292118073	-2.23195099830627	0.219437628984451	0.323650240898132	0.0348486416041851
1.76886117458344	-0.885243058204651	-2.23880815505981	0.219688057899475	0.323499321937561	0.0346444398164749
1.78188395500183	-0.891079068183899	-2.23804545402527	0.219160720705986	0.323386758565903	0.0342857390642166
1.7786123752594	-0.885023951530457	-2.23144268989563	0.219286903738976	0.323038041591644	0.0339367799460888
1.76528370380402	-0.888984680175781	-2.23493647575378	0.219129323959351	0.3229800760746	0.0335792936384678
1.77603197097778	-0.886926651000977	-2.22653532028198	0.21869757771492	0.322705835103989	0.0330032929778099
1.77280187606812	-0.88528847694397	-2.22142744064331	0.218743830919266	0.322381138801575	0.0325374230742455
1.76562547683716	-0.893583416938782	-2.22457432746887	0.218519777059555	0.322275429964066	0.0320815704762936
1.77618551254272	-0.896300375461578	-2.21817016601563	0.218135923147202	0.321853429079056	0.031435165554285
1.76139163970947	-0.891589820384979	-2.21417856216431	0.218118578195572	0.321575939655304	0.0309668947011232
1.76116335391998	-0.903745174407959	-2.21454358100891	0.217643618583679	0.321461975574493	0.0303634237498045
1.76895666122437	-0.897989571094513	-2.20408916473389	0.217415153980255	0.320904850959778	0.0297500900924206
1.75456655025482	-0.897165715694427	-2.20164060592651	0.217378228902817	0.320694804191589	0.029171334579587
1.76344168186188	-0.907311141490936	-2.19571566581726	0.216831192374229	0.320499032735825	0.0285575613379478
1.76629185676575	-0.904529809951782	-2.19472169876099	0.216759264469147	0.319972634315491	0.0279128849506378
1.74752819538116	-0.90836489200592	-2.19238495826721	0.216732457280159	0.319884926080704	0.0274610463529825
1.75172746181488	-0.918407320976257	-2.18949699401855	0.216219708323479	0.31965446472168	0.0269632525742054
1.75651407241821	-0.910385727882385	-2.18310356140137	0.216092631220818	0.319257438182831	0.0263973418623209
1.7440071105957	-0.909589290618896	-2.17927551269531	0.216074705123901	0.319065153598785	0.0260972231626511
1.74877524375916	-0.920185267925262	-2.18212270736694	0.215722471475601	0.319058924913406	0.0257073640823364
1.75428783893585	-0.920322477817535	-2.17795133590698	0.215566322207451	0.318717807531357	0.0252817720174789
1.7467155456543	-0.918331384658813	-2.1749587059021	0.215589120984077	0.3184954226017	0.0249306634068489
1.7372612953186	-0.924749970436096	-2.1757755279541	0.215407252311707	0.318484663963318	0.0246446244418621
1.74842059612274	-0.925413489341736	-2.16973280906677	0.21520571410656	0.318290203809738	0.0243486538529396
1.74838519096375	-0.927939414978027	-2.16312909126282	0.21507939696312	0.317994594573975	0.0240756515413523
1.7440277338028	-0.931532025337219	-2.17052173614502	0.215127751231194	0.318019032478333	0.0239114444702864
1.74338674545288	-0.943670928478241	-2.167236328125	0.214855447411537	0.318149745464325	0.0237596351653337
1.74942243099213	-0.945470809936523	-2.15961861610413	0.214773267507553	0.31786447763443	0.0235485564917326
1.74652016162872	-0.939699113368988	-2.15774703025818	0.2149957716465	0.317778170108795	0.0235493332147598
1.74488365650177	-0.951198399066925	-2.17230129241943	0.214821726083755	0.318108350038528	0.0235396418720484
1.75896501541138	-0.95580518245697	-2.16420221328735	0.214723616838455	0.31801238656044	0.0235515553504229
1.75370037555695	-0.950309932231903	-2.16590094566345	0.215046346187592	0.317871540784836	0.023481598123908
1.74803328514099	-0.961001455783844	-2.16359210014343	0.215064644813538	0.318211555480957	0.0235368404537439
1.75522541999817	-0.968866527080536	-2.17229294776917	0.214895203709602	0.318436294794083	0.0235846843570471
1.76061809062958	-0.96794468164444	-2.16357254981995	0.215017378330231	0.318423062562943	0.0237011443823576
1.75355398654938	-0.965732872486115	-2.17163920402527	0.215302884578705	0.318742752075195	0.0238541662693024
1.75192904472351	-0.976511597633362	-2.17934036254883	0.215401232242584	0.319065988063812	0.0238764863461256
1.76155650615692	-0.983257949352264	-2.17100477218628	0.215419828891754	0.319055616855621	0.0237245429307222
1.76394844055176	-0.986143529415131	-2.17293620109558	0.215492740273476	0.319148629903793	0.0235716570168734
1.7577862739563	-0.99580192565918	-2.18493461608887	0.215667441487312	0.319585233926773	0.0234104618430138
1.77140307426453	-1.01176583766937	-2.17971181869507	0.215543985366821	0.319673180580139	0.0231373198330402
1.774787068367	-1.01203382015228	-2.17791724205017	0.21579584479332	0.319625735282898	0.0229055881500244
1.77435755729675	-1.02978444099426	-2.18772888183594	0.215822100639343	0.320084691047668	0.0226273387670517
1.79173755645752	-1.04312908649445	-2.18320202827454	0.215628489851952	0.32006847858429	0.0221860706806183
1.79668617248535	-1.05391371250153	-2.17795538902283	0.2156662940979	0.319999724626541	0.0218741483986378
1.79747605323792	-1.06139481067657	-2.1824061870575	0.215756803750992	0.320163071155548	0.0216778740286827
1.80982089042664	-1.07618021965027	-2.18858766555786	0.215654462575912	0.320384413003922	0.021351745352149
1.82729065418243	-1.08501291275024	-2.17864298820496	0.215535849332809	0.320302814245224	0.0210916846990585
1.82879161834717	-1.08803904056549	-2.18780136108398	0.215808570384979	0.320399850606918	0.0207595285028219
1.83209252357483	-1.10671162605286	-2.18600416183472	0.215729475021362	0.320594936609268	0.0205194912850857
1.84591495990753	-1.11616063117981	-2.18762826919556	0.215543702244759	0.320623070001602	0.0201363880187273
1.84748339653015	-1.11499059200287	-2.18702960014343	0.215753465890884	0.320489048957825	0.0199583303183317
1.84832000732422	-1.13071048259735	-2.1906681060791	0.215600803494453	0.3208948969841	0.0195817854255438
1.86387050151825	-1.14137971401215	-2.19112014770508	0.215525701642036	0.320780903100967	0.0193784199655056
1.87452852725983	-1.14333415031433	-2.18231582641602	0.215515330433846	0.320681154727936	0.0191611610352993
1.86789882183075	-1.15434467792511	-2.19064283370972	0.215650200843811	0.320852369070053	0.0188433155417442
1.87237846851349	-1.16777896881104	-2.18868112564087	0.21547070145607	0.321071118116379	0.0185765717178583
1.88499200344086	-1.16739928722382	-2.1892716884613	0.215460270643234	0.32101047039032	0.0184223167598248
1.8919335603714	-1.16736018657684	-2.18786525726318	0.215611264109612	0.320999294519424	0.018192496150732
1.8943977355957	-1.18074560165405	-2.20178079605103	0.215645998716354	0.321150898933411	0.0181955546140671
1.90216839313507	-1.1895786523819	-2.19609427452087	0.215585216879845	0.321354478597641	0.0180138535797596
1.9173618555069	-1.19655442237854	-2.18980836868286	0.215500116348267	0.321172654628754	0.0177761875092983
1.91405129432678	-1.20004391670227	-2.19653487205505	0.215749487280846	0.321365714073181	0.0177580565214157
1.91893494129181	-1.20227515697479	-2.19792079925537	0.215815037488937	0.321632504463196	0.0177054852247238
1.92838418483734	-1.21658802032471	-2.20328783988953	0.215766057372093	0.321892350912094	0.0175212882459164
1.94247424602509	-1.21640145778656	-2.2005398273468	0.215988591313362	0.321782946586609	0.0173106621950865
1.9406578540802	-1.22073578834534	-2.20212054252625	0.21604523062706	0.322037935256958	0.0171655360609293
1.94291400909424	-1.23897910118103	-2.21731519699097	0.216136917471886	0.322407156229019	0.0171095971018076
1.96075570583344	-1.23739361763	-2.20796012878418	0.216197818517685	0.322339355945587	0.0169935077428818
1.95951104164124	-1.23541474342346	-2.20817112922668	0.216386571526527	0.322617202997208	0.0169271770864725
1.96286165714264	-1.24755001068115	-2.22290635108948	0.216514155268669	0.322963684797287	0.0168519616127014
1.98040413856506	-1.25616383552551	-2.22431492805481	0.216574013233185	0.3230801820755	0.016848910599947
1.98717653751373	-1.25601482391357	-2.21952962875366	0.216623440384865	0.323079943656921	0.016851807013154
1.9905092716217	-1.26170003414154	-2.23294806480408	0.216815754771233	0.323308229446411	0.016955591738224
1.99658703804016	-1.26733553409576	-2.23684763908386	0.216862499713898	0.323537170886993	0.0169030912220478
2.01684975624084	-1.27009272575378	-2.23248314857483	0.216786533594131	0.32338073849678	0.0167870949953794
2.02048134803772	-1.27147674560547	-2.23679542541504	0.216978251934052	0.323388963937759	0.0167411211878061
2.02338886260986	-1.28205752372742	-2.24311399459839	0.21700394153595	0.323454111814499	0.016711225733161
2.03125596046448	-1.29193127155304	-2.2452073097229	0.216851904988289	0.323498368263245	0.0167564135044813
2.04943799972534	-1.28779876232147	-2.24182343482971	0.216824263334274	0.323278546333313	0.0166556481271982
2.04713296890259	-1.29155910015106	-2.24533367156982	0.216995060443878	0.323254764080048	0.0167990531772375
2.05657410621643	-1.30253672599792	-2.24639987945557	0.216793060302734	0.32330396771431	0.016776517033577
2.07527136802673	-1.30545902252197	-2.24285364151001	0.216663271188736	0.323115170001984	0.016808595508337
2.07857918739319	-1.30454850196838	-2.24487924575806	0.216759964823723	0.322938323020935	0.0168703272938728
2.07999587059021	-1.30601072311401	-2.24933791160584	0.216728463768959	0.322906225919724	0.0170454196631908
2.09155321121216	-1.31082201004028	-2.25211954116821	0.216528132557869	0.322967082262039	0.0169581342488527
2.10418677330017	-1.30986416339874	-2.24209308624268	0.216479033231735	0.322624981403351	0.0171052273362875
2.10776543617249	-1.31252229213715	-2.25654602050781	0.216644763946533	0.322574317455292	0.0173048507422209
2.11245775222778	-1.32141077518463	-2.25257778167725	0.216664746403694	0.322662442922592	0.0174967087805271
2.12560820579529	-1.3248655796051	-2.25399470329285	0.216416001319885	0.322440654039383	0.0175193194299936
2.12974143028259	-1.31745553016663	-2.24972152709961	0.216627657413483	0.322247356176376	0.0176676064729691
2.12417006492615	-1.31851065158844	-2.25461673736572	0.216678366065025	0.322357416152954	0.0176294669508934
2.13466262817383	-1.3284170627594	-2.25708293914795	0.216545954346657	0.322372615337372	0.0175943095237017
2.14533042907715	-1.32779502868652	-2.25778651237488	0.216428443789482	0.322245866060257	0.0174386408179998
2.13855266571045	-1.32601273059845	-2.25402593612671	0.216655001044273	0.322237581014633	0.017472967505455
2.14055824279785	-1.33521330356598	-2.26384663581848	0.216589093208313	0.322229892015457	0.0175101235508919
2.15669655799866	-1.33691811561584	-2.25898194313049	0.216359063982964	0.322156429290771	0.0174713600426912
2.1618754863739	-1.33813035488129	-2.25329327583313	0.216365844011307	0.322058200836182	0.0174612086266279
2.16006517410278	-1.33918464183807	-2.2592933177948	0.216531723737717	0.321989774703979	0.0173709504306316
2.15930557250977	-1.35101974010468	-2.26217150688171	0.216301277279854	0.322123169898987	0.0172839537262917
2.17029976844788	-1.35244679450989	-2.26262164115906	0.216258704662323	0.321937918663025	0.0171947851777077
2.17629790306091	-1.34981679916382	-2.25690078735352	0.21634441614151	0.32177197933197	0.0171640757471323
2.17041254043579	-1.34965097904205	-2.26053428649902	0.216392412781715	0.321920365095139	0.0171164218336344
2.17922735214233	-1.36283314228058	-2.26484942436218	0.216290295124054	0.321979761123657	0.0169214587658644
2.19088912010193	-1.364138007164	-2.26181602478027	0.2162204682827	0.321704000234604	0.0167128443717957
2.1860728263855	-1.36345624923706	-2.25995683670044	0.216262653470039	0.321687549352646	0.0166480261832476
2.18853163719177	-1.37065529823303	-2.26603507995605	0.216179326176643	0.321702659130096	0.0166156552731991
2.19928860664368	-1.3757039308548	-2.26307892799377	0.215911060571671	0.321674346923828	0.0164522565901279
2.20396828651428	-1.37551987171173	-2.25614833831787	0.215963110327721	0.321484357118607	0.0164672210812569
2.20385193824768	-1.37398493289948	-2.26298809051514	0.21608392894268	0.321368962526321	0.0162501931190491
2.19866466522217	-1.3808856010437	-2.26506090164185	0.216060936450958	0.321406662464142	0.0162995494902134
2.21051383018494	-1.38312888145447	-2.25570011138916	0.215735033154488	0.321279853582382	0.0161511618643999
2.22136926651001	-1.38404357433319	-2.25712847709656	0.215714678168297	0.3210409283638	0.0161630772054195
2.2208366394043	-1.38039088249207	-2.25430202484131	0.215684205293655	0.320943564176559	0.0162380877882242
2.22330403327942	-1.38467264175415	-2.2576949596405	0.215711995959282	0.320906132459641	0.0162532292306423
2.23260712623596	-1.39108991622925	-2.24985480308533	0.215509131550789	0.320742666721344	0.0162601750344038
2.2408504486084	-1.39902949333191	-2.25104427337646	0.215165093541145	0.32050946354866	0.0162837244570255
2.24227094650269	-1.39072346687317	-2.25083327293396	0.215336173772812	0.320271998643875	0.0162254255264997
2.23960518836975	-1.39727735519409	-2.25764989852905	0.215195119380951	0.320243418216705	0.0162041634321213
2.24434971809387	-1.40476536750793	-2.25290822982788	0.215015023946762	0.320094525814056	0.0160775426775217
2.26336169242859	-1.40853297710419	-2.24526238441467	0.214786797761917	0.319761395454407	0.0160829499363899
2.26297235488892	-1.41358184814453	-2.23947620391846	0.214614719152451	0.319541662931442	0.0160985980182886
2.26737451553345	-1.40999698638916	-2.24676108360291	0.214575454592705	0.319247841835022	0.016376905143261
2.268723487854	-1.4201397895813	-2.24369955062866	0.214344501495361	0.319329291582108	0.0163007378578186
2.28059673309326	-1.42141830921173	-2.23362636566162	0.214009970426559	0.318952679634094	0.016084112226963
2.28492903709412	-1.42524886131287	-2.23157787322998	0.213968396186829	0.318639814853668	0.0156806763261557
2.27664136886597	-1.43283081054688	-2.22420215606689	0.213872462511063	0.318399906158447	0.0153613789007068
2.27684164047241	-1.44231772422791	-2.22717261314392	0.213425949215889	0.318227529525757	0.014969945885241
2.28286027908325	-1.44840312004089	-2.22796320915222	0.213268145918846	0.31801563501358	0.0147550478577614
2.28997540473938	-1.45110332965851	-2.22159147262573	0.213129878044128	0.317726641893387	0.0147055806592107
2.29723119735718	-1.45305645465851	-2.21613025665283	0.213051930069923	0.317500323057175	0.0144855631515384
2.28723931312561	-1.46371328830719	-2.21717309951782	0.212960988283157	0.317363083362579	0.0142044043168426
2.29143619537354	-1.47549402713776	-2.21594452857971	0.212590649724007	0.317293912172318	0.0137968575581908
2.29813623428345	-1.47889316082001	-2.20622515678406	0.212448194622993	0.317088633775711	0.013317241333425
2.2937114238739	-1.48576390743256	-2.20501351356506	0.212381154298782	0.316885828971863	0.0129273002967238
2.30323648452759	-1.49476790428162	-2.20389986038208	0.21234256029129	0.316771328449249	0.0127602657303214
2.30453896522522	-1.51047122478485	-2.20549726486206	0.212201073765755	0.316776156425476	0.0127183385193348
2.31162333488464	-1.51841115951538	-2.20695400238037	0.211815282702446	0.316655695438385	0.0124698458239436
2.31723666191101	-1.51801466941833	-2.20034289360046	0.211858302354813	0.316478431224823	0.0124065885320306
2.31881022453308	-1.52114868164063	-2.19363832473755	0.211883187294006	0.316365510225296	0.012299464084208
2.32535362243652	-1.53254508972168	-2.20357871055603	0.211788207292557	0.316384017467499	0.0124061815440655
2.3321590423584	-1.54124927520752	-2.20261454582214	0.211725667119026	0.316342562437058	0.0124074798077345
2.3395848274231	-1.54835164546967	-2.19799518585205	0.21143750846386	0.316254079341888	0.0124764442443848
2.34072613716125	-1.54502320289612	-2.19707179069519	0.211612120270729	0.316127985715866	0.0125573622062802
2.34519171714783	-1.54533612728119	-2.20189499855042	0.211697280406952	0.316088438034058	0.0125741502270103
2.35240817070007	-1.55885028839111	-2.20294618606567	0.211582258343697	0.316019088029861	0.0127510922029614
2.36609864234924	-1.56756377220154	-2.20374393463135	0.21139107644558	0.315984189510345	0.0127006573602557
2.37044334411621	-1.57285380363464	-2.19887351989746	0.211217924952507	0.315839827060699	0.0127071095630527
2.37343096733093	-1.57718765735626	-2.20544528961182	0.211278364062309	0.315756767988205	0.0126100238412619
2.36737775802612	-1.58104145526886	-2.20305442810059	0.211373046040535	0.315810054540634	0.0122352791950107
2.37143158912659	-1.59665107727051	-2.20659995079041	0.211253464221954	0.315776020288467	0.0118851596489549
2.37620568275452	-1.60610735416412	-2.20787072181702	0.211222738027573	0.315948098897934	0.0114276511594653
2.38043546676636	-1.61645400524139	-2.20156383514404	0.211129501461983	0.315884590148926	0.011185678653419
2.38100290298462	-1.61811399459839	-2.20154309272766	0.211227908730507	0.31590873003006	0.0109079601243138
2.37940835952759	-1.62665486335754	-2.2050998210907	0.211348861455917	0.316116809844971	0.0105447890236974
2.38092994689941	-1.64488887786865	-2.21266531944275	0.211299374699593	0.316359519958496	0.0101747568696737
2.39212536811829	-1.65466904640198	-2.20728063583374	0.211141213774681	0.316467225551605	0.00955472514033318
2.39107465744019	-1.66427028179169	-2.20580840110779	0.211247593164444	0.316509157419205	0.0091138081625104
2.38739037513733	-1.67291510105133	-2.2111828327179	0.211341559886932	0.316746294498444	0.00878826156258583
2.39084768295288	-1.68671774864197	-2.2136754989624	0.211369499564171	0.317133754491806	0.00848457869142294
2.40597629547119	-1.69997215270996	-2.21364402770996	0.211289837956429	0.317262142896652	0.0085870660841465
2.41697645187378	-1.69827830791473	-2.22436666488647	0.211631581187248	0.317449778318405	0.00909113790839911
2.42235088348389	-1.70396959781647	-2.22563290596008	0.212001591920853	0.317790418863297	0.00963017903268337
2.42860746383667	-1.70302855968475	-2.2265100479126	0.212179407477379	0.31813508272171	0.0102787362411618
2.43229627609253	-1.70811808109283	-2.24293398857117	0.212368413805962	0.318627744913101	0.0101743945851922
2.44642972946167	-1.72043669223785	-2.2405207157135	0.212462201714516	0.318937927484512	0.010053732432425
2.44887614250183	-1.72362399101257	-2.24511742591858	0.212717726826668	0.319140046834946	0.00975813623517752
2.44411420822144	-1.73816692829132	-2.24986386299133	0.212946996092796	0.319588541984558	0.00956131517887115
2.45017576217651	-1.75836396217346	-2.25812292098999	0.212905883789063	0.319972544908524	0.00932815298438072
2.46257615089417	-1.76252472400665	-2.25442409515381	0.213012039661407	0.320158064365387	0.00915980059653521
2.46305012702942	-1.76812493801117	-2.25346088409424	0.21325246989727	0.32049235701561	0.00860527530312538
2.46748971939087	-1.78095746040344	-2.25546479225159	0.213400319218636	0.320691496133804	0.00797272101044655
2.46298170089722	-1.79054653644562	-2.26103043556213	0.213485077023506	0.321174025535584	0.00726177869364619
2.47685766220093	-1.80927240848541	-2.26014566421509	0.213406085968018	0.321476459503174	0.00656448444351554
2.48200535774231	-1.80871295928955	-2.26443481445313	0.213619530200958	0.321677654981613	0.00622576335445046
2.47931551933289	-1.8148707151413	-2.26429963111877	0.21385882794857	0.322081238031387	0.0058114374987781
2.48563885688782	-1.82937967777252	-2.27994155883789	0.213823899626732	0.322388499975204	0.00541930133476853
2.50334572792053	-1.83925700187683	-2.26783657073975	0.213837176561356	0.322543621063232	0.00504890270531178
2.50605297088623	-1.8403605222702	-2.27422451972961	0.213962018489838	0.322760283946991	0.00497140549123287
2.50719261169434	-1.84683382511139	-2.27845859527588	0.214208796620369	0.322980016469955	0.00506635382771492
2.51560926437378	-1.85249161720276	-2.28153395652771	0.214062690734863	0.323185682296753	0.00505590671673417
2.53011441230774	-1.85387599468231	-2.27905130386353	0.214185610413551	0.323305070400238	0.0051960670389235
2.53980922698975	-1.85416924953461	-2.28372001647949	0.2143275141716	0.323305547237396	0.00542615354061127
2.53623151779175	-1.85583400726318	-2.29050374031067	0.214509710669518	0.323613673448563	0.00583497155457735
2.55151796340942	-1.8658150434494	-2.29337906837463	0.214491903781891	0.323849737644196	0.00625321455299854
2.56547069549561	-1.86270809173584	-2.29817128181458	0.214538604021072	0.323807775974274	0.00659195892512798
2.57123374938965	-1.858553647995	-2.29565119743347	0.214828222990036	0.324007719755173	0.00701571675017476
2.57566428184509	-1.86718034744263	-2.30545854568481	0.21501162648201	0.324134349822998	0.00725013064220548
2.58331704139709	-1.87576746940613	-2.30825567245483	0.215004935860634	0.3244688808918	0.00731950160115957
2.59903216362	-1.87935483455658	-2.30374717712402	0.214978083968163	0.32441657781601	0.00727334665134549
2.60398626327515	-1.87991833686829	-2.30720186233521	0.215333178639412	0.324553638696671	0.00751735270023346
2.61171984672546	-1.89376056194305	-2.32001256942749	0.215286374092102	0.324900895357132	0.00768707878887653
2.63025736808777	-1.90170574188232	-2.32033538818359	0.215311333537102	0.325107097625732	0.00802138261497021
2.64498615264893	-1.90946578979492	-2.31977772712708	0.2155771702528	0.325127512216568	0.00818752218037844
2.64680528640747	-1.91126620769501	-2.32332134246826	0.215860515832901	0.3253253698349	0.0085935927927494
2.65707755088806	-1.92480492591858	-2.33040428161621	0.215930864214897	0.325756162405014	0.00899531692266464
2.68430542945862	-1.92993450164795	-2.33641529083252	0.215944886207581	0.325971722602844	0.00918552465736866
2.68393874168396	-1.92776548862457	-2.33923888206482	0.216516733169556	0.326199412345886	0.00970835331827402
2.69858503341675	-1.94142019748688	-2.35223245620728	0.21656633913517	0.326694428920746	0.0101984571665525
2.71848392486572	-1.94535684585571	-2.34969711303711	0.216755703091621	0.326840221881866	0.010445493273437
2.71974420547485	-1.95176017284393	-2.35190057754517	0.217146381735802	0.327167868614197	0.0107092745602131
2.73065972328186	-1.97115349769592	-2.36914396286011	0.217180088162422	0.327636212110519	0.0109225576743484
2.76131653785706	-1.97517085075378	-2.36647582054138	0.217198520898819	0.32782456278801	0.0110988654196262
2.76688265800476	-1.98222959041595	-2.37338995933533	0.217664390802383	0.328057736158371	0.0114632435142994
2.78751873970032	-2.00061869621277	-2.38020348548889	0.217626914381981	0.328406661748886	0.0117239505052567
2.8100483417511	-2.00582671165466	-2.37974882125854	0.217760264873505	0.32845938205719	0.0120050208643079
2.81809830665588	-2.01072406768799	-2.38121938705444	0.218056231737137	0.328636795282364	0.0122232893481851
2.83322238922119	-2.03725361824036	-2.39426159858704	0.217927485704422	0.328865528106689	0.012243359349668
2.85965752601624	-2.03689551353455	-2.37904572486877	0.218100979924202	0.328669875860214	0.0121966283768415
2.86183333396912	-2.05080676078796	-2.39323353767395	0.218132063746452	0.329019516706467	0.0122837079688907
2.89593195915222	-2.0698025226593	-2.39010190963745	0.217948481440544	0.328956663608551	0.0122128967195749
2.91049957275391	-2.07365798950195	-2.38968777656555	0.2181386500597	0.328690856695175	0.0121370572596788
2.92192554473877	-2.09907555580139	-2.39386320114136	0.217952460050583	0.328827112913132	0.012353983707726
2.95078635215759	-2.10974407196045	-2.39203238487244	0.217601612210274	0.328553438186646	0.0122459391131997
2.96220397949219	-2.10806751251221	-2.39200568199158	0.217851087450981	0.32813236117363	0.0124784791842103
2.98306846618652	-2.13047122955322	-2.39985299110413	0.217417359352112	0.328284829854965	0.0126413833349943
3.01490092277527	-2.13700723648071	-2.38463354110718	0.217157512903214	0.327635943889618	0.0130111370235682
3.02668571472168	-2.14396190643311	-2.38926529884338	0.217229828238487	0.327324628829956	0.0135397110134363
3.05957961082459	-2.15998530387878	-2.39168572425842	0.216710075736046	0.326990634202957	0.0141696371138096
3.07995247840881	-2.16094779968262	-2.37905931472778	0.216548502445221	0.326297044754028	0.0147155318409204
3.0920135974884	-2.17416214942932	-2.38959956169128	0.216285362839699	0.325989037752151	0.0153345605358481
3.12958383560181	-2.18417239189148	-2.3822979927063	0.215745002031326	0.325316339731216	0.0156986583024263
3.14399647712708	-2.18227386474609	-2.36766815185547	0.215548455715179	0.324536025524139	0.015929814428091
3.15586018562317	-2.20181274414063	-2.37900710105896	0.215142384171486	0.324059337377548	0.0160883124917746
3.18263363838196	-2.21555519104004	-2.36201405525208	0.214516445994377	0.323319673538208	0.0159421805292368
3.19623494148254	-2.22012090682983	-2.35414862632751	0.214105933904648	0.322405099868774	0.0156692713499069
3.19898366928101	-2.237637758255	-2.3492283821106	0.213661551475525	0.321880966424942	0.0155653487890959
3.23290514945984	-2.2548942565918	-2.33762884140015	0.212763905525208	0.321041166782379	0.0154112260788679
3.24979496002197	-2.25620198249817	-2.33059573173523	0.212429985404015	0.320102900266647	0.0154653182253242
3.25979995727539	-2.26602005958557	-2.32859897613525	0.212082505226135	0.319301843643188	0.015543513931334
3.28274965286255	-2.28197073936462	-2.31827259063721	0.211337506771088	0.318589925765991	0.0155523577705026
3.30888533592224	-2.29143977165222	-2.30572819709778	0.210659980773926	0.317561030387878	0.0156724937260151
3.32279276847839	-2.29400038719177	-2.3007550239563	0.210288569331169	0.316572308540344	0.0158915091305971
3.34163737297058	-2.30929589271545	-2.300368309021	0.209549799561501	0.315840005874634	0.0159625373780727
3.37423992156982	-2.31938767433167	-2.28555512428284	0.208814203739166	0.314883530139923	0.0161983966827393
3.39829993247986	-2.32771992683411	-2.27764225006104	0.208389163017273	0.31374654173851	0.0163893643766642
3.40991806983948	-2.33641362190247	-2.27228283882141	0.207760140299797	0.312856703996658	0.0167835485190153
3.42706727981567	-2.3462188243866	-2.25800514221191	0.207029566168785	0.311919450759888	0.0169372390955687
3.45307993888855	-2.35523128509521	-2.25522470474243	0.206303894519806	0.311026006937027	0.0169007387012243
3.47389698028564	-2.3593738079071	-2.232985496521	0.205581039190292	0.309944808483124	0.0168957784771919
3.48388886451721	-2.36556124687195	-2.22886729240417	0.205217719078064	0.308916419744492	0.016862528398633
3.49403834342957	-2.37855291366577	-2.22056865692139	0.204507634043694	0.308145314455032	0.0168930031359196
3.50945162773132	-2.39056921005249	-2.21464085578918	0.203664228320122	0.307234466075897	0.0169094521552324
3.53465342521667	-2.39545369148254	-2.20182228088379	0.203005060553551	0.306275725364685	0.0169636029750109
3.55082416534424	-2.40086603164673	-2.18567872047424	0.202337086200714	0.305187284946442	0.0171854253858328
3.5647988319397	-2.40792393684387	-2.17580461502075	0.201848804950714	0.304291129112244	0.0174033641815186
3.57472348213196	-2.42088556289673	-2.17312669754028	0.201275408267975	0.303438365459442	0.0176620576530695
3.59297299385071	-2.43372011184692	-2.16225337982178	0.200393289327621	0.302589774131775	0.0178535729646683
3.61017441749573	-2.43351674079895	-2.15646147727966	0.199917852878571	0.30177903175354	0.0180212259292603
3.6231586933136	-2.44084429740906	-2.14374184608459	0.199312672019005	0.300845623016357	0.0182002205401659
3.63764667510986	-2.44797587394714	-2.13588237762451	0.198884323239326	0.299986332654953	0.0183887481689453
3.64691853523254	-2.45735692977905	-2.12767601013184	0.198329970240593	0.299234539270401	0.0186620373278856
3.66272354125977	-2.46652626991272	-2.11974263191223	0.197642803192139	0.298414796590805	0.0188801884651184
3.67443060874939	-2.47416520118713	-2.11834335327148	0.197072133421898	0.2976413667202	0.0190567243844271
3.69311046600342	-2.48285627365112	-2.10896849632263	0.196446791291237	0.296894401311874	0.0193018838763237
3.70653772354126	-2.49470496177673	-2.09757566452026	0.195974841713905	0.296017169952393	0.019471600651741
3.71249961853027	-2.50208163261414	-2.09227967262268	0.195282459259033	0.295241296291351	0.0195422824472189
3.72572326660156	-2.50982332229614	-2.07984375953674	0.194825187325478	0.294598370790482	0.0197209548205137
3.73171782493591	-2.5172438621521	-2.07262396812439	0.194331392645836	0.293845355510712	0.019921837374568
3.74308300018311	-2.52673292160034	-2.0748770236969	0.193890854716301	0.293140649795532	0.0201369971036911
3.75495290756226	-2.53709411621094	-2.05846357345581	0.193308085203171	0.292477667331696	0.0204533599317074
3.76654815673828	-2.54593253135681	-2.05346822738647	0.192699879407883	0.291828662157059	0.0207057800143957
3.77615427970886	-2.55379796028137	-2.04221796989441	0.192165061831474	0.291093647480011	0.0208836253732443
3.78932929039001	-2.55722332000732	-2.03517723083496	0.191691130399704	0.290544211864471	0.0210607703775167
3.79788041114807	-2.56603837013245	-2.0308084487915	0.191363781690598	0.289905875921249	0.021143002435565
3.80048060417175	-2.570725440979	-2.02990794181824	0.190872088074684	0.28935506939888	0.0212254654616117
3.80656576156616	-2.57988142967224	-2.01960587501526	0.19045552611351	0.288738578557968	0.0213351901620626
3.80932688713074	-2.58175134658813	-2.01257491111755	0.189964279532433	0.28825369477272	0.0215626452118158
3.81857585906982	-2.59373641014099	-2.0046398639679	0.189632371068001	0.28769850730896	0.0218757055699825
3.82660436630249	-2.60312056541443	-1.98995995521545	0.189080029726028	0.287146657705307	0.0221498254686594
3.83585834503174	-2.61163663864136	-1.98819756507874	0.188641220331192	0.28656929731369	0.0222973953932524
3.84379816055298	-2.6112847328186	-1.98298919200897	0.188207417726517	0.286106824874878	0.0223894622176886
3.85063362121582	-2.61436533927917	-1.97626113891602	0.18783800303936	0.285608798265457	0.0224882215261459
3.85700654983521	-2.61753916740417	-1.96734642982483	0.187460422515869	0.285111635923386	0.022782526910305
3.8658447265625	-2.62761640548706	-1.9592844247818	0.187082454562187	0.284569829702377	0.0228455532342196
3.86612844467163	-2.62766742706299	-1.95031654834747	0.186715885996819	0.28406098484993	0.0231676027178764
3.86882829666138	-2.63546681404114	-1.94697725772858	0.186397388577461	0.28383868932724	0.0233473591506481
3.87546133995056	-2.6417236328125	-1.93952620029449	0.186059936881065	0.283320546150208	0.0234873555600643
3.88073754310608	-2.64680886268616	-1.93552660942078	0.185744300484657	0.28286001086235	0.0236146431416273
3.88346600532532	-2.65145397186279	-1.93197917938232	0.185265392065048	0.282451093196869	0.0239221435040236
3.89473915100098	-2.6551730632782	-1.92328262329102	0.18499381840229	0.282093971967697	0.0241406392306089
3.89765453338623	-2.65640807151794	-1.91847360134125	0.184658244252205	0.281671017408371	0.0244088489562273
3.90940952301025	-2.66528487205505	-1.91392958164215	0.184390649199486	0.281358897686005	0.0244873929768801
3.90476202964783	-2.67192721366882	-1.90771377086639	0.18407915532589	0.281107515096664	0.0246865302324295
3.9086639881134	-2.67771220207214	-1.91055285930634	0.183972403407097	0.2807876765728	0.0247471127659082
3.90346503257751	-2.67921090126038	-1.90430498123169	0.18380032479763	0.280615150928497	0.0247803088277578
3.90480661392212	-2.69184136390686	-1.90274035930634	0.183550804853439	0.280533075332642	0.0246828645467758
3.89936900138855	-2.70261120796204	-1.89452016353607	0.18343497812748	0.280311822891235	0.0246674586087465
3.90256023406982	-2.70589518547058	-1.89482879638672	0.183190792798996	0.280280441045761	0.0247591678053141
3.9051525592804	-2.71811103820801	-1.887655377388	0.182947263121605	0.280217289924622	0.024889413267374
3.9119873046875	-2.72243738174438	-1.88931334018707	0.182953074574471	0.280160903930664	0.0251300353556871
3.92099213600159	-2.72866725921631	-1.88693404197693	0.182920753955841	0.280100047588348	0.0254894401878119
3.92376279830933	-2.73375558853149	-1.88294410705566	0.18285159766674	0.280209094285965	0.0260086450725794
3.9239330291748	-2.73911309242249	-1.88319706916809	0.182924494147301	0.280247151851654	0.0262890048325062
3.93033885955811	-2.74391722679138	-1.88738369941711	0.182905584573746	0.280445069074631	0.026665948331356
3.93884801864624	-2.74760961532593	-1.8905303478241	0.183063015341759	0.280552893877029	0.0270207654684782
3.93446207046509	-2.75769543647766	-1.8884791135788	0.183015450835228	0.280797332525253	0.0272038094699383
3.94162535667419	-2.76702618598938	-1.89068210124969	0.183159232139587	0.280954390764236	0.0273472964763641
3.94611597061157	-2.77152585983276	-1.89310896396637	0.183153286576271	0.281243771314621	0.0275699831545353
3.95311522483826	-2.77862000465393	-1.88593423366547	0.183292433619499	0.281349062919617	0.0278902351856232
3.9593608379364	-2.7829430103302	-1.89208817481995	0.183428451418877	0.281638979911804	0.0283314529806376
3.96882104873657	-2.78832912445068	-1.89796090126038	0.183627396821976	0.28187495470047	0.0287256799638271
3.97182726860046	-2.78983116149902	-1.89747166633606	0.183779418468475	0.282273530960083	0.0291741508990526
3.98179149627686	-2.79464507102966	-1.89257621765137	0.184008494019508	0.282578140497208	0.0296510849148035
3.98470115661621	-2.79662394523621	-1.90615367889404	0.184319317340851	0.283016622066498	0.0300664324313402
3.99157738685608	-2.80804753303528	-1.90607571601868	0.184579610824585	0.283458799123764	0.0304985586553812
3.99366188049316	-2.81664752960205	-1.90834534168243	0.184839934110641	0.283820956945419	0.0309354662895203
4.00269174575806	-2.82030963897705	-1.9187924861908	0.185088694095612	0.284349769353867	0.0312781222164631
4.00589847564697	-2.83010625839233	-1.92085230350494	0.185353323817253	0.284892082214355	0.0313405096530914
4.01267910003662	-2.83773303031921	-1.92655777931213	0.185646191239357	0.285405099391937	0.0313210673630238
4.01662921905518	-2.84824442863464	-1.92813587188721	0.185817837715149	0.285964161157608	0.0313593074679375
4.01943969726563	-2.85210847854614	-1.92961418628693	0.186302706599236	0.286545872688293	0.0312581695616245
4.0258207321167	-2.86200141906738	-1.93622601032257	0.186654701828957	0.287249773740768	0.0311745256185532
4.0342435836792	-2.87077808380127	-1.94684624671936	0.186985477805138	0.287890166044235	0.0311682298779488
4.03986263275146	-2.8812038898468	-1.95389151573181	0.187424406409264	0.288636118173599	0.0312871374189854
4.0449013710022	-2.89654874801636	-1.95392024517059	0.187585979700089	0.289351642131805	0.0312820784747601
4.05498647689819	-2.89875435829163	-1.95767855644226	0.187999233603477	0.290016084909439	0.0311105493456125
4.06530284881592	-2.9116895198822	-1.95458257198334	0.188302785158157	0.290667414665222	0.0310656577348709
4.07903957366943	-2.91889309883118	-1.96447682380676	0.188712805509567	0.291203677654266	0.0309358816593885
4.08729314804077	-2.93058848381042	-1.96970534324646	0.189003229141235	0.291952103376389	0.0310497358441353
4.09860610961914	-2.9376757144928	-1.97216522693634	0.189376801252365	0.292633235454559	0.0313170328736305
4.11153125762939	-2.9375307559967	-1.97991669178009	0.189679503440857	0.293265163898468	0.0315386019647121
4.13036060333252	-2.9404513835907	-1.98137295246124	0.189989238977432	0.293842971324921	0.0320374332368374
4.14010858535767	-2.93686294555664	-1.98757779598236	0.190553054213524	0.294299423694611	0.0325152464210987
4.1443190574646	-2.94532656669617	-1.98670136928558	0.190878733992577	0.294977098703384	0.0330954343080521
4.15475416183472	-2.95261597633362	-1.99630057811737	0.191180035471916	0.295655190944672	0.0335800051689148
4.17001104354858	-2.94962763786316	-2.00646543502808	0.191493302583694	0.296183466911316	0.0340118184685707
4.17852544784546	-2.9451425075531	-2.00099730491638	0.191843271255493	0.296678453683853	0.0346025601029396
4.17742013931274	-2.94296669960022	-2.01184153556824	0.192321434617043	0.29724308848381	0.0350900292396545
4.18284273147583	-2.9476158618927	-2.01362538337708	0.192584112286568	0.297861814498901	0.0354586057364941
4.19641590118408	-2.95325016975403	-2.01636052131653	0.192630529403687	0.298336416482925	0.0357001684606075
4.20526790618896	-2.94337034225464	-2.02171063423157	0.193143397569656	0.298728197813034	0.0360590852797031
4.20009517669678	-2.94314241409302	-2.02582168579102	0.193584278225899	0.299391031265259	0.0365161187946796
4.21816205978394	-2.95220756530762	-2.02770733833313	0.193659216165543	0.299946129322052	0.0369310863316059
4.22315645217896	-2.94131898880005	-2.03174757957459	0.194116204977036	0.300330609083176	0.0374161899089813
4.21400308609009	-2.93199944496155	-2.03338432312012	0.19462713599205	0.300863713026047	0.037779375910759
4.2201075553894	-2.93580412864685	-2.04272818565369	0.194674864411354	0.301453053951263	0.0381358824670315
4.22459030151367	-2.91881728172302	-2.03689098358154	0.195008292794228	0.3017498254776	0.0383175276219845
4.21792936325073	-2.91803908348084	-2.04708647727966	0.195351466536522	0.302398860454559	0.0386251956224442
4.23641109466553	-2.9190981388092	-2.0445020198822	0.195400506258011	0.302655041217804	0.0388249792158604
4.22838973999023	-2.90753221511841	-2.05758452415466	0.196091040968895	0.302990943193436	0.0389571934938431
4.21874713897705	-2.91382813453674	-2.06307744979858	0.196100518107414	0.303694188594818	0.0392336696386337
4.22662830352783	-2.90475392341614	-2.0526225566864	0.196247085928917	0.303891777992249	0.0394978597760201
4.20791339874268	-2.89269638061523	-2.05804085731506	0.196866035461426	0.304234594106674	0.0401210077106953
4.21784782409668	-2.89822816848755	-2.0576319694519	0.196729570627213	0.30469685792923	0.0404882580041885
4.21866178512573	-2.88137483596802	-2.05588507652283	0.19698391854763	0.304779917001724	0.0407533757388592
4.20791625976563	-2.87841773033142	-2.06445598602295	0.197232767939568	0.305112153291702	0.0409595035016537
4.22080850601196	-2.87224698066711	-2.06321883201599	0.197182297706604	0.305191546678543	0.0407642051577568
4.20503044128418	-2.85565066337585	-2.06036901473999	0.197485700249672	0.305161237716675	0.0409191139042377
4.20721530914307	-2.85321593284607	-2.06744050979614	0.197185575962067	0.305489987134933	0.0410564579069614
4.2093391418457	-2.8323826789856	-2.05967688560486	0.197422906756401	0.30517116189003	0.0411198362708092
4.19610214233398	-2.82893347740173	-2.0683491230011	0.197430089116096	0.305477857589722	0.0410614535212517
4.2053370475769	-2.82413792610168	-2.05880784988403	0.197202295064926	0.305236250162125	0.0408708341419697
4.18942213058472	-2.80669546127319	-2.06404829025269	0.197477921843529	0.305070996284485	0.0405551493167877
4.17740249633789	-2.80941963195801	-2.06098246574402	0.197176441550255	0.305240243673325	0.0403811931610107
4.18695497512817	-2.80109786987305	-2.0566246509552	0.19697804749012	0.304766863584518	0.0400875955820084
4.16824102401733	-2.78334546089172	-2.05425310134888	0.197109118103981	0.304610908031464	0.0400861650705338
4.17283630371094	-2.77730369567871	-2.05697226524353	0.196676790714264	0.304493933916092	0.0399919375777245
4.17312574386597	-2.75995016098022	-2.04808616638184	0.196608498692513	0.304088622331619	0.0398308448493481
4.16264915466309	-2.749427318573	-2.05665159225464	0.196756035089493	0.303819924592972	0.0394854471087456
4.16285991668701	-2.75141716003418	-2.0534405708313	0.196264743804932	0.303584516048431	0.0389881506562233
4.15319633483887	-2.73796010017395	-2.04953026771545	0.196007117629051	0.303017109632492	0.038341473788023
4.13326072692871	-2.72908210754395	-2.04840588569641	0.19595268368721	0.302682667970657	0.0376185141503811
4.12795162200928	-2.7309889793396	-2.04842662811279	0.195422604680061	0.302356094121933	0.0366887152194977
4.13055753707886	-2.72214794158936	-2.03623056411743	0.195045560598373	0.301735669374466	0.0359913222491741
4.11382675170898	-2.7131712436676	-2.0330593585968	0.194963246583939	0.30115932226181	0.0350770801305771
4.10219049453735	-2.72350358963013	-2.02859330177307	0.194396212697029	0.300919771194458	0.0342570617794991
4.10082149505615	-2.71995544433594	-2.01546883583069	0.193986102938652	0.300223857164383	0.0334879942238331
4.09846544265747	-2.71353650093079	-2.00687575340271	0.193775907158852	0.299683272838593	0.0330040715634823
4.08751153945923	-2.71237015724182	-2.01163697242737	0.193499818444252	0.299401104450226	0.0325365476310253
4.08954477310181	-2.71926999092102	-2.01234912872314	0.192970365285873	0.299003958702087	0.0321002453565598
4.0915322303772	-2.71277618408203	-2.00524616241455	0.192667096853256	0.298323422670364	0.031456395983696
4.0775465965271	-2.70769143104553	-1.99789226055145	0.192547395825386	0.297997027635574	0.030890516936779
4.06789779663086	-2.71578454971313	-2.00189280509949	0.192043676972389	0.297532677650452	0.0302739832550287
4.07322692871094	-2.70810723304749	-1.99572801589966	0.191616132855415	0.297042399644852	0.0296742282807827
4.07457065582275	-2.71193146705627	-1.98776650428772	0.191315650939941	0.296407848596573	0.0292165242135525
4.06503582000732	-2.70708227157593	-1.98538374900818	0.191055119037628	0.295963436365128	0.0289193522185087
4.0599479675293	-2.71200776100159	-1.9805166721344	0.190796107053757	0.295778810977936	0.0287708397954702
4.06358003616333	-2.71036005020142	-1.97600996494293	0.190257027745247	0.295246452093124	0.0285527966916561
4.06395769119263	-2.69942593574524	-1.96715533733368	0.19010154902935	0.294871866703033	0.0283837895840406
4.05829763412476	-2.68915057182312	-1.96211504936218	0.190094098448753	0.294617474079132	0.0282512251287699
4.04998540878296	-2.68479871749878	-1.97532510757446	0.18997897207737	0.294392377138138	0.0280468557029963
4.04550218582153	-2.68448877334595	-1.97179818153381	0.189827531576157	0.294297516345978	0.0279950369149446
4.04993534088135	-2.67856645584106	-1.97725999355316	0.189634829759598	0.293925791978836	0.0279593709856272
4.04735946655273	-2.66152000427246	-1.96938979625702	0.18958081305027	0.293742716312408	0.0279528237879276
4.04085922241211	-2.657231092453	-1.97331821918488	0.189529597759247	0.293609201908112	0.028034744784236
4.03730869293213	-2.64816904067993	-1.97820174694061	0.189575865864754	0.293455243110657	0.0280353296548128
4.02967119216919	-2.64521431922913	-1.96931385993958	0.189519181847572	0.293457001447678	0.0280455853790045
4.03231191635132	-2.64118123054504	-1.97731077671051	0.18925829231739	0.293263912200928	0.0280879344791174
4.03125429153442	-2.63053369522095	-1.98013162612915	0.189274191856384	0.293227881193161	0.0280404202640057
4.02933740615845	-2.62650990486145	-1.97211897373199	0.189286664128304	0.293091297149658	0.0281811375170946
4.01805114746094	-2.61762952804565	-1.97716510295868	0.189441651105881	0.293029487133026	0.0281957555562258
4.01250553131104	-2.61881256103516	-1.97412836551666	0.189335882663727	0.293212205171585	0.0282241050153971
4.01221990585327	-2.61356449127197	-1.97606372833252	0.189194187521935	0.293154895305634	0.0281966086477041
4.00681447982788	-2.59612560272217	-1.96965217590332	0.189318656921387	0.293159753084183	0.0281197596341372
3.99365067481995	-2.58639121055603	-1.97196817398071	0.189565792679787	0.293316453695297	0.0281174201518297
3.98310017585754	-2.58342909812927	-1.98494493961334	0.189636945724487	0.293441027402878	0.0279613267630339
3.97039318084717	-2.58191108703613	-1.98230481147766	0.189627289772034	0.293674170970917	0.0278602298349142
3.96627306938171	-2.57759666442871	-1.98446953296661	0.18962199985981	0.293701589107513	0.0278473775833845
3.95995235443115	-2.56336379051209	-1.97849190235138	0.18976366519928	0.293718278408051	0.0278911404311657
3.94907116889954	-2.55701160430908	-1.97801113128662	0.189933493733406	0.293933093547821	0.0279871821403503
3.94093489646912	-2.55143642425537	-1.98708486557007	0.190070405602455	0.294212490320206	0.0281305182725191
3.93832969665527	-2.54805541038513	-1.99226057529449	0.19016669690609	0.294352293014526	0.0283319856971502
3.9331316947937	-2.54191422462463	-1.98720037937164	0.190164938569069	0.294444292783737	0.0282873492687941
3.91945886611938	-2.52794456481934	-1.9898464679718	0.190373972058296	0.294607609510422	0.0282199308276176
3.90636920928955	-2.52646064758301	-1.99955177307129	0.190644845366478	0.294920563697815	0.0281740091741085
3.89967727661133	-2.5256199836731	-2.00073957443237	0.190711751580238	0.295176833868027	0.028197119012475
3.89252734184265	-2.52256441116333	-2.00336384773254	0.190740957856178	0.295486986637115	0.0280897077172995
3.88562059402466	-2.51127529144287	-1.99889552593231	0.190978199243546	0.295548468828201	0.0279664415866137
3.86624979972839	-2.50443935394287	-2.00422978401184	0.191263854503632	0.295808374881744	0.0280164442956448
3.8571298122406	-2.4974091053009	-2.00256633758545	0.191323548555374	0.296305507421494	0.0279453918337822
3.86179947853088	-2.50326037406921	-2.00474739074707	0.191283032298088	0.296544075012207	0.0281605180352926
3.85014796257019	-2.4993200302124	-2.00448369979858	0.191506326198578	0.296717047691345	0.028084134683013
3.83372783660889	-2.49456524848938	-2.00772356987	0.191737726330757	0.29700756072998	0.0278909914195538
3.81957387924194	-2.4974148273468	-2.01147127151489	0.191880911588669	0.297260254621506	0.0276677347719669
3.81532764434814	-2.49759101867676	-2.01301383972168	0.191808000206947	0.297691464424133	0.0271280352026224
3.81669306755066	-2.49825572967529	-2.00799751281738	0.19183012843132	0.297835469245911	0.0266930144280195
3.81053233146667	-2.49029898643494	-2.01474475860596	0.192013785243034	0.297983765602112	0.0264082234352827
3.79536271095276	-2.49430274963379	-2.00759506225586	0.192161619663239	0.298386842012405	0.0261281467974186
3.78248882293701	-2.50114107131958	-2.017254114151	0.192204266786575	0.298709183931351	0.02567626722157
3.78913450241089	-2.50674343109131	-2.01478481292725	0.192002847790718	0.298987507820129	0.0250722896307707
3.78107190132141	-2.5017101764679	-2.00583624839783	0.192382737994194	0.299320489168167	0.024723781272769
3.77670907974243	-2.50346302986145	-2.01447033882141	0.19255168735981	0.29954805970192	0.0239911135286093
3.76652646064758	-2.50786852836609	-2.0154139995575	0.192681178450584	0.30021259188652	0.023738969117403
3.76867055892944	-2.51237010955811	-2.02285242080688	0.192718431353569	0.300571739673615	0.0230295080691576
3.77187561988831	-2.51028561592102	-2.02281451225281	0.192916691303253	0.300743252038956	0.0222121886909008
3.75767064094543	-2.50862431526184	-2.03300857543945	0.193365901708603	0.301421701908112	0.0216653104871511
3.75957226753235	-2.51531481742859	-2.02759575843811	0.193484216928482	0.301744729280472	0.0211659725755453
3.76066374778748	-2.53028726577759	-2.03197407722473	0.193276047706604	0.302116543054581	0.0205207467079163
3.76582431793213	-2.53050470352173	-2.03314328193665	0.193299904465675	0.302291661500931	0.0198026429861784
3.76367044448853	-2.52101492881775	-2.02800965309143	0.193706527352333	0.302525997161865	0.0196440778672695
3.7545223236084	-2.52314591407776	-2.03176045417786	0.193663999438286	0.303015410900116	0.0194929726421833
3.75854134559631	-2.53272652626038	-2.025141954422	0.193490877747536	0.303283214569092	0.01889275200665
3.76296329498291	-2.53123927116394	-2.02733612060547	0.193656116724014	0.303504943847656	0.0183178819715977
3.75700211524963	-2.53793811798096	-2.02466011047363	0.193579435348511	0.303824096918106	0.0172925293445587
3.75193953514099	-2.53275465965271	-2.03020644187927	0.193892985582352	0.304152697324753	0.0166360270231962
3.74796891212463	-2.53975605964661	-2.03235864639282	0.193904027342796	0.30460724234581	0.0155706843361259
3.75248599052429	-2.53949904441834	-2.02921652793884	0.193906962871552	0.304848551750183	0.0150252832099795
3.7510986328125	-2.53984832763672	-2.03107118606567	0.193912610411644	0.304966956377029	0.0143669759854674
3.74890756607056	-2.54030609130859	-2.02053546905518	0.19389234483242	0.305310994386673	0.0138016073033214
3.74451088905334	-2.54372143745422	-2.03017640113831	0.193944871425629	0.305573791265488	0.013010261580348
3.74501132965088	-2.54558420181274	-2.02649688720703	0.19390444457531	0.305947512388229	0.0126001974567771
3.74870634078979	-2.55290842056274	-2.02699637413025	0.193851709365845	0.306137472391129	0.0120742088183761
3.75294756889343	-2.55113673210144	-2.02403211593628	0.19393602013588	0.306259751319885	0.0118206990882754
3.74776721000671	-2.54815697669983	-2.02047753334045	0.193972691893578	0.30646687746048	0.0115634389221668
3.74110317230225	-2.54727721214294	-2.03071141242981	0.194055423140526	0.306761682033539	0.0112033383920789
3.74767327308655	-2.54858875274658	-2.03191184997559	0.193944245576859	0.307065039873123	0.0110340779647231
3.74872088432312	-2.55055737495422	-2.02863454818726	0.193900153040886	0.307296097278595	0.0104951849207282
3.75870943069458	-2.54935145378113	-2.03544735908508	0.193905159831047	0.307254672050476	0.00997690856456757
3.75150418281555	-2.54526448249817	-2.03902864456177	0.19407619535923	0.307488560676575	0.0100823920220137
3.75261306762695	-2.54410696029663	-2.0301685333252	0.193897292017937	0.307428330183029	0.0102377953007817
3.75630354881287	-2.54798603057861	-2.02716255187988	0.193517357110977	0.3075170814991	0.0103012723848224
3.76259994506836	-2.55069398880005	-2.02098298072815	0.193374425172806	0.307460308074951	0.0102224247530103
3.76776170730591	-2.54462933540344	-2.03162789344788	0.193443179130554	0.307361513376236	0.0102980406954885
3.7560920715332	-2.53759789466858	-2.02625823020935	0.19332455098629	0.307369261980057	0.0102022374048829
3.75018095970154	-2.53723526000977	-2.03209376335144	0.193289622664452	0.307282239198685	0.0100835701450706
3.74753284454346	-2.53385615348816	-2.0361487865448	0.193038061261177	0.307382315397263	0.00975229125469923
3.74782824516296	-2.53187012672424	-2.03401350975037	0.192921847105026	0.307288557291031	0.00937228370457888
3.74485635757446	-2.5316309928894	-2.03098821640015	0.192734375596046	0.307038486003876	0.00893349759280682
3.74805402755737	-2.52798271179199	-2.02529859542847	0.192476660013199	0.307010978460312	0.00911943055689335
3.74142813682556	-2.5227382183075	-2.02546572685242	0.192453175783157	0.306704849004745	0.00918502546846867
3.73474335670471	-2.51969170570374	-2.02498412132263	0.192205339670181	0.306849479675293	0.00900644157081842
3.73064637184143	-2.51591873168945	-2.02878284454346	0.192252784967422	0.306721329689026	0.0089368112385273
3.72402739524841	-2.51421141624451	-2.03002429008484	0.191991075873375	0.306665122509003	0.0089200334623456
3.72363114356995	-2.51137733459473	-2.03176760673523	0.191769927740097	0.306569844484329	0.00896357093006372
3.72665619850159	-2.50082635879517	-2.02556443214417	0.191617071628571	0.306366324424744	0.00940996874123812
3.72647142410278	-2.49049234390259	-2.02556419372559	0.191561073064804	0.306321650743485	0.00986359920352697
3.72494101524353	-2.47926020622253	-2.02785515785217	0.191608279943466	0.306090921163559	0.0101199466735125
3.7128312587738	-2.48045539855957	-2.03021097183228	0.191466316580772	0.306262612342834	0.010186412371695
3.71028065681458	-2.47862410545349	-2.03362131118774	0.191240981221199	0.30613449215889	0.0102292327210307
3.71225571632385	-2.47581028938293	-2.0383665561676	0.191071823239326	0.306150853633881	0.0101410010829568
3.70996356010437	-2.47149658203125	-2.03069996833801	0.190990686416626	0.305983036756516	0.0101168192923069
3.7095057964325	-2.46149563789368	-2.0328106880188	0.190968796610832	0.305795133113861	0.0102882664650679
3.71147179603577	-2.46214699745178	-2.02737188339233	0.190737769007683	0.305609077215195	0.0104112522676587
3.70082807540894	-2.45805859565735	-2.02800273895264	0.190629631280899	0.30543264746666	0.0104836132377386
3.69437146186829	-2.45191621780396	-2.03180718421936	0.190499871969223	0.305466532707214	0.0102706560865045
3.69448351860046	-2.44930791854858	-2.03391408920288	0.190388485789299	0.305301666259766	0.0104525182396173
3.6921169757843	-2.44488644599915	-2.03254675865173	0.190226644277573	0.305104374885559	0.0109850252047181
3.69369792938232	-2.43484497070313	-2.02773690223694	0.190048560500145	0.304789006710052	0.0114902900531888
3.69231963157654	-2.42039155960083	-2.02182793617249	0.189943045377731	0.304612815380096	0.0119090732187033
3.69259595870972	-2.41167831420898	-2.02352380752563	0.189870238304138	0.30439031124115	0.0123705165460706
3.68173766136169	-2.39695286750793	-2.03472399711609	0.189945235848427	0.304269313812256	0.012466480024159
3.6734254360199	-2.39430975914001	-2.02641797065735	0.189817011356354	0.304129660129547	0.0123137999325991
3.66106224060059	-2.3870267868042	-2.03033947944641	0.189722076058388	0.303902953863144	0.0120217427611351
3.65892100334167	-2.37890529632568	-2.03521108627319	0.189621463418007	0.303774446249008	0.011930082924664
3.6579737663269	-2.37656831741333	-2.02880907058716	0.189292594790459	0.303431838750839	0.0119341341778636
3.65604496002197	-2.37046051025391	-2.0239942073822	0.189104378223419	0.303059637546539	0.0120100630447268
3.64996004104614	-2.36403512954712	-2.02368330955505	0.188928216695786	0.302757233381271	0.0120332399383187
3.64713549613953	-2.35043811798096	-2.01624035835266	0.188826367259026	0.302484393119812	0.0121270511299372
3.64635944366455	-2.34452366828918	-2.01237344741821	0.18859039247036	0.302224427461624	0.0122619094327092
3.64701461791992	-2.33595514297485	-2.01563477516174	0.188421472907066	0.301856875419617	0.0124563621357083
3.63786482810974	-2.33050394058228	-2.0129714012146	0.188324064016342	0.301647394895554	0.0126428231596947
3.63315629959106	-2.32371830940247	-2.00771903991699	0.188089489936829	0.301317006349564	0.0128368567675352
3.63027334213257	-2.3144006729126	-2.01287364959717	0.187960669398308	0.301098197698593	0.0128655778244138
3.62951612472534	-2.30594897270203	-2.01275444030762	0.187799349427223	0.300732970237732	0.0128420768305659
3.62878370285034	-2.29896712303162	-2.00667285919189	0.18768136203289	0.300398826599121	0.0128024620935321
3.62134337425232	-2.29100847244263	-2.00365138053894	0.187407538294792	0.300123274326324	0.012875210493803
3.62467432022095	-2.28099203109741	-2.00630307197571	0.187354892492294	0.29985374212265	0.0131591875106096
3.62253713607788	-2.27034449577332	-1.99513185024261	0.187197342514992	0.299665987491608	0.0134119326248765
3.62398028373718	-2.26523947715759	-2.0027289390564	0.187201499938965	0.299302041530609	0.0136395571753383
3.6132960319519	-2.25639986991882	-1.99864590167999	0.187078982591629	0.299243658781052	0.0137554761022329
3.61680436134338	-2.25189852714539	-2.0035297870636	0.187040746212006	0.298999577760696	0.0138952434062958
3.60814428329468	-2.24497199058533	-1.99608159065247	0.186921373009682	0.298982262611389	0.0139571763575077
3.61228919029236	-2.2353458404541	-2.00042200088501	0.186865329742432	0.29869869351387	0.0140911564230919
3.6121678352356	-2.23042964935303	-1.99645566940308	0.186774954199791	0.29857349395752	0.0142086874693632
3.60828542709351	-2.22668719291687	-1.9956841468811	0.186658933758736	0.298360019922256	0.0142731927335262
3.61172080039978	-2.21477389335632	-1.99329972267151	0.186719551682472	0.298181027173996	0.0145703451707959
3.60867404937744	-2.20645332336426	-1.99186289310455	0.186654642224312	0.298177450895309	0.0147326709702611
3.60863065719604	-2.20472621917725	-1.99867653846741	0.186661273241043	0.297983884811401	0.0149857429787517
3.60311555862427	-2.20167064666748	-1.99499332904816	0.186650738120079	0.298036187887192	0.0151598928496242
3.60642838478088	-2.19689655303955	-1.99286890029907	0.186639323830605	0.297929555177689	0.0156000973656774
3.61287832260132	-2.1893584728241	-1.99617326259613	0.186636924743652	0.298032879829407	0.0160271264612675
3.61530709266663	-2.18758153915405	-1.99582839012146	0.186689928174019	0.297889649868011	0.0165811087936163
3.6185519695282	-2.1831841468811	-2.00001049041748	0.186720088124275	0.298001945018768	0.0169316623359919
3.60829329490662	-2.17793607711792	-2.00172281265259	0.186799883842468	0.298077762126923	0.0171056054532528
3.60553693771362	-2.16950678825378	-2.00253081321716	0.187010407447815	0.298188149929047	0.0170183461159468
3.5982813835144	-2.16874265670776	-2.00599384307861	0.187063470482826	0.298304826021194	0.0171075500547886
3.60461926460266	-2.16842794418335	-2.0038595199585	0.187102347612381	0.298322975635529	0.017201317474246
3.60044360160828	-2.17287755012512	-2.0000171661377	0.18712429702282	0.298446446657181	0.0175944827497005
3.60619401931763	-2.16561388969421	-2.00315260887146	0.187363132834435	0.298599153757095	0.0183025542646647
3.60917544364929	-2.16559934616089	-2.00228261947632	0.187460169196129	0.298775225877762	0.0190710313618183
3.60922980308533	-2.16142272949219	-2.00788354873657	0.18764328956604	0.298969984054565	0.0195385050028563
3.60906481742859	-2.16242957115173	-2.01042056083679	0.187783002853394	0.299111932516098	0.0199621394276619
3.60590887069702	-2.15814781188965	-2.01340532302856	0.18790502846241	0.299392491579056	0.0202096328139305
3.61028265953064	-2.1563560962677	-2.01635718345642	0.18799301981926	0.299416869878769	0.0203744936734438
3.61283493041992	-2.15771985054016	-2.0203537940979	0.188112914562225	0.299619793891907	0.0206619221717119
3.61061906814575	-2.15529155731201	-2.02395224571228	0.188334867358208	0.299741297960281	0.0208365060389042
3.60847783088684	-2.15708518028259	-2.02370548248291	0.188320368528366	0.299939513206482	0.0211165063083172
3.60868644714355	-2.15412735939026	-2.02569198608398	0.188668385148048	0.299950212240219	0.0215193089097738
3.60773539543152	-2.15061044692993	-2.03423261642456	0.18883228302002	0.300257354974747	0.0219804719090462
3.60926246643066	-2.15375542640686	-2.03032088279724	0.188862591981888	0.300352275371552	0.0220077782869339
3.60207390785217	-2.15659379959106	-2.03520369529724	0.189004778862	0.300506085157394	0.0219952948391438
3.60767388343811	-2.15997838973999	-2.04118585586548	0.189047068357468	0.300638675689697	0.0220260769128799
3.60698461532593	-2.16047048568726	-2.03825163841248	0.189175963401794	0.300769090652466	0.0222020894289017
3.60572671890259	-2.16074395179749	-2.04313182830811	0.189349204301834	0.300980150699615	0.0224758982658386
3.61028981208801	-2.16180539131165	-2.05284643173218	0.189618572592735	0.301187634468079	0.0231081414967775
3.60777854919434	-2.16398692131042	-2.04667997360229	0.189748406410217	0.301543533802032	0.0235674288123846
3.6053466796875	-2.16820788383484	-2.05469942092896	0.189989268779755	0.301765203475952	0.0238747540861368
3.60440707206726	-2.16607451438904	-2.05979895591736	0.19012713432312	0.302155017852783	0.0239600893110037
3.6093327999115	-2.17322587966919	-2.05833745002747	0.190280228853226	0.302396386861801	0.0241251923143864
3.60663509368896	-2.17400622367859	-2.06287217140198	0.190632551908493	0.302571028470993	0.0240957550704479
3.60483884811401	-2.18385648727417	-2.06490659713745	0.190861687064171	0.302955567836761	0.0242947582155466
3.60451602935791	-2.19365882873535	-2.07394933700562	0.191096529364586	0.303309112787247	0.0248989667743444
3.61187648773193	-2.19362282752991	-2.07869267463684	0.191175654530525	0.3038050532341	0.0254475623369217
3.6252875328064	-2.19689655303955	-2.06998109817505	0.191410675644875	0.304008156061172	0.0261430460959673
3.62249994277954	-2.19476866722107	-2.08346199989319	0.19187068939209	0.304418981075287	0.0263964217156172
3.61869812011719	-2.20354008674622	-2.08348965644836	0.192203223705292	0.304881006479263	0.0265404209494591
3.61995506286621	-2.2155613899231	-2.10033082962036	0.192384764552116	0.305337101221085	0.0266618728637695
3.62991833686829	-2.22364044189453	-2.10499978065491	0.192556977272034	0.305792570114136	0.0269119944423437
3.63591885566711	-2.22172927856445	-2.10623669624329	0.192929342389107	0.306016772985458	0.0274354238063097
3.63598680496216	-2.22745203971863	-2.11125516891479	0.193379625678062	0.306443125009537	0.0278656724840403
3.6341290473938	-2.24193620681763	-2.11260008811951	0.193560242652893	0.306999713182449	0.0279762484133244
3.64387631416321	-2.25013017654419	-2.12072968482971	0.193643793463707	0.307306230068207	0.0276406034827232
3.64124727249146	-2.26078295707703	-2.11898517608643	0.193999141454697	0.307614654302597	0.0271762385964394
3.63822555541992	-2.27184224128723	-2.13392996788025	0.194185271859169	0.308157324790955	0.0265493877232075
3.64734816551209	-2.29262566566467	-2.13779377937317	0.19429737329483	0.308524459600449	0.0261996295303106
3.66159296035767	-2.30443835258484	-2.13888168334961	0.194394111633301	0.30877423286438	0.0260359682142735
3.66820359230042	-2.31286454200745	-2.14407277107239	0.194573536515236	0.30905869603157	0.025855852290988
3.666823387146	-2.32027578353882	-2.14825105667114	0.194873049855232	0.309322088956833	0.0258136615157127
3.67112421989441	-2.32721543312073	-2.15060639381409	0.194925889372826	0.309799373149872	0.0260702781379223
3.68354201316834	-2.34085130691528	-2.14962100982666	0.194944471120834	0.310062825679779	0.0260930359363556
3.69092917442322	-2.34568524360657	-2.1573543548584	0.195186898112297	0.310146391391754	0.0253816433250904
3.68572783470154	-2.35625457763672	-2.16325449943542	0.195515707135201	0.310559004545212	0.0249015148729086
3.69630646705627	-2.37263059616089	-2.17120337486267	0.195482268929482	0.310913473367691	0.0243466384708881
3.71366333961487	-2.38477277755737	-2.16401433944702	0.195513442158699	0.310976713895798	0.0237996093928814
3.71623730659485	-2.38690280914307	-2.16645526885986	0.195720940828323	0.311171740293503	0.0236713718622923
3.71299743652344	-2.40339255332947	-2.17317843437195	0.195919886231422	0.311510980129242	0.0232483558356762
3.72596955299377	-2.42155814170837	-2.17079043388367	0.195850744843483	0.311783760786057	0.0225637704133987
3.74089288711548	-2.43283152580261	-2.16987252235413	0.19579504430294	0.311909943819046	0.0218813680112362
3.73916888237	-2.43796324729919	-2.17623400688171	0.196146845817566	0.312148630619049	0.0213588327169418
3.74800205230713	-2.45593285560608	-2.18418669700623	0.196168228983879	0.312520653009415	0.0206241384148598
3.76430249214172	-2.46822333335876	-2.17666339874268	0.196046963334084	0.312658846378326	0.0202149264514446
3.77698063850403	-2.47007346153259	-2.18140292167664	0.196325019001961	0.312688052654266	0.0199776869267225
3.77191519737244	-2.48095107078552	-2.18353033065796	0.196443125605583	0.312939643859863	0.0199931878596544
3.78034663200378	-2.494309425354	-2.18701648712158	0.196195691823959	0.313132405281067	0.0193085037171841
3.79083132743835	-2.49492883682251	-2.18352699279785	0.196298241615295	0.313094317913055	0.0185211636126041
3.79228162765503	-2.50268507003784	-2.18843460083008	0.196433886885643	0.313215881586075	0.0180012732744217
3.79618740081787	-2.51873326301575	-2.193683385849	0.196366235613823	0.313379257917404	0.017317121848464
3.80960154533386	-2.53381037712097	-2.19296789169312	0.196270629763603	0.313479214906693	0.016378466039896
3.82425165176392	-2.54317855834961	-2.18569564819336	0.196020379662514	0.313334375619888	0.0157450400292873
3.82539868354797	-2.54204654693604	-2.18637943267822	0.196124106645584	0.313281238079071	0.0153069403022528
3.82844805717468	-2.5491783618927	-2.18841052055359	0.196017876267433	0.31333002448082	0.015075858682394
3.83292126655579	-2.55704069137573	-2.18844246864319	0.195945054292679	0.313267022371292	0.0149494921788573
3.85093879699707	-2.55445837974548	-2.18739438056946	0.195726811885834	0.313122481107712	0.0150388451293111
3.85584855079651	-2.55072283744812	-2.18281984329224	0.195789039134979	0.312889397144318	0.0154566392302513
3.85529756546021	-2.54486441612244	-2.1858651638031	0.195767432451248	0.312700212001801	0.015847772359848
3.85385847091675	-2.54337430000305	-2.18669247627258	0.195753365755081	0.312763661146164	0.015686197206378
3.85576272010803	-2.55098176002502	-2.18960046768188	0.195547729730606	0.312566995620728	0.0152165507897735
3.86317253112793	-2.55146479606628	-2.18427753448486	0.195372387766838	0.312281399965286	0.0146794384345412
3.86092472076416	-2.55461072921753	-2.1810142993927	0.195198237895966	0.311966806650162	0.0144096398726106
3.85851407051086	-2.55481386184692	-2.1768639087677	0.194953262805939	0.311753213405609	0.0144814122468233
3.86330509185791	-2.55665063858032	-2.17725086212158	0.194740921258926	0.311549365520477	0.0144259920343757
3.86219906806946	-2.5604190826416	-2.17601156234741	0.194480448961258	0.311271071434021	0.0141862789168954
3.86907410621643	-2.55440306663513	-2.1716639995575	0.194296628236771	0.310931116342545	0.0138134276494384
3.86935639381409	-2.55637240409851	-2.1704797744751	0.194094434380531	0.310644149780273	0.0136132929474115
3.86374735832214	-2.55176639556885	-2.16766810417175	0.193960249423981	0.310400605201721	0.0137547310441732
3.86820268630981	-2.54833579063416	-2.17201113700867	0.193802699446678	0.310183644294739	0.0138939851894975
3.8754255771637	-2.54913997650146	-2.16665768623352	0.193571835756302	0.309855133295059	0.0143683478236198
3.88152861595154	-2.54065179824829	-2.1658501625061	0.193307995796204	0.309528112411499	0.014554537832737
3.87787771224976	-2.53504920005798	-2.15713715553284	0.193261608481407	0.309179306030273	0.0147350234910846
3.86335635185242	-2.53014755249023	-2.16335868835449	0.193197995424271	0.309019088745117	0.0146098015829921
3.86032891273499	-2.5302357673645	-2.16084909439087	0.192907363176346	0.308881789445877	0.0141784409061074
3.871169090271	-2.5339081287384	-2.15634703636169	0.192580461502075	0.308388024568558	0.0141018079593778
3.86878681182861	-2.52694773674011	-2.15218830108643	0.192465826869011	0.308089137077332	0.0140428580343723
3.86119389533997	-2.52737617492676	-2.1495349407196	0.192294374108315	0.307837784290314	0.0139401657506824
3.85622000694275	-2.5317440032959	-2.14653897285461	0.191992565989494	0.307680159807205	0.0138119338080287
3.85833311080933	-2.52330088615417	-2.14059662818909	0.191832467913628	0.30740875005722	0.0138443727046251
3.85741448402405	-2.51903319358826	-2.13899612426758	0.191660448908806	0.307129174470901	0.0138995619490743
3.85462784767151	-2.51061296463013	-2.14324879646301	0.191588118672371	0.306905776262283	0.0139903267845511
3.84607338905334	-2.50742197036743	-2.14011192321777	0.191510394215584	0.306726157665253	0.014026889577508
3.83756566047668	-2.50660228729248	-2.14286065101624	0.191291764378548	0.306511104106903	0.0140231242403388
3.83200645446777	-2.50568056106567	-2.14388704299927	0.19119493663311	0.306540697813034	0.0139388395473361
3.8384952545166	-2.50623250007629	-2.14073443412781	0.190910816192627	0.306243509054184	0.0139755206182599
3.83142614364624	-2.49782252311707	-2.13574814796448	0.190926298499107	0.306062936782837	0.0137627860531211
3.82317996025085	-2.49602198600769	-2.13635277748108	0.190867975354195	0.305860549211502	0.0137169752269983
3.81242227554321	-2.49610471725464	-2.13160967826843	0.190790116786957	0.305746138095856	0.0135890832170844
3.808598279953	-2.49629330635071	-2.13455200195313	0.190502822399139	0.305627018213272	0.0132367666810751
3.8045482635498	-2.4985682964325	-2.12835502624512	0.19022011756897	0.305352807044983	0.01282924041152
3.79843854904175	-2.493807554245	-2.12458562850952	0.190017014741898	0.305070966482162	0.012493908405304
3.78380560874939	-2.4922354221344	-2.11896777153015	0.189748361706734	0.304753005504608	0.0120903886854649
3.77147221565247	-2.49050545692444	-2.11725878715515	0.189452305436134	0.304527461528778	0.0118073327466846
3.76095581054688	-2.48659873008728	-2.11456894874573	0.189221084117889	0.304439574480057	0.0115271983668208
3.75502347946167	-2.48478603363037	-2.11048340797424	0.189070984721184	0.304107308387756	0.0114487428218126
3.74913692474365	-2.48072743415833	-2.10504865646362	0.188853770494461	0.303894639015198	0.0110491281375289
3.73891234397888	-2.48203325271606	-2.10214376449585	0.188418358564377	0.303632408380508	0.0107574937865138
3.73301100730896	-2.47139310836792	-2.09642291069031	0.188262701034546	0.303429007530212	0.0105498423799872
3.71965789794922	-2.46909070014954	-2.1004843711853	0.188131734728813	0.303316473960876	0.0103629985824227
3.71131730079651	-2.46381282806396	-2.09652543067932	0.187965214252472	0.303120940923691	0.0100048007443547
3.69737958908081	-2.46582055091858	-2.09266686439514	0.187857925891876	0.302944898605347	0.00995075982064009
3.69529581069946	-2.45749974250793	-2.09253025054932	0.187528923153877	0.302742928266525	0.010128254070878
3.68613815307617	-2.45110678672791	-2.08734917640686	0.187490105628967	0.30270916223526	0.0103027438744903
3.68315267562866	-2.44493222236633	-2.0860550403595	0.18732875585556	0.302595853805542	0.0104417838156223
3.67956376075745	-2.44054245948792	-2.08342146873474	0.187285855412483	0.302436262369156	0.0105108767747879
3.66984558105469	-2.43510866165161	-2.08446598052979	0.187094673514366	0.302424848079681	0.0105404984205961
3.66782879829407	-2.43139505386353	-2.08296632766724	0.187053501605988	0.302231192588806	0.0105721764266491
3.65491652488709	-2.42888712882996	-2.0804340839386	0.186908066272736	0.302227944135666	0.0105077084153891
3.65237402915955	-2.42546343803406	-2.08073568344116	0.186869993805885	0.302167803049088	0.0104414103552699
3.6419472694397	-2.42552542686462	-2.08151602745056	0.186866566538811	0.30211666226387	0.0105616506189108
3.63855314254761	-2.42127418518066	-2.08190512657166	0.186708226799965	0.302094459533691	0.010508831590414
3.6277117729187	-2.41729831695557	-2.07656764984131	0.186589866876602	0.302169144153595	0.0103440694510937
3.62672901153564	-2.41700959205627	-2.0769157409668	0.186573520302773	0.302214235067368	0.0103826532140374
3.61746907234192	-2.41187214851379	-2.07635283470154	0.186657518148422	0.302207410335541	0.0103485118597746
3.61257910728455	-2.4129650592804	-2.07667875289917	0.18656387925148	0.302342772483826	0.0102771576493979
3.60350608825684	-2.40855765342712	-2.07733392715454	0.186640471220016	0.302534759044647	0.0104238018393517
3.59468030929565	-2.40341067314148	-2.08484315872192	0.186722442507744	0.302804410457611	0.0103984037414193
3.59285616874695	-2.40090203285217	-2.0861804485321	0.186992734670639	0.30297726392746	0.0105311069637537
3.58054208755493	-2.40245079994202	-2.08358407020569	0.187029749155045	0.303363382816315	0.0105359489098191
3.5748598575592	-2.40432548522949	-2.09171056747437	0.187170758843422	0.30361932516098	0.0106798661872745
3.57274556159973	-2.39839768409729	-2.09693741798401	0.18721167743206	0.304096966981888	0.0109662273898721
3.57537531852722	-2.39901542663574	-2.09002232551575	0.187334716320038	0.304392904043198	0.0112534798681736
3.57176423072815	-2.39205503463745	-2.09521126747131	0.187582582235336	0.304583877325058	0.0115811079740524
3.56704473495483	-2.39070439338684	-2.08895492553711	0.18787470459938	0.304986119270325	0.011900975368917
3.56016159057617	-2.39027667045593	-2.09805130958557	0.188013568520546	0.305325418710709	0.0121301310136914
3.5602810382843	-2.38628625869751	-2.10223031044006	0.188068047165871	0.305699378252029	0.0124222589656711
3.5599250793457	-2.39028191566467	-2.10401582717896	0.188148155808449	0.306013286113739	0.0124824531376362
3.55558609962463	-2.38701844215393	-2.09902739524841	0.188257738947868	0.306169837713242	0.0124159408733249
3.54813575744629	-2.38662624359131	-2.09898710250854	0.188389897346497	0.306473016738892	0.0120766758918762
3.53790831565857	-2.38516116142273	-2.10257124900818	0.188544929027557	0.306731075048447	0.0117525020614266
3.52895259857178	-2.38664484024048	-2.10341882705688	0.188599035143852	0.307108700275421	0.0112815760076046
3.52572798728943	-2.38883519172668	-2.10886788368225	0.188723564147949	0.307426005601883	0.0108323330059648
3.52130913734436	-2.39059996604919	-2.11138820648193	0.188851609826088	0.307748466730118	0.0104959094896913
3.51977443695068	-2.39416909217834	-2.11027121543884	0.188845753669739	0.307994246482849	0.0104269832372665
3.51447725296021	-2.38583135604858	-2.11251997947693	0.188991874456406	0.308343708515167	0.0104474630206823
3.51457810401917	-2.38401293754578	-2.11029028892517	0.189088374376297	0.308547109365463	0.0104124890640378
3.50465321540833	-2.37626552581787	-2.11764693260193	0.189316779375076	0.308801561594009	0.0104657486081123
3.49682664871216	-2.37598919868469	-2.1184298992157	0.189505651593208	0.309153854846954	0.0105197569355369
3.492112159729	-2.37829208374023	-2.12390112876892	0.189518973231316	0.30938121676445	0.0106537537649274
3.49775409698486	-2.37167692184448	-2.1200852394104	0.189543664455414	0.309667557477951	0.010586204007268
3.49540281295776	-2.36589455604553	-2.11423778533936	0.189650073647499	0.309733599424362	0.01076122187078
3.48867726325989	-2.36070108413696	-2.12301659584045	0.189884752035141	0.310000151395798	0.0108777470886707
3.48674249649048	-2.36526417732239	-2.12004470825195	0.189862564206123	0.310311824083328	0.0110531896352768
3.48965096473694	-2.36601519584656	-2.12171244621277	0.189789667725563	0.310366660356522	0.0110515998676419
3.48903250694275	-2.35608506202698	-2.11960029602051	0.18982957303524	0.310526072978973	0.0113380150869489
3.48912835121155	-2.34724545478821	-2.11044454574585	0.190093725919724	0.31055760383606	0.0117744999006391
3.4779589176178	-2.34450745582581	-2.11765789985657	0.190173864364624	0.310838222503662	0.0119227515533566
3.47633361816406	-2.34533905982971	-2.11977005004883	0.190092995762825	0.311030268669128	0.012001539580524
3.47207951545715	-2.33767700195313	-2.12025594711304	0.190019369125366	0.311046659946442	0.0117941293865442
3.45836710929871	-2.32795453071594	-2.11284136772156	0.190204054117203	0.311133116483688	0.0114931203424931
3.44749569892883	-2.3269670009613	-2.12021231651306	0.190221756696701	0.311460137367249	0.0111039876937866
3.44425106048584	-2.33074545860291	-2.11914587020874	0.19020938873291	0.311662644147873	0.010973303578794
3.44303035736084	-2.32493305206299	-2.12064504623413	0.190256923437119	0.311741709709167	0.0110622122883797
3.44293665885925	-2.32081770896912	-2.1130964756012	0.190367713570595	0.311886489391327	0.0112220179289579
3.43526077270508	-2.31364226341248	-2.11788892745972	0.190546691417694	0.311975032091141	0.0116197913885117
3.42729020118713	-2.30306911468506	-2.12193536758423	0.190766081213951	0.312362730503082	0.0119620589539409
3.42975234985352	-2.30195689201355	-2.1268744468689	0.190817788243294	0.312571376562119	0.012335036881268
3.42920660972595	-2.2964870929718	-2.12842321395874	0.190873667597771	0.312736660242081	0.0127203613519669
3.43276500701904	-2.28922200202942	-2.12372064590454	0.191069886088371	0.31275549530983	0.0131616797298193
3.4272792339325	-2.27841949462891	-2.13003253936768	0.19126595556736	0.312878876924515	0.0137951746582985
3.42332530021667	-2.2721631526947	-2.13598871231079	0.191510751843452	0.313176363706589	0.0143330609425902
3.43328809738159	-2.27636313438416	-2.13447713851929	0.191446229815483	0.313277274370193	0.0148473745211959
3.43644237518311	-2.26761722564697	-2.13805818557739	0.191543787717819	0.313337802886963	0.0152795314788818
3.44186758995056	-2.26408457756042	-2.13385128974915	0.191573202610016	0.313245445489883	0.0157060194760561
3.43487691879272	-2.26162505149841	-2.13147687911987	0.191701471805573	0.313341051340103	0.0160957202315331
3.43431258201599	-2.25645995140076	-2.13983869552612	0.191735610365868	0.313601732254028	0.016305098310113
3.43902540206909	-2.25845837593079	-2.13531374931335	0.191717818379402	0.313592314720154	0.0165134761482477
3.43657517433167	-2.24849796295166	-2.13812923431396	0.191774487495422	0.313559204339981	0.0166424810886383
3.43418145179749	-2.24490594863892	-2.1320629119873	0.19188417494297	0.313605725765228	0.0167956054210663
3.42460298538208	-2.24120497703552	-2.1382942199707	0.192080691456795	0.31367015838623	0.0170167498290539
3.42735934257507	-2.23835396766663	-2.14277458190918	0.191967144608498	0.313789129257202	0.0171717368066311
3.43562746047974	-2.23596954345703	-2.13418793678284	0.192014098167419	0.313771277666092	0.0173541288822889
3.43078660964966	-2.22480988502502	-2.13970232009888	0.192299202084541	0.313632279634476	0.0175426676869392
3.41978740692139	-2.2264769077301	-2.14159846305847	0.192246615886688	0.313758581876755	0.0177076291292906
3.42030167579651	-2.22647571563721	-2.1438353061676	0.192200675606728	0.313811838626862	0.0177659727632999
3.42450141906738	-2.21911311149597	-2.14389967918396	0.192150875926018	0.313816875219345	0.0178307816386223
3.42807292938232	-2.21684265136719	-2.14508175849915	0.192151680588722	0.31367427110672	0.0180034339427948
3.42265009880066	-2.2114417552948	-2.14646935462952	0.19237707555294	0.313591986894608	0.0181046519428492
3.41892075538635	-2.21247363090515	-2.14256763458252	0.192343294620514	0.313750982284546	0.0183839201927185
3.42773723602295	-2.21546912193298	-2.14827847480774	0.192126452922821	0.313654631376266	0.0185270141810179
3.43537282943726	-2.20690751075745	-2.13432908058167	0.192130550742149	0.313389480113983	0.0188087057322264
3.43452167510986	-2.20088148117065	-2.1407630443573	0.192242577672005	0.313353955745697	0.0191229768097401
3.43866276741028	-2.20198345184326	-2.14337658882141	0.192228838801384	0.313223391771317	0.0194672625511885
3.43994188308716	-2.20581769943237	-2.13702392578125	0.191989436745644	0.313215732574463	0.0197246428579092
3.44689655303955	-2.20383429527283	-2.13597917556763	0.191794022917747	0.313022434711456	0.0197022948414087
3.43737030029297	-2.19360589981079	-2.1269097328186	0.19195157289505	0.312711179256439	0.0197918377816677
3.4280571937561	-2.19535374641418	-2.13433980941772	0.191798537969589	0.31288281083107	0.0197508055716753
3.43145656585693	-2.19748783111572	-2.13019943237305	0.191690996289253	0.312846720218658	0.0197500474750996
3.43220472335815	-2.19072222709656	-2.13444852828979	0.191830292344093	0.31265115737915	0.0198310632258654
3.42394471168518	-2.18351101875305	-2.12813568115234	0.19188404083252	0.312572807073593	0.0199751313775778
3.41664171218872	-2.17984461784363	-2.13828635215759	0.191839128732681	0.312545299530029	0.0201847683638334
3.41858291625977	-2.17887759208679	-2.13334226608276	0.191685020923615	0.31261995434761	0.0202923212200403
3.42228603363037	-2.17589926719666	-2.13138008117676	0.191667556762695	0.312512576580048	0.0204089153558016
3.41760492324829	-2.16787338256836	-2.13770151138306	0.191849783062935	0.312356501817703	0.0205241180956364
3.4046425819397	-2.17144060134888	-2.13231873512268	0.191852375864983	0.312389671802521	0.0206958316266537
3.41003370285034	-2.17210912704468	-2.13895845413208	0.191636577248573	0.312367588281631	0.0207670107483864
3.41417264938354	-2.16694951057434	-2.13124918937683	0.191631585359573	0.312174290418625	0.0209137462079525
3.40587449073792	-2.15672993659973	-2.13477611541748	0.191759765148163	0.312188476324081	0.0211406294256449
3.40720391273499	-2.1615252494812	-2.1367781162262	0.191700294613838	0.312239110469818	0.021319855004549
3.41086292266846	-2.16028690338135	-2.12983965873718	0.19168558716774	0.312135368585587	0.0214549396187067
3.40942287445068	-2.15607666969299	-2.12845706939697	0.191596329212189	0.311966210603714	0.0217120684683323
3.40512204170227	-2.14862775802612	-2.13011765480042	0.191778928041458	0.311956822872162	0.0221064202487469
3.4066116809845	-2.1522068977356	-2.13377237319946	0.191619768738747	0.312090307474136	0.022443288937211
3.41656613349915	-2.1523654460907	-2.12710022926331	0.191483661532402	0.31196340918541	0.0228486806154251
3.41971397399902	-2.14325547218323	-2.12303352355957	0.191570892930031	0.311850279569626	0.0230898149311543
3.41017365455627	-2.14473009109497	-2.12929201126099	0.191703349351883	0.311846911907196	0.0233526062220335
3.40548324584961	-2.14745736122131	-2.1303436756134	0.191504195332527	0.312004208564758	0.0234585180878639
3.41218376159668	-2.14406752586365	-2.12632727622986	0.191477939486504	0.311922669410706	0.0235355719923973
3.40623307228088	-2.13751220703125	-2.12119340896606	0.191639348864555	0.311913400888443	0.0236731208860874
3.40164399147034	-2.1335015296936	-2.13093447685242	0.191780567169189	0.312053650617599	0.0240052677690983
3.39833235740662	-2.13591957092285	-2.1300528049469	0.191911488771439	0.312306821346283	0.0241793319582939
3.40223145484924	-2.13517475128174	-2.12770509719849	0.191741690039635	0.312309205532074	0.0244532227516174
3.39708757400513	-2.1241660118103	-2.13520240783691	0.192004516720772	0.312287122011185	0.0247270688414574
3.39095234870911	-2.1202974319458	-2.12988090515137	0.192244172096252	0.31260746717453	0.0249809790402651
3.39092326164246	-2.12687945365906	-2.13732528686523	0.192254543304443	0.312787383794785	0.0252450965344906
3.39640402793884	-2.12110424041748	-2.13966536521912	0.192287504673004	0.312822908163071	0.0254157856106758
3.39371299743652	-2.11723732948303	-2.13015222549438	0.192533284425735	0.312917947769165	0.0256731901317835
3.38447713851929	-2.11686396598816	-2.14016461372375	0.192662730813026	0.313092023134232	0.0260159354656935
3.38862824440002	-2.1167414188385	-2.14178323745728	0.192636549472809	0.313375681638718	0.0262484196573496
3.39463758468628	-2.11084485054016	-2.14173364639282	0.192783683538437	0.313384503126144	0.0265369582921267
3.3846914768219	-2.10181260108948	-2.1471700668335	0.193119749426842	0.313477545976639	0.0268712677061558
3.38145184516907	-2.10914707183838	-2.14960360527039	0.19319623708725	0.313871145248413	0.0271761491894722
3.39183259010315	-2.10970878601074	-2.15108227729797	0.193080589175224	0.313804596662521	0.0273993089795113
3.38500833511353	-2.09725141525269	-2.15665817260742	0.193455293774605	0.313894629478455	0.0277321189641953
3.38185691833496	-2.10077142715454	-2.1557834148407	0.193475887179375	0.314269006252289	0.0279645938426256
3.39052152633667	-2.10356378555298	-2.15802812576294	0.193399399518967	0.314397543668747	0.0282049067318439
3.38752269744873	-2.09526133537292	-2.15965461730957	0.193704649806023	0.314268290996552	0.0284148547798395
3.3767831325531	-2.09358763694763	-2.16098999977112	0.193910181522369	0.314623683691025	0.0287099331617355
3.3803493976593	-2.09851694107056	-2.16424822807312	0.1938606351614	0.314776748418808	0.0289257410913706
3.38833618164063	-2.09394931793213	-2.16626000404358	0.193861365318298	0.314748555421829	0.0290141124278307
3.37398505210876	-2.0857789516449	-2.17167496681213	0.194184944033623	0.314881771802902	0.0292916409671307
3.37145805358887	-2.0926308631897	-2.18154668807983	0.19416506588459	0.31527453660965	0.0294125825166702
3.38320183753967	-2.09349322319031	-2.17124056816101	0.194262847304344	0.315144330263138	0.0294749122112989
3.37328672409058	-2.08857393264771	-2.17365407943726	0.19439522922039	0.31524783372879	0.0296328421682119
3.36359190940857	-2.09151554107666	-2.1807279586792	0.194459274411201	0.315515428781509	0.029819693416357
3.37390160560608	-2.09453988075256	-2.17702889442444	0.194302961230278	0.31562015414238	0.0298183839768171
3.37073612213135	-2.08590960502625	-2.17565703392029	0.194581434130669	0.315615445375443	0.0299959760159254
3.36494326591492	-2.0875551700592	-2.18150877952576	0.194736748933792	0.315728366374969	0.0301098618656397
3.36917114257813	-2.09694719314575	-2.18311142921448	0.194661304354668	0.315931469202042	0.0302000250667334
3.37062215805054	-2.09292364120483	-2.17955422401428	0.194649338722229	0.315890699625015	0.0302066244184971
3.35826706886292	-2.0890805721283	-2.17996287345886	0.194884017109871	0.315891087055206	0.0302998069673777
3.36246299743652	-2.09508061408997	-2.18671441078186	0.194724306464195	0.316210091114044	0.0301835909485817
3.3676815032959	-2.09371566772461	-2.16914510726929	0.194779083132744	0.316024839878082	0.0301726795732975
3.35844802856445	-2.09312415122986	-2.18928217887878	0.194956660270691	0.316160768270493	0.0301611796021461
3.35483360290527	-2.10764122009277	-2.18452286720276	0.194743052124977	0.316366165876389	0.0301248170435429
3.36033701896667	-2.10665535926819	-2.17842364311218	0.194702416658401	0.316279977560043	0.0299286469817162
3.3429262638092	-2.10236287117004	-2.1782238483429	0.194990277290344	0.316296815872192	0.0299811530858278
3.34444165229797	-2.10844111442566	-2.18131017684937	0.194800615310669	0.316613882780075	0.0298326574265957
3.3540825843811	-2.10862469673157	-2.17524528503418	0.194846943020821	0.31648713350296	0.0297055132687092
3.33776807785034	-2.1024706363678	-2.18290495872498	0.195168197154999	0.3165482878685	0.029686639085412
3.33527135848999	-2.11719155311584	-2.18636059761047	0.195019975304604	0.316904693841934	0.0297844726592302
3.34366297721863	-2.11258459091187	-2.18202686309814	0.194977626204491	0.316711097955704	0.0296433363109827
3.33011484146118	-2.10999250411987	-2.1830883026123	0.195339158177376	0.31687194108963	0.0297615993767977
3.33611416816711	-2.12061047554016	-2.18610787391663	0.195106521248817	0.317076981067657	0.0298105236142874
3.33649039268494	-2.11067914962769	-2.17506814002991	0.195228323340416	0.316960662603378	0.029815686866641
3.32397890090942	-2.1155219078064	-2.19285106658936	0.195462986826897	0.317184388637543	0.0298892222344875
3.3387291431427	-2.12131500244141	-2.18706488609314	0.19523461163044	0.317218780517578	0.0298160910606384
3.32512712478638	-2.12024998664856	-2.18336176872253	0.195583567023277	0.317168474197388	0.0299810823053122
3.33083915710449	-2.12949013710022	-2.18929219245911	0.195227012038231	0.317432463169098	0.0300203356891871
3.33629274368286	-2.12044715881348	-2.18727540969849	0.195508137345314	0.317212402820587	0.0301628950983286
3.32633090019226	-2.12091207504272	-2.18856811523438	0.195643082261086	0.317479938268662	0.0302633307874203
3.33088994026184	-2.12917757034302	-2.1912362575531	0.195495188236237	0.31756466627121	0.0303445030003786
3.34034323692322	-2.12305188179016	-2.18668794631958	0.195528119802475	0.317392379045486	0.0302862823009491
3.32565450668335	-2.12922430038452	-2.1901957988739	0.195738792419434	0.317567080259323	0.0304302424192429
3.33903765678406	-2.13851141929626	-2.18740487098694	0.195422947406769	0.317513287067413	0.0304179135710001
3.3381233215332	-2.12381482124329	-2.19036030769348	0.195704817771912	0.317227363586426	0.0305383466184139
3.33247637748718	-2.13377141952515	-2.19343781471252	0.195623561739922	0.317630559206009	0.0306684374809265
3.35177850723267	-2.13790607452393	-2.18363928794861	0.195423156023026	0.317375212907791	0.0306894276291132
3.34077906608582	-2.13595390319824	-2.19205236434937	0.195753842592239	0.317353129386902	0.0307697840034962
3.34857726097107	-2.14975881576538	-2.19163489341736	0.195454478263855	0.317471891641617	0.0307719018310308
3.35675716400146	-2.14885091781616	-2.18518042564392	0.195335358381271	0.317162215709686	0.030697051435709
3.34885001182556	-2.14888477325439	-2.19112753868103	0.195595905184746	0.317164719104767	0.0308223236352205
3.36066579818726	-2.15524911880493	-2.18699240684509	0.195310771465302	0.317192584276199	0.0307189915329218
3.36294031143188	-2.14927530288696	-2.18221759796143	0.195406347513199	0.31686943769455	0.0308242738246918
3.35612082481384	-2.1587176322937	-2.19103717803955	0.195393368601799	0.317100763320923	0.0308765210211277
3.37566256523132	-2.159264087677	-2.17870879173279	0.195163235068321	0.316755414009094	0.0307430513203144
3.36265158653259	-2.16010355949402	-2.18415355682373	0.195365503430367	0.316743224859238	0.0306504722684622
3.3714165687561	-2.17503595352173	-2.1894199848175	0.194937244057655	0.316759556531906	0.0304781533777714
3.37549519538879	-2.16497182846069	-2.17965841293335	0.195017009973526	0.31633597612381	0.0303753223270178
3.36281490325928	-2.17419815063477	-2.18939018249512	0.1949452906847	0.316645056009293	0.0302698276937008
3.38119769096375	-2.17961549758911	-2.17976379394531	0.194700732827187	0.31635108590126	0.0301001667976379
3.37525486946106	-2.17383790016174	-2.1825122833252	0.19491896033287	0.316123932600021	0.0299842525273561
3.36990976333618	-2.18643069267273	-2.18265199661255	0.194701343774796	0.316231250762939	0.0298133157193661
3.38243865966797	-2.18850898742676	-2.18020749092102	0.194382190704346	0.315944403409958	0.0294765196740627
3.37222099304199	-2.18446230888367	-2.17217588424683	0.194584086537361	0.315645813941956	0.0293534751981497
3.3666844367981	-2.19179105758667	-2.17424654960632	0.194287002086639	0.315818339586258	0.0290145017206669
3.37565207481384	-2.19712495803833	-2.16887450218201	0.194031834602356	0.315485090017319	0.0287601184099913
3.37608242034912	-2.19610190391541	-2.16805124282837	0.194061949849129	0.315184742212296	0.0284763015806675
3.37053155899048	-2.20197558403015	-2.16099214553833	0.193943500518799	0.315053582191467	0.0282688811421394
3.37869071960449	-2.2086353302002	-2.16831541061401	0.193549260497093	0.314869463443756	0.027983620762825
3.38773083686829	-2.20828127861023	-2.16053080558777	0.193401366472244	0.314418137073517	0.027605464681983
3.3778247833252	-2.2031192779541	-2.15918183326721	0.19342228770256	0.314129084348679	0.0273363832384348
3.37789678573608	-2.21380591392517	-2.16427111625671	0.193161353468895	0.314067482948303	0.027054138481617
3.389652967453	-2.21569609642029	-2.15105032920837	0.192872539162636	0.313637614250183	0.0268162861466408
3.39172530174255	-2.21966934204102	-2.1477370262146	0.192705109715462	0.313257783651352	0.0266351252794266
3.38642168045044	-2.21465158462524	-2.15543603897095	0.192626908421516	0.312908947467804	0.026477450504899
3.39358425140381	-2.22424077987671	-2.15230345726013	0.192325934767723	0.312807112932205	0.0261685438454151
3.40068125724792	-2.22374868392944	-2.14374351501465	0.191989555954933	0.312226444482803	0.0259381048381329
3.39713215827942	-2.22128200531006	-2.1418833732605	0.19196629524231	0.311880588531494	0.0257456265389919
3.39736652374268	-2.23359560966492	-2.14060544967651	0.191677585244179	0.311578661203384	0.0255869198590517
3.40352439880371	-2.24158072471619	-2.14184522628784	0.191151604056358	0.311161130666733	0.0254493094980717
3.40544843673706	-2.23625755310059	-2.12940740585327	0.190994322299957	0.310582160949707	0.0253741033375263
3.40360760688782	-2.24034833908081	-2.12667608261108	0.190791994333267	0.310262858867645	0.0253341868519783
3.40183234214783	-2.25119638442993	-2.12788271903992	0.190486639738083	0.309923082590103	0.0254045911133289
3.41004204750061	-2.25403666496277	-2.11662316322327	0.189979583024979	0.309377014636993	0.0252939984202385
3.40788674354553	-2.257239818573	-2.10640215873718	0.189601078629494	0.308742702007294	0.0251902099698782
3.39256572723389	-2.25220322608948	-2.10276460647583	0.189418897032738	0.308230966329575	0.0250419303774834
3.38442611694336	-2.25660157203674	-2.09874844551086	0.189033359289169	0.30792823433876	0.0248014908283949
3.38265538215637	-2.25962233543396	-2.09216284751892	0.188605487346649	0.30744543671608	0.0246495772153139
3.37845897674561	-2.2519850730896	-2.08963179588318	0.188417240977287	0.30688887834549	0.0244622491300106
3.36575031280518	-2.25193405151367	-2.088702917099	0.188310131430626	0.306458353996277	0.0243706349283457
3.35464906692505	-2.25345635414124	-2.08529162406921	0.187961846590042	0.305985420942307	0.0242186803370714
3.35354423522949	-2.25075316429138	-2.08459329605103	0.187569618225098	0.305696845054626	0.0240615364164114
3.35219359397888	-2.24977898597717	-2.07618236541748	0.187241107225418	0.30506956577301	0.0239812154322863
3.3491678237915	-2.24446129798889	-2.0741286277771	0.187041103839874	0.304424852132797	0.023910453543067
3.33642959594727	-2.2418954372406	-2.07112240791321	0.186845257878304	0.303925633430481	0.0239224750548601
3.3328742980957	-2.24212980270386	-2.06899428367615	0.186425939202309	0.303434491157532	0.0239969417452812
3.32672476768494	-2.23473453521729	-2.05849289894104	0.186158612370491	0.303024411201477	0.0240942481905222
3.32449388504028	-2.23800992965698	-2.0551016330719	0.185796454548836	0.302388459444046	0.0241840332746506
3.32365727424622	-2.23501300811768	-2.05221152305603	0.185427755117416	0.301841288805008	0.0242999661713839
3.31983208656311	-2.23333144187927	-2.04200053215027	0.185210064053535	0.301195591688156	0.0245207734405994
3.31538057327271	-2.22827839851379	-2.04227638244629	0.184878289699554	0.300514221191406	0.0248771123588085
3.31269097328186	-2.22946214675903	-2.0411696434021	0.184634700417519	0.300117969512939	0.0252640601247549
3.31583309173584	-2.23579430580139	-2.03567838668823	0.184109792113304	0.29944783449173	0.025743406265974
3.31137800216675	-2.22842502593994	-2.03125977516174	0.183789372444153	0.298929810523987	0.0261057782918215
3.31002306938171	-2.22944569587708	-2.02150392532349	0.183392941951752	0.298218637704849	0.0265233833342791
3.30300831794739	-2.21815466880798	-2.01308488845825	0.183190539479256	0.297631621360779	0.0269513074308634
3.29169797897339	-2.21270418167114	-2.01274561882019	0.182962447404861	0.297199904918671	0.027251223102212
3.28441691398621	-2.21227121353149	-2.01499962806702	0.182755649089813	0.296677231788635	0.0277029220014811
3.28111863136292	-2.20885682106018	-2.00820136070251	0.182522535324097	0.296226918697357	0.028092447668314
3.2738344669342	-2.20459508895874	-2.00492572784424	0.18215024471283	0.29580557346344	0.028614679351449
3.27152800559998	-2.19899988174438	-2.00547170639038	0.18212978541851	0.295475155115128	0.0291196927428246
3.26845955848694	-2.18927574157715	-2.00278973579407	0.181941524147987	0.295070677995682	0.0297554153949022
3.26306295394897	-2.1804370880127	-1.99741089344025	0.181961730122566	0.294695854187012	0.0302532687783241
3.25000190734863	-2.17662215232849	-2.00396728515625	0.181964665651321	0.294455826282501	0.0309431683272123
3.24539923667908	-2.16978120803833	-2.00179195404053	0.181754365563393	0.294186025857925	0.0315938070416451
3.24171566963196	-2.16632032394409	-2.00380849838257	0.181755870580673	0.294054746627808	0.0322326011955738
3.23966550827026	-2.16318249702454	-2.00010848045349	0.181692361831665	0.293800830841064	0.0329792350530624
3.2428035736084	-2.15738606452942	-2.00254607200623	0.18175283074379	0.293590754270554	0.0336141884326935
3.23931241035461	-2.15491223335266	-2.00075912475586	0.181587472558022	0.293429672718048	0.0342627726495266
3.23245334625244	-2.14589977264404	-2.00695061683655	0.181823685765266	0.293201804161072	0.0350297279655933
3.22772073745728	-2.14206457138062	-2.00513124465942	0.181794211268425	0.293161064386368	0.0357866138219833
3.22617626190186	-2.13944959640503	-2.00794243812561	0.181900441646576	0.293072521686554	0.0365517884492874
3.22344660758972	-2.13628840446472	-2.00759983062744	0.181985706090927	0.293069422245026	0.0374091491103172
3.2256031036377	-2.13108587265015	-2.01011776924133	0.18196314573288	0.293127357959747	0.0382052510976791
3.22529006004334	-2.12544178962708	-2.00672364234924	0.182085365056992	0.293077617883682	0.0390301793813705
3.22385430335999	-2.11924576759338	-2.00720715522766	0.182252481579781	0.293189644813538	0.0398378893733025
3.22315406799316	-2.11350083351135	-2.01964712142944	0.18256139755249	0.293135344982147	0.0406185537576675
3.21180129051209	-2.11501598358154	-2.01687598228455	0.182735085487366	0.293436676263809	0.0413919575512409
3.21523499488831	-2.10684370994568	-2.01670622825623	0.182855248451233	0.293527245521545	0.0420904867351055
3.21817111968994	-2.1089141368866	-2.02101612091064	0.182927921414375	0.293744534254074	0.0427699461579323
3.22118592262268	-2.10180568695068	-2.01924395561218	0.183127224445343	0.293869137763977	0.0434123016893864
3.2229790687561	-2.09898853302002	-2.02482581138611	0.183504790067673	0.294009566307068	0.0440344549715519
3.21398758888245	-2.10192632675171	-2.03152537345886	0.183660045266151	0.294340699911118	0.0447537414729595
3.21980285644531	-2.09938907623291	-2.0324878692627	0.183794870972633	0.29463055729866	0.0453293472528458
3.2246572971344	-2.1011016368866	-2.03147053718567	0.184047222137451	0.294954508543015	0.0459543019533157
3.23231863975525	-2.092116355896	-2.03203916549683	0.184297978878021	0.295102089643478	0.0467155054211617
3.22840642929077	-2.08897256851196	-2.03978943824768	0.18486188352108	0.295541346073151	0.0475127473473549
3.23257160186768	-2.09613108634949	-2.04399442672729	0.185041725635529	0.296036452054977	0.0482500083744526
3.24299716949463	-2.09432506561279	-2.04948902130127	0.185201421380043	0.296431213617325	0.0490094088017941
3.24668335914612	-2.08436512947083	-2.05405521392822	0.185766503214836	0.296735227108002	0.0498156622052193
3.24148201942444	-2.08591103553772	-2.05955171585083	0.186197072267532	0.297431230545044	0.0506670959293842
3.25567150115967	-2.08988428115845	-2.06494307518005	0.186427161097527	0.297897398471832	0.0515046752989292
3.26899862289429	-2.0818305015564	-2.0621120929718	0.186939179897308	0.298348188400269	0.052262619137764
3.26139450073242	-2.0813455581665	-2.07234930992126	0.187508687376976	0.298908174037933	0.0532018877565861
3.27005338668823	-2.08748316764832	-2.08643221855164	0.187740817666054	0.299616873264313	0.0541501007974148
3.28871464729309	-2.08337998390198	-2.08146786689758	0.188131883740425	0.300051748752594	0.0549957230687141
3.2866325378418	-2.07524061203003	-2.09048986434937	0.188812881708145	0.300730913877487	0.0559375174343586
3.29400825500488	-2.08769631385803	-2.10281014442444	0.189144790172577	0.301499396562576	0.0568841062486172
3.31125664710999	-2.08100414276123	-2.10290169715881	0.189531460404396	0.301979541778564	0.057632815092802
3.30147194862366	-2.07813143730164	-2.11139369010925	0.190275385975838	0.302667081356049	0.0585373155772686
3.31503891944885	-2.09333086013794	-2.12041735649109	0.190439105033875	0.303392380475998	0.0593035854399204
3.32566285133362	-2.08366274833679	-2.1202609539032	0.190913587808609	0.303749620914459	0.0601272843778133
3.31915640830994	-2.08285570144653	-2.13039398193359	0.191513776779175	0.304751247167587	0.0609518773853779
3.34195828437805	-2.09143495559692	-2.13184142112732	0.191676542162895	0.305309921503067	0.0616659410297871
3.34206748008728	-2.08272290229797	-2.13736701011658	0.192433699965477	0.305721163749695	0.0624490715563297
3.33987641334534	-2.09560465812683	-2.14684844017029	0.192756220698357	0.306701123714447	0.063292384147644
3.35995888710022	-2.09457683563232	-2.15072989463806	0.193016797304153	0.307046920061111	0.0639737769961357
3.35487818717957	-2.08534479141235	-2.15509796142578	0.193806260824203	0.307669371366501	0.0649395808577538
3.38074517250061	-2.10172033309937	-2.16248321533203	0.193712741136551	0.30843660235405	0.0655838027596474
3.37081575393677	-2.08588814735413	-2.16491270065308	0.194647222757339	0.309032648801804	0.0665307492017746
3.39025259017944	-2.10048365592957	-2.17161846160889	0.194559037685394	0.309712648391724	0.0673457980155945
3.38904857635498	-2.090651512146	-2.17957162857056	0.195540770888329	0.310045748949051	0.0682369023561478
3.40915203094482	-2.11165714263916	-2.19266533851624	0.195663973689079	0.310933977365494	0.0687666982412338
3.40074133872986	-2.09855341911316	-2.18646287918091	0.196343705058098	0.311290234327316	0.0692698657512665
3.41576790809631	-2.11852550506592	-2.1984601020813	0.196240499615669	0.312035173177719	0.0701579973101616
3.41822934150696	-2.10334277153015	-2.20263051986694	0.197223767638206	0.312370628118515	0.0712819471955299
3.44838094711304	-2.12134218215942	-2.20363998413086	0.19710773229599	0.313040316104889	0.0719154849648476
3.44205904006958	-2.1075005531311	-2.21018862724304	0.197890773415565	0.313381373882294	0.0727643445134163
3.4699604511261	-2.13136005401611	-2.21571135520935	0.197665244340897	0.313954949378967	0.0733840093016624
3.45893907546997	-2.12229466438293	-2.22709321975708	0.198651939630508	0.314376801252365	0.0741415098309517
3.49517607688904	-2.12502241134644	-2.22702980041504	0.198521867394447	0.314502358436584	0.0746175348758698
3.48525023460388	-2.13837718963623	-2.23326754570007	0.199057728052139	0.315177381038666	0.0754148885607719
3.51408290863037	-2.13415551185608	-2.22749018669128	0.199128955602646	0.315075308084488	0.0758581608533859
3.5122082233429	-2.15092158317566	-2.24180483818054	0.199300169944763	0.315728455781937	0.0764920487999916
3.53596162796021	-2.13884472846985	-2.22991609573364	0.199615895748138	0.315466731786728	0.0769351944327354
3.54699850082397	-2.15968561172485	-2.24866676330566	0.19949834048748	0.316103339195251	0.0773352906107903
3.54416584968567	-2.14471697807312	-2.24163913726807	0.200124561786652	0.315998107194901	0.0777618288993835
3.57815885543823	-2.15417575836182	-2.23092293739319	0.199760124087334	0.31590548157692	0.0779532268643379
3.57448554039001	-2.16899418830872	-2.24768161773682	0.199814438819885	0.316351622343063	0.0783021524548531
3.58562803268433	-2.1576988697052	-2.24640369415283	0.20028330385685	0.315834194421768	0.0782937183976173
3.6069872379303	-2.17890381813049	-2.23823118209839	0.199709594249725	0.315956979990005	0.0780246555805206
3.59280729293823	-2.17245483398438	-2.24150156974792	0.200134873390198	0.315827488899231	0.0782208442687988
3.63054490089417	-2.18379378318787	-2.23917293548584	0.199514910578728	0.31541907787323	0.0780921131372452
3.62049794197083	-2.19646310806274	-2.24292182922363	0.199537619948387	0.315556347370148	0.0780504643917084
3.63398575782776	-2.18145275115967	-2.23215270042419	0.1995038241148	0.314908415079117	0.0778563842177391
3.64555740356445	-2.20430612564087	-2.23522639274597	0.199066564440727	0.315008133649826	0.0776277333498001
3.63970112800598	-2.19036149978638	-2.23239493370056	0.199422031641006	0.314532339572906	0.077429510653019
3.66658186912537	-2.20986843109131	-2.22953629493713	0.198744669556618	0.314275592565537	0.0770862251520157
3.65794348716736	-2.20354795455933	-2.22916269302368	0.199047490954399	0.31388396024704	0.0769597664475441
3.68922877311707	-2.21364641189575	-2.21751570701599	0.198435306549072	0.313454896211624	0.0765406638383865
3.66773891448975	-2.22323369979858	-2.22647881507874	0.198489025235176	0.313535332679749	0.0763827636837959
3.69355583190918	-2.21955108642578	-2.2156925201416	0.19805446267128	0.312764406204224	0.0759216398000717
3.68277859687805	-2.2305736541748	-2.22006988525391	0.197942793369293	0.312761455774307	0.0756630823016167
3.69443225860596	-2.22108292579651	-2.20849943161011	0.197826907038689	0.312072038650513	0.0752774998545647
3.69556617736816	-2.2365734577179	-2.21195459365845	0.197466433048248	0.312178701162338	0.0747846215963364
3.70147037506104	-2.22848272323608	-2.20292663574219	0.197370186448097	0.311426997184753	0.0743573158979416
3.7032425403595	-2.24609088897705	-2.20362854003906	0.197023838758469	0.311448395252228	0.0740121230483055
3.70473575592041	-2.23037195205688	-2.20123648643494	0.19717475771904	0.31071600317955	0.073466382920742
3.70848345756531	-2.24673414230347	-2.2033064365387	0.196632862091064	0.310634881258011	0.0729733109474182
3.71160793304443	-2.23635983467102	-2.19129991531372	0.196585193276405	0.309968262910843	0.0723849609494209
3.70417475700378	-2.2487165927887	-2.19487071037292	0.196113109588623	0.309858918190002	0.0718749910593033
3.71591210365295	-2.23777627944946	-2.18651556968689	0.195997357368469	0.30911511182785	0.0711717009544373
3.69954442977905	-2.24503326416016	-2.19106531143188	0.19577457010746	0.30917364358902	0.0705119445919991
3.71151256561279	-2.24054360389709	-2.17290806770325	0.195445343852043	0.308483690023422	0.0697068199515343
3.6964123249054	-2.24702453613281	-2.18571138381958	0.195378094911575	0.308294028043747	0.069114938378334
3.71096110343933	-2.24318432807922	-2.17124485969543	0.194936215877533	0.307675719261169	0.0681982636451721
3.68432784080505	-2.23565363883972	-2.171062707901	0.195020705461502	0.307441860437393	0.067565344274044
3.69436454772949	-2.24606490135193	-2.16900563240051	0.194352820515633	0.307042151689529	0.0667223334312439
3.68902206420898	-2.22672963142395	-2.16458368301392	0.194398149847984	0.306437820196152	0.0658035576343536
3.67241549491882	-2.23181462287903	-2.16978740692139	0.194064378738403	0.306430965662003	0.0649247020483017
3.67399740219116	-2.2189838886261	-2.15575122833252	0.193789824843407	0.305817604064941	0.0639320090413094
3.64748406410217	-2.2172634601593	-2.16022396087646	0.193839907646179	0.305725514888763	0.0630457773804665
3.65104961395264	-2.21520400047302	-2.14875531196594	0.193414583802223	0.305382430553436	0.0619513504207134
3.62849688529968	-2.19520235061646	-2.14998984336853	0.193546369671822	0.304931282997131	0.0609833560883999
3.61279630661011	-2.1999843120575	-2.15786290168762	0.193109259009361	0.304930180311203	0.0599663183093071
3.60843586921692	-2.18245315551758	-2.14715337753296	0.192964985966682	0.304535210132599	0.0589384846389294
3.58020520210266	-2.17090344429016	-2.15302634239197	0.193081110715866	0.304436475038528	0.0579534396529198
3.56930470466614	-2.16952133178711	-2.14910674095154	0.192674830555916	0.304483562707901	0.0569390133023262
3.56005644798279	-2.15406560897827	-2.14546632766724	0.192699179053307	0.304029375314713	0.0559441857039928
3.52856135368347	-2.14464449882507	-2.13929963111877	0.192843154072762	0.304233640432358	0.0550856627523899
3.51707863807678	-2.14042091369629	-2.15007090568542	0.192599534988403	0.304277747869492	0.054103571921587
3.49691033363342	-2.1205952167511	-2.13944482803345	0.192746788263321	0.303977161645889	0.0532237887382507
3.46510744094849	-2.10793924331665	-2.15241122245789	0.192883655428886	0.30439493060112	0.0524676069617271
3.45692324638367	-2.1058521270752	-2.15425610542297	0.192785933613777	0.304537743330002	0.0517012849450111
3.44344663619995	-2.08112740516663	-2.14767575263977	0.193108737468719	0.304394423961639	0.0509054698050022
3.40570092201233	-2.07898592948914	-2.15033912658691	0.193365663290024	0.30486848950386	0.0503795444965363
3.39932036399841	-2.07092189788818	-2.1606616973877	0.193156555294991	0.305087745189667	0.0496935360133648
3.37402105331421	-2.04645204544067	-2.15998840332031	0.193649008870125	0.305160284042358	0.049257792532444
3.34770107269287	-2.03833270072937	-2.16750884056091	0.19385938346386	0.305773138999939	0.0487675406038761
3.34186124801636	-2.03090310096741	-2.16617822647095	0.193809553980827	0.30608269572258	0.0484244227409363
3.31967973709106	-2.00901412963867	-2.16998291015625	0.194404020905495	0.306391179561615	0.0480336919426918
3.2923367023468	-2.00278377532959	-2.18019270896912	0.194692760705948	0.306883782148361	0.0478228628635406
3.28037762641907	-1.99559390544891	-2.18417382240295	0.194735541939735	0.307271599769592	0.0474908873438835
3.26120400428772	-1.97063171863556	-2.18316221237183	0.195221945643425	0.307585746049881	0.0473595559597015
3.23659324645996	-1.96197140216827	-2.19602298736572	0.195615768432617	0.308306217193604	0.047184694558382
3.23371052742004	-1.95922446250916	-2.19223833084106	0.195576712489128	0.308660954236984	0.0470608435571194
3.21532392501831	-1.94056415557861	-2.19726276397705	0.196084156632423	0.308936297893524	0.0470031015574932
3.18896889686584	-1.93630921840668	-2.20975637435913	0.196429148316383	0.309582144021988	0.0470175556838512
3.19242024421692	-1.93248283863068	-2.20476889610291	0.196462854743004	0.309888422489166	0.0467992052435875
3.16759777069092	-1.9066002368927	-2.20512914657593	0.19706791639328	0.310164749622345	0.0468061342835426
3.14609479904175	-1.90419709682465	-2.21597027778625	0.197240620851517	0.310861200094223	0.0466761253774166
3.14177107810974	-1.89572584629059	-2.22040104866028	0.197403952479362	0.311232954263687	0.0465144738554955
3.12095308303833	-1.87916135787964	-2.2264723777771	0.197973802685738	0.311437785625458	0.0463013052940369
3.09557294845581	-1.88075315952301	-2.22839617729187	0.198140248656273	0.312300175428391	0.0461596585810184
3.09133672714233	-1.87221050262451	-2.23193550109863	0.198164999485016	0.31246218085289	0.0459622368216515
3.06597495079041	-1.85192561149597	-2.23293137550354	0.198869541287422	0.312889337539673	0.0459349080920219
3.05308938026428	-1.85360825061798	-2.24299144744873	0.198951929807663	0.313649356365204	0.045881524682045
3.04590916633606	-1.83709192276001	-2.24599695205688	0.199329569935799	0.31399542093277	0.045895591378212
3.01674294471741	-1.82801020145416	-2.25530958175659	0.199961766600609	0.314621180295944	0.0459523387253284
3.01477193832397	-1.82697367668152	-2.25928544998169	0.200003802776337	0.315193772315979	0.0459615588188171
2.99996280670166	-1.80874109268188	-2.25841593742371	0.200525641441345	0.315554469823837	0.0460306368768215
2.97501707077026	-1.80668807029724	-2.27438640594482	0.200952664017677	0.316319614648819	0.0461957938969135
2.97643351554871	-1.79842531681061	-2.27313709259033	0.201117172837257	0.316935151815414	0.0461521409451962
2.95876216888428	-1.78295862674713	-2.27527022361755	0.201756611466408	0.317410945892334	0.0463783703744411
2.94936156272888	-1.78941130638123	-2.28427386283875	0.202034875750542	0.318266302347183	0.0465770401060581
2.9539532661438	-1.77560007572174	-2.28324508666992	0.202328711748123	0.318559139966965	0.046606607735157
2.9331419467926	-1.77217745780945	-2.29244303703308	0.202835083007813	0.319282114505768	0.0468398109078407
2.93731284141541	-1.77668952941895	-2.29820394515991	0.202852711081505	0.319840997457504	0.0467652827501297
2.93278956413269	-1.76091349124908	-2.29613876342773	0.203402265906334	0.320068329572678	0.046708669513464
2.91865921020508	-1.76344549655914	-2.30486559867859	0.203533679246902	0.320943087339401	0.0465159863233566
2.92020988464355	-1.74869680404663	-2.30592107772827	0.203937172889709	0.321107625961304	0.0463219806551933
2.90372323989868	-1.75111103057861	-2.31651401519775	0.204361453652382	0.321855545043945	0.0462020225822926
2.917484998703	-1.7501745223999	-2.31509232521057	0.204443871974945	0.322266280651093	0.0459604859352112
2.89653778076172	-1.74068450927734	-2.31751775741577	0.205039650201797	0.322615593671799	0.0459918640553951
2.89826703071594	-1.74919331073761	-2.32821249961853	0.204913407564163	0.323316693305969	0.0458765923976898
2.8965482711792	-1.73314774036407	-2.32689523696899	0.205442160367966	0.323449432849884	0.0457693561911583
2.87914299964905	-1.73099386692047	-2.33562302589417	0.205780178308487	0.324142873287201	0.0457738526165485
2.8904824256897	-1.73552930355072	-2.34080767631531	0.205762058496475	0.32455238699913	0.0457242131233215
2.88146591186523	-1.71782958507538	-2.33868670463562	0.206431731581688	0.324767798185349	0.04577462002635
2.86874413490295	-1.72014951705933	-2.35543060302734	0.206572890281677	0.325514435768127	0.0458863712847233
2.87762260437012	-1.7161740064621	-2.35499858856201	0.206724241375923	0.325628131628037	0.0459598712623119
2.86139464378357	-1.70357739925385	-2.35953521728516	0.207275092601776	0.326036185026169	0.046240046620369
2.86288905143738	-1.70855307579041	-2.36789059638977	0.207192376255989	0.326587229967117	0.0463827848434448
2.86157703399658	-1.69290721416473	-2.35983824729919	0.207578003406525	0.326662391424179	0.0466098487377167
2.85318279266357	-1.69771993160248	-2.36947321891785	0.207721129059792	0.327160805463791	0.0468107722699642
2.86356854438782	-1.68807291984558	-2.37017202377319	0.207912966609001	0.327074497938156	0.0468173287808895
2.83901286125183	-1.68270266056061	-2.37733864784241	0.208253368735313	0.327577829360962	0.0470385327935219
2.84777307510376	-1.69310760498047	-2.37919521331787	0.207941204309464	0.327704668045044	0.0469826906919479
2.83461713790894	-1.67276680469513	-2.37755107879639	0.208431452512741	0.327631026506424	0.0470735728740692
2.83948945999146	-1.67957556247711	-2.38807916641235	0.208166122436523	0.327974766492844	0.0469366535544395
2.83365297317505	-1.66624808311462	-2.38084244728088	0.208511233329773	0.327791333198547	0.0469518266618252
2.82647514343262	-1.67288053035736	-2.38785076141357	0.208414807915688	0.328087598085403	0.046881940215826
2.83526611328125	-1.66500055789948	-2.38250517845154	0.208298489451408	0.327875643968582	0.0466954000294209
2.81920909881592	-1.6564404964447	-2.38106322288513	0.208587288856506	0.327832520008087	0.0466281957924366
2.82031750679016	-1.66582131385803	-2.39432668685913	0.208265498280525	0.327935755252838	0.0464458651840687
2.82505989074707	-1.65335893630981	-2.38264894485474	0.208376199007034	0.327429413795471	0.0462389551103115
2.80674505233765	-1.65335083007813	-2.39227652549744	0.208318367600441	0.327668398618698	0.0461332127451897
2.82390689849854	-1.65257012844086	-2.3808581829071	0.207970783114433	0.327315032482147	0.0458683669567108
2.81532979011536	-1.64271974563599	-2.38321471214294	0.208249062299728	0.326985001564026	0.0456380881369114
2.81564927101135	-1.65575397014618	-2.38904595375061	0.207829371094704	0.326955735683441	0.0454718731343746
2.82293438911438	-1.64705526828766	-2.37619948387146	0.207737982273102	0.326436668634415	0.0451830700039864
2.81251072883606	-1.64974224567413	-2.38247227668762	0.207519963383675	0.326405137777328	0.0450010448694229
2.83264374732971	-1.64892768859863	-2.37720346450806	0.207166165113449	0.325860023498535	0.0446675270795822
2.82386541366577	-1.64356446266174	-2.37527084350586	0.20722196996212	0.325606256723404	0.0445553176105022
2.83055520057678	-1.65321588516235	-2.37702059745789	0.206834360957146	0.325402557849884	0.0443985797464848
2.84554362297058	-1.64761817455292	-2.36865568161011	0.206512331962585	0.324775844812393	0.0440169908106327
2.82972002029419	-1.65130090713501	-2.36478781700134	0.206427216529846	0.324457406997681	0.0437920950353146
2.8463089466095	-1.66150391101837	-2.35865902900696	0.205777868628502	0.324003309011459	0.0432219915091991
2.83911299705505	-1.64826881885529	-2.35152173042297	0.205757334828377	0.323397994041443	0.0427807867527008
2.83175563812256	-1.65356171131134	-2.35367608070374	0.20545357465744	0.323200076818466	0.0424345135688782
2.8453426361084	-1.65899157524109	-2.35259652137756	0.204976469278336	0.32275778055191	0.0420826822519302
2.84326553344727	-1.64674878120422	-2.34698891639709	0.204984366893768	0.322002768516541	0.0418708771467209
2.8369824886322	-1.65985703468323	-2.34407520294189	0.204537555575371	0.321915447711945	0.0417707934975624
2.84694480895996	-1.65803933143616	-2.33651471138	0.20400071144104	0.321194857358933	0.0415300689637661
2.83716011047363	-1.65498185157776	-2.33027410507202	0.203979805111885	0.320717632770538	0.0415490232408047
2.84400105476379	-1.66177785396576	-2.33591651916504	0.203387022018433	0.320330262184143	0.0414571203291416
2.84500908851624	-1.65709042549133	-2.31550812721252	0.203124672174454	0.319636046886444	0.0415211617946625
2.83676719665527	-1.65563917160034	-2.31778001785278	0.203006654977798	0.319188058376312	0.0416708439588547
2.84173393249512	-1.66411638259888	-2.31355667114258	0.202565744519234	0.318779855966568	0.0418300293385983
2.84812998771667	-1.66113650798798	-2.30075168609619	0.202098026871681	0.318035066127777	0.0420467294752598
2.83513045310974	-1.65975987911224	-2.30371522903442	0.202017724514008	0.31752598285675	0.0424794927239418
2.84688472747803	-1.65990138053894	-2.30166983604431	0.201549902558327	0.317133188247681	0.0427803434431553
2.85386848449707	-1.66179025173187	-2.29221487045288	0.201236307621002	0.316480815410614	0.0432544387876987
2.84791421890259	-1.65481007099152	-2.29793691635132	0.201220646500587	0.315931081771851	0.0437417216598988
2.85496711730957	-1.66705822944641	-2.29170155525208	0.200750291347504	0.315654635429382	0.0442437268793583
2.86839246749878	-1.66322600841522	-2.28062081336975	0.200516819953918	0.314968377351761	0.0446911081671715
2.85758662223816	-1.66813802719116	-2.28167462348938	0.200410410761833	0.314640253782272	0.0453428328037262
2.87850666046143	-1.67342150211334	-2.27563142776489	0.199923187494278	0.314259737730026	0.045775443315506
2.87309694290161	-1.6632444858551	-2.27772498130798	0.199954837560654	0.31380420923233	0.0463237203657627
2.88470649719238	-1.67728090286255	-2.27284002304077	0.199621483683586	0.313650161027908	0.0468741618096828
2.8985857963562	-1.67341530323029	-2.26643633842468	0.199524596333504	0.313003987073898	0.0472666509449482
2.88503503799438	-1.67718100547791	-2.26245093345642	0.199603959918022	0.312890261411667	0.047926127910614
2.89981365203857	-1.68740403652191	-2.26729941368103	0.199084624648094	0.312778800725937	0.0483460985124111
2.90798783302307	-1.68098282814026	-2.26458644866943	0.199165478348732	0.312236398458481	0.0487758591771126
2.9002206325531	-1.68975150585175	-2.26144456863403	0.199128836393356	0.312364041805267	0.0491529293358326
2.9172055721283	-1.70170378684998	-2.26079487800598	0.198800802230835	0.312108129262924	0.0495017804205418
2.92213416099548	-1.69575071334839	-2.25952625274658	0.198968693614006	0.311882197856903	0.0497771501541138
2.91689682006836	-1.70740842819214	-2.26276731491089	0.199029311537743	0.311926573514938	0.0502476692199707
2.93710899353027	-1.71797001361847	-2.25859498977661	0.19854374229908	0.311787486076355	0.0504368133842945
2.92826819419861	-1.71182703971863	-2.25524687767029	0.19894178211689	0.311641573905945	0.0508296303451061
2.93508529663086	-1.72475218772888	-2.26110553741455	0.198749050498009	0.311834305524826	0.0510097444057465
2.95219469070435	-1.72650611400604	-2.25075149536133	0.198673382401466	0.311616033315659	0.0512204244732857
2.94258379936218	-1.72886669635773	-2.25691962242126	0.198975175619125	0.311579167842865	0.0514940805733204
2.95567417144775	-1.7434401512146	-2.25397515296936	0.198663771152496	0.311747252941132	0.0516682602465153
2.96184539794922	-1.74291038513184	-2.2534773349762	0.198740318417549	0.311497867107391	0.0518873855471611
2.95630145072937	-1.74824237823486	-2.25943827629089	0.198860734701157	0.311687707901001	0.0521706305444241
2.97710227966309	-1.75871896743774	-2.25470948219299	0.19857494533062	0.311670362949371	0.052247665822506
2.97121810913086	-1.75573980808258	-2.24934196472168	0.198869943618774	0.311623156070709	0.0524497963488102
2.97457098960876	-1.77196621894836	-2.25774049758911	0.198748886585236	0.311849117279053	0.0526095665991306
2.99589133262634	-1.7719612121582	-2.24856781959534	0.198695078492165	0.311622530221939	0.0526497177779675
2.9781346321106	-1.77619671821594	-2.25400543212891	0.198940381407738	0.311794638633728	0.0529777035117149
2.99914646148682	-1.7907999753952	-2.25235629081726	0.198494985699654	0.31184259057045	0.0531543865799904
2.99714732170105	-1.78001856803894	-2.24612307548523	0.198788419365883	0.311745882034302	0.0533513315021992
2.99506092071533	-1.79481554031372	-2.25264477729797	0.198826000094414	0.312119007110596	0.053521391004324
3.01399850845337	-1.79624783992767	-2.23854112625122	0.198704570531845	0.311936765909195	0.0536405332386494
3.00236916542053	-1.80276823043823	-2.25669884681702	0.198933199048042	0.312257677316666	0.0538934506475925
3.02269053459167	-1.80742466449738	-2.24175715446472	0.198820158839226	0.31214103102684	0.0539647787809372
3.00337958335876	-1.80973470211029	-2.24943113327026	0.199231281876564	0.312462747097015	0.0543182753026485
3.0252149105072	-1.8223922252655	-2.25136876106262	0.198840454220772	0.312637537717819	0.0544189065694809
3.01060342788696	-1.81138527393341	-2.24972891807556	0.199388101696968	0.312638163566589	0.0547308139503002
3.02673864364624	-1.82607901096344	-2.25001239776611	0.199045449495316	0.313013553619385	0.0548697412014008
3.02058362960815	-1.812047123909	-2.25151324272156	0.199538916349411	0.312963783740997	0.0551700815558434
3.02522420883179	-1.82922351360321	-2.2562882900238	0.199456825852394	0.313446372747421	0.0554826073348522
3.03992223739624	-1.82384383678436	-2.24741291999817	0.199674844741821	0.313490808010101	0.055603813380003
3.02519273757935	-1.83279323577881	-2.25214815139771	0.19994980096817	0.313827306032181	0.0559440702199936
3.04137063026428	-1.84372913837433	-2.25184273719788	0.199694707989693	0.314122378826141	0.0559954270720482
3.03389525413513	-1.83133089542389	-2.25442051887512	0.200309947133064	0.314235508441925	0.0563130974769592
3.03818893432617	-1.84902906417847	-2.26416659355164	0.200206845998764	0.314902514219284	0.0563618689775467
3.04849815368652	-1.84240567684174	-2.25711369514465	0.200537577271461	0.314892113208771	0.0564495995640755
3.04258394241333	-1.85307812690735	-2.27021861076355	0.200719758868217	0.315460681915283	0.0565747916698456
3.0649688243866	-1.85445916652679	-2.26321029663086	0.200797557830811	0.315582007169724	0.056456059217453
3.04958081245422	-1.85952162742615	-2.26798796653748	0.201319113373756	0.316082358360291	0.0564423948526382
3.07672643661499	-1.87582516670227	-2.27077317237854	0.200972050428391	0.316361546516418	0.0560616292059422
3.0597677230835	-1.87048721313477	-2.27000999450684	0.201652079820633	0.316710710525513	0.0559489130973816
3.08584046363831	-1.88417303562164	-2.27496218681335	0.20140178501606	0.316955596208572	0.055470060557127
3.07371091842651	-1.88593447208405	-2.27503895759583	0.201851174235344	0.317362308502197	0.055330365896225
3.09044861793518	-1.89796805381775	-2.27810955047607	0.201723426580429	0.317777752876282	0.0549654886126518
3.09760189056396	-1.89020121097565	-2.28406858444214	0.202148377895355	0.31768074631691	0.0546315908432007
3.09699487686157	-1.9106183052063	-2.28769159317017	0.20207604765892	0.318374484777451	0.0543691851198673
3.11168360710144	-1.90738987922668	-2.28073620796204	0.202175185084343	0.318338543176651	0.0538831427693367
3.10232710838318	-1.91753041744232	-2.29182815551758	0.20244924724102	0.318703919649124	0.0536288246512413
3.12150716781616	-1.91825568675995	-2.28324365615845	0.202331930398941	0.318711012601852	0.0530873201787472
3.1096203327179	-1.91788899898529	-2.29159545898438	0.202678665518761	0.319170653820038	0.0527847334742546
3.13042569160461	-1.93632364273071	-2.28801846504211	0.202344059944153	0.319352865219116	0.0522807836532593
3.12491083145142	-1.92363035678864	-2.29414820671082	0.202870965003967	0.319255948066711	0.0518095195293427
3.12982058525085	-1.94366061687469	-2.29857444763184	0.202697947621346	0.319667547941208	0.0512870140373707
3.13985180854797	-1.94187033176422	-2.28657507896423	0.202686190605164	0.319539695978165	0.0509353987872601
3.13496398925781	-1.9439195394516	-2.30151414871216	0.202805370092392	0.319817662239075	0.0507525466382504
3.16033720970154	-1.94904398918152	-2.29497957229614	0.202686354517937	0.319793939590454	0.0502925924956799
3.14384007453918	-1.93896317481995	-2.3007800579071	0.203089326620102	0.320076763629913	0.0499562248587608
3.16124629974365	-1.95676302909851	-2.30136322975159	0.202738657593727	0.320281684398651	0.0495044514536858
3.15231943130493	-1.94695317745209	-2.29550457000732	0.203252151608467	0.320139497518539	0.0491288714110851
3.15815401077271	-1.9656263589859	-2.29894685745239	0.202967450022697	0.320561826229095	0.0486585460603237
3.16002726554871	-1.96270728111267	-2.29893493652344	0.203264161944389	0.320334166288376	0.0481130927801132
3.15882349014282	-1.97926497459412	-2.30547070503235	0.20310939848423	0.320820778608322	0.0475957728922367
3.17678785324097	-1.97308337688446	-2.30397295951843	0.203137785196304	0.320618838071823	0.0469075813889503
3.1611602306366	-1.97970056533813	-2.3123676776886	0.203310266137123	0.321058362722397	0.0464840866625309
3.18745636940002	-1.98427081108093	-2.30172395706177	0.203160107135773	0.320942670106888	0.0459001511335373
3.16856527328491	-1.99095094203949	-2.31647419929504	0.203681707382202	0.321289837360382	0.0454011000692844
3.19349193572998	-2.00772094726563	-2.31147265434265	0.203331053256989	0.321417182683945	0.0445645861327648
3.18235802650452	-2.00866866111755	-2.31405854225159	0.203711956739426	0.32158151268959	0.0437974072992802
3.19701719284058	-2.03077673912048	-2.32307457923889	0.203373834490776	0.321761608123779	0.0430252067744732
3.18619680404663	-2.01868224143982	-2.3167564868927	0.204016849398613	0.321770876646042	0.042410958558321
3.20646142959595	-2.04192614555359	-2.3181517124176	0.203636318445206	0.322262495756149	0.0415447428822517
3.2047483921051	-2.03677606582642	-2.31634426116943	0.204045340418816	0.322254985570908	0.0409331284463406
3.21616315841675	-2.05875825881958	-2.324551820755	0.203896597027779	0.322696059942245	0.0401809513568878
3.2340292930603	-2.06184220314026	-2.32465672492981	0.204049065709114	0.322658658027649	0.0393374115228653
3.22123956680298	-2.06491041183472	-2.32767510414124	0.204336762428284	0.323013871908188	0.0387689135968685
3.23819065093994	-2.08523631095886	-2.32698655128479	0.20407697558403	0.323221892118454	0.0379868894815445
3.24337434768677	-2.07735562324524	-2.31768751144409	0.204398527741432	0.323072254657745	0.037452906370163
3.24774718284607	-2.10051441192627	-2.33632564544678	0.204234346747398	0.323636025190353	0.036790881305933
3.25978493690491	-2.09482884407043	-2.32232260704041	0.204439744353294	0.323350876569748	0.0360670834779739
3.25195956230164	-2.11083126068115	-2.33761096000671	0.204410463571548	0.323701858520508	0.0354367941617966
3.27643370628357	-2.11197519302368	-2.32948899269104	0.204273700714111	0.323518544435501	0.0347639434039593
3.26347613334656	-2.11439228057861	-2.32890343666077	0.20456837117672	0.3235924243927	0.0343917272984982
3.27873611450195	-2.1317355632782	-2.33130860328674	0.204135775566101	0.323680728673935	0.033794391900301
3.28041887283325	-2.11797070503235	-2.32146120071411	0.204349562525749	0.323366224765778	0.0333511047065258
3.27889680862427	-2.13073420524597	-2.32697868347168	0.20419979095459	0.323577344417572	0.032886054366827
3.29797458648682	-2.13461184501648	-2.32357311248779	0.203887641429901	0.323296010494232	0.0323432795703411
3.29444599151611	-2.13082981109619	-2.32108950614929	0.204155877232552	0.322978943586349	0.031838059425354
3.29723358154297	-2.14433598518372	-2.32321763038635	0.203699067234993	0.323052972555161	0.0313640050590038
3.30364918708801	-2.14522242546082	-2.3132951259613	0.203437685966492	0.322639882564545	0.0308552049100399
3.30028915405273	-2.14359354972839	-2.31376934051514	0.203450679779053	0.322397291660309	0.0305090844631195
3.31616544723511	-2.15325260162354	-2.31120991706848	0.203004032373428	0.322185456752777	0.0299237631261349
3.31574606895447	-2.1457667350769	-2.30179953575134	0.20300866663456	0.321819961071014	0.0295674931257963
3.31225371360779	-2.15184378623962	-2.3068060874939	0.202719822525978	0.321660131216049	0.0291999876499176
3.32534003257751	-2.15635347366333	-2.29801154136658	0.202316626906395	0.321291357278824	0.0287349205464125
3.32573390007019	-2.1574878692627	-2.28879594802856	0.202154353260994	0.32082587480545	0.0281807854771614
3.31727743148804	-2.16074275970459	-2.28668212890625	0.201914638280869	0.320458710193634	0.0277387220412493
3.33837199211121	-2.16828060150146	-2.28304576873779	0.201377302408218	0.320176720619202	0.02719721570611
3.35041284561157	-2.16741824150085	-2.27440643310547	0.201228201389313	0.319700300693512	0.026862520724535
3.34497499465942	-2.1638195514679	-2.28033399581909	0.201099142432213	0.319484531879425	0.0263350158929825
3.34796357154846	-2.16642570495605	-2.27860331535339	0.200686678290367	0.31927552819252	0.0255810301750898
3.34548425674438	-2.16109490394592	-2.26104688644409	0.200535476207733	0.318841874599457	0.0249152760952711
3.33325529098511	-2.17670631408691	-2.26245760917664	0.200313225388527	0.318656265735626	0.024334916844964
3.34321641921997	-2.18843555450439	-2.25820326805115	0.19988489151001	0.318432569503784	0.0236578416079283
3.34084463119507	-2.19224333763123	-2.24494171142578	0.199634894728661	0.317989319562912	0.0229563172906637
3.34054660797119	-2.19282531738281	-2.24067354202271	0.199484542012215	0.31759175658226	0.0223798956722021
3.34667587280273	-2.20249199867249	-2.23183965682983	0.198993682861328	0.317424237728119	0.0218775887042284
3.36466884613037	-2.20730185508728	-2.22221398353577	0.198435172438622	0.316870450973511	0.0213642362505198
3.37183523178101	-2.20294094085693	-2.21574783325195	0.198303669691086	0.31632998585701	0.0208476893603802
3.36953258514404	-2.20271444320679	-2.22053480148315	0.198056295514107	0.316185265779495	0.0202724207192659
3.38556218147278	-2.21663856506348	-2.21365237236023	0.197504788637161	0.315794497728348	0.0196200869977474
3.38989806175232	-2.21451354026794	-2.2088680267334	0.197374179959297	0.315276443958282	0.0190628878772259
3.38861799240112	-2.21864151954651	-2.19848275184631	0.197047755122185	0.314906805753708	0.0187417045235634
3.39321160316467	-2.22080230712891	-2.20113921165466	0.196708798408508	0.314546167850494	0.0185112971812487
3.40328621864319	-2.2247838973999	-2.19267964363098	0.196270883083344	0.314256191253662	0.0182303171604872
3.41632652282715	-2.22970390319824	-2.18095755577087	0.19585819542408	0.313876748085022	0.0180408600717783
3.42630338668823	-2.22421360015869	-2.18349933624268	0.195821180939674	0.313425123691559	0.01777801848948
3.42071580886841	-2.23011112213135	-2.17568469047546	0.195525765419006	0.313267022371292	0.0175434406846762
3.43454527854919	-2.23822212219238	-2.17898845672607	0.1950723528862	0.313026905059814	0.0172311160713434
3.44501566886902	-2.24130177497864	-2.16446733474731	0.19482983648777	0.312566787004471	0.0170106403529644
3.44642162322998	-2.24037599563599	-2.15744829177856	0.194642573595047	0.312258064746857	0.0167523287236691
3.45367217063904	-2.24590706825256	-2.16293978691101	0.194498166441917	0.312099188566208	0.016395092010498
3.45381903648376	-2.25737690925598	-2.15977501869202	0.194312930107117	0.311909347772598	0.0161010213196278
3.46775150299072	-2.26582741737366	-2.14963459968567	0.193804427981377	0.311746418476105	0.0157075766474009
3.47899007797241	-2.26589822769165	-2.14809560775757	0.193765640258789	0.311397165060043	0.0153762577101588
3.4780580997467	-2.26843428611755	-2.14265751838684	0.193558692932129	0.311328023672104	0.0150996260344982
3.4878888130188	-2.27839684486389	-2.14486765861511	0.19341616332531	0.311201155185699	0.014760454185307
3.49426364898682	-2.2899022102356	-2.14149737358093	0.193111062049866	0.311099916696548	0.0144326388835907
3.50689697265625	-2.29517531394959	-2.13369846343994	0.192755192518234	0.310860514640808	0.0140250576660037
3.51482176780701	-2.29437303543091	-2.12862491607666	0.192707359790802	0.310564398765564	0.0137440776452422
3.52599024772644	-2.29814696311951	-2.12785816192627	0.192596673965454	0.310491383075714	0.0141889629885554
3.54907608032227	-2.3103358745575	-2.12451910972595	0.19227397441864	0.310281813144684	0.0155506934970617
3.56039571762085	-2.30315470695496	-2.12293863296509	0.1922397762537	0.310028076171875	0.0160269122570753
3.55921483039856	-2.3023624420166	-2.12064456939697	0.192076787352562	0.309823423624039	0.0162373539060354
3.56774139404297	-2.2974009513855	-2.11531138420105	0.19199201464653	0.309397995471954	0.0160517264157534
3.56629633903503	-2.30808210372925	-2.11752557754517	0.191636696457863	0.309259384870529	0.0156020354479551
3.57214879989624	-2.32184171676636	-2.11341595649719	0.191134214401245	0.309003114700317	0.0152017399668694
3.5884792804718	-2.3296685218811	-2.09934592247009	0.19085231423378	0.308556824922562	0.014762045815587
3.57983255386353	-2.33741521835327	-2.09150266647339	0.190706327557564	0.308147698640823	0.0146297169849277
3.58379006385803	-2.34027528762817	-2.09080982208252	0.190311700105667	0.307860642671585	0.0144451260566711
3.58924722671509	-2.34924077987671	-2.08343362808228	0.18995127081871	0.307641863822937	0.0140738384798169
3.60488414764404	-2.35809111595154	-2.08198595046997	0.189488887786865	0.307190746068954	0.0138320103287697
3.61375451087952	-2.35395312309265	-2.07147192955017	0.189239367842674	0.306728363037109	0.0133967762812972
3.61203813552856	-2.36479926109314	-2.06439113616943	0.188964933156967	0.306389540433884	0.0131023861467838
3.61077737808228	-2.36814570426941	-2.06063723564148	0.188639953732491	0.306018710136414	0.0127953160554171
3.61431980133057	-2.37264823913574	-2.06140470504761	0.188350394368172	0.305896133184433	0.0124902548268437
3.62703037261963	-2.38231372833252	-2.05461096763611	0.187902480363846	0.305488139390945	0.0122052319347858
3.63569021224976	-2.38728976249695	-2.04548358917236	0.187676548957825	0.305139243602753	0.0118980230763555
3.63820552825928	-2.39481282234192	-2.03786253929138	0.187260061502457	0.304826825857162	0.0116863809525967
3.64967083930969	-2.39744305610657	-2.03749227523804	0.187034264206886	0.304460197687149	0.0114575093612075
3.64800620079041	-2.39760589599609	-2.03656101226807	0.186828434467316	0.304274916648865	0.0110422456637025
3.65531396865845	-2.40398979187012	-2.03031754493713	0.186588153243065	0.304108381271362	0.0107523649930954
3.65418195724487	-2.41822481155396	-2.02986621856689	0.186370849609375	0.303956866264343	0.0106018502265215
3.66435122489929	-2.42180776596069	-2.02509617805481	0.186004132032394	0.30381241440773	0.0103140631690621
3.6756899356842	-2.42460322380066	-2.01594543457031	0.185881659388542	0.303558677434921	0.0103134615346789
3.67912077903748	-2.42562031745911	-2.01555037498474	0.185695692896843	0.303462982177734	0.0103681236505508
3.68756294250488	-2.42850279808044	-2.01438164710999	0.18562687933445	0.30330428481102	0.01013367716223
3.68577837944031	-2.43457388877869	-2.01426124572754	0.185413375496864	0.303332597017288	0.00997419655323029
3.69469046592712	-2.43709421157837	-2.01369261741638	0.185310333967209	0.303251802921295	0.00992025900632143
3.69877672195435	-2.44350671768188	-2.00796055793762	0.185124889016151	0.303333222866058	0.00970085710287094
3.70806407928467	-2.45209741592407	-2.01208138465881	0.184999659657478	0.30332550406456	0.00955320708453655
3.71301436424255	-2.45635318756104	-2.00998139381409	0.184957653284073	0.30328181385994	0.00932390615344048
3.71972918510437	-2.45850706100464	-2.0095522403717	0.18475903570652	0.303302466869354	0.00923038087785244
3.72233390808105	-2.46115112304688	-2.00467801094055	0.184679836034775	0.303292125463486	0.00930157490074635
3.7309103012085	-2.46566438674927	-1.99943697452545	0.184588626027107	0.303374826908112	0.00917180627584457
3.7364296913147	-2.46777200698853	-2.00203251838684	0.184573903679848	0.303326845169067	0.00900768395513296
3.74523901939392	-2.47559905052185	-1.99927830696106	0.184424579143524	0.303435325622559	0.00885407440364361
3.75503134727478	-2.48715090751648	-2.00830149650574	0.184390276670456	0.303535252809525	0.00890324637293816
3.75736999511719	-2.48083424568176	-2.00923752784729	0.18428161740303	0.303726226091385	0.00885165948420763
3.75635099411011	-2.48603224754334	-1.99953651428223	0.184213146567345	0.303757816553116	0.00877389498054981
3.75479936599731	-2.49065160751343	-2.00561046600342	0.184162437915802	0.303841173648834	0.00857814401388168
3.75726985931396	-2.49318742752075	-1.99951100349426	0.184178963303566	0.303868800401688	0.00832369830459356
3.75767755508423	-2.49168467521667	-2.00120687484741	0.18408839404583	0.303837954998016	0.00813349429517984
3.7567446231842	-2.4897289276123	-2.00273728370667	0.184018701314926	0.303972780704498	0.00805697217583656
3.7554407119751	-2.48072481155396	-1.99843597412109	0.183986961841583	0.303950428962708	0.00816800352185965
3.76287436485291	-2.48231363296509	-2.00190424919128	0.183875948190689	0.303983420133591	0.00845173187553883
3.76478600502014	-2.47913122177124	-1.9975950717926	0.183684542775154	0.303915023803711	0.00876243691891432
3.76636004447937	-2.47176623344421	-1.99877309799194	0.183721914887428	0.303987622261047	0.00898250844329596
3.76562881469727	-2.47056746482849	-2.00340914726257	0.183580875396729	0.304068714380264	0.0092802383005619
3.76711344718933	-2.46373534202576	-2.00167894363403	0.183577388525009	0.303989440202713	0.0095873661339283
3.76378750801086	-2.45683526992798	-2.00191688537598	0.183482781052589	0.303976356983185	0.010078389197588
3.76476073265076	-2.44677662849426	-2.00523114204407	0.183524936437607	0.303979784250259	0.0105167711153626
3.7709846496582	-2.44417476654053	-2.00309038162231	0.183390244841576	0.303989708423615	0.0110398326069117
3.77646589279175	-2.44191193580627	-2.00171661376953	0.183440089225769	0.303873181343079	0.0114258201792836
3.77038097381592	-2.4407217502594	-2.0037100315094	0.183436244726181	0.303951501846313	0.0118191717192531
3.78111457824707	-2.4401376247406	-2.00315380096436	0.183384612202644	0.30400362610817	0.0121772699058056
3.78605270385742	-2.445969581604	-2.00364279747009	0.183369532227516	0.304118543863297	0.0124146156013012
3.78663444519043	-2.44296526908875	-2.01290559768677	0.183438912034035	0.304368168115616	0.012424623593688
3.78067135810852	-2.44335174560547	-2.0054407119751	0.183422073721886	0.304534256458282	0.0122983576729894
3.77530980110168	-2.45114016532898	-2.00843501091003	0.183449879288673	0.304829627275467	0.0122773665934801
3.7787709236145	-2.4498553276062	-2.01154136657715	0.18363793194294	0.304949104785919	0.0123559469357133
3.77930951118469	-2.44572162628174	-2.01404881477356	0.183785408735275	0.305238962173462	0.0126980245113373
3.78069233894348	-2.44043850898743	-2.01571154594421	0.184019520878792	0.305415421724319	0.0131327779963613
3.77384686470032	-2.43253207206726	-2.01822948455811	0.184095486998558	0.305667132139206	0.0137344198301435
3.77677273750305	-2.42736721038818	-2.01266169548035	0.184195533394814	0.305834919214249	0.014399635605514
3.777188539505	-2.42199492454529	-2.02145624160767	0.184329852461815	0.306202083826065	0.0150120779871941
3.78652238845825	-2.42046475410461	-2.02433276176453	0.184406504034996	0.30626380443573	0.0154453422874212
3.78159427642822	-2.41881823539734	-2.02360033988953	0.184480994939804	0.30656361579895	0.0156650319695473
3.783695936203	-2.4124436378479	-2.03195881843567	0.184606224298477	0.306511759757996	0.0160293839871883
3.78305816650391	-2.39889740943909	-2.02978777885437	0.184733271598816	0.306537717580795	0.0166622791439295
3.78674650192261	-2.38933539390564	-2.02971386909485	0.184798792004585	0.306689292192459	0.0172609351575375
3.79385089874268	-2.38405275344849	-2.03095030784607	0.184914857149124	0.306569665670395	0.0178897492587566
3.79193663597107	-2.38544535636902	-2.03331327438354	0.184870392084122	0.306694984436035	0.0183054115623236
3.79729318618774	-2.38890933990479	-2.03310346603394	0.184677124023438	0.30663987994194	0.0185293406248093
3.79922413825989	-2.38235139846802	-2.03054690361023	0.184624761343002	0.306684970855713	0.0187614038586617
3.80275869369507	-2.38698077201843	-2.02847480773926	0.1847333163023	0.306653887033463	0.0189319904893637
3.796471118927	-2.37996935844421	-2.03740000724792	0.184901550412178	0.306590676307678	0.0191337782889605
3.78605532646179	-2.37728190422058	-2.03317356109619	0.184965655207634	0.306787252426147	0.0192002467811108
3.78093791007996	-2.38312292098999	-2.0301296710968	0.184815242886543	0.306856393814087	0.0189880933612585
3.77530431747437	-2.37944889068604	-2.03301191329956	0.184835344552994	0.306967526674271	0.0187220200896263
3.77909255027771	-2.38281321525574	-2.02355933189392	0.18486924469471	0.306952714920044	0.0186027474701405
3.77153611183167	-2.38035774230957	-2.03212356567383	0.184999018907547	0.306991904973984	0.018632909283042
3.76341509819031	-2.37684416770935	-2.03029918670654	0.185045927762985	0.307104617357254	0.0186990797519684
3.7568051815033	-2.37346839904785	-2.0269775390625	0.185007184743881	0.30717134475708	0.0188969690352678
3.76146960258484	-2.36581254005432	-2.02748870849609	0.185056895017624	0.30730003118515	0.0191756337881088
3.76358270645142	-2.37045311927795	-2.02919840812683	0.185004279017448	0.307243764400482	0.0192776639014483
3.76695990562439	-2.36660480499268	-2.03018665313721	0.185014128684998	0.307153850793839	0.0191129986196756
3.76046919822693	-2.36354827880859	-2.03156018257141	0.185107484459877	0.307073652744293	0.0190882794559002
3.75632643699646	-2.36254978179932	-2.02912473678589	0.184996485710144	0.307104080915451	0.0192117430269718
3.76154398918152	-2.35952687263489	-2.03916382789612	0.184957265853882	0.307142734527588	0.0194629728794098
3.77240490913391	-2.35756373405457	-2.03676700592041	0.184872105717659	0.306933492422104	0.019787959754467
3.78169250488281	-2.35126948356628	-2.04025292396545	0.184943497180939	0.306891024112701	0.019982885569334
3.77407884597778	-2.34994983673096	-2.03904604911804	0.185080870985985	0.306806653738022	0.0201352387666702
3.76714110374451	-2.35161781311035	-2.03768515586853	0.185078456997871	0.306857079267502	0.0202584248036146
3.76923370361328	-2.35358929634094	-2.04058122634888	0.185046941041946	0.307082831859589	0.0202780738472939
3.77552914619446	-2.36026835441589	-2.03928351402283	0.185061573982239	0.306953340768814	0.0204639285802841
3.77841401100159	-2.35675573348999	-2.04663634300232	0.185166403651237	0.306987673044205	0.0207207649946213
3.77894949913025	-2.3534255027771	-2.0423309803009	0.185341328382492	0.307092219591141	0.0210705306380987
3.77558708190918	-2.35074090957642	-2.04409766197205	0.185413494706154	0.307244092226028	0.021394545212388
3.77598452568054	-2.34772682189941	-2.05466079711914	0.185548022389412	0.307536423206329	0.0215980317443609
3.77914261817932	-2.3526132106781	-2.04498100280762	0.185666710138321	0.307668149471283	0.0218393560498953
3.77928614616394	-2.34957075119019	-2.05641889572144	0.185789570212364	0.307913303375244	0.0220233127474785
3.7751190662384	-2.35153603553772	-2.05143070220947	0.186082825064659	0.308024138212204	0.0221883673220873
3.76823663711548	-2.35216617584229	-2.05409717559814	0.186253100633621	0.308289647102356	0.0224439408630133
3.76710057258606	-2.35391402244568	-2.06054520606995	0.186357662081718	0.308716654777527	0.0225636027753353
3.77258062362671	-2.35708546638489	-2.06132316589355	0.186466723680496	0.308740437030792	0.0227130334824324
3.77698922157288	-2.34980821609497	-2.0636899471283	0.186628460884094	0.308919459581375	0.0227676257491112
3.76649785041809	-2.35450005531311	-2.06246066093445	0.186838120222092	0.30914518237114	0.0228239856660366
3.76829552650452	-2.36122298240662	-2.07028222084045	0.186817318201065	0.309336334466934	0.0227823499590158
3.77367663383484	-2.35849332809448	-2.0646505355835	0.18678329885006	0.309373468160629	0.0227363295853138
3.7775285243988	-2.35749125480652	-2.06128478050232	0.186954483389854	0.309354811906815	0.0226954817771912
3.77235674858093	-2.35588979721069	-2.06920695304871	0.187048316001892	0.309349805116653	0.0227210186421871
3.76513504981995	-2.35858368873596	-2.07263684272766	0.18701459467411	0.309498220682144	0.022725373506546
3.77624320983887	-2.36181378364563	-2.06936621665955	0.186824277043343	0.30933403968811	0.0225743670016527
3.78381991386414	-2.35885286331177	-2.06434655189514	0.186745390295982	0.3089539706707	0.0226087644696236
3.78901147842407	-2.36880207061768	-2.067387342453	0.186701253056526	0.309066921472549	0.0227841939777136
3.80791592597961	-2.37975168228149	-2.07899808883667	0.186655595898628	0.309033393859863	0.0229370817542076
3.80523347854614	-2.36745858192444	-2.06696271896362	0.1866065710783	0.308988302946091	0.0222443621605635
3.7927360534668	-2.37415266036987	-2.05787920951843	0.186444118618965	0.308647811412811	0.0213454235345125
3.77841973304749	-2.38841080665588	-2.06734299659729	0.186553150415421	0.308824151754379	0.0206543635576963
3.77808928489685	-2.39691066741943	-2.07381153106689	0.186492308974266	0.308827847242355	0.0202785134315491
3.78821635246277	-2.41239953041077	-2.07563376426697	0.186364561319351	0.308836877346039	0.0199964120984077
3.78761553764343	-2.40192008018494	-2.07012295722961	0.186473861336708	0.308691114187241	0.01984978094697
3.77966713905334	-2.395587682724	-2.06814312934875	0.186433479189873	0.308668851852417	0.0203825328499079
3.79100823402405	-2.39824867248535	-2.07013320922852	0.186458349227905	0.308666080236435	0.021117739379406
3.81044626235962	-2.40333652496338	-2.0696382522583	0.186271399259567	0.308853924274445	0.0216708555817604
3.81617307662964	-2.39016270637512	-2.07348370552063	0.186490282416344	0.308747082948685	0.0215781256556511
3.80700612068176	-2.39269208908081	-2.07921195030212	0.186770528554916	0.308774679899216	0.0211555697023869
3.80049610137939	-2.3963828086853	-2.0811870098114	0.186699762940407	0.308956891298294	0.0210883524268866
3.80844974517822	-2.40237283706665	-2.08828997612	0.186604678630829	0.309035390615463	0.0214934833347797
3.8215811252594	-2.39711022377014	-2.08533883094788	0.186739176511765	0.308910310268402	0.0221290700137615
3.81873464584351	-2.3854808807373	-2.08176946640015	0.186888873577118	0.309010297060013	0.0226354040205479
3.82148861885071	-2.38807201385498	-2.08895874023438	0.186999306082726	0.308947801589966	0.0231242552399635
3.83409667015076	-2.40131688117981	-2.08890748023987	0.186887383460999	0.309089124202728	0.0237022489309311
3.84500908851624	-2.40028977394104	-2.09290385246277	0.186881840229034	0.309155881404877	0.0242205373942852
3.84324407577515	-2.38651823997498	-2.09181833267212	0.187203392386436	0.30901038646698	0.0243071634322405
3.82805609703064	-2.38322567939758	-2.08752942085266	0.18721130490303	0.309135138988495	0.0241805892437696
3.82523369789124	-2.38836884498596	-2.10111284255981	0.187405779957771	0.309286057949066	0.0241058804094791
3.83403754234314	-2.39869141578674	-2.09794616699219	0.187306374311447	0.309215217828751	0.0241376832127571
3.83216714859009	-2.4013352394104	-2.0995500087738	0.187228798866272	0.309197872877121	0.0241136718541384
3.8325788974762	-2.39124894142151	-2.09738826751709	0.187367990612984	0.309025704860687	0.0242275353521109
3.83208394050598	-2.392338514328	-2.10193014144897	0.187291786074638	0.309037387371063	0.0246255192905664
3.84887003898621	-2.39713406562805	-2.09819316864014	0.187109515070915	0.309000760316849	0.0252159219235182
3.87461233139038	-2.39718103408813	-2.097412109375	0.187118008732796	0.308809250593185	0.02581518702209
3.86989688873291	-2.38120365142822	-2.10224151611328	0.187251538038254	0.308777898550034	0.0259859003126621
3.85567188262939	-2.3816339969635	-2.09641695022583	0.187252715229988	0.308760792016983	0.0255236085504293
3.84953427314758	-2.3930356502533	-2.10346388816834	0.18708860874176	0.308865755796433	0.0250080283731222
3.86022329330444	-2.39573311805725	-2.10419797897339	0.187036633491516	0.30869597196579	0.0250027347356081
3.85495352745056	-2.40339207649231	-2.10886430740356	0.187293872237206	0.308645069599152	0.0250532180070877
3.8474440574646	-2.40582299232483	-2.10536766052246	0.187173873186111	0.308712124824524	0.0250730477273464
3.85198283195496	-2.40426516532898	-2.09867858886719	0.186917588114738	0.308612495660782	0.0253700632601976
3.86622262001038	-2.40189933776855	-2.09480905532837	0.186916559934616	0.308464080095291	0.0259383413940668
3.87005019187927	-2.4033682346344	-2.09983730316162	0.187091007828712	0.308549135923386	0.0266640018671751
3.87243127822876	-2.39571070671082	-2.1006486415863	0.187033161520958	0.308630675077438	0.0266118273139
3.88532376289368	-2.40126538276672	-2.08840131759644	0.186761543154716	0.308107733726501	0.0264359898865223
3.89323425292969	-2.38139319419861	-2.06437993049622	0.186669588088989	0.308070182800293	0.0271329451352358
3.92609310150146	-2.31736946105957	-2.02247667312622	0.186027452349663	0.30728468298912	0.0299233235418797
3.97645044326782	-2.36319828033447	-2.05458331108093	0.185847654938698	0.307103276252747	0.0317735411226749
3.96080756187439	-2.46138739585876	-2.13204598426819	0.186578288674355	0.30765637755394	0.0280712842941284
3.87141466140747	-2.46214532852173	-2.13103985786438	0.186771363019943	0.306990087032318	0.0228151809424162
3.82291603088379	-2.45439624786377	-2.08857369422913	0.186221241950989	0.306565433740616	0.0221568141132593
3.84398198127747	-2.44610714912415	-2.06183862686157	0.185708850622177	0.306203335523605	0.0256139822304249
3.90511345863342	-2.4305272102356	-2.04921698570251	0.185382053256035	0.306124418973923	0.028852466493845
3.95973324775696	-2.4099702835083	-2.05746245384216	0.185451418161392	0.305640935897827	0.0297709070146084
3.95966935157776	-2.39507722854614	-2.09680151939392	0.185803577303886	0.305535793304443	0.0285518355667591
3.90667939186096	-2.38743209838867	-2.0956654548645	0.185681626200676	0.305663645267487	0.02700150385499
3.86531925201416	-2.38575196266174	-2.08820748329163	0.185291439294815	0.305440217256546	0.0266512911766768
3.85897541046143	-2.39398813247681	-2.07128238677979	0.185195505619049	0.305150896310806	0.0269712246954441
3.86216068267822	-2.4211642742157	-2.06234335899353	0.185179516673088	0.305040121078491	0.027274576947093
3.86392045021057	-2.4217689037323	-2.05996513366699	0.18477101624012	0.304746568202972	0.0275800600647926
3.86895608901978	-2.40403342247009	-2.05080914497375	0.1844771951437	0.304678440093994	0.0278299227356911
3.86456847190857	-2.39343118667603	-2.05887532234192	0.184423074126244	0.304478913545609	0.026950616389513
3.82306218147278	-2.37940549850464	-2.0501184463501	0.184333771467209	0.304224640130997	0.0254582483321428
3.80705261230469	-2.37549543380737	-2.03907990455627	0.183993741869926	0.304068356752396	0.0248851887881756
3.81906294822693	-2.38567423820496	-2.04042553901672	0.183951288461685	0.303870737552643	0.0251654982566834
3.81063342094421	-2.4044041633606	-2.05002975463867	0.183757588267326	0.303846150636673	0.0245295446366072
3.79747653007507	-2.39569044113159	-2.03863430023193	0.183412298560143	0.303501725196838	0.0233402140438557
3.78523755073547	-2.36824297904968	-2.01798009872437	0.183306559920311	0.303144603967667	0.0231501236557961
3.78003811836243	-2.36787080764771	-2.02686500549316	0.183182060718536	0.303132474422455	0.0234364047646523
3.77135944366455	-2.37138271331787	-2.03085064888	0.183059737086296	0.303066074848175	0.0232797358185053
3.76194214820862	-2.36621856689453	-2.01967358589172	0.182837575674057	0.302851885557175	0.0228273719549179
3.76436519622803	-2.36013317108154	-2.01633334159851	0.18253356218338	0.302439242601395	0.02272629737854
3.75443363189697	-2.35700917243958	-2.0095853805542	0.182469338178635	0.302245080471039	0.0229064114391804
3.74388694763184	-2.35586094856262	-2.01252841949463	0.182473197579384	0.302080094814301	0.022534629330039
3.73797535896301	-2.34888982772827	-2.01657271385193	0.182312697172165	0.301775217056274	0.0221749171614647
3.73114204406738	-2.35324883460999	-2.00214695930481	0.181931346654892	0.301640808582306	0.0223817974328995
3.72834753990173	-2.35229802131653	-2.002197265625	0.181692719459534	0.301293194293976	0.022723438218236
3.72400808334351	-2.33878469467163	-1.9962409734726	0.18160305917263	0.301052957773209	0.0228110197931528
3.72154784202576	-2.34092402458191	-1.98618161678314	0.181479558348656	0.300712704658508	0.0228921547532082
3.71814823150635	-2.34531497955322	-1.99556446075439	0.181408867239952	0.300582706928253	0.0227882321923971
3.70858430862427	-2.34947729110718	-2.00098776817322	0.181345984339714	0.30047532916069	0.0223665032535791
3.69550466537476	-2.34561562538147	-1.99151980876923	0.181097835302353	0.30024790763855	0.0220124758780003
3.69813370704651	-2.33135604858398	-1.98874831199646	0.180889189243317	0.300143450498581	0.0221061054617167
3.70353603363037	-2.33520984649658	-1.98101675510406	0.180686995387077	0.29993662238121	0.0225382503122091
3.69874835014343	-2.33411049842834	-1.98141980171204	0.180705487728119	0.299798637628555	0.0225529856979847
3.68923830986023	-2.34023451805115	-1.97321760654449	0.180630907416344	0.29970645904541	0.0220405664294958
3.68168497085571	-2.34803795814514	-1.97731351852417	0.180360496044159	0.299574702978134	0.0214860402047634
3.67538833618164	-2.34921360015869	-1.97567844390869	0.180253133177757	0.299643129110336	0.0210850760340691
3.6793839931488	-2.35241532325745	-1.97144758701324	0.180059403181076	0.299436926841736	0.0207719299942255
3.67613172531128	-2.3502242565155	-1.96394217014313	0.180074885487556	0.299284636974335	0.0204716175794601
3.6723370552063	-2.35373497009277	-1.96084368228912	0.180053666234016	0.299214661121368	0.0202872827649117
3.66722798347473	-2.35036659240723	-1.96384584903717	0.179910063743591	0.299096792936325	0.0201915074139833
3.65930438041687	-2.35219836235046	-1.96158051490784	0.179861262440681	0.299120992422104	0.019801527261734
3.65618109703064	-2.36086773872375	-1.95412874221802	0.179682388901711	0.299083530902863	0.0194986332207918
3.6583571434021	-2.36503028869629	-1.95109677314758	0.179640218615532	0.298932939767838	0.0193163566291332
3.65874314308167	-2.3695375919342	-1.95306038856506	0.179391518235207	0.298885673284531	0.019061541184783
3.65708756446838	-2.36202907562256	-1.94616436958313	0.179448142647743	0.298778176307678	0.0189021807163954
3.65655779838562	-2.35968613624573	-1.9474184513092	0.179330855607986	0.29866424202919	0.018890330567956
3.65651321411133	-2.35973644256592	-1.9480311870575	0.179312109947205	0.298696368932724	0.0188935920596123
3.65423202514648	-2.36283445358276	-1.94647443294525	0.179263070225716	0.29860708117485	0.018851425498724
3.65295362472534	-2.3656587600708	-1.9439709186554	0.179022759199142	0.29850760102272	0.0187673978507519
3.65660333633423	-2.36979675292969	-1.94103455543518	0.179007083177567	0.298504590988159	0.0186924934387207
3.65735840797424	-2.37469124794006	-1.93524122238159	0.17884524166584	0.298438727855682	0.0185437798500061
3.6569550037384	-2.37494111061096	-1.94464564323425	0.178926259279251	0.298252165317535	0.0182853881269693
3.65043592453003	-2.38051891326904	-1.94206964969635	0.178947240114212	0.298323810100555	0.0183163657784462
3.64896750450134	-2.38214612007141	-1.93740797042847	0.178997546434402	0.298348367214203	0.0184412486851215
3.65077543258667	-2.38662910461426	-1.93991470336914	0.178877919912338	0.298403292894363	0.0185287743806839
3.65330815315247	-2.38622164726257	-1.94218122959137	0.178866550326347	0.298643618822098	0.018758550286293
3.65665221214294	-2.38879704475403	-1.9370436668396	0.179035052657127	0.298590511083603	0.0188850816339254
3.6477906703949	-2.39015555381775	-1.93717479705811	0.179149881005287	0.298840999603271	0.0190467424690723
3.64849090576172	-2.3874032497406	-1.93435943126678	0.179237857460976	0.298927307128906	0.0191683247685432
3.64500761032104	-2.38862729072571	-1.94656693935394	0.179310396313667	0.29927459359169	0.0192723516374826
3.64613127708435	-2.39129686355591	-1.95256423950195	0.179469078779221	0.299488753080368	0.0194917730987072
3.64782547950745	-2.39725399017334	-1.94832003116608	0.179632931947708	0.299749851226807	0.0196416955441237
3.64529228210449	-2.39580583572388	-1.95309376716614	0.179720491170883	0.299990862607956	0.0197777859866619
3.64213824272156	-2.3932626247406	-1.95332956314087	0.180042952299118	0.300252228975296	0.0199433695524931
3.63702464103699	-2.39781403541565	-1.95294427871704	0.180168300867081	0.300652116537094	0.0201574899256229
3.63710308074951	-2.40600800514221	-1.96492850780487	0.18038621544838	0.301012635231018	0.0201394874602556
[truncated: 12,385 more rows]
