# Supplementary material for: Identification of Haptic Based Guiding Using Hard Reins
Source: PLoS One. 2015 Jul 22;10(7):e0132020. doi: 10.1371/journal.pone.0132020 (PMC4511788; doi:10.1371/journal.pone.0132020)
Supplement: S6 File — (ZIP) [file pone.0132020.s006.zip › Exp2_ForceData2/Subject7/path2/T1.csv]

Force X (N)	Force Y (N)	Force Z (N)	Torque X (N-m)	Torque Y (N-m)	Torque Z (N-m)	Frequency = 10000	Averaging Level = 16	F/T Serial Number = FT11772	Time Started = 19/12/2012 12:38:44
1.47895920276642	-0.200607135891914	-1.67646980285645	0.17797227203846	0.271139234304428	0.0609357990324497
1.47843945026398	-0.194932326674461	-1.67636930942535	0.177962452173233	0.271062076091766	0.0610952787101269
1.47802722454071	-0.198216632008553	-1.69293701648712	0.178058698773384	0.271048605442047	0.0612077750265598
1.47375118732452	-0.195439845323563	-1.67867541313171	0.178052887320518	0.271060079336166	0.0614766106009483
1.47905087471008	-0.190911665558815	-1.68008756637573	0.178074717521667	0.270916819572449	0.0617034882307053
1.47548818588257	-0.189719215035439	-1.69162142276764	0.178069993853569	0.270924359560013	0.0620330981910229
1.4787563085556	-0.183845892548561	-1.67446172237396	0.178061231970787	0.270740956068039	0.0623778700828552
1.47524499893188	-0.185692444443703	-1.69621551036835	0.178188353776932	0.270686864852905	0.0624624975025654
1.46814453601837	-0.192214503884315	-1.69593167304993	0.178224101662636	0.270633697509766	0.0625524595379829
1.46025109291077	-0.187545999884605	-1.68892860412598	0.178119838237762	0.270418882369995	0.0624436624348164
1.45212006568909	-0.188767954707146	-1.69788730144501	0.178157538175583	0.270281463861465	0.0624056309461594
1.44735169410706	-0.190894320607185	-1.7028557062149	0.178196042776108	0.270368635654449	0.0628102272748947
1.44482696056366	-0.181079044938087	-1.6910308599472	0.178206250071526	0.270238846540451	0.0633337870240211
1.44625353813171	-0.178884461522102	-1.70583522319794	0.178289830684662	0.270210772752762	0.0635780543088913
1.44386184215546	-0.178780049085617	-1.70692527294159	0.178354665637016	0.270232141017914	0.0639200881123543
1.43840682506561	-0.179040059447289	-1.69924008846283	0.178336605429649	0.270154863595963	0.0641823709011078
1.43827104568481	-0.176264494657516	-1.71243488788605	0.178512275218964	0.270131140947342	0.0643997341394424
1.43159103393555	-0.17911821603775	-1.71687638759613	0.17866051197052	0.270178616046906	0.0647629573941231
1.43078374862671	-0.177167326211929	-1.7055116891861	0.178753137588501	0.270229667425156	0.0651991367340088
1.42680275440216	-0.174737975001335	-1.71475458145142	0.17885847389698	0.270192831754684	0.0654026791453362
1.42863786220551	-0.172535300254822	-1.72606110572815	0.179032996296883	0.270304411649704	0.0657545924186707
1.42499303817749	-0.170041531324387	-1.71875	0.17918772995472	0.27040022611618	0.0662117376923561
1.42305874824524	-0.169950529932976	-1.72533178329468	0.179384931921959	0.270595908164978	0.0665102526545525
1.42308926582336	-0.17003621160984	-1.7362869977951	0.179600164294243	0.270709276199341	0.0669466108083725
1.42241227626801	-0.170266047120094	-1.72574293613434	0.179781004786491	0.270860552787781	0.0674281418323517
1.42228388786316	-0.170291095972061	-1.74767625331879	0.18003137409687	0.27106124162674	0.067650742828846
1.41717648506165	-0.173403039574623	-1.74994194507599	0.18024905025959	0.271366626024246	0.0680670812726021
1.42024743556976	-0.170854538679123	-1.74551284313202	0.180509358644485	0.271544605493546	0.0684080794453621
1.42269206047058	-0.170518353581429	-1.76013433933258	0.180804878473282	0.271830230951309	0.0685438513755798
1.41907453536987	-0.177941858768463	-1.75443041324615	0.181080088019371	0.272079318761826	0.0688348039984703
1.42300188541412	-0.172633782029152	-1.76134550571442	0.181297034025192	0.272394448518753	0.0688304081559181
1.41641354560852	-0.180361896753311	-1.77246296405792	0.181656360626221	0.27273041009903	0.0690235495567322
1.42025351524353	-0.180666103959084	-1.7604113817215	0.181978359818459	0.273046731948853	0.0692923069000244
1.41930985450745	-0.183741241693497	-1.77431917190552	0.18226569890976	0.273335456848145	0.069392129778862
1.41947364807129	-0.187089636921883	-1.76679766178131	0.182441592216492	0.273642927408218	0.0696213468909264
1.42469024658203	-0.183758318424225	-1.78442847728729	0.182806700468063	0.273924082517624	0.0696934163570404
1.42525494098663	-0.191105991601944	-1.79143023490906	0.182997062802315	0.274256527423859	0.0698958039283752
1.42705273628235	-0.189686000347137	-1.780721783638	0.183289512991905	0.274558365345001	0.0701017901301384
1.43336653709412	-0.189643323421478	-1.79699301719666	0.183566689491272	0.274735778570175	0.070156566798687
1.43209302425385	-0.194462060928345	-1.79280710220337	0.183725744485855	0.275102585554123	0.0703978016972542
1.43882656097412	-0.193032637238503	-1.79316580295563	0.184018298983574	0.27532222867012	0.070374071598053
1.44027900695801	-0.196623474359512	-1.80903100967407	0.184182733297348	0.275552153587341	0.0703929290175438
1.43904888629913	-0.202556446194649	-1.79943466186523	0.18441553413868	0.27577269077301	0.0705692395567894
1.44550955295563	-0.202723771333694	-1.80835282802582	0.184586450457573	0.275952070951462	0.0704414695501328
1.44411385059357	-0.209287762641907	-1.80870079994202	0.184730350971222	0.27609384059906	0.0704765543341637
1.4509471654892	-0.207383751869202	-1.80562520027161	0.184906348586082	0.276274919509888	0.0703959167003632
1.44910418987274	-0.21393458545208	-1.82129275798798	0.185046389698982	0.276492744684219	0.0703082010149956
1.45055878162384	-0.213903442025185	-1.80699408054352	0.185197561979294	0.276623785495758	0.0703815892338753
1.45413827896118	-0.217211365699768	-1.82461166381836	0.185370907187462	0.276815950870514	0.070235550403595
1.45368504524231	-0.223853722214699	-1.82287073135376	0.185510665178299	0.276953458786011	0.0702356845140457
1.45819962024689	-0.224496394395828	-1.81953918933868	0.185533583164215	0.277031302452087	0.0700375959277153
1.46141254901886	-0.226854741573334	-1.82662761211395	0.185633659362793	0.277119398117065	0.0699010044336319
1.46186208724976	-0.231814935803413	-1.81529641151428	0.18567818403244	0.27722179889679	0.0698471516370773
1.46301794052124	-0.236777350306511	-1.83014166355133	0.185797870159149	0.277335375547409	0.069618783891201
1.46245312690735	-0.234404593706131	-1.81382143497467	0.185815840959549	0.277391791343689	0.0695272088050842
1.46526908874512	-0.238948911428452	-1.82633101940155	0.185895308852196	0.277375072240829	0.0692995712161064
1.46796035766602	-0.242851212620735	-1.81927871704102	0.185840457677841	0.277515560388565	0.0692105293273926
1.47153234481812	-0.243273183703423	-1.8167108297348	0.185834914445877	0.277451753616333	0.0689085870981216
1.46995055675507	-0.250303387641907	-1.81779420375824	0.185814365744591	0.277486205101013	0.0687631964683533
1.47516560554504	-0.251449406147003	-1.81349873542786	0.185862392187119	0.277421057224274	0.0685185939073563
1.47732973098755	-0.253969639539719	-1.82578957080841	0.185754582285881	0.277371495962143	0.0681926906108856
1.47833681106567	-0.258648574352264	-1.80554115772247	0.185715347528458	0.277335405349731	0.0680557563900948
1.47866415977478	-0.260246694087982	-1.82029819488525	0.185662418603897	0.277217656373978	0.0676803216338158
1.47956776618958	-0.267114669084549	-1.81666922569275	0.185541287064552	0.277179032564163	0.0675102397799492
1.48172497749329	-0.270312666893005	-1.80723178386688	0.185472324490547	0.277053654193878	0.0671378299593925
1.48285210132599	-0.273203104734421	-1.81362926959991	0.185369417071342	0.277010947465897	0.0668914690613747
1.48133611679077	-0.273280382156372	-1.79982388019562	0.185207411646843	0.276893049478531	0.0666987672448158
1.48451673984528	-0.278540104627609	-1.81246709823608	0.185200661420822	0.276722580194473	0.066323921084404
1.48271369934082	-0.282667934894562	-1.79448783397675	0.185068815946579	0.276597142219543	0.0661789774894714
1.48617374897003	-0.280946999788284	-1.79063475131989	0.184944167733192	0.276458203792572	0.0658358559012413
1.48584473133087	-0.288659900426865	-1.80517244338989	0.18483392894268	0.276356399059296	0.0655022338032722
1.48721587657928	-0.292557090520859	-1.78577256202698	0.184631109237671	0.27624636888504	0.0652829185128212
1.49058020114899	-0.292965084314346	-1.79036915302277	0.18460738658905	0.276130765676498	0.0648912265896797
1.48542296886444	-0.297234863042831	-1.79590177536011	0.184438824653625	0.276126354932785	0.0646835565567017
1.48718905448914	-0.300708025693893	-1.77483606338501	0.184308469295502	0.276010811328888	0.0644897371530533
1.48582494258881	-0.297331660985947	-1.78432202339172	0.184213072061539	0.27588427066803	0.0640760958194733
1.48476374149323	-0.307354390621185	-1.77756810188293	0.184138521552086	0.275889992713928	0.0637970343232155
1.48364865779877	-0.306677907705307	-1.76767563819885	0.18400377035141	0.275762677192688	0.0634198561310768
1.48017036914825	-0.311716169118881	-1.77866315841675	0.183899834752083	0.27567595243454	0.0630198046565056
1.48026871681213	-0.314872711896896	-1.76418030261993	0.183804929256439	0.275682985782623	0.0628593042492867
1.48020386695862	-0.31314942240715	-1.76640820503235	0.183660894632339	0.275557041168213	0.0625609531998634
1.47654259204865	-0.321071058511734	-1.76429319381714	0.183596447110176	0.275566637516022	0.0623436234891415
1.47731363773346	-0.323999524116516	-1.75107848644257	0.18347841501236	0.275539457798004	0.0621949695050716
1.47872185707092	-0.326726496219635	-1.76455366611481	0.183439686894417	0.2754827439785	0.0618151687085629
1.47828805446625	-0.333359628915787	-1.75488531589508	0.183344274759293	0.275531500577927	0.0616767965257168
1.47735905647278	-0.331188082695007	-1.74422013759613	0.18318772315979	0.275416046380997	0.0614104308187962
1.47339868545532	-0.339026540517807	-1.75378322601318	0.183209180831909	0.275424838066101	0.0611504875123501
1.47274816036224	-0.33967188000679	-1.7337132692337	0.18309485912323	0.275435507297516	0.0610212944447994
1.47389483451843	-0.34336394071579	-1.74769568443298	0.182996943593025	0.275320202112198	0.0607010051608086
1.47254550457001	-0.350150913000107	-1.74380373954773	0.1828733086586	0.275400638580322	0.060526218265295
1.47314596176147	-0.34567129611969	-1.72990608215332	0.18279929459095	0.275312930345535	0.0603802688419819
1.4692234992981	-0.350626826286316	-1.73760330677032	0.182738900184631	0.27527067065239	0.0600658766925335
1.46978783607483	-0.353316187858582	-1.73566651344299	0.182631358504295	0.275320380926132	0.0599619261920452
1.46664178371429	-0.357367962598801	-1.72289597988129	0.182625532150269	0.275225877761841	0.0598278269171715
1.46852135658264	-0.357664078474045	-1.73066532611847	0.182606026530266	0.275276362895966	0.059598796069622
1.46488082408905	-0.364696264266968	-1.72282469272614	0.182464763522148	0.27526667714119	0.0594742707908154
1.46557128429413	-0.363029956817627	-1.71727645397186	0.182438671588898	0.275276094675064	0.05930570140481
1.4646201133728	-0.364000588655472	-1.72586596012115	0.182387098670006	0.275211155414581	0.059058889746666
1.46203529834747	-0.370323121547699	-1.71506524085999	0.182331725955009	0.275213062763214	0.0589853376150131
1.46261560916901	-0.368335038423538	-1.71045649051666	0.182352662086487	0.27526131272316	0.0587786324322224
1.4620578289032	-0.372049272060394	-1.72510921955109	0.182246297597885	0.275239646434784	0.0585664324462414
1.45894539356232	-0.371304243803024	-1.71059429645538	0.182214006781578	0.275291204452515	0.0584862194955349
1.45697391033173	-0.37066113948822	-1.70612847805023	0.182165265083313	0.27524921298027	0.0582537055015564
1.45768141746521	-0.37685889005661	-1.71587479114532	0.182197168469429	0.275272965431213	0.0580980777740479
1.45623874664307	-0.375253319740295	-1.70629286766052	0.182199880480766	0.275301247835159	0.058065764605999
1.45556890964508	-0.378550052642822	-1.7055436372757	0.182104915380478	0.27526393532753	0.0578685998916626
1.45421123504639	-0.379640638828278	-1.71251535415649	0.182186812162399	0.275363922119141	0.0577793903648853
1.45357608795166	-0.377801179885864	-1.69894981384277	0.182022899389267	0.275365799665451	0.0577543042600155
1.45625853538513	-0.378645986318588	-1.70680129528046	0.182113811373711	0.275310128927231	0.0575540885329247
1.45672309398651	-0.378875404596329	-1.70669889450073	0.181992501020432	0.275419950485229	0.0575373880565166
1.45136952400208	-0.37878292798996	-1.69531655311584	0.181998491287231	0.275385349988937	0.0575230605900288
1.45268201828003	-0.376617819070816	-1.70170152187347	0.182007685303688	0.275429129600525	0.0572535842657089
1.44939088821411	-0.385771900415421	-1.71191942691803	0.181986317038536	0.275388598442078	0.0571206919848919
1.45113813877106	-0.382107079029083	-1.69546389579773	0.181986510753632	0.275476336479187	0.0571634918451309
1.44622051715851	-0.381488651037216	-1.69437086582184	0.182021275162697	0.275500595569611	0.0569867789745331
1.45043408870697	-0.380540281534195	-1.70497298240662	0.181981593370438	0.275501310825348	0.0569247081875801
1.44869208335876	-0.381179541349411	-1.68379986286163	0.181859314441681	0.275575190782547	0.0569666661322117
1.45128166675568	-0.381985753774643	-1.69335854053497	0.181974723935127	0.275557965040207	0.056777898222208
1.45277798175812	-0.379683583974838	-1.69541203975677	0.181900441646576	0.275570660829544	0.0566736832261086
1.44934141635895	-0.382201761007309	-1.67958414554596	0.181854501366615	0.275614261627197	0.0567285604774952
1.45389020442963	-0.379953920841217	-1.68973112106323	0.18184307217598	0.275532484054565	0.0565714128315449
1.45253038406372	-0.382927775382996	-1.69409477710724	0.18179415166378	0.275526106357574	0.0565852671861649
1.45738637447357	-0.380573034286499	-1.67876791954041	0.181786179542542	0.275540083646774	0.0566026568412781
1.45640599727631	-0.377976179122925	-1.69369447231293	0.18180288374424	0.275480836629868	0.0563474297523499
1.45802175998688	-0.38319855928421	-1.68907105922699	0.181776821613312	0.275477379560471	0.0563776381313801
1.46072041988373	-0.381376475095749	-1.67951703071594	0.181672260165215	0.275447607040405	0.0563076883554459
1.46072936058044	-0.381027638912201	-1.68724870681763	0.181640073657036	0.27536353468895	0.0561076886951923
1.46267986297607	-0.381875783205032	-1.68543243408203	0.181525379419327	0.2752965092659	0.0561319030821323
1.462247133255	-0.378356486558914	-1.67368507385254	0.181504249572754	0.275253295898438	0.0559834018349648
1.46596825122833	-0.380110710859299	-1.68194162845612	0.181422457098961	0.275202512741089	0.0558499135077
1.46571505069733	-0.381976991891861	-1.67180168628693	0.181376755237579	0.275072783231735	0.0558747947216034
1.4671915769577	-0.376763850450516	-1.66811501979828	0.181269198656082	0.274975806474686	0.0556039474904537
1.47007501125336	-0.382501125335693	-1.68013095855713	0.181245625019073	0.274939268827438	0.0555146038532257
1.46854948997498	-0.384340286254883	-1.66275465488434	0.181169107556343	0.274864912033081	0.0554693080484867
1.4730476140976	-0.378164947032928	-1.66609108448029	0.181115746498108	0.274689048528671	0.0553228855133057
1.47263264656067	-0.38282185792923	-1.67652428150177	0.181001007556915	0.274622023105621	0.0550528019666672
1.47275578975677	-0.382668375968933	-1.66519033908844	0.180946320295334	0.274635553359985	0.0550124570727348
1.46911883354187	-0.381136476993561	-1.65536165237427	0.180843248963356	0.274433732032776	0.0547703430056572
1.46909248828888	-0.387746334075928	-1.66730439662933	0.180784285068512	0.274429053068161	0.0544981099665165
1.46685028076172	-0.386256694793701	-1.65536892414093	0.180723398923874	0.274325430393219	0.0544312819838524
1.46923816204071	-0.383599847555161	-1.65552937984467	0.18069913983345	0.27425280213356	0.0541906282305717
1.46991324424744	-0.384671688079834	-1.6623969078064	0.180597320199013	0.274193495512009	0.0539344362914562
1.46818828582764	-0.388699769973755	-1.65769553184509	0.180554494261742	0.274130970239639	0.0538328550755978
1.46834802627563	-0.384898364543915	-1.65369009971619	0.180399686098099	0.274107098579407	0.0535684041678905
1.46375203132629	-0.3891581594944	-1.66325950622559	0.180352941155434	0.274064213037491	0.0533074960112572
1.46206104755402	-0.388104289770126	-1.64839220046997	0.180330872535706	0.274084329605103	0.0532001703977585
1.46121418476105	-0.387049734592438	-1.64395916461945	0.180263176560402	0.273947536945343	0.0529589429497719
1.45948815345764	-0.389634281396866	-1.65717685222626	0.180245786905289	0.273942679166794	0.0527598634362221
1.45769989490509	-0.389325231313705	-1.6419563293457	0.180143967270851	0.273936599493027	0.0526988841593266
1.45973324775696	-0.387703448534012	-1.63962125778198	0.180184960365295	0.273896008729935	0.0525934435427189
1.46124362945557	-0.385281413793564	-1.6489325761795	0.180113911628723	0.27385938167572	0.0523422136902809
1.46129179000854	-0.388297140598297	-1.63835418224335	0.180076375603676	0.273809164762497	0.0523558855056763
1.46362555027008	-0.381502896547318	-1.6368819475174	0.180002272129059	0.273747652769089	0.052244745194912
1.46203112602234	-0.383925229310989	-1.64669847488403	0.179959148168564	0.273608386516571	0.0520330183207989
1.46366214752197	-0.386361688375473	-1.64214468002319	0.179898321628571	0.273709446191788	0.0520087294280529
1.45974516868591	-0.386345595121384	-1.62841093540192	0.179839640855789	0.273593157529831	0.0519754588603973
1.46327304840088	-0.380754321813583	-1.64288079738617	0.179867684841156	0.273612469434738	0.051831129938364
1.46192073822021	-0.384770184755325	-1.64189910888672	0.179748564958572	0.273597806692123	0.0517809018492699
1.46220624446869	-0.379832118749619	-1.62552988529205	0.179671764373779	0.273506551980972	0.0517302677035332
1.46417224407196	-0.3788882791996	-1.62976574897766	0.179678022861481	0.273423135280609	0.0514745637774467
1.46256625652313	-0.380297988653183	-1.63636076450348	0.179662391543388	0.273368418216705	0.0514644645154476
1.46239054203033	-0.378530442714691	-1.62552320957184	0.179561346769333	0.273380368947983	0.051356878131628
1.45997166633606	-0.380437642335892	-1.63045382499695	0.179588079452515	0.273289263248444	0.0511564388871193
1.46134686470032	-0.380382835865021	-1.64168381690979	0.179550543427467	0.273315995931625	0.0510602369904518
1.45983994007111	-0.378083139657974	-1.62362229824066	0.179432481527328	0.273301184177399	0.0510686971247196
1.4640953540802	-0.374520123004913	-1.62291300296783	0.179403841495514	0.273178786039352	0.0508754439651966
1.46151697635651	-0.375586628913879	-1.63904070854187	0.179355919361115	0.273172199726105	0.0507358983159065
1.46075344085693	-0.375547349452972	-1.61971151828766	0.179313361644745	0.27319809794426	0.0507538244128227
1.46069765090942	-0.373679399490356	-1.62208139896393	0.179240748286247	0.273101568222046	0.0505601800978184
1.45892286300659	-0.378830373287201	-1.63288271427155	0.179246515035629	0.27304795384407	0.0503965765237808
1.45692443847656	-0.37772062420845	-1.62619316577911	0.179231375455856	0.273145109415054	0.0504120215773582
1.45806646347046	-0.374167561531067	-1.6176780462265	0.179179981350899	0.27299976348877	0.050255972892046
1.46096920967102	-0.374083667993546	-1.62704014778137	0.179126724600792	0.272980958223343	0.0501248463988304
1.4607195854187	-0.376042425632477	-1.62351500988007	0.179101020097733	0.272985070943832	0.0501579158008099
1.46100926399231	-0.375857591629028	-1.61743462085724	0.179138258099556	0.272942870855331	0.0500967316329479
1.45930790901184	-0.375549733638763	-1.62998688220978	0.179124996066093	0.272918105125427	0.0499613843858242
1.45748341083527	-0.376432150602341	-1.63315534591675	0.1792121976614	0.273010671138763	0.0500079952180386
1.45753848552704	-0.376950442790985	-1.61895763874054	0.17906565964222	0.272986769676209	0.0499657429754734
1.45995271205902	-0.375108122825623	-1.62224638462067	0.179140865802765	0.272986441850662	0.0498365722596645
1.45564413070679	-0.378428936004639	-1.6298086643219	0.179115027189255	0.273069024085999	0.0498236864805222
1.45503950119019	-0.379008024930954	-1.61718833446503	0.179181963205338	0.273100137710571	0.0498470291495323
1.45483863353729	-0.374837428331375	-1.61777722835541	0.179149702191353	0.273055821657181	0.0497599989175797
1.45559930801392	-0.379675000905991	-1.63292455673218	0.179195016622543	0.273224174976349	0.0497416146099567
1.45236229896545	-0.379076719284058	-1.62194180488586	0.179253995418549	0.273335665464401	0.0497956871986389
1.44972336292267	-0.38051375746727	-1.62675547599792	0.179301455616951	0.27336174249649	0.0496898703277111
1.45137906074524	-0.379867702722549	-1.6366468667984	0.179382413625717	0.27354222536087	0.0497067794203758
1.44693219661713	-0.377181202173233	-1.62053453922272	0.17944498360157	0.273561805486679	0.0497885197401047
1.45019626617432	-0.375876426696777	-1.62594842910767	0.179552242159843	0.273736864328384	0.0496673882007599
1.44559836387634	-0.37845253944397	-1.63655090332031	0.179551988840103	0.273811817169189	0.0496462360024452
1.44247400760651	-0.38003471493721	-1.63600540161133	0.179678469896317	0.273967146873474	0.0497474260628223
1.444708943367	-0.375374257564545	-1.62637269496918	0.179740786552429	0.274120479822159	0.0496904887259007
1.43956315517426	-0.380892753601074	-1.64711940288544	0.179879128932953	0.274331837892532	0.0496252998709679
1.43885898590088	-0.376827210187912	-1.64026808738708	0.180041059851646	0.274546176195145	0.0497594848275185
1.43639278411865	-0.376341342926025	-1.63540267944336	0.180074036121368	0.274655699729919	0.0497010834515095
1.43919587135315	-0.375016897916794	-1.65068531036377	0.180218249559402	0.274846732616425	0.0495765022933483
1.43283879756927	-0.379109859466553	-1.63707685470581	0.180228263139725	0.275065094232559	0.0496997982263565
1.43634104728699	-0.37554144859314	-1.64305853843689	0.180360332131386	0.275150537490845	0.0495311804115772
1.43583607673645	-0.375270277261734	-1.66078650951385	0.180510118603706	0.275314390659332	0.0494615249335766
1.4322429895401	-0.377862364053726	-1.64593815803528	0.18058080971241	0.275572419166565	0.0494638867676258
1.43349134922028	-0.373134940862656	-1.64942026138306	0.180724084377289	0.275649875402451	0.0494137108325958
1.43029701709747	-0.379518210887909	-1.65845394134521	0.180855855345726	0.275918513536453	0.0493020005524158
1.43229711055756	-0.377276659011841	-1.65016436576843	0.180945530533791	0.276061952114105	0.0493529923260212
1.42885947227478	-0.37629234790802	-1.65654122829437	0.180992811918259	0.276252090930939	0.049196507781744
1.43308210372925	-0.376703590154648	-1.66926026344299	0.181148380041122	0.276418805122375	0.0490735173225403
1.42996501922607	-0.379138022661209	-1.65114307403564	0.181177765130997	0.276602655649185	0.0491125844419003
1.4321790933609	-0.375671327114105	-1.66088581085205	0.181363061070442	0.276835262775421	0.0488455556333065
1.43172895908356	-0.376798689365387	-1.6679904460907	0.181389793753624	0.276925206184387	0.0487947277724743
1.4307975769043	-0.37962794303894	-1.65886569023132	0.181483209133148	0.277158707380295	0.048886563628912
1.43098080158234	-0.374664455652237	-1.66927027702332	0.181635111570358	0.277340769767761	0.0485875234007835
1.4285374879837	-0.379133880138397	-1.67313098907471	0.181749179959297	0.277542740106583	0.0483674220740795
1.42539179325104	-0.38011771440506	-1.66850221157074	0.181871294975281	0.277751177549362	0.0483109094202518
1.42259061336517	-0.377118170261383	-1.66484379768372	0.18186891078949	0.277837812900543	0.0481539927423
1.42344379425049	-0.378130465745926	-1.67779552936554	0.182018518447876	0.278093934059143	0.0479523055255413
1.41778099536896	-0.380633562803268	-1.67490613460541	0.182097464799881	0.278298169374466	0.0479648187756538
1.41486132144928	-0.375686496496201	-1.67066693305969	0.182289928197861	0.278547793626785	0.0477244146168232
1.41175830364227	-0.37498751282692	-1.68455290794373	0.182429581880569	0.278709173202515	0.0474466495215893
1.41107261180878	-0.379232347011566	-1.6815025806427	0.182495683431625	0.2790167927742	0.0474242493510246
1.41201364994049	-0.376351624727249	-1.67611479759216	0.182533115148544	0.279221087694168	0.0473317988216877
1.40872836112976	-0.375625193119049	-1.68401908874512	0.18263928592205	0.279364556074142	0.0470264069736004
1.40880191326141	-0.374904632568359	-1.68346476554871	0.18272078037262	0.279559820890427	0.0469950698316097
1.40481674671173	-0.369906634092331	-1.6753317117691	0.182735159993172	0.279736220836639	0.0468365214765072
1.40639078617096	-0.371183276176453	-1.68748581409454	0.182877153158188	0.279921650886536	0.0465978272259235
1.40709757804871	-0.374636888504028	-1.68581926822662	0.182972088456154	0.280115902423859	0.0465586669743061
1.40247249603271	-0.373515844345093	-1.67986524105072	0.183028906583786	0.280333518981934	0.0463310107588768
1.40484488010406	-0.371452629566193	-1.69234144687653	0.183134496212006	0.280403524637222	0.0460525527596474
1.4036066532135	-0.372605234384537	-1.68809354305267	0.183172166347504	0.280646651983261	0.0459889099001884
1.40510976314545	-0.36552968621254	-1.67855405807495	0.183192849159241	0.280772864818573	0.0458590798079968
1.40478301048279	-0.366560459136963	-1.69048154354095	0.183224365115166	0.280878663063049	0.0455490425229073
1.40470719337463	-0.367051661014557	-1.68737971782684	0.183299526572227	0.281011670827866	0.0454884134232998
1.39935100078583	-0.367717355489731	-1.68246650695801	0.183345228433609	0.281058043241501	0.0452678725123405
1.39764738082886	-0.371126770973206	-1.69133687019348	0.183364033699036	0.281195878982544	0.0449445657432079
1.39525461196899	-0.37231969833374	-1.69161069393158	0.183371871709824	0.281362265348434	0.0448352843523026
1.39871537685394	-0.367558538913727	-1.68445599079132	0.183395713567734	0.281432628631592	0.0448503531515598
1.40049803256989	-0.357591718435287	-1.68520140647888	0.183395728468895	0.281427443027496	0.0445868149399757
1.40334403514862	-0.361342251300812	-1.6943347454071	0.183405980467796	0.281518071889877	0.0444422177970409
1.39812362194061	-0.360383838415146	-1.67913031578064	0.183415830135345	0.281565725803375	0.0444089248776436
1.39866805076599	-0.359050661325455	-1.68070447444916	0.183396369218826	0.281642913818359	0.0441770814359188
1.39723551273346	-0.356763660907745	-1.68958914279938	0.183505043387413	0.281632602214813	0.0438392385840416
1.3949089050293	-0.361628293991089	-1.68803989887238	0.183423042297363	0.281736016273499	0.0437140613794327
1.39776206016541	-0.357299238443375	-1.67652404308319	0.183337062597275	0.281762331724167	0.0435426384210587
1.39527249336243	-0.357874184846878	-1.68943202495575	0.183321759104729	0.281706869602203	0.0432780273258686
1.39540648460388	-0.3565314412117	-1.68329226970673	0.183313176035881	0.281735092401505	0.0432372018694878
1.39422202110291	-0.35347118973732	-1.66795837879181	0.183238700032234	0.281669229269028	0.0431696549057961
1.39582347869873	-0.350980818271637	-1.68096053600311	0.18324339389801	0.281746685504913	0.0429112873971462
1.39501082897186	-0.354564815759659	-1.68180644512177	0.183199048042297	0.281775176525116	0.0428248159587383
1.39311671257019	-0.349963635206223	-1.66896903514862	0.18319034576416	0.281775116920471	0.0426924154162407
1.39847695827484	-0.345793724060059	-1.67595863342285	0.183177471160889	0.281605333089828	0.042541891336441
1.39756274223328	-0.350237667560577	-1.68178641796112	0.183130845427513	0.281676888465881	0.0423865467309952
1.39444220066071	-0.351846158504486	-1.67283987998962	0.183023408055305	0.281601756811142	0.0424057729542255
1.39267086982727	-0.347317487001419	-1.67238414287567	0.183023408055305	0.281652092933655	0.0422938019037247
1.39829778671265	-0.34539058804512	-1.68314969539642	0.182976186275482	0.281570285558701	0.0421371571719646
1.40094041824341	-0.346970587968826	-1.67451858520508	0.182951211929321	0.281578809022903	0.0421851836144924
1.39951252937317	-0.344673365354538	-1.66755938529968	0.182901442050934	0.281493842601776	0.0422680824995041
1.40159463882446	-0.344160705804825	-1.67247545719147	0.182838872075081	0.281406223773956	0.0421033091843128
1.40290892124176	-0.346674233675003	-1.67681622505188	0.182882890105247	0.281336098909378	0.0420731380581856
1.40300762653351	-0.345418572425842	-1.6685174703598	0.182838603854179	0.28132638335228	0.0421972908079624
1.40401339530945	-0.340322047472	-1.6645028591156	0.182819709181786	0.281265169382095	0.0420652627944946
1.40540015697479	-0.343755960464478	-1.66724622249603	0.182696327567101	0.281241446733475	0.0419806502759457
1.40957403182983	-0.345312654972076	-1.67329466342926	0.182711482048035	0.28110608458519	0.0419893302023411
1.40245032310486	-0.346257984638214	-1.66478502750397	0.182676076889038	0.28110072016716	0.0420065075159073
1.40561461448669	-0.34183269739151	-1.66613590717316	0.182673990726471	0.281046152114868	0.041884820908308
1.40821170806885	-0.346929848194122	-1.67272877693176	0.182590022683144	0.281014889478683	0.0418214127421379
1.40933763980865	-0.347245186567307	-1.66481494903564	0.18260569870472	0.281056612730026	0.0418317764997482
1.40680682659149	-0.342896789312363	-1.65399444103241	0.182506054639816	0.280889481306076	0.0417489074170589
1.40655589103699	-0.344705700874329	-1.66761946678162	0.182449281215668	0.280926138162613	0.0415586978197098
1.40382492542267	-0.350132018327713	-1.66818904876709	0.182475507259369	0.280940145254135	0.0415259003639221
1.40619194507599	-0.348008364439011	-1.65693235397339	0.182446151971817	0.280914425849915	0.0415005274116993
1.40714657306671	-0.344356507062912	-1.66883957386017	0.182447046041489	0.280801892280579	0.0412963926792145
1.40804743766785	-0.351407021284103	-1.67146015167236	0.182416841387749	0.280878990888596	0.041303850710392
1.40884077548981	-0.34868460893631	-1.65211892127991	0.182284653186798	0.280888140201569	0.041327029466629
1.40948963165283	-0.347565710544586	-1.66126453876495	0.182298853993416	0.280788034200668	0.0410762540996075
1.40887832641602	-0.347569018602371	-1.67252004146576	0.182298913598061	0.280751943588257	0.0409719087183475
1.40977418422699	-0.352027028799057	-1.65055429935455	0.182258471846581	0.2807836830616	0.0410006530582905
1.4106764793396	-0.348820894956589	-1.65448880195618	0.182253167033195	0.280767232179642	0.0408168621361256
1.4141685962677	-0.351219654083252	-1.65904891490936	0.182179555296898	0.280815213918686	0.0407106317579746
1.41609680652618	-0.351653337478638	-1.64812338352203	0.18216373026371	0.280846059322357	0.0407207012176514
1.41546285152435	-0.348677635192871	-1.64250779151917	0.182082086801529	0.28078681230545	0.0405806079506874
1.4220153093338	-0.351333916187286	-1.65644443035126	0.182005688548088	0.280756771564484	0.040373507887125
1.42053639888763	-0.357803732156754	-1.65365731716156	0.181999877095222	0.280863612890244	0.0402504131197929
1.42285025119781	-0.354374080896378	-1.63972198963165	0.182056829333305	0.280842810869217	0.0402188077569008
1.42525231838226	-0.354071706533432	-1.65148723125458	0.181973218917847	0.280796021223068	0.0398581400513649
1.42929768562317	-0.358102172613144	-1.6521954536438	0.181960016489029	0.28091749548912	0.039767362177372
1.43081426620483	-0.361311405897141	-1.64389765262604	0.181897968053818	0.280949711799622	0.0396555289626122
1.43610787391663	-0.356764882802963	-1.63565480709076	0.181860789656639	0.280861109495163	0.0393427722156048
1.43412864208221	-0.362436830997467	-1.64847695827484	0.1818927526474	0.280942291021347	0.0390922129154205
1.43742668628693	-0.36628732085228	-1.64892077445984	0.181850284337997	0.281086415052414	0.0390117801725864
1.43821847438812	-0.3607057929039	-1.63487994670868	0.181799158453941	0.281138986349106	0.0388228110969067
1.44513475894928	-0.362517207860947	-1.63203775882721	0.181710720062256	0.281148433685303	0.0385179258882999
1.44492506980896	-0.363990634679794	-1.64103102684021	0.181706950068474	0.281236916780472	0.0383037403225899
1.44576704502106	-0.364354431629181	-1.62387549877167	0.18168731033802	0.281317859888077	0.0381441228091717
1.44899308681488	-0.364538013935089	-1.63734209537506	0.181646466255188	0.281298935413361	0.0378191880881786
1.44819509983063	-0.368618249893188	-1.64398646354675	0.181710377335548	0.281459778547287	0.0375943928956985
1.45318973064423	-0.367588222026825	-1.62681770324707	0.181672483682632	0.281539440155029	0.03749705478549
1.45668315887451	-0.364806860685349	-1.62545847892761	0.181610628962517	0.281603902578354	0.0372422188520432
1.46098339557648	-0.364819914102554	-1.63134908676147	0.18159131705761	0.281671673059464	0.0370051451027393
1.45960187911987	-0.371513932943344	-1.62662267684937	0.181526571512222	0.281721621751785	0.0368597097694874
1.46322870254517	-0.36887326836586	-1.62336456775665	0.181546449661255	0.281778365373611	0.0366392061114311
1.46325278282166	-0.369784981012344	-1.62671291828156	0.181557908654213	0.281780064105988	0.0363521613180637
1.46529448032379	-0.374101012945175	-1.63037276268005	0.181562051177025	0.281961649656296	0.0362733639776707
1.46683442592621	-0.369818389415741	-1.61748480796814	0.181485414505005	0.282053530216217	0.0361544862389565
1.47429049015045	-0.368937999010086	-1.61850154399872	0.181417867541313	0.282070964574814	0.0359012708067894
1.46967339515686	-0.371645301580429	-1.63218331336975	0.181467488408089	0.282139629125595	0.0356743037700653
1.47022449970245	-0.377874940633774	-1.62183690071106	0.181434884667397	0.28224503993988	0.0356157459318638
1.47358179092407	-0.37379714846611	-1.61431074142456	0.181356206536293	0.282361626625061	0.0354998186230659
1.48133254051208	-0.372017621994019	-1.61621177196503	0.181346282362938	0.282291561365128	0.0352923460304737
1.48011434078217	-0.372724771499634	-1.6266622543335	0.181329354643822	0.282337933778763	0.0351059846580029
1.47745108604431	-0.376180410385132	-1.61440563201904	0.18126767873764	0.282415270805359	0.0350239165127277
1.47587406635284	-0.374690741300583	-1.60727179050446	0.181223645806313	0.282414257526398	0.034884586930275
1.48281598091125	-0.374402552843094	-1.62220919132233	0.181229844689369	0.282424986362457	0.0346583053469658
1.4780547618866	-0.375164836645126	-1.62412989139557	0.181153133511543	0.282525271177292	0.0345315113663673
1.4787905216217	-0.37350144982338	-1.60799598693848	0.18111814558506	0.282537192106247	0.0344369411468506
1.47805106639862	-0.372091799974442	-1.61550712585449	0.181079849600792	0.282464742660522	0.0342437289655209
1.47959554195404	-0.376068979501724	-1.62853872776031	0.181077152490616	0.282531023025513	0.0340382307767868
1.47752630710602	-0.377185642719269	-1.62112843990326	0.181030809879303	0.282591760158539	0.033897053450346
1.47866761684418	-0.373980283737183	-1.60366940498352	0.180964976549149	0.282566457986832	0.0338451862335205
1.47705399990082	-0.370299816131592	-1.61036014556885	0.180881083011627	0.282511860132217	0.0336124859750271
1.4733567237854	-0.374962538480759	-1.62121939659119	0.180971905589104	0.282555520534515	0.0334317907691002
1.47343671321869	-0.376382857561111	-1.62374293804169	0.180893287062645	0.282613754272461	0.0333866737782955
1.47266757488251	-0.374745070934296	-1.61666691303253	0.180810809135437	0.28260925412178	0.0333577394485474
1.47258031368256	-0.369745552539825	-1.60985624790192	0.180754974484444	0.282561600208282	0.0331963673233986
1.47029197216034	-0.374309003353119	-1.61832714080811	0.180763468146324	0.282576531171799	0.0330098122358322
1.46337532997131	-0.376221418380737	-1.61219573020935	0.180752828717232	0.282607316970825	0.0330074690282345
1.46773529052734	-0.372887820005417	-1.60753285884857	0.180698394775391	0.282669305801392	0.0330208651721478
1.46965360641479	-0.367404937744141	-1.60956001281738	0.180657148361206	0.282543987035751	0.0328569673001766
1.47151947021484	-0.370654344558716	-1.61709201335907	0.18061038851738	0.282576501369476	0.0327605344355106
1.46754825115204	-0.372329831123352	-1.61887943744659	0.180621981620789	0.282547622919083	0.0328152254223824
1.46725308895111	-0.370314240455627	-1.60919451713562	0.18068140745163	0.282674312591553	0.0329077355563641
1.47118246555328	-0.364442586898804	-1.6092232465744	0.180620431900024	0.2825548350811	0.03281619399786
1.47104728221893	-0.368589401245117	-1.62068867683411	0.180552124977112	0.282551765441895	0.0327801033854485
1.46489679813385	-0.36923360824585	-1.61400866508484	0.180530145764351	0.282625585794449	0.032885730266571
1.46382963657379	-0.367195814847946	-1.61141836643219	0.180517360568047	0.282642900943756	0.032908771187067
1.46510624885559	-0.365296721458435	-1.62123823165894	0.180582076311111	0.282602101564407	0.0328477323055267
1.46766674518585	-0.365911066532135	-1.62112021446228	0.180596709251404	0.28259950876236	0.0329710952937603
1.4648243188858	-0.367442846298218	-1.61163306236267	0.180526107549667	0.282621026039124	0.0330964624881744
1.46730661392212	-0.363757580518723	-1.61674070358276	0.180560320615768	0.282596945762634	0.0330537706613541
1.46383845806122	-0.364970803260803	-1.62924301624298	0.180568352341652	0.282562285661697	0.0331050641834736
1.46472120285034	-0.369392514228821	-1.62439358234406	0.180610567331314	0.282657712697983	0.0331808850169182
1.46507358551025	-0.361873388290405	-1.61210024356842	0.180557370185852	0.282696217298508	0.0333280377089977
1.47087442874908	-0.36139377951622	-1.61458027362823	0.18052676320076	0.282670080661774	0.0332799069583416
1.46620070934296	-0.360001057386398	-1.63003325462341	0.180653184652328	0.282621562480927	0.0333026796579361
1.46438241004944	-0.368469715118408	-1.62314367294312	0.180583730340004	0.282719373703003	0.0334771163761616
1.46581649780273	-0.362673312425613	-1.61714041233063	0.180588006973267	0.282704442739487	0.0335888490080833
1.46870410442352	-0.362451314926147	-1.62370705604553	0.180648237466812	0.282758831977844	0.0335403420031071
1.46884536743164	-0.363481283187866	-1.63151109218597	0.18063685297966	0.282784044742584	0.0336056984961033
1.46769595146179	-0.365356773138046	-1.62712872028351	0.180664926767349	0.282821267843246	0.0338332019746304
1.46581387519836	-0.364662081003189	-1.62258791923523	0.18067891895771	0.282816529273987	0.0338711068034172
1.47260236740112	-0.362116992473602	-1.62673962116241	0.180674374103546	0.282860428094864	0.0339027754962444
1.46902704238892	-0.366172045469284	-1.63247966766357	0.180700123310089	0.282911688089371	0.0340161062777042
1.47112822532654	-0.362446248531342	-1.62697291374207	0.180671736598015	0.282920897006989	0.0341963395476341
1.46878385543823	-0.363596141338348	-1.61953675746918	0.180778816342354	0.282960474491119	0.0341809988021851
1.47242534160614	-0.368039011955261	-1.63654398918152	0.180801868438721	0.283041447401047	0.0342496372759342
1.46913087368011	-0.369465261697769	-1.63574028015137	0.180892929434776	0.28317454457283	0.0343649424612522
1.47253012657166	-0.365240931510925	-1.6195787191391	0.180851146578789	0.283174216747284	0.0345252752304077
1.47397756576538	-0.364208221435547	-1.62974750995636	0.180898576974869	0.283202975988388	0.0344952158629894
1.47509717941284	-0.371182292699814	-1.63603663444519	0.180947914719582	0.283315598964691	0.0345290899276733
1.47088861465454	-0.369325160980225	-1.63045692443848	0.181006297469139	0.283395290374756	0.0347210578620434
1.47382318973541	-0.370353937149048	-1.62899053096771	0.181008115410805	0.28343203663826	0.0347096510231495
1.47923016548157	-0.369316697120667	-1.64486420154572	0.181075200438499	0.283549100160599	0.0347806438803673
1.47915244102478	-0.373200803995132	-1.63733208179474	0.18109992146492	0.283646583557129	0.0349332951009274
1.48080587387085	-0.370771467685699	-1.62960004806519	0.181158915162086	0.28363224864006	0.035051915794611
1.48084211349487	-0.37040764093399	-1.63760566711426	0.181132584810257	0.283681988716125	0.0349609218537807
1.48102235794067	-0.372928619384766	-1.64996063709259	0.181262031197548	0.28379237651825	0.0350432023406029
1.48465609550476	-0.375998824834824	-1.6429625749588	0.18126505613327	0.283854603767395	0.0351542644202709
1.48538947105408	-0.374708473682404	-1.63109934329987	0.181195423007011	0.28388574719429	0.0352052375674248
1.48825919628143	-0.373370945453644	-1.63907372951508	0.181267917156219	0.283876329660416	0.0350903086364269
1.48867917060852	-0.376747786998749	-1.65120768547058	0.181352779269218	0.283977180719376	0.0351385474205017
1.48579263687134	-0.382329404354095	-1.64412307739258	0.181331142783165	0.283983588218689	0.0353727228939533
1.49572908878326	-0.374110102653503	-1.63701295852661	0.181337103247643	0.283996939659119	0.035299513489008
1.49434852600098	-0.374438852071762	-1.6389148235321	0.181241780519485	0.283907324075699	0.0352465510368347
1.49648952484131	-0.376725941896439	-1.65246474742889	0.181335017085075	0.283939868211746	0.0352392345666885
1.49703192710876	-0.381095200777054	-1.64622902870178	0.181339100003242	0.283950626850128	0.0353814773261547
1.50439834594727	-0.37579670548439	-1.64581608772278	0.181213319301605	0.283854186534882	0.0354523323476315
1.50580966472626	-0.374725937843323	-1.64535427093506	0.181288629770279	0.283806711435318	0.0353984721004963
1.50921845436096	-0.37884709239006	-1.64769005775452	0.18118990957737	0.283702790737152	0.0355116464197636
1.51179921627045	-0.38179337978363	-1.63906335830688	0.181162118911743	0.283639341592789	0.0357133410871029
1.5149918794632	-0.377634078264236	-1.64438819885254	0.181153282523155	0.283547908067703	0.0356633253395557
1.52041244506836	-0.383017688989639	-1.65455806255341	0.18114697933197	0.283476412296295	0.0357327945530415
1.52395904064178	-0.379670709371567	-1.65246427059174	0.181012809276581	0.283378690481186	0.0358760841190815
1.52413034439087	-0.380308240652084	-1.64417386054993	0.180971667170525	0.283190846443176	0.0359947197139263
1.52964496612549	-0.377179324626923	-1.65690886974335	0.180904567241669	0.283110946416855	0.0359765999019146
1.53034794330597	-0.382861584424973	-1.66434383392334	0.181008264422417	0.28305971622467	0.0360257141292095
1.53533327579498	-0.380823463201523	-1.65237748622894	0.180890172719955	0.283022820949554	0.036192275583744
1.53874802589417	-0.377917319536209	-1.64767146110535	0.180860489606857	0.282850623130798	0.036274291574955
1.54414761066437	-0.378120809793472	-1.65977191925049	0.18076004087925	0.282703012228012	0.036188866943121
1.54225707054138	-0.385961413383484	-1.65569543838501	0.180704727768898	0.282622158527374	0.0363825149834156
1.54399251937866	-0.38400262594223	-1.65440440177917	0.180800765752792	0.282622218132019	0.036501195281744
1.54487657546997	-0.381041765213013	-1.64800703525543	0.180784225463867	0.282477349042892	0.036544431000948
1.55294358730316	-0.376765608787537	-1.66289758682251	0.180771589279175	0.282386302947998	0.0365957990288734
1.55467689037323	-0.382992625236511	-1.66168117523193	0.180738344788551	0.282355785369873	0.0367971584200859
1.55489718914032	-0.381619453430176	-1.65362083911896	0.180767700076103	0.28238919377327	0.0369488671422005
1.55938971042633	-0.381899207830429	-1.65770030021667	0.180717095732689	0.282322734594345	0.0371292792260647
1.56407761573792	-0.379806458950043	-1.67126369476318	0.180769935250282	0.282285660505295	0.0371838770806789
1.56601107120514	-0.381731480360031	-1.66948115825653	0.180772125720978	0.28229546546936	0.0374049991369247
1.56639230251312	-0.380260854959488	-1.66229033470154	0.18083880841732	0.282309949398041	0.0375776514410973
1.57053959369659	-0.381310522556305	-1.66692590713501	0.18078987300396	0.282198369503021	0.0376487635076046
1.57021176815033	-0.385725080966949	-1.67722058296204	0.180869713425636	0.282318562269211	0.0377715341746807
1.57288146018982	-0.38528373837471	-1.66544663906097	0.180881574749947	0.282280266284943	0.0379966571927071
1.57916986942291	-0.379537791013718	-1.66582453250885	0.180910766124725	0.282227337360382	0.0380450002849102
1.57768678665161	-0.381857365369797	-1.67667233943939	0.180917888879776	0.282163083553314	0.0380599573254585
1.57906031608582	-0.384150058031082	-1.67740666866302	0.180951535701752	0.282254308462143	0.0383204594254494
1.57901442050934	-0.385652631521225	-1.67336571216583	0.180929556488991	0.282168358564377	0.0384486876428127
1.5853499174118	-0.385189235210419	-1.68465542793274	0.181002348661423	0.282186150550842	0.0384409688413143
1.58696436882019	-0.389084249734879	-1.69387745857239	0.181042119860649	0.282226979732513	0.0385785922408104
1.5876806974411	-0.385755777359009	-1.67592191696167	0.181027442216873	0.282224506139755	0.0387805961072445
1.58938729763031	-0.387080460786819	-1.68621277809143	0.181016892194748	0.282168060541153	0.0387637801468372
1.59121286869049	-0.393036246299744	-1.69647979736328	0.181071996688843	0.282171428203583	0.0387401096522808
1.58837294578552	-0.398289084434509	-1.68886244297028	0.181090459227562	0.282284915447235	0.0389041006565094
1.58676159381866	-0.396515280008316	-1.68797314167023	0.181146338582039	0.28223729133606	0.0388131141662598
1.59080803394318	-0.401506960391998	-1.70792603492737	0.181135967373848	0.282171934843063	0.0387449637055397
1.59244298934937	-0.403079509735107	-1.69718098640442	0.181187018752098	0.282269477844238	0.0388002209365368
1.58639001846313	-0.402985751628876	-1.69286167621613	0.181212112307549	0.282197088003159	0.0387948155403137
1.58732438087463	-0.406506210565567	-1.70133662223816	0.181188717484474	0.28217414021492	0.0386384837329388
1.58448004722595	-0.410913407802582	-1.70807588100433	0.181210786104202	0.282306164503098	0.0386266335844994
1.58210337162018	-0.41210150718689	-1.69506525993347	0.181266248226166	0.282261490821838	0.0385953448712826
1.5831378698349	-0.408797562122345	-1.70234346389771	0.181273624300957	0.282311320304871	0.0384778194129467
1.57932019233704	-0.415121287107468	-1.71575129032135	0.181322067975998	0.282309323549271	0.0382670015096664
1.57586777210236	-0.419805079698563	-1.70484519004822	0.181278809905052	0.282427042722702	0.0382820703089237
1.57175755500793	-0.419723451137543	-1.70414865016937	0.181304737925529	0.282402157783508	0.0381323024630547
1.57297563552856	-0.425829470157623	-1.71759641170502	0.181379437446594	0.282439112663269	0.037959910929203
1.57139647006989	-0.431839764118195	-1.72174465656281	0.181407928466797	0.282516896724701	0.0379707887768745
1.57033228874207	-0.432156085968018	-1.70654737949371	0.181338489055634	0.282568275928497	0.0379039868712425
1.56846010684967	-0.433677136898041	-1.70959079265594	0.181429922580719	0.282634168863297	0.0377057939767838
1.56214737892151	-0.438437193632126	-1.72708201408386	0.181523934006691	0.282732427120209	0.0374917611479759
1.55732464790344	-0.445990085601807	-1.71749198436737	0.181444242596626	0.282778948545456	0.0374112688004971
1.55791521072388	-0.445150375366211	-1.70956230163574	0.181511163711548	0.28285351395607	0.0373048149049282
1.55391085147858	-0.445026010274887	-1.71790885925293	0.181554153561592	0.282852232456207	0.0369479916989803
1.55180668830872	-0.454229533672333	-1.72070980072021	0.181560575962067	0.282994359731674	0.0367636233568192
1.54741382598877	-0.459710627794266	-1.71381032466888	0.181503608822823	0.283078879117966	0.0366280376911163
1.54132926464081	-0.460680574178696	-1.70843458175659	0.181477144360542	0.283181041479111	0.0363660305738449
1.54146611690521	-0.463764846324921	-1.72124707698822	0.181549295783043	0.283249735832214	0.0360426530241966
1.53571486473083	-0.469756543636322	-1.72073543071747	0.181638553738594	0.283411949872971	0.035829208791256
1.53240442276001	-0.474971473217011	-1.70810270309448	0.181545749306679	0.283469438552856	0.0356545373797417
1.5278126001358	-0.474692523479462	-1.7101891040802	0.181494683027267	0.283513277769089	0.0352667272090912
1.52900588512421	-0.481467068195343	-1.71671640872955	0.181515619158745	0.283569544553757	0.0349330678582191
1.52682030200958	-0.487977564334869	-1.715660572052	0.181546285748482	0.2837073802948	0.0348080918192863
1.52409088611603	-0.486717134714127	-1.70392858982086	0.18143892288208	0.283770889043808	0.0345136672258377
1.52488946914673	-0.490478664636612	-1.71163022518158	0.181446000933647	0.283784031867981	0.034131720662117
1.522087931633	-0.494235992431641	-1.71071434020996	0.18142195045948	0.283815681934357	0.033904392272234
1.51566505432129	-0.50084263086319	-1.69655215740204	0.181340754032135	0.283917993307114	0.0337027087807655
1.5138224363327	-0.498860865831375	-1.70071792602539	0.181365489959717	0.283871084451675	0.0333121195435524
1.5187554359436	-0.504367709159851	-1.71024107933044	0.18129388988018	0.28394678235054	0.0329728946089745
1.51455473899841	-0.507120013237	-1.7050541639328	0.181251615285873	0.283948242664337	0.0327277332544327
1.50980067253113	-0.513529300689697	-1.69696879386902	0.181146964430809	0.28394016623497	0.0324801243841648
1.51075148582458	-0.511178255081177	-1.69681131839752	0.181007102131844	0.283925890922546	0.0320441387593746
1.51049399375916	-0.517190217971802	-1.70688998699188	0.18097873032093	0.283926546573639	0.0317483209073544
1.50928950309753	-0.520102679729462	-1.69050979614258	0.18091544508934	0.284012794494629	0.0315619520843029
1.50587964057922	-0.518792748451233	-1.68630039691925	0.180806383490562	0.283977568149567	0.031246654689312
1.51191961765289	-0.520825564861298	-1.69207286834717	0.180736646056175	0.283828020095825	0.0309209674596787
1.50650358200073	-0.527511894702911	-1.69149267673492	0.180666536092758	0.283934116363525	0.0306546874344349
1.50988042354584	-0.526600956916809	-1.67572283744812	0.18060465157032	0.283875823020935	0.0304503906518221
1.50715506076813	-0.529711782932281	-1.68177807331085	0.180519342422485	0.283908486366272	0.030091118067503
1.51101839542389	-0.52793276309967	-1.68967986106873	0.180415630340576	0.283880412578583	0.029760928824544
1.5073676109314	-0.53508597612381	-1.67873132228851	0.180254280567169	0.283921599388123	0.0295334476977587
1.50517904758453	-0.533226430416107	-1.67257440090179	0.180327653884888	0.283865809440613	0.0292162448167801
1.50279545783997	-0.533986747264862	-1.67197299003601	0.180133387446404	0.283822536468506	0.028847998008132
1.50521337985992	-0.538109600543976	-1.67931997776031	0.180135652422905	0.283819884061813	0.0285902097821236
1.50486671924591	-0.536570191383362	-1.66073417663574	0.179938539862633	0.283829241991043	0.0284492857754231
1.50876688957214	-0.534226834774017	-1.66245758533478	0.179844781756401	0.283689349889755	0.0281307213008404
1.50678563117981	-0.534685254096985	-1.6635617017746	0.179771557450294	0.283654510974884	0.0278590228408575
1.50608563423157	-0.540525615215302	-1.66718804836273	0.179689720273018	0.283727467060089	0.0277109462767839
1.50930142402649	-0.542346596717834	-1.65437376499176	0.179562047123909	0.283668518066406	0.027623800560832
1.51106452941895	-0.536740064620972	-1.6494528055191	0.179426938295364	0.283555239439011	0.02747642993927
1.51024448871613	-0.540068507194519	-1.65398526191711	0.179329320788383	0.283376455307007	0.027177793905139
1.51427471637726	-0.540405571460724	-1.65950524806976	0.179184824228287	0.283426374197006	0.0271451119333506
1.51544547080994	-0.539254605770111	-1.64157211780548	0.179138466715813	0.283393651247025	0.0271167829632759
1.51854228973389	-0.534987688064575	-1.64213955402374	0.179098829627037	0.28328338265419	0.0269159134477377
1.52066159248352	-0.536129891872406	-1.64748561382294	0.178941920399666	0.283251315355301	0.0268227700144053
1.52111864089966	-0.538750767707825	-1.64640665054321	0.178863301873207	0.283195376396179	0.0267529673874378
1.52118718624115	-0.539467990398407	-1.63066327571869	0.178725406527519	0.283131927251816	0.026758436113596
1.52942955493927	-0.532190084457397	-1.63074934482574	0.178648456931114	0.283056169748306	0.0266704112291336
1.53126895427704	-0.533132910728455	-1.63800525665283	0.178529337048531	0.282925367355347	0.0264593958854675
1.53024041652679	-0.533152103424072	-1.63341403007507	0.178417071700096	0.282886952161789	0.0264543369412422
1.52979362010956	-0.537952184677124	-1.62381446361542	0.178349122405052	0.282800763845444	0.0264964867383242
1.53710877895355	-0.531172454357147	-1.61850559711456	0.178163647651672	0.282750517129898	0.0265198703855276
1.5414571762085	-0.526772201061249	-1.61694645881653	0.178069621324539	0.282568007707596	0.0262998100370169
1.54087269306183	-0.529713034629822	-1.62503039836884	0.17798139154911	0.282444149255753	0.0262470915913582
1.5445556640625	-0.532817661762238	-1.62163996696472	0.177843898534775	0.282463580369949	0.0262912809848785
1.54621291160583	-0.526357054710388	-1.60855352878571	0.177733436226845	0.282319158315659	0.0263737384229898
1.55375862121582	-0.522155523300171	-1.60738229751587	0.177630975842476	0.282157719135284	0.0262091998010874
1.54935598373413	-0.523530662059784	-1.61102092266083	0.177576884627342	0.2820645570755	0.026117155328393
1.55340623855591	-0.526543617248535	-1.6121244430542	0.177467748522758	0.282045274972916	0.0261917170137167
1.55572497844696	-0.523139715194702	-1.59245812892914	0.177314952015877	0.281913250684738	0.0261651668697596
1.56288421154022	-0.519691288471222	-1.59668445587158	0.177163526415825	0.281748265028	0.0260851122438908
1.56490170955658	-0.521453082561493	-1.60219025611877	0.177028834819794	0.281616270542145	0.02605364844203
1.56393527984619	-0.522771954536438	-1.60010504722595	0.176989048719406	0.2816082239151	0.0261259432882071
1.57108855247498	-0.519845247268677	-1.58531665802002	0.176901713013649	0.281565397977829	0.0262130200862885
1.57551896572113	-0.512095630168915	-1.57943987846375	0.176714137196541	0.281400263309479	0.0261751413345337
1.57562470436096	-0.512791514396667	-1.58591914176941	0.176677078008652	0.28131091594696	0.0261055994778872
1.57812905311584	-0.512995064258575	-1.59475684165955	0.176593437790871	0.281284928321838	0.0261954460293055
1.58679258823395	-0.513757944107056	-1.58339500427246	0.176500380039215	0.281231105327606	0.0262428540736437
1.58422803878784	-0.512477517127991	-1.56840741634369	0.176320254802704	0.281146585941315	0.0263003949075937
1.59126651287079	-0.509771704673767	-1.56855130195618	0.176255986094475	0.281060665845871	0.0262696649879217
1.59324622154236	-0.508005201816559	-1.58277654647827	0.176289528608322	0.281028151512146	0.0262612793594599
1.59756815433502	-0.507533848285675	-1.57006371021271	0.176183685660362	0.281004846096039	0.0263180360198021
1.59779155254364	-0.503517687320709	-1.56439435482025	0.176032841205597	0.280892014503479	0.0263743232935667
1.59918022155762	-0.502710402011871	-1.56356072425842	0.176061257719994	0.28088042140007	0.0264054387807846
1.60515546798706	-0.500410735607147	-1.55652630329132	0.175836086273193	0.280824691057205	0.026336383074522
1.60923779010773	-0.495741128921509	-1.56312525272369	0.175805285573006	0.280739337205887	0.0262934993952513
1.6096568107605	-0.501684963703156	-1.56419146060944	0.175709128379822	0.280703127384186	0.0263275746256113
1.61050927639008	-0.498605608940125	-1.5521012544632	0.175741419196129	0.280729383230209	0.0264854561537504
1.61961579322815	-0.494798809289932	-1.54276359081268	0.175538837909698	0.280622780323029	0.0264558233320713
1.61829578876495	-0.494130790233612	-1.54018723964691	0.175473421812057	0.280532360076904	0.0264268275350332
1.62003183364868	-0.491826355457306	-1.55014979839325	0.175482243299484	0.280509948730469	0.026391414925456
1.6236834526062	-0.494958311319351	-1.55239820480347	0.175387427210808	0.280503809452057	0.0264071524143219
1.62833988666534	-0.494481444358826	-1.53388500213623	0.175317749381065	0.280540734529495	0.0265024080872536
1.63389897346497	-0.490012288093567	-1.54138684272766	0.175248637795448	0.280408978462219	0.0264166258275509
1.63525068759918	-0.492903500795364	-1.54996418952942	0.175268217921257	0.280476778745651	0.0263804402202368
1.63393580913544	-0.490509837865829	-1.53928589820862	0.175276383757591	0.280525058507919	0.026552714407444
1.64431250095367	-0.488041013479233	-1.53352236747742	0.175230830907822	0.280520796775818	0.0266611389815807
1.64692723751068	-0.487922072410584	-1.53050518035889	0.175123333930969	0.280516803264618	0.0266357604414225
1.64742112159729	-0.485878735780716	-1.54230082035065	0.175222501158714	0.280494809150696	0.0265472736209631
1.64906597137451	-0.492559522390366	-1.53925025463104	0.17512708902359	0.280573546886444	0.0266089141368866
1.65450048446655	-0.487423777580261	-1.53030872344971	0.175146356225014	0.280658453702927	0.0267070308327675
1.65795707702637	-0.482697755098343	-1.52431523799896	0.17506031692028	0.280600816011429	0.0265936255455017
1.65743970870972	-0.485320836305618	-1.53772163391113	0.175093695521355	0.280680805444717	0.0264488570392132
1.65998911857605	-0.489349722862244	-1.54327082633972	0.175146490335464	0.2807397544384	0.0264596659690142
1.66285824775696	-0.483818799257278	-1.525306224823	0.175189733505249	0.280906409025192	0.0265673063695431
1.66540193557739	-0.481064021587372	-1.52072525024414	0.175129532814026	0.280940800905228	0.0264883451163769
1.66935193538666	-0.47821381688118	-1.52876341342926	0.175230637192726	0.280992239713669	0.0263646580278873
1.66923749446869	-0.482431679964066	-1.5435129404068	0.175289005041122	0.281132072210312	0.0263346992433071
1.67632520198822	-0.479725688695908	-1.53690850734711	0.175318375229836	0.281255811452866	0.0264309179037809
1.67877733707428	-0.481260776519775	-1.52238035202026	0.175132066011429	0.281243026256561	0.0264651980251074
1.67996668815613	-0.480591714382172	-1.52691674232483	0.17520996928215	0.281317293643951	0.0263251774013042
1.68449485301971	-0.480633407831192	-1.53723669052124	0.175309747457504	0.281450808048248	0.0262131541967392
1.68554949760437	-0.483112335205078	-1.53864407539368	0.175337761640549	0.281583845615387	0.0262609235942364
1.6912796497345	-0.478271484375	-1.52779722213745	0.175310209393501	0.281547635793686	0.0263272933661938
1.69342422485352	-0.47627055644989	-1.5325733423233	0.175367444753647	0.281625628471375	0.0261810813099146
1.69474041461945	-0.481817483901978	-1.54360461235046	0.17537260055542	0.281725853681564	0.0261822044849396
1.69794344902039	-0.483455419540405	-1.53910565376282	0.175437808036804	0.281836748123169	0.0262267291545868
1.70294654369354	-0.478987365961075	-1.52680826187134	0.175362542271614	0.281895726919174	0.0263662207871675
1.70551443099976	-0.475417166948318	-1.5298638343811	0.175426140427589	0.281876444816589	0.0262733902782202
1.70957887172699	-0.4815933406353	-1.54197192192078	0.175463899970055	0.281926035881042	0.0263193063437939
1.70751953125	-0.481314897537231	-1.54633152484894	0.175448209047318	0.281981378793716	0.0263874642550945
1.71472525596619	-0.476547032594681	-1.5311986207962	0.17539744079113	0.282029151916504	0.0264455713331699
1.71377623081207	-0.477976441383362	-1.53374552726746	0.175397142767906	0.28190940618515	0.0264499243348837
1.71843934059143	-0.478737324476242	-1.54221248626709	0.175366044044495	0.281913757324219	0.0263702720403671
1.71834909915924	-0.478084534406662	-1.54348313808441	0.175439342856407	0.282022893428802	0.0264225881546736
1.72527956962585	-0.478058397769928	-1.53879415988922	0.175418823957443	0.281949788331985	0.0264821704477072
1.72028517723083	-0.479934215545654	-1.5287219285965	0.175399154424667	0.281945079565048	0.026571337133646
1.71985232830048	-0.473460376262665	-1.53774535655975	0.175415724515915	0.281963586807251	0.0264669694006443
1.72732055187225	-0.478699296712875	-1.54292809963226	0.175374373793602	0.281946867704391	0.0264104660600424
1.72735679149628	-0.476298153400421	-1.54851770401001	0.175327017903328	0.281882047653198	0.0264015682041645
1.72493088245392	-0.48012700676918	-1.53307580947876	0.175255790352821	0.281854659318924	0.0264760684221983
1.72669458389282	-0.475709527730942	-1.53694403171539	0.175272762775421	0.281818807125092	0.0263904295861721
1.72992444038391	-0.479214668273926	-1.54831898212433	0.175246134400368	0.281786322593689	0.0263347085565329
1.73204576969147	-0.478623509407043	-1.55068981647491	0.175124019384384	0.281663566827774	0.0262867566198111
1.7301139831543	-0.480196684598923	-1.53311204910278	0.17503747344017	0.281646430492401	0.0263837967067957
1.72991490364075	-0.478616952896118	-1.53571105003357	0.175028100609779	0.281485289335251	0.0262252707034349
1.72899389266968	-0.482313185930252	-1.551478266716	0.174971461296082	0.28151935338974	0.0261724255979061
1.72892701625824	-0.483208566904068	-1.54329574108124	0.175016045570374	0.281470596790314	0.0262383613735437
1.73211753368378	-0.480026572942734	-1.53154575824738	0.174858152866364	0.28140515089035	0.0262046959251165
1.73580718040466	-0.478761404752731	-1.53935277462006	0.174902841448784	0.281309396028519	0.026053924113512
1.72963857650757	-0.486499905586243	-1.5509181022644	0.174847885966301	0.28133288025856	0.0259964726865292
1.73124027252197	-0.484526962041855	-1.54322159290314	0.174827620387077	0.281314134597778	0.0260265506803989
1.7349191904068	-0.48218160867691	-1.53251492977142	0.174701601266861	0.281273543834686	0.026026913896203
1.73451435565948	-0.478730171918869	-1.54327046871185	0.174690082669258	0.281162679195404	0.025861781090498
1.73519349098206	-0.485172271728516	-1.55159091949463	0.174736797809601	0.281172513961792	0.0258295182138681
1.72823929786682	-0.487365573644638	-1.54252886772156	0.174672946333885	0.281239032745361	0.025898166000843
1.73536992073059	-0.481408536434174	-1.54121732711792	0.174637913703918	0.281253218650818	0.0258864816278219
1.73252320289612	-0.481594771146774	-1.53915143013	0.174586042761803	0.281186997890472	0.0257674064487219
1.73584985733032	-0.484629094600677	-1.54530298709869	0.174597769975662	0.281179487705231	0.0256430562585592
1.73511219024658	-0.487780660390854	-1.5495673418045	0.174589619040489	0.281205594539642	0.025593388825655
1.73883044719696	-0.485349774360657	-1.53974235057831	0.174591526389122	0.281291037797928	0.0256432164460421
1.74084985256195	-0.484084963798523	-1.53803741931915	0.174538776278496	0.281241536140442	0.0254792496562004
1.73777806758881	-0.486717760562897	-1.54685735702515	0.174530953168869	0.281285315752029	0.0253585241734982
1.74292957782745	-0.488677591085434	-1.54794275760651	0.174550414085388	0.281292766332626	0.025215758010745
1.73960423469543	-0.491435199975967	-1.55801630020142	0.174478337168694	0.281281977891922	0.0250785294920206
1.73799741268158	-0.491535276174545	-1.56121706962585	0.174492821097374	0.281400203704834	0.0250589568167925
1.73974239826202	-0.489916920661926	-1.54454839229584	0.174433067440987	0.281432688236237	0.025039816275239
1.74236238002777	-0.490823775529861	-1.54310703277588	0.174438238143921	0.281375974416733	0.024852741509676
1.73619592189789	-0.491731703281403	-1.5534873008728	0.174453556537628	0.281377196311951	0.0246947202831507
1.74324977397919	-0.492240011692047	-1.56137025356293	0.174446329474449	0.281471371650696	0.0246012527495623
1.73938453197479	-0.497896820306778	-1.5560919046402	0.174410656094551	0.281493216753006	0.0245667546987534
1.73823380470276	-0.494034796953201	-1.54421138763428	0.174334034323692	0.281472325325012	0.0244787987321615
1.7357702255249	-0.494574904441834	-1.55311977863312	0.174392476677895	0.281500786542892	0.0243697799742222
1.74018800258636	-0.49260213971138	-1.56070864200592	0.17438155412674	0.28152871131897	0.0241851899772882
1.73842346668243	-0.496762275695801	-1.56121170520782	0.174252182245255	0.281577438116074	0.0241211969405413
1.7305212020874	-0.500576913356781	-1.55967342853546	0.174311086535454	0.28153795003891	0.0240590870380402
1.73381721973419	-0.498430728912354	-1.55460453033447	0.174314484000206	0.281623423099518	0.0240629110485315
1.73222374916077	-0.496030688285828	-1.54890370368958	0.174191236495972	0.281492918729782	0.0239532850682735
1.7301812171936	-0.496841311454773	-1.56262123584747	0.174219712615013	0.281547725200653	0.0237399879842997
1.72302305698395	-0.499688506126404	-1.57626008987427	0.174270674586296	0.281647682189941	0.0236849319189787
1.72537469863892	-0.49759167432785	-1.56730341911316	0.174238160252571	0.28165590763092	0.0236938167363405
1.72285485267639	-0.496790111064911	-1.55482769012451	0.174131214618683	0.281559199094772	0.0236701425164938
1.71773290634155	-0.490934193134308	-1.56689250469208	0.174179449677467	0.2816042304039	0.0234862565994263
1.71458792686462	-0.497366964817047	-1.57218217849731	0.174175679683685	0.28162407875061	0.0234019737690687
1.71444535255432	-0.49711287021637	-1.56481277942657	0.17421367764473	0.281694859266281	0.0234953854233027
1.71445322036743	-0.492367833852768	-1.55458176136017	0.174123421311378	0.281686246395111	0.0234704054892063
1.7077362537384	-0.495745718479156	-1.5581761598587	0.174092650413513	0.281631499528885	0.0233706142753363
1.70958411693573	-0.489051818847656	-1.56547176837921	0.174099743366241	0.281729757785797	0.0232872609049082
1.70720946788788	-0.489897042512894	-1.57529234886169	0.174093261361122	0.281720817089081	0.0232632514089346
1.70741307735443	-0.489214986562729	-1.56404042243958	0.17408449947834	0.281801164150238	0.0233586430549622
1.70180141925812	-0.487697243690491	-1.56073260307312	0.174085646867752	0.281759768724442	0.0232328046113253
1.69744169712067	-0.486919403076172	-1.57111167907715	0.174133747816086	0.281813621520996	0.023133372887969
1.69320714473724	-0.486680030822754	-1.57777869701385	0.174054339528084	0.281905144453049	0.0231648851186037
1.69435787200928	-0.484744071960449	-1.56492030620575	0.173969581723213	0.281905621290207	0.0231647863984108
1.6831476688385	-0.485562294721603	-1.56187701225281	0.174049526453018	0.281876444816589	0.0231260322034359
1.68617463111877	-0.477840960025787	-1.56405973434448	0.174028471112251	0.281911104917526	0.0230424739420414
1.68566393852234	-0.476237803697586	-1.5725302696228	0.174039840698242	0.281949311494827	0.0229614246636629
1.68099129199982	-0.473432451486588	-1.57223451137543	0.173999726772308	0.281927406787872	0.0229906626045704
1.6746723651886	-0.475897014141083	-1.56197309494019	0.173992514610291	0.28192064166069	0.023046100512147
1.67176997661591	-0.468162357807159	-1.56783676147461	0.173995479941368	0.281916111707687	0.0228840932250023
1.67111492156982	-0.468656748533249	-1.57427489757538	0.173989415168762	0.281976997852325	0.0228423066437244
1.66968977451324	-0.46415176987648	-1.57780015468597	0.173938781023026	0.2818903028965	0.0227868799120188
1.66287612915039	-0.468095034360886	-1.57043421268463	0.173868328332901	0.281957656145096	0.0228413809090853
1.65860188007355	-0.460804134607315	-1.56696462631226	0.173882365226746	0.281927108764648	0.0227774046361446
1.65706586837769	-0.461251258850098	-1.57972347736359	0.173895165324211	0.281946152448654	0.0226514618843794
1.65578937530518	-0.459544956684113	-1.57543241977692	0.173932045698166	0.282024323940277	0.0226854514330626
1.64857995510101	-0.458139955997467	-1.56717932224274	0.173888847231865	0.281934708356857	0.0227071586996317
1.64440619945526	-0.458213895559311	-1.56957864761353	0.173861652612686	0.282011449337006	0.0225931964814663
1.64574861526489	-0.45368093252182	-1.56582534313202	0.173942655324936	0.282032877206802	0.0224749445915222
1.63952171802521	-0.452909350395203	-1.58007228374481	0.173937529325485	0.282072782516479	0.0224776417016983
1.63540148735046	-0.452070504426956	-1.57796692848206	0.173843339085579	0.282115191221237	0.0225164797157049
1.62568497657776	-0.450037688016891	-1.57118737697601	0.174013704061508	0.282174587249756	0.0224931538105011
1.62846314907074	-0.443965196609497	-1.57097816467285	0.173949956893921	0.28221982717514	0.0223841965198517
1.62879121303558	-0.443271040916443	-1.5796867609024	0.173931822180748	0.282194226980209	0.0222688727080822
1.61864423751831	-0.443947404623032	-1.58815550804138	0.174032136797905	0.28238382935524	0.0222594570368528
1.61699378490448	-0.446888595819473	-1.58057677745819	0.17403756082058	0.282453626394272	0.0222663432359695
1.61776506900787	-0.438725233078003	-1.56804382801056	0.174038738012314	0.282505720853806	0.0223102662712336
1.61221742630005	-0.438286393880844	-1.5685623884201	0.174024805426598	0.282469600439072	0.0221792291849852
1.61080932617188	-0.439490497112274	-1.589635014534	0.174094393849373	0.282550066709518	0.0220990069210529
1.60754954814911	-0.441071331501007	-1.59044003486633	0.174202293157578	0.282695114612579	0.0221339855343103
1.6056661605835	-0.435620099306107	-1.5777496099472	0.174116745591164	0.282743632793427	0.0221780333667994
1.60522258281708	-0.433196544647217	-1.57478761672974	0.174175396561623	0.28269562125206	0.0220560804009438
1.59997582435608	-0.434575229883194	-1.59185492992401	0.174218356609344	0.282815217971802	0.0220310911536217
1.59800148010254	-0.435613870620728	-1.59562051296234	0.174286216497421	0.282951056957245	0.0220881476998329
1.59509611129761	-0.432541698217392	-1.57619559764862	0.174215793609619	0.282996624708176	0.0221797879785299
1.59649705886841	-0.427496701478958	-1.5837687253952	0.174248203635216	0.282979339361191	0.0220530685037375
1.5903685092926	-0.430916666984558	-1.59410655498505	0.174310833215714	0.283000349998474	0.0219221096485853
1.58452188968658	-0.433678060770035	-1.5983407497406	0.17440390586853	0.283157885074615	0.0218953974545002
1.58519721031189	-0.429992079734802	-1.58328688144684	0.174307525157928	0.283205777406693	0.0219440907239914
1.57913541793823	-0.424143582582474	-1.58266735076904	0.174368262290955	0.283270001411438	0.0218028035014868
1.57530343532562	-0.426447838544846	-1.59391272068024	0.174412131309509	0.283208817243576	0.0216710902750492
1.57432186603546	-0.423672169446945	-1.60335803031921	0.174471989274025	0.283303290605545	0.0215301811695099
1.57399022579193	-0.426157772541046	-1.59343338012695	0.174494862556458	0.283353298902512	0.0215674731880426
1.56657028198242	-0.427316188812256	-1.59075593948364	0.174472659826279	0.283447742462158	0.0215280875563622
1.56519734859467	-0.42384147644043	-1.59354400634766	0.174448773264885	0.283422648906708	0.0213732253760099
1.56075274944305	-0.425979435443878	-1.60602736473083	0.174599289894104	0.283598363399506	0.0213125515729189
1.55731058120728	-0.425834029912949	-1.60008871555328	0.174642935395241	0.283716470003128	0.0212468821555376
1.55410468578339	-0.425616174936295	-1.59084987640381	0.174614399671555	0.283762633800507	0.0212193913757801
1.54806756973267	-0.424912244081497	-1.59763753414154	0.17461284995079	0.283881187438965	0.021021006628871
1.5474112033844	-0.423711746931076	-1.60891938209534	0.174776807427406	0.283940732479095	0.020839074626565
1.5434045791626	-0.430082380771637	-1.60340762138367	0.174796983599663	0.284146547317505	0.0208190940320492
1.54355895519257	-0.426179558038712	-1.59495174884796	0.174771845340729	0.284168124198914	0.0207733400166035
1.53802096843719	-0.425732493400574	-1.60052061080933	0.174823567271233	0.284271717071533	0.02056217007339
1.53516519069672	-0.426135569810867	-1.61146879196167	0.174900338053703	0.284342348575592	0.0203687194734812
1.53535294532776	-0.430866867303848	-1.60868620872498	0.174984604120255	0.284642219543457	0.0203200057148933
1.53412616252899	-0.427836567163467	-1.60019171237946	0.174998000264168	0.2846919298172	0.02029999345541
1.53368711471558	-0.426233321428299	-1.60435271263123	0.175032451748848	0.284768491983414	0.0200829785317183
1.52849411964417	-0.430319100618362	-1.61668717861176	0.175083771348	0.284877061843872	0.0198765452951193
1.52976191043854	-0.435705929994583	-1.62021613121033	0.175189092755318	0.285051256418228	0.0197773240506649
1.53027606010437	-0.435158163309097	-1.60527062416077	0.17518424987793	0.285179525613785	0.0197436921298504
1.52503526210785	-0.433103382587433	-1.60296332836151	0.175265997648239	0.285272061824799	0.0195506997406483
1.52183485031128	-0.435662418603897	-1.61583817005157	0.175278693437576	0.285360515117645	0.0192739758640528
1.5200879573822	-0.438195526599884	-1.62556505203247	0.175346359610558	0.28550797700882	0.0191641915589571
1.5218323469162	-0.439989745616913	-1.61050033569336	0.17524653673172	0.285564005374908	0.019152307882905
1.52096319198608	-0.436259508132935	-1.60934102535248	0.175295948982239	0.285623669624329	0.0189503934234381
1.51604878902435	-0.438477247953415	-1.61869418621063	0.17527237534523	0.285652250051498	0.0187227223068476
1.5157595872879	-0.438486337661743	-1.62423729896545	0.175367921590805	0.28584098815918	0.0186010431498289
1.51497673988342	-0.440254896879196	-1.61277735233307	0.175284549593925	0.285923510789871	0.018596101552248
1.51749813556671	-0.436029732227325	-1.60958385467529	0.175165429711342	0.285864233970642	0.0184268895536661
1.51069867610931	-0.438600778579712	-1.61186707019806	0.175165310502052	0.285861015319824	0.0182011947035789
1.51294362545013	-0.440220326185226	-1.62669837474823	0.175151512026787	0.285946905612946	0.0181266292929649
1.51242339611053	-0.440171092748642	-1.6162565946579	0.175111964344978	0.28591987490654	0.018064646050334
1.5136399269104	-0.435802817344666	-1.60801863670349	0.175013095140457	0.285862118005753	0.0179955679923296
1.51039445400238	-0.436185449361801	-1.61220228672028	0.174908235669136	0.285779386758804	0.0178001280874014
1.51094496250153	-0.437183380126953	-1.61921644210815	0.174929559230804	0.285744249820709	0.0176791436970234
1.51107203960419	-0.439725399017334	-1.61121380329132	0.17480280995369	0.285684674978256	0.0176346153020859
1.51261329650879	-0.435522854328156	-1.60258054733276	0.174575626850128	0.285573840141296	0.0176318287849426
1.51112198829651	-0.432149261236191	-1.60101783275604	0.174497231841087	0.285450279712677	0.0175064485520124
1.51350712776184	-0.432012468576431	-1.61382591724396	0.174457684159279	0.285312563180923	0.0173814129084349
1.51442611217499	-0.431975960731506	-1.61016309261322	0.17432077229023	0.285193383693695	0.0173354987055063
1.5109611749649	-0.432680279016495	-1.61163687705994	0.17407263815403	0.285043865442276	0.0173280350863934
1.50925493240356	-0.433817923069	-1.59613788127899	0.173966735601425	0.284966617822647	0.0173078440129757
1.51256442070007	-0.426052451133728	-1.59268164634705	0.173777595162392	0.284652441740036	0.0172255840152502
1.51407432556152	-0.423732340335846	-1.60591173171997	0.173649877309799	0.284471243619919	0.017071820795536
1.51239144802094	-0.429060488939285	-1.60332381725311	0.173445820808411	0.284300953149796	0.0170494355261326
1.50873625278473	-0.428647577762604	-1.59917914867401	0.173377379775047	0.284184336662292	0.0170476716011763
1.51416885852814	-0.423218458890915	-1.5837653875351	0.17312003672123	0.283867716789246	0.0170621704310179
1.51055026054382	-0.42171648144722	-1.58510065078735	0.172944813966751	0.283624529838562	0.0169175956398249
1.5097199678421	-0.421622186899185	-1.59365499019623	0.172806635499001	0.283426731824875	0.0168457310646772
1.51167774200439	-0.420825809240341	-1.59404754638672	0.172590896487236	0.283312201499939	0.0167757607996464
1.51185631752014	-0.420380353927612	-1.58378374576569	0.172366708517075	0.283054977655411	0.016833895817399
1.51047611236572	-0.419908106327057	-1.57313632965088	0.172173455357552	0.282819151878357	0.0168585702776909
1.51243221759796	-0.416292160749435	-1.57149291038513	0.172022730112076	0.282605856657028	0.0168025568127632
1.51625978946686	-0.415508508682251	-1.57890355587006	0.171828046441078	0.28235536813736	0.0166499689221382
1.51252675056458	-0.416591942310333	-1.58096289634705	0.171638831496239	0.282148778438568	0.0165585577487946
1.51194703578949	-0.420662194490433	-1.57749605178833	0.171533539891243	0.281957775354385	0.0166570991277695
1.51007854938507	-0.414503246545792	-1.56415176391602	0.171266913414001	0.281795680522919	0.0166272800415754
1.51552867889404	-0.413199901580811	-1.55845701694489	0.171025350689888	0.281565070152283	0.016507824882865
1.50863146781921	-0.415728837251663	-1.56616902351379	0.170948103070259	0.281395435333252	0.0163599289953709
1.51466405391693	-0.414536714553833	-1.57116079330444	0.170830860733986	0.28124538064003	0.0163282565772533
1.51341438293457	-0.417616695165634	-1.56496846675873	0.170562535524368	0.281051218509674	0.0162769928574562
1.50771963596344	-0.41961669921875	-1.55801784992218	0.170496717095375	0.280947029590607	0.0162374600768089
1.50975406169891	-0.417876273393631	-1.5569429397583	0.170338124036789	0.280832797288895	0.0161961317062378
1.5111323595047	-0.415604472160339	-1.54868066310883	0.170109182596207	0.280655980110168	0.0160480961203575
1.50911629199982	-0.419542223215103	-1.56162011623383	0.170030444860458	0.280546426773071	0.0158511437475681
1.50688290596008	-0.424857318401337	-1.56087875366211	0.169823095202446	0.280489683151245	0.0158671978861094
1.50802838802338	-0.422311842441559	-1.555499792099	0.169662758708	0.280436396598816	0.0158383157104254
1.51013910770416	-0.421972334384918	-1.54068422317505	0.169483959674835	0.280197232961655	0.015649352222681
1.50679552555084	-0.423152178525925	-1.55143690109253	0.169417917728424	0.280129224061966	0.0155165614560246
1.50802421569824	-0.426213890314102	-1.55904614925385	0.169344916939735	0.280107319355011	0.0153432441875339
1.51012623310089	-0.429104089736938	-1.55252170562744	0.169105708599091	0.280000537633896	0.0152628123760223
1.50468516349792	-0.434848934412003	-1.55793642997742	0.169015720486641	0.27996638417244	0.0151823461055756
1.5057270526886	-0.430890291929245	-1.54254341125488	0.168865770101547	0.279932022094727	0.0151427043601871
1.50888705253601	-0.431421279907227	-1.534304022789	0.168708816170692	0.279800415039063	0.0149987302720547
1.50568354129791	-0.433224141597748	-1.54312252998352	0.168605968356133	0.279685139656067	0.0148473484441638
1.51017808914185	-0.43067342042923	-1.54987525939941	0.16843144595623	0.279639720916748	0.0147235533222556
1.51023197174072	-0.43567419052124	-1.55670118331909	0.168352663516998	0.279526770114899	0.0146329551935196
1.50600123405457	-0.44121640920639	-1.55076193809509	0.168295800685883	0.279618859291077	0.0145848831161857
1.51228606700897	-0.439384281635284	-1.54516303539276	0.167995691299438	0.279452204704285	0.0145279234275222
1.50718986988068	-0.445474773645401	-1.54556620121002	0.167909860610962	0.279451698064804	0.0145172365009785
1.51172339916229	-0.440441995859146	-1.53732562065125	0.167798385024071	0.279360443353653	0.0144929261878133
1.5175164937973	-0.44081062078476	-1.53616154193878	0.167631894350052	0.279261380434036	0.014356822706759
1.51126134395599	-0.442165464162827	-1.54320859909058	0.167541176080704	0.279266029596329	0.0142156425863504
1.51719462871552	-0.443332195281982	-1.54062843322754	0.167401388287544	0.279177755117416	0.0141924861818552
1.51634800434113	-0.448500722646713	-1.54769706726074	0.167336195707321	0.279181927442551	0.0140586914494634
1.51015269756317	-0.454988449811935	-1.54268658161163	0.167238771915436	0.279283702373505	0.0140596153214574
1.51649951934814	-0.452522158622742	-1.53353130817413	0.167050689458847	0.279263257980347	0.0140022886916995
1.51216685771942	-0.456971377134323	-1.53649663925171	0.167006835341454	0.279205411672592	0.0138947060331702
1.5178507566452	-0.454853236675262	-1.53358089923859	0.166843801736832	0.27927303314209	0.0138015318661928
1.52133655548096	-0.452574521303177	-1.53839361667633	0.166698545217514	0.279264062643051	0.0136895067989826
1.51551079750061	-0.456762433052063	-1.55141925811768	0.166732773184776	0.27928838133812	0.0136067327111959
1.52354669570923	-0.456492245197296	-1.54932546615601	0.166634559631348	0.279444336891174	0.0135720307007432
1.52393472194672	-0.460596114397049	-1.54030323028564	0.166529551148415	0.279495805501938	0.013639310374856
1.51916670799255	-0.460857272148132	-1.53829026222229	0.166495621204376	0.279622614383698	0.0136116910725832
1.53091096878052	-0.461058348417282	-1.52897500991821	0.166384309530258	0.27970677614212	0.0135704232379794
1.52633452415466	-0.464966058731079	-1.53601121902466	0.166336476802826	0.279768586158752	0.0134422723203897
1.53301358222961	-0.462953388690948	-1.53761756420135	0.166254490613937	0.279907375574112	0.0133813666179776
1.53535771369934	-0.465285450220108	-1.54964637756348	0.16619648039341	0.28004714846611	0.0132772913202643
1.5357563495636	-0.470214247703552	-1.54678678512573	0.16616789996624	0.280197471380234	0.0132324276492
1.5350044965744	-0.472454249858856	-1.5474054813385	0.166233777999878	0.280398160219193	0.0132275419309735
1.53877151012421	-0.470258682966232	-1.53409135341644	0.166148170828819	0.280565112829208	0.0132557945325971
1.54547095298767	-0.471282958984375	-1.53599488735199	0.16609799861908	0.280683875083923	0.0131114451214671
1.54332315921783	-0.472781717777252	-1.5503191947937	0.166113585233688	0.280886650085449	0.0130552593618631
1.55177748203278	-0.469402849674225	-1.54711437225342	0.166006848216057	0.281070321798325	0.0129219517111778
1.54806554317474	-0.478991836309433	-1.55942142009735	0.166061073541641	0.28127458691597	0.0128342984244227
1.55613541603088	-0.47805118560791	-1.56011176109314	0.165978118777275	0.281517297029495	0.0128071783110499
1.55394399166107	-0.478909969329834	-1.55189263820648	0.165957510471344	0.281715959310532	0.012797499075532
1.55312848091125	-0.480145186185837	-1.55158126354218	0.165940880775452	0.281879603862762	0.0128144398331642
1.56063055992126	-0.476089686155319	-1.54120707511902	0.165869385004044	0.282058954238892	0.0127925546839833
1.56052947044373	-0.477712064981461	-1.54859519004822	0.165803402662277	0.282218396663666	0.012609152123332
1.56194806098938	-0.480682671070099	-1.56282353401184	0.165840223431587	0.282322734594345	0.0125073818489909
1.56644678115845	-0.480554342269897	-1.56360971927643	0.1657944470644	0.28258416056633	0.0125447222962976
1.56361639499664	-0.481769412755966	-1.55187821388245	0.16567525267601	0.282691657543182	0.0125415390357375
1.56862330436707	-0.481200039386749	-1.55193185806274	0.165665835142136	0.282824963331223	0.0125358374789357
1.57113695144653	-0.480494052171707	-1.55491328239441	0.165578499436378	0.283012479543686	0.0124981496483088
1.57769227027893	-0.477396637201309	-1.56034803390503	0.165545508265495	0.283041507005692	0.0123466709628701
1.57501232624054	-0.484239399433136	-1.5567352771759	0.165395334362984	0.28325429558754	0.0124087119475007
1.57268178462982	-0.484635949134827	-1.55365633964539	0.165380597114563	0.283438354730606	0.0124069163575768
1.57761037349701	-0.481699168682098	-1.55336380004883	0.165311023592949	0.283503204584122	0.0123379491269588
1.58106279373169	-0.481596797704697	-1.5529922246933	0.165156915783882	0.283489048480988	0.0122282449156046
1.57994306087494	-0.484553754329681	-1.56204473972321	0.165228351950645	0.283622950315475	0.0121519323438406
1.58250617980957	-0.484224110841751	-1.57308804988861	0.165041849017143	0.283757209777832	0.0121028022840619
1.58834683895111	-0.485849052667618	-1.55939793586731	0.164880588650703	0.283838391304016	0.0121896602213383
1.58221161365509	-0.482424467802048	-1.55147171020508	0.164832010865211	0.283781945705414	0.01215351652354
1.58619391918182	-0.482389956712723	-1.55748105049133	0.164800688624382	0.283929318189621	0.0119688706472516
1.58909344673157	-0.48440033197403	-1.57109546661377	0.164610266685486	0.284055888652802	0.011886915192008
1.59279918670654	-0.482589602470398	-1.56643545627594	0.164514884352684	0.284001857042313	0.0118585582822561
1.592200756073	-0.489040553569794	-1.55960476398468	0.164369449019432	0.284177124500275	0.0119649758562446
1.59633231163025	-0.483972311019897	-1.55826210975647	0.164297193288803	0.284313857555389	0.0120588354766369
1.60334205627441	-0.484799951314926	-1.55010390281677	0.164148911833763	0.284311801195145	0.0120462039485574
1.60068106651306	-0.487669855356216	-1.56089758872986	0.164115116000175	0.284463495016098	0.0120240580290556
1.60979843139648	-0.482882231473923	-1.56281912326813	0.164002493023872	0.28445166349411	0.0119499946013093
1.60993731021881	-0.488540083169937	-1.57130205631256	0.16395178437233	0.284600436687469	0.011875000782311
1.61390841007233	-0.493300020694733	-1.56865131855011	0.163823068141937	0.284726858139038	0.0119826532900333
1.62036550045013	-0.490003675222397	-1.56041193008423	0.163654193282127	0.284886747598648	0.0120488563552499
1.61514961719513	-0.494293957948685	-1.55644381046295	0.163642644882202	0.284816890954971	0.0120272459462285
1.6221524477005	-0.488612055778503	-1.55221104621887	0.163479924201965	0.284982800483704	0.0120100388303399
1.62504196166992	-0.488634884357452	-1.55591082572937	0.163383558392525	0.284969329833984	0.0119286924600601
1.62584793567657	-0.492175966501236	-1.569708943367	0.163311555981636	0.285051852464676	0.0119123011827469
1.63349795341492	-0.490946859121323	-1.57547044754028	0.163210898637772	0.285116016864777	0.011948648840189
1.63723111152649	-0.493084698915482	-1.56382131576538	0.162990391254425	0.285146743059158	0.0120504135265946
1.63696050643921	-0.492138624191284	-1.56002902984619	0.162989795207977	0.285216391086578	0.0121728908270597
1.64016258716583	-0.491442799568176	-1.5587660074234	0.162844583392143	0.285294443368912	0.0120916673913598
1.64721298217773	-0.488110363483429	-1.55965280532837	0.162683144211769	0.285230726003647	0.0120908729732037
1.64501452445984	-0.494069695472717	-1.57916951179504	0.162666693329811	0.285308480262756	0.0120929293334484
1.64989352226257	-0.492619961500168	-1.57303237915039	0.162440493702888	0.285335570573807	0.012125052511692
1.64766228199005	-0.495834559202194	-1.57013392448425	0.162275403738022	0.285296440124512	0.0122118890285492
1.65250480175018	-0.495997339487076	-1.5647144317627	0.162262842059135	0.285397291183472	0.0122966542840004
1.65863275527954	-0.494192183017731	-1.55189669132233	0.162054151296616	0.285356938838959	0.0124073550105095
1.6552768945694	-0.491650491952896	-1.55552542209625	0.161953970789909	0.285280764102936	0.012354776263237
1.65383040904999	-0.497597098350525	-1.56896674633026	0.161864727735519	0.285290420055389	0.0123926401138306
1.66253101825714	-0.493639826774597	-1.57192802429199	0.161758303642273	0.285257875919342	0.0125039080157876
1.66168701648712	-0.496262967586517	-1.57591772079468	0.161599263548851	0.285181283950806	0.0125896092504263
1.66584599018097	-0.497220635414124	-1.5740053653717	0.1614640802145	0.285249382257462	0.012680547311902
1.66608488559723	-0.495973020792007	-1.55827617645264	0.161210224032402	0.285099744796753	0.0128075126558542
1.66717720031738	-0.496217399835587	-1.55186808109283	0.161103367805481	0.284960567951202	0.0129258651286364
1.66929805278778	-0.492690354585648	-1.55739200115204	0.161033660173416	0.284963876008987	0.0129812248051167
1.67223298549652	-0.493779689073563	-1.55932462215424	0.160771667957306	0.284801244735718	0.0130072422325611
1.67211604118347	-0.495008766651154	-1.5662477016449	0.160757005214691	0.284746587276459	0.0130956321954727
1.67904162406921	-0.49200564622879	-1.56417155265808	0.160588830709457	0.284651190042496	0.0132335517555475
1.67357265949249	-0.495829075574875	-1.56743252277374	0.160483554005623	0.284574151039124	0.013357893563807
1.67707872390747	-0.497433990240097	-1.55660152435303	0.160411566495895	0.284457176923752	0.0136195886880159
1.6806526184082	-0.494152247905731	-1.54911637306213	0.160161003470421	0.284326583147049	0.013720172457397
1.68725228309631	-0.490683972835541	-1.5511223077774	0.160056218504906	0.284166783094406	0.0137297278270125
1.68348491191864	-0.497390985488892	-1.56444346904755	0.159967869520187	0.284112453460693	0.0138363093137741
1.68784976005554	-0.49751940369606	-1.5646265745163	0.159811273217201	0.284022778272629	0.0139834769070148
1.68713891506195	-0.497849553823471	-1.55770063400269	0.159676611423492	0.283997565507889	0.0141174755990505
1.68494033813477	-0.500041961669922	-1.55114042758942	0.159606277942657	0.283934712409973	0.0143066234886646
1.6907616853714	-0.495355606079102	-1.539999127388	0.159434854984283	0.283829927444458	0.0143470466136932
1.68755829334259	-0.497092723846436	-1.54439914226532	0.159412026405334	0.283791571855545	0.0143515560775995
1.6934540271759	-0.496788412332535	-1.55197954177856	0.159374445676804	0.283776044845581	0.0143243195489049
1.69670283794403	-0.495004385709763	-1.55783593654633	0.159273952245712	0.283744812011719	0.0144285364076495
1.69206094741821	-0.501578688621521	-1.56486117839813	0.159232139587402	0.283787727355957	0.0146180596202612
1.69404733181	-0.500154316425323	-1.55553340911865	0.15923336148262	0.283827096223831	0.0147566366940737
1.69673824310303	-0.497133046388626	-1.54175138473511	0.159065946936607	0.283781558275223	0.0147926537320018
1.69712793827057	-0.496543526649475	-1.54133319854736	0.159015208482742	0.283627450466156	0.0147846704348922
1.69551992416382	-0.498703122138977	-1.55944836139679	0.159006461501122	0.283760666847229	0.0147680919617414
1.69694411754608	-0.499223679304123	-1.55349862575531	0.15890608727932	0.283725023269653	0.0148514565080404
1.69471120834351	-0.50315797328949	-1.55596232414246	0.158849656581879	0.283765584230423	0.014979587867856
1.69368171691895	-0.503994584083557	-1.5525541305542	0.158867463469505	0.283809751272202	0.015120237134397
1.69764161109924	-0.499638140201569	-1.54349029064178	0.158688962459564	0.283730089664459	0.015176740474999
1.69479644298553	-0.503619909286499	-1.53838443756104	0.158726394176483	0.283796578645706	0.0152519885450602
1.70020413398743	-0.499164372682571	-1.54287433624268	0.158617794513702	0.283764719963074	0.0153079740703106
1.69622349739075	-0.503069341182709	-1.54346001148224	0.158543720841408	0.283652007579803	0.0152202760800719
1.69700014591217	-0.50504994392395	-1.54951143264771	0.158556416630745	0.283681005239487	0.0151566006243229
1.6959445476532	-0.504368484020233	-1.5498673915863	0.158442080020905	0.283618599176407	0.0151434540748596
1.69583582878113	-0.507629752159119	-1.56110286712646	0.158506244421005	0.283756226301193	0.0152029860764742
1.69837248325348	-0.5096755027771	-1.54966151714325	0.158412605524063	0.283758878707886	0.0153896678239107
1.70166838169098	-0.505866467952728	-1.54076850414276	0.158261924982071	0.283707141876221	0.0154797285795212
1.69551908969879	-0.508208990097046	-1.54478394985199	0.158224195241928	0.283687919378281	0.0153950499370694
1.7020161151886	-0.506766498088837	-1.54706180095673	0.158244654536247	0.283648669719696	0.0153965726494789
1.70269846916199	-0.510744214057922	-1.55313432216644	0.158110842108727	0.283513963222504	0.0153807988390327
1.6988639831543	-0.513372004032135	-1.5632256269455	0.158152967691422	0.283630311489105	0.0154567640274763
1.70367872714996	-0.511871993541718	-1.55306708812714	0.157968014478683	0.283491551876068	0.0155052095651627
1.6997457742691	-0.516571223735809	-1.55845201015472	0.157999202609062	0.283531308174133	0.0155535461381078
1.70509469509125	-0.516091704368591	-1.54671239852905	0.157856747508049	0.283511221408844	0.0156734529882669
1.69791555404663	-0.518804907798767	-1.55165231227875	0.157856240868568	0.283339440822601	0.015736423432827
1.70218825340271	-0.515745222568512	-1.53836500644684	0.157806664705276	0.28339883685112	0.0158021431416273
1.70375740528107	-0.511833012104034	-1.5339230298996	0.157663643360138	0.283215552568436	0.0157610811293125
1.69979119300842	-0.513783931732178	-1.54938364028931	0.157612413167953	0.283233463764191	0.0157789122313261
1.69962084293365	-0.516225636005402	-1.55835866928101	0.157633453607559	0.283155709505081	0.0157770738005638
1.70487809181213	-0.516120433807373	-1.55322659015656	0.157474711537361	0.283041417598724	0.0159134715795517
1.69854080677032	-0.52104926109314	-1.54426777362823	0.157478824257851	0.283092081546783	0.0160884950309992
1.70287752151489	-0.51948070526123	-1.5375292301178	0.157395198941231	0.283136278390884	0.0163495093584061
1.70237803459167	-0.516198933124542	-1.53276526927948	0.157326355576515	0.282987266778946	0.016411192715168
1.70272064208984	-0.518135488033295	-1.54402613639832	0.157407894730568	0.282991945743561	0.0165042895823717
1.70437908172607	-0.516347348690033	-1.53941333293915	0.157253131270409	0.282903790473938	0.0165504030883312
1.7041517496109	-0.523793160915375	-1.54704284667969	0.157331690192223	0.282908082008362	0.0165554042905569
1.70633947849274	-0.522632420063019	-1.54330027103424	0.1572305560112	0.282907724380493	0.01660948805511
1.70446455478668	-0.52434366941452	-1.55470943450928	0.157256469130516	0.282903999090195	0.0166979636996984
1.70060586929321	-0.52827113866806	-1.55354464054108	0.15733776986599	0.283022493124008	0.0168861765414476
1.70605945587158	-0.52815181016922	-1.54537332057953	0.157169252634048	0.282999724149704	0.0170388948172331
1.70236814022064	-0.528061211109161	-1.54036831855774	0.157290875911713	0.283017575740814	0.0171475857496262
1.70622992515564	-0.527361452579498	-1.53570580482483	0.157311081886292	0.283043920993805	0.01717434450984
1.70385599136353	-0.53132289648056	-1.5424667596817	0.157209277153015	0.283004313707352	0.0172670781612396
1.70660030841827	-0.531024932861328	-1.55016314983368	0.157284945249557	0.283202081918716	0.0173303708434105
1.7059531211853	-0.531205117702484	-1.54885149002075	0.157244399189949	0.283211708068848	0.0173127595335245
1.70653510093689	-0.533134639263153	-1.56061887741089	0.157379820942879	0.283313989639282	0.0173708442598581
1.71052896976471	-0.532668888568878	-1.56149685382843	0.157342031598091	0.283317774534225	0.0175471194088459
1.70206522941589	-0.539794981479645	-1.56867682933807	0.157434806227684	0.283466130495071	0.0176419317722321
1.70590806007385	-0.543742656707764	-1.55311751365662	0.15740579366684	0.283587247133255	0.0178851131349802
1.7129213809967	-0.538374245166779	-1.54597187042236	0.157383322715759	0.283565789461136	0.0179229471832514
1.70578920841217	-0.543976962566376	-1.55436646938324	0.157517418265343	0.283664852380753	0.017973069101572
1.71438026428223	-0.541495025157928	-1.5524628162384	0.15750452876091	0.283873051404953	0.0180459637194872
1.70681667327881	-0.543270885944366	-1.55217325687408	0.157549247145653	0.283968508243561	0.018015256151557
1.71244049072266	-0.545190572738647	-1.5644805431366	0.157697603106499	0.284053355455399	0.0180495902895927
1.71366250514984	-0.550912857055664	-1.56626546382904	0.157686576247215	0.284156292676926	0.0180730074644089
1.71061432361603	-0.553819239139557	-1.56515538692474	0.157650277018547	0.284292429685593	0.0181559361517429
1.7127274274826	-0.554583370685577	-1.56487858295441	0.157791435718536	0.284421622753143	0.0182967837899923
1.71136152744293	-0.554506719112396	-1.5596330165863	0.157741516828537	0.284342676401138	0.0183492600917816
1.71270656585693	-0.559064149856567	-1.55934488773346	0.157803073525429	0.284543931484222	0.0183723606169224
1.7191526889801	-0.553948700428009	-1.55880236625671	0.157830789685249	0.284638285636902	0.0184410251677036
1.71626889705658	-0.555696070194244	-1.56903052330017	0.157877787947655	0.284633189439774	0.0184503402560949
1.7185035943985	-0.561632454395294	-1.58467280864716	0.157984912395477	0.284762918949127	0.0185982510447502
1.72372400760651	-0.562490999698639	-1.57161939144135	0.157981246709824	0.284855961799622	0.0187996365129948
1.72788536548615	-0.562066912651062	-1.55258190631866	0.157955005764961	0.284878939390183	0.0189972743391991
1.73036897182465	-0.564568281173706	-1.56563448905945	0.158104330301285	0.285043269395828	0.0190677233040333
1.73340511322021	-0.561570227146149	-1.56377339363098	0.158001095056534	0.285049915313721	0.0191897414624691
1.73790335655212	-0.56464672088623	-1.57788980007172	0.158037483692169	0.285065859556198	0.0192218720912933
1.73478174209595	-0.570439517498016	-1.58181178569794	0.158123850822449	0.285175323486328	0.0194349214434624
1.74583911895752	-0.569512188434601	-1.58153390884399	0.158112153410912	0.285247415304184	0.0196029040962458
1.7421510219574	-0.572730362415314	-1.57174479961395	0.158159047365189	0.285211741924286	0.0198530349880457
1.75099456310272	-0.573025822639465	-1.57276165485382	0.158215254545212	0.28524249792099	0.0200224593281746
1.7508248090744	-0.570618391036987	-1.56999576091766	0.15818940103054	0.285304427146912	0.0201855469495058
1.75304925441742	-0.574248731136322	-1.57388126850128	0.158254906535149	0.285327345132828	0.0203446205705404
1.76348948478699	-0.569357931613922	-1.57717502117157	0.158204764127731	0.285260498523712	0.0204359125345945
1.7609338760376	-0.575881719589233	-1.58125126361847	0.158280372619629	0.285312533378601	0.0205229073762894
1.76795554161072	-0.575773596763611	-1.58670592308044	0.158354744315147	0.285401076078415	0.0207248665392399
1.7658998966217	-0.575973570346832	-1.59047472476959	0.158380061388016	0.285329967737198	0.0207941625267267
1.7663506269455	-0.578186690807343	-1.60014462471008	0.158462226390839	0.285493195056915	0.0209370385855436
1.77273774147034	-0.578185021877289	-1.58982503414154	0.158378779888153	0.285429239273071	0.0211698282510042
1.77256333827972	-0.581763982772827	-1.58188021183014	0.158500403165817	0.285492777824402	0.0213856603950262
1.7769136428833	-0.578273892402649	-1.58636832237244	0.158580049872398	0.285568922758102	0.0217008981853724
1.78581893444061	-0.57679808139801	-1.59328961372375	0.158595308661461	0.285516917705536	0.0219490434974432
1.78704273700714	-0.582444131374359	-1.60301506519318	0.158732637763023	0.28564840555191	0.022221602499485
1.78943014144897	-0.581421434879303	-1.60443675518036	0.158872589468956	0.285790145397186	0.0225683990865946
1.79425644874573	-0.57929927110672	-1.59758698940277	0.158926144242287	0.285825073719025	0.0228574238717556
1.79268634319305	-0.586627840995789	-1.59964406490326	0.159006744623184	0.285988241434097	0.0231748279184103
1.79742622375488	-0.581064879894257	-1.5963169336319	0.159066617488861	0.286047637462616	0.0234308261424303
1.80511665344238	-0.578334629535675	-1.60591924190521	0.159161627292633	0.28607302904129	0.0236368961632252
1.80228126049042	-0.582794308662415	-1.61399328708649	0.159309819340706	0.286214083433151	0.0238401237875223
1.80055558681488	-0.585009455680847	-1.61607038974762	0.159457206726074	0.286419004201889	0.0240813009440899
1.80371797084808	-0.581940650939941	-1.60457324981689	0.159447029232979	0.286450564861298	0.0244443397969007
1.80937159061432	-0.574322462081909	-1.6021089553833	0.15955638885498	0.286538392305374	0.0245934203267097
1.80827617645264	-0.580494582653046	-1.61976206302643	0.159698233008385	0.286633968353271	0.0248327050358057
1.81670713424683	-0.576195240020752	-1.63270890712738	0.159865170717239	0.286820739507675	0.0251555610448122
1.81576323509216	-0.580158710479736	-1.63108038902283	0.159967198967934	0.286890387535095	0.0254243165254593
1.81256556510925	-0.583924889564514	-1.6257152557373	0.160089373588562	0.287039250135422	0.0257522221654654
1.82172441482544	-0.579458773136139	-1.6262754201889	0.16009210050106	0.28711611032486	0.0259718503803015
1.81801426410675	-0.581062197685242	-1.62329852581024	0.160165175795555	0.287123739719391	0.0261142421513796
1.81905710697174	-0.574797213077545	-1.63081836700439	0.160384714603424	0.287205636501312	0.0261560920625925
1.82173728942871	-0.579263031482697	-1.63863384723663	0.160443991422653	0.287349939346313	0.0262234061956406
1.82379543781281	-0.576303780078888	-1.63989734649658	0.160464197397232	0.287330269813538	0.0264909565448761
1.82105791568756	-0.580832302570343	-1.64184725284576	0.160535395145416	0.287537693977356	0.0267378017306328
1.82692193984985	-0.579175591468811	-1.63342821598053	0.160546004772186	0.287632405757904	0.0270495302975178
1.82546198368073	-0.576538145542145	-1.62840628623962	0.160635203123093	0.287634193897247	0.0272111352533102
1.8268563747406	-0.577383518218994	-1.63802874088287	0.160764753818512	0.28765606880188	0.0273054949939251
1.83245277404785	-0.579032778739929	-1.65332877635956	0.160777822136879	0.287761807441711	0.0274197235703468
1.82911026477814	-0.581149578094482	-1.6440943479538	0.160835087299347	0.287854671478271	0.0275776945054531
1.83103203773499	-0.576797068119049	-1.63441383838654	0.160850018262863	0.287798643112183	0.0277195833623409
1.82851982116699	-0.577816009521484	-1.64134466648102	0.160988762974739	0.287821471691132	0.0277022738009691
1.83287107944489	-0.578067064285278	-1.65398299694061	0.160988718271255	0.28784105181694	0.0277322269976139
1.8347293138504	-0.582056403160095	-1.64892089366913	0.160990610718727	0.28787636756897	0.027806868776679
1.83468639850616	-0.579580128192902	-1.64186894893646	0.160992920398712	0.287904143333435	0.0280023608356714
1.83154487609863	-0.580109059810638	-1.6464831829071	0.161046728491783	0.28792542219162	0.0280670672655106
1.83755564689636	-0.579905271530151	-1.65822565555573	0.161128282546997	0.287963032722473	0.0282062143087387
1.83899354934692	-0.58372300863266	-1.65658509731293	0.161186918616295	0.288082778453827	0.0284762140363455
1.8374274969101	-0.576463580131531	-1.64690864086151	0.161154553294182	0.288084030151367	0.0285772550851107
1.83663237094879	-0.573973178863525	-1.64989876747131	0.161271825432777	0.288088232278824	0.0285169519484043
1.83732867240906	-0.578616917133331	-1.66393458843231	0.161316126585007	0.288172572851181	0.0285454131662846
1.83430504798889	-0.581251204013824	-1.65211451053619	0.161364212632179	0.288274168968201	0.028705982491374
1.83788573741913	-0.577248275279999	-1.64654648303986	0.16134238243103	0.288248836994171	0.0287941433489323
1.83637034893036	-0.576528012752533	-1.65718376636505	0.16144397854805	0.288299471139908	0.0287283435463905
1.83712160587311	-0.577942550182343	-1.67036652565002	0.161518827080727	0.288338780403137	0.028826005756855
1.83589470386505	-0.581804633140564	-1.66055715084076	0.161638841032982	0.288548916578293	0.0291263964027166
1.83586716651917	-0.575675964355469	-1.65634763240814	0.161645486950874	0.288627296686172	0.0293204132467508
1.84273552894592	-0.572083473205566	-1.65703964233398	0.161720350384712	0.288677215576172	0.0294509138911963
1.83871603012085	-0.574136197566986	-1.66996145248413	0.161808952689171	0.288734495639801	0.0295328311622143
1.83498084545135	-0.575441062450409	-1.65856325626373	0.161879688501358	0.288883626461029	0.0297181196510792
1.83562541007996	-0.569748401641846	-1.66265439987183	0.162005245685577	0.288982212543488	0.0298558175563812
1.8351628780365	-0.571465671062469	-1.67421019077301	0.162126943469048	0.289081811904907	0.0298931058496237
1.83741450309753	-0.568726897239685	-1.67077791690826	0.162120148539543	0.2891825735569	0.0301156900823116
1.83123469352722	-0.566426515579224	-1.66032004356384	0.162178531289101	0.289249926805496	0.0302593056112528
1.834996342659	-0.56224650144577	-1.66420233249664	0.162226691842079	0.289249211549759	0.0301978643983603
1.83209347724915	-0.565800845623016	-1.67253255844116	0.162309274077415	0.289389580488205	0.0303341783583164
1.83473789691925	-0.563644587993622	-1.6673356294632	0.162409469485283	0.289511322975159	0.0306652877479792
1.83527052402496	-0.55829781293869	-1.66232597827911	0.162444934248924	0.289586901664734	0.030830018222332
1.83567798137665	-0.55459076166153	-1.6704421043396	0.16249617934227	0.289602905511856	0.0309302769601345
1.83449792861938	-0.559387445449829	-1.67978453636169	0.162586286664009	0.28966698050499	0.0309588555246592
1.83539497852325	-0.553169369697571	-1.68111252784729	0.162672132253647	0.289709061384201	0.0310734566301107
1.83532083034515	-0.552592039108276	-1.67559945583344	0.162672877311707	0.289734214544296	0.0312097650021315
1.8298054933548	-0.547062397003174	-1.67423021793365	0.162617400288582	0.289742261171341	0.0312539860606194
1.83257722854614	-0.547208964824677	-1.68513035774231	0.162737280130386	0.289729833602905	0.0312064420431852
1.82764363288879	-0.548847794532776	-1.68623268604279	0.162822276353836	0.289809912443161	0.0313194878399372
1.83243477344513	-0.540544092655182	-1.68004786968231	0.162774831056595	0.289779245853424	0.0314459204673767
1.8291882276535	-0.535052359104156	-1.66840136051178	0.162757724523544	0.289679020643234	0.0313927941024303
1.82748603820801	-0.537271678447723	-1.68923664093018	0.162822395563126	0.289695233106613	0.0313206687569618
1.82580125331879	-0.538100838661194	-1.68955540657043	0.162858933210373	0.289686173200607	0.0314029343426228
1.82960093021393	-0.534631550312042	-1.68125593662262	0.162797585129738	0.28972464799881	0.0315822586417198
1.83145892620087	-0.52920925617218	-1.68607211112976	0.162773281335831	0.289510309696198	0.0316056273877621
1.83362889289856	-0.528534650802612	-1.68835985660553	0.162739932537079	0.289496511220932	0.0316688306629658
1.82849061489105	-0.530108988285065	-1.68850755691528	0.162734925746918	0.289472788572311	0.0318153537809849
1.83243596553802	-0.525725543498993	-1.68338799476624	0.162815883755684	0.289466351270676	0.0319652147591114
1.83300280570984	-0.518778145313263	-1.67749011516571	0.162718161940575	0.289206713438034	0.0319636464118958
1.83316040039063	-0.518800616264343	-1.69060719013214	0.162742480635643	0.289198189973831	0.0319325961172581
1.82924127578735	-0.52011913061142	-1.70182585716248	0.162774726748466	0.289144694805145	0.0319951698184013
1.83418416976929	-0.518890142440796	-1.69426071643829	0.162719637155533	0.289029061794281	0.0321086123585701
1.83144521713257	-0.513504147529602	-1.67935991287231	0.16269414126873	0.288896501064301	0.032265305519104
1.83051145076752	-0.509808719158173	-1.6869752407074	0.162635967135429	0.288773864507675	0.0321848019957542
1.82883763313293	-0.512646377086639	-1.70633256435394	0.162643492221832	0.288740962743759	0.0322247296571732
1.82732558250427	-0.513269007205963	-1.69287323951721	0.162603408098221	0.288662761449814	0.0325089059770107
1.82909870147705	-0.50432676076889	-1.68106520175934	0.162501096725464	0.288466364145279	0.0326441526412964
1.82463157176971	-0.50310754776001	-1.68658101558685	0.162477657198906	0.288307011127472	0.0326580628752708
1.82387113571167	-0.502844035625458	-1.6977299451828	0.162565857172012	0.288240700960159	0.0327046886086464
1.82300543785095	-0.500980794429779	-1.70131528377533	0.162511497735977	0.288146495819092	0.0329101122915745
1.81833648681641	-0.502721905708313	-1.69496202468872	0.162429571151733	0.288064777851105	0.0330799855291843
1.81140720844269	-0.504234492778778	-1.69158530235291	0.16245499253273	0.287876427173615	0.0333303585648537
1.8119637966156	-0.495689064264297	-1.68570482730865	0.162404954433441	0.287867546081543	0.0335059873759747
1.80624938011169	-0.493393689393997	-1.69459390640259	0.162296414375305	0.287710398435593	0.0335010848939419
1.80225026607513	-0.495374113321304	-1.70468544960022	0.162360087037086	0.287530720233917	0.0336406379938126
1.7977579832077	-0.497486084699631	-1.70437657833099	0.162389248609543	0.287575423717499	0.0339921601116657
1.79309844970703	-0.486714392900467	-1.69302141666412	0.162340134382248	0.287422209978104	0.0342645160853863
1.78839504718781	-0.485494017601013	-1.69903385639191	0.162387549877167	0.287322282791138	0.0344277657568455
1.78610289096832	-0.485741287469864	-1.70368385314941	0.162337735295296	0.287316381931305	0.0347535498440266
1.78084218502045	-0.486139953136444	-1.69229650497437	0.16231606900692	0.287237077951431	0.0350659787654877
1.77483880519867	-0.48154890537262	-1.70290374755859	0.162366643548012	0.287180602550507	0.0351796932518482
1.77206778526306	-0.48112764954567	-1.70660209655762	0.162416994571686	0.287171483039856	0.0353119559586048
1.76763880252838	-0.478173851966858	-1.70722663402557	0.162409394979477	0.287115186452866	0.0354932807385921
1.76239216327667	-0.481977373361588	-1.70225524902344	0.162466019392014	0.287138015031815	0.0357991270720959
1.75744843482971	-0.47286257147789	-1.69560265541077	0.162449315190315	0.287155717611313	0.0360452570021153
1.75915861129761	-0.469463914632797	-1.70485401153564	0.162493124604225	0.287024885416031	0.0361193045973778
1.75504124164581	-0.468258291482925	-1.71118056774139	0.162500038743019	0.287040174007416	0.0363378785550594
1.74874746799469	-0.468517154455185	-1.69910144805908	0.162524625658989	0.28709676861763	0.0366926081478596
1.74523901939392	-0.465835511684418	-1.69974303245544	0.1626206189394	0.28709477186203	0.0367570817470551
1.74374127388	-0.466953486204147	-1.70776522159576	0.162710130214691	0.287156999111176	0.0368624366819859
1.73974335193634	-0.467612653970718	-1.70478296279907	0.162736788392067	0.28727251291275	0.0371422059834003
1.73600673675537	-0.462387293577194	-1.6925642490387	0.16278912127018	0.287226170301437	0.0372353792190552
1.73481595516205	-0.460531443357468	-1.71294903755188	0.162893742322922	0.287368953227997	0.0372524112462997
1.73009216785431	-0.463792145252228	-1.70956945419312	0.162906736135483	0.287397146224976	0.0374657511711121
1.72400975227356	-0.458953619003296	-1.70220172405243	0.163073837757111	0.287453413009644	0.0376468934118748
1.72025668621063	-0.456064403057098	-1.70462167263031	0.163145124912262	0.28758430480957	0.0376227013766766
1.71930527687073	-0.454879343509674	-1.71662139892578	0.163222104310989	0.287653267383575	0.0376571975648403
1.71645295619965	-0.457673013210297	-1.70219314098358	0.163189753890038	0.287755489349365	0.0377948023378849
1.71951460838318	-0.450234800577164	-1.7023594379425	0.163250088691711	0.287815928459167	0.0378339737653732
1.71190333366394	-0.451222628355026	-1.71934545040131	0.163392096757889	0.287870228290558	0.0379284024238586
1.71059310436249	-0.451818078756332	-1.71028637886047	0.163490608334541	0.288002550601959	0.0381826870143414
1.70919811725616	-0.448690474033356	-1.70497071743011	0.163548186421394	0.288132399320602	0.0383764170110226
1.71533989906311	-0.443840801715851	-1.70340526103973	0.163627162575722	0.288131505250931	0.0384502187371254
1.70954096317291	-0.444498211145401	-1.71257829666138	0.163686871528625	0.288187503814697	0.0384310111403465
1.70833909511566	-0.444895893335342	-1.72636699676514	0.163764774799347	0.288295745849609	0.0385429710149765
1.71198117733002	-0.447707027196884	-1.71213030815125	0.163806065917015	0.288311541080475	0.038663636893034
1.70755505561829	-0.443488121032715	-1.70509374141693	0.163825377821922	0.288394868373871	0.0388262942433357
1.70666110515594	-0.44066509604454	-1.71430647373199	0.163932844996452	0.28833395242691	0.0387580282986164
1.70545434951782	-0.44352114200592	-1.72014832496643	0.163947612047195	0.288491040468216	0.0388103500008583
1.702840924263	-0.442228049039841	-1.71184134483337	0.164023831486702	0.288510262966156	0.0389896668493748
1.70481693744659	-0.438528001308441	-1.71255004405975	0.164055362343788	0.288540869951248	0.0390280969440937
1.7026948928833	-0.440642297267914	-1.72763967514038	0.164054125547409	0.288576483726501	0.0390486121177673
1.70222413539886	-0.438695758581162	-1.71512818336487	0.164160028100014	0.288622409105301	0.0392182432115078
1.69849395751953	-0.436728805303574	-1.71399712562561	0.164093509316444	0.288575977087021	0.0392146669328213
1.69893646240234	-0.438701778650284	-1.7270268201828	0.164164453744888	0.288554191589355	0.0390902757644653
1.6963392496109	-0.441840529441834	-1.72268342971802	0.164310708642006	0.288674890995026	0.0393225364387035
1.6935601234436	-0.434916019439697	-1.71698665618896	0.164416894316673	0.288852155208588	0.0395431406795979
1.69745910167694	-0.431416481733322	-1.71553444862366	0.164398863911629	0.28873410820961	0.0396037250757217
1.69781386852264	-0.434823870658875	-1.72935962677002	0.164438083767891	0.288796335458755	0.0396427027881145
1.68894112110138	-0.437025159597397	-1.73120093345642	0.164537027478218	0.288928925991058	0.0397997535765171
1.69364988803864	-0.432724595069885	-1.71835279464722	0.164592236280441	0.288981229066849	0.0399522855877876
1.69135785102844	-0.430465668439865	-1.71818149089813	0.164655044674873	0.288916707038879	0.039976704865694
1.68985378742218	-0.428672760725021	-1.72762334346771	0.164661630988121	0.289031356573105	0.0399501994252205
1.68696057796478	-0.432130694389343	-1.72495222091675	0.164718210697174	0.28908434510231	0.0401545278728008
1.68519043922424	-0.427480190992355	-1.71680498123169	0.164796486496925	0.289123862981796	0.0402615740895271
1.68687951564789	-0.426082491874695	-1.73444592952728	0.164843633770943	0.289080679416656	0.0402605682611465
1.6836234331131	-0.427277863025665	-1.72975409030914	0.164957344532013	0.28923973441124	0.0404210090637207
1.68160676956177	-0.423611879348755	-1.72215843200684	0.16498427093029	0.289339601993561	0.0405401960015297
1.68000197410583	-0.422723680734634	-1.72791266441345	0.164955705404282	0.28928604722023	0.0403710752725601
1.67781913280487	-0.424828231334686	-1.73273360729218	0.164984971284866	0.28932112455368	0.0404113493859768
1.67674481868744	-0.424718856811523	-1.71910309791565	0.165053799748421	0.289338022470474	0.0405680648982525
1.67609477043152	-0.417077779769897	-1.72594523429871	0.165114566683769	0.289412826299667	0.0407017394900322
1.68011975288391	-0.417999684810638	-1.72917711734772	0.165236234664917	0.289440453052521	0.0407956317067146
1.67749893665314	-0.416583180427551	-1.74119079113007	0.165258541703224	0.289447605609894	0.0409443825483322
1.67298686504364	-0.419237315654755	-1.72629427909851	0.16524638235569	0.28953155875206	0.0411146059632301
1.67560136318207	-0.412517130374908	-1.72013604640961	0.165288046002388	0.289594024419785	0.0412197932600975
1.67891454696655	-0.411076366901398	-1.72454166412354	0.165325656533241	0.289497703313828	0.0412154048681259
1.67532563209534	-0.410355240106583	-1.73523211479187	0.165404170751572	0.289576232433319	0.0412355624139309
1.6714198589325	-0.413918167352676	-1.7305725812912	0.165468662977219	0.289655089378357	0.0413058996200562
1.67167782783508	-0.41053768992424	-1.72314250469208	0.165408134460449	0.289695620536804	0.0414337813854218
1.67300605773926	-0.406367659568787	-1.72833549976349	0.165546029806137	0.289680600166321	0.0413865968585014
1.66705620288849	-0.406329184770584	-1.73076224327087	0.165494114160538	0.28969544172287	0.041395828127861
1.6689213514328	-0.404865294694901	-1.72945892810822	0.165473744273186	0.289732962846756	0.0414337031543255
1.66191875934601	-0.408240556716919	-1.71898806095123	0.165558949112892	0.28967672586441	0.041364174336195
1.66631901264191	-0.39947834610939	-1.72350108623505	0.165555343031883	0.289742529392242	0.0413381457328796
1.66331851482391	-0.400866448879242	-1.73481035232544	0.165555894374847	0.28967273235321	0.0413204841315746
1.66378498077393	-0.402674794197083	-1.73219931125641	0.165552422404289	0.289749413728714	0.0414910055696964
1.66134428977966	-0.404030859470367	-1.72235333919525	0.165629342198372	0.28976908326149	0.0416697300970554
1.66576778888702	-0.397796899080276	-1.71329247951508	0.165637478232384	0.289709538221359	0.0417097769677639
1.66371858119965	-0.397159844636917	-1.73291754722595	0.165641501545906	0.289691925048828	0.0415770336985588
1.66243481636047	-0.398807942867279	-1.72264885902405	0.165585100650787	0.289653211832047	0.041677288711071
1.65982341766357	-0.395845770835876	-1.71453487873077	0.165599852800369	0.289593160152435	0.0416956767439842
1.65989696979523	-0.392559111118317	-1.72867488861084	0.165620401501656	0.289571821689606	0.0415740311145782
1.65879368782043	-0.396087527275085	-1.72544801235199	0.165614143013954	0.28962504863739	0.041685339063406
1.65632712841034	-0.390740185976028	-1.71603214740753	0.165605098009109	0.289607107639313	0.041730847209692
1.66012382507324	-0.386229664087296	-1.72565019130707	0.16559274494648	0.289415299892426	0.041692990809679
1.65869343280792	-0.391754806041718	-1.72332894802094	0.165642753243446	0.289450824260712	0.0417723171412945
1.6597181558609	-0.381050676107407	-1.71576309204102	0.165612772107124	0.289400011301041	0.0418132208287716
1.65778315067291	-0.383539855480194	-1.72197604179382	0.165569916367531	0.289303064346313	0.0417341180145741
1.65661239624023	-0.384336560964584	-1.72138381004333	0.165581181645393	0.289413720369339	0.0418332368135452
1.65501165390015	-0.380441248416901	-1.70982110500336	0.165537297725677	0.28925746679306	0.0418709330260754
1.65567660331726	-0.376107782125473	-1.72263538837433	0.165551602840424	0.289212971925735	0.0418031439185143
1.65219485759735	-0.379252701997757	-1.71857893466949	0.165527403354645	0.289197742938995	0.0418686904013157
1.65664052963257	-0.374681562185287	-1.70466423034668	0.165472164750099	0.289095133543015	0.0419661030173302
1.65490651130676	-0.372381806373596	-1.71334600448608	0.16543373465538	0.289019644260406	0.0418661385774612
1.65418171882629	-0.374983727931976	-1.71505117416382	0.165398702025414	0.288952350616455	0.0418123938143253
1.6521452665329	-0.371841788291931	-1.70590245723724	0.165341943502426	0.288857877254486	0.0419378764927387
1.64888107776642	-0.367122203111649	-1.71195292472839	0.165326684713364	0.288697093725204	0.0417625308036804
1.65079748630524	-0.367099583148956	-1.7230908870697	0.165292531251907	0.288696020841599	0.0417512506246567
1.65178120136261	-0.369138658046722	-1.71075403690338	0.165236234664917	0.288593262434006	0.041822787374258
1.6506872177124	-0.366902470588684	-1.70110523700714	0.165140137076378	0.288434654474258	0.0418158359825611
1.64764404296875	-0.363873690366745	-1.70123434066772	0.165100112557411	0.288341909646988	0.0417074039578438
1.65322256088257	-0.360255032777786	-1.70851647853851	0.165084660053253	0.288189977407455	0.0416558533906937
1.65127766132355	-0.363013625144959	-1.71014606952667	0.164936795830727	0.288064360618591	0.0415765084326267
1.6478990316391	-0.364983767271042	-1.70145344734192	0.164904206991196	0.287945508956909	0.041614755988121
1.64741992950439	-0.359833568334579	-1.69830799102783	0.164860144257545	0.287834912538528	0.0416164137423038
1.64717960357666	-0.3590187728405	-1.71182477474213	0.164827927947044	0.287716090679169	0.0414198040962219
1.64772200584412	-0.362164080142975	-1.7065623998642	0.164783522486687	0.287677824497223	0.0414582341909409
1.64880418777466	-0.359706431627274	-1.69304835796356	0.164690658450127	0.287543714046478	0.0414897203445435
1.64589011669159	-0.356934905052185	-1.69740605354309	0.164623856544495	0.287451982498169	0.0412302017211914
1.6445084810257	-0.361359715461731	-1.70049965381622	0.164585933089256	0.287351161241531	0.0412332788109779
1.64330792427063	-0.359087884426117	-1.68513059616089	0.164510697126389	0.287238746881485	0.0411885529756546
1.6451963186264	-0.358765721321106	-1.70055592060089	0.164477646350861	0.287176012992859	0.0410129204392433
1.64018762111664	-0.360756129026413	-1.69552278518677	0.164429157972336	0.287182509899139	0.0409844182431698
1.64122009277344	-0.361906439065933	-1.68544054031372	0.164434984326363	0.287127703428268	0.0410134606063366
1.64435768127441	-0.357809007167816	-1.68924450874329	0.164377227425575	0.287002831697464	0.040951631963253
1.64113831520081	-0.360015153884888	-1.69851219654083	0.164375215768814	0.286996781826019	0.0408299379050732
1.63958787918091	-0.359883189201355	-1.6856427192688	0.164267674088478	0.286961227655411	0.040943056344986
1.63842046260834	-0.359695076942444	-1.68022882938385	0.164357006549835	0.286972850561142	0.0408731698989868
1.64031803607941	-0.35654678940773	-1.69068133831024	0.164290472865105	0.286957085132599	0.0407493487000465
1.64208781719208	-0.36172616481781	-1.69018626213074	0.164276212453842	0.286997079849243	0.0407334491610527
1.63592898845673	-0.362891256809235	-1.68260109424591	0.164266586303711	0.286972939968109	0.0407237932085991
1.63768887519836	-0.359538733959198	-1.68219721317291	0.16429840028286	0.286997020244598	0.0406189896166325
1.63420164585114	-0.361053943634033	-1.69570362567902	0.164303988218307	0.286963820457459	0.0405452884733677
1.63191533088684	-0.365884304046631	-1.68223631381989	0.164388105273247	0.287073105573654	0.0406558774411678
1.63111937046051	-0.359772235155106	-1.67694187164307	0.16436305642128	0.28717428445816	0.040657714009285
1.63333928585052	-0.360587358474731	-1.68166267871857	0.164347559213638	0.287143468856812	0.0404830053448677
1.62953686714172	-0.363541066646576	-1.68683445453644	0.1644426882267	0.287151455879211	0.0404328927397728
1.62599718570709	-0.370225340127945	-1.68247818946838	0.164428278803825	0.287320405244827	0.0404982231557369
1.62309765815735	-0.363326281309128	-1.67980480194092	0.164414942264557	0.287349432706833	0.0404643043875694
1.62738525867462	-0.364375054836273	-1.6814512014389	0.164500758051872	0.287314087152481	0.0402714423835278
1.62530255317688	-0.365868896245956	-1.68698298931122	0.164474874734879	0.287343502044678	0.0402301512658596
1.61713826656342	-0.370715498924255	-1.6846911907196	0.164549231529236	0.287415772676468	0.0402341485023499
1.61625015735626	-0.371176898479462	-1.67248713970184	0.164500072598457	0.287509381771088	0.0401761829853058
1.62233519554138	-0.364918917417526	-1.67159974575043	0.164570614695549	0.287466078996658	0.0400710627436638
1.61744463443756	-0.369035005569458	-1.68422853946686	0.164509639143944	0.287505298852921	0.0399068333208561
1.6173255443573	-0.370987385511398	-1.67937231063843	0.164501652121544	0.287613153457642	0.0399764403700829
1.61055493354797	-0.369587868452072	-1.67947089672089	0.164542347192764	0.28759703040123	0.0398718640208244
1.61301445960999	-0.372974067926407	-1.68424463272095	0.164663955569267	0.287728041410446	0.0396936610341072
1.61202383041382	-0.371962279081345	-1.68573093414307	0.164599671959877	0.287722826004028	0.039662379771471
1.61000847816467	-0.37342044711113	-1.67855215072632	0.164534196257591	0.287772208452225	0.0396610908210278
1.60573136806488	-0.373592734336853	-1.66960966587067	0.164589613676071	0.287773221731186	0.0396157316863537
1.61001479625702	-0.371553063392639	-1.67671513557434	0.164601251482964	0.287758886814117	0.0394940078258514
1.60969507694244	-0.372304767370224	-1.68892538547516	0.164630711078644	0.287796795368195	0.039483368396759
1.61243569850922	-0.375612497329712	-1.67575836181641	0.164574339985847	0.287851840257645	0.0395122170448303
1.60753238201141	-0.375030130147934	-1.66517639160156	0.164550140500069	0.28774157166481	0.0395454689860344
1.61130905151367	-0.376228243112564	-1.67646026611328	0.16450147330761	0.287748843431473	0.0394083485007286
1.61116123199463	-0.379126578569412	-1.67964005470276	0.164549678564072	0.287774592638016	0.0394198223948479
1.61336970329285	-0.377678215503693	-1.66421270370483	0.164584428071976	0.28775680065155	0.039507769048214
1.61735534667969	-0.37248221039772	-1.66525399684906	0.164443373680115	0.287640511989594	0.0393971279263496
1.6172878742218	-0.379242360591888	-1.67000114917755	0.164409041404724	0.28759554028511	0.0392530411481857
1.61604285240173	-0.379786521196365	-1.67940247058868	0.164470806717873	0.287624508142471	0.0392798259854317
1.62348556518555	-0.379216611385345	-1.66972494125366	0.164346665143967	0.287497103214264	0.0393435433506966
1.62162721157074	-0.386432588100433	-1.66136837005615	0.16426295042038	0.287413626909256	0.0393557325005531
1.62457823753357	-0.379613220691681	-1.65772545337677	0.164198189973831	0.287340134382248	0.0392848439514637
1.63258028030396	-0.384252995252609	-1.66666567325592	0.164188057184219	0.287195473909378	0.0391886197030544
1.63324344158173	-0.383814543485641	-1.66917872428894	0.164098873734474	0.287173241376877	0.0391867272555828
1.6363183259964	-0.384742826223373	-1.65721797943115	0.164002880454063	0.286999821662903	0.0393225252628326
1.64502036571503	-0.381689041852951	-1.66400527954102	0.163963943719864	0.286839187145233	0.0391631871461868
1.64015924930573	-0.390684813261032	-1.67019283771515	0.163901805877686	0.286831051111221	0.0391257666051388
1.64564335346222	-0.392380088567734	-1.65967047214508	0.163918480277061	0.286749750375748	0.0392173938453197
1.65229439735413	-0.388737738132477	-1.64741241931915	0.163767829537392	0.286611378192902	0.0391388460993767
1.65521955490112	-0.39067006111145	-1.65693974494934	0.163726016879082	0.286476045846939	0.0390439927577972
1.65403354167938	-0.396242827177048	-1.66687297821045	0.163726925849915	0.286468982696533	0.0390512011945248
1.65817677974701	-0.397031933069229	-1.65374505519867	0.163639217615128	0.286366045475006	0.0391018353402615
1.65777003765106	-0.396815001964569	-1.65706467628479	0.163597792387009	0.286294758319855	0.038995198905468
1.66242921352386	-0.397459208965302	-1.66359043121338	0.163598194718361	0.28627797961235	0.0389549024403095
1.66028034687042	-0.40242075920105	-1.65730667114258	0.163554131984711	0.286178678274155	0.0389076881110668
1.66297149658203	-0.397463738918304	-1.64715456962585	0.163542553782463	0.286115497350693	0.0387451127171516
1.65838229656219	-0.398165643215179	-1.65979850292206	0.16344290971756	0.285934656858444	0.0384553037583828
1.6578905582428	-0.40269723534584	-1.66325950622559	0.163475677371025	0.285964637994766	0.0383742339909077
1.66166603565216	-0.404139161109924	-1.65179753303528	0.163384035229683	0.285944104194641	0.0384327098727226
1.67177152633667	-0.405815273523331	-1.65712511539459	0.163383394479752	0.285922944545746	0.0385413803160191
1.67488467693329	-0.410789340734482	-1.65882611274719	0.163411602377892	0.285965293645859	0.0388686694204807
1.67906630039215	-0.406477302312851	-1.64705300331116	0.163362115621567	0.285884261131287	0.0391277298331261
1.68400180339813	-0.407490670681	-1.6447080373764	0.16338261961937	0.285812675952911	0.0391848459839821
1.68411767482758	-0.410569399595261	-1.66079938411713	0.16353315114975	0.28590789437294	0.0391971208155155
1.68852782249451	-0.414119899272919	-1.6618310213089	0.163436010479927	0.285955011844635	0.0393231026828289
1.68820285797119	-0.412584483623505	-1.64724504947662	0.163440749049187	0.286049097776413	0.0393617674708366
1.68835878372192	-0.413831293582916	-1.64949262142181	0.163482844829559	0.285976409912109	0.0392980985343456
1.68955492973328	-0.415408372879028	-1.66644465923309	0.163546666502953	0.286034345626831	0.0392852202057838
1.68914997577667	-0.416041254997253	-1.65099358558655	0.163485512137413	0.286111354827881	0.0394263789057732
1.688023686409	-0.415561676025391	-1.64826953411102	0.16356498003006	0.286096632480621	0.0394312553107738
1.69011330604553	-0.417173147201538	-1.66584885120392	0.16355487704277	0.286150842905045	0.0393897853791714
1.69167506694794	-0.417839288711548	-1.65053939819336	0.163599848747253	0.286156207323074	0.0395218469202518
1.69052946567535	-0.417225033044815	-1.64666819572449	0.16353602707386	0.286195069551468	0.039484653621912
1.69020855426788	-0.4198217689991	-1.6581826210022	0.1636101603508	0.286153137683868	0.039362259209156
1.69267106056213	-0.420034140348434	-1.67050004005432	0.163668990135193	0.286137461662292	0.0393308885395527
1.69692635536194	-0.421215772628784	-1.66451215744019	0.163589522242546	0.286209851503372	0.0392944142222404
1.6927934885025	-0.42395606637001	-1.65325307846069	0.163522183895111	0.286095321178436	0.0392871499061584
1.68694078922272	-0.426590502262115	-1.6513420343399	0.163618817925453	0.286229312419891	0.0392206348478794
1.69252300262451	-0.422364413738251	-1.65429449081421	0.163590535521507	0.286070108413696	0.0390379838645458
1.6896458864212	-0.425541430711746	-1.66242372989655	0.163546025753021	0.28612944483757	0.038923442363739
1.68821680545807	-0.431503593921661	-1.66421949863434	0.163593649864197	0.286136597394943	0.0389574840664864
1.68987500667572	-0.429219514131546	-1.65031921863556	0.163534611463547	0.286178648471832	0.038957592099905
1.69288754463196	-0.427130788564682	-1.65656292438507	0.163538128137589	0.286131709814072	0.0388276688754559
1.69679975509644	-0.423564076423645	-1.66656601428986	0.163558974862099	0.286117792129517	0.0388093143701553
1.69085609912872	-0.430116057395935	-1.66243827342987	0.163532376289368	0.286110907793045	0.0388538390398026
1.69267535209656	-0.432648956775665	-1.65555131435394	0.163560122251511	0.286155432462692	0.0388836339116097
1.6942572593689	-0.427866458892822	-1.64183223247528	0.163508951663971	0.28608164191246	0.038794606924057
1.6991446018219	-0.426472097635269	-1.65722107887268	0.163413718342781	0.285993665456772	0.038658007979393
1.69484615325928	-0.43244656920433	-1.65838027000427	0.163507759571075	0.286062747240067	0.0386793650686741
1.69545876979828	-0.434247583150864	-1.65630519390106	0.163470894098282	0.286035239696503	0.0387585610151291
1.69952046871185	-0.432312190532684	-1.64412581920624	0.163382217288017	0.285982757806778	0.0387659706175327
1.70151340961456	-0.42764276266098	-1.65537965297699	0.163366913795471	0.285880714654922	0.0385853238403797
1.70216143131256	-0.435033619403839	-1.65309488773346	0.163350909948349	0.285852640867233	0.0385975427925587
1.70467472076416	-0.432817667722702	-1.63989019393921	0.163297861814499	0.285795450210571	0.0385790541768074
1.70112073421478	-0.434547036886215	-1.64981722831726	0.163235068321228	0.285693228244781	0.0384193807840347
1.70626795291901	-0.438368171453476	-1.65882766246796	0.163169682025909	0.285602062940598	0.0383707210421562
1.70762121677399	-0.439183503389359	-1.64466333389282	0.163100153207779	0.285611003637314	0.0383609607815742
1.70916712284088	-0.434626817703247	-1.63949108123779	0.162996798753738	0.285432696342468	0.0382560417056084
1.71212482452393	-0.436979830265045	-1.64029479026794	0.162958651781082	0.28525784611702	0.0381270423531532
1.71269524097443	-0.437746107578278	-1.65323436260223	0.162926435470581	0.285238415002823	0.0380207076668739
1.71602284908295	-0.444449663162231	-1.64629876613617	0.162846401333809	0.28509846329689	0.0379992090165615
1.71840071678162	-0.441587001085281	-1.63301801681519	0.162629321217537	0.284998863935471	0.0379438325762749
1.71596169471741	-0.443178117275238	-1.63799452781677	0.16260652244091	0.284788280725479	0.0376952961087227
1.72281074523926	-0.442623883485794	-1.64371371269226	0.162508726119995	0.284725815057755	0.0375946164131165
1.72553515434265	-0.444671928882599	-1.63869428634644	0.162425756454468	0.284641921520233	0.0374604389071465
1.72434496879578	-0.447840571403503	-1.6299968957901	0.162294641137123	0.284418404102325	0.0374564938247204
1.7249743938446	-0.447085618972778	-1.62878954410553	0.162210032343864	0.284337162971497	0.0373673848807812
1.72735548019409	-0.446459293365479	-1.63483369350433	0.16208690404892	0.284192442893982	0.0371257141232491
1.73042416572571	-0.450262546539307	-1.63894617557526	0.161979556083679	0.284074783325195	0.0370120890438557
1.73050892353058	-0.451064497232437	-1.6307966709137	0.161869466304779	0.283875972032547	0.0369701460003853
1.73236489295959	-0.449100434780121	-1.62203824520111	0.16190667450428	0.28378427028656	0.0368768312036991
1.73439049720764	-0.453896969556808	-1.62209367752075	0.161724001169205	0.283622443675995	0.0366838760674
1.73991596698761	-0.453426659107208	-1.6391533613205	0.161723867058754	0.283493995666504	0.036474384367466
1.73908853530884	-0.456891685724258	-1.61945152282715	0.161559551954269	0.283394604921341	0.0365030914545059
1.74077558517456	-0.457629024982452	-1.61616468429565	0.161515027284622	0.283291757106781	0.036387924104929
1.73911917209625	-0.459815233945847	-1.61990833282471	0.161451280117035	0.283249497413635	0.0362164974212646
1.74802196025848	-0.458373695611954	-1.62205922603607	0.161285132169724	0.28301277756691	0.0360762588679791
1.74531280994415	-0.466031432151794	-1.62927639484406	0.161259308457375	0.283004254102707	0.0359669029712677
1.74166703224182	-0.464951723814011	-1.61659896373749	0.161283150315285	0.282887488603592	0.0360179059207439
1.74492192268372	-0.462714701890945	-1.61614060401917	0.16125975549221	0.282873243093491	0.0359249152243137
1.75047087669373	-0.463498324155808	-1.61619472503662	0.161073729395866	0.282693296670914	0.035831518471241
1.74960684776306	-0.46928134560585	-1.62784624099731	0.161084741353989	0.282653629779816	0.0356754511594772
1.74624717235565	-0.474499255418777	-1.61907625198364	0.161094546318054	0.282669454813004	0.0357381962239742
1.75260007381439	-0.472365319728851	-1.61451733112335	0.161005944013596	0.282699465751648	0.0358250662684441
1.75540137290955	-0.469154804944992	-1.61006283760071	0.160998240113258	0.282532215118408	0.0357193425297737
1.75349795818329	-0.474935740232468	-1.622727394104	0.160961225628853	0.282465070486069	0.0355698056519032
1.75273084640503	-0.47891229391098	-1.62438309192657	0.16099126636982	0.282522231340408	0.0355622544884682
1.75782406330109	-0.479265928268433	-1.61984062194824	0.160999774932861	0.282515197992325	0.0356598980724812
1.75514650344849	-0.480857938528061	-1.61352431774139	0.160952925682068	0.282477587461472	0.0356688983738422
1.75620687007904	-0.47855332493782	-1.61190390586853	0.160949692130089	0.282459080219269	0.0356428287923336
1.7625789642334	-0.481346547603607	-1.61847496032715	0.160962224006653	0.282379359006882	0.0355711728334427
1.7597918510437	-0.481896489858627	-1.62637960910797	0.160945028066635	0.282393574714661	0.0355288274586201
1.75990605354309	-0.488271743059158	-1.62398254871368	0.160958826541901	0.282505184412003	0.0356374382972717
1.75875043869019	-0.487892776727676	-1.60807061195374	0.160973414778709	0.282546639442444	0.0356990694999695
1.76377665996552	-0.484020560979843	-1.60886609554291	0.160930946469307	0.282549887895584	0.0356558375060558
1.76080858707428	-0.486093103885651	-1.61968410015106	0.160924270749092	0.282420486211777	0.0355120785534382
1.7627192735672	-0.491336166858673	-1.62618160247803	0.160887822508812	0.282560169696808	0.0355217084288597
1.76331102848053	-0.493742704391479	-1.6198605298996	0.160953849554062	0.282612025737762	0.0356253683567047
1.76295435428619	-0.492741852998734	-1.60895764827728	0.16090452671051	0.282572835683823	0.0356017090380192
1.75897455215454	-0.490955829620361	-1.61259007453918	0.160982102155685	0.282605469226837	0.0354636386036873
1.76334893703461	-0.494069576263428	-1.62511348724365	0.160999536514282	0.28259289264679	0.0353905968368053
1.76525866985321	-0.496388554573059	-1.62399888038635	0.16103121638298	0.282684117555618	0.0354231521487236
1.7617574930191	-0.499416917562485	-1.60999548435211	0.16092537343502	0.28266254067421	0.0355204306542873
1.76304817199707	-0.493759363889694	-1.60997819900513	0.160955309867859	0.282671481370926	0.0354760512709618
1.76593255996704	-0.493456810712814	-1.62034487724304	0.161015674471855	0.28266829252243	0.0353068001568317
1.76861178874969	-0.499412029981613	-1.62228715419769	0.160972639918327	0.282746970653534	0.0353690944612026
1.76991510391235	-0.495916336774826	-1.60332214832306	0.160885170102119	0.282703280448914	0.0354875288903713
1.7703857421875	-0.500377595424652	-1.60593175888062	0.160853654146194	0.282720118761063	0.0353719890117645
1.77124273777008	-0.501796185970306	-1.61161673069	0.160893887281418	0.282719910144806	0.0352924093604088
1.77407002449036	-0.501271903514862	-1.61653459072113	0.160885721445084	0.28268975019455	0.0351615585386753
1.77169907093048	-0.506253778934479	-1.61578691005707	0.160846680402756	0.282744884490967	0.0351143926382065
1.76820290088654	-0.509571731090546	-1.60971224308014	0.160835713148117	0.282781571149826	0.0350833274424076
1.77123582363129	-0.507494270801544	-1.60461091995239	0.16081503033638	0.28266504406929	0.0349517650902271
1.77611911296844	-0.503502070903778	-1.60610008239746	0.16083063185215	0.282603979110718	0.0347473062574863
1.77412939071655	-0.509043335914612	-1.61545622348785	0.160794541239738	0.282642662525177	0.0346627607941628
1.77077686786652	-0.51537299156189	-1.60841262340546	0.160754889249802	0.282696902751923	0.0346593670547009
1.77747094631195	-0.510257840156555	-1.59976434707642	0.160713002085686	0.282642692327499	0.0346851497888565
1.77418446540833	-0.511462509632111	-1.59632635116577	0.160674884915352	0.282527446746826	0.0346345342695713
1.78022754192352	-0.51243007183075	-1.599982380867	0.160568118095398	0.282506197690964	0.0344324484467506
1.78393626213074	-0.517236232757568	-1.60838830471039	0.160576716065407	0.282473176717758	0.0343671925365925
1.79011368751526	-0.515913248062134	-1.6061487197876	0.160499081015587	0.282385110855103	0.0343229584395885
1.78308391571045	-0.522088885307312	-1.59474325180054	0.160389304161072	0.282350599765778	0.0343110039830208
1.78820049762726	-0.517220556735992	-1.59245932102203	0.160422578454018	0.282293409109116	0.0342415496706963
1.79769718647003	-0.519033133983612	-1.59528470039368	0.160365104675293	0.282227367162704	0.0340849906206131
1.79454290866852	-0.523411333560944	-1.59957766532898	0.160321816802025	0.28206878900528	0.0339711867272854
1.7935346364975	-0.527500987052917	-1.60188460350037	0.160304829478264	0.282185077667236	0.0339110791683197
1.79519152641296	-0.526828050613403	-1.5863561630249	0.160173669457436	0.282168716192245	0.0339493565261364
1.80063056945801	-0.522487342357636	-1.58715999126434	0.160164505243301	0.282006621360779	0.0337882414460182
1.79934668540955	-0.526588141918182	-1.59426820278168	0.16016086935997	0.281949698925018	0.0336842127144337
1.79986643791199	-0.530755341053009	-1.60147607326508	0.160161897540092	0.282012611627579	0.0336749963462353
1.80520784854889	-0.530503273010254	-1.58820974826813	0.160045027732849	0.28195658326149	0.033668264746666
1.8067569732666	-0.530555605888367	-1.57531774044037	0.159904196858406	0.281846135854721	0.0336473323404789
1.80700266361237	-0.528777182102203	-1.58582162857056	0.159987598657608	0.281716406345367	0.0335639491677284
1.81234085559845	-0.529105365276337	-1.59535586833954	0.159900307655334	0.281740635633469	0.0334590263664722
1.81542599201202	-0.53477269411087	-1.58639132976532	0.159869089722633	0.281655102968216	0.0335585065186024
1.81561779975891	-0.533304512500763	-1.57448816299438	0.159737765789032	0.281539738178253	0.0336163006722927
1.81818020343781	-0.533429801464081	-1.57477939128876	0.159708321094513	0.281512767076492	0.0335645861923695
1.82180213928223	-0.529677450656891	-1.5735330581665	0.159712836146355	0.281315118074417	0.0334891527891159
1.82547867298126	-0.533697247505188	-1.58225762844086	0.159523963928223	0.281314611434937	0.0333820581436157
1.82330000400543	-0.536520719528198	-1.57522070407867	0.159486398100853	0.281207144260406	0.0334597416222095
1.82643342018127	-0.535644829273224	-1.56655824184418	0.159469097852707	0.281061828136444	0.0334280617535114
1.83137953281403	-0.530989646911621	-1.56499946117401	0.159297198057175	0.28094607591629	0.0333259925246239
1.83255970478058	-0.531435608863831	-1.57556068897247	0.159212723374367	0.280782043933868	0.0332352593541145
1.83057987689972	-0.532285451889038	-1.5726490020752	0.159106239676476	0.280667513608933	0.0332502163946629
1.8343813419342	-0.534181475639343	-1.56497192382813	0.159150198101997	0.28053006529808	0.033295638859272
1.83715844154358	-0.532171547412872	-1.55614125728607	0.158964559435844	0.28038015961647	0.0331248492002487
1.84178364276886	-0.529546082019806	-1.56898999214172	0.158824637532234	0.280216097831726	0.0329606793820858
1.83791613578796	-0.532954037189484	-1.5652117729187	0.158808127045631	0.280048102140427	0.0328262597322464
1.8352746963501	-0.537261605262756	-1.56432735919952	0.158630356192589	0.280030727386475	0.0328102260828018
1.84275543689728	-0.531841218471527	-1.54500293731689	0.158487021923065	0.279789090156555	0.0327901467680931
1.84074771404266	-0.529708087444305	-1.55153357982635	0.15841369330883	0.279627710580826	0.0325109772384167
1.84080767631531	-0.53580105304718	-1.55731773376465	0.158334568142891	0.279538244009018	0.0323800295591354
1.84227466583252	-0.53010880947113	-1.55404555797577	0.158130332827568	0.279378235340118	0.0322374179959297
1.83861541748047	-0.533884882926941	-1.55389952659607	0.158099934458733	0.279164254665375	0.0321013256907463
1.83980000019073	-0.535409152507782	-1.54989945888519	0.15795436501503	0.279103934764862	0.0321210809051991
1.84525859355927	-0.531229794025421	-1.53310656547546	0.157838881015778	0.278857618570328	0.0321090035140514
1.84677720069885	-0.528143107891083	-1.53480339050293	0.157647803425789	0.278666377067566	0.0319075733423233
1.84448266029358	-0.529917001724243	-1.54647779464722	0.157651960849762	0.27851065993309	0.03178521245718
1.850137591362	-0.532747983932495	-1.5491236448288	0.157557860016823	0.278411209583282	0.0316958725452423
1.85017967224121	-0.533455550670624	-1.53419411182404	0.157325640320778	0.27830645442009	0.0316747315227985
1.84747099876404	-0.535578370094299	-1.52818930149078	0.157279476523399	0.278140932321548	0.031619168817997
1.85130882263184	-0.531467974185944	-1.52686965465546	0.157185509800911	0.277908146381378	0.0315470397472382
1.85634791851044	-0.527711451053619	-1.52537536621094	0.157033458352089	0.277707159519196	0.0314081646502018
1.85470008850098	-0.533080518245697	-1.53645932674408	0.156983628869057	0.277652055025101	0.0313197560608387
1.85343408584595	-0.535354554653168	-1.52848219871521	0.156826332211494	0.277580708265305	0.0313957445323467
1.86099755764008	-0.532134711742401	-1.5171023607254	0.156774133443832	0.277423292398453	0.031373243778944
1.85801446437836	-0.530049324035645	-1.51736426353455	0.156662732362747	0.277231425046921	0.0312832295894623
1.85795104503632	-0.533848583698273	-1.52349495887756	0.156635940074921	0.277097433805466	0.0311176981776953
1.85907006263733	-0.532504677772522	-1.52761602401733	0.156523525714874	0.277070194482803	0.0310322064906359
1.85710716247559	-0.533419072628021	-1.5185718536377	0.156421944499016	0.276999324560165	0.0309846363961697
1.8554173707962	-0.536880612373352	-1.5158451795578	0.156404808163643	0.276916176080704	0.0310449451208115
1.854327917099	-0.533380091190338	-1.51394855976105	0.156330019235611	0.276866644620895	0.0310145579278469
1.86068725585938	-0.5310879945755	-1.50261831283569	0.156199187040329	0.276726514101028	0.0308700129389763
1.85199093818665	-0.535702645778656	-1.51519894599915	0.156196385622025	0.276645809412003	0.0307526607066393
1.859130859375	-0.531263887882233	-1.51973354816437	0.156180500984192	0.27662205696106	0.0306832417845726
1.85646188259125	-0.536698281764984	-1.50732088088989	0.156106755137444	0.276560515165329	0.0307093281298876
1.84787130355835	-0.540199995040894	-1.5041675567627	0.156112432479858	0.276607096195221	0.0306881442666054
1.85358488559723	-0.535824477672577	-1.49783790111542	0.156054690480232	0.276565819978714	0.0307072047144175
1.85593914985657	-0.533227920532227	-1.49903619289398	0.156007274985313	0.27645543217659	0.0306503493338823
1.85211551189423	-0.540723562240601	-1.51157855987549	0.155970767140388	0.276446849107742	0.0305440872907639
1.84897923469543	-0.545070648193359	-1.51467216014862	0.155975192785263	0.276542574167252	0.0305310972034931
1.8505585193634	-0.541531980037689	-1.50435280799866	0.155901804566383	0.276619613170624	0.0305770076811314
1.84780275821686	-0.54502135515213	-1.49569189548492	0.155905455350876	0.276594787836075	0.0305843930691481
1.84708511829376	-0.541634798049927	-1.50480723381042	0.155976116657257	0.276602625846863	0.0305673908442259
1.85055124759674	-0.54259318113327	-1.49604797363281	0.15594419836998	0.276659458875656	0.0305522549897432
1.84388661384583	-0.544310450553894	-1.51016461849213	0.156011089682579	0.27665376663208	0.030505483970046
1.84057557582855	-0.549273490905762	-1.51401960849762	0.155978083610535	0.276854485273361	0.0305140428245068
1.83918178081512	-0.548590540885925	-1.49854397773743	0.155942931771278	0.276826828718185	0.0305454656481743
1.84034597873688	-0.546050250530243	-1.48719358444214	0.155992195010185	0.276817291975021	0.0304671451449394
1.83185338973999	-0.548852503299713	-1.49547159671783	0.156037345528603	0.276962786912918	0.0303959306329489
1.83562171459198	-0.546755313873291	-1.5037477016449	0.156043589115143	0.276994735002518	0.0303503647446632
1.83646512031555	-0.551382005214691	-1.50505948066711	0.155987218022346	0.277068376541138	0.0303932633250952
1.82668876647949	-0.553200662136078	-1.49888014793396	0.156039521098137	0.277125120162964	0.0304385889321566
1.82763397693634	-0.54887592792511	-1.49239456653595	0.15606851875782	0.277256846427917	0.0305641107261181
1.83210682868958	-0.544123351573944	-1.48390400409698	0.156043201684952	0.277181208133698	0.0304486285895109
1.82720851898193	-0.549591779708862	-1.49536669254303	0.15596903860569	0.277224987745285	0.0303337834775448
1.8236643075943	-0.555320560932159	-1.50808393955231	0.156085416674614	0.277205646038055	0.03022107668221
1.82875335216522	-0.551866829395294	-1.49466454982758	0.155967369675636	0.277199774980545	0.0301989186555147
1.82181787490845	-0.555639863014221	-1.48099899291992	0.155900865793228	0.277187764644623	0.0301735233515501
1.82096719741821	-0.551460444927216	-1.48937165737152	0.155920520424843	0.277161091566086	0.0300469473004341
1.8232102394104	-0.553211629390717	-1.49862813949585	0.155936911702156	0.277208209037781	0.0300057008862495
1.8251166343689	-0.552491247653961	-1.49937379360199	0.155894845724106	0.277208745479584	0.0300952531397343
1.81841993331909	-0.552789986133575	-1.48534274101257	0.155890613794327	0.277146130800247	0.0301227290183306
1.81854808330536	-0.557814717292786	-1.48131740093231	0.155834496021271	0.277166575193405	0.029981916770339
1.8222314119339	-0.553450226783752	-1.48404002189636	0.155804112553596	0.277082413434982	0.0297801159322262
1.8183182477951	-0.553890109062195	-1.4958872795105	0.155815199017525	0.277085781097412	0.0296737365424633
1.81674039363861	-0.556926190853119	-1.49077761173248	0.155763104557991	0.277079284191132	0.0297297574579716
1.81278705596924	-0.556242406368256	-1.48709654808044	0.155786886811256	0.277094513177872	0.0297450572252274
1.81858384609222	-0.55207234621048	-1.48163068294525	0.155699506402016	0.277155488729477	0.0297211948782206
1.81128334999084	-0.552692234516144	-1.48042035102844	0.155675083398819	0.277028381824493	0.0295760575681925
1.8161529302597	-0.553819835186005	-1.49465954303741	0.155773594975471	0.277045518159866	0.0295837819576263
1.8161940574646	-0.556183218955994	-1.49291348457336	0.155656427145004	0.277039647102356	0.0294983182102442
1.81279170513153	-0.561809718608856	-1.49824500083923	0.155633628368378	0.277067333459854	0.0295468904078007
1.81381905078888	-0.559870779514313	-1.47946882247925	0.155725792050362	0.277102828025818	0.0296012442559004
1.81275689601898	-0.556313931941986	-1.47386157512665	0.155611664056778	0.277073711156845	0.0296029765158892
1.80761706829071	-0.558613836765289	-1.4800877571106	0.155622288584709	0.277071684598923	0.0295034348964691
1.81360995769501	-0.556192517280579	-1.48628580570221	0.15569019317627	0.277127772569656	0.0294770114123821
1.80901694297791	-0.558764278888702	-1.4921942949295	0.155647590756416	0.277126520872116	0.0294267162680626
1.80445921421051	-0.565623104572296	-1.50124430656433	0.15570855140686	0.277310788631439	0.0294148549437523
1.80782508850098	-0.565520048141479	-1.49116516113281	0.155673831701279	0.27733251452446	0.0294436905533075
1.8004115819931	-0.56397408246994	-1.485231757164	0.15570093691349	0.277391135692596	0.0295205786824226
1.79971313476563	-0.566002011299133	-1.48726177215576	0.155811175704002	0.277474761009216	0.0294649824500084
1.80234658718109	-0.560790956020355	-1.48532545566559	0.155898347496986	0.277589589357376	0.0294465068727732
1.79870760440826	-0.564728796482086	-1.49450874328613	0.155878990888596	0.277619183063507	0.0295168738812208
1.79650032520294	-0.566665709018707	-1.49851822853088	0.15596866607666	0.277836948633194	0.0295400563627481
1.7980705499649	-0.56781142950058	-1.49802267551422	0.155928030610085	0.277869343757629	0.0295638553798199
1.79067122936249	-0.570962369441986	-1.48777830600739	0.156074419617653	0.278115749359131	0.0296515095978975
1.7864180803299	-0.571868658065796	-1.48812186717987	0.15613754093647	0.27827113866806	0.0296804364770651
1.79175162315369	-0.567728042602539	-1.49047493934631	0.15620893239975	0.278341472148895	0.0296641997992992
1.7849702835083	-0.567563533782959	-1.49562835693359	0.156303912401199	0.278398454189301	0.0296350438147783
1.78155219554901	-0.573753952980042	-1.51038646697998	0.156370550394058	0.278718203306198	0.029683843255043
1.78082585334778	-0.575051307678223	-1.49614882469177	0.15642748773098	0.278810501098633	0.029775470495224
1.78153562545776	-0.571079432964325	-1.48821139335632	0.156432688236237	0.278965681791306	0.0298373810946941
1.77723181247711	-0.572700321674347	-1.49728786945343	0.156556159257889	0.279033184051514	0.0297697652131319
1.77699768543243	-0.574668049812317	-1.50559055805206	0.156687542796135	0.27927753329277	0.0298259425908327
1.77811050415039	-0.574710845947266	-1.5030951499939	0.156723022460938	0.279432356357574	0.029953246936202
1.77521860599518	-0.575075387954712	-1.49928879737854	0.156801879405975	0.279515147209167	0.0300928018987179
1.77576625347137	-0.572503328323364	-1.49194777011871	0.156864151358604	0.279644578695297	0.0302130822092295
1.78030407428741	-0.571236789226532	-1.5041571855545	0.157017424702644	0.279772907495499	0.0301842167973518
1.77978944778442	-0.57435804605484	-1.5100611448288	0.157018721103668	0.279963105916977	0.0303489789366722
1.77911102771759	-0.570405840873718	-1.49729311466217	0.157098948955536	0.280060350894928	0.0305534582585096
1.78239524364471	-0.568897724151611	-1.49570143222809	0.157167017459869	0.280153930187225	0.0307180508971214
1.78325569629669	-0.569876253604889	-1.50704002380371	0.15725864470005	0.280248701572418	0.0307641513645649
1.78967750072479	-0.564965128898621	-1.50921368598938	0.15726438164711	0.28032186627388	0.0308696758002043
1.78815054893494	-0.571725010871887	-1.51560521125793	0.157362222671509	0.28046914935112	0.0309963263571262
1.79228496551514	-0.573384284973145	-1.5132063627243	0.157449841499329	0.280569404363632	0.0312701649963856
1.79669535160065	-0.569883584976196	-1.50003373622894	0.157480165362358	0.280584931373596	0.0314832516014576
1.79395627975464	-0.572117686271667	-1.51012110710144	0.157494068145752	0.280633300542831	0.0315705202519894
1.79979455471039	-0.566276848316193	-1.50920712947845	0.157638564705849	0.280789494514465	0.0316686667501926
1.80205261707306	-0.566577136516571	-1.51928234100342	0.157682225108147	0.280767738819122	0.031707227230072
1.8080575466156	-0.568303942680359	-1.51824593544006	0.15772832930088	0.280893713235855	0.0319065637886524
1.80335223674774	-0.570547044277191	-1.51579225063324	0.157786637544632	0.280898034572601	0.0321137644350529
1.81048214435577	-0.56667947769165	-1.5155256986618	0.157870769500732	0.281036883592606	0.0321546271443367
1.81313288211823	-0.567458748817444	-1.52062976360321	0.157902270555496	0.281053394079208	0.0322162173688412
1.81213653087616	-0.569467961788177	-1.52987253665924	0.157962560653687	0.281103432178497	0.0323477126657963
1.81398212909698	-0.572604537010193	-1.53858113288879	0.158085644245148	0.281250774860382	0.0326079018414021
1.81942665576935	-0.572292447090149	-1.52488315105438	0.158057630062103	0.281364232301712	0.0328121744096279
1.81878411769867	-0.571045279502869	-1.52806890010834	0.158202990889549	0.281350821256638	0.0329422131180763
1.82236504554749	-0.570381879806519	-1.52750682830811	0.158329710364342	0.281437665224075	0.0330019593238831
1.82582235336304	-0.566596031188965	-1.53607606887817	0.158419772982597	0.28146892786026	0.0331414602696896
1.82858049869537	-0.571350157260895	-1.5466206073761	0.158411383628845	0.281624317169189	0.0333699695765972
1.82538783550262	-0.571737408638	-1.53271925449371	0.158603459596634	0.281726330518723	0.0336120128631592
1.83089280128479	-0.570448935031891	-1.53421473503113	0.158687070012093	0.281854897737503	0.0337318070232868
1.8390725851059	-0.565809965133667	-1.54439032077789	0.158682733774185	0.281870096921921	0.033955741673708
1.83590865135193	-0.569774568080902	-1.55744361877441	0.15876692533493	0.281926691532135	0.034083180129528
1.83712041378021	-0.572582840919495	-1.55733096599579	0.159003809094429	0.282141119241714	0.0342794843018055
1.84333491325378	-0.572177350521088	-1.55571413040161	0.15900693833828	0.282182991504669	0.0344447195529938
1.8403000831604	-0.578813254833221	-1.54663789272308	0.15904201567173	0.282303303480148	0.0345665477216244
1.8443660736084	-0.573337197303772	-1.55369472503662	0.159177586436272	0.282390266656876	0.0347718819975853
1.85119295120239	-0.570514142513275	-1.55400788784027	0.159309074282646	0.282452553510666	0.0348884761333466
1.85385000705719	-0.573001086711884	-1.57017755508423	0.159381225705147	0.282531082630157	0.0351638980209827
1.85093712806702	-0.573838829994202	-1.56824839115143	0.159464508295059	0.282672941684723	0.0355001054704189
1.85571098327637	-0.570046722888947	-1.56029295921326	0.159553453326225	0.282773345708847	0.0356849245727062
1.85722780227661	-0.56727808713913	-1.56108355522156	0.159600719809532	0.282830864191055	0.0356456339359283
1.85616195201874	-0.572785317897797	-1.57592439651489	0.159763306379318	0.282826989889145	0.0356060899794102
1.85966873168945	-0.575285315513611	-1.57956910133362	0.159879058599472	0.283042371273041	0.0358211249113083
1.86004638671875	-0.573668003082275	-1.56553328037262	0.159894928336143	0.283124446868896	0.0361207351088524
1.86911380290985	-0.574170649051666	-1.56856524944305	0.160016506910324	0.283193498849869	0.0362586379051209
1.86943352222443	-0.571666240692139	-1.58434653282166	0.160031110048294	0.283169358968735	0.0363514460623264
1.86973714828491	-0.577995002269745	-1.58603036403656	0.160139292478561	0.283370554447174	0.0365046374499798
1.871706366539	-0.577364146709442	-1.57945990562439	0.160200163722038	0.283459693193436	0.0366845168173313
1.87797439098358	-0.572044491767883	-1.5848845243454	0.160320475697517	0.283509731292725	0.0366721376776695
1.87682867050171	-0.579510033130646	-1.59244382381439	0.160331636667252	0.283583492040634	0.0366658605635166
1.87717866897583	-0.58003169298172	-1.58826863765717	0.160405322909355	0.283625036478043	0.0367945209145546
1.87465167045593	-0.580282390117645	-1.583003282547	0.160423696041107	0.283650606870651	0.0368756838142872
1.87766075134277	-0.577908515930176	-1.59669971466064	0.160565346479416	0.283791661262512	0.0368458516895771
1.88212013244629	-0.578799486160278	-1.60098028182983	0.160491466522217	0.283774942159653	0.0368339940905571
1.8826664686203	-0.583609938621521	-1.59618544578552	0.160529136657715	0.283772587776184	0.036867018789053
1.88179576396942	-0.587821304798126	-1.59844434261322	0.160628199577332	0.283876687288284	0.0369277894496918
1.88940465450287	-0.579886794090271	-1.58896458148956	0.160540074110031	0.283846408128738	0.0369485877454281
1.89084589481354	-0.582406282424927	-1.59152495861053	0.160610049962997	0.283861696720123	0.0368095487356186
1.89249992370605	-0.583591520786285	-1.60085296630859	0.160585582256317	0.283798515796661	0.0368725396692753
1.8921492099762	-0.58357036113739	-1.59346342086792	0.160491660237312	0.283763200044632	0.0369013287127018
1.89672636985779	-0.582990527153015	-1.59969305992126	0.160550147294998	0.283763706684113	0.0368095561861992
1.9000403881073	-0.586910128593445	-1.60930490493774	0.160500228404999	0.283698678016663	0.0367784015834332
1.90331327915192	-0.586098611354828	-1.59855806827545	0.160473555326462	0.283622443675995	0.0368590131402016
1.90576326847076	-0.584451079368591	-1.58862745761871	0.160344377160072	0.283472090959549	0.0367428846657276
1.9120819568634	-0.584222018718719	-1.60241329669952	0.160364300012589	0.283344775438309	0.0366018898785114
1.90991568565369	-0.586787819862366	-1.60091769695282	0.160223960876465	0.283267110586166	0.0366262272000313
1.91285669803619	-0.585252285003662	-1.59736716747284	0.160240739583969	0.283185601234436	0.0366356447339058
1.9172945022583	-0.582116365432739	-1.59197664260864	0.160033211112022	0.283025413751602	0.0364726707339287
1.91882061958313	-0.583343267440796	-1.59585297107697	0.159955710172653	0.282839328050613	0.036254808306694
1.91476130485535	-0.586378157138824	-1.60685384273529	0.159977927803993	0.282713949680328	0.0361294522881508
1.91598749160767	-0.586459398269653	-1.59339249134064	0.159882456064224	0.28261923789978	0.0360765904188156
1.92008626461029	-0.586259126663208	-1.59193289279938	0.15970478951931	0.282401382923126	0.0358334481716156
1.92229664325714	-0.58062744140625	-1.60062146186829	0.159624576568604	0.282262831926346	0.0356278754770756
1.92230260372162	-0.585735380649567	-1.60012793540955	0.159484773874283	0.282064467668533	0.0355407707393169
1.91744780540466	-0.587784230709076	-1.58885097503662	0.159475162625313	0.282009720802307	0.0354095064103603
1.92441642284393	-0.583262860774994	-1.5816513299942	0.15930187702179	0.281776517629623	0.0352361127734184
1.92170095443726	-0.582320034503937	-1.58253026008606	0.159225702285767	0.281607538461685	0.035002201795578
1.91893994808197	-0.583491325378418	-1.59380078315735	0.159156143665314	0.281516075134277	0.0348046459257603
1.92029857635498	-0.585143208503723	-1.59489476680756	0.159027084708214	0.281348794698715	0.0345422402024269
1.91819620132446	-0.586394071578979	-1.59329223632813	0.158981844782829	0.281190812587738	0.0344063825905323
1.91484701633453	-0.591084778308868	-1.59107279777527	0.158891007304192	0.281071335077286	0.0343234091997147
1.91698384284973	-0.589238584041595	-1.57641887664795	0.15867380797863	0.280967503786087	0.0341519229114056
1.92084991931915	-0.586837291717529	-1.58230423927307	0.158639833331108	0.280767947435379	0.0339767374098301
1.91754412651062	-0.584765613079071	-1.5964971780777	0.158615365624428	0.280686765909195	0.0337371230125427
1.91755414009094	-0.5867800116539	-1.60046744346619	0.158560186624527	0.280606120824814	0.0334160029888153
1.91253793239594	-0.591953575611115	-1.58446061611176	0.158389419317245	0.280534595251083	0.0331491678953171
1.90158605575562	-0.592014789581299	-1.58462584018707	0.158457010984421	0.280513823032379	0.0329462327063084
1.90233528614044	-0.588902294635773	-1.57796335220337	0.158314988017082	0.280357211828232	0.0327768921852112
1.90336787700653	-0.586957156658173	-1.59121489524841	0.158333048224449	0.280310392379761	0.0325038284063339
1.89632987976074	-0.589134693145752	-1.59473586082458	0.158264949917793	0.280315458774567	0.0322713181376457
1.89143347740173	-0.591718435287476	-1.58970069885254	0.158258661627769	0.280367434024811	0.0322596207261086
1.89264118671417	-0.585001826286316	-1.57888805866241	0.158266186714172	0.280370235443115	0.0321220755577087
1.88828361034393	-0.581071257591248	-1.57374727725983	0.158185049891472	0.280296504497528	0.0319180712103844
1.87956321239471	-0.583950221538544	-1.5901757478714	0.158238455653191	0.280386596918106	0.0316717512905598
1.87345850467682	-0.583959758281708	-1.58986115455627	0.158331602811813	0.280441731214523	0.031568955630064
1.87346184253693	-0.586355447769165	-1.58584082126617	0.1583231985569	0.280540943145752	0.0314796082675457
1.86922490596771	-0.586473882198334	-1.57380437850952	0.158253788948059	0.280543059110641	0.0314276330173016
1.8680853843689	-0.583397507667542	-1.58522284030914	0.15839821100235	0.280600249767303	0.0313153266906738
1.8661687374115	-0.583441317081451	-1.59496021270752	0.158482402563095	0.280795961618423	0.0312349554151297
1.86577439308167	-0.579842150211334	-1.59064674377441	0.158489987254143	0.280855029821396	0.0313058756291866
1.859011054039	-0.578416705131531	-1.57907891273499	0.158583253622055	0.280975669622421	0.0314790904521942
1.85473716259003	-0.572261273860931	-1.58652722835541	0.15866619348526	0.281126379966736	0.0314146317541599
1.85053014755249	-0.575511932373047	-1.59974122047424	0.158822804689407	0.281367957592011	0.0314350202679634
1.85329389572144	-0.574709534645081	-1.59766042232513	0.158813416957855	0.281521767377853	0.0315727591514587
1.84964573383331	-0.574527740478516	-1.59089636802673	0.158934906125069	0.281637132167816	0.0317055769264698
1.84587180614471	-0.570615291595459	-1.58807063102722	0.159024119377136	0.281831949949265	0.0317874401807785
1.84769701957703	-0.566099345684052	-1.59606981277466	0.159178912639618	0.281964302062988	0.0318927429616451
1.84737110137939	-0.563891530036926	-1.59722900390625	0.159316301345825	0.282117545604706	0.0320913642644882
1.84450697898865	-0.565512359142303	-1.60207533836365	0.15942408144474	0.282395720481873	0.0322989709675312
1.84421396255493	-0.56472510099411	-1.59708070755005	0.159596875309944	0.282587915658951	0.0326273627579212
1.84853065013885	-0.554061591625214	-1.59509921073914	0.159662440419197	0.282780587673187	0.0328854955732822
1.84916865825653	-0.55423241853714	-1.60419023036957	0.159771755337715	0.282843202352524	0.0330428369343281
1.84855544567108	-0.554119884967804	-1.60799145698547	0.159992039203644	0.283152610063553	0.0333554223179817
1.84672176837921	-0.551686346530914	-1.60610914230347	0.160125553607941	0.283418387174606	0.0337287448346615
1.8495808839798	-0.545046806335449	-1.6013298034668	0.160246729850769	0.283514738082886	0.0339810103178024
1.84709024429321	-0.544588327407837	-1.602215051651	0.16037854552269	0.28367155790329	0.0341736525297165
1.84783136844635	-0.539807736873627	-1.61950969696045	0.160641998052597	0.283816128969193	0.034266535192728
1.84713459014893	-0.546202182769775	-1.62282145023346	0.160732373595238	0.284141719341278	0.0346125401556492
1.85006654262543	-0.538545429706573	-1.61238610744476	0.160773679614067	0.28425407409668	0.0348968282341957
1.84811973571777	-0.537093818187714	-1.61741864681244	0.160987064242363	0.284414768218994	0.0351012647151947
1.8478399515152	-0.536210417747498	-1.63332259654999	0.161102175712585	0.284563302993774	0.0352814011275768
1.8503805398941	-0.533313095569611	-1.64004588127136	0.161315485835075	0.284769386053085	0.0355637185275555
1.85239803791046	-0.53254771232605	-1.62972819805145	0.161429613828659	0.284867525100708	0.0358694456517696
1.85452079772949	-0.527007222175598	-1.62672078609467	0.161599680781364	0.284973114728928	0.0360816866159439
1.85177671909332	-0.526463091373444	-1.64110219478607	0.161649689078331	0.285117298364639	0.0362061858177185
1.85664808750153	-0.524880468845367	-1.65273988246918	0.161845952272415	0.28529155254364	0.0364952608942986
1.86016762256622	-0.52605801820755	-1.6434600353241	0.161964237689972	0.285382926464081	0.0368194356560707
1.86278092861176	-0.521623134613037	-1.6417121887207	0.162103444337845	0.28550711274147	0.0370166823267937
1.85795366764069	-0.519227564334869	-1.65911078453064	0.162274479866028	0.285689175128937	0.0372037403285503
1.8629162311554	-0.522233664989471	-1.66630613803864	0.162415698170662	0.285815715789795	0.0375279299914837
1.86641144752502	-0.520520567893982	-1.65712976455688	0.162620350718498	0.286000400781631	0.0380279496312141
1.87180829048157	-0.515868544578552	-1.65923810005188	0.162638574838638	0.286096662282944	0.0383465848863125
1.87255358695984	-0.518042266368866	-1.6682790517807	0.162831604480743	0.286193907260895	0.0385673493146896
1.87936735153198	-0.516153037548065	-1.68343806266785	0.163019567728043	0.286323517560959	0.0388047508895397
1.88370883464813	-0.514730453491211	-1.67784571647644	0.163191050291061	0.28648453950882	0.0391619801521301
1.88576436042786	-0.507831811904907	-1.67577660083771	0.163274362683296	0.286606162786484	0.0394363217055798
1.88596498966217	-0.511432588100433	-1.68137168884277	0.163383439183235	0.286667436361313	0.0395975597202778
1.88641655445099	-0.508302450180054	-1.70210421085358	0.163616970181465	0.286870181560516	0.0397934727370739
1.88785898685455	-0.514586448669434	-1.70117783546448	0.163726449012756	0.28705108165741	0.0401675701141357
1.88838815689087	-0.509473145008087	-1.69059109687805	0.163830891251564	0.287144660949707	0.0403860658407211
1.88910186290741	-0.508517980575562	-1.70004284381866	0.163970068097115	0.287218689918518	0.0404608100652695
1.89296698570251	-0.509737551212311	-1.71624457836151	0.164148196578026	0.287339836359024	0.040637768805027
1.88987159729004	-0.511076211929321	-1.7146167755127	0.164259016513824	0.287474036216736	0.0409159176051617
1.89681732654572	-0.505945086479187	-1.71182477474213	0.164345920085907	0.287505447864532	0.0411287061870098
1.89724469184875	-0.507159233093262	-1.72644579410553	0.164497300982475	0.287742525339127	0.0412988774478436
1.90427875518799	-0.5074183344841	-1.72243893146515	0.164640516042709	0.287786722183228	0.0415879376232624
1.90069270133972	-0.507159113883972	-1.71589994430542	0.164693012833595	0.287907272577286	0.0418373495340347
1.90791130065918	-0.504807472229004	-1.73566520214081	0.164892107248306	0.287896752357483	0.0418523475527763
1.90588283538818	-0.508855164051056	-1.74714910984039	0.164999440312386	0.288048267364502	0.0420517399907112
1.91277432441711	-0.507362365722656	-1.73441755771637	0.165067002177238	0.288145452737808	0.0424368679523468
1.91722011566162	-0.500845015048981	-1.73638665676117	0.165156647562981	0.288131475448608	0.0426065064966679
1.92187929153442	-0.504985988140106	-1.74562311172485	0.165242582559586	0.288196176290512	0.0427909977734089
1.92084455490112	-0.504403173923492	-1.74648880958557	0.16537207365036	0.288298428058624	0.0430225133895874
1.92445850372314	-0.505905091762543	-1.74237298965454	0.16546319425106	0.288341403007507	0.0431403107941151
1.92823481559753	-0.502687275409698	-1.75762057304382	0.165625631809235	0.288330018520355	0.043123047798872
1.92989909648895	-0.509729385375977	-1.76069605350494	0.165577113628387	0.288489073514938	0.0432647652924061
1.93309986591339	-0.503113806247711	-1.75677883625031	0.165643781423569	0.288473099470139	0.0434920117259026
1.93532204627991	-0.499408841133118	-1.75611519813538	0.165733277797699	0.288439005613327	0.0434828959405422
1.93826282024384	-0.50280487537384	-1.77182042598724	0.165811747312546	0.288492321968079	0.0436130501329899
1.93939518928528	-0.503595590591431	-1.76732659339905	0.165963903069496	0.288526237010956	0.0438868328928947
1.94320869445801	-0.495520830154419	-1.76603984832764	0.165927484631538	0.288560301065445	0.0440157391130924
1.94724774360657	-0.497016966342926	-1.77740001678467	0.165988221764565	0.288548946380615	0.0440641567111015
1.95117735862732	-0.495519608259201	-1.7807822227478	0.166034981608391	0.288567632436752	0.0441919676959515
1.95347392559052	-0.495540469884872	-1.76543772220612	0.16598342359066	0.288451284170151	0.0443216748535633
1.95816659927368	-0.491465061903	-1.77812600135803	0.16606479883194	0.288394331932068	0.044271107763052
1.95668601989746	-0.497804284095764	-1.7832258939743	0.166037380695343	0.288418412208557	0.0443416573107243
1.9633846282959	-0.495482742786407	-1.78239750862122	0.16607578098774	0.288341224193573	0.0444645807147026
1.96638596057892	-0.49113741517067	-1.78011691570282	0.166094928979874	0.288254052400589	0.0443564020097256
1.97074866294861	-0.490108996629715	-1.79372155666351	0.166025936603546	0.28814685344696	0.0442871376872063
1.96614873409271	-0.494370877742767	-1.79567134380341	0.166045099496841	0.288119494915009	0.0443442836403847
1.97135877609253	-0.493758171796799	-1.78687632083893	0.166074708104134	0.288036555051804	0.0444613918662071
1.97334551811218	-0.488461822271347	-1.78573191165924	0.165965527296066	0.287959188222885	0.0443814881145954
1.980677485466	-0.484723895788193	-1.79826903343201	0.165995940566063	0.287748694419861	0.0442945323884487
1.97827005386353	-0.489360153675079	-1.79339611530304	0.165968969464302	0.287723034620285	0.0443203300237656
1.98578798770905	-0.485813766717911	-1.78905069828033	0.165845185518265	0.287588536739349	0.0442701205611229
1.98465526103973	-0.487491279840469	-1.80620014667511	0.165891781449318	0.287427812814713	0.044092234224081
1.98724758625031	-0.491789817810059	-1.81024897098541	0.165888279676437	0.287442058324814	0.0440695844590664
1.98949253559113	-0.488624066114426	-1.80118954181671	0.165839716792107	0.287451654672623	0.0439922362565994
1.99301409721375	-0.486427009105682	-1.80487644672394	0.165871694684029	0.287333488464355	0.0438896901905537
1.99368572235107	-0.490894436836243	-1.82069432735443	0.165870636701584	0.287288188934326	0.0436814278364182
1.99447107315063	-0.49335178732872	-1.82024967670441	0.165927216410637	0.287280738353729	0.0437094382941723
1.9947624206543	-0.496815711259842	-1.8181848526001	0.165925055742264	0.287356793880463	0.0435913912951946
1.99919939041138	-0.501125156879425	-1.82977831363678	0.166044607758522	0.287426918745041	0.0434500724077225
1.99861967563629	-0.504796743392944	-1.83986759185791	0.16607066988945	0.287519931793213	0.0435400456190109
2.00404024124146	-0.502055168151855	-1.82555723190308	0.166178360581398	0.287521302700043	0.0436923019587994
2.00398254394531	-0.508676052093506	-1.8313490152359	0.166223958134651	0.287686675786972	0.0437636151909828
2.0103919506073	-0.514297068119049	-1.85796535015106	0.166410475969315	0.287843972444534	0.0439629070460796
2.01006293296814	-0.518896400928497	-1.85378992557526	0.166633278131485	0.288017123937607	0.0442808195948601
2.01441049575806	-0.519578278064728	-1.85135567188263	0.166755571961403	0.288162171840668	0.0444459244608879
2.01894307136536	-0.517698049545288	-1.87414050102234	0.166962549090385	0.288247048854828	0.0445676818490028
2.02442049980164	-0.525392174720764	-1.87988722324371	0.167114585638046	0.288423329591751	0.0449637360870838
2.029949426651	-0.520664572715759	-1.87889325618744	0.1673344373703	0.288555979728699	0.0453329607844353
2.03259038925171	-0.52421361207962	-1.89644730091095	0.167485490441322	0.288683891296387	0.0455591902136803
2.0347044467926	-0.528821647167206	-1.9130175113678	0.167764976620674	0.28896689414978	0.045933123677969
2.04227900505066	-0.530444085597992	-1.90270960330963	0.167852684855461	0.289040178060532	0.0464152134954929
2.05052042007446	-0.52959680557251	-1.92118680477142	0.168123975396156	0.289139360189438	0.0467985793948174
2.05748105049133	-0.532721519470215	-1.9349262714386	0.168349653482437	0.289320945739746	0.0472639091312885
2.0672881603241	-0.533534705638886	-1.93666410446167	0.168547913432121	0.289413154125214	0.047803346067667
2.06815481185913	-0.532893121242523	-1.94794964790344	0.168833345174789	0.289564698934555	0.0482086725533009
2.07803344726563	-0.532404839992523	-1.96427726745605	0.169080659747124	0.289788156747818	0.0487496666610241
2.0878279209137	-0.535229623317719	-1.97220468521118	0.169399306178093	0.290053188800812	0.0495012626051903
2.0862340927124	-0.541373491287231	-1.986701130867	0.169680655002594	0.290315270423889	0.0497645884752274
2.08539891242981	-0.545266270637512	-2.01038694381714	0.170099452137947	0.290654003620148	0.0501588582992554
2.08645248413086	-0.551657915115356	-2.00311660766602	0.170416012406349	0.290995240211487	0.0507560186088085
2.09578466415405	-0.552375018596649	-2.02504754066467	0.170851513743401	0.291229277849197	0.0511985458433628
2.09685802459717	-0.558048605918884	-2.04293847084045	0.171175003051758	0.291564643383026	0.0517091192305088
2.09751081466675	-0.560423731803894	-2.04450964927673	0.171575337648392	0.291893720626831	0.0523635111749172
2.1016902923584	-0.564863502979279	-2.06755638122559	0.172056004405022	0.292286813259125	0.052836500108242
2.09923076629639	-0.573475778102875	-2.08169651031494	0.172541260719299	0.292789101600647	0.0534452572464943
2.10172748565674	-0.573243975639343	-2.09970593452454	0.173054054379463	0.293190985918045	0.0539089702069759
2.10063481330872	-0.582841277122498	-2.12249183654785	0.173539504408836	0.293646365404129	0.0544553808867931
2.09924626350403	-0.586616516113281	-2.11907553672791	0.173998937010765	0.29415625333786	0.0551351979374886
2.10284733772278	-0.587319552898407	-2.15194439888	0.174631133675575	0.294596165418625	0.0555968023836613
2.10141348838806	-0.596211969852448	-2.15872550010681	0.175172805786133	0.295115232467651	0.0563158988952637
2.10071659088135	-0.598766207695007	-2.17886900901794	0.17570586502552	0.295559227466583	0.0568875856697559
2.09788537025452	-0.604947686195374	-2.19800209999084	0.176280930638313	0.29608479142189	0.0575265549123287
2.09412574768066	-0.607547402381897	-2.1990122795105	0.176850274205208	0.296487838029861	0.0583395585417748
2.09733867645264	-0.606631636619568	-2.22032308578491	0.177392661571503	0.296928435564041	0.0591038167476654
2.09086608886719	-0.611330807209015	-2.22882509231567	0.177952378988266	0.297359526157379	0.0600151158869267
2.09179949760437	-0.618358075618744	-2.24545454978943	0.178463116288185	0.29761004447937	0.0607995055615902
2.092440366745	-0.619245231151581	-2.26919794082642	0.179000779986382	0.297988146543503	0.0616226457059383
2.08751344680786	-0.616093754768372	-2.26498341560364	0.179601967334747	0.298383235931396	0.0624288767576218
2.07733535766602	-0.616537034511566	-2.29442977905273	0.180218994617462	0.2987941801548	0.0630773901939392
2.07724237442017	-0.613704562187195	-2.29486227035522	0.180663853883743	0.298951655626297	0.0640762895345688
2.07354998588562	-0.615090787410736	-2.31987571716309	0.18109729886055	0.299002438783646	0.0650031715631485
2.06708264350891	-0.616153359413147	-2.3202211856842	0.181608989834785	0.299183696508408	0.0659895837306976
2.06671571731567	-0.612947762012482	-2.33917045593262	0.18226945400238	0.299383938312531	0.0665272548794746
2.05616807937622	-0.618479251861572	-2.34755659103394	0.182908192276955	0.299649685621262	0.0666990429162979
2.04599928855896	-0.627230823040009	-2.35958552360535	0.183582782745361	0.299787402153015	0.0651619657874107
2.02572536468506	-0.621153771877289	-2.35875797271729	0.184276059269905	0.299933701753616	0.0646014511585236
2.00636577606201	-0.610807120800018	-2.3574161529541	0.184566527605057	0.299426108598709	0.0648533925414085
2.01969122886658	-0.626993775367737	-2.34493088722229	0.18451689183712	0.298649728298187	0.0652540177106857
2.03264594078064	-0.624125480651855	-2.34586668014526	0.184809476137161	0.29821440577507	0.0651243850588799
2.03714323043823	-0.623405396938324	-2.35230827331543	0.185592040419579	0.298177242279053	0.0655376464128494
2.03650045394897	-0.626185059547424	-2.35621118545532	0.186302736401558	0.298295140266418	0.0660920888185501
2.04182863235474	-0.631676971912384	-2.36559748649597	0.187132656574249	0.298609584569931	0.0667888000607491
2.04149842262268	-0.62415212392807	-2.3758704662323	0.187834784388542	0.298822551965714	0.0673384815454483
2.03264474868774	-0.624135911464691	-2.37830543518066	0.188518598675728	0.299157351255417	0.0681086257100105
2.01841878890991	-0.617943108081818	-2.4049084186554	0.189340144395828	0.299403637647629	0.0688484683632851
2.0105140209198	-0.61337274312973	-2.39732122421265	0.19013386964798	0.29979807138443	0.0697324126958847
2.00471448898315	-0.608070611953735	-2.42389392852783	0.190992623567581	0.299985855817795	0.0704397410154343
1.99843275547028	-0.601565539836884	-2.41137742996216	0.191575393080711	0.300212919712067	0.0714266374707222
1.9984940290451	-0.591031134128571	-2.42668128013611	0.192220166325569	0.300334632396698	0.0722503811120987
2.00040745735168	-0.584392964839935	-2.42504215240479	0.192841380834579	0.300348997116089	0.0732439607381821
2.00838589668274	-0.577856957912445	-2.43785047531128	0.193363636732101	0.300311833620071	0.0739809647202492
2.00884032249451	-0.576820075511932	-2.42291951179504	0.193919867277145	0.300383657217026	0.0748474895954132
2.01272702217102	-0.577986776828766	-2.44565081596375	0.194552630186081	0.300471961498261	0.0754226073622704
2.01260328292847	-0.5738525390625	-2.44746589660645	0.19519430398941	0.300570249557495	0.0759925320744514
2.01255822181702	-0.571927785873413	-2.45105147361755	0.195753917098045	0.300544708967209	0.0764477625489235
2.01427364349365	-0.56516432762146	-2.46210813522339	0.196396097540855	0.300509721040726	0.0767212361097336
2.01010942459106	-0.567318737506866	-2.45991325378418	0.196894824504852	0.300469934940338	0.0770358145236969
2.01005887985229	-0.569561302661896	-2.46529006958008	0.197451069951057	0.300447911024094	0.0771958827972412
2.00545167922974	-0.56329345703125	-2.4646577835083	0.198036685585976	0.300246804952621	0.0774850100278854
1.99823009967804	-0.568674564361572	-2.48076820373535	0.19853749871254	0.300110936164856	0.0776422321796417
1.99092698097229	-0.564189255237579	-2.46696352958679	0.199067682027817	0.299890249967575	0.0777684226632118
1.98691487312317	-0.558848738670349	-2.48262333869934	0.199577122926712	0.299605906009674	0.0778144896030426
1.98256325721741	-0.556691527366638	-2.46909809112549	0.199913144111633	0.299395620822906	0.0779249593615532
1.98649871349335	-0.557193696498871	-2.46963906288147	0.200228497385979	0.29896953701973	0.0783193483948708
1.99371671676636	-0.553987443447113	-2.46463131904602	0.200662836432457	0.298654556274414	0.0783465877175331
1.99322044849396	-0.560994207859039	-2.46224069595337	0.201071336865425	0.298521637916565	0.0783993005752563
2.0007266998291	-0.55704665184021	-2.46521735191345	0.201398655772209	0.298044294118881	0.0785061791539192
2.00500345230103	-0.556439697742462	-2.44520378112793	0.201739653944969	0.297666609287262	0.0787721276283264
2.00834178924561	-0.55783349275589	-2.45715403556824	0.202178835868835	0.297324061393738	0.0788243636488914
2.00896906852722	-0.558196544647217	-2.4592137336731	0.202528595924377	0.296917915344238	0.0790180861949921
2.00974321365356	-0.555100798606873	-2.45994901657104	0.202920064330101	0.296499222517014	0.0789834186434746
2.00633239746094	-0.555496573448181	-2.44350051879883	0.203194439411163	0.296005040407181	0.0790096744894981
2.00798082351685	-0.557735860347748	-2.43799614906311	0.203434213995934	0.29539543390274	0.0792031511664391
2.01544237136841	-0.549991309642792	-2.4421215057373	0.203695073723793	0.294733703136444	0.0792804807424545
2.01551008224487	-0.55230587720871	-2.42543077468872	0.203978881239891	0.294252842664719	0.0793448910117149
2.01846528053284	-0.552739262580872	-2.42650842666626	0.20408584177494	0.293502330780029	0.0795469209551811
2.02390813827515	-0.549044728279114	-2.40859699249268	0.20434482395649	0.29287976026535	0.0798802003264427
2.03080606460571	-0.548814296722412	-2.41627860069275	0.204723834991455	0.292214840650558	0.079990915954113
2.02997469902039	-0.544880926609039	-2.39822316169739	0.204903945326805	0.291545629501343	0.0801548510789871
2.02937078475952	-0.547246098518372	-2.40596294403076	0.205108597874641	0.290897071361542	0.0799777582287788
2.0330228805542	-0.546700537204742	-2.38604021072388	0.205215707421303	0.290217816829681	0.0800468549132347
2.03578186035156	-0.540298819541931	-2.37453103065491	0.205448284745216	0.289539515972137	0.081245131790638
2.03908038139343	-0.510303676128387	-2.38017606735229	0.205746412277222	0.288916230201721	0.0839791595935822
2.03094744682312	-0.498521000146866	-2.37866640090942	0.205894410610199	0.288538813591003	0.085927739739418
2.02873516082764	-0.478952139616013	-2.38135743141174	0.205943718552589	0.287912160158157	0.0873992443084717
2.0268714427948	-0.460086971521378	-2.36766266822815	0.205898314714432	0.287309467792511	0.0890668630599976
2.0247790813446	-0.447760730981827	-2.37856245040894	0.205853745341301	0.286675959825516	0.0901416838169098
2.01992893218994	-0.435430973768234	-2.36977529525757	0.205783233046532	0.286158442497253	0.0909835025668144
2.01438236236572	-0.434191137552261	-2.36622214317322	0.205645605921745	0.285658001899719	0.0917034447193146
2.00961017608643	-0.425940692424774	-2.37118077278137	0.205688685178757	0.285267174243927	0.0919950380921364
2.00862121582031	-0.419076502323151	-2.35493445396423	0.205606564879417	0.284793794155121	0.0922522097826004
2.00578045845032	-0.41810530424118	-2.35950541496277	0.205469235777855	0.284429132938385	0.092642143368721
2.00413107872009	-0.414239913225174	-2.36548280715942	0.205467864871025	0.28384867310524	0.0926029235124588
1.99865710735321	-0.416446357965469	-2.34731197357178	0.205269008874893	0.283430129289627	0.0925950780510902
1.99580609798431	-0.419145375490189	-2.34763741493225	0.205292105674744	0.28297284245491	0.0925185084342957
1.99582242965698	-0.419402152299881	-2.34100747108459	0.205240607261658	0.282583236694336	0.0923638641834259
1.99573040008545	-0.417198121547699	-2.34176921844482	0.205251753330231	0.282154530286789	0.0921973809599876
1.98964810371399	-0.419173628091812	-2.33882308006287	0.205125108361244	0.281588077545166	0.0920593068003654
1.98912084102631	-0.420082718133926	-2.31896781921387	0.205041229724884	0.281085520982742	0.0920221656560898
1.98917627334595	-0.424370259046555	-2.32512760162354	0.204986467957497	0.280653953552246	0.0918536633253098
1.99133014678955	-0.419492304325104	-2.32063293457031	0.205125942826271	0.280045509338379	0.0917903408408165
1.98853361606598	-0.423986494541168	-2.30890583992004	0.205147966742516	0.27949646115303	0.0915883705019951
1.98569905757904	-0.424446582794189	-2.31031036376953	0.205121487379074	0.278988987207413	0.0913397148251534
1.98732697963715	-0.423822790384293	-2.30041646957397	0.205127447843552	0.278501927852631	0.0913113057613373
1.98479533195496	-0.427412420511246	-2.29472327232361	0.205319359898567	0.277994006872177	0.0912024974822998
1.98002195358276	-0.427406519651413	-2.29140663146973	0.20542611181736	0.277477532625198	0.0912133008241653
1.98138856887817	-0.423643290996552	-2.28386187553406	0.205406591296196	0.27702122926712	0.0912083610892296
1.9848872423172	-0.422914117574692	-2.2830502986908	0.205479070544243	0.276442676782608	0.0910134166479111
1.9800386428833	-0.424001723527908	-2.28339028358459	0.205565333366394	0.276041597127914	0.0907917320728302
1.97573709487915	-0.429551243782043	-2.27878618240356	0.205575346946716	0.275673151016235	0.0906445980072021
1.98046576976776	-0.427158981561661	-2.27428865432739	0.205540701746941	0.275193989276886	0.0906097218394279
1.98358881473541	-0.427983969449997	-2.26553153991699	0.205538436770439	0.274883776903152	0.0908352360129356
1.98658561706543	-0.429696202278137	-2.27195191383362	0.205578103661537	0.274599671363831	0.0907401889562607
1.98739373683929	-0.432467103004456	-2.26849150657654	0.205537483096123	0.274295002222061	0.0907568037509918
1.98722755908966	-0.437211334705353	-2.26279067993164	0.205678358674049	0.274020403623581	0.0907640978693962
1.9939432144165	-0.436897695064545	-2.26307272911072	0.205810323357582	0.27371209859848	0.0907525718212128
1.99615800380707	-0.437963992357254	-2.25315237045288	0.205985262989998	0.273484706878662	0.0908068045973778
1.99841940402985	-0.438873380422592	-2.26529455184937	0.206137016415596	0.273326873779297	0.0904774814844131
1.99220705032349	-0.441518425941467	-2.25406408309937	0.206242054700851	0.273120880126953	0.0903866067528725
1.99152636528015	-0.443421602249146	-2.25460767745972	0.206443592905998	0.272854626178741	0.0902662500739098
1.98725640773773	-0.442506343126297	-2.25774526596069	0.206529393792152	0.272709429264069	0.0900275707244873
1.98689377307892	-0.439957827329636	-2.25283741950989	0.206518143415451	0.272460371255875	0.0900778397917748
1.98520410060883	-0.435919344425201	-2.24493908882141	0.206533819437027	0.272101104259491	0.089995376765728
1.98866820335388	-0.437459588050842	-2.24319577217102	0.206632748246193	0.271922439336777	0.0901303589344025
1.99473369121552	-0.43761670589447	-2.24787783622742	0.206788420677185	0.271721661090851	0.0900092497467995
1.99795114994049	-0.442320168018341	-2.2405743598938	0.20693302154541	0.271523922681808	0.0899595618247986
1.99150252342224	-0.441974759101868	-2.23601269721985	0.207162141799927	0.2713922560215	0.0896123722195625
1.98908483982086	-0.442050516605377	-2.24052262306213	0.207332909107208	0.271452218294144	0.0900204032659531
1.98439574241638	-0.433485388755798	-2.23832130432129	0.207357406616211	0.271333068609238	0.0903425514698029
1.98365592956543	-0.433370769023895	-2.24181270599365	0.207465663552284	0.271194845438004	0.0907170549035072
1.98220539093018	-0.426342517137527	-2.23690557479858	0.207685068249702	0.270944625139236	0.0909759551286697
1.97929775714874	-0.419784039258957	-2.23561453819275	0.20786352455616	0.27074271440506	0.0913652330636978
1.9818069934845	-0.416348189115524	-2.2443528175354	0.208174765110016	0.270409107208252	0.091558113694191
1.97283625602722	-0.415479719638824	-2.23139953613281	0.208431094884872	0.270112693309784	0.0917839407920837
1.97086942195892	-0.414047092199326	-2.22983574867249	0.208736896514893	0.26980447769165	0.0920886695384979
1.97577273845673	-0.410487443208694	-2.23109769821167	0.208995550870895	0.269477158784866	0.0922654792666435
1.97595155239105	-0.406178504228592	-2.22290277481079	0.209241852164268	0.269290536642075	0.0925761684775352
1.97992563247681	-0.403409063816071	-2.228919506073	0.209430828690529	0.26887434720993	0.0928293168544769
1.97665584087372	-0.401462018489838	-2.22287750244141	0.209781810641289	0.268448650836945	0.0933333337306976
1.97723603248596	-0.397093176841736	-2.22474265098572	0.210117623209953	0.268087595701218	0.0935623422265053
1.97702729701996	-0.38752070069313	-2.21518015861511	0.210358396172523	0.267749726772308	0.0940276086330414
1.97617042064667	-0.385167598724365	-2.21420860290527	0.210487574338913	0.267451673746109	0.0946168154478073
1.97585141658783	-0.376862496137619	-2.21239495277405	0.210649684071541	0.267017066478729	0.0951565504074097
1.97088122367859	-0.373302042484283	-2.20706486701965	0.210821539163589	0.266688615083694	0.0958132967352867
1.96800661087036	-0.370536595582962	-2.21033310890198	0.210842192173004	0.26644641160965	0.0961648896336555
1.97103345394135	-0.357187360525131	-2.2018609046936	0.21095797419548	0.265971332788467	0.0968077778816223
1.96574652194977	-0.348849534988403	-2.20017600059509	0.211023420095444	0.265588104724884	0.0976279675960541
1.96544194221497	-0.341669917106628	-2.20203113555908	0.211227923631668	0.265179961919785	0.0981521755456924
1.95545256137848	-0.337739080190659	-2.18912720680237	0.211278602480888	0.264707297086716	0.0985942259430885
1.95655429363251	-0.335697919130325	-2.19332551956177	0.211347386240959	0.264362514019012	0.0991390720009804
1.95350682735443	-0.326033920049667	-2.19014191627502	0.21145310997963	0.263923317193985	0.0995276868343353
1.94637131690979	-0.322184771299362	-2.18525791168213	0.211501687765121	0.263599872589111	0.100066259503365
1.94263672828674	-0.317131727933884	-2.19484639167786	0.211711391806602	0.263010799884796	0.100356720387936
1.94035029411316	-0.312437504529953	-2.18258857727051	0.211835607886314	0.262540340423584	0.100771173834801
1.94299459457397	-0.311028122901917	-2.17971205711365	0.21202327311039	0.262087821960449	0.100920386612415
1.94118738174438	-0.304651409387589	-2.17474389076233	0.212029933929443	0.261629790067673	0.101098842918873
1.93662309646606	-0.307874888181686	-2.1702446937561	0.21200342476368	0.261307805776596	0.101378105580807
1.93471908569336	-0.308691471815109	-2.16889786720276	0.211969435214996	0.260797560214996	0.101276636123657
1.93034100532532	-0.307389855384827	-2.1550235748291	0.211762979626656	0.260236918926239	0.100819393992424
1.91433548927307	-0.306280821561813	-2.15021300315857	0.211393490433693	0.259773522615433	0.100043244659901
1.88744723796844	-0.295890688896179	-2.14247822761536	0.210568949580193	0.259068578481674	0.0987730920314789
1.89442110061646	-0.303519278764725	-2.13360071182251	0.20936219394207	0.258409947156906	0.0989482626318932
1.90737903118134	-0.278698474168777	-2.15039801597595	0.20956352353096	0.258356183767319	0.100010402500629
1.91432666778564	-0.278584539890289	-2.14067697525024	0.20994259417057	0.257926195859909	0.100999891757965
1.91967606544495	-0.279861509799957	-2.13281607627869	0.210309445858002	0.257463425397873	0.101143971085548
1.92369329929352	-0.284132361412048	-2.11981010437012	0.21074615418911	0.257551521062851	0.101037368178368
1.92425584793091	-0.291337728500366	-2.13229203224182	0.211114376783371	0.257347702980042	0.100654907524586
1.91994333267212	-0.282407462596893	-2.12066960334778	0.21139058470726	0.257326781749725	0.100638657808304
1.90451514720917	-0.280342608690262	-2.13905477523804	0.211717873811722	0.257469058036804	0.100883208215237
1.8944057226181	-0.274097174406052	-2.13418745994568	0.211876675486565	0.257451951503754	0.100587829947472
1.8661128282547	-0.268093794584274	-2.12455701828003	0.211778670549393	0.257445275783539	0.0996121689677238
1.84759771823883	-0.267400503158569	-2.13488173484802	0.211074456572533	0.257352411746979	0.0985636860132217
1.84949243068695	-0.247978463768959	-2.12788820266724	0.210603043437004	0.257431834936142	0.100004971027374
1.84840297698975	-0.224463850259781	-2.12491941452026	0.210400193929672	0.257743924856186	0.101824253797531
1.86332988739014	-0.246517956256866	-2.11896276473999	0.210485607385635	0.258130431175232	0.103532016277313
1.87438297271729	-0.269131392240524	-2.1360137462616	0.211016520857811	0.258872330188751	0.103984951972961
1.86914849281311	-0.276535212993622	-2.15014123916626	0.211722776293755	0.259442776441574	0.103705704212189
1.85079228878021	-0.283245623111725	-2.16970539093018	0.212314516305923	0.259948462247849	0.102983675897121
1.837557554245	-0.281544148921967	-2.18248844146729	0.213107660412788	0.260456711053848	0.102179683744907
1.8310524225235	-0.290640443563461	-2.16549324989319	0.213547945022583	0.260850727558136	0.101615928113461
1.84152674674988	-0.30442214012146	-2.16961574554443	0.213925138115883	0.261156141757965	0.101024024188519
1.86245048046112	-0.293094485998154	-2.16758275032043	0.214125171303749	0.26127216219902	0.100937254726887
1.84472644329071	-0.310469955205917	-2.17365622520447	0.214093491435051	0.261717766523361	0.100515082478523
1.82925534248352	-0.316365599632263	-2.18764758110046	0.21434611082077	0.26179426908493	0.0996737033128738
1.81450366973877	-0.324142754077911	-2.19604468345642	0.214358568191528	0.262241393327713	0.0991319417953491
1.8022997379303	-0.339142620563507	-2.20631909370422	0.214230343699455	0.262523889541626	0.0984823107719421
1.79042959213257	-0.35022845864296	-2.19560098648071	0.214146971702576	0.262573778629303	0.097977377474308
1.78712606430054	-0.362295418977737	-2.19842314720154	0.21425361931324	0.262651085853577	0.0976291224360466
1.78313136100769	-0.36974909901619	-2.19837856292725	0.214291408658028	0.262713074684143	0.0968495234847069
1.77507066726685	-0.388490498065948	-2.19412088394165	0.214303135871887	0.262673079967499	0.0959838107228279
1.76629292964935	-0.399879157543182	-2.19713163375854	0.214155599474907	0.262640774250031	0.0944228619337082
1.76048064231873	-0.416939377784729	-2.185631275177	0.213781133294106	0.2625532746315	0.092467725276947
1.73722207546234	-0.432840049266815	-2.19377875328064	0.213297322392464	0.262769013643265	0.09007428586483
1.71017777919769	-0.448242634534836	-2.1820867061615	0.212530612945557	0.262679249048233	0.0872801691293716
1.69532930850983	-0.463851988315582	-2.19532752037048	0.211830824613571	0.262697488069534	0.0850688889622688
1.68759751319885	-0.466944187879562	-2.18482542037964	0.211724400520325	0.262899100780487	0.084169864654541
1.6840033531189	-0.480470716953278	-2.18946433067322	0.211679324507713	0.26310396194458	0.0834211558103561
1.67796921730042	-0.48169133067131	-2.17981290817261	0.211606860160828	0.263124048709869	0.0827915593981743
1.67551004886627	-0.487828403711319	-2.18399930000305	0.211249873042107	0.263435691595078	0.0824626907706261
1.67850136756897	-0.474050223827362	-2.17535042762756	0.211080878973007	0.263696402311325	0.0829484760761261
1.67003357410431	-0.46955344080925	-2.18424415588379	0.211039870977402	0.263966083526611	0.0837776735424995
1.65552937984467	-0.464786976575851	-2.17965269088745	0.210906431078911	0.264141112565994	0.0846700519323349
1.64030742645264	-0.462836086750031	-2.19478416442871	0.211018398404121	0.264372587203979	0.0853026583790779
1.62842071056366	-0.453042060136795	-2.18476128578186	0.211064651608467	0.264467626810074	0.085812933743
1.6163923740387	-0.444728791713715	-2.1925036907196	0.211138069629669	0.264398336410522	0.0863363966345787
1.60133039951324	-0.437528312206268	-2.18421912193298	0.211153164505959	0.26433727145195	0.087096780538559
1.59121787548065	-0.436810523271561	-2.19189214706421	0.211276322603226	0.264203161001205	0.0876335725188255
1.57862985134125	-0.432450294494629	-2.18010568618774	0.211454942822456	0.263913750648499	0.0877359732985497
1.58197283744812	-0.419365584850311	-2.1879415512085	0.211542889475822	0.263780325651169	0.08844193816185
1.56679511070251	-0.406466960906982	-2.17581248283386	0.211403101682663	0.263196676969528	0.0890748053789139
1.55380427837372	-0.413396328687668	-2.16017532348633	0.211470499634743	0.262651771306992	0.0896576717495918
1.52175664901733	-0.406266868114471	-2.16177153587341	0.211437150835991	0.262265712022781	0.0885046273469925
1.49227094650269	-0.404513388872147	-2.15001440048218	0.210514530539513	0.261346369981766	0.0878680646419525
1.48308873176575	-0.382321715354919	-2.15975284576416	0.210267201066017	0.260515689849854	0.0886236578226089
1.48101806640625	-0.363151341676712	-2.13646292686462	0.210159361362457	0.259725779294968	0.0900816544890404
1.4888002872467	-0.378886133432388	-2.15105533599854	0.21056079864502	0.259125798940659	0.0916387736797333
1.48231637477875	-0.354957342147827	-2.1196346282959	0.21080307662487	0.258474946022034	0.0926524996757507
1.4974068403244	-0.343267381191254	-2.11377263069153	0.210978925228119	0.257824331521988	0.0937794595956802
1.47204637527466	-0.34377521276474	-2.12175035476685	0.211221292614937	0.257515966892242	0.0936538055539131
1.42546665668488	-0.348075330257416	-2.11565637588501	0.211228847503662	0.257311522960663	0.0916610136628151
1.40625631809235	-0.350405424833298	-2.10496616363525	0.210477605462074	0.256771326065063	0.0873904898762703
1.41462302207947	-0.384026944637299	-2.08686590194702	0.20977309346199	0.256430119276047	0.0822417885065079
1.40357935428619	-0.417799979448318	-2.10407304763794	0.209549471735954	0.256604790687561	0.0798575207591057
1.35506975650787	-0.378940641880035	-2.06427931785584	0.208901733160019	0.25634977221489	0.079973578453064
1.35529565811157	-0.351878941059113	-2.05434560775757	0.207626029849052	0.255468130111694	0.0813902765512466
1.35673451423645	-0.332726657390594	-2.0778477191925	0.208264693617821	0.255436331033707	0.0855559259653091
1.3109438419342	-0.289442986249924	-2.07875442504883	0.209129422903061	0.25505056977272	0.0874612480401993
1.2746399641037	-0.247915610671043	-2.01492667198181	0.208532854914665	0.253650844097137	0.0863011404871941
1.28736281394958	-0.269462823867798	-2.04363989830017	0.208537831902504	0.253691107034683	0.0854194536805153
1.30514824390411	-0.255838632583618	-2.06753921508789	0.208857253193855	0.253295719623566	0.0876702219247818
1.31082236766815	-0.220175713300705	-2.01507806777954	0.208519443869591	0.25190207362175	0.0904577597975731
1.33245086669922	-0.239545255899429	-2.03163814544678	0.208600327372551	0.251460611820221	0.0915000811219215
1.33583509922028	-0.22542816400528	-2.0108470916748	0.208609089255333	0.250596612691879	0.091556690633297
1.33416569232941	-0.225714862346649	-1.99973559379578	0.208487346768379	0.249735578894615	0.0925877168774605
1.31441378593445	-0.197006568312645	-1.99591767787933	0.209003880620003	0.249185591936111	0.093352884054184
1.3020236492157	-0.170341357588768	-1.99698913097382	0.209475100040436	0.248312622308731	0.0936976745724678
1.28925454616547	-0.154925912618637	-2.00361227989197	0.209829121828079	0.248021095991135	0.0954309701919556
1.26236271858215	-0.14469601213932	-2.00681161880493	0.210409253835678	0.247519791126251	0.0966100618243217
1.26269638538361	-0.134909480810165	-1.98134982585907	0.210362270474434	0.246607169508934	0.0975345894694328
1.28217554092407	-0.116779409348965	-1.98703956604004	0.210641235113144	0.246298864483833	0.0989935249090195
1.2767539024353	-0.101085565984249	-1.97017300128937	0.210694894194603	0.245837211608887	0.0997424423694611
1.25723338127136	-0.1074278652668	-1.97300446033478	0.210772499442101	0.245405122637749	0.10053688287735
1.24735903739929	-0.0790274664759636	-1.96486639976501	0.210869625210762	0.245040655136108	0.101295746862888
1.23440408706665	-0.0514286458492279	-1.9715701341629	0.210929587483406	0.24454602599144	0.101767033338547
1.22515285015106	-0.0498881414532661	-1.97425389289856	0.211052030324936	0.244307428598404	0.102394513785839
1.21164047718048	-0.0446642488241196	-1.96634078025818	0.211215123534203	0.243838429450989	0.102837823331356
1.20743358135223	-0.0274906121194363	-1.95579552650452	0.211174935102463	0.243514001369476	0.103614404797554
1.20228266716003	-0.0146785778924823	-1.96682286262512	0.211137816309929	0.243190139532089	0.104178175330162
1.18523263931274	-0.00404309295117855	-1.94741058349609	0.210878431797028	0.24300990998745	0.104624427855015
1.18094086647034	0.0193841159343719	-1.96101248264313	0.210954919457436	0.242330655455589	0.104960404336452
1.16958630084991	0.0283233635127544	-1.943598985672	0.211082100868225	0.24156579375267	0.105054058134556
1.17469358444214	0.0394897162914276	-1.95652461051941	0.2113426476717	0.240642711520195	0.104998506605625
1.17458426952362	0.0346219539642334	-1.94061207771301	0.210994958877563	0.239726334810257	0.105229899287224
1.17256641387939	0.0449974425137043	-1.9370368719101	0.210664734244347	0.238854825496674	0.105546191334724
1.16186344623566	0.0514351576566696	-1.9173082113266	0.209917306900024	0.237885326147079	0.106205761432648
1.16869163513184	0.0668369382619858	-1.9041063785553	0.209677323698997	0.236344024538994	0.106678485870361
1.17458939552307	0.0887592285871506	-1.84008753299713	0.210037484765053	0.233566522598267	0.106375895440578
1.1708048582077	0.0948987528681755	-1.81024980545044	0.210842251777649	0.231661692261696	0.106303125619888
1.21024930477142	0.0966922417283058	-1.76086556911469	0.211730495095253	0.229643434286118	0.106955796480179
1.25087058544159	0.0997020453214645	-1.7456568479538	0.212649002671242	0.227942958474159	0.107826091349125
1.26995873451233	0.103559002280235	-1.70891511440277	0.2133809030056	0.226311698555946	0.107930824160576
1.28283619880676	0.0954634621739388	-1.69317102432251	0.214152470231056	0.224824905395508	0.107440359890461
1.29370069503784	0.0997483283281326	-1.66868805885315	0.21478371322155	0.223427712917328	0.107306137681007
1.29916882514954	0.107103459537029	-1.65189397335052	0.21546733379364	0.221987128257751	0.107038863003254
1.29884052276611	0.119429402053356	-1.62776160240173	0.216232314705849	0.220740303397179	0.106515415012836
1.29707646369934	0.13116991519928	-1.62687301635742	0.216911718249321	0.219658330082893	0.105092160403728
1.30449783802032	0.130977615714073	-1.58870804309845	0.217100068926811	0.218399703502655	0.104354120790958
1.31649446487427	0.138714522123337	-1.57016217708588	0.217420265078545	0.21729277074337	0.104069098830223
1.34614026546478	0.141360014677048	-1.55003952980042	0.217490255832672	0.215930491685867	0.105200037360191
1.36321437358856	0.151845127344131	-1.50189030170441	0.21784919500351	0.214792147278786	0.106126144528389
1.36832654476166	0.152692764997482	-1.48913586139679	0.218366116285324	0.213687583804131	0.106644436717033
1.37369430065155	0.15834067761898	-1.46403753757477	0.218990579247475	0.212682634592056	0.106727994978428
1.36980319023132	0.163964822888374	-1.46096670627594	0.219391331076622	0.211525976657867	0.106244049966335
1.36864411830902	0.155319333076477	-1.4357316493988	0.21968774497509	0.210348054766655	0.104769594967365
1.39248597621918	0.152289599180222	-1.43349659442902	0.219904601573944	0.209199741482735	0.105382241308689
1.38846397399902	0.157494366168976	-1.39247536659241	0.219733357429504	0.207958415150642	0.105428457260132
1.38757526874542	0.159902587532997	-1.36534869670868	0.219687342643738	0.206617400050163	0.104215443134308
1.38150644302368	0.156462088227272	-1.35706043243408	0.219980865716934	0.205825880169868	0.10266587883234
1.38082814216614	0.160347566008568	-1.32764399051666	0.220211386680603	0.20493970811367	0.102913409471512
1.37555944919586	0.17712527513504	-1.3212559223175	0.220779925584793	0.204190492630005	0.103736758232117
1.38413417339325	0.179450765252113	-1.29891157150269	0.221094354987144	0.203208178281784	0.104638427495956
1.38589525222778	0.191675215959549	-1.26874649524689	0.221397191286087	0.202306836843491	0.104484140872955
1.38112366199493	0.189105808734894	-1.25831604003906	0.221397504210472	0.201379582285881	0.102099694311619
1.3741090297699	0.165307477116585	-1.22144329547882	0.221058949828148	0.200612932443619	0.0997497588396072
1.37767326831818	0.167718276381493	-1.18766629695892	0.220884248614311	0.199787124991417	0.0984353050589561
1.39099276065826	0.159217685461044	-1.17812216281891	0.220942109823227	0.199059322476387	0.0995651632547379
1.40030550956726	0.164892435073853	-1.15502512454987	0.221010163426399	0.19848458468914	0.101065345108509
1.39429688453674	0.177526041865349	-1.14003944396973	0.221234872937202	0.197799503803253	0.100414633750916
1.3861095905304	0.170882552862167	-1.14526557922363	0.22143629193306	0.197328463196754	0.0988282039761543
1.39473986625671	0.168245792388916	-1.11923384666443	0.221310585737228	0.196600571274757	0.0979967638850212
1.39487040042877	0.156422391533852	-1.09923624992371	0.220891341567039	0.195879012346268	0.0961938351392746
1.40689384937286	0.140135779976845	-1.07466697692871	0.220424368977547	0.195265486836433	0.0954980626702309
1.42040145397186	0.153717413544655	-1.06794452667236	0.220270425081253	0.194455429911613	0.0974577739834785
1.41752886772156	0.176148056983948	-1.05094015598297	0.220370307564735	0.193805947899818	0.100033804774284
1.4148108959198	0.193347722291946	-1.04910063743591	0.220613077282906	0.193134903907776	0.101294577121735
1.40576267242432	0.196523830294609	-1.04943823814392	0.220527783036232	0.192439764738083	0.100500784814358
1.40485489368439	0.187984615564346	-1.0249195098877	0.2201958745718	0.191719904541969	0.09898541867733
1.42575323581696	0.185865432024002	-1.01310360431671	0.219875231385231	0.190966948866844	0.0994562581181526
1.43734323978424	0.197478577494621	-1.00063538551331	0.219930052757263	0.19026792049408	0.102322913706303
1.4391473531723	0.211212933063507	-0.996270298957825	0.220215737819672	0.189468279480934	0.104794017970562
1.43284380435944	0.219261974096298	-0.993912637233734	0.22045961022377	0.188828632235527	0.106636524200439
1.4170960187912	0.228830173611641	-0.975419998168945	0.220629677176476	0.187966242432594	0.106743462383747
1.41280853748322	0.219293549656868	-0.977648019790649	0.220496892929077	0.187206715345383	0.104462124407291
1.42933464050293	0.207175552845001	-0.96241307258606	0.220153406262398	0.186242401599884	0.10322130471468
1.45625352859497	0.200079739093781	-0.932785212993622	0.2197375446558	0.185482650995255	0.104008249938488
1.475226521492	0.202030718326569	-0.931581974029541	0.219616860151291	0.184635028243065	0.106611147522926
1.4646030664444	0.212490797042847	-0.913990616798401	0.219880878925323	0.183985561132431	0.10831855237484
1.45758938789368	0.217564821243286	-0.921298384666443	0.220228269696236	0.183347925543785	0.107934832572937
1.45107233524323	0.216352805495262	-0.905516386032104	0.220164835453033	0.182638600468636	0.107353240251541
1.45094740390778	0.206539466977119	-0.89288717508316	0.219940513372421	0.181897968053818	0.105637758970261
1.45778238773346	0.189305514097214	-0.891311943531036	0.219628602266312	0.181203082203865	0.104225292801857
1.4601114988327	0.186311289668083	-0.871629893779755	0.219419538974762	0.180484533309937	0.105362504720688
1.45720112323761	0.210632875561714	-0.866833448410034	0.219600066542625	0.179760977625847	0.107852108776569
1.43682789802551	0.233957186341286	-0.876291394233704	0.220017910003662	0.179012641310692	0.110703952610493
1.42191112041473	0.25487032532692	-0.866722524166107	0.220577642321587	0.178330972790718	0.112633466720581
1.42444813251495	0.265831053256989	-0.868435561656952	0.220814436674118	0.177153587341309	0.113319426774979
1.42249178886414	0.260540127754211	-0.862458646297455	0.221008479595184	0.176197409629822	0.112631514668465
1.42179191112518	0.247775346040726	-0.847995221614838	0.220888301730156	0.175284326076508	0.110890068113804
1.43602895736694	0.238970249891281	-0.840999841690063	0.220760971307755	0.174321889877319	0.109901331365108
1.43992209434509	0.246849983930588	-0.819768965244293	0.220793947577477	0.173396214842796	0.1117879524827
1.44554257392883	0.266254961490631	-0.82615453004837	0.220973551273346	0.172392800450325	0.114295490086079
1.44318699836731	0.269518584012985	-0.806759774684906	0.221260964870453	0.171334639191628	0.116825111210346
1.44612944126129	0.288447499275208	-0.798549771308899	0.221496716141701	0.169980615377426	0.118911124765873
1.44200205802917	0.295668244361877	-0.803482949733734	0.221883431077003	0.168928101658821	0.119205072522163
1.44525396823883	0.290777772665024	-0.780064463615417	0.221637159585953	0.167484164237976	0.118780210614204
1.44167280197144	0.291913688182831	-0.771773457527161	0.221436828374863	0.166238084435463	0.119099780917168
1.44644355773926	0.283916711807251	-0.745297074317932	0.22105872631073	0.16516287624836	0.118894256651402
1.46653604507446	0.276144444942474	-0.750638365745544	0.220579504966736	0.16400720179081	0.12021791189909
1.48213279247284	0.290003150701523	-0.726966917514801	0.220400169491768	0.162842392921448	0.124323636293411
1.49513900279999	0.304767370223999	-0.729742825031281	0.220380380749702	0.161799088120461	0.127718389034271
1.51301944255829	0.324328452348709	-0.715938031673431	0.220258265733719	0.160565927624702	0.130764678120613
1.51307690143585	0.334535449743271	-0.716574728488922	0.220004454255104	0.159245505928993	0.131785616278648
1.51166367530823	0.329328209161758	-0.690668404102325	0.219489097595215	0.158281832933426	0.130814984440804
1.52369427680969	0.318397134542465	-0.679668247699738	0.218730315566063	0.157015159726143	0.129676446318626
1.53615808486938	0.306413471698761	-0.645541846752167	0.217945277690887	0.155926555395126	0.129863649606705
1.5720933675766	0.317485719919205	-0.629956424236298	0.217309787869453	0.154533907771111	0.132546186447144
1.58432745933533	0.341059356927872	-0.61936354637146	0.216996848583221	0.153378367424011	0.136296093463898
1.59215152263641	0.367500752210617	-0.581449806690216	0.216551005840302	0.151910752058029	0.139597907662392
1.59877014160156	0.394429564476013	-0.580417096614838	0.216186419129372	0.150570690631866	0.141842931509018
1.60173583030701	0.417277365922928	-0.555294990539551	0.215731903910637	0.149217456579208	0.143348783254623
1.59255194664001	0.429767578840256	-0.546509206295013	0.215132713317871	0.147956416010857	0.143205940723419
1.59030950069427	0.433521956205368	-0.511582672595978	0.214364305138588	0.146867409348488	0.142054408788681
1.57186412811279	0.418666005134583	-0.499323755502701	0.213753402233124	0.145978927612305	0.139014944434166
1.58031129837036	0.387569814920425	-0.470242768526077	0.213019803166389	0.145288422703743	0.137573033571243
1.61768865585327	0.390347421169281	-0.447127163410187	0.212612971663475	0.144645765423775	0.140234768390656
1.63596296310425	0.398543894290924	-0.442099362611771	0.212857872247696	0.144395738840103	0.142889380455017
1.65757060050964	0.396136462688446	-0.429211467504501	0.212964028120041	0.144157886505127	0.143754839897156
1.66940546035767	0.393479287624359	-0.436386168003082	0.213241413235664	0.144315987825394	0.143240600824356
1.68012750148773	0.389468193054199	-0.425410538911819	0.213353216648102	0.144625082612038	0.142020747065544
1.66783797740936	0.366705179214478	-0.425323039293289	0.213594287633896	0.145282298326492	0.138632878661156
1.66531610488892	0.325927942991257	-0.411539673805237	0.213526144623756	0.145868822932243	0.136265352368355
1.67034292221069	0.290677726268768	-0.409470200538635	0.213548168540001	0.146488174796104	0.135182932019234
1.67832183837891	0.264980018138886	-0.400727421045303	0.214101776480675	0.147290363907814	0.136002197861671
1.67917943000793	0.269119709730148	-0.406142324209213	0.21484163403511	0.148166939616203	0.137590304017067
1.68749904632568	0.2804796397686	-0.414323925971985	0.215527176856995	0.148898646235466	0.139189064502716
1.69620656967163	0.293851763010025	-0.406843185424805	0.216029718518257	0.149657502770424	0.13970148563385
1.69642817974091	0.296421438455582	-0.410453706979752	0.216283977031708	0.150226011872292	0.137975588440895
1.67878592014313	0.285895705223084	-0.401898115873337	0.21639221906662	0.150969088077545	0.135037079453468
1.68063020706177	0.275326758623123	-0.401414781808853	0.216609731316566	0.151632338762283	0.133299484848976
1.67160439491272	0.260990053415298	-0.403545409440994	0.217017099261284	0.152697741985321	0.132617756724358
1.68421876430511	0.241401225328445	-0.38056018948555	0.217131704092026	0.153352320194244	0.133220657706261
1.68585324287415	0.219994202256203	-0.391579985618591	0.217540860176086	0.154160961508751	0.133526772260666
1.68422257900238	0.197277441620827	-0.377682238817215	0.217852771282196	0.154984876513481	0.13344606757164
1.68212401866913	0.189799785614014	-0.38930881023407	0.21835546195507	0.155563697218895	0.132666692137718
1.68235218524933	0.180175468325615	-0.386178016662598	0.218519940972328	0.155957296490669	0.131843909621239
1.68062007427216	0.174376666545868	-0.381784915924072	0.218555867671967	0.156127899885178	0.130640357732773
1.68758249282837	0.161956802010536	-0.385582745075226	0.218306213617325	0.156214386224747	0.129548296332359
1.68973124027252	0.15772071480751	-0.360325366258621	0.217972695827484	0.156033337116241	0.128294557332993
1.69317257404327	0.145761519670486	-0.364570707082748	0.217547386884689	0.155703812837601	0.126753091812134
1.71106517314911	0.140227019786835	-0.347785919904709	0.217202320694923	0.15529178082943	0.12609139084816
1.72573328018188	0.138951852917671	-0.355780810117722	0.216875344514847	0.154824957251549	0.12567426264286
1.74209630489349	0.136153563857079	-0.332714289426804	0.216324761509895	0.154229924082756	0.125494346022606
1.75373029708862	0.135539755225182	-0.333495080471039	0.215602025389671	0.153498932719231	0.124601729214191
1.76064169406891	0.127803012728691	-0.326766550540924	0.21499902009964	0.152828842401505	0.123476713895798
1.76259052753448	0.128200799226761	-0.311423659324646	0.214452654123306	0.152113676071167	0.121989443898201
1.76277995109558	0.11797770857811	-0.314400613307953	0.213924691081047	0.151581197977066	0.120554864406586
1.76619744300842	0.111124478280544	-0.293691873550415	0.21324822306633	0.150935634970665	0.119407691061497
1.76418197154999	0.100707657635212	-0.290940254926682	0.212545067071915	0.150270015001297	0.117635741829872
1.74737858772278	0.0963020697236061	-0.283436208963394	0.211918026208878	0.149838909506798	0.115669570863247
1.74084985256195	0.0804390758275986	-0.265716314315796	0.211238116025925	0.149428606033325	0.114083722233772
1.75081300735474	0.070256382226944	-0.263042658567429	0.210608184337616	0.148931905627251	0.113605350255966
1.76087844371796	0.0543695278465748	-0.261273086071014	0.210248664021492	0.148707151412964	0.113837487995625
1.76846957206726	0.0545399039983749	-0.244681254029274	0.210113897919655	0.148504957556725	0.11395513266325
1.76804852485657	0.0474758446216583	-0.25784632563591	0.209714606404305	0.148163318634033	0.113364115357399
1.77328538894653	0.0450490154325962	-0.240706920623779	0.209096372127533	0.14777372777462	0.112699210643768
1.7877858877182	0.0459734089672565	-0.232728570699692	0.208529636263847	0.147199898958206	0.111934721469879
1.79289519786835	0.0376303046941757	-0.243294835090637	0.208148196339607	0.146784529089928	0.111265003681183
1.80271744728088	0.0323799252510071	-0.225718513131142	0.207485914230347	0.146273970603943	0.110603891313076
1.79632818698883	0.0287084970623255	-0.218284159898758	0.206835031509399	0.145636275410652	0.109062597155571
1.77026069164276	0.0189334247261286	-0.208427116274834	0.206112563610077	0.145177274942398	0.107025772333145
1.78204524517059	0.00485046859830618	-0.201793625950813	0.205419212579727	0.144379943609238	0.105064064264297
1.77504825592041	0.010934529826045	-0.176588594913483	0.204218611121178	0.143502697348595	0.103831484913826
1.76954662799835	0.00719355512410402	-0.159806370735168	0.20350855588913	0.142830714583397	0.10357540845871
1.79349648952484	-0.0155825037509203	-0.172871738672256	0.203142404556274	0.142492040991783	0.103306405246258
1.77766919136047	-0.0591046363115311	-0.165927186608315	0.201614677906036	0.142090529203415	0.101268567144871
1.78774738311768	-0.071463517844677	-0.177771881222725	0.201355427503586	0.141562074422836	0.100019447505474
1.7936407327652	-0.0736405849456787	-0.16605868935585	0.200379267334938	0.140363335609436	0.0990034937858582
1.79634130001068	-0.0723984390497208	-0.169420525431633	0.19986654818058	0.140335276722908	0.0980705171823502
1.81041312217712	-0.0647241100668907	-0.15231317281723	0.199296727776527	0.139372974634171	0.0977348983287811
1.82199013233185	-0.0627826526761055	-0.145340219140053	0.198522672057152	0.138850763440132	0.0973654463887215
1.83117151260376	-0.0628359392285347	-0.129334300756454	0.197618141770363	0.137941300868988	0.0967755764722824
1.82042789459229	-0.0822776928544044	-0.122734755277634	0.197232246398926	0.137573704123497	0.0952930673956871
1.82305181026459	-0.0823150873184204	-0.111131392419338	0.196426793932915	0.136828869581223	0.0937230437994003
1.81120407581329	-0.0820565223693848	-0.0904656201601028	0.195545867085457	0.135987713932991	0.0918505862355232
1.81448745727539	-0.103729330003262	-0.0905559808015823	0.194857820868492	0.13534040749073	0.0909618511795998
1.79966652393341	-0.0977209582924843	-0.0697130486369133	0.194136932492256	0.134602010250092	0.089543379843235
1.79130625724792	-0.110742077231407	-0.0411423854529858	0.193328514695168	0.134032651782036	0.0880352780222893
1.78308820724487	-0.118301764130592	-0.0235965009778738	0.192420184612274	0.133251160383224	0.0864782854914665
1.78242170810699	-0.130823612213135	-0.0104682808741927	0.191728249192238	0.132658675312996	0.0851147174835205
1.78083312511444	-0.140481188893318	0.00274954922497272	0.191153854131699	0.132108137011528	0.0839275568723679
1.78225827217102	-0.156373977661133	0.0151718258857727	0.190394654870033	0.131405994296074	0.0834827795624733
1.80289471149445	-0.17399650812149	0.028948787599802	0.189779594540596	0.130775257945061	0.0837123841047287
1.80286002159119	-0.182111471891403	0.0506663732230663	0.18920074403286	0.130236327648163	0.083023726940155
1.8127920627594	-0.199687317013741	0.0678481981158257	0.188626661896706	0.129704907536507	0.0827941820025444
1.81000590324402	-0.198602676391602	0.105591677129269	0.187965869903564	0.129156038165092	0.0817936360836029
1.79833197593689	-0.209964752197266	0.136796653270721	0.187287017703056	0.128540799021721	0.0802501291036606
1.79514360427856	-0.220671772956848	0.154870718717575	0.186611190438271	0.127949416637421	0.0787445157766342
1.78133916854858	-0.234857276082039	0.181652411818504	0.185848534107208	0.127206861972809	0.0771551579236984
1.76033818721771	-0.249488025903702	0.19654206931591	0.185363590717316	0.126797780394554	0.0753519013524055
1.70517003536224	-0.273254573345184	0.212869092822075	0.184605225920677	0.126522868871689	0.0721050724387169
1.52858436107635	-0.266123592853546	0.237788245081902	0.184499636292458	0.126625001430511	0.0630817860364914
1.60144090652466	-0.321320593357086	0.230350539088249	0.18264664709568	0.124999478459358	0.0604108646512032
1.59785985946655	-0.326927751302719	0.260820716619492	0.181119218468666	0.123865880072117	0.0581154190003872
1.54700016975403	-0.325025081634521	0.315925776958466	0.180009260773659	0.12316583096981	0.0537761114537716
1.5638427734375	-0.351926177740097	0.322928339242935	0.179492741823196	0.122699312865734	0.0506915375590324
1.63366591930389	-0.372814476490021	0.353819340467453	0.178659453988075	0.122076891362667	0.0504126772284508
1.67087531089783	-0.386040866374969	0.398124545812607	0.178006589412689	0.121779553592205	0.0507594160735607
1.71407008171082	-0.398517310619354	0.440836399793625	0.177441343665123	0.121332861483097	0.05152927339077
1.74855875968933	-0.40650936961174	0.453457176685333	0.177440375089645	0.1214290112257	0.0517817810177803
1.75611579418182	-0.392391622066498	0.467890739440918	0.177553787827492	0.121489651501179	0.049651525914669
1.79005014896393	-0.401263505220413	0.48944416642189	0.176779955625534	0.121226154267788	0.04817009344697
1.83262324333191	-0.413939744234085	0.511913597583771	0.176128223538399	0.120993137359619	0.0477115549147129
1.84889507293701	-0.41510546207428	0.533298969268799	0.175742909312248	0.120561458170414	0.0478362515568733
1.8891521692276	-0.406688928604126	0.546660482883453	0.175843819975853	0.120499923825264	0.0492366626858711
1.88664972782135	-0.40426304936409	0.568304181098938	0.175992354750633	0.120739869773388	0.0486553274095058
1.93272888660431	-0.416134297847748	0.585161983966827	0.17499403655529	0.12036857008934	0.0486735589802265
1.98016035556793	-0.412954121828079	0.597121179103851	0.174601897597313	0.120189227163792	0.0498346723616123
2.00371098518372	-0.406807839870453	0.611342787742615	0.174644753336906	0.119616828858852	0.050886295735836
1.98556470870972	-0.390910089015961	0.645592570304871	0.174311429262161	0.119354978203773	0.0495386905968189
2.01664137840271	-0.4005988240242	0.650339543819427	0.173637077212334	0.118570104241371	0.0490881502628326
2.07992124557495	-0.419686615467072	0.6514692902565	0.172869846224785	0.11748169362545	0.0502229295670986
2.08624529838562	-0.414782404899597	0.685946822166443	0.172312811017036	0.11683002859354	0.0502705350518227
2.0686366558075	-0.41868257522583	0.703022480010986	0.171973288059235	0.116310834884644	0.0501728542149067
2.13182020187378	-0.424979537725449	0.717990815639496	0.171162635087967	0.115231893956661	0.0517419502139091
2.17784309387207	-0.414163202047348	0.735269069671631	0.170636907219887	0.114196255803108	0.0530043803155422
2.20895528793335	-0.409406572580338	0.764009594917297	0.169710114598274	0.113005794584751	0.0536920763552189
2.2056987285614	-0.404347032308578	0.791187226772308	0.169078081846237	0.112258911132813	0.0525545887649059
2.21813654899597	-0.412601560354233	0.793201327323914	0.168373957276344	0.111182488501072	0.0521500445902348
2.21583461761475	-0.40642511844635	0.814286768436432	0.167637348175049	0.109912715852261	0.0507908314466476
2.26976895332336	-0.409965693950653	0.835494816303253	0.16630482673645	0.10823405534029	0.0510299801826477
2.3203444480896	-0.404202282428741	0.886045157909393	0.165361911058426	0.106128431856632	0.0520587228238583
2.29259920120239	-0.378549873828888	0.909587860107422	0.164897277951241	0.105427421629429	0.0515614859759808
[truncated: 17,407 more rows]
