# Supplementary material for: Identification of Haptic Based Guiding Using Hard Reins
Source: PLoS One. 2015 Jul 22;10(7):e0132020. doi: 10.1371/journal.pone.0132020 (PMC4511788; doi:10.1371/journal.pone.0132020)
Supplement: S6 File — (ZIP) [file pone.0132020.s006.zip › Exp2_ForceData2/Subject7/path2/T10.csv]

Force X (N)	Force Y (N)	Force Z (N)	Torque X (N-m)	Torque Y (N-m)	Torque Z (N-m)	Frequency = 10000	Averaging Level = 16	F/T Serial Number = FT11772	Time Started = 19/12/2012 13:16:37
2.2222728729248	-1.20577275753021	-3.40656685829163	0.139789313077927	0.408150255680084	0.0328648760914803
2.23522281646729	-1.1882586479187	-3.39962577819824	0.13990044593811	0.407776325941086	0.0329490266740322
2.21395635604858	-1.18802547454834	-3.4046630859375	0.140379101037979	0.40794175863266	0.0332692749798298
2.22497701644897	-1.20373010635376	-3.40316224098206	0.139917373657227	0.408247113227844	0.0333255678415298
2.23825097084045	-1.19035363197327	-3.39602494239807	0.140139684081078	0.407906413078308	0.033410370349884
2.21454048156738	-1.18334794044495	-3.40376400947571	0.140711158514023	0.408115684986115	0.033750519156456
2.22004461288452	-1.19817996025085	-3.40856766700745	0.140367031097412	0.40847259759903	0.0339184142649174
2.24211311340332	-1.19675314426422	-3.40436482429504	0.140237912535667	0.408255189657211	0.0338957719504833
2.23008465766907	-1.17698085308075	-3.40369963645935	0.140799716114998	0.408046871423721	0.0341315194964409
2.21344470977783	-1.18636202812195	-3.41114950180054	0.140907421708107	0.408452779054642	0.0343738980591297
2.23783445358276	-1.19559335708618	-3.40532827377319	0.140421196818352	0.408531963825226	0.0343754664063454
2.21931767463684	-1.17552888393402	-3.40109348297119	0.14102628827095	0.408356189727783	0.0345158837735653
2.2248067855835	-1.19215989112854	-3.41174960136414	0.140735954046249	0.40873721241951	0.0346338786184788
2.23053812980652	-1.17720103263855	-3.40260291099548	0.140885204076767	0.408336699008942	0.034684456884861
2.21855449676514	-1.19017338752747	-3.41663765907288	0.140848889946938	0.408743053674698	0.0348660461604595
2.23565006256104	-1.1849616765976	-3.40615677833557	0.140758141875267	0.408421367406845	0.0347691960632801
2.20883679389954	-1.17222321033478	-3.40651679039001	0.141280502080917	0.408500969409943	0.0350541062653065
2.20925974845886	-1.18556427955627	-3.41598868370056	0.141090169548988	0.408814400434494	0.0351585634052753
2.22940254211426	-1.18305253982544	-3.41015648841858	0.140713319182396	0.408708721399307	0.0350493676960468
2.22069478034973	-1.16680669784546	-3.40747809410095	0.141187950968742	0.408279150724411	0.0351456254720688
2.21061205863953	-1.17931663990021	-3.40741944313049	0.140927538275719	0.408683836460114	0.0353499688208103
2.22031426429749	-1.16778755187988	-3.40034532546997	0.140838623046875	0.408325433731079	0.0352801419794559
2.19538187980652	-1.16166412830353	-3.40577387809753	0.141214311122894	0.408312499523163	0.0354562252759933
2.19964528083801	-1.1731892824173	-3.40877175331116	0.140873074531555	0.408539235591888	0.0354148931801319
2.21745610237122	-1.1750236749649	-3.40520763397217	0.140524208545685	0.408223658800125	0.0353345461189747
2.20608568191528	-1.15307188034058	-3.39972352981567	0.140943393111229	0.407740443944931	0.0354698859155178
2.19030332565308	-1.16512477397919	-3.40416121482849	0.140840902924538	0.408022433519363	0.0355715900659561
2.21091794967651	-1.16991817951202	-3.40326309204102	0.140281349420547	0.407797694206238	0.0354163907468319
2.1933286190033	-1.15467691421509	-3.39919400215149	0.140853881835938	0.407557457685471	0.0355239771306515
2.19508576393127	-1.16754078865051	-3.40097188949585	0.140436708927155	0.407757192850113	0.035507220774889
2.20439100265503	-1.15190303325653	-3.39568996429443	0.140530496835709	0.407180547714233	0.0354127585887909
2.18404269218445	-1.15728938579559	-3.40212249755859	0.140589028596878	0.407476246356964	0.0356080196797848
2.20145916938782	-1.1682904958725	-3.39357137680054	0.140032529830933	0.407376796007156	0.0354473739862442
2.20305466651917	-1.15601015090942	-3.38966345787048	0.140144020318985	0.406914293766022	0.035313293337822
2.18143200874329	-1.14387285709381	-3.39107227325439	0.140489250421524	0.406895577907562	0.0353839285671711
2.18077278137207	-1.16006433963776	-3.39736938476563	0.140133440494537	0.407169073820114	0.0353034809231758
2.20001626014709	-1.15951871871948	-3.39013934135437	0.139915451407433	0.406746953725815	0.0350585728883743
2.17762303352356	-1.1473491191864	-3.38968133926392	0.140302076935768	0.406559228897095	0.035128440707922
2.18901062011719	-1.16823506355286	-3.39243149757385	0.139740005135536	0.406858325004578	0.0348999015986919
2.19173908233643	-1.15560185909271	-3.38398504257202	0.13985487818718	0.406420230865479	0.0346490703523159
2.17383241653442	-1.15856850147247	-3.39193344116211	0.140147283673286	0.406705915927887	0.0347118154168129
2.19351553916931	-1.17211937904358	-3.38598012924194	0.139541029930115	0.406702756881714	0.0344637893140316
2.19773268699646	-1.15821373462677	-3.38403987884521	0.13971371948719	0.406312346458435	0.0342115573585033
2.17269206047058	-1.15594506263733	-3.38700270652771	0.140125304460526	0.406333267688751	0.034272737801075
2.17887902259827	-1.17571830749512	-3.39218974113464	0.139623686671257	0.406698822975159	0.0341343507170677
2.19607758522034	-1.16843140125275	-3.38484954833984	0.139439210295677	0.406425327062607	0.0338807106018066
2.17037177085876	-1.16299593448639	-3.38653492927551	0.139855161309242	0.406454801559448	0.0338061191141605
2.19010090827942	-1.1800971031189	-3.3869035243988	0.139310359954834	0.406695663928986	0.0335925184190273
2.19125843048096	-1.1676242351532	-3.37712025642395	0.139475643634796	0.406089007854462	0.0334222950041294
2.17117953300476	-1.1616575717926	-3.38205790519714	0.139802798628807	0.406318604946136	0.0334643758833408
2.17526459693909	-1.18639409542084	-3.38978385925293	0.139400988817215	0.406583964824677	0.033339899033308
2.19686269760132	-1.18685400485992	-3.38641309738159	0.139104321599007	0.406363099813461	0.0330149419605732
2.1790611743927	-1.17299962043762	-3.37859511375427	0.139658629894257	0.406210899353027	0.0329985320568085
2.18332004547119	-1.18955790996552	-3.39116191864014	0.139297366142273	0.406630158424377	0.0328906960785389
2.20107126235962	-1.17862474918365	-3.37831497192383	0.139255717396736	0.406150937080383	0.0326054021716118
2.17525196075439	-1.17528641223907	-3.39083909988403	0.139639407396317	0.406287461519241	0.0326891280710697
2.18460202217102	-1.19536113739014	-3.38872122764587	0.139206632971764	0.406728953123093	0.0324752554297447
2.20413756370544	-1.19611525535583	-3.3811399936676	0.138965785503387	0.406412780284882	0.0322911143302917
2.1917462348938	-1.17947840690613	-3.37602877616882	0.139362156391144	0.406159192323685	0.032169371843338
2.17341613769531	-1.18779790401459	-3.38642859458923	0.13946858048439	0.406528025865555	0.0321031920611858
2.19021320343018	-1.20282065868378	-3.39497208595276	0.139040306210518	0.406801104545593	0.0319268889725208
2.19950151443481	-1.19365406036377	-3.37897562980652	0.13918524980545	0.406396865844727	0.0317654460668564
2.17748951911926	-1.19688439369202	-3.38773441314697	0.139499425888062	0.406693428754807	0.0318302400410175
2.20512127876282	-1.21497941017151	-3.39324831962585	0.138975590467453	0.406925410032272	0.0315291061997414
2.19798302650452	-1.1983368396759	-3.38854718208313	0.139371067285538	0.406545758247375	0.0314907245337963
2.18279910087585	-1.20683157444	-3.39582991600037	0.139556393027306	0.407176971435547	0.0315738171339035
2.20048213005066	-1.22113275527954	-3.39499855041504	0.139147341251373	0.407380014657974	0.0314097292721272
2.21757745742798	-1.21325385570526	-3.39459109306335	0.139148741960526	0.407214790582657	0.031207375228405
2.2070426940918	-1.20108640193939	-3.39393162727356	0.139598831534386	0.407153606414795	0.031250711530447
2.18890690803528	-1.21123647689819	-3.39570116996765	0.13971334695816	0.4076908826828	0.0313753187656403
2.21629500389099	-1.2180962562561	-3.39625763893127	0.139244228601456	0.40780046582222	0.0313106030225754
2.20088958740234	-1.20199978351593	-3.38704252243042	0.139773309230804	0.407720863819122	0.0314140766859055
2.18781542778015	-1.21245348453522	-3.40600109100342	0.139814406633377	0.408301413059235	0.0316445790231228
2.20654916763306	-1.22284913063049	-3.40679931640625	0.139412313699722	0.408450603485107	0.0316240750253201
2.21775341033936	-1.20823550224304	-3.40332794189453	0.139590963721275	0.408150941133499	0.0318152941763401
2.19661116600037	-1.19557666778564	-3.40189409255981	0.140037775039673	0.408204853534698	0.0321777053177357
2.1864173412323	-1.20642757415771	-3.4055757522583	0.140137687325478	0.408699631690979	0.0325570739805698
2.20162034034729	-1.21586132049561	-3.4154942035675	0.139630272984505	0.408907502889633	0.0326653197407722
2.20293664932251	-1.1983836889267	-3.40328550338745	0.13996334373951	0.408591061830521	0.0328699946403503
2.1833860874176	-1.20049488544464	-3.41176080703735	0.140189468860626	0.409005552530289	0.0332948192954063
2.20441651344299	-1.20699501037598	-3.41244292259216	0.139701917767525	0.40912002325058	0.0333937630057335
2.20870113372803	-1.19123315811157	-3.40858936309814	0.139935538172722	0.408803910017014	0.0335310101509094
2.18631553649902	-1.19340229034424	-3.41464996337891	0.140073880553246	0.409223943948746	0.033915001899004
2.20754814147949	-1.19523787498474	-3.40940356254578	0.139645844697952	0.409165561199188	0.0339267253875732
2.18627095222473	-1.17814123630524	-3.40243411064148	0.140099003911018	0.409061700105667	0.0341831780970097
2.17850184440613	-1.19074153900146	-3.41662406921387	0.139906212687492	0.409581631422043	0.0343412458896637
2.19822764396667	-1.19844150543213	-3.42129158973694	0.139456123113632	0.409534126520157	0.0343491174280643
2.19072771072388	-1.18233466148376	-3.40593695640564	0.139812633395195	0.409165769815445	0.034413043409586
2.18202376365662	-1.19413161277771	-3.41713738441467	0.139552086591721	0.40957036614418	0.0345354788005352
2.19749212265015	-1.18834674358368	-3.40853023529053	0.139296680688858	0.409287065267563	0.0343524254858494
2.1791205406189	-1.17416894435883	-3.40609526634216	0.139732182025909	0.409197330474854	0.0345521345734596
2.16363263130188	-1.18292737007141	-3.41413712501526	0.139675229787827	0.409542977809906	0.0347529090940952
2.17657852172852	-1.18996644020081	-3.41205549240112	0.1392462849617	0.409608781337738	0.0347891412675381
2.18832659721375	-1.17665410041809	-3.40640664100647	0.139063641428947	0.409151822328568	0.0347732715308666
2.16689562797546	-1.16888225078583	-3.40723466873169	0.139371246099472	0.409117072820663	0.0350541472434998
2.18478345870972	-1.18103730678558	-3.40430283546448	0.138653740286827	0.409182965755463	0.0352119542658329
2.17785739898682	-1.16499757766724	-3.39678955078125	0.138794600963593	0.408726722002029	0.0353724397718906
2.15466856956482	-1.15982556343079	-3.40119433403015	0.138997986912727	0.408695876598358	0.0357447154819965
2.16153383255005	-1.1670503616333	-3.409255027771	0.1385378241539	0.40887188911438	0.0359460972249508
2.17512702941895	-1.16213369369507	-3.40180158615112	0.138270258903503	0.408315479755402	0.0360358096659184
2.1534960269928	-1.14556133747101	-3.39283490180969	0.138640627264977	0.408070921897888	0.03647530823946
2.15221285820007	-1.16330540180206	-3.4025719165802	0.138163611292839	0.408188194036484	0.0366318002343178
2.17135238647461	-1.15620028972626	-3.38970422744751	0.137824982404709	0.407697796821594	0.0366360321640968
2.14876008033752	-1.144007563591	-3.39153718948364	0.138261988759041	0.407555907964706	0.0369524136185646
2.1373028755188	-1.15044212341309	-3.39464330673218	0.138055875897408	0.407682478427887	0.0371686667203903
2.15554881095886	-1.16025102138519	-3.38682198524475	0.137500703334808	0.407531827688217	0.0371410138905048
2.16842341423035	-1.14622831344604	-3.38141012191772	0.137471541762352	0.406943678855896	0.0370823070406914
2.15392279624939	-1.13242316246033	-3.38081121444702	0.137772232294083	0.406720101833344	0.0371534936130047
2.13558888435364	-1.13834095001221	-3.38190245628357	0.137730553746223	0.406814754009247	0.0373191460967064
2.13949799537659	-1.15343117713928	-3.38667941093445	0.13728192448616	0.406998962163925	0.0372710675001144
2.15461277961731	-1.15604090690613	-3.38027715682983	0.136870354413986	0.406857639551163	0.0371268838644028
2.1514208316803	-1.13878858089447	-3.37112188339233	0.137136429548264	0.406389832496643	0.0370362661778927
2.1286084651947	-1.14536952972412	-3.38053250312805	0.13720378279686	0.406663209199905	0.0370424427092075
2.15266609191895	-1.1602486371994	-3.3842453956604	0.13666994869709	0.406795620918274	0.0368228070437908
2.1559112071991	-1.15106475353241	-3.3721489906311	0.136656984686852	0.406271606683731	0.0366351939737797
2.13787722587585	-1.1409364938736	-3.37317132949829	0.137053593993187	0.406271010637283	0.0367192216217518
2.13329601287842	-1.16184616088867	-3.38161659240723	0.136695086956024	0.406600624322891	0.0366828069090843
2.15356540679932	-1.16797530651093	-3.37864708900452	0.136211827397346	0.406579971313477	0.0364699549973011
2.15801095962524	-1.15942883491516	-3.37121534347534	0.136236637830734	0.40621942281723	0.0363244079053402
2.13781714439392	-1.15126478672028	-3.36873817443848	0.136706322431564	0.406200438737869	0.0364682003855705
2.1342830657959	-1.16501724720001	-3.38081765174866	0.136511251330376	0.40660297870636	0.0364768803119659
2.161048412323	-1.16059458255768	-3.37210822105408	0.136133626103401	0.406243234872818	0.0362368747591972
2.14118242263794	-1.15161418914795	-3.37484288215637	0.136604219675064	0.406237453222275	0.0363335758447647
2.14850854873657	-1.17220723628998	-3.38002777099609	0.13605934381485	0.406556725502014	0.0363485999405384
2.15146708488464	-1.15649652481079	-3.36767387390137	0.136160328984261	0.406181514263153	0.0361689366400242
2.13065695762634	-1.16368246078491	-3.37537455558777	0.136318042874336	0.406502932310104	0.0362424403429031
2.15647411346436	-1.17493844032288	-3.3790328502655	0.135822713375092	0.406464457511902	0.0360201299190521
2.15142464637756	-1.16129314899445	-3.3626561164856	0.13616818189621	0.405996114015579	0.0360413901507854
2.1289746761322	-1.16843259334564	-3.37091374397278	0.136299163103104	0.406375020742416	0.0361364409327507
2.14227628707886	-1.18124651908875	-3.37776684761047	0.135906562209129	0.40657189488411	0.0359717458486557
2.15896773338318	-1.1884685754776	-3.37141609191895	0.13556344807148	0.406413406133652	0.035787358880043
2.16458463668823	-1.1783903837204	-3.36228275299072	0.135712444782257	0.406079530715942	0.0357479155063629
2.13986945152283	-1.17056441307068	-3.3734335899353	0.136230498552322	0.406193822622299	0.0359031781554222
2.15714550018311	-1.18964517116547	-3.37159299850464	0.135762378573418	0.406491905450821	0.0359068661928177
2.1635684967041	-1.17474639415741	-3.36929440498352	0.135843247175217	0.406016528606415	0.0357553139328957
2.14178800582886	-1.17434918880463	-3.37635326385498	0.136215627193451	0.406148731708527	0.035928763449192
2.15169525146484	-1.19124734401703	-3.37333393096924	0.135693281888962	0.406374126672745	0.0359390527009964
2.17515778541565	-1.19603323936462	-3.36938548088074	0.135370254516602	0.406200796365738	0.0358448550105095
2.17781019210815	-1.18337893486023	-3.35999989509583	0.135539203882217	0.405729800462723	0.035871509462595
2.15508627891541	-1.17363905906677	-3.36397743225098	0.135859221220016	0.405716896057129	0.0358772054314613
2.15664076805115	-1.19570088386536	-3.37041711807251	0.135485544800758	0.405986219644547	0.0357838571071625
2.17633318901062	-1.19985246658325	-3.36718893051147	0.135180428624153	0.405686765909195	0.0356207974255085
2.17377209663391	-1.18655121326447	-3.35708045959473	0.13536724448204	0.405266493558884	0.0356698743999004
2.15622711181641	-1.17879116535187	-3.35505032539368	0.135761648416519	0.405194967985153	0.035950280725956
2.1425085067749	-1.18321740627289	-3.36525988578796	0.135753408074379	0.405440807342529	0.0362551510334015
2.16041350364685	-1.19905960559845	-3.3670642375946	0.13527999818325	0.405576854944229	0.0363217070698738
2.17103338241577	-1.19123888015747	-3.36161923408508	0.135247632861137	0.405293703079224	0.0364766642451286
2.16414093971252	-1.17881941795349	-3.3582239151001	0.135572046041489	0.405118644237518	0.0368000715970993
2.14432120323181	-1.17633652687073	-3.36533713340759	0.135889172554016	0.405336767435074	0.0372696816921234
2.15072679519653	-1.18917453289032	-3.36692547798157	0.135724559426308	0.40566074848175	0.0376108810305595
2.17558979988098	-1.19299781322479	-3.36154747009277	0.135318517684937	0.405588299036026	0.0377576872706413
2.17554068565369	-1.17478621006012	-3.36099743843079	0.135818183422089	0.405281513929367	0.0379873402416706
2.1629478931427	-1.18692111968994	-3.36792087554932	0.135879248380661	0.405769765377045	0.0384399704635143
2.18678975105286	-1.19010078907013	-3.36356973648071	0.135603934526443	0.405817002058029	0.0385198779404163
2.16607308387756	-1.17551851272583	-3.3644118309021	0.136146754026413	0.405827790498734	0.0388773083686829
2.17719721794128	-1.19345498085022	-3.37562465667725	0.135898545384407	0.406318336725235	0.0391189940273762
2.18706560134888	-1.18000042438507	-3.36330723762512	0.136300191283226	0.406004667282104	0.039324015378952
2.17300772666931	-1.18725371360779	-3.37925291061401	0.136604934930801	0.406549781560898	0.0397888720035553
2.19842767715454	-1.19443440437317	-3.3760814666748	0.136260449886322	0.406698852777481	0.0398499928414822
2.18263983726501	-1.18135571479797	-3.37707757949829	0.137048900127411	0.406769990921021	0.0402786619961262
2.19515609741211	-1.19575023651123	-3.38865399360657	0.136657476425171	0.407310724258423	0.0405310913920403
2.20878505706787	-1.18657517433167	-3.38214349746704	0.137026473879814	0.407131463289261	0.0406513996422291
2.18683409690857	-1.18473482131958	-3.38990902900696	0.13739700615406	0.407584220170975	0.0410862900316715
2.21209979057312	-1.19724190235138	-3.39165377616882	0.137021720409393	0.408017247915268	0.0411827266216278
2.20666170120239	-1.18035197257996	-3.3880512714386	0.137601420283318	0.407794862985611	0.0414225235581398
2.19957971572876	-1.19294667243958	-3.40139508247375	0.137651786208153	0.40850156545639	0.0417177267372608
2.22624063491821	-1.19267642498016	-3.40125513076782	0.137559428811073	0.408402025699615	0.0417355336248875
2.21144342422485	-1.17989766597748	-3.39434170722961	0.138165205717087	0.408440351486206	0.0420454144477844
2.20281577110291	-1.19226670265198	-3.40756487846375	0.13823938369751	0.409030854701996	0.0422858148813248
2.22288036346436	-1.2075127363205	-3.41125249862671	0.13780015707016	0.409299939870834	0.0422539301216602
2.2271842956543	-1.18924832344055	-3.39792394638062	0.13814739882946	0.409027248620987	0.042375385761261
2.20995235443115	-1.19693505764008	-3.41504311561584	0.138492599129677	0.409657180309296	0.0427304916083813
2.23770093917847	-1.1983870267868	-3.41394519805908	0.138121590018272	0.409511417150497	0.0426355414092541
2.2335193157196	-1.18386292457581	-3.40694165229797	0.138555347919464	0.409326314926147	0.0427318848669529
2.2143542766571	-1.18418478965759	-3.4179368019104	0.138863861560822	0.409621953964233	0.0429582707583904
2.21591091156006	-1.20013797283173	-3.42075037956238	0.138646081089973	0.409956604242325	0.0430408157408237
2.23741507530212	-1.20348238945007	-3.41645050048828	0.138226717710495	0.409981697797775	0.0429555736482143
2.23587012290955	-1.18976700305939	-3.4076132774353	0.138557478785515	0.409667432308197	0.0429432801902294
2.21235704421997	-1.18455326557159	-3.41060900688171	0.138846427202225	0.409870773553848	0.0430960282683373
2.22152900695801	-1.20194065570831	-3.4253408908844	0.138442412018776	0.410214334726334	0.0429926030337811
2.23974943161011	-1.19887328147888	-3.41255879402161	0.138329893350601	0.409741759300232	0.0426706373691559
2.2207510471344	-1.18896615505219	-3.41186857223511	0.138804987072945	0.409593105316162	0.0421353243291378
2.21484041213989	-1.2190272808075	-3.42172813415527	0.138431161642075	0.410025805234909	0.0404615700244904
2.23805594444275	-1.23741555213928	-3.41949462890625	0.137919411063194	0.409849405288696	0.0378190241754055
2.23252463340759	-1.23371648788452	-3.40129971504211	0.13813816010952	0.409555077552795	0.0363040529191494
2.20916295051575	-1.23639631271362	-3.40611624717712	0.138263344764709	0.409761250019073	0.0366588644683361
2.21814894676209	-1.23477649688721	-3.41104364395142	0.137766152620316	0.409945100545883	0.0379434712231159
2.23134183883667	-1.20960807800293	-3.40980458259583	0.137612417340279	0.409672230482101	0.0397070460021496
2.21312403678894	-1.17800796031952	-3.4100034236908	0.13812854886055	0.409460246562958	0.0417111553251743
2.20998167991638	-1.17823541164398	-3.41568231582642	0.137943759560585	0.409915089607239	0.0432654656469822
2.23088836669922	-1.17920434474945	-3.40919399261475	0.137549534440041	0.409634411334991	0.0441623665392399
2.22181820869446	-1.15661060810089	-3.40367317199707	0.137900456786156	0.409142464399338	0.0446578934788704
2.20747470855713	-1.1638011932373	-3.40619897842407	0.138072893023491	0.409246027469635	0.0448758713901043
2.22562789916992	-1.16557967662811	-3.40012860298157	0.137889534235001	0.408762782812119	0.0447196364402771
2.2028751373291	-1.15089857578278	-3.39578008651733	0.138428494334221	0.408418565988541	0.0448079369962215
2.20727348327637	-1.17014098167419	-3.40332412719727	0.13813129067421	0.408595144748688	0.0448225624859333
2.21344089508057	-1.1556009054184	-3.39580678939819	0.138242304325104	0.407996594905853	0.0447712056338787
2.20079851150513	-1.16148972511292	-3.4028697013855	0.138315811753273	0.408379733562469	0.0450544506311417
2.21759963035584	-1.14918744564056	-3.39785480499268	0.138242140412331	0.407772153615952	0.0450136065483093
2.1961624622345	-1.15494298934937	-3.39840149879456	0.138303369283676	0.407976090908051	0.0452963598072529
2.21690893173218	-1.15256035327911	-3.38935256004334	0.137908518314362	0.407710999250412	0.0452051907777786
2.18949747085571	-1.14808583259583	-3.39185357093811	0.138110935688019	0.407743453979492	0.0453250221908093
2.20715808868408	-1.16041111946106	-3.39420747756958	0.13754914700985	0.407772868871689	0.04512744769454
2.21206951141357	-1.14801359176636	-3.38275814056396	0.137647524476051	0.407216906547546	0.0449092090129852
2.18623042106628	-1.14723265171051	-3.38727521896362	0.137874156236649	0.407253593206406	0.0449351668357849
2.19856858253479	-1.16651797294617	-3.3900101184845	0.137274459004402	0.407585054636002	0.0447189025580883
2.20665764808655	-1.15331709384918	-3.38333511352539	0.13738140463829	0.406956046819687	0.0443394184112549
2.18508553504944	-1.16268622875214	-3.38822507858276	0.137447148561478	0.407341629266739	0.0443246811628342
2.2095422744751	-1.15798711776733	-3.38403034210205	0.137046650052071	0.406936466693878	0.0438655242323875
2.18120431900024	-1.14932930469513	-3.37946772575378	0.13746739923954	0.406844526529312	0.0438610129058361
2.19249415397644	-1.1691986322403	-3.38566827774048	0.13684119284153	0.407060116529465	0.0435889177024364
2.20533514022827	-1.15682089328766	-3.37442445755005	0.136833354830742	0.40659973025322	0.0432091169059277
2.17654156684875	-1.14963889122009	-3.37503170967102	0.137184098362923	0.406583577394485	0.0430920608341694
2.17306113243103	-1.16272699832916	-3.38356256484985	0.136952236294746	0.406862556934357	0.0428617149591446
2.19613242149353	-1.16979086399078	-3.38380074501038	0.136426970362663	0.406591475009918	0.0425062403082848
2.19692492485046	-1.15881490707397	-3.37249994277954	0.136534065008163	0.406108915805817	0.0422694534063339
2.18540215492249	-1.14707684516907	-3.36777782440186	0.136872693896294	0.405946910381317	0.042234729975462
2.16945624351501	-1.15243351459503	-3.3714611530304	0.136951148509979	0.406077533960342	0.0423224605619907
2.17313170433044	-1.16640079021454	-3.37556147575378	0.136617884039879	0.406297445297241	0.0422198213636875
2.19333958625793	-1.1722446680069	-3.37958979606628	0.136216595768929	0.406114637851715	0.0419707372784615
2.19042611122131	-1.15083312988281	-3.36737513542175	0.136608302593231	0.40573638677597	0.0418974906206131
2.16851162910461	-1.15109586715698	-3.3703727722168	0.137016594409943	0.405890971422195	0.0420781709253788
2.17822957038879	-1.16311860084534	-3.3777334690094	0.136565372347832	0.406178146600723	0.041936818510294
2.19858837127686	-1.15762507915497	-3.36993193626404	0.136339768767357	0.405839115381241	0.0417022742331028
2.18789076805115	-1.14297962188721	-3.3687641620636	0.13677641749382	0.405668556690216	0.0416785553097725
2.16936683654785	-1.15322864055634	-3.37783288955688	0.13700233399868	0.40589103102684	0.0417288765311241
2.1816668510437	-1.1659916639328	-3.37595534324646	0.136502668261528	0.4062340259552	0.0415951646864414
2.20025157928467	-1.15909159183502	-3.37002825737	0.136470854282379	0.405985236167908	0.0413496866822243
2.1811535358429	-1.14651310443878	-3.36905884742737	0.136953800916672	0.405894875526428	0.0412379838526249
2.16952276229858	-1.15862023830414	-3.383131980896	0.13701756298542	0.406316131353378	0.0411310121417046
2.18565034866333	-1.17109370231628	-3.37874794006348	0.136648133397102	0.40653395652771	0.0407620221376419
2.2002329826355	-1.16318452358246	-3.37354350090027	0.136718690395355	0.406206160783768	0.0405021272599697
2.18038773536682	-1.15823972225189	-3.37517356872559	0.137193202972412	0.406222641468048	0.0403999388217926
2.19064402580261	-1.17855703830719	-3.38174247741699	0.136763975024223	0.40670257806778	0.0400827564299107
2.19543600082397	-1.16554498672485	-3.3790237903595	0.137000560760498	0.406423002481461	0.039789866656065
2.17557668685913	-1.17330729961395	-3.38527965545654	0.137274295091629	0.406914114952087	0.0397076085209847
2.20257592201233	-1.17622971534729	-3.38291096687317	0.136916413903236	0.406894207000732	0.0392238534986973
2.18661880493164	-1.1647754907608	-3.38281536102295	0.137427970767021	0.406872242689133	0.0391262844204903
2.18301153182983	-1.17956161499023	-3.3958375453949	0.137282356619835	0.407441884279251	0.0388893894851208
2.20312333106995	-1.18820226192474	-3.39132404327393	0.136915817856789	0.407436460256577	0.0385861955583096
2.20502376556396	-1.17577946186066	-3.38262605667114	0.137255698442459	0.407339036464691	0.0382847301661968
2.18438792228699	-1.16794216632843	-3.38536930084229	0.137611284852028	0.407531410455704	0.0382435657083988
2.18309020996094	-1.1858412027359	-3.39700126647949	0.137383848428726	0.408074378967285	0.0380221344530582
2.20342993736267	-1.18892681598663	-3.39642214775085	0.137161552906036	0.40788808465004	0.0376863740384579
2.19440650939941	-1.17311573028564	-3.38315057754517	0.137600228190422	0.407722592353821	0.0376267284154892
2.17525410652161	-1.18016314506531	-3.39199185371399	0.137738630175591	0.408124506473541	0.0376389026641846
2.19546175003052	-1.1975234746933	-3.39963388442993	0.137201309204102	0.408392310142517	0.0374287366867065
2.2035117149353	-1.18152117729187	-3.39411973953247	0.137389451265335	0.408056497573853	0.0371991284191608
2.18025755882263	-1.16988849639893	-3.39055991172791	0.137850865721703	0.408189505338669	0.0373423770070076
2.17697215080261	-1.18552660942078	-3.40179777145386	0.137737035751343	0.408585101366043	0.0373717807233334
2.19716858863831	-1.18831658363342	-3.40037250518799	0.137303441762924	0.408495336771011	0.0372149497270584
2.20203828811646	-1.17184925079346	-3.39581632614136	0.137557446956635	0.408143013715744	0.0370925478637218
2.1702823638916	-1.16711938381195	-3.40084409713745	0.137915953993797	0.408229142427444	0.0372980758547783
2.17681264877319	-1.18311989307404	-3.40097618103027	0.137588277459145	0.408548593521118	0.0372819192707539
2.19571471214294	-1.17919635772705	-3.39597868919373	0.137329906225204	0.408341705799103	0.0371162258088589
2.16826343536377	-1.16034281253815	-3.39706230163574	0.137816339731216	0.408216714859009	0.0372474305331707
2.18557286262512	-1.17654073238373	-3.39754772186279	0.137362450361252	0.408261269330978	0.0371895171701908
2.17110323905945	-1.15765500068665	-3.39931416511536	0.137829154729843	0.407917380332947	0.0372802391648293
2.17478275299072	-1.17536723613739	-3.39796805381775	0.137412056326866	0.408156991004944	0.037313062697649
2.18460178375244	-1.162109375	-3.39050221443176	0.137557968497276	0.407812505960464	0.0372268036007881
2.15771079063416	-1.16243350505829	-3.39295721054077	0.137837663292885	0.407992213964462	0.0375227183103561
2.18130016326904	-1.16758215427399	-3.3970410823822	0.137405008077621	0.407937526702881	0.0374080650508404
2.174800157547	-1.15046203136444	-3.38735294342041	0.137760818004608	0.407496780157089	0.0374208353459835
2.16230773925781	-1.15949857234955	-3.39433574676514	0.137596443295479	0.407893061637878	0.0375612787902355
2.17742252349854	-1.15359055995941	-3.38455152511597	0.137472897768021	0.407396048307419	0.0375821515917778
2.15337467193604	-1.14367830753326	-3.38813805580139	0.137861117720604	0.407575786113739	0.0377344787120819
2.17031955718994	-1.16074633598328	-3.39629292488098	0.13740262389183	0.407643735408783	0.0376785658299923
2.17319464683533	-1.14439272880554	-3.38080644607544	0.137539744377136	0.407128095626831	0.0376621782779694
2.15015077590942	-1.14427828788757	-3.38796544075012	0.137844353914261	0.407252371311188	0.0378643795847893
2.16440534591675	-1.16314196586609	-3.39099931716919	0.13732722401619	0.407376706600189	0.0376932062208653
2.17555093765259	-1.14686679840088	-3.38589715957642	0.137397542595863	0.407033890485764	0.0376065410673618
2.15273427963257	-1.13437020778656	-3.38221979141235	0.138002991676331	0.40692350268364	0.0378222614526749
2.15150237083435	-1.15034604072571	-3.38923072814941	0.137666627764702	0.407330393791199	0.0378462411463261
2.17376828193665	-1.14755988121033	-3.38547301292419	0.137444332242012	0.406921297311783	0.0376236513257027
2.15542387962341	-1.12870252132416	-3.38569307327271	0.13790537416935	0.406710565090179	0.0376857258379459
2.15029716491699	-1.14819121360779	-3.39193844795227	0.137603491544724	0.407133758068085	0.0377364009618759
2.16771030426025	-1.13661503791809	-3.37841510772705	0.137550204992294	0.406814634799957	0.0376255512237549
2.13953852653503	-1.13012981414795	-3.38022494316101	0.137979432940483	0.406862497329712	0.0376131907105446
2.15966391563416	-1.14005029201508	-3.38556694984436	0.137538373470306	0.407003045082092	0.0373797751963139
2.14170503616333	-1.12837910652161	-3.37543082237244	0.138006284832954	0.40668973326683	0.0374350026249886
2.15331363677979	-1.14705967903137	-3.38450217247009	0.137559741735458	0.407023340463638	0.0372183583676815
2.1533477306366	-1.13255906105042	-3.38002514839172	0.137884318828583	0.406622231006622	0.0370090641081333
2.14016151428223	-1.14105367660522	-3.38515901565552	0.137929394841194	0.407084852457047	0.0370492115616798
2.16400790214539	-1.13946413993835	-3.38361501693726	0.137629896402359	0.40693074464798	0.0366775430738926
2.14842963218689	-1.12576961517334	-3.38248610496521	0.138130113482475	0.406785517930985	0.0365965217351913
2.13577222824097	-1.13665091991425	-3.39175772666931	0.138152942061424	0.407158881425858	0.0365496948361397
2.14346885681152	-1.14586019515991	-3.3884015083313	0.137854814529419	0.407447665929794	0.0363749265670776
2.16241145133972	-1.14412379264832	-3.38385367393494	0.137649834156036	0.407301962375641	0.0360223725438118
2.14904880523682	-1.12908363342285	-3.37758207321167	0.138104811310768	0.407129764556885	0.0359624624252319
2.12758564949036	-1.12864351272583	-3.39089846611023	0.138385072350502	0.40750640630722	0.0358290746808052
2.13908219337463	-1.14457857608795	-3.39594173431396	0.138023793697357	0.407872676849365	0.0356742925941944
2.15508246421814	-1.14422416687012	-3.39282393455505	0.137873917818069	0.407725602388382	0.0353621430695057
2.14457821846008	-1.12794899940491	-3.3825056552887	0.13827046751976	0.407519400119781	0.0353031978011131
2.12654948234558	-1.1310727596283	-3.39720869064331	0.138609990477562	0.407869666814804	0.035288754850626
2.13741946220398	-1.14964389801025	-3.40174269676209	0.138093143701553	0.408307820558548	0.0350365079939365
2.15615653991699	-1.14309048652649	-3.39442086219788	0.138052821159363	0.40803250670433	0.0347039774060249
2.13448357582092	-1.13005793094635	-3.3900990486145	0.13861870765686	0.40806120634079	0.0347250662744045
2.13147807121277	-1.14345848560333	-3.40103936195374	0.13838367164135	0.408589690923691	0.0345836617052555
2.14975094795227	-1.13669312000275	-3.39397215843201	0.138366878032684	0.408210337162018	0.0342494770884514
2.12686586380005	-1.14122247695923	-3.4052746295929	0.138569369912148	0.408596634864807	0.0342143550515175
2.15065598487854	-1.14469647407532	-3.39529705047607	0.138134598731995	0.408590942621231	0.0338971056044102
2.12888836860657	-1.13220167160034	-3.39880847930908	0.138667091727257	0.408525288105011	0.0337950848042965
2.13416123390198	-1.14686977863312	-3.40638327598572	0.138241395354271	0.408969610929489	0.0335653722286224
2.15175724029541	-1.13975179195404	-3.40182733535767	0.138245761394501	0.408563375473022	0.0332892127335072
2.1285924911499	-1.13079595565796	-3.39793872833252	0.138656765222549	0.408479124307632	0.0333115458488464
2.13131523132324	-1.14715993404388	-3.40315937995911	0.138344421982765	0.409001111984253	0.0330945141613483
2.14696598052979	-1.14577043056488	-3.39906549453735	0.138192072510719	0.408697038888931	0.0327382497489452
2.12817597389221	-1.13132309913635	-3.4010546207428	0.138752430677414	0.408674478530884	0.0327279455959797
2.12824416160584	-1.14762568473816	-3.40806984901428	0.138516798615456	0.40906611084938	0.032658189535141
2.14706921577454	-1.13997006416321	-3.40152668952942	0.138333290815353	0.408750414848328	0.032310001552105
2.12248516082764	-1.13622725009918	-3.40575385093689	0.138699471950531	0.408942103385925	0.0323579385876656
2.14455461502075	-1.14672124385834	-3.39986205101013	0.138141736388206	0.409055322408676	0.0321465656161308
2.13453936576843	-1.12962567806244	-3.3952169418335	0.138527631759644	0.408753544092178	0.0320212207734585
2.1172661781311	-1.13138890266418	-3.40288996696472	0.138768181204796	0.408960282802582	0.0319672599434853
2.12378072738647	-1.14573097229004	-3.40882921218872	0.138442143797874	0.409315347671509	0.0317721925675869
2.14287805557251	-1.13911616802216	-3.39975166320801	0.138244718313217	0.408967435359955	0.0315518826246262
2.11895561218262	-1.13576507568359	-3.40319728851318	0.138621255755425	0.409046471118927	0.031564150005579
2.13811612129211	-1.14466881752014	-3.4066846370697	0.138140335679054	0.409134984016418	0.031257051974535
2.12767624855042	-1.1268275976181	-3.39866995811462	0.138685896992683	0.408896803855896	0.0311965234577656
2.1116795539856	-1.13781118392944	-3.40841555595398	0.138617306947708	0.409406900405884	0.0311627872288227
2.14272236824036	-1.13789808750153	-3.40116214752197	0.138284549117088	0.409154444932938	0.0307848453521729
2.11349391937256	-1.12955451011658	-3.40897417068481	0.138712242245674	0.409212350845337	0.030777195468545
2.12837624549866	-1.14706945419312	-3.40818691253662	0.138169705867767	0.409552097320557	0.03055833093822
2.12847232818604	-1.13160502910614	-3.40132713317871	0.138475552201271	0.409113347530365	0.0303796492516994
2.1187846660614	-1.14163422584534	-3.41063380241394	0.13839428126812	0.409518510103226	0.0302732717245817
2.13065695762634	-1.13250315189362	-3.40067362785339	0.138380974531174	0.409193813800812	0.029982078820467
2.1059844493866	-1.13149666786194	-3.39950704574585	0.13870795071125	0.409341037273407	0.0300049353390932
2.12086391448975	-1.14744710922241	-3.40995931625366	0.138125136494637	0.409632176160812	0.0296985544264317
2.12884330749512	-1.1367928981781	-3.39692330360413	0.138339176774025	0.409235775470734	0.0294454470276833
2.10235071182251	-1.13795053958893	-3.40450620651245	0.138562247157097	0.409626454114914	0.0294981952756643
2.12659811973572	-1.14937102794647	-3.40004467964172	0.138107731938362	0.40963426232338	0.0290983747690916
2.11294341087341	-1.12854993343353	-3.40422582626343	0.13860484957695	0.409301519393921	0.0290247332304716
2.10969543457031	-1.14704513549805	-3.40700912475586	0.138217777013779	0.409742832183838	0.0289079621434212
2.12003755569458	-1.13406598567963	-3.39789414405823	0.138241499662399	0.409336149692535	0.0285314247012138
2.09906578063965	-1.13917088508606	-3.40893650054932	0.138443231582642	0.409603625535965	0.028393130749464
2.1242561340332	-1.1482846736908	-3.4047417640686	0.137943774461746	0.409490555524826	0.0279787201434374
2.1050853729248	-1.13700616359711	-3.39592576026917	0.138524174690247	0.409279435873032	0.0278781112283468
2.10183477401733	-1.15382409095764	-3.40980100631714	0.13818284869194	0.409676998853683	0.027677871286869
2.12600517272949	-1.15895843505859	-3.40712714195251	0.137858510017395	0.409492313861847	0.0272523555904627
2.1201913356781	-1.14285111427307	-3.39379405975342	0.13821280002594	0.409117490053177	0.0270843878388405
2.09945678710938	-1.1441662311554	-3.39975047111511	0.13854256272316	0.409366458654404	0.0270539820194244
2.1078987121582	-1.16249859333038	-3.40699529647827	0.13810421526432	0.409540325403214	0.0269273966550827
2.12975335121155	-1.1560572385788	-3.40171885490417	0.137946426868439	0.409243941307068	0.0266265477985144
2.12127375602722	-1.14478874206543	-3.39623594284058	0.138278484344482	0.408982068300247	0.0265498645603657
2.1035749912262	-1.14435589313507	-3.3971905708313	0.138535842299461	0.409069240093231	0.0266173221170902
2.1107029914856	-1.15915477275848	-3.40325808525085	0.138135224580765	0.409412026405334	0.0266130026429892
2.13311052322388	-1.15649652481079	-3.39714479446411	0.137881398200989	0.409147828817368	0.0265198014676571
2.11972522735596	-1.14100861549377	-3.39246678352356	0.13829231262207	0.408766508102417	0.0265624281018972
2.10192227363586	-1.14146447181702	-3.40009522438049	0.13851934671402	0.409082591533661	0.0266979075968266
2.11853647232056	-1.15971696376801	-3.40407991409302	0.137995898723602	0.409239262342453	0.0266493838280439
2.13447237014771	-1.15182757377625	-3.40050029754639	0.137967631220818	0.408769011497498	0.0266000498086214
2.12233662605286	-1.13885760307312	-3.3898241519928	0.138379499316216	0.408492058515549	0.026781253516674
2.106290102005	-1.14606130123138	-3.40244507789612	0.13850149512291	0.408831238746643	0.0268792062997818
2.132479429245	-1.15600311756134	-3.40105509757996	0.137892335653305	0.408683180809021	0.026717996224761
2.11379790306091	-1.14152216911316	-3.39005780220032	0.138576805591583	0.408555507659912	0.0269306413829327
2.12856864929199	-1.15650296211243	-3.39837145805359	0.138151004910469	0.408801287412643	0.0269210413098335
2.14149808883667	-1.14569461345673	-3.38667750358582	0.138222068548203	0.408265590667725	0.0267729815095663
2.11991310119629	-1.1373016834259	-3.39912247657776	0.13859598338604	0.408260613679886	0.026880519464612
2.1214714050293	-1.15491151809692	-3.40044951438904	0.138335004448891	0.408617734909058	0.0268977005034685
2.14001178741455	-1.15249192714691	-3.39110374450684	0.138035506010056	0.408349424600601	0.0267434623092413
2.12264585494995	-1.13969206809998	-3.38491201400757	0.138569444417953	0.408135265111923	0.0267774537205696
2.11691164970398	-1.14842820167542	-3.39664459228516	0.138387903571129	0.408486008644104	0.0267859678715467
2.14469122886658	-1.15400397777557	-3.39764618873596	0.13809435069561	0.408309310674667	0.0265519693493843
2.12783217430115	-1.14018547534943	-3.38602423667908	0.138561367988586	0.408007681369781	0.0266370736062527
2.12414169311523	-1.15556347370148	-3.39746832847595	0.138390630483627	0.408446580171585	0.0266283787786961
2.1427538394928	-1.1661285161972	-3.39758229255676	0.137969404459	0.408334523439407	0.0263216141611338
2.14178395271301	-1.14604163169861	-3.38432931900024	0.138318732380867	0.40799555182457	0.0261885840445757
2.12234139442444	-1.15439128875732	-3.39342927932739	0.138610020279884	0.408284842967987	0.0262659285217524
2.14429092407227	-1.1647983789444	-3.39621067047119	0.138141363859177	0.408373683691025	0.0260271299630404
2.14222002029419	-1.14702773094177	-3.39240646362305	0.138551980257034	0.408004432916641	0.0258698482066393
2.1313111782074	-1.16159415245056	-3.40367078781128	0.138388380408287	0.408448129892349	0.0257689319550991
2.15547204017639	-1.16539120674133	-3.38665342330933	0.138008013367653	0.408272296190262	0.0254962388426065
2.14993214607239	-1.15397107601166	-3.38791584968567	0.138336405158043	0.407991409301758	0.0253664292395115
2.13080024719238	-1.15262949466705	-3.39504790306091	0.138597428798676	0.408202469348907	0.0252664275467396
2.13480472564697	-1.17059409618378	-3.39592456817627	0.138310849666595	0.40858006477356	0.0251303818076849
2.15671944618225	-1.17592871189117	-3.39349341392517	0.138002276420593	0.408432692289352	0.0248283874243498
2.15836906433105	-1.16640448570251	-3.39043474197388	0.138112336397171	0.408134073019028	0.0246373433619738
2.14633870124817	-1.16095697879791	-3.38906073570251	0.138502359390259	0.407966375350952	0.0246056132018566
2.13323712348938	-1.16381907463074	-3.39053201675415	0.138581857085228	0.408307313919067	0.0246163308620453
2.14179062843323	-1.18273687362671	-3.40137243270874	0.138230100274086	0.40861588716507	0.024387564510107
2.16015291213989	-1.18856072425842	-3.39673709869385	0.137905240058899	0.408459424972534	0.0240797307342291
2.16518068313599	-1.17822563648224	-3.39005565643311	0.138054996728897	0.408176183700562	0.0239517278969288
2.14510107040405	-1.17020416259766	-3.3943657875061	0.1385408192873	0.408241331577301	0.0239719208329916
2.14743280410767	-1.18694734573364	-3.39564657211304	0.138274267315865	0.40859392285347	0.023869588971138
2.17068958282471	-1.18223607540131	-3.39303493499756	0.137972041964531	0.408306807279587	0.0235494244843721
2.15638852119446	-1.17462372779846	-3.38970613479614	0.138439297676086	0.408025443553925	0.0234461463987827
2.14486646652222	-1.1872421503067	-3.39681792259216	0.138235673308372	0.408403605222702	0.0234159789979458
2.17256498336792	-1.19348859786987	-3.38240814208984	0.137765437364578	0.408364593982697	0.0230378229171038
2.1589469909668	-1.18118166923523	-3.38511872291565	0.138174086809158	0.407918155193329	0.0229486264288425
2.14862322807312	-1.19232225418091	-3.39383625984192	0.138101562857628	0.408362090587616	0.0227793902158737
2.16639804840088	-1.20570516586304	-3.39633846282959	0.137576997280121	0.408262997865677	0.022492429241538
2.17968249320984	-1.20086765289307	-3.39008021354675	0.137497454881668	0.407911568880081	0.0222363192588091
2.17276501655579	-1.19162368774414	-3.37759184837341	0.137750670313835	0.407546907663345	0.0220670718699694
2.15690803527832	-1.19457602500916	-3.3821849822998	0.137969404459	0.407582461833954	0.0219147838652134
2.15056872367859	-1.2020012140274	-3.38502669334412	0.137813240289688	0.407782733440399	0.0217259638011456
2.16619515419006	-1.21714174747467	-3.38978815078735	0.13743157684803	0.407767802476883	0.0213835295289755
2.18454694747925	-1.22270059585571	-3.38084101676941	0.136928737163544	0.407477229833603	0.0210039038211107
2.18744277954102	-1.21183001995087	-3.37677431106567	0.137223154306412	0.407040774822235	0.0207731630653143
2.17747187614441	-1.20560204982758	-3.37590456008911	0.137465134263039	0.407000213861465	0.0205931458622217
2.16743803024292	-1.21493780612946	-3.37482643127441	0.137500315904617	0.40706729888916	0.0205411072820425
2.17537117004395	-1.23254597187042	-3.38140201568604	0.137113958597183	0.407268732786179	0.0203035846352577
2.19225382804871	-1.2358250617981	-3.38484835624695	0.136770769953728	0.407092988491058	0.0200446881353855
2.20720100402832	-1.23237860202789	-3.37110257148743	0.136667594313622	0.406709402799606	0.0197748113423586
2.20393085479736	-1.22224652767181	-3.37087798118591	0.136887922883034	0.406424999237061	0.0197399947792292
2.18982672691345	-1.22043883800507	-3.36495208740234	0.137197703123093	0.406359076499939	0.0197803266346455
2.18219804763794	-1.22921144962311	-3.38200378417969	0.137085124850273	0.406619220972061	0.0198497343808413
2.18962383270264	-1.23997843265533	-3.37641525268555	0.136811748147011	0.406646013259888	0.0197799932211638
2.20679807662964	-1.24588084220886	-3.37635016441345	0.136488825082779	0.40649750828743	0.0197384357452393
2.21953439712524	-1.2404510974884	-3.36893510818481	0.136416986584663	0.406196653842926	0.0197224598377943
2.21041965484619	-1.22683238983154	-3.36138939857483	0.136827737092972	0.405903220176697	0.0198412891477346
2.19340586662292	-1.23080348968506	-3.3675217628479	0.136980667710304	0.40623864531517	0.0200539771467447
2.212571144104	-1.24667954444885	-3.37587833404541	0.136578872799873	0.406448394060135	0.0200668182224035
2.22777485847473	-1.24476957321167	-3.37105298042297	0.136457398533821	0.406087517738342	0.0201526153832674
2.21865129470825	-1.2257319688797	-3.36072087287903	0.136940956115723	0.405822575092316	0.020399134606123
2.20699667930603	-1.23840475082397	-3.37701416015625	0.136998698115349	0.406223833560944	0.0207322333008051
2.23029065132141	-1.24458312988281	-3.37380409240723	0.13651467859745	0.406272977590561	0.0207322090864182
2.22650337219238	-1.22675621509552	-3.36305165290833	0.13704127073288	0.4060278236866	0.0210427455604076
2.21248269081116	-1.22323274612427	-3.37273907661438	0.137339532375336	0.406223744153976	0.0214067511260509
2.20930457115173	-1.23349046707153	-3.37762212753296	0.137311354279518	0.406634896993637	0.0216892622411251
2.22424077987671	-1.24156224727631	-3.37935066223145	0.13700096309185	0.406797736883163	0.0218334551900625
2.24380993843079	-1.23805785179138	-3.37773442268372	0.136881425976753	0.406699657440186	0.0219528842717409
2.24586248397827	-1.22395610809326	-3.37223649024963	0.137191474437714	0.406448841094971	0.0220304001122713
2.22171568870544	-1.22245728969574	-3.38008236885071	0.137518435716629	0.406808972358704	0.0223556030541658
2.23483896255493	-1.23796331882477	-3.38498330116272	0.137059584259987	0.407191634178162	0.0224382150918245
2.24404096603394	-1.22597968578339	-3.37541508674622	0.137189984321594	0.406889170408249	0.0224521942436695
2.21948957443237	-1.22430980205536	-3.38746881484985	0.137553662061691	0.407304912805557	0.0226786658167839
2.24826741218567	-1.23503398895264	-3.38800287246704	0.137118130922318	0.407363682985306	0.0226236097514629
2.23314142227173	-1.21786117553711	-3.38151216506958	0.137566164135933	0.407106190919876	0.0227609183639288
2.22295880317688	-1.23133671283722	-3.38798928260803	0.137534692883492	0.40763658285141	0.0229936204850674
2.23814582824707	-1.24376058578491	-3.39302468299866	0.137110605835915	0.40780234336853	0.0229203626513481
2.25092172622681	-1.22891330718994	-3.38614392280579	0.137230753898621	0.407469242811203	0.022918039932847
2.22708249092102	-1.2155978679657	-3.38440585136414	0.13771216571331	0.407529085874558	0.023184472694993
2.23234748840332	-1.23179650306702	-3.3950023651123	0.13742159307003	0.407907068729401	0.0233526341617107
2.25401663780212	-1.22248268127441	-3.39015364646912	0.137290209531784	0.407609850168228	0.0232782009989023
2.23663687705994	-1.21149528026581	-3.38586282730103	0.137687250971794	0.407472789287567	0.0235425680875778
2.22035217285156	-1.21832370758057	-3.39394497871399	0.137697115540504	0.407717704772949	0.023788632825017
2.23486137390137	-1.23091638088226	-3.39194059371948	0.137174144387245	0.408008843660355	0.0237738061696291
2.24623608589172	-1.22768020629883	-3.38215470314026	0.137043356895447	0.407642364501953	0.0238669440150261
2.2378933429718	-1.20616948604584	-3.37924027442932	0.137405276298523	0.407346159219742	0.0239600706845522
2.21953511238098	-1.21299242973328	-3.38748526573181	0.137382507324219	0.407601982355118	0.0242001004517078
2.24006795883179	-1.22065472602844	-3.38893342018127	0.136853024363518	0.407509565353394	0.0241786316037178
2.22998595237732	-1.20329260826111	-3.38171744346619	0.137310341000557	0.407046973705292	0.0243040528148413
2.2181704044342	-1.21457552909851	-3.38493514060974	0.137131497263908	0.407355576753616	0.0245246477425098
2.2442352771759	-1.21892035007477	-3.37654638290405	0.136748641729355	0.407136678695679	0.0243862997740507
2.23398423194885	-1.20401763916016	-3.37209820747375	0.137058779597282	0.406676083803177	0.0245551187545061
2.21605467796326	-1.20265543460846	-3.37973356246948	0.137247040867805	0.406983554363251	0.0246850941330194
2.23788833618164	-1.21656453609467	-3.37354826927185	0.136645749211311	0.406929731369019	0.0246513020247221
2.23048806190491	-1.19667947292328	-3.37500715255737	0.136993005871773	0.406477779150009	0.0246715564280748
2.22009801864624	-1.21223068237305	-3.37804627418518	0.136817693710327	0.406726270914078	0.0248298235237598
2.23855876922607	-1.20497572422028	-3.36978578567505	0.1365577429533	0.406414151191711	0.0247647725045681
2.21455836296082	-1.19897866249084	-3.37518715858459	0.136837109923363	0.40645506978035	0.0248989854007959
2.23691391944885	-1.21052539348602	-3.3760678768158	0.136358171701431	0.406380832195282	0.0248169340193272
2.2196843624115	-1.19380390644073	-3.36392283439636	0.136729806661606	0.405947625637054	0.0249674022197723
2.2237811088562	-1.21766114234924	-3.37345695495605	0.13636614382267	0.406344562768936	0.0249579530209303
2.24017977714539	-1.20893740653992	-3.36733293533325	0.136247336864471	0.40585720539093	0.024846289306879
2.21972298622131	-1.19361114501953	-3.36334013938904	0.136719822883606	0.405769854784012	0.0249446276575327
2.21485614776611	-1.20963561534882	-3.37061357498169	0.136544689536095	0.406051486730576	0.025017524138093
2.23459100723267	-1.21338248252869	-3.37434482574463	0.136148869991302	0.405952751636505	0.0248483959585428
2.2449209690094	-1.20311403274536	-3.36470127105713	0.136174514889717	0.405540764331818	0.0246858689934015
2.22610092163086	-1.19579231739044	-3.36099052429199	0.136572659015656	0.405358105897903	0.024769201874733
2.21735000610352	-1.20722842216492	-3.37365365028381	0.136475831270218	0.405732303857803	0.0248707793653011
2.24100756645203	-1.20959055423737	-3.35826945304871	0.136067092418671	0.405589044094086	0.0246522575616837
2.22046732902527	-1.19907414913177	-3.36737775802612	0.136500462889671	0.405504524707794	0.0246143080294132
2.23564124107361	-1.21423876285553	-3.36822915077209	0.13607320189476	0.405619502067566	0.0244341418147087
2.22825050354004	-1.20020020008087	-3.35859537124634	0.136490687727928	0.405274748802185	0.0243782736361027
2.22735905647278	-1.22224998474121	-3.36955523490906	0.136245027184486	0.405732601881027	0.0242966935038567
2.24386882781982	-1.21479260921478	-3.35950827598572	0.136146917939186	0.405478000640869	0.0240361243486404
2.22180485725403	-1.21361005306244	-3.36733484268188	0.136580660939217	0.405687510967255	0.0241467040032148
2.23995113372803	-1.22646582126617	-3.36785435676575	0.13620063662529	0.40588191151619	0.0239749569445848
2.24401593208313	-1.21047067642212	-3.36588430404663	0.136467278003693	0.405570149421692	0.0238264054059982
2.22246265411377	-1.21622097492218	-3.37216353416443	0.136730432510376	0.405942022800446	0.0239139050245285
2.23340320587158	-1.22725021839142	-3.37723517417908	0.136391311883926	0.406208097934723	0.0238301176577806
2.24853014945984	-1.22919738292694	-3.36637926101685	0.136229619383812	0.406123906373978	0.0236570779234171
2.2355785369873	-1.21173810958862	-3.36271786689758	0.136734798550606	0.405917823314667	0.0236440300941467
2.22962617874146	-1.2240777015686	-3.37675619125366	0.13668504357338	0.406461775302887	0.0236970763653517
2.24884080886841	-1.22552573680878	-3.37236356735229	0.136485368013382	0.406287670135498	0.0235274117439985
2.22528409957886	-1.21233117580414	-3.36780405044556	0.137008458375931	0.406283855438232	0.0236954148858786
2.23686099052429	-1.23409950733185	-3.37687921524048	0.136673390865326	0.406746357679367	0.023659735918045
2.25063729286194	-1.22350966930389	-3.37377166748047	0.136591345071793	0.406514674425125	0.0235148221254349
2.23528337478638	-1.2139892578125	-3.37160110473633	0.137117728590965	0.406559437513351	0.0236898902803659
2.21568751335144	-1.22032284736633	-3.38711714744568	0.137300997972488	0.406978040933609	0.0238705519586802
2.22873592376709	-1.23404455184937	-3.38512277603149	0.137029066681862	0.407193958759308	0.0238287951797247
2.24264430999756	-1.23175942897797	-3.3811469078064	0.136708050966263	0.407195746898651	0.0237248260527849
2.24869537353516	-1.21659803390503	-3.37929821014404	0.136963486671448	0.406898379325867	0.0236484985798597
2.22383689880371	-1.2105358839035	-3.38536071777344	0.137432634830475	0.407024383544922	0.0238760970532894
2.21959519386292	-1.22301495075226	-3.39123153686523	0.137297332286835	0.407376319169998	0.023946788161993
2.2373743057251	-1.22954928874969	-3.38161468505859	0.136867329478264	0.407558858394623	0.0238936990499496
2.23712015151978	-1.21345674991608	-3.37688136100769	0.137174606323242	0.407168686389923	0.0238913409411907
2.21136617660522	-1.20729219913483	-3.37901902198792	0.137487471103668	0.40744337439537	0.0240396466106176
2.21508550643921	-1.22085380554199	-3.38944840431213	0.137312367558479	0.407771676778793	0.0241075530648232
2.22984910011292	-1.2225798368454	-3.39096164703369	0.137006029486656	0.407754600048065	0.0240260604768991
2.22692465782166	-1.206383228302	-3.37367916107178	0.137294828891754	0.407268106937408	0.0241115912795067
2.20052576065063	-1.20460474491119	-3.38164782524109	0.137664049863815	0.407550036907196	0.0243562553077936
2.20841550827026	-1.22106027603149	-3.39116430282593	0.137251242995262	0.407834261655808	0.0243165884166956
2.22339558601379	-1.21881878376007	-3.38731718063354	0.136973515152931	0.407629907131195	0.0241812355816364
2.20825529098511	-1.20089817047119	-3.37712049484253	0.137590035796165	0.407399296760559	0.0243208408355713
2.20196223258972	-1.21647953987122	-3.38998293876648	0.137341365218163	0.407812535762787	0.0244657173752785
2.21903491020203	-1.20420634746552	-3.38338208198547	0.137258738279343	0.407423973083496	0.024288434535265
2.19821882247925	-1.20010876655579	-3.38243246078491	0.137724623084068	0.407489687204361	0.0245006177574396
2.20768976211548	-1.21417689323425	-3.38434052467346	0.137093111872673	0.407669723033905	0.0244733523577452
2.19981646537781	-1.19661200046539	-3.37678670883179	0.137506619095802	0.407291650772095	0.0245141498744488
2.19176030158997	-1.20583081245422	-3.3863844871521	0.137333109974861	0.407694160938263	0.0246536657214165
2.20844674110413	-1.20331990718842	-3.37518882751465	0.137219473719597	0.407276153564453	0.0245700050145388
2.18616843223572	-1.19219279289246	-3.37703442573547	0.137634307146072	0.407220989465714	0.0248388275504112
2.18882822990417	-1.21081030368805	-3.38722014427185	0.137205734848976	0.407581329345703	0.0248363185673952
2.20630669593811	-1.20740258693695	-3.38109922409058	0.137028947472572	0.407265424728394	0.0247662253677845
2.20130467414856	-1.1904855966568	-3.37424182891846	0.137321099638939	0.407013952732086	0.0248517543077469
2.1845850944519	-1.18782150745392	-3.37182092666626	0.137682795524597	0.407017797231674	0.0250075440853834
2.17042970657349	-1.19595992565155	-3.38009786605835	0.137619718909264	0.407333344221115	0.0252111591398716
2.18173241615295	-1.20280683040619	-3.38562989234924	0.137326583266258	0.407422333955765	0.0252216178923845
2.19572806358337	-1.20353627204895	-3.38331890106201	0.137127533555031	0.407340049743652	0.025208942592144
2.19909238815308	-1.19061064720154	-3.37296795845032	0.137321397662163	0.406898140907288	0.0251782909035683
2.18024206161499	-1.17881691455841	-3.38110518455505	0.137813881039619	0.406817436218262	0.0253070704638958
2.16894793510437	-1.18888354301453	-3.38275384902954	0.137692362070084	0.407191872596741	0.025467662140727
2.19017148017883	-1.20066261291504	-3.3769223690033	0.137230336666107	0.407224953174591	0.0254272446036339
2.19486117362976	-1.19073927402496	-3.37306141853333	0.137333109974861	0.406927615404129	0.0254003535956144
2.17414116859436	-1.17872226238251	-3.37153387069702	0.137864142656326	0.406867265701294	0.0255645867437124
2.16450357437134	-1.19031953811646	-3.38610363006592	0.137721225619316	0.407210856676102	0.0256432760506868
2.18862128257751	-1.19924569129944	-3.37622594833374	0.137404665350914	0.40721133351326	0.0255957245826721
2.18144726753235	-1.18094837665558	-3.37160539627075	0.137823492288589	0.406702011823654	0.0257252566516399
2.16473627090454	-1.18918263912201	-3.38312554359436	0.137897565960884	0.407138735055923	0.0259499754756689
2.1822144985199	-1.20384693145752	-3.37738728523254	0.137482926249504	0.407164961099625	0.0259607490152121
2.19352531433105	-1.19056308269501	-3.37665629386902	0.137607008218765	0.406899303197861	0.0259537044912577
2.1680793762207	-1.17935705184937	-3.37157106399536	0.138251438736916	0.406955182552338	0.0262232385575771
2.16941428184509	-1.19356632232666	-3.38161063194275	0.137925148010254	0.407340407371521	0.0264542549848557
2.19117975234985	-1.18109095096588	-3.37365436553955	0.137921497225761	0.406988173723221	0.0264386385679245
2.1642963886261	-1.17761254310608	-3.3834662437439	0.138356596231461	0.4072006046772	0.0268229451030493
2.18393874168396	-1.18212616443634	-3.37574934959412	0.137922987341881	0.407264620065689	0.0268538687378168
2.15982413291931	-1.16590166091919	-3.37867784500122	0.138476565480232	0.407146662473679	0.0270949974656105
2.16748094558716	-1.18334352970123	-3.38445901870728	0.138107374310493	0.407619297504425	0.0272921230643988
2.17391848564148	-1.16332864761353	-3.37820410728455	0.138360992074013	0.407170087099075	0.0274097919464111
2.15336418151855	-1.1737756729126	-3.38567399978638	0.138597473502159	0.407523512840271	0.0278453156352043
2.17310810089111	-1.18031716346741	-3.38238263130188	0.138100638985634	0.407614320516586	0.0278525166213512
2.17283987998962	-1.16528701782227	-3.37384295463562	0.138493552803993	0.407363682985306	0.0280113890767097
2.1454029083252	-1.16457724571228	-3.38811254501343	0.138873040676117	0.407810032367706	0.0284774713218212
2.17448139190674	-1.16689705848694	-3.38320517539978	0.138411581516266	0.407684415578842	0.0284572541713715
2.16001415252686	-1.14937400817871	-3.38277411460876	0.138907864689827	0.407457768917084	0.0287487432360649
2.14166498184204	-1.14774203300476	-3.38846278190613	0.139129057526588	0.407836198806763	0.0290767662227154
2.15310144424438	-1.16393399238586	-3.39198994636536	0.138690233230591	0.408067494630814	0.0292398855090141
2.16326665878296	-1.14861726760864	-3.38155722618103	0.138659089803696	0.407792180776596	0.0293763671070337
2.13768005371094	-1.14056599140167	-3.38484644889832	0.139157637953758	0.407949924468994	0.029633205384016
2.15415215492249	-1.15192770957947	-3.38734793663025	0.138669893145561	0.408058375120163	0.0296978149563074
2.14076256752014	-1.13219332695007	-3.38546776771545	0.139144226908684	0.407817393541336	0.0299810599535704
2.13306927680969	-1.14542126655579	-3.39366865158081	0.13901624083519	0.408217489719391	0.0301919188350439
2.14694428443909	-1.1355961561203	-3.38543343544006	0.138983532786369	0.407922655344009	0.0302451979368925
2.12386250495911	-1.13251864910126	-3.39155006408691	0.139288127422333	0.408302158117294	0.0305967926979065
2.14480471611023	-1.137824177742	-3.3920156955719	0.138863131403923	0.408198565244675	0.0306203123182058
2.13246083259583	-1.11625647544861	-3.3887050151825	0.139269754290581	0.408027082681656	0.0308311600238085
2.11786770820618	-1.12979447841644	-3.39998555183411	0.139228895306587	0.408465713262558	0.0311149563640356
2.13524389266968	-1.12988293170929	-3.39528679847717	0.138793960213661	0.408441066741943	0.0311763864010572
2.12543416023254	-1.11300075054169	-3.38003134727478	0.139204472303391	0.408173233270645	0.03133599832654
2.10468101501465	-1.11258137226105	-3.39245748519897	0.139307290315628	0.408538520336151	0.0316278487443924
2.12390804290771	-1.12607300281525	-3.39915633201599	0.138811632990837	0.408705919981003	0.0315752811729908
2.13137483596802	-1.11596345901489	-3.39124798774719	0.13891227543354	0.408269613981247	0.031584233045578
2.10659313201904	-1.10196709632874	-3.38683605194092	0.139433741569519	0.408360481262207	0.0317859277129173
2.10316705703735	-1.12051284313202	-3.39647817611694	0.139191776514053	0.408788055181503	0.0319311879575253
2.12285900115967	-1.1273455619812	-3.39521265029907	0.138784542679787	0.408766001462936	0.0317630842328072
2.12518525123596	-1.11106145381927	-3.39012455940247	0.138938799500465	0.408456116914749	0.0317894369363785
2.0979585647583	-1.10754907131195	-3.39444208145142	0.139442428946495	0.408743470907211	0.0319813117384911
2.11538624763489	-1.11823964118958	-3.39574241638184	0.139043673872948	0.409041076898575	0.0318632647395134
2.10882592201233	-1.10511445999146	-3.40025997161865	0.139374494552612	0.408673197031021	0.0318942703306675
2.10723161697388	-1.11856484413147	-3.39912915229797	0.139059945940971	0.409257680177689	0.0319486558437347
2.1043393611908	-1.10514414310455	-3.38876128196716	0.139374449849129	0.40894278883934	0.0319343023002148
2.10514974594116	-1.12010955810547	-3.4016695022583	0.139142796397209	0.409424185752869	0.0319565981626511
2.10691499710083	-1.10116279125214	-3.39335989952087	0.139415696263313	0.4090476334095	0.0319456234574318
2.09685087203979	-1.11842596530914	-3.40731501579285	0.139333382248878	0.409490704536438	0.0321164950728416
2.11327290534973	-1.11274075508118	-3.39824318885803	0.13915354013443	0.409241318702698	0.0320163741707802
2.08696985244751	-1.10446774959564	-3.39899849891663	0.139710709452629	0.409500658512115	0.0322686359286308
2.10027432441711	-1.11647832393646	-3.40604281425476	0.139280036091805	0.409802079200745	0.0322612188756466
2.11103916168213	-1.10204243659973	-3.40041208267212	0.139365032315254	0.409486204385757	0.0322286076843739
2.08603167533875	-1.09667372703552	-3.4067816734314	0.139819130301476	0.409569531679153	0.0325361229479313
2.09459519386292	-1.10893332958221	-3.40612316131592	0.139379531145096	0.410012662410736	0.0326195769011974
2.09640884399414	-1.0914454460144	-3.40068531036377	0.139629378914833	0.409670531749725	0.0326655730605125
2.08064246177673	-1.10240817070007	-3.40685868263245	0.139626830816269	0.410067319869995	0.0328141041100025
2.09331774711609	-1.09227991104126	-3.40101265907288	0.139599025249481	0.409790933132172	0.032830037176609
2.07804155349731	-1.09757649898529	-3.41458463668823	0.139661192893982	0.410172432661057	0.0330130085349083
2.08995962142944	-1.09206140041351	-3.40499687194824	0.139733403921127	0.409838408231735	0.0329477973282337
2.06272315979004	-1.08932662010193	-3.40921020507813	0.140046447515488	0.410255908966064	0.033232044428587
2.08585524559021	-1.09842765331268	-3.41333103179932	0.139612853527069	0.410369873046875	0.0331719256937504
2.07928419113159	-1.08194696903229	-3.40513134002686	0.140068367123604	0.410046070814133	0.0332350358366966
2.07006335258484	-1.09282529354095	-3.4122576713562	0.139910519123077	0.41052171587944	0.0334335006773472
2.07889699935913	-1.08087682723999	-3.40397357940674	0.139884024858475	0.410291284322739	0.0333239063620567
2.06062340736389	-1.08630895614624	-3.41124391555786	0.140043780207634	0.410685986280441	0.0334411151707172
2.07893824577332	-1.08384442329407	-3.41052007675171	0.139866784214973	0.410441070795059	0.0333174765110016
2.05490136146545	-1.08287155628204	-3.41684770584106	0.140215903520584	0.410603046417236	0.0335253104567528
2.07402944564819	-1.09199106693268	-3.41917085647583	0.139718383550644	0.410753846168518	0.0332682728767395
2.06356859207153	-1.07325482368469	-3.40687656402588	0.140212073922157	0.410490125417709	0.0333603881299496
2.04406309127808	-1.0733847618103	-3.41118121147156	0.140575408935547	0.410850495100021	0.0334905721247196
2.05465245246887	-1.08750677108765	-3.42219567298889	0.140064030885696	0.411167144775391	0.0334421396255493
2.0694363117218	-1.07423543930054	-3.41432690620422	0.140155836939812	0.410693883895874	0.0332039073109627
2.04530215263367	-1.07643687725067	-3.42069411277771	0.14035177230835	0.411050975322723	0.0333712734282017
2.06474709510803	-1.07863914966583	-3.41528630256653	0.140003353357315	0.411027044057846	0.0331946834921837
2.0400755405426	-1.07224643230438	-3.42007660865784	0.140531271696091	0.411149859428406	0.0332907363772392
2.06050038337708	-1.08184587955475	-3.41779470443726	0.139992073178291	0.411206781864166	0.0331153608858585
2.0477237701416	-1.06583297252655	-3.41241455078125	0.140530228614807	0.410851359367371	0.0331348218023777
2.04121971130371	-1.082186460495	-3.42296671867371	0.140364110469818	0.411338835954666	0.0331043489277363
2.06080436706543	-1.08408832550049	-3.42071175575256	0.140051305294037	0.411188542842865	0.032852154225111
2.04213118553162	-1.06986594200134	-3.42284274101257	0.14073583483696	0.411225080490112	0.0329758413136005
2.05765962600708	-1.08359372615814	-3.42385482788086	0.140252664685249	0.411307156085968	0.0328279808163643
2.03800868988037	-1.06451606750488	-3.42187666893005	0.140753895044327	0.411293119192123	0.032926756888628
2.047283411026	-1.08460032939911	-3.42308330535889	0.140250265598297	0.411622256040573	0.0329261384904385
2.04656672477722	-1.06444919109344	-3.4152455329895	0.140586122870445	0.411202788352966	0.0329191014170647
2.02384757995605	-1.06640684604645	-3.42793035507202	0.140828013420105	0.411593526601791	0.0330398865044117
2.04516839981079	-1.08062648773193	-3.42628383636475	0.140367463231087	0.411722213029861	0.0330307297408581
2.04866099357605	-1.06470549106598	-3.41469764709473	0.140553385019302	0.411259084939957	0.0330014489591122
2.0243673324585	-1.05833721160889	-3.42234444618225	0.140945196151733	0.411371171474457	0.0332908891141415
2.02996611595154	-1.07671284675598	-3.42475461959839	0.140437036752701	0.41177973151207	0.0333256646990776
2.0421576499939	-1.06207668781281	-3.42120862007141	0.140559256076813	0.411380499601364	0.0332220271229744
2.02064085006714	-1.06255304813385	-3.425865650177	0.140819221735001	0.411694765090942	0.0334890931844711
2.04391717910767	-1.06201827526093	-3.42015218734741	0.140464022755623	0.411491096019745	0.0333191975951195
2.01951789855957	-1.05258285999298	-3.4267520904541	0.140894532203674	0.411439388990402	0.033511258661747
2.03631353378296	-1.06283521652222	-3.42367887496948	0.140439063310623	0.411568999290466	0.0334538817405701
2.02147531509399	-1.04144787788391	-3.41412091255188	0.140830129384995	0.411299556493759	0.0335027500987053
2.01064848899841	-1.05068707466125	-3.42604398727417	0.140749737620354	0.411560833454132	0.0335461422801018
2.02831530570984	-1.06218373775482	-3.42376303672791	0.140293374657631	0.411568701267242	0.0333798006176949
2.02893996238709	-1.04209589958191	-3.41403079032898	0.140613302588463	0.411094665527344	0.0333573408424854
2.00557398796082	-1.04714274406433	-3.42122006416321	0.140744879841805	0.411378592252731	0.033487606793642
2.02485036849976	-1.06074905395508	-3.42650985717773	0.140168845653534	0.411358714103699	0.0331627242267132
2.01686882972717	-1.04360270500183	-3.40920400619507	0.140637665987015	0.410969942808151	0.0331633612513542
1.99662816524506	-1.05078792572021	-3.41845417022705	0.140688821673393	0.411293745040894	0.0332987792789936
2.02017855644226	-1.05708110332489	-3.42391920089722	0.140206575393677	0.411217600107193	0.0330582894384861
2.00863742828369	-1.0404018163681	-3.41909790039063	0.140555396676064	0.410864681005478	0.0330350138247013
2.00475096702576	-1.0538763999939	-3.42201519012451	0.140286490321159	0.411235868930817	0.0331388972699642
2.01502180099487	-1.04258275032043	-3.41164302825928	0.140196368098259	0.410754442214966	0.0329886265099049
1.99266922473907	-1.03412234783173	-3.41336727142334	0.140536025166512	0.410887807607651	0.0330645591020584
2.00379633903503	-1.05377244949341	-3.4189395904541	0.140065729618073	0.411056160926819	0.0330679714679718
2.01454496383667	-1.04039919376373	-3.40879797935486	0.140063464641571	0.410579919815063	0.0329995267093182
1.99762189388275	-1.03148913383484	-3.408278465271	0.14043615758419	0.410403668880463	0.0331219360232353
1.98452770709991	-1.03906273841858	-3.41816449165344	0.140362828969955	0.410736590623856	0.0332482382655144
2.00558853149414	-1.05077588558197	-3.41581916809082	0.139787748456001	0.410759478807449	0.0330818928778172
2.00074338912964	-1.03453981876373	-3.40980505943298	0.140134930610657	0.410300463438034	0.0330696068704128
1.98780333995819	-1.04041874408722	-3.41612148284912	0.140149861574173	0.410675883293152	0.0332216694951057
2.01046895980835	-1.03552305698395	-3.40735101699829	0.140012592077255	0.410189241170883	0.0330036766827106
1.98690736293793	-1.02624297142029	-3.4089891910553	0.14034977555275	0.410179615020752	0.0331651270389557
1.98575663566589	-1.0429128408432	-3.41350746154785	0.140123918652534	0.410411357879639	0.0332240648567677
2.00482273101807	-1.04367125034332	-3.41234493255615	0.139680400490761	0.410315662622452	0.0330353528261185
1.99030387401581	-1.02601253986359	-3.40201473236084	0.140191167593002	0.410026490688324	0.0330525673925877
1.98952150344849	-1.03914666175842	-3.41598010063171	0.139919266104698	0.410405308008194	0.0330820642411709
2.00102734565735	-1.03164267539978	-3.40409421920776	0.139951437711716	0.409936785697937	0.0329866446554661
1.98086607456207	-1.03233826160431	-3.40857434272766	0.140244975686073	0.410263955593109	0.0330883599817753
1.99980068206787	-1.05177414417267	-3.40779972076416	0.139658823609352	0.410315662622452	0.0328923538327217
2.00930142402649	-1.03295385837555	-3.40043568611145	0.13989669084549	0.409961670637131	0.032865896821022
1.98537659645081	-1.02932417392731	-3.40380334854126	0.140351459383965	0.410077095031738	0.0329903364181519
1.98575818538666	-1.04549181461334	-3.41435050964355	0.140117347240448	0.410444349050522	0.0330147296190262
2.00506091117859	-1.04550266265869	-3.40859436988831	0.139820545911789	0.410428762435913	0.0328406058251858
2.0098192691803	-1.03254675865173	-3.40538430213928	0.140092834830284	0.410050123929977	0.0328043475747108
1.98573303222656	-1.03116869926453	-3.41236639022827	0.140462726354599	0.410191297531128	0.0330258458852768
2.00191783905029	-1.04722273349762	-3.41499710083008	0.139903888106346	0.410607486963272	0.0329969376325607
2.00928616523743	-1.03192579746246	-3.40006589889526	0.140115022659302	0.410138547420502	0.0329568460583687
1.99378180503845	-1.03824496269226	-3.40919065475464	0.140253752470016	0.410545080900192	0.0331347920000553
2.01499390602112	-1.0396625995636	-3.40798258781433	0.140060395002365	0.410297811031342	0.0330214239656925
1.99498236179352	-1.03545713424683	-3.40829467773438	0.140450313687325	0.410344868898392	0.0332132279872894
2.01571726799011	-1.04856407642365	-3.41295504570007	0.139968499541283	0.410436391830444	0.0331203117966652
2.00063872337341	-1.03341269493103	-3.40689611434937	0.140584632754326	0.410333424806595	0.0333184078335762
2.01545023918152	-1.04907774925232	-3.41319942474365	0.140115484595299	0.410596042871475	0.0333357192575932
2.01225256919861	-1.03076875209808	-3.41122579574585	0.140528365969658	0.410204410552979	0.0334235653281212
2.00352716445923	-1.04415905475616	-3.41796517372131	0.140411049127579	0.410699605941772	0.0335833542048931
2.02532482147217	-1.04332482814789	-3.41052007675171	0.140032529830933	0.410405278205872	0.0335850119590759
2.00629329681396	-1.02614569664001	-3.40435314178467	0.140661597251892	0.410225987434387	0.0337046310305595
2.00493669509888	-1.0441061258316	-3.41681933403015	0.140403538942337	0.410655915737152	0.0338318012654781
2.02534151077271	-1.04019927978516	-3.41500616073608	0.140203714370728	0.410351902246475	0.0337595269083977
2.00345849990845	-1.03636622428894	-3.41139817237854	0.140610948204994	0.410399347543716	0.0339922308921814
2.02832841873169	-1.04737794399261	-3.41175889968872	0.140147984027863	0.410408347845078	0.0338460505008698
2.00823426246643	-1.03582179546356	-3.41033124923706	0.140674099326134	0.410313099622726	0.0341057740151882
2.0175609588623	-1.04989612102509	-3.41458654403687	0.140349388122559	0.410672515630722	0.03409518674016
2.03434133529663	-1.04240727424622	-3.4105236530304	0.140240758657455	0.410374641418457	0.0340126492083073
2.022784948349	-1.02966368198395	-3.41143465042114	0.140753403306007	0.410190790891647	0.0340579375624657
2.01152753829956	-1.04304671287537	-3.41968441009521	0.140618920326233	0.410661965608597	0.0341701433062553
2.02789711952209	-1.05531144142151	-3.41324973106384	0.140204399824142	0.410751849412918	0.0340643413364887
2.03767657279968	-1.04331564903259	-3.40478491783142	0.140291854739189	0.410422086715698	0.0340344607830048
2.01838612556458	-1.03526449203491	-3.41047096252441	0.140753030776978	0.410429954528809	0.0339799784123898
2.02470779418945	-1.05277359485626	-3.41933751106262	0.140444323420525	0.410825252532959	0.0339709669351578
2.03508520126343	-1.04615962505341	-3.41190767288208	0.14060565829277	0.4103864133358	0.0337954573333263
2.02230882644653	-1.05804765224457	-3.42400002479553	0.140595301985741	0.41087943315506	0.0338314920663834
2.04646587371826	-1.06797778606415	-3.41034531593323	0.140156686306	0.410696625709534	0.0334846973419189
2.04276537895203	-1.04828488826752	-3.40709328651428	0.140615209937096	0.410410344600677	0.0334288217127323
2.02841973304749	-1.05793499946594	-3.41674852371216	0.140799179673195	0.410757035017014	0.0335276015102863
2.04958152770996	-1.07432520389557	-3.41693305969238	0.140230894088745	0.410898178815842	0.033314798027277
2.06049990653992	-1.05792200565338	-3.41258144378662	0.140503227710724	0.410462528467178	0.0331208594143391
2.03739047050476	-1.06433963775635	-3.4189977645874	0.140771046280861	0.410691261291504	0.0332697555422783
2.06239032745361	-1.08171701431274	-3.41595649719238	0.14020112156868	0.410925418138504	0.0330846011638641
2.05024933815002	-1.06387293338776	-3.41239213943481	0.140690162777901	0.410609781742096	0.0330101624131203
2.05477428436279	-1.08164918422699	-3.42419600486755	0.140353441238403	0.411007553339005	0.0330054834485054
2.06102752685547	-1.06817138195038	-3.41381669044495	0.140665054321289	0.410521388053894	0.0329547002911568
2.0611789226532	-1.09141302108765	-3.41974210739136	0.140440464019775	0.410972326993942	0.0329720042645931
2.07378697395325	-1.07694935798645	-3.41129231452942	0.140428349375725	0.410726815462112	0.0327465124428272
2.05791187286377	-1.08660066127777	-3.41475558280945	0.140705227851868	0.411000281572342	0.0328917130827904
2.08495306968689	-1.08572280406952	-3.41804671287537	0.14044189453125	0.4107266664505	0.0326566696166992
2.0650372505188	-1.0899258852005	-3.42581629753113	0.140731707215309	0.411072373390198	0.0328112468123436
2.09111166000366	-1.09263980388641	-3.41199612617493	0.140378445386887	0.410870641469955	0.0326097942888737
2.07135200500488	-1.08262288570404	-3.41230940818787	0.140875458717346	0.410857021808624	0.0326243601739407
2.07665300369263	-1.09921264648438	-3.42227125167847	0.140614494681358	0.411316305398941	0.0326213426887989
2.10047793388367	-1.1027969121933	-3.41752314567566	0.140381380915642	0.410895079374313	0.0324273481965065
2.08593225479126	-1.08699834346771	-3.41457319259644	0.140906199812889	0.410697251558304	0.0324981361627579
2.08048987388611	-1.10314643383026	-3.4238805770874	0.140839025378227	0.411135196685791	0.0325291156768799
2.10518002510071	-1.11115753650665	-3.42525792121887	0.140383377671242	0.411079734563828	0.0323097109794617
2.09936237335205	-1.09777688980103	-3.41428828239441	0.140870273113251	0.410746663808823	0.032352302223444
2.09333944320679	-1.10811996459961	-3.42229723930359	0.140784576535225	0.411080807447433	0.0324715375900269
2.11542201042175	-1.10070538520813	-3.41782522201538	0.140633136034012	0.41069370508194	0.0322414189577103
2.09709739685059	-1.10326731204987	-3.42045545578003	0.140908107161522	0.41089591383934	0.0324531532824039
2.11690378189087	-1.11355233192444	-3.41050744056702	0.140434086322784	0.410756409168243	0.0323071219027042
2.10091781616211	-1.09640419483185	-3.41161870956421	0.140960857272148	0.410570651292801	0.0323856547474861
2.10395789146423	-1.11493527889252	-3.42316555976868	0.140642911195755	0.410884737968445	0.0324128419160843
2.12179350852966	-1.11002564430237	-3.41401767730713	0.140440449118614	0.410476565361023	0.032217338681221
2.10282611846924	-1.09822285175323	-3.4070930480957	0.141016125679016	0.410235017538071	0.032323632389307
2.10051727294922	-1.11889517307281	-3.42012166976929	0.140640512108803	0.410557687282562	0.0324025340378284
2.12621378898621	-1.12139999866486	-3.40702891349792	0.140288054943085	0.410356909036636	0.0321299359202385
2.11826610565186	-1.10521125793457	-3.40929865837097	0.140618875622749	0.40983310341835	0.0321296602487564
2.09956908226013	-1.10488641262054	-3.40676212310791	0.140884727239609	0.410011380910873	0.0322287268936634
2.10969543457031	-1.12085366249084	-3.41356420516968	0.140498280525208	0.410247355699539	0.0321935787796974
2.1315221786499	-1.11460912227631	-3.40779876708984	0.14034166932106	0.409715712070465	0.0319717079401016
2.12137627601624	-1.10247683525085	-3.39713025093079	0.140661045908928	0.409453690052032	0.0319229289889336
2.10321593284607	-1.11117208003998	-3.40875577926636	0.140691831707954	0.409637182950974	0.0320479571819305
2.12151312828064	-1.12391436100006	-3.40571165084839	0.140182316303253	0.409721702337265	0.0319211781024933
2.12950778007507	-1.11297512054443	-3.39614009857178	0.140215471386909	0.40928527712822	0.0316911302506924
2.10659909248352	-1.11288356781006	-3.4041793346405	0.140526100993156	0.40924933552742	0.0317311324179173
2.12879657745361	-1.12655937671661	-3.40068125724792	0.14006844162941	0.409168034791946	0.0315409749746323
2.11291337013245	-1.11220705509186	-3.40115857124329	0.140549883246422	0.408866763114929	0.0315592028200626
2.13152098655701	-1.13290739059448	-3.39806699752808	0.139974638819695	0.408953905105591	0.0313165187835693
2.12188768386841	-1.11372494697571	-3.39399790763855	0.140378922224045	0.408609718084335	0.0312970913946629
2.11942720413208	-1.13185250759125	-3.40506267547607	0.14023032784462	0.408876746892929	0.031264740973711
2.1449248790741	-1.13069653511047	-3.39876914024353	0.139965981245041	0.408563911914825	0.0309856478124857
2.14336395263672	-1.12248265743256	-3.39046049118042	0.140189960598946	0.408266693353653	0.0309108681976795
2.12249565124512	-1.12073004245758	-3.39897465705872	0.140567034482956	0.408230543136597	0.031003488227725
2.12622666358948	-1.13856863975525	-3.40061140060425	0.140046164393425	0.408712863922119	0.030938720330596
2.14897918701172	-1.13741636276245	-3.39279198646545	0.139885112643242	0.408280372619629	0.0307397432625294
2.13645029067993	-1.12472212314606	-3.39110112190247	0.140354856848717	0.407992452383041	0.0306160394102335
2.12464427947998	-1.13362848758698	-3.39705920219421	0.140380531549454	0.40826404094696	0.0307071637362242
2.14529776573181	-1.14614903926849	-3.40670824050903	0.139949709177017	0.408344984054565	0.0304337274283171
2.15127182006836	-1.13653075695038	-3.38979077339172	0.140133216977119	0.407857030630112	0.0303316824138165
2.13252568244934	-1.12686634063721	-3.38623785972595	0.140482142567635	0.407825499773026	0.030438169836998
2.13114595413208	-1.142733335495	-3.39635062217712	0.140360936522484	0.408031463623047	0.0303842611610889
2.15304708480835	-1.15417277812958	-3.39838099479675	0.139905989170074	0.407927721738815	0.0300829410552979
2.13788962364197	-1.13778698444366	-3.3913414478302	0.140446662902832	0.407729923725128	0.0301873069256544
2.14680886268616	-1.15549790859222	-3.39813375473022	0.140054225921631	0.407946109771729	0.0301198232918978
2.15827870368958	-1.13974225521088	-3.38275098800659	0.140182390809059	0.407500207424164	0.0299211107194424
2.13378691673279	-1.13657140731812	-3.38982725143433	0.140607967972755	0.407495081424713	0.0299756266176701
2.13748550415039	-1.1520528793335	-3.39436936378479	0.140132322907448	0.407740026712418	0.0299100000411272
2.16041612625122	-1.15303158760071	-3.38788032531738	0.139818847179413	0.407366007566452	0.0297045018523932
2.13601183891296	-1.13616585731506	-3.38105702400208	0.14037549495697	0.407102912664413	0.0297313090413809
2.13681435585022	-1.15108418464661	-3.39467263221741	0.140053957700729	0.407345354557037	0.0296766478568316
2.15527319908142	-1.14884805679321	-3.38387870788574	0.139859467744827	0.406690627336502	0.0294409710913897
2.13436532020569	-1.14689993858337	-3.38494229316711	0.140123799443245	0.406805962324142	0.0295753683894873
2.1578209400177	-1.15652632713318	-3.38095688819885	0.139606580138206	0.406504303216934	0.029325881972909
2.13863134384155	-1.13773894309998	-3.37244629859924	0.140135392546654	0.406195610761642	0.0294064432382584
2.13440895080566	-1.15428054332733	-3.38144683837891	0.139908492565155	0.406429022550583	0.0294382981956005
2.15175867080688	-1.1566995382309	-3.3795952796936	0.139479160308838	0.406212568283081	0.0292738806456327
2.1624972820282	-1.14506030082703	-3.36984395980835	0.139595076441765	0.405724912881851	0.0291242096573114
2.1372447013855	-1.13556134700775	-3.37373733520508	0.140041679143906	0.405605435371399	0.0292685143649578
2.13925695419312	-1.15227425098419	-3.37869477272034	0.139664396643639	0.405812948942184	0.0292489640414715
2.15954828262329	-1.15474224090576	-3.36946725845337	0.139258101582527	0.405508548021317	0.029053907841444
2.14628434181213	-1.13630449771881	-3.36116003990173	0.139690488576889	0.405103266239166	0.028981376439333
2.13092064857483	-1.14399564266205	-3.36728310585022	0.139663770794868	0.405326992273331	0.0290589332580566
2.152827501297	-1.15691602230072	-3.37174916267395	0.139210104942322	0.405271410942078	0.0288366917520761
2.1513364315033	-1.14211106300354	-3.36143064498901	0.139532506465912	0.404702484607697	0.0286885146051645
2.13134360313416	-1.14466989040375	-3.36970448493958	0.139721766114235	0.404942095279694	0.0287551302462816
2.14718842506409	-1.16210842132568	-3.37292671203613	0.139186531305313	0.40505576133728	0.0284615214914083
2.16063737869263	-1.16045296192169	-3.36124324798584	0.139031246304512	0.404706090688705	0.0281701423227787
2.15095043182373	-1.14580285549164	-3.35769867897034	0.139525234699249	0.404469281435013	0.0280556436628103
2.13259696960449	-1.15221607685089	-3.36762571334839	0.139605671167374	0.404853731393814	0.0280351266264915
2.15455317497253	-1.16702389717102	-3.36512422561646	0.139195203781128	0.404888957738876	0.0277316980063915
2.16112732887268	-1.15020203590393	-3.35516571998596	0.13928847014904	0.404390245676041	0.027416231110692
2.139235496521	-1.15394330024719	-3.36640357971191	0.139590442180634	0.404623776674271	0.0273757856339216
2.16042733192444	-1.1680588722229	-3.36178684234619	0.139022007584572	0.404746264219284	0.0271025821566582
2.16499280929565	-1.15961217880249	-3.34970617294312	0.139166876673698	0.404424428939819	0.0268145073205233
2.14160466194153	-1.15755212306976	-3.36838555335999	0.139503732323647	0.404705584049225	0.0267240889370441
2.15970420837402	-1.1731436252594	-3.36632013320923	0.138967767357826	0.404881000518799	0.0264222677797079
2.16633129119873	-1.16347765922546	-3.35479354858398	0.139189675450325	0.404411762952805	0.0261493381112814
2.15111589431763	-1.16013646125793	-3.35554337501526	0.139449462294579	0.404424071311951	0.0261186957359314
2.1468710899353	-1.17610275745392	-3.36610794067383	0.139287054538727	0.404845714569092	0.0259517040103674
2.16911768913269	-1.1854659318924	-3.36529970169067	0.138800054788589	0.404842376708984	0.0256921630352736
2.17560815811157	-1.17603158950806	-3.35641241073608	0.138916447758675	0.404485076665878	0.0254391022026539
2.16515493392944	-1.16733980178833	-3.35863947868347	0.139234155416489	0.404458940029144	0.025427358224988
2.14962482452393	-1.16931319236755	-3.36366605758667	0.139503821730614	0.404666751623154	0.0254676230251789
2.15388202667236	-1.1837283372879	-3.36695122718811	0.139185413718224	0.404951989650726	0.025332810357213
2.17314124107361	-1.19376111030579	-3.36685347557068	0.138812333345413	0.404900044202805	0.0250637102872133
2.17878985404968	-1.17799270153046	-3.36330056190491	0.139031186699867	0.40449321269989	0.0248075108975172
2.15338683128357	-1.17616140842438	-3.36011290550232	0.139439314603806	0.404601871967316	0.0248007252812386
2.17010164260864	-1.19388341903687	-3.36906838417053	0.138822540640831	0.404885590076447	0.0246357321739197
2.17182016372681	-1.18071365356445	-3.3561544418335	0.139115229249001	0.404444932937622	0.024483559653163
2.15785813331604	-1.18848598003387	-3.36831498146057	0.139116749167442	0.404809266328812	0.024535495787859
2.18308901786804	-1.18693149089813	-3.35691118240356	0.138886302709579	0.404361635446548	0.0242845583707094
2.15923190116882	-1.18024230003357	-3.35803508758545	0.139376655220985	0.404385417699814	0.0244052447378635
2.15954685211182	-1.19594609737396	-3.36769437789917	0.138976514339447	0.404788970947266	0.0243421364575624
2.18462777137756	-1.20029067993164	-3.3592209815979	0.138639539480209	0.40454363822937	0.0241253320127726
2.17917466163635	-1.18697214126587	-3.35644936561584	0.138948813080788	0.404255002737045	0.0241556726396084
2.15920639038086	-1.187140583992	-3.3558874130249	0.139337614178658	0.40445339679718	0.0242772810161114
2.17429423332214	-1.19863533973694	-3.36434555053711	0.138848185539246	0.404640257358551	0.0241704881191254
2.17623090744019	-1.18493366241455	-3.35557866096497	0.139073580503464	0.404255211353302	0.0240782853215933
2.15874743461609	-1.18959879875183	-3.35964226722717	0.139250755310059	0.404499500989914	0.0242463909089565
2.18201756477356	-1.19841003417969	-3.35688877105713	0.138614311814308	0.40452042222023	0.0240902304649353
2.17118835449219	-1.18224346637726	-3.35093855857849	0.139125168323517	0.404096364974976	0.0240666698664427
2.15865993499756	-1.19063901901245	-3.3619544506073	0.139082595705986	0.40453577041626	0.0241432972252369
2.18096375465393	-1.19942557811737	-3.35999011993408	0.138658002018929	0.404468476772308	0.0240193214267492
2.18379235267639	-1.1858845949173	-3.3474109172821	0.138785347342491	0.404043912887573	0.0240116342902184
2.16873288154602	-1.17964148521423	-3.35011076927185	0.139196872711182	0.403949618339539	0.0241231042891741
2.15463352203369	-1.18693566322327	-3.35316443443298	0.13919885456562	0.404279708862305	0.0242832414805889
2.1742045879364	-1.20121741294861	-3.35928153991699	0.138720080256462	0.404407471418381	0.0241933669894934
2.18674945831299	-1.19341218471527	-3.35664772987366	0.138643622398376	0.404017299413681	0.0241562370210886
2.18082356452942	-1.18123435974121	-3.350581407547	0.139084026217461	0.403839349746704	0.0243089385330677
2.1592652797699	-1.1756979227066	-3.35786604881287	0.139350518584251	0.404066532850266	0.0246329512447119
2.16257643699646	-1.1908016204834	-3.35810375213623	0.139174059033394	0.404339045286179	0.0247894413769245
2.18750882148743	-1.18561613559723	-3.3602888584137	0.138859316706657	0.404177993535995	0.0247379243373871
2.17806529998779	-1.16717231273651	-3.35434341430664	0.139342352747917	0.403904676437378	0.0248866062611341
2.16297483444214	-1.17623937129974	-3.36448001861572	0.13942115008831	0.404307425022125	0.0252056047320366
2.18451023101807	-1.18551814556122	-3.36056327819824	0.138980880379677	0.404500931501389	0.0252053886651993
2.18759107589722	-1.16906762123108	-3.35474395751953	0.139313116669655	0.404147863388062	0.0252729114145041
2.16681241989136	-1.1616542339325	-3.35799217224121	0.139796406030655	0.404268026351929	0.0254303570836782
2.16447639465332	-1.16977393627167	-3.36664700508118	0.139665529131889	0.404718458652496	0.0255706179887056
2.18594479560852	-1.18389904499054	-3.36965918540955	0.139378875494003	0.404888689517975	0.0255441218614578
2.19659781455994	-1.16961395740509	-3.36148977279663	0.139508247375488	0.404639899730682	0.0255071818828583
2.17733907699585	-1.16271257400513	-3.35990333557129	0.140083506703377	0.404642939567566	0.0256857722997665
2.18157267570496	-1.17964041233063	-3.37585973739624	0.139710649847984	0.405265420675278	0.0257315058261156
2.20002555847168	-1.17223155498505	-3.3674623966217	0.139743074774742	0.405073672533035	0.0256201066076756
2.17644834518433	-1.16934049129486	-3.37380695343018	0.140330031514168	0.405374705791473	0.0258181970566511
2.20098638534546	-1.18055939674377	-3.37878775596619	0.139870062470436	0.405692279338837	0.025692205876112
2.19612455368042	-1.16177535057068	-3.37568426132202	0.140338867902756	0.405494451522827	0.0256572663784027
2.19362378120422	-1.18319666385651	-3.38343191146851	0.140112161636353	0.406139194965363	0.0257243029773235
2.21219897270203	-1.1724511384964	-3.37619352340698	0.140076667070389	0.40597540140152	0.0255388207733631
2.19245886802673	-1.16247296333313	-3.37344527244568	0.140651673078537	0.406031310558319	0.0254814699292183
2.18148589134216	-1.16975522041321	-3.3863844871521	0.140637099742889	0.406591266393662	0.0254265200346708
2.19599390029907	-1.18720674514771	-3.39279794692993	0.140324503183365	0.406891703605652	0.0252570174634457
2.2086169719696	-1.1753933429718	-3.38302206993103	0.140450835227966	0.406522750854492	0.0249668378382921
2.18787455558777	-1.17991530895233	-3.38998508453369	0.140694886445999	0.40700489282608	0.0250198692083359
2.20641374588013	-1.19765746593475	-3.3929169178009	0.140179827809334	0.407219499349594	0.0246424339711666
2.21245884895325	-1.17888450622559	-3.38490915298462	0.140407904982567	0.406925112009048	0.0243902858346701
2.18974471092224	-1.17889273166656	-3.38721013069153	0.1408681422472	0.407197535037994	0.0244587566703558
2.20880532264709	-1.19263172149658	-3.39303493499756	0.140283450484276	0.407461553812027	0.0241682678461075
2.2105278968811	-1.17663717269897	-3.38655638694763	0.140654653310776	0.407071501016617	0.0239181015640497
2.19089961051941	-1.1858628988266	-3.39645051956177	0.14066581428051	0.407490819692612	0.0239894557744265
2.21189713478088	-1.18682205677032	-3.3839316368103	0.140265285968781	0.407375425100327	0.0236958377063274
2.18753051757813	-1.17254400253296	-3.39220523834229	0.140748575329781	0.407293111085892	0.0236855782568455
2.1857488155365	-1.18683171272278	-3.39944672584534	0.140490755438805	0.407735675573349	0.0235908795148134
2.20686912536621	-1.1920028924942	-3.39469122886658	0.140116989612579	0.407582134008408	0.0233850814402103
2.1983790397644	-1.17204451560974	-3.38625860214233	0.140461057424545	0.407121539115906	0.0232652276754379
2.18158483505249	-1.18398475646973	-3.38687992095947	0.140408381819725	0.407397419214249	0.0233638435602188
2.20158076286316	-1.18835997581482	-3.39186239242554	0.13992565870285	0.407255977392197	0.0229917708784342
2.18898510932922	-1.17266738414764	-3.38593792915344	0.140275329351425	0.406943649053574	0.0229631569236517
2.17441463470459	-1.18074202537537	-3.38483142852783	0.140239179134369	0.407221138477325	0.0229962076991796
2.1931209564209	-1.18848788738251	-3.38469481468201	0.139775052666664	0.407174736261368	0.0227194093167782
2.20326662063599	-1.17417442798615	-3.37868070602417	0.139857247471809	0.40661409497261	0.0225078072398901
2.17840266227722	-1.16562366485596	-3.38476920127869	0.140193164348602	0.406600773334503	0.0225091706961393
2.17708253860474	-1.18320107460022	-3.38840794563293	0.139791369438171	0.406769901514053	0.0224559251219034
2.19600605964661	-1.17772650718689	-3.37605476379395	0.139434397220612	0.406467258930206	0.0221553817391396
2.16907382011414	-1.17227423191071	-3.3819568157196	0.13984277844429	0.406423091888428	0.0221217572689056
2.19218182563782	-1.1830141544342	-3.38103938102722	0.13926038146019	0.406318575143814	0.0218905750662088
2.18065881729126	-1.16555500030518	-3.36736607551575	0.139699995517731	0.405785292387009	0.0218610595911741
2.16571593284607	-1.17481458187103	-3.38015985488892	0.13960936665535	0.405979067087173	0.0218516644090414
2.18161535263062	-1.18987381458282	-3.37672257423401	0.139062985777855	0.406079471111298	0.0216054264456034
2.19476962089539	-1.1829868555069	-3.36984539031982	0.138980641961098	0.405588537454605	0.0213773623108864
2.18299651145935	-1.16524457931519	-3.370765209198	0.139374583959579	0.405357033014297	0.0214078314602375
2.1651566028595	-1.16677498817444	-3.36844730377197	0.139596179127693	0.405518442392349	0.0214585680514574
2.16687297821045	-1.18142652511597	-3.37571239471436	0.139248415827751	0.405677020549774	0.0213592406362295
2.18837213516235	-1.18136358261108	-3.37256121635437	0.138869136571884	0.405561655759811	0.021137323230505
2.1998438835144	-1.16990649700165	-3.3630542755127	0.138952419161797	0.405135840177536	0.0209365971386433
2.18249654769897	-1.16220879554749	-3.36610412597656	0.139229595661163	0.404886513948441	0.0208654589951038
2.16795444488525	-1.1701477766037	-3.36893510818481	0.139250874519348	0.405292123556137	0.0208498109132051
2.18567037582397	-1.18612289428711	-3.36973357200623	0.13871431350708	0.405395060777664	0.0206539779901505
2.18921566009521	-1.1709189414978	-3.36350584030151	0.138867095112801	0.404986441135406	0.0204082615673542
2.16740942001343	-1.17132902145386	-3.36808156967163	0.139165818691254	0.40513277053833	0.0202779918909073
2.18480944633484	-1.18794131278992	-3.37698459625244	0.138657793402672	0.405337035655975	0.0199247151613235
2.19523668289185	-1.17857909202576	-3.36218881607056	0.138714626431465	0.404844552278519	0.0196257289499044
2.16860437393188	-1.17324829101563	-3.36268925666809	0.139188289642334	0.404840409755707	0.0195042248815298
2.16902947425842	-1.19010758399963	-3.3651111125946	0.13894185423851	0.4051873087883	0.0191704221069813
2.19287204742432	-1.19717812538147	-3.36453080177307	0.138499990105629	0.404994070529938	0.0186682976782322
2.17611861228943	-1.18169009685516	-3.36126565933228	0.139033928513527	0.404855847358704	0.0184479914605618
2.17560839653015	-1.2012186050415	-3.36733102798462	0.138807579874992	0.40523573756218	0.018239464610815
2.19783806800842	-1.2036155462265	-3.37009263038635	0.138443976640701	0.405024021863937	0.0177350956946611
2.20375061035156	-1.19242012500763	-3.36112666130066	0.138598814606667	0.40484157204628	0.0173936225473881
2.17951989173889	-1.19309449195862	-3.36688160896301	0.139002054929733	0.404817759990692	0.0172420553863049
2.18624019622803	-1.2094304561615	-3.37476062774658	0.138561457395554	0.40521028637886	0.0170992221683264
2.1976306438446	-1.19886219501495	-3.35918378829956	0.138607949018478	0.404828250408173	0.0167456641793251
2.1753671169281	-1.20226335525513	-3.36765670776367	0.138911217451096	0.405133098363876	0.0166827943176031
2.19038653373718	-1.21667647361755	-3.37569427490234	0.138444423675537	0.40528991818428	0.0163761097937822
2.20046448707581	-1.21617078781128	-3.36656403541565	0.138405367732048	0.405092507600784	0.0161020271480083
2.19986796379089	-1.20322501659393	-3.36353778839111	0.138611689209938	0.404810756444931	0.0159722846001387
2.1855731010437	-1.19718730449677	-3.36405801773071	0.138937771320343	0.404750943183899	0.0158887729048729
2.17248439788818	-1.20385718345642	-3.37182760238647	0.139109760522842	0.404996246099472	0.0158479157835245
2.18031144142151	-1.22069299221039	-3.37782096862793	0.138626426458359	0.405325174331665	0.0156567916274071
2.20122313499451	-1.21712005138397	-3.3632333278656	0.138499096035957	0.405056297779083	0.0154097452759743
2.17882323265076	-1.20538234710693	-3.36678791046143	0.139037773013115	0.404983997344971	0.0154309011995792
2.17706656455994	-1.22021567821503	-3.3740086555481	0.138822481036186	0.405483186244965	0.0153674334287643
2.20093274116516	-1.21882045269012	-3.37235713005066	0.138542413711548	0.40514263510704	0.0151199353858829
2.19399476051331	-1.20318186283112	-3.36697340011597	0.138933926820755	0.404944360256195	0.0150750270113349
2.17188119888306	-1.20592367649078	-3.36999750137329	0.13925489783287	0.405089795589447	0.0151397129520774
2.16844868659973	-1.212078332901	-3.37693786621094	0.139059692621231	0.405300140380859	0.015116123482585
2.18331027030945	-1.22254300117493	-3.37142038345337	0.13870096206665	0.405447661876678	0.0150016322731972
2.19801163673401	-1.2148197889328	-3.36127758026123	0.13861258327961	0.405089616775513	0.014820889569819
2.17525029182434	-1.20330226421356	-3.36149573326111	0.139074563980103	0.404975116252899	0.0148906195536256
2.16752934455872	-1.21086001396179	-3.37604737281799	0.138991579413414	0.40539088845253	0.0149207320064306
2.18031072616577	-1.2250440120697	-3.37624907493591	0.138691574335098	0.40534582734108	0.0148434909060597
2.19625329971313	-1.22081744670868	-3.37235951423645	0.138540714979172	0.405056208372116	0.0147072551771998
2.1963062286377	-1.21341586112976	-3.36335825920105	0.138595074415207	0.404811352491379	0.014726466499269
2.18323707580566	-1.20147514343262	-3.3598313331604	0.138963729143143	0.404622316360474	0.0147715406492352
2.16316246986389	-1.21004581451416	-3.36307835578918	0.139052912592888	0.404956340789795	0.0149231944233179
2.18899536132813	-1.2261106967926	-3.36761617660522	0.138528496026993	0.404941827058792	0.0147589892148972
2.18270373344421	-1.20756244659424	-3.36454844474792	0.138854950666428	0.404577553272247	0.0147742629051208
2.16629981994629	-1.21295690536499	-3.365229845047	0.139082342386246	0.404842138290405	0.0149449836462736
2.17184710502625	-1.22175860404968	-3.36891603469849	0.138839095830917	0.404971927404404	0.0149994809180498
2.18665051460266	-1.22463965415955	-3.36684679985046	0.138643160462379	0.404861569404602	0.0149473967030644
2.19747352600098	-1.22189807891846	-3.36466336250305	0.138513714075089	0.404701411724091	0.014904004521668
2.20122623443604	-1.20614099502563	-3.35858106613159	0.138802692294121	0.404295325279236	0.0149861453101039
2.17271399497986	-1.2089467048645	-3.36707544326782	0.139145329594612	0.404511362314224	0.0152266779914498
2.18686103820801	-1.22558176517487	-3.3677806854248	0.138673424720764	0.404859244823456	0.0152380419895053
2.20291614532471	-1.21793162822723	-3.35829544067383	0.138621509075165	0.404551416635513	0.0152458241209388
2.18185806274414	-1.20460975170135	-3.35886645317078	0.139141976833344	0.404476851224899	0.0154546014964581
2.17737030982971	-1.21827447414398	-3.36930012702942	0.139012798666954	0.404887318611145	0.0156167838722467
2.19629454612732	-1.23065197467804	-3.37169313430786	0.13870395720005	0.404952436685562	0.0155691327527165
2.20778059959412	-1.22439467906952	-3.36869239807129	0.138593971729279	0.404754161834717	0.0155704896897078
2.19904088973999	-1.21543776988983	-3.3579261302948	0.139106437563896	0.404549568891525	0.0156949199736118
2.18797564506531	-1.22547054290771	-3.3736526966095	0.139107078313828	0.405036598443985	0.0159564577043056
2.20215487480164	-1.23777830600739	-3.37196969985962	0.138845473527908	0.405212223529816	0.0158831495791674
2.21464681625366	-1.23914980888367	-3.37300229072571	0.138606697320938	0.405185043811798	0.0158734116703272
2.21577286720276	-1.22474753856659	-3.36549043655396	0.139077991247177	0.404858827590942	0.0159658305346966
2.19850540161133	-1.22086000442505	-3.37168574333191	0.139479264616966	0.405119568109512	0.0162457562983036
2.1986403465271	-1.22974991798401	-3.37548398971558	0.13946957886219	0.405416131019592	0.0164546947926283
2.22039866447449	-1.24297964572906	-3.38048267364502	0.139005616307259	0.405499488115311	0.016457874327898
2.23505234718323	-1.22793364524841	-3.37211227416992	0.139107435941696	0.405194371938705	0.0164537932723761
2.21298885345459	-1.22317683696747	-3.37034845352173	0.139630481600761	0.405263394117355	0.016838202252984
2.20547842979431	-1.22921919822693	-3.38947343826294	0.139643907546997	0.405505537986755	0.0170898977667093
2.22310590744019	-1.24117839336395	-3.38167309761047	0.139228001236916	0.405726164579391	0.0172181632369757
2.23598742485046	-1.23153185844421	-3.37029004096985	0.139251098036766	0.405368477106094	0.0174272377043962
2.21566081047058	-1.22055351734161	-3.37784099578857	0.13974891602993	0.405510634183884	0.017799723893404
2.2234001159668	-1.23795068264008	-3.37822842597961	0.139473542571068	0.405801385641098	0.0181260127574205
2.23998188972473	-1.23797225952148	-3.38054418563843	0.139214798808098	0.405711710453033	0.0183421690016985
2.24382185935974	-1.22400915622711	-3.3687846660614	0.139457836747169	0.405399739742279	0.0186169054359198
2.23259091377258	-1.21235573291779	-3.3670654296875	0.139796301722527	0.405236154794693	0.0190905015915632
2.21332454681396	-1.21249163150787	-3.37317514419556	0.140025913715363	0.405450165271759	0.0195897221565247
2.21634149551392	-1.22092688083649	-3.3877432346344	0.1397555321455	0.405837178230286	0.0199292860925198
2.2386953830719	-1.23163843154907	-3.37952065467834	0.13937546312809	0.40568608045578	0.020203648135066
2.23479819297791	-1.20356106758118	-3.37865424156189	0.139837667346001	0.405323892831802	0.0205899327993393
2.21199727058411	-1.20764803886414	-3.37340450286865	0.140134960412979	0.405715882778168	0.0212044455111027
2.22807502746582	-1.21744990348816	-3.38511657714844	0.13967901468277	0.405800104141235	0.0214728154242039
2.24155807495117	-1.2004919052124	-3.37751150131226	0.13971434533596	0.405451655387878	0.0216875430196524
2.21829891204834	-1.19135534763336	-3.3784236907959	0.140236496925354	0.405382663011551	0.0222221240401268
2.2119882106781	-1.20054161548615	-3.3857364654541	0.140000477433205	0.405734360218048	0.0226327963173389
2.23134326934814	-1.20551884174347	-3.37845301628113	0.139586970210075	0.405797123908997	0.0228338222950697
2.23087525367737	-1.19013047218323	-3.37109875679016	0.139737516641617	0.405314296483994	0.0231125261634588
2.20480465888977	-1.17789924144745	-3.37549328804016	0.140227630734444	0.40537965297699	0.0235706437379122
2.21463370323181	-1.19335389137268	-3.3815586566925	0.139839962124825	0.405583381652832	0.0237890779972076
2.22332143783569	-1.17759621143341	-3.37455749511719	0.139984905719757	0.405129849910736	0.0240564160048962
2.20315527915955	-1.1830005645752	-3.38236236572266	0.140026763081551	0.40542596578598	0.0245131496340036
2.22814655303955	-1.18169713020325	-3.3728084564209	0.139744311571121	0.405134737491608	0.0245979074388742
2.19799518585205	-1.16634511947632	-3.37120985984802	0.140278562903404	0.405115157365799	0.0250995643436909
2.20664978027344	-1.17846381664276	-3.3767032623291	0.139936774969101	0.405361294746399	0.0253235753625631
2.22270178794861	-1.16813588142395	-3.37627863883972	0.139860987663269	0.405044883489609	0.0254674851894379
2.20904421806335	-1.15253508090973	-3.36969375610352	0.140236586332321	0.40483421087265	0.0257845595479012
2.18847608566284	-1.15048968791962	-3.37990927696228	0.140355885028839	0.405081570148468	0.0261855255812407
2.20000290870667	-1.16570806503296	-3.37375354766846	0.139952957630157	0.405343770980835	0.0264296513050795
2.21280026435852	-1.15429532527924	-3.37159514427185	0.139878496527672	0.405018121004105	0.0265733078122139
2.193922996521	-1.13958966732025	-3.37055850028992	0.140324100852013	0.404894441366196	0.026866290718317
2.1820502281189	-1.14727306365967	-3.38002920150757	0.140241175889969	0.40527731180191	0.0271547790616751
2.20656561851501	-1.1484078168869	-3.37510704994202	0.13991679251194	0.405154556035995	0.027203818783164
2.18607616424561	-1.12915122509003	-3.37473678588867	0.14051154255867	0.404813826084137	0.027489747852087
2.17810606956482	-1.14457070827484	-3.38307905197144	0.140224292874336	0.405404835939407	0.0277570150792599
2.1982090473175	-1.14204001426697	-3.3792667388916	0.140005260705948	0.405072003602982	0.0277107954025269
2.17497372627258	-1.12282395362854	-3.37148427963257	0.140576645731926	0.405124813318253	0.0280003231018782
2.17421650886536	-1.14000558853149	-3.38204908370972	0.140350371599197	0.405524909496307	0.0281566996127367
2.19353866577148	-1.12571489810944	-3.3750786781311	0.140329331159592	0.405193954706192	0.028019217774272
2.16493368148804	-1.1166729927063	-3.37995362281799	0.14073421061039	0.405352860689163	0.0282945334911346
2.16632056236267	-1.12975633144379	-3.38791227340698	0.140376254916191	0.405696541070938	0.0283059049397707
2.1839439868927	-1.12998270988464	-3.37713623046875	0.140057981014252	0.405669093132019	0.0281754359602928
2.17606854438782	-1.11348986625671	-3.37378931045532	0.140382319688797	0.40539887547493	0.028179045766592
2.15090990066528	-1.11144196987152	-3.37828993797302	0.140662789344788	0.405681639909744	0.0282480902969837
2.15835762023926	-1.12810444831848	-3.38865637779236	0.140296831727028	0.405975192785263	0.0280653517693281
2.17410945892334	-1.12220251560211	-3.38531589508057	0.140086933970451	0.405734986066818	0.027806680649519
2.15983438491821	-1.10808706283569	-3.37670660018921	0.14060851931572	0.405439674854279	0.0277772359549999
2.14002656936646	-1.1155059337616	-3.38689756393433	0.140549406409264	0.40589514374733	0.0277514103800058
2.16188883781433	-1.1300265789032	-3.39015364646912	0.140030488371849	0.405932992696762	0.0273904483765364
2.15825223922729	-1.11267030239105	-3.37939190864563	0.140296503901482	0.405490547418594	0.0272093005478382
2.13493156433105	-1.11433005332947	-3.38369965553284	0.140502989292145	0.405816465616226	0.0271705966442823
2.15085697174072	-1.1300745010376	-3.38201522827148	0.139962151646614	0.405876129865646	0.0268936138600111
2.15231251716614	-1.10922908782959	-3.37614822387695	0.14019937813282	0.405361264944077	0.0266595911234617
2.12875986099243	-1.11501705646515	-3.38120889663696	0.140368714928627	0.40562504529953	0.0266258995980024
2.14567518234253	-1.1262001991272	-3.37668132781982	0.13972781598568	0.405663758516312	0.0264101177453995
2.14058208465576	-1.1080983877182	-3.37027311325073	0.140114367008209	0.405254751443863	0.0262405276298523
2.11830973625183	-1.11014604568481	-3.37784767150879	0.14021909236908	0.405462205410004	0.0262813325971365
2.13641762733459	-1.12375164031982	-3.38081359863281	0.139703899621964	0.405655086040497	0.0261014867573977
2.14678812026978	-1.11927783489227	-3.37186503410339	0.139573082327843	0.405170917510986	0.0258897170424461
2.13002490997314	-1.10127663612366	-3.36569833755493	0.140022739768028	0.404909014701843	0.0259314943104982
2.11426019668579	-1.10774791240692	-3.37499308586121	0.140152484178543	0.405101299285889	0.0259935781359673
2.1242413520813	-1.12612497806549	-3.3775041103363	0.139615476131439	0.405254334211349	0.0258381590247154
2.1369616985321	-1.11156606674194	-3.36431503295898	0.139706164598465	0.404873371124268	0.0257310010492802
2.10972929000854	-1.1086277961731	-3.36816358566284	0.140159428119659	0.404967486858368	0.0259409341961145
2.12731051445007	-1.12005889415741	-3.37514400482178	0.139629691839218	0.405121684074402	0.0258233863860369
2.13639903068542	-1.10988032817841	-3.3724901676178	0.139677062630653	0.404733061790466	0.0257112104445696
2.12720084190369	-1.10079681873322	-3.36465454101563	0.140033945441246	0.404608964920044	0.025766383856535
2.10889148712158	-1.10125637054443	-3.37581825256348	0.140286400914192	0.404773384332657	0.0258464645594358
2.11597657203674	-1.12082409858704	-3.37273073196411	0.139845103025436	0.405060201883316	0.0258919317275286
2.12909770011902	-1.10810542106628	-3.36723017692566	0.139870554208755	0.404667377471924	0.0257294178009033
2.10221409797668	-1.10094845294952	-3.36614775657654	0.140314966440201	0.404810190200806	0.0258263647556305
2.11421227455139	-1.11795365810394	-3.37853264808655	0.139896392822266	0.405178129673004	0.0257391612976789
2.12779808044434	-1.11388409137726	-3.37330317497253	0.139880269765854	0.404931485652924	0.0257065687328577
2.11584663391113	-1.09609389305115	-3.36470341682434	0.140297338366508	0.404585391283035	0.0258519649505615
2.09792566299438	-1.10327041149139	-3.37575531005859	0.14051453769207	0.405040323734283	0.0260369405150414
2.12049221992493	-1.11634504795074	-3.37798857688904	0.140001267194748	0.405209928750992	0.0259920060634613
2.11794924736023	-1.09564459323883	-3.36870121955872	0.140475079417229	0.404825776815414	0.0260228049010038
2.09685230255127	-1.09778833389282	-3.3711211681366	0.140880525112152	0.405214995145798	0.0262680817395449
2.09993290901184	-1.11143720149994	-3.3796718120575	0.140527829527855	0.405607223510742	0.0263315942138433
2.11973810195923	-1.10697972774506	-3.38178944587708	0.140353739261627	0.405503153800964	0.0261836182326078
2.11026954650879	-1.09032273292542	-3.37645936012268	0.140972301363945	0.405294358730316	0.0262408498674631
2.09195756912231	-1.09891438484192	-3.38992190361023	0.141050577163696	0.405791729688644	0.0264248959720135
2.10877728462219	-1.10884308815002	-3.38914561271667	0.140723168849945	0.406108319759369	0.0263066794723272
2.11878418922424	-1.10141038894653	-3.38290953636169	0.140812367200851	0.405893951654434	0.0262990221381187
2.09258246421814	-1.08484375476837	-3.38599538803101	0.141429454088211	0.406091779470444	0.0263935867697001
2.09877753257751	-1.10486483573914	-3.39179658889771	0.141100764274597	0.406512349843979	0.0263851750642061
2.11180472373962	-1.09358239173889	-3.38705825805664	0.141145169734955	0.406254261732101	0.0262680314481258
2.10213375091553	-1.08676850795746	-3.3830554485321	0.141583576798439	0.406261473894119	0.0263385605067015
2.08302593231201	-1.08972322940826	-3.39115929603577	0.141790807247162	0.406711488962173	0.0265234503895044
2.1025562286377	-1.10562980175018	-3.39730715751648	0.141343593597412	0.40708801150322	0.0263711009174585
2.09682130813599	-1.08717048168182	-3.39922094345093	0.141780599951744	0.406938850879669	0.0263850893825293
2.07810187339783	-1.09070920944214	-3.39541864395142	0.142063215374947	0.407418698072433	0.0265542678534985
2.08779215812683	-1.10316979885101	-3.40359210968018	0.141735643148422	0.40768226981163	0.0265309363603592
2.09959602355957	-1.08810949325562	-3.39498949050903	0.141873776912689	0.407445162534714	0.026353856548667
2.07705664634705	-1.08299934864044	-3.40146541595459	0.14228355884552	0.407706648111343	0.0265469420701265
2.09402823448181	-1.09360826015472	-3.40653920173645	0.141788303852081	0.407957315444946	0.0264261476695538
2.08510971069336	-1.07721352577209	-3.39551782608032	0.142325460910797	0.407693147659302	0.0263712573796511
2.06418514251709	-1.08137452602386	-3.40569400787354	0.14243783056736	0.408195227384567	0.0265020355582237
2.08172845840454	-1.09783947467804	-3.41355872154236	0.142004549503326	0.408459037542343	0.0263394452631474
2.0917112827301	-1.09341979026794	-3.40560436248779	0.141973108053207	0.408207446336746	0.026215260848403
2.08345007896423	-1.07623338699341	-3.40039706230164	0.142392992973328	0.407937288284302	0.0262384284287691
2.06392168998718	-1.08624315261841	-3.41100931167603	0.142494440078735	0.408337831497192	0.0263038631528616
2.08379364013672	-1.09680414199829	-3.4101128578186	0.14206936955452	0.408358097076416	0.0261121466755867
2.07107830047607	-1.0778443813324	-3.40621447563171	0.14262567460537	0.408168077468872	0.0261719971895218
2.06712675094604	-1.09105110168457	-3.41218709945679	0.142397046089172	0.408634006977081	0.0262490622699261
2.09043216705322	-1.08744740486145	-3.40489411354065	0.142266318202019	0.408318907022476	0.0260140467435122
2.06475949287415	-1.07261562347412	-3.41062998771667	0.142830386757851	0.40827465057373	0.0261940285563469
2.06379890441895	-1.08776330947876	-3.41569137573242	0.142519861459732	0.40870612859726	0.0262635871767998
2.0790102481842	-1.08103942871094	-3.40474510192871	0.142417758703232	0.408300548791885	0.0262039415538311
2.05728960037231	-1.07288479804993	-3.40955853462219	0.14273963868618	0.408572882413864	0.0263438876718283
2.07500910758972	-1.09031414985657	-3.41582798957825	0.142309382557869	0.408625036478043	0.0262831784784794
2.06743025779724	-1.06746709346771	-3.40102744102478	0.142731338739395	0.408143609762192	0.0263968408107758
2.04826045036316	-1.07491981983185	-3.41017365455627	0.142881795763969	0.408518671989441	0.0266835428774357
2.05962944030762	-1.08683300018311	-3.41103672981262	0.14245031774044	0.408682763576508	0.0266582425683737
2.07053232192993	-1.07175147533417	-3.40488362312317	0.1424760222435	0.408252239227295	0.0266897454857826
2.04729127883911	-1.07009589672089	-3.40926599502563	0.142911314964294	0.408424526453018	0.0269869137555361
2.06553816795349	-1.0763828754425	-3.4106080532074	0.142359122633934	0.408471912145615	0.0270094275474548
2.0635359287262	-1.05587327480316	-3.39767050743103	0.142829447984695	0.407989323139191	0.027066383510828
2.04090642929077	-1.05843806266785	-3.4112856388092	0.142936363816261	0.408229947090149	0.0273912642151117
2.04983949661255	-1.07261562347412	-3.41531944274902	0.142537176609039	0.408434182405472	0.0275261048227549
2.06246423721313	-1.06602168083191	-3.40697479248047	0.142370820045471	0.408169478178024	0.027511028572917
2.04638147354126	-1.04823279380798	-3.39631462097168	0.142795786261559	0.407889574766159	0.027715427801013
2.04227471351624	-1.05850267410278	-3.40851306915283	0.142615020275116	0.408259183168411	0.0278565902262926
2.05556464195251	-1.05066382884979	-3.39628887176514	0.142541408538818	0.407837957143784	0.0278067886829376
2.03274059295654	-1.04343962669373	-3.40410470962524	0.142999574542046	0.407741039991379	0.0280654188245535
2.03377103805542	-1.0581579208374	-3.40780735015869	0.142522752285004	0.408149391412735	0.0281125251203775
2.04992055892944	-1.0508394241333	-3.39523124694824	0.142401948571205	0.407715380191803	0.0279975514858961
2.02715134620667	-1.04236257076263	-3.39980411529541	0.142968729138374	0.407787889242172	0.0281785186380148
2.04377484321594	-1.05368113517761	-3.40669631958008	0.142416715621948	0.407855212688446	0.0281202085316181
2.03668212890625	-1.03795886039734	-3.40392827987671	0.142864763736725	0.407531499862671	0.0280933752655983
2.02713179588318	-1.05328619480133	-3.40809988975525	0.142615526914597	0.407897144556046	0.0281464662402868
2.04915118217468	-1.05186438560486	-3.39706492424011	0.14233323931694	0.40765392780304	0.0280085317790508
2.02919912338257	-1.03753733634949	-3.39293146133423	0.142736837267876	0.40737771987915	0.028019055724144
2.01340317726135	-1.03978729248047	-3.40091395378113	0.142900362610817	0.407679468393326	0.0279994755983353
2.0257887840271	-1.05732047557831	-3.40818619728088	0.142446964979172	0.407790005207062	0.027905460447073
2.04439973831177	-1.05257487297058	-3.40230393409729	0.142328202724457	0.407448559999466	0.0277178529649973
2.02944326400757	-1.04114305973053	-3.389568567276	0.142704993486404	0.407125413417816	0.0277674924582243
2.0123496055603	-1.04568779468536	-3.3995532989502	0.14289128780365	0.407360583543777	0.0278355330228806
2.02270674705505	-1.06382632255554	-3.40149426460266	0.142479881644249	0.407607853412628	0.0277075469493866
2.04191708564758	-1.06117081642151	-3.39763903617859	0.142270296812057	0.407258361577988	0.0275236032903194
2.02846312522888	-1.04621684551239	-3.3976149559021	0.142704889178276	0.407032340764999	0.027595991268754
2.01454257965088	-1.05240058898926	-3.39760208129883	0.142874598503113	0.407352030277252	0.0277739372104406
2.03772401809692	-1.06690621376038	-3.39566588401794	0.142336010932922	0.407291024923325	0.027648089453578
2.03725981712341	-1.04541110992432	-3.39088177680969	0.142715364694595	0.406917721033096	0.0276358462870121
2.01579546928406	-1.05332672595978	-3.40074610710144	0.142851918935776	0.407242059707642	0.0278288666158915
2.03938555717468	-1.05739569664001	-3.39430069923401	0.142413794994354	0.40710124373436	0.0277748014777899
2.01864671707153	-1.04624223709106	-3.39326786994934	0.14293697476387	0.407000064849854	0.0278751160949469
2.02952647209167	-1.06590759754181	-3.40335965156555	0.14252957701683	0.407330125570297	0.0278742928057909
2.04131102561951	-1.05506527423859	-3.39130425453186	0.14262643456459	0.406809240579605	0.0278459675610065
2.02030611038208	-1.05182254314423	-3.39413452148438	0.143087103962898	0.406991541385651	0.0280826389789581
2.02412223815918	-1.06772983074188	-3.39890170097351	0.14275273680687	0.407262980937958	0.0280930958688259
2.04327821731567	-1.07772147655487	-3.39443612098694	0.142429575324059	0.407184153795242	0.0279336702078581
2.03594279289246	-1.05518400669098	-3.38847255706787	0.142936900258064	0.4068783223629	0.0280292648822069
2.03394675254822	-1.07161927223206	-3.40045046806335	0.142867967486382	0.407250255346298	0.0281887222081423
2.05455422401428	-1.06184208393097	-3.39412808418274	0.142892375588417	0.406842350959778	0.0280401203781366
2.02773785591125	-1.0564786195755	-3.39945888519287	0.143352195620537	0.407032370567322	0.0282918587327003
2.03617763519287	-1.07505452632904	-3.4057240486145	0.143062084913254	0.407342791557312	0.0283440947532654
2.05623388290405	-1.07511687278748	-3.39747595787048	0.142750635743141	0.407260894775391	0.0282873567193747
2.04091215133667	-1.05671370029449	-3.39451932907104	0.143284976482391	0.406974405050278	0.0284125246107578
2.03588843345642	-1.07141435146332	-3.40498399734497	0.143186077475548	0.40747007727623	0.0285389088094234
2.06025362014771	-1.07424294948578	-3.40136528015137	0.142975032329559	0.407183229923248	0.0284790750592947
2.04850053787231	-1.05804824829102	-3.39294815063477	0.143440365791321	0.406968861818314	0.0286419522017241
2.03879189491272	-1.07285714149475	-3.39868974685669	0.143465235829353	0.407464295625687	0.0288125481456518
2.06018567085266	-1.07542037963867	-3.40001153945923	0.143207088112831	0.407264053821564	0.0286649279296398
2.03368806838989	-1.06737697124481	-3.40589213371277	0.143825247883797	0.407430052757263	0.0289710778743029
2.05497884750366	-1.07942640781403	-3.40495014190674	0.143360525369644	0.407637000083923	0.0289299376308918
2.05847668647766	-1.0642386674881	-3.39585328102112	0.143686920404434	0.407157152891159	0.0290514975786209
2.03611159324646	-1.06219172477722	-3.40837478637695	0.144031077623367	0.407468646764755	0.0292753633111715
2.04631328582764	-1.07707130908966	-3.40641403198242	0.143629759550095	0.40775054693222	0.0294031221419573
2.06415605545044	-1.07593286037445	-3.40101170539856	0.143402367830276	0.407646209001541	0.029347026720643
2.05780577659607	-1.06183838844299	-3.39773535728455	0.143774464726448	0.407413244247437	0.0294765383005142
2.03302884101868	-1.05692315101624	-3.40218830108643	0.14415055513382	0.407704383134842	0.0296906381845474
2.04805684089661	-1.07448971271515	-3.41489815711975	0.143705010414124	0.407918483018875	0.0297145359218121
2.05836701393127	-1.06096124649048	-3.39842677116394	0.14380843937397	0.407447963953018	0.0298133511096239
2.03567051887512	-1.05857765674591	-3.40921258926392	0.144192233681679	0.407670855522156	0.0300987884402275
2.05099153518677	-1.07257151603699	-3.40619611740112	0.143680110573769	0.40785551071167	0.030050391331315
2.04080581665039	-1.05282425880432	-3.4094672203064	0.144235000014305	0.407594501972198	0.0302428584545851
2.04238390922546	-1.068079829216	-3.41215777397156	0.143965989351273	0.408004611730576	0.0303891431540251
2.05621409416199	-1.05210304260254	-3.40478610992432	0.14394636452198	0.407547354698181	0.0303833223879337
2.0316846370697	-1.04854607582092	-3.4051628112793	0.144343882799149	0.407661110162735	0.030631760135293
2.03566837310791	-1.06237554550171	-3.41680479049683	0.143893271684647	0.407957643270493	0.0307408645749092
2.05084323883057	-1.05341637134552	-3.40263223648071	0.143772512674332	0.407615810632706	0.0307010356336832
2.02391529083252	-1.04433953762054	-3.40454530715942	0.144216999411583	0.407579004764557	0.0308513436466455
2.03606748580933	-1.05747008323669	-3.41715002059937	0.143789544701576	0.407919734716415	0.0308146793395281
2.04008388519287	-1.04378378391266	-3.40550327301025	0.143961161375046	0.407323837280273	0.0308167580515146
2.02239632606506	-1.05702137947083	-3.41315793991089	0.143892511725426	0.4076207280159	0.0308956541121006
2.04404497146606	-1.06143033504486	-3.41052508354187	0.143462210893631	0.407406628131866	0.0306897293776274
2.03514695167542	-1.04247796535492	-3.39686822891235	0.14390105009079	0.407088160514832	0.0306654218584299
2.01586008071899	-1.05394458770752	-3.40558552742004	0.143882155418396	0.407458066940308	0.030778668820858
2.04342484474182	-1.05612707138062	-3.4029495716095	0.143500298261642	0.407283067703247	0.0305298138409853
2.02576756477356	-1.03877317905426	-3.40466070175171	0.143908515572548	0.406869351863861	0.0305764116346836
2.03449416160584	-1.05995309352875	-3.40274047851563	0.143355548381805	0.407211154699326	0.0304554682224989
2.02658367156982	-1.04135727882385	-3.39190340042114	0.143637359142303	0.406689435243607	0.0303301922976971
2.02103185653687	-1.05478847026825	-3.40276885032654	0.143500149250031	0.407028436660767	0.030312106013298
2.03909373283386	-1.05254876613617	-3.39178442955017	0.143313363194466	0.406554192304611	0.0300293955951929
2.01467323303223	-1.04901027679443	-3.39613842964172	0.143622413277626	0.406536906957626	0.0301362834870815
2.03520965576172	-1.06737911701202	-3.39897179603577	0.143028974533081	0.406518757343292	0.0298286695033312
2.03985619544983	-1.05253088474274	-3.38947296142578	0.143191993236542	0.406094074249268	0.0296497903764248
2.02147364616394	-1.04874670505524	-3.38818407058716	0.143526941537857	0.406056642532349	0.0297376643866301
2.01329231262207	-1.06100726127625	-3.39204239845276	0.143461674451828	0.406340926885605	0.0297261886298656
2.02867770195007	-1.07116413116455	-3.39173769950867	0.143013432621956	0.406350642442703	0.0295162480324507
2.04429054260254	-1.06544351577759	-3.38547825813293	0.142931833863258	0.405986607074738	0.029298672452569
2.03213572502136	-1.05070745944977	-3.38686299324036	0.143263712525368	0.405675113201141	0.029220862314105
2.01451778411865	-1.05697703361511	-3.39079713821411	0.143420189619064	0.405811220407486	0.0292994938790798
2.03276610374451	-1.07283806800842	-3.39020323753357	0.142825916409492	0.405970811843872	0.0291508194059134
2.04769587516785	-1.06162595748901	-3.37791180610657	0.142891630530357	0.405486077070236	0.0289826728403568
2.02459907531738	-1.05491316318512	-3.38094902038574	0.143186971545219	0.405383855104446	0.0290090050548315
2.02789855003357	-1.07296550273895	-3.38964772224426	0.142851814627647	0.405760675668716	0.0289065409451723
2.03669571876526	-1.06065595149994	-3.37731838226318	0.142997667193413	0.405158519744873	0.0287865698337555
2.02062797546387	-1.06555819511414	-3.38512802124023	0.143109619617462	0.405589014291763	0.0288089439272881
2.04346323013306	-1.08004438877106	-3.38319849967957	0.142705455422401	0.405458837747574	0.028603320941329
2.03460264205933	-1.06139969825745	-3.37592029571533	0.143035188317299	0.405199766159058	0.0285251643508673
2.01937747001648	-1.06803369522095	-3.37652945518494	0.143269971013069	0.405436217784882	0.028585372492671
2.03018093109131	-1.07991671562195	-3.38880848884583	0.142834946513176	0.405677556991577	0.0284783151000738
2.05220723152161	-1.07966721057892	-3.38178777694702	0.142646938562393	0.405373245477676	0.0282681006938219
2.04678249359131	-1.06542944908142	-3.37949991226196	0.143020823597908	0.405125379562378	0.0281369518488646
2.02541303634644	-1.06931281089783	-3.38450050354004	0.143267542123795	0.405398070812225	0.0282537564635277
2.04723143577576	-1.08604717254639	-3.38313126564026	0.142722085118294	0.405511468648911	0.0281075220555067
2.0336332321167	-1.06677675247192	-3.38006711006165	0.143169716000557	0.405262976884842	0.0279436353594065
2.03598546981812	-1.08693778514862	-3.3834011554718	0.143007129430771	0.405617624521255	0.0279347319155931
2.05556559562683	-1.08160471916199	-3.38079118728638	0.142860248684883	0.405291557312012	0.0276951510459185
2.03503799438477	-1.07544040679932	-3.37755537033081	0.143343165516853	0.405237555503845	0.0277433693408966
2.03416633605957	-1.09434950351715	-3.38809108734131	0.143062710762024	0.405715823173523	0.0276770647615194
2.05661416053772	-1.10198438167572	-3.38397789001465	0.142728865146637	0.405678480863571	0.0274605453014374
2.06056928634644	-1.08895301818848	-3.37974667549133	0.143001571297646	0.405307114124298	0.0273794196546078
2.04187369346619	-1.07990229129791	-3.37695455551147	0.143522992730141	0.405406296253204	0.0274816397577524
2.04042935371399	-1.09713912010193	-3.39063692092896	0.143415123224258	0.405850261449814	0.0276029463857412
2.05899882316589	-1.10272538661957	-3.39090609550476	0.143042415380478	0.40586331486702	0.0274292789399624
2.06971597671509	-1.09106361865997	-3.38585305213928	0.143115058541298	0.405584335327148	0.0273942723870277
2.05287885665894	-1.08300614356995	-3.38119173049927	0.143607437610626	0.405443489551544	0.02747424505651
2.0397961139679	-1.08897006511688	-3.39117479324341	0.143649488687515	0.405810356140137	0.0276211425662041
2.05535960197449	-1.10302841663361	-3.39270448684692	0.143231183290482	0.406049072742462	0.02758963778615
2.07361197471619	-1.10611867904663	-3.39010715484619	0.143008321523666	0.4058558344841	0.0274762008339167
2.06456637382507	-1.09025907516479	-3.38291907310486	0.143347635865211	0.40561231970787	0.0274587124586105
2.04993748664856	-1.08416783809662	-3.38312005996704	0.143662050366402	0.4057357609272	0.0275890454649925
2.04610371589661	-1.09810030460358	-3.38772082328796	0.143509656190872	0.406038194894791	0.0276282075792551
2.06762671470642	-1.10936808586121	-3.3948712348938	0.143098965287209	0.406057298183441	0.0275229569524527
2.07780575752258	-1.09879577159882	-3.38597679138184	0.143142253160477	0.405645668506622	0.0274567995220423
2.06594109535217	-1.09035670757294	-3.38274788856506	0.143458023667336	0.405442744493485	0.027536366134882
2.05117416381836	-1.09529256820679	-3.38663554191589	0.143605425953865	0.405621618032455	0.0276925023645163
2.06687426567078	-1.11291599273682	-3.39177632331848	0.143126681447029	0.405965685844421	0.0275756809860468
2.07862734794617	-1.10093259811401	-3.38411688804626	0.143207564949989	0.405487567186356	0.0274523105472326
2.0536584854126	-1.09641575813293	-3.39084553718567	0.143628388643265	0.405588030815125	0.0276084840297699
2.05943131446838	-1.11210334300995	-3.38750624656677	0.143462464213371	0.405885607004166	0.0277404710650444
2.0795693397522	-1.11446845531464	-3.38801860809326	0.143037274479866	0.405806392431259	0.0275820717215538
2.08718395233154	-1.09841871261597	-3.38041615486145	0.143307343125343	0.405348896980286	0.0275506414473057
2.05888652801514	-1.10196566581726	-3.39040327072144	0.143599569797516	0.405604302883148	0.0277488976716995
2.08360433578491	-1.11556482315063	-3.38410115242004	0.14306715130806	0.405742317438126	0.0276917852461338
2.07694673538208	-1.10041677951813	-3.38012933731079	0.143402829766273	0.405350059270859	0.0277049504220486
2.06171345710754	-1.10297298431396	-3.38983917236328	0.143555104732513	0.405802577733994	0.0278153549879789
2.08713316917419	-1.11448168754578	-3.38679599761963	0.143147900700569	0.405725598335266	0.0277025811374187
2.07519745826721	-1.09880483150482	-3.38137483596802	0.143611311912537	0.405415058135986	0.0278724208474159
2.07447528839111	-1.1172581911087	-3.39623880386353	0.143297642469406	0.405885100364685	0.0279228463768959
2.09381985664368	-1.1093612909317	-3.38635087013245	0.143246799707413	0.405665248632431	0.0277683306485415
2.06903672218323	-1.10500538349152	-3.38275408744812	0.143761530518532	0.405789703130722	0.0280295088887215
2.08285903930664	-1.1188999414444	-3.39135432243347	0.143356561660767	0.406100511550903	0.0279726926237345
2.09934759140015	-1.1085432767868	-3.38747763633728	0.143342450261116	0.405832469463348	0.0278366822749376
2.07953238487244	-1.10117399692535	-3.38834357261658	0.143871605396271	0.405903607606888	0.0280670523643494
2.08532977104187	-1.12023913860321	-3.39231944084167	0.143477633595467	0.406431466341019	0.0280985198915005
2.10146236419678	-1.11669921875	-3.38712477684021	0.143365576863289	0.406171470880508	0.0279945190995932
2.09125351905823	-1.10136151313782	-3.38565587997437	0.14375713467598	0.406028151512146	0.0280221737921238
2.07810115814209	-1.09818983078003	-3.39072966575623	0.143999114632607	0.406245142221451	0.0281052701175213
2.07106924057007	-1.10577630996704	-3.402587890625	0.14400152862072	0.406588613986969	0.0281398370862007
2.0937716960907	-1.12123119831085	-3.4027316570282	0.143511325120926	0.406762570142746	0.0280391499400139
2.09746861457825	-1.105623960495	-3.39028429985046	0.143710359930992	0.40634149312973	0.0280148517340422
2.07689332962036	-1.11336183547974	-3.40212655067444	0.143919572234154	0.406815439462662	0.0282070618122816
2.09948444366455	-1.12306380271912	-3.39620494842529	0.143497958779335	0.40678796172142	0.0279792454093695
2.08489775657654	-1.10125577449799	-3.39946842193604	0.144022047519684	0.406667053699493	0.0281180329620838
2.08621954917908	-1.11897909641266	-3.40308666229248	0.143824204802513	0.407141625881195	0.0282044094055891
2.1057755947113	-1.10643684864044	-3.39648151397705	0.143711164593697	0.406792044639587	0.02803741581738
2.08518552780151	-1.09900140762329	-3.40136814117432	0.144155353307724	0.406883299350739	0.0282327961176634
2.09263181686401	-1.11760401725769	-3.40623116493225	0.143730968236923	0.407233953475952	0.0282707493752241
2.10508823394775	-1.10426437854767	-3.3965482711792	0.143728792667389	0.406989216804504	0.0281611327081919
2.07954263687134	-1.09488809108734	-3.40086603164673	0.144189015030861	0.407008230686188	0.0282917413860559
2.08238291740417	-1.10675513744354	-3.41216564178467	0.14390030503273	0.40743026137352	0.0282705947756767
2.1041738986969	-1.11280930042267	-3.40433597564697	0.143626242876053	0.407234013080597	0.0281974598765373
2.09705805778503	-1.09470295906067	-3.4027407169342	0.14395946264267	0.406924843788147	0.0282128266990185
2.07921957969666	-1.09898602962494	-3.40538382530212	0.144177719950676	0.407233864068985	0.0283412355929613
2.09061670303345	-1.11442387104034	-3.40832567214966	0.143619164824486	0.407460153102875	0.0282168239355087
2.10750007629395	-1.11084866523743	-3.40231513977051	0.143555521965027	0.407101660966873	0.0279679223895073
2.09152126312256	-1.09678912162781	-3.39767408370972	0.143988311290741	0.407041758298874	0.0280699972063303
2.07859206199646	-1.09987235069275	-3.39960861206055	0.1441320925951	0.407215476036072	0.0281221829354763
2.08270287513733	-1.11006164550781	-3.40635085105896	0.143775954842567	0.407496064901352	0.0279917679727077
2.10646867752075	-1.11478185653687	-3.40003871917725	0.143443256616592	0.407271504402161	0.0277376230806112
2.11261296272278	-1.10367202758789	-3.39815592765808	0.143524020910263	0.406860768795013	0.0275298021733761
2.09726047515869	-1.09499728679657	-3.39571571350098	0.143895745277405	0.406788975000381	0.0274750255048275
2.0830340385437	-1.10559570789337	-3.40088987350464	0.143839538097382	0.406997293233871	0.02741021476686
2.10084247589111	-1.1184401512146	-3.40189623832703	0.143265470862389	0.407084047794342	0.0272432062774897
2.11247420310974	-1.11649763584137	-3.3935182094574	0.143017470836639	0.406818628311157	0.0269510950893164
2.10203003883362	-1.10231864452362	-3.39129090309143	0.143345594406128	0.406479746103287	0.0268689934164286
2.0837996006012	-1.10227811336517	-3.39300107955933	0.143541470170021	0.406647175550461	0.0267793200910091
2.09673261642456	-1.12267827987671	-3.400723695755	0.143034070730209	0.406865358352661	0.0265799667686224
2.11497473716736	-1.11415982246399	-3.39626693725586	0.142830818891525	0.406260997056961	0.0263092368841171
2.09074687957764	-1.10838997364044	-3.39127039909363	0.143221080303192	0.40623277425766	0.0262846741825342
2.10229253768921	-1.12991654872894	-3.39349937438965	0.142653167247772	0.406488746404648	0.0261245593428612
2.11757683753967	-1.1271812915802	-3.38909864425659	0.142420992255211	0.406087070703506	0.0258138831704855
2.11442255973816	-1.11318171024323	-3.37809562683105	0.142713874578476	0.405815541744232	0.0257768556475639
2.09428834915161	-1.12032771110535	-3.38506722450256	0.142945528030396	0.406002074480057	0.0258290693163872
2.11770081520081	-1.13025271892548	-3.38798952102661	0.142320662736893	0.406027227640152	0.0255745556205511
2.12360429763794	-1.11368763446808	-3.37914729118347	0.142544656991959	0.405479311943054	0.0253094024956226
2.10289669036865	-1.1142441034317	-3.38570117950439	0.142679408192635	0.405550748109818	0.02538594417274
2.10747647285461	-1.13397836685181	-3.39052796363831	0.142274633049965	0.405754536390305	0.025268167257309
2.12194085121155	-1.12665855884552	-3.38033866882324	0.14201931655407	0.405348777770996	0.0250106528401375
2.097825050354	-1.12157988548279	-3.37983417510986	0.142407655715942	0.405460476875305	0.0249548051506281
2.10735297203064	-1.13881266117096	-3.38479113578796	0.14191347360611	0.405621707439423	0.0247701425105333
2.12905335426331	-1.13954901695251	-3.38160848617554	0.14161878824234	0.405357182025909	0.0244716517627239
2.1185474395752	-1.12437164783478	-3.37068057060242	0.141978040337563	0.404833167791367	0.0243936721235514
2.10311961174011	-1.13270902633667	-3.38126420974731	0.142040655016899	0.405190527439117	0.0243590958416462
2.12544560432434	-1.15241026878357	-3.38091373443604	0.141399398446083	0.405136287212372	0.0240052323788404
2.12398934364319	-1.13302516937256	-3.37277340888977	0.141656905412674	0.404734045267105	0.0238230619579554
2.10941386222839	-1.14538431167603	-3.38008570671082	0.14177168905735	0.40496039390564	0.023844575509429
2.13788747787476	-1.14862525463104	-3.37397170066834	0.141197457909584	0.404722630977631	0.0235103126615286
2.12551617622375	-1.13587129116058	-3.36587238311768	0.141667664051056	0.40439173579216	0.0233883615583181
2.11451864242554	-1.1489554643631	-3.38086080551147	0.141516894102097	0.404749661684036	0.0234309285879135
2.13113880157471	-1.15872573852539	-3.37678170204163	0.14106947183609	0.404803514480591	0.0231721997261047
2.14485502243042	-1.15903902053833	-3.36632823944092	0.140929251909256	0.404427349567413	0.0230827443301678
2.13395690917969	-1.14442574977875	-3.36654114723206	0.141310796141624	0.404184728860855	0.0229542292654514
2.11872911453247	-1.14551770687103	-3.36867523193359	0.141420140862465	0.404422730207443	0.0229864809662104
2.13693261146545	-1.16345834732056	-3.37136483192444	0.140887305140495	0.404600948095322	0.022786445915699
2.14458751678467	-1.15135169029236	-3.36010813713074	0.141148373484612	0.404062420129776	0.0227227527648211
2.12305092811584	-1.15074384212494	-3.36537885665894	0.141417220234871	0.40429300069809	0.0228771343827248
2.14194893836975	-1.17009890079498	-3.37061166763306	0.140830561518669	0.404462933540344	0.0226482544094324
2.14859247207642	-1.15803587436676	-3.36439037322998	0.14096587896347	0.404032289981842	0.0225491505116224
2.12726902961731	-1.1545158624649	-3.36646056175232	0.141375258564949	0.40425917506218	0.0226659756153822
2.13592791557312	-1.1726359128952	-3.37361621856689	0.140971332788467	0.404531508684158	0.0226253177970648
2.15983152389526	-1.16690933704376	-3.36770367622375	0.140778586268425	0.404303163290024	0.0224662218242884
2.15656971931458	-1.1560230255127	-3.36412620544434	0.141026899218559	0.404055655002594	0.0224025174975395
2.13827419281006	-1.15541672706604	-3.36964440345764	0.141376689076424	0.404185742139816	0.0224660597741604
2.13564991950989	-1.1683155298233	-3.37825322151184	0.141116231679916	0.404534667730331	0.0224979408085346
2.1589035987854	-1.17605829238892	-3.37035369873047	0.140686184167862	0.404619336128235	0.0223242659121752
2.15128016471863	-1.16239309310913	-3.36370158195496	0.141074925661087	0.404195010662079	0.0222646296024323
2.13955855369568	-1.16905927658081	-3.37922143936157	0.141110599040985	0.404680281877518	0.0222438480705023
2.16172289848328	-1.18136048316956	-3.3795964717865	0.140703216195107	0.404630035161972	0.0220868773758411
2.17473196983337	-1.17832398414612	-3.37086653709412	0.140683501958847	0.404424220323563	0.0219149030745029
2.1673595905304	-1.16878986358643	-3.35743188858032	0.141014397144318	0.404199331998825	0.0218501184135675
2.15004348754883	-1.17014801502228	-3.3689239025116	0.141309529542923	0.404400944709778	0.021861270070076
2.14955472946167	-1.18402206897736	-3.37636160850525	0.141094580292702	0.404709428548813	0.0218494236469269
2.17319798469543	-1.19666540622711	-3.37857961654663	0.140606716275215	0.404745817184448	0.0215312242507935
2.18080353736877	-1.18505477905273	-3.37142992019653	0.140771776437759	0.40434718132019	0.0213372558355331
2.16620683670044	-1.17968535423279	-3.36906290054321	0.141204535961151	0.404347628355026	0.0213898103684187
2.1585750579834	-1.19481086730957	-3.37164855003357	0.141052454710007	0.404775887727737	0.0214239843189716
2.18888115882874	-1.20250344276428	-3.37418460845947	0.140641763806343	0.404599696397781	0.0210775639861822
2.19353270530701	-1.18824481964111	-3.36616778373718	0.140837803483009	0.404240489006042	0.0209124479442835
2.18310761451721	-1.18494749069214	-3.36810541152954	0.141135632991791	0.404142647981644	0.0208833403885365
2.16719841957092	-1.19169366359711	-3.37538266181946	0.141138464212418	0.404364675283432	0.0209217201918364
2.17103290557861	-1.20537269115448	-3.37922286987305	0.14096574485302	0.404509752988815	0.0208102893084288
2.19392395019531	-1.21496069431305	-3.3708381652832	0.14050430059433	0.404605746269226	0.0206310208886862
2.20368194580078	-1.20154905319214	-3.36842632293701	0.140664651989937	0.404037803411484	0.0204842127859592
2.18154621124268	-1.19648277759552	-3.36666655540466	0.140997841954231	0.404166162014008	0.0205575227737427
2.18370246887207	-1.2156263589859	-3.37213659286499	0.140718668699265	0.404506683349609	0.0204886347055435
2.20029139518738	-1.22424948215485	-3.37714576721191	0.140424847602844	0.404495358467102	0.0202794671058655
2.21671843528748	-1.2197413444519	-3.36795473098755	0.14039534330368	0.40410852432251	0.020210774615407
2.20828318595886	-1.20619428157806	-3.35942935943604	0.140749588608742	0.403835326433182	0.0202251486480236
2.19165658950806	-1.21357846260071	-3.37385320663452	0.140926286578178	0.404078453779221	0.0202913153916597
2.20793294906616	-1.23003780841827	-3.37776827812195	0.140362337231636	0.404336839914322	0.0201087333261967
2.21672105789185	-1.23588418960571	-3.37501072883606	0.140246644616127	0.404315412044525	0.0200279001146555
2.22966170310974	-1.22956418991089	-3.36828541755676	0.140346631407738	0.40403014421463	0.0199314318597317
2.223060131073	-1.21599328517914	-3.36494374275208	0.140506863594055	0.403927356004715	0.0199390221387148
2.20702576637268	-1.21713662147522	-3.36507248878479	0.140914022922516	0.403998672962189	0.0200810693204403
2.20104217529297	-1.22774839401245	-3.36963582038879	0.140810966491699	0.40439710021019	0.020193113014102
2.22824168205261	-1.23994028568268	-3.37277388572693	0.140285968780518	0.404345333576202	0.0200263932347298
2.23790144920349	-1.22302782535553	-3.36601853370667	0.140437245368958	0.403934329748154	0.0199499614536762
2.21599125862122	-1.21920895576477	-3.37197637557983	0.140850111842155	0.403955847024918	0.0200679730623961
2.22199988365173	-1.23639738559723	-3.37509059906006	0.140424191951752	0.404417753219604	0.0201197024434805
2.23608088493347	-1.22707414627075	-3.36648869514465	0.140388667583466	0.403940945863724	0.0199756845831871
2.21452736854553	-1.2255517244339	-3.36865830421448	0.140683844685555	0.404123097658157	0.0200821291655302
2.23098111152649	-1.24313282966614	-3.37848901748657	0.140175491571426	0.404363185167313	0.019984332844615
2.24394917488098	-1.23178839683533	-3.36368346214294	0.140262365341187	0.403821647167206	0.0199469663202763
2.22171592712402	-1.22527325153351	-3.36146020889282	0.140693783760071	0.403823405504227	0.0201564654707909
2.22218704223633	-1.241663813591	-3.37481021881104	0.140403494238853	0.404152482748032	0.0201257914304733
2.24128794670105	-1.25133538246155	-3.37178611755371	0.139932006597519	0.404116958379745	0.0199075229465961
2.24834418296814	-1.23804008960724	-3.36386275291443	0.140165567398071	0.403717458248138	0.0198830496519804
2.23279857635498	-1.2259920835495	-3.36192512512207	0.140577882528305	0.40370637178421	0.0200049877166748
2.22565865516663	-1.24213910102844	-3.3648886680603	0.140454396605492	0.404071122407913	0.0200962461531162
2.25346326828003	-1.24890673160553	-3.36787962913513	0.13990406692028	0.404003411531448	0.0199469830840826
2.25708270072937	-1.23626387119293	-3.36519289016724	0.140178352594376	0.403537631034851	0.0198325924575329
2.23247742652893	-1.23542904853821	-3.37316203117371	0.140431970357895	0.403748542070389	0.0200151521712542
2.24153923988342	-1.25388133525848	-3.36978840827942	0.140029162168503	0.404020518064499	0.0200128518044949
2.25834512710571	-1.2553631067276	-3.36715316772461	0.139756858348846	0.403935939073563	0.0198845751583576
2.25552463531494	-1.24101662635803	-3.36322021484375	0.140031859278679	0.403470456600189	0.0198650136590004
2.23687362670898	-1.24126970767975	-3.37102627754211	0.140214696526527	0.403780370950699	0.0199956335127354
2.2588324546814	-1.2598705291748	-3.37072348594666	0.139766216278076	0.403872013092041	0.0198970064520836
2.26631093025208	-1.24552035331726	-3.36137580871582	0.139840334653854	0.403395414352417	0.0197364874184132
2.25459742546082	-1.23853051662445	-3.36132478713989	0.140294402837753	0.403293967247009	0.0199027843773365
2.24285936355591	-1.24331426620483	-3.3685519695282	0.140254512429237	0.403541654348373	0.0200199466198683
2.25042414665222	-1.25713300704956	-3.37169051170349	0.140006512403488	0.403667956590652	0.019948810338974
2.26985144615173	-1.26498198509216	-3.3718957901001	0.139599695801735	0.403682172298431	0.019779359921813
2.28024673461914	-1.26008939743042	-3.35931158065796	0.139663636684418	0.403255730867386	0.0196960661560297
2.26202297210693	-1.2449027299881	-3.36130785942078	0.140115365386009	0.403264105319977	0.0197889357805252
2.26087427139282	-1.26343715190887	-3.36947393417358	0.139963746070862	0.403625935316086	0.0198423508554697
2.28162097930908	-1.26488423347473	-3.37048125267029	0.13957417011261	0.403497129678726	0.0196821428835392
2.290358543396	-1.25258338451385	-3.36107325553894	0.139733612537384	0.403147876262665	0.0195944458246231
2.27357840538025	-1.24904799461365	-3.35765218734741	0.140082135796547	0.403071641921997	0.0197089686989784
2.26957106590271	-1.26489818096161	-3.36900639533997	0.139863520860672	0.403498440980911	0.019728435203433
2.28939270973206	-1.26924610137939	-3.36220383644104	0.139433681964874	0.403406739234924	0.0195702742785215
2.29570889472961	-1.26530432701111	-3.35337424278259	0.139527529478073	0.403060853481293	0.0195140801370144
2.28481721878052	-1.25173997879028	-3.35782146453857	0.139780506491661	0.403010785579681	0.0194605533033609
2.26901149749756	-1.25905740261078	-3.36002159118652	0.139889925718307	0.403239905834198	0.019518181681633
2.28436827659607	-1.27597641944885	-3.3690173625946	0.13936074078083	0.40351402759552	0.0193806886672974
2.3005633354187	-1.2754054069519	-3.35762238502502	0.139223724603653	0.403146952390671	0.0192303005605936
2.29647302627563	-1.26097118854523	-3.35193228721619	0.139480546116829	0.40279695391655	0.0192065536975861
2.2746274471283	-1.25994598865509	-3.3591902256012	0.139724642038345	0.402950882911682	0.0193059369921684
2.28623008728027	-1.28164052963257	-3.36806082725525	0.139250010251999	0.403297245502472	0.0191880017518997
2.30113577842712	-1.28421866893768	-3.36120796203613	0.138912081718445	0.403049230575562	0.0189550537616014
2.30451488494873	-1.26797342300415	-3.35657382011414	0.139138087630272	0.402722209692001	0.0188527647405863
2.2806978225708	-1.2672553062439	-3.3545241355896	0.139463067054749	0.402892649173737	0.0188973061740398
2.29174971580505	-1.28430497646332	-3.36255383491516	0.138933181762695	0.403068780899048	0.0188124123960733
2.31248664855957	-1.27499437332153	-3.35656213760376	0.138816401362419	0.402669250965118	0.0184690691530705
2.2961277961731	-1.26503074169159	-3.35619854927063	0.139093428850174	0.402421772480011	0.0184328891336918
2.27986145019531	-1.27299952507019	-3.35960412025452	0.139119774103165	0.402697205543518	0.0184728857129812
2.30210447311401	-1.28751742839813	-3.35955929756165	0.138455033302307	0.402763426303864	0.0182571019977331
2.30046558380127	-1.2698734998703	-3.34618806838989	0.138674393296242	0.402165323495865	0.018125569447875
2.27955174446106	-1.26367950439453	-3.3491358757019	0.138918831944466	0.402255803346634	0.0181740578263998
2.27831935882568	-1.27844750881195	-3.35116267204285	0.138642743229866	0.402383893728256	0.0181748084723949
2.29309749603271	-1.2892507314682	-3.35673689842224	0.138185918331146	0.402370929718018	0.0180378518998623
2.30486845970154	-1.29004263877869	-3.34894227981567	0.137942522764206	0.402100682258606	0.0179319884628057
2.3059515953064	-1.2739691734314	-3.34153294563293	0.138197854161263	0.401547908782959	0.0178507845848799
2.28236651420593	-1.27397131919861	-3.34208345413208	0.13850861787796	0.401587694883347	0.0180411320179701
2.28623700141907	-1.28800773620605	-3.35153746604919	0.138116210699081	0.401868283748627	0.0178859084844589
2.30284309387207	-1.29896819591522	-3.35039472579956	0.137734308838844	0.401767432689667	0.0177274141460657
2.31297564506531	-1.28460347652435	-3.34174513816834	0.137753829360008	0.40143758058548	0.0174914039671421
2.29415464401245	-1.27616369724274	-3.33355641365051	0.138202741742134	0.4014051258564	0.0175894033163786
2.28528666496277	-1.29254901409149	-3.34818506240845	0.138082087039948	0.401679396629334	0.0175867453217506
2.30391335487366	-1.29953491687775	-3.34681534767151	0.137687414884567	0.401861160993576	0.0172973033040762
2.32316184043884	-1.2922238111496	-3.33982968330383	0.137615084648132	0.401560693979263	0.0170349348336458
2.31408262252808	-1.28056359291077	-3.34072923660278	0.137872502207756	0.401392668485641	0.0169239975512028
2.2942636013031	-1.28732669353485	-3.34646034240723	0.13809871673584	0.401701867580414	0.0169249437749386
2.30073118209839	-1.30219268798828	-3.35308241844177	0.137681260704994	0.402131915092468	0.0167889464646578
2.32123255729675	-1.31145429611206	-3.34818387031555	0.137378334999084	0.4021155834198	0.016491923481226
2.32392406463623	-1.29831254482269	-3.3397490978241	0.137479603290558	0.401939332485199	0.0163605138659477
2.30727458000183	-1.28887605667114	-3.33928227424622	0.137944489717484	0.401888698339462	0.0163247399032116
2.29711294174194	-1.30132257938385	-3.3549439907074	0.137856066226959	0.402348965406418	0.0162179004400969
2.32434511184692	-1.31126534938812	-3.35185217857361	0.137403562664986	0.402314782142639	0.0159800164401531
2.31464648246765	-1.29495108127594	-3.34279799461365	0.137825921177864	0.401958256959915	0.0159860011190176
2.30170440673828	-1.3024834394455	-3.3524534702301	0.137925416231155	0.402398079633713	0.0160621087998152
2.31956720352173	-1.31946313381195	-3.35514545440674	0.137376576662064	0.402583956718445	0.0158600453287363
2.33223438262939	-1.31024026870728	-3.34438610076904	0.137407720088959	0.40219384431839	0.0157425478100777
2.32628631591797	-1.29997444152832	-3.34480834007263	0.137564823031425	0.402124285697937	0.0157744437456131
2.31628823280334	-1.29587376117706	-3.34239816665649	0.137893706560135	0.402158230543137	0.0158176217228174
2.3040771484375	-1.30351638793945	-3.34602403640747	0.137993216514587	0.402496874332428	0.0159419402480125
2.31966853141785	-1.31825160980225	-3.35594463348389	0.137495696544647	0.402595490217209	0.0158313289284706
2.33972692489624	-1.30664896965027	-3.34749555587769	0.137492671608925	0.402302533388138	0.0156582817435265
2.32542896270752	-1.29893207550049	-3.34340119361877	0.137847751379013	0.402160942554474	0.0157257281243801
2.31409192085266	-1.29670464992523	-3.35131859779358	0.1380565315485	0.402303129434586	0.0157516729086638
2.32275605201721	-1.31929242610931	-3.35552000999451	0.137597247958183	0.402656972408295	0.0157370250672102
2.34088158607483	-1.31881093978882	-3.34800815582275	0.137267887592316	0.402548402547836	0.0155819524079561
2.33600282669067	-1.30595755577087	-3.34024119377136	0.137545421719551	0.402322560548782	0.0154739068821073
2.31778049468994	-1.30166959762573	-3.34529566764832	0.137906327843666	0.402362287044525	0.0154674332588911
2.3153247833252	-1.31356823444366	-3.35213279724121	0.13773612678051	0.402727872133255	0.0154494727030396
2.34035539627075	-1.32283329963684	-3.34730815887451	0.137327924370766	0.402724653482437	0.015239947475493
2.33864426612854	-1.31110262870789	-3.3474440574646	0.137587547302246	0.402308166027069	0.015176810324192
2.3289635181427	-1.30205059051514	-3.34900593757629	0.137872844934464	0.402346283197403	0.0151670910418034
2.31931710243225	-1.31000983715057	-3.35299611091614	0.137948423624039	0.402563184499741	0.0151973459869623
2.31815361976624	-1.31534779071808	-3.35427927970886	0.13792422413826	0.402682900428772	0.0150748733431101
2.32499504089355	-1.33055901527405	-3.35925078392029	0.137570202350616	0.4029301404953	0.0149588631466031
2.34656715393066	-1.33833110332489	-3.35313367843628	0.137180358171463	0.402851521968842	0.014591483399272
2.34532260894775	-1.32353794574738	-3.34841823577881	0.137515902519226	0.402642816305161	0.0145411631092429
2.32768130302429	-1.32190835475922	-3.3505802154541	0.137971714138985	0.40278959274292	0.0146431438624859
2.32793831825256	-1.33519411087036	-3.35551309585571	0.137789040803909	0.403207242488861	0.0146049885079265
2.33762526512146	-1.34480142593384	-3.35411882400513	0.137450307607651	0.40321958065033	0.0144314328208566
2.35589742660522	-1.33895325660706	-3.3573157787323	0.137389302253723	0.40304633975029	0.0143669676035643
2.35943746566772	-1.32902574539185	-3.35310125350952	0.137542828917503	0.402908027172089	0.0142796877771616
2.34716510772705	-1.32047379016876	-3.34823799133301	0.138001888990402	0.40282741189003	0.0143726645037532
2.33028435707092	-1.32962930202484	-3.35823559761047	0.137978747487068	0.403304666280746	0.0145283741876483
2.35162806510925	-1.34235239028931	-3.35446405410767	0.137440279126167	0.403472751379013	0.0144692864269018
2.35551428794861	-1.33166551589966	-3.35171127319336	0.137578412890434	0.403133898973465	0.0144439311698079
2.33819127082825	-1.32051634788513	-3.35448408126831	0.138025939464569	0.403161585330963	0.0145493652671576
2.32395887374878	-1.32456398010254	-3.35704350471497	0.13802732527256	0.403439313173294	0.0146413659676909
2.3370213508606	-1.34027147293091	-3.3620970249176	0.137690216302872	0.403693467378616	0.0147030847147107
2.35347652435303	-1.33918249607086	-3.36335492134094	0.137420788407326	0.403517574071884	0.0145938480272889
2.35422849655151	-1.32805192470551	-3.35586094856262	0.137642860412598	0.403118878602982	0.0146299861371517
2.33880281448364	-1.31602573394775	-3.35631561279297	0.137994945049286	0.403079271316528	0.0148555925115943
2.3266704082489	-1.32241129875183	-3.36221480369568	0.138017684221268	0.403239727020264	0.0150373317301273
2.32604622840881	-1.33201742172241	-3.36558675765991	0.137848913669586	0.403436720371246	0.0151327587664127
2.33181214332581	-1.33929347991943	-3.36114311218262	0.137504130601883	0.403507947921753	0.0151489498093724
2.35173869132996	-1.33792126178741	-3.35625696182251	0.137278333306313	0.403220981359482	0.0150785800069571
2.34940648078918	-1.32384324073792	-3.34804821014404	0.137459114193916	0.402951091527939	0.0151332076638937
2.32965493202209	-1.31860017776489	-3.35091114044189	0.137891829013824	0.402975916862488	0.0153878545388579
2.32961940765381	-1.33195972442627	-3.35846757888794	0.137515708804131	0.403295636177063	0.0155235230922699
2.35229349136353	-1.33342492580414	-3.35461759567261	0.137215092778206	0.402995854616165	0.0154204284772277
2.35233640670776	-1.31891512870789	-3.34554433822632	0.137352138757706	0.402642577886581	0.0154973417520523
2.33725452423096	-1.31095862388611	-3.34581136703491	0.137734070420265	0.402517378330231	0.0156808588653803
2.3237681388855	-1.31978094577789	-3.36020231246948	0.137557461857796	0.402807980775833	0.0158846080303192
2.34800291061401	-1.32880139350891	-3.35065102577209	0.137067198753357	0.402698874473572	0.0158119015395641
2.33806729316711	-1.30761289596558	-3.33986306190491	0.13745878636837	0.402333766222	0.0158825181424618
2.32788109779358	-1.30643033981323	-3.34184956550598	0.137592971324921	0.402310818433762	0.0160046294331551
2.32172060012817	-1.31478309631348	-3.35339617729187	0.137506738305092	0.402513027191162	0.0160782430320978
2.33839130401611	-1.32829928398132	-3.35842633247375	0.137085512280464	0.40264418721199	0.0160169545561075
2.353590965271	-1.32217502593994	-3.34477686882019	0.136975973844528	0.402301609516144	0.0158702731132507
2.34229969978333	-1.30984234809875	-3.3380765914917	0.137285575270653	0.401998996734619	0.0158882793039083
2.32489418983459	-1.30889165401459	-3.34780550003052	0.137538716197014	0.402206569910049	0.0159424562007189
2.33207201957703	-1.33514106273651	-3.34691333770752	0.136968106031418	0.402474641799927	0.0157635156065226
2.35295581817627	-1.33224105834961	-3.34411978721619	0.136684373021126	0.402290761470795	0.0155351962894201
2.35086441040039	-1.32079803943634	-3.33375263214111	0.136937737464905	0.402065306901932	0.0154448561370373
2.33784079551697	-1.31553566455841	-3.34123969078064	0.137234225869179	0.402114778757095	0.0154025200754404
2.32156682014465	-1.32184052467346	-3.34636354446411	0.137379243969917	0.402358382940292	0.0153783475980163
2.33878350257874	-1.33732461929321	-3.34656095504761	0.136967033147812	0.402565956115723	0.0152199165895581
2.35498070716858	-1.32873070240021	-3.34553861618042	0.136885285377502	0.402224510908127	0.0149648636579514
2.34542298316956	-1.31993925571442	-3.34585690498352	0.137240067124367	0.402040421962738	0.014828497543931
2.33070945739746	-1.31984221935272	-3.34929823875427	0.137374743819237	0.402202397584915	0.0148920305073261
2.32594609260559	-1.33060741424561	-3.35275435447693	0.137255981564522	0.402378380298615	0.0148944668471813
2.33752274513245	-1.34226369857788	-3.35131192207336	0.136760354042053	0.402643978595734	0.0147787434980273
2.35481691360474	-1.34008765220642	-3.34580087661743	0.136594697833061	0.402401894330978	0.0147103117778897
2.34569025039673	-1.3249933719635	-3.33573007583618	0.136912003159523	0.402146190404892	0.0147470952942967
2.32243418693542	-1.32671594619751	-3.34540009498596	0.137110382318497	0.402434825897217	0.0148670133203268
2.34166932106018	-1.33856844902039	-3.34823536872864	0.136670261621475	0.402544647455215	0.0148931536823511
2.34854388237	-1.32681560516357	-3.33773112297058	0.136750027537346	0.402081519365311	0.0149323595687747
2.32786965370178	-1.31627261638641	-3.34103012084961	0.137100011110306	0.402022331953049	0.0152013869956136
2.32274770736694	-1.32667076587677	-3.35101819038391	0.137063324451447	0.402245849370956	0.0153351482003927
2.3364052772522	-1.33811330795288	-3.35036516189575	0.136590510606766	0.402436465024948	0.0153229013085365
2.34832406044006	-1.327427983284	-3.34440922737122	0.136581733822823	0.402060389518738	0.0152850998565555
2.32126808166504	-1.31855261325836	-3.3447859287262	0.137034446001053	0.402168035507202	0.0156160276383162
2.33681011199951	-1.33163714408875	-3.3453893661499	0.136508911848068	0.402369678020477	0.0155847426503897
2.34134340286255	-1.31317269802094	-3.33641934394836	0.13675145804882	0.40188992023468	0.0156086273491383
2.32426714897156	-1.30681478977203	-3.34529328346252	0.137066870927811	0.401905477046967	0.0158121567219496
2.31798124313354	-1.31511914730072	-3.34741830825806	0.136874064803123	0.402187198400497	0.0159770119935274
2.32829856872559	-1.32705533504486	-3.3442075252533	0.136519879102707	0.402295172214508	0.0160059127956629
2.33837556838989	-1.32484793663025	-3.33950805664063	0.136228412389755	0.402240604162216	0.0159499756991863
2.34094429016113	-1.31321489810944	-3.33344125747681	0.136439710855484	0.401819884777069	0.0158968139439821
2.32033944129944	-1.30431854724884	-3.33242130279541	0.136849373579025	0.401824057102203	0.0160354226827621
2.31172919273376	-1.31308889389038	-3.34791111946106	0.136577561497688	0.402162224054337	0.0160262621939182
2.33617949485779	-1.32378768920898	-3.34022045135498	0.136184081435204	0.402080953121185	0.0158770158886909
2.33553719520569	-1.31090557575226	-3.33021378517151	0.136367753148079	0.401607006788254	0.0158682186156511
2.32473301887512	-1.304816365242	-3.33025407791138	0.136611521244049	0.401544779539108	0.0159775353968143
2.31504845619202	-1.30564844608307	-3.33166074752808	0.136715471744537	0.401528418064117	0.0160051248967648
2.3102011680603	-1.3134354352951	-3.34023857116699	0.136682778596878	0.401845455169678	0.0160967390984297
2.31297636032104	-1.32646071910858	-3.34699177742004	0.136288896203041	0.402014344930649	0.0160657372325659
2.32786989212036	-1.33040964603424	-3.34415221214294	0.136067062616348	0.402023822069168	0.0158985108137131
2.33750319480896	-1.32422924041748	-3.33446979522705	0.135966494679451	0.401716828346252	0.015769524499774
2.33125305175781	-1.31390047073364	-3.33277797698975	0.136356681585312	0.401510238647461	0.0157843176275492
2.3142671585083	-1.31108176708221	-3.33164978027344	0.136653810739517	0.40165701508522	0.0158679895102978
2.31014609336853	-1.31827294826508	-3.33542680740356	0.136688217520714	0.401782333850861	0.0157849863171577
2.31253623962402	-1.32886183261871	-3.33775877952576	0.136512160301208	0.401896595954895	0.0157129056751728
2.32955598831177	-1.33438956737518	-3.34333729743958	0.13607582449913	0.401970267295837	0.0155009245499969
2.342533826828	-1.33713388442993	-3.33927178382874	0.136023804545403	0.40180915594101	0.01525251660496
2.34834384918213	-1.32943296432495	-3.33368539810181	0.136124849319458	0.401512503623962	0.0150446947664022
2.34259986877441	-1.32059514522552	-3.32922148704529	0.136426329612732	0.401362746953964	0.0149708623066545
2.32990837097168	-1.31963336467743	-3.33280897140503	0.136680141091347	0.401451796293259	0.014872663654387
2.32133436203003	-1.33297955989838	-3.34386801719666	0.136538505554199	0.401800960302353	0.0148367565125227
2.33767223358154	-1.35053062438965	-3.34132313728333	0.136093512177467	0.4019935131073	0.0145893227308989
2.35328364372253	-1.34206867218018	-3.33152318000793	0.136111319065094	0.401755899190903	0.0143821286037564
2.33261775970459	-1.33332180976868	-3.33069062232971	0.136601120233536	0.401713877916336	0.0142613649368286
2.33429980278015	-1.34981489181519	-3.3447048664093	0.136296436190605	0.402161210775375	0.0142002012580633
2.35705471038818	-1.35206782817841	-3.33875942230225	0.136111631989479	0.40196293592453	0.0139420423656702
2.34815549850464	-1.34060060977936	-3.33241558074951	0.136439576745033	0.401616901159287	0.0138792125508189
2.33118486404419	-1.33809471130371	-3.34310364723206	0.136754751205444	0.401948750019073	0.0139022869989276
2.32787895202637	-1.35088133811951	-3.34093713760376	0.136686697602272	0.40222230553627	0.0137916319072247
2.3395676612854	-1.36191153526306	-3.34605145454407	0.136444762349129	0.402392506599426	0.0135911237448454
2.35929656028748	-1.3663489818573	-3.3449923992157	0.136084526777267	0.402247816324234	0.013343021273613
2.35036945343018	-1.34901666641235	-3.33936285972595	0.136632785201073	0.401997327804565	0.0132711259648204
2.33627700805664	-1.36050057411194	-3.3440363407135	0.136726185679436	0.402441143989563	0.0133210336789489
2.36092710494995	-1.36890888214111	-3.3428909778595	0.136245682835579	0.402494758367538	0.0130274146795273
2.36707973480225	-1.35539221763611	-3.33828830718994	0.136495396494865	0.402124762535095	0.0129166953265667
2.34827518463135	-1.34607946872711	-3.34427976608276	0.13687752187252	0.402223467826843	0.0129154464229941
2.34155559539795	-1.3569221496582	-3.35333371162415	0.136833801865578	0.402608454227448	0.0128897214308381
2.3487663269043	-1.37255311012268	-3.34960961341858	0.136486500501633	0.402787894010544	0.0127252638339996
2.35910654067993	-1.37872791290283	-3.34856867790222	0.136195063591003	0.402975589036942	0.0125040989369154
2.37017440795898	-1.37807476520538	-3.34789204597473	0.136162593960762	0.402861177921295	0.0123163023963571
2.37524628639221	-1.3723851442337	-3.34407472610474	0.136236131191254	0.402815282344818	0.0121405962854624
2.3672308921814	-1.36187744140625	-3.34082579612732	0.136568889021873	0.402615427970886	0.0119766881689429
2.34636664390564	-1.36167407035828	-3.34300875663757	0.136815175414085	0.402955234050751	0.0120024103671312
2.35275101661682	-1.3794367313385	-3.3550751209259	0.136535063385963	0.403301954269409	0.011853608302772
2.37329173088074	-1.38392210006714	-3.35663151741028	0.136224880814552	0.403302431106567	0.0115877222269773
2.37778759002686	-1.37309467792511	-3.34560108184814	0.136337742209435	0.40305307507515	0.011486578732729
2.36150503158569	-1.36749970912933	-3.34515380859375	0.136802956461906	0.403073042631149	0.0115484846755862
2.35168886184692	-1.37359189987183	-3.35429501533508	0.136793568730354	0.403481304645538	0.0116766141727567
2.36878252029419	-1.3916323184967	-3.35403275489807	0.136332541704178	0.403813093900681	0.0114544546231627
2.38328123092651	-1.39356052875519	-3.35668420791626	0.136031717061996	0.403709650039673	0.0113294618204236
2.3870952129364	-1.38762843608856	-3.35511159896851	0.136169567704201	0.403595119714737	0.0112848049029708
2.38836908340454	-1.37899911403656	-3.35242557525635	0.136383637785912	0.403633654117584	0.0113140949979424
2.3760998249054	-1.37160706520081	-3.35270595550537	0.136637479066849	0.403650641441345	0.0114027764648199
2.36265635490417	-1.37752389907837	-3.35819959640503	0.136829435825348	0.403943061828613	0.0114845903590322
2.37647652626038	-1.39250385761261	-3.362309217453	0.136412188410759	0.404253482818604	0.0114027354866266
2.39926409721375	-1.38597655296326	-3.35868406295776	0.136276453733444	0.403933346271515	0.0111768459901214
2.37587451934814	-1.37910354137421	-3.36501789093018	0.136751756072044	0.40399044752121	0.0112308859825134
2.38213920593262	-1.39719069004059	-3.36341738700867	0.136349886655807	0.40448197722435	0.0111200418323278
2.4032621383667	-1.4025069475174	-3.35978221893311	0.135981440544128	0.404303431510925	0.0108806639909744
2.40587973594666	-1.39411091804504	-3.35514616966248	0.136044099926949	0.404158771038055	0.010693296790123
2.4024133682251	-1.38742423057556	-3.35255169868469	0.136295542120934	0.404091000556946	0.0106117548421025
2.38402152061462	-1.38663685321808	-3.35202097892761	0.136560201644897	0.404292792081833	0.0106521574780345
2.38839864730835	-1.40248250961304	-3.36598825454712	0.136168047785759	0.404550313949585	0.0106369387358427
2.40872478485107	-1.40181910991669	-3.3599374294281	0.135888040065765	0.404312044382095	0.0104208122938871
2.39582896232605	-1.38780581951141	-3.35019516944885	0.136281624436378	0.403979927301407	0.0105423564091325
2.38356876373291	-1.39379143714905	-3.35733389854431	0.136353984475136	0.40422847867012	0.0106142600998282
2.39021277427673	-1.40593004226685	-3.35982608795166	0.135966435074806	0.404394954442978	0.0106291519477963
2.41075086593628	-1.4075790643692	-3.36107397079468	0.135601997375488	0.404051274061203	0.0104916142299771
2.40498208999634	-1.3924206495285	-3.35178565979004	0.135837242007256	0.403652548789978	0.0105891479179263
2.38809537887573	-1.39503335952759	-3.35428714752197	0.13612399995327	0.403758704662323	0.0107711097225547
2.40366220474243	-1.4090371131897	-3.36228132247925	0.13555496931076	0.403870224952698	0.0107898144051433
2.42416524887085	-1.39987790584564	-3.35150980949402	0.135451808571815	0.403392106294632	0.0106905605643988
2.41463351249695	-1.39090514183044	-3.3454966545105	0.135639026761055	0.403054922819138	0.0107339480891824
2.39851903915405	-1.38943529129028	-3.35009455680847	0.135886952280998	0.403062790632248	0.010833484120667
2.39371848106384	-1.39732587337494	-3.35081028938293	0.135665073990822	0.403311282396317	0.0109361335635185
2.41048407554626	-1.40974080562592	-3.34988451004028	0.1351627856493	0.40320497751236	0.0108435414731503
2.41574788093567	-1.39374303817749	-3.33932375907898	0.13523755967617	0.402845412492752	0.0107782725244761
2.39524221420288	-1.38902699947357	-3.3449501991272	0.135651588439941	0.402835637331009	0.0108547955751419
2.40027737617493	-1.40628087520599	-3.35639476776123	0.135281160473824	0.403150409460068	0.010794410482049
2.42454266548157	-1.40661013126373	-3.34693193435669	0.135002866387367	0.402943551540375	0.0105948196724057
2.41496658325195	-1.39265370368958	-3.33950972557068	0.135410010814667	0.402515947818756	0.0106344306841493
2.39853096008301	-1.4025970697403	-3.35047078132629	0.135506585240364	0.402947962284088	0.0106170000508428
2.41819667816162	-1.42118942737579	-3.35058760643005	0.134936064481735	0.403102785348892	0.0104078259319067
2.43428897857666	-1.41230809688568	-3.34143471717834	0.134914204478264	0.402738243341446	0.0101992888376117
2.42182946205139	-1.40085732936859	-3.33968186378479	0.13534589111805	0.402675896883011	0.0102179003879428
2.41011571884155	-1.40966594219208	-3.34055972099304	0.135554939508438	0.402874559164047	0.0102324998006225
2.41366815567017	-1.42110002040863	-3.354412317276	0.135235205292702	0.403246730566025	0.0102237826213241
2.43519520759583	-1.42753350734711	-3.3529224395752	0.134979158639908	0.403145402669907	0.0100324815139174
2.44979000091553	-1.42381024360657	-3.34612154960632	0.134962394833565	0.402972728013992	0.00988259725272655
2.44784879684448	-1.41244173049927	-3.34469223022461	0.135277435183525	0.402694463729858	0.00987958442419767
2.43224573135376	-1.41328275203705	-3.34822678565979	0.135664045810699	0.402856200933456	0.010020007379353
2.43263506889343	-1.42817676067352	-3.3499321937561	0.135409504175186	0.403243720531464	0.0101009607315063
2.45148921012878	-1.43489015102386	-3.34916090965271	0.135040044784546	0.403311103582382	0.0100547755137086
2.46006870269775	-1.42464852333069	-3.3442907333374	0.135204344987869	0.402973204851151	0.0100724864751101
2.44655895233154	-1.4168906211853	-3.34040594100952	0.135666191577911	0.402876079082489	0.0102187162265182
2.43651628494263	-1.41951072216034	-3.34612774848938	0.135677263140678	0.403157830238342	0.0104243569076061
2.4455943107605	-1.43039429187775	-3.35715341567993	0.135496541857719	0.403389275074005	0.010464726947248
2.46037745475769	-1.43747889995575	-3.35789465904236	0.135274559259415	0.40334478020668	0.0104731200262904
2.47599077224731	-1.43502461910248	-3.34734773635864	0.13531406223774	0.402940899133682	0.0104746036231518
2.46017909049988	-1.41999518871307	-3.34253406524658	0.135805115103722	0.40275576710701	0.0106192473322153
2.45467090606689	-1.43286943435669	-3.34918451309204	0.135810196399689	0.403023481369019	0.0108402306213975
2.47180438041687	-1.44646215438843	-3.34951758384705	0.135422095656395	0.403132170438766	0.010803209617734
2.48625349998474	-1.44571959972382	-3.3457453250885	0.135299161076546	0.402807176113129	0.0107004465535283
2.48716449737549	-1.43035960197449	-3.33889770507813	0.135599359869957	0.402470320463181	0.010843688622117
2.47708582878113	-1.42774999141693	-3.33441019058228	0.135992094874382	0.402395874261856	0.011043949984014
2.46974754333496	-1.43315207958221	-3.34377145767212	0.136109590530396	0.402494311332703	0.011164890602231
2.46788287162781	-1.44717192649841	-3.34626960754395	0.135844677686691	0.402659565210342	0.0113088646903634
2.4880735874176	-1.45187675952911	-3.34273910522461	0.1356061398983	0.402484118938446	0.0112432707101107
2.50336384773254	-1.44948816299438	-3.33529305458069	0.135431095957756	0.402138769626617	0.0111696803942323
2.50930428504944	-1.43953394889832	-3.33071231842041	0.135598689317703	0.40165638923645	0.0111198201775551
2.49667406082153	-1.43714773654938	-3.32954049110413	0.13595911860466	0.401329636573792	0.0112182470038533
2.48007917404175	-1.43939054012299	-3.33703923225403	0.136096209287643	0.401355236768723	0.0114291440695524
2.48395442962646	-1.45169973373413	-3.33747744560242	0.135846987366676	0.401420831680298	0.01145114377141
2.4965558052063	-1.45948052406311	-3.33179068565369	0.135632112622261	0.401257783174515	0.0114542804658413
2.50684332847595	-1.46256530284882	-3.32966327667236	0.135451197624207	0.400933355093002	0.011438281275332
2.51782441139221	-1.46319973468781	-3.31886053085327	0.135314002633095	0.400565356016159	0.0114234499633312
2.52096056938171	-1.45392084121704	-3.3157696723938	0.135468482971191	0.400014668703079	0.0115104140713811
2.51120901107788	-1.44890856742859	-3.31354808807373	0.135778293013573	0.399650752544403	0.0116343619301915
2.50041055679321	-1.44666409492493	-3.3136899471283	0.136010855436325	0.399535208940506	0.0117803001776338
2.49542117118835	-1.45392644405365	-3.3194522857666	0.135974556207657	0.399563670158386	0.0119451507925987
2.51725721359253	-1.46934533119202	-3.31527042388916	0.135491386055946	0.399355828762054	0.0119334440678358
2.53169703483582	-1.46248006820679	-3.30593323707581	0.135582268238068	0.398651778697968	0.0119519177824259
2.52367758750916	-1.45269560813904	-3.30616211891174	0.135963708162308	0.398268789052963	0.0121356463059783
2.51051688194275	-1.45641660690308	-3.30632400512695	0.136177733540535	0.398087441921234	0.0123224100098014
2.50922632217407	-1.46570718288422	-3.30634498596191	0.136158913373947	0.398125201463699	0.0124836806207895
2.51269555091858	-1.47380638122559	-3.30707502365112	0.135983064770699	0.398060381412506	0.0125691881403327
2.52861046791077	-1.48310589790344	-3.30228233337402	0.135784044861794	0.397745996713638	0.0125915873795748
2.54538869857788	-1.48540961742401	-3.30013370513916	0.135587155818939	0.397365540266037	0.0126722455024719
2.55183243751526	-1.47867631912231	-3.29341411590576	0.135771796107292	0.396835058927536	0.0127714080736041
2.54248738288879	-1.46678745746613	-3.28356099128723	0.136266559362411	0.396446228027344	0.0130690895020962
2.52943396568298	-1.47516000270844	-3.28697776794434	0.136432945728302	0.396541327238083	0.0134241161867976
2.54209303855896	-1.48889470100403	-3.29145979881287	0.136134386062622	0.396411567926407	0.0135364290326834
2.56523084640503	-1.48733937740326	-3.29019331932068	0.136001989245415	0.395935714244843	0.0136051801964641
2.57602095603943	-1.48385751247406	-3.27976584434509	0.136139199137688	0.395442426204681	0.0137248076498508
2.57405614852905	-1.47907698154449	-3.27476620674133	0.136368840932846	0.394986003637314	0.0138856368139386
2.56976056098938	-1.4769082069397	-3.27546834945679	0.136721879243851	0.394681632518768	0.0141069563105702
2.56379151344299	-1.47453427314758	-3.27627491950989	0.136962965130806	0.39449217915535	0.014307358302176
2.55787777900696	-1.48727118968964	-3.28175735473633	0.136983171105385	0.39458966255188	0.0146387759596109
2.57557988166809	-1.50418829917908	-3.28287076950073	0.136648923158646	0.394494831562042	0.0146875474601984
2.59146499633789	-1.49458193778992	-3.27257919311523	0.136729180812836	0.393948167562485	0.0148074254393578
2.57310056686401	-1.4863383769989	-3.2624819278717	0.137418076395988	0.39362820982933	0.0151032665744424
2.56849336624146	-1.4986754655838	-3.27634692192078	0.137359201908112	0.393854886293411	0.0153508028015494
2.59207439422607	-1.50498688220978	-3.27076530456543	0.13714836537838	0.393609315156937	0.0154284024611115
2.58592629432678	-1.48922717571259	-3.26741099357605	0.137753322720528	0.39292973279953	0.0157003942877054
2.57033061981201	-1.49693048000336	-3.27401447296143	0.137987360358238	0.393210351467133	0.016073502600193
2.5966784954071	-1.51341557502747	-3.26969408988953	0.13759408891201	0.393002569675446	0.0160976424813271
2.60040307044983	-1.49723327159882	-3.26224422454834	0.137892171740532	0.392576962709427	0.0162599496543407
2.57959580421448	-1.49507117271423	-3.26196527481079	0.138608232140541	0.392559826374054	0.0166061110794544
2.58811235427856	-1.50976479053497	-3.27464461326599	0.138396352529526	0.392714023590088	0.0167922955006361
2.61295604705811	-1.50324881076813	-3.26078009605408	0.138497769832611	0.392102301120758	0.0167714692652225
2.58765244483948	-1.49788856506348	-3.26811027526855	0.139124274253845	0.392030656337738	0.0171325653791428
2.5903685092926	-1.51260566711426	-3.26531577110291	0.139090910553932	0.392208307981491	0.0172600261867046
2.60663056373596	-1.52058637142181	-3.26342034339905	0.138949662446976	0.392144680023193	0.0173873845487833
2.62262511253357	-1.51912820339203	-3.25614476203918	0.139048114418983	0.391669064760208	0.0173785910010338
2.61715388298035	-1.50522565841675	-3.25273752212524	0.139536440372467	0.39123746752739	0.0175579246133566
2.60385704040527	-1.50258648395538	-3.25695776939392	0.139985963702202	0.391198635101318	0.0178104750812054
2.59868741035461	-1.50550854206085	-3.26390218734741	0.140282034873962	0.39117693901062	0.0180111434310675
2.60230040550232	-1.51520752906799	-3.26308798789978	0.14033579826355	0.391177475452423	0.0182611141353846
2.62311887741089	-1.52829074859619	-3.26554584503174	0.140203699469566	0.391119003295898	0.0183082558214664
2.6370530128479	-1.52152466773987	-3.25327610969543	0.140355229377747	0.390540242195129	0.0184649862349033
2.62826657295227	-1.51015794277191	-3.2546558380127	0.14099058508873	0.390132963657379	0.0187752582132816
2.62002015113831	-1.51407039165497	-3.25180554389954	0.141355350613594	0.390253812074661	0.0190868005156517
2.62017440795898	-1.52662301063538	-3.2602870464325	0.141425862908363	0.3902707695961	0.0193606242537498
2.63708662986755	-1.53833997249603	-3.26166868209839	0.141206502914429	0.390162229537964	0.0195116512477398
2.6567690372467	-1.53019714355469	-3.25093674659729	0.141475275158882	0.389604389667511	0.019625635817647
2.64265966415405	-1.51716554164886	-3.25293135643005	0.142149299383163	0.389384180307388	0.020091637969017
2.63921284675598	-1.53025364875793	-3.25577044487	0.142397820949554	0.389573633670807	0.020478218793869
2.66555118560791	-1.53597044944763	-3.25520539283752	0.142128512263298	0.389346957206726	0.0206481032073498
2.66357684135437	-1.51873433589935	-3.25085401535034	0.142760783433914	0.388703972101212	0.0209406334906816
2.64806890487671	-1.52053821086884	-3.25166440010071	0.14317861199379	0.388753056526184	0.0214006509631872
2.65466141700745	-1.53180348873138	-3.25505971908569	0.143309414386749	0.388670563697815	0.0217789486050606
2.66257572174072	-1.54078269004822	-3.2573606967926	0.143197536468506	0.388677418231964	0.0220468323677778
2.6822874546051	-1.54478144645691	-3.24621391296387	0.143154874444008	0.38835072517395	0.0222436599433422
2.69296622276306	-1.53707814216614	-3.24123740196228	0.143357664346695	0.387912720441818	0.0223740879446268
2.69274830818176	-1.52998554706573	-3.23946118354797	0.143764808773994	0.387465506792068	0.0226968117058277
2.68406009674072	-1.52101993560791	-3.23152375221252	0.144279465079308	0.387124180793762	0.0229775216430426
2.67224431037903	-1.52181971073151	-3.23980855941772	0.144630402326584	0.387129098176956	0.0232925862073898
2.66832685470581	-1.52933216094971	-3.24216985702515	0.144786134362221	0.387035638093948	0.023599399253726
2.67599725723267	-1.53700625896454	-3.24749040603638	0.144785717129707	0.386907547712326	0.0237862505018711
2.68416738510132	-1.54426229000092	-3.24296379089355	0.144732609391212	0.386721730232239	0.0239635854959488
2.70423245429993	-1.54460477828979	-3.24157643318176	0.144795477390289	0.386259973049164	0.0240331031382084
2.7033543586731	-1.53140616416931	-3.22120094299316	0.145157501101494	0.385603457689285	0.0242512337863445
2.68248534202576	-1.52691161632538	-3.23372268676758	0.145722478628159	0.385486543178558	0.0245688464492559
2.68237209320068	-1.54245376586914	-3.23439860343933	0.145567864179611	0.385581314563751	0.0247140098363161
2.69838404655457	-1.55013525485992	-3.22958874702454	0.145349949598312	0.38531419634819	0.0247533265501261
2.70903539657593	-1.54581689834595	-3.22948789596558	0.145418062806129	0.38484337925911	0.0247865989804268
2.70825338363647	-1.53625333309174	-3.22063660621643	0.145700231194496	0.384390354156494	0.0248953811824322
2.69669532775879	-1.52749240398407	-3.219646692276	0.146250650286675	0.384111672639847	0.0250740423798561
2.68658328056335	-1.52921414375305	-3.21390295028687	0.146482363343239	0.384039163589478	0.0252509545534849
2.67737054824829	-1.53564500808716	-3.22289514541626	0.146745979785919	0.383976310491562	0.025413803756237
2.68074750900269	-1.54475712776184	-3.22181129455566	0.146615579724312	0.383956342935562	0.0254185330122709
2.68533658981323	-1.55305802822113	-3.22031450271606	0.146523892879486	0.383812725543976	0.0254797171801329
2.70962834358215	-1.5523693561554	-3.2181601524353	0.146390050649643	0.383356183767319	0.0252341534942389
2.70614409446716	-1.53591430187225	-3.21056437492371	0.146887928247452	0.382821381092072	0.0252478830516338
2.68238019943237	-1.54265344142914	-3.21660947799683	0.14717623591423	0.382946580648422	0.0253702066838741
2.6997241973877	-1.55487287044525	-3.21847867965698	0.146781474351883	0.3829066157341	0.0253379661589861
2.70413827896118	-1.54177212715149	-3.20742750167847	0.14705827832222	0.382405370473862	0.0252656266093254
2.68128275871277	-1.53594601154327	-3.21279454231262	0.147590562701225	0.382320940494537	0.0254564005881548
2.68714427947998	-1.5513242483139	-3.21236348152161	0.147276386618614	0.38252317905426	0.0254030004143715
2.70601439476013	-1.55802631378174	-3.21210217475891	0.147218316793442	0.382184565067291	0.025394706055522
2.71119260787964	-1.54565763473511	-3.20468068122864	0.147409051656723	0.381709188222885	0.0254314336925745
2.70270395278931	-1.54024636745453	-3.19540166854858	0.147702068090439	0.381348758935928	0.0255611799657345
2.69827389717102	-1.53930652141571	-3.19272327423096	0.147979110479355	0.381218701601028	0.0256517622619867
2.68981218338013	-1.53654253482819	-3.19657492637634	0.14824952185154	0.381168752908707	0.0257871132344007
2.6825590133667	-1.54300391674042	-3.20338487625122	0.148365393280983	0.381104707717896	0.0259050410240889
2.68334531784058	-1.54991602897644	-3.20645976066589	0.148456931114197	0.381354004144669	0.025951812043786
2.69244027137756	-1.56085920333862	-3.21108317375183	0.148186013102531	0.381315320730209	0.0259534884244204
2.69955158233643	-1.56504583358765	-3.2041928768158	0.148246318101883	0.381115078926086	0.0259093549102545
2.70994806289673	-1.56568276882172	-3.20439791679382	0.148178249597549	0.380888998508453	0.0258373357355595
2.71448874473572	-1.55572104454041	-3.19043898582459	0.148433461785316	0.380577087402344	0.0257780570536852
2.69871091842651	-1.5460113286972	-3.19283556938171	0.149008333683014	0.380429983139038	0.0259505491703749
2.68783283233643	-1.55985105037689	-3.20208787918091	0.149055644869804	0.380731225013733	0.0260952897369862
2.71148371696472	-1.56536638736725	-3.19629716873169	0.14878848195076	0.380648285150528	0.0259481370449066
2.71545910835266	-1.5532466173172	-3.19622254371643	0.149099841713905	0.380122035741806	0.0258277170360088
2.69414091110229	-1.55127680301666	-3.20186543464661	0.14944888651371	0.380352020263672	0.0259338915348053
2.71006035804749	-1.57299780845642	-3.20474076271057	0.149083182215691	0.380496263504028	0.0257991589605808
2.72276043891907	-1.56692838668823	-3.19077253341675	0.149072363972664	0.380084693431854	0.0256136208772659
2.70920968055725	-1.55725765228271	-3.18494701385498	0.149583354592323	0.379886627197266	0.0255055855959654
2.69913053512573	-1.55452108383179	-3.19394969940186	0.149873450398445	0.379969269037247	0.0254364218562841
2.69463872909546	-1.56474936008453	-3.19545650482178	0.149855256080627	0.380063414573669	0.0253810975700617
2.70682597160339	-1.57987308502197	-3.20221829414368	0.149633139371872	0.380278825759888	0.0251868758350611
2.71420812606812	-1.58637189865112	-3.20779728889465	0.14955098927021	0.380164861679077	0.0249542817473412
2.72241234779358	-1.59258186817169	-3.20223379135132	0.149579778313637	0.380103558301926	0.0248141176998615
2.73498106002808	-1.58719301223755	-3.19546246528625	0.14969240128994	0.379793345928192	0.0245785005390644
2.7263400554657	-1.5746465921402	-3.19115662574768	0.150114193558693	0.379490226507187	0.0245024412870407
2.7094464302063	-1.58095276355743	-3.19505977630615	0.150469779968262	0.379811376333237	0.0245537683367729
2.72458744049072	-1.60198867321014	-3.20423936843872	0.150045469403267	0.380081385374069	0.0242825653403997
2.73593592643738	-1.58908915519714	-3.19167518615723	0.150266870856285	0.37975150346756	0.0240607373416424
2.71628499031067	-1.5916303396225	-3.20005488395691	0.150797948241234	0.379934757947922	0.0241155456751585
2.72692155838013	-1.60691213607788	-3.20219731330872	0.150445595383644	0.380370438098907	0.0238822177052498
2.74808120727539	-1.60987520217896	-3.19892120361328	0.150367647409439	0.380125910043716	0.0235963594168425
2.75282049179077	-1.59987795352936	-3.19605445861816	0.150654539465904	0.379971861839294	0.0233944393694401
2.7441713809967	-1.59789597988129	-3.19905805587769	0.15106762945652	0.380013674497604	0.023254657164216
2.7316734790802	-1.60089373588562	-3.20466279983521	0.151344910264015	0.380225032567978	0.023202421143651
2.73839235305786	-1.61909019947052	-3.21214985847473	0.151030912995338	0.380696207284927	0.0230788234621286
2.76229739189148	-1.61936283111572	-3.20414113998413	0.15087978541851	0.380612105131149	0.0228090472519398
2.73945546150208	-1.60552859306335	-3.20236277580261	0.15146416425705	0.380501985549927	0.0228811465203762
2.73839902877808	-1.62169897556305	-3.2140645980835	0.151317313313484	0.381063997745514	0.0228529628366232
2.76516032218933	-1.62291169166565	-3.21113038063049	0.151261940598488	0.380774945020676	0.022574707865715
2.74762201309204	-1.61096751689911	-3.20812392234802	0.151778072118759	0.380687057971954	0.0225834306329489
2.74254727363586	-1.62647461891174	-3.21620917320251	0.151738956570625	0.381069868803024	0.0226047206670046
2.76438069343567	-1.64021134376526	-3.22053980827332	0.151263669133186	0.381171613931656	0.0222688242793083
2.77603769302368	-1.62858974933624	-3.21112036705017	0.15151472389698	0.380871474742889	0.0221005566418171
2.75737118721008	-1.62066042423248	-3.20296931266785	0.152061328291893	0.380872488021851	0.0222262274473906
2.74844765663147	-1.62539267539978	-3.20708346366882	0.152261689305305	0.381025642156601	0.0223058983683586
2.74930667877197	-1.63174247741699	-3.21867537498474	0.152173459529877	0.381208807229996	0.0222794767469168
2.75610446929932	-1.63983356952667	-3.21780204772949	0.151945620775223	0.381273984909058	0.0222597364336252
2.76877856254578	-1.63867557048798	-3.21346974372864	0.151784360408783	0.381209462881088	0.0221867542713881
2.7650043964386	-1.62372660636902	-3.21189451217651	0.151781141757965	0.381033629179001	0.022270429879427
2.74978303909302	-1.59186923503876	-3.20703077316284	0.152008652687073	0.380735248327255	0.0225329101085663
2.72172784805298	-1.57814610004425	-3.21776628494263	0.152238950133324	0.380699753761292	0.02323342487216
2.72645401954651	-1.59194707870483	-3.22333717346191	0.151786997914314	0.380949079990387	0.0235909130424261
2.76230311393738	-1.60366117954254	-3.21021509170532	0.15092658996582	0.380818009376526	0.0231369994580746
2.7669506072998	-1.59872627258301	-3.19985890388489	0.15118320286274	0.380263209342957	0.0225592274218798
2.75806546211243	-1.60208654403687	-3.19670391082764	0.15144756436348	0.380210548639297	0.0222192984074354
2.74861907958984	-1.61355924606323	-3.20576405525208	0.151558607816696	0.380432844161987	0.0217667855322361
2.74781370162964	-1.62069571018219	-3.21079707145691	0.151573553681374	0.380547493696213	0.0212205443531275
2.75332593917847	-1.62905049324036	-3.20803451538086	0.151489496231079	0.380669713020325	0.0205618888139725
2.76325297355652	-1.63274049758911	-3.21718859672546	0.151450365781784	0.380599647760391	0.0201285593211651
2.76989412307739	-1.62863910198212	-3.20935726165771	0.151498317718506	0.38038033246994	0.020083773881197
2.76936101913452	-1.62189590930939	-3.21315169334412	0.151834636926651	0.380130380392075	0.0203166604042053
2.76793956756592	-1.61695837974548	-3.20633101463318	0.15221543610096	0.380048543214798	0.020622294396162
2.76202630996704	-1.62403702735901	-3.20664930343628	0.152442187070847	0.380194574594498	0.0208485797047615
2.76298761367798	-1.63628327846527	-3.21237850189209	0.152439370751381	0.380329310894012	0.0210457574576139
2.78141927719116	-1.64982628822327	-3.21247839927673	0.152171090245247	0.3803790807724	0.0211288463324308
2.79938054084778	-1.63896989822388	-3.2017776966095	0.152368456125259	0.379967421293259	0.0211651399731636
2.78094458580017	-1.62729895114899	-3.20510244369507	0.152995586395264	0.379859447479248	0.0214803088456392
2.77036213874817	-1.63117873668671	-3.20651745796204	0.153370305895805	0.380036741495132	0.0217735394835472
2.7682626247406	-1.6404777765274	-3.21756863594055	0.153366968035698	0.380172550678253	0.0220008157193661
2.78415894508362	-1.64899170398712	-3.21940636634827	0.153257980942726	0.38002347946167	0.0222441740334034
2.80180668830872	-1.64039421081543	-3.21195673942566	0.153355464339256	0.379694402217865	0.0224716812372208
2.80616164207459	-1.62962460517883	-3.20618009567261	0.153644099831581	0.379263132810593	0.0229327250272036
2.80424571037292	-1.61711156368256	-3.1993088722229	0.154039174318314	0.378926575183868	0.0234269611537457
2.78076481819153	-1.61474597454071	-3.2080066204071	0.154524564743042	0.378983736038208	0.0240968018770218
2.77861523628235	-1.62294065952301	-3.21007299423218	0.154470816254616	0.379180043935776	0.0246327146887779
2.7917914390564	-1.62496531009674	-3.21010088920593	0.15431609749794	0.37912118434906	0.0249714963138103
2.80362582206726	-1.62143754959106	-3.20292448997498	0.15437176823616	0.378724098205566	0.025340074673295
2.7968544960022	-1.6012077331543	-3.19939756393433	0.154868394136429	0.378360450267792	0.0256849955767393
2.78482699394226	-1.59464681148529	-3.20245432853699	0.155315965414047	0.378237128257751	0.0260906834155321
2.77230000495911	-1.59817326068878	-3.20170497894287	0.155652642250061	0.378314584493637	0.0265497881919146
2.77113628387451	-1.60168325901031	-3.2121057510376	0.155681371688843	0.378436177968979	0.0268962644040585
2.78165221214294	-1.60684156417847	-3.21535992622375	0.155607938766479	0.378410547971725	0.0271988790482283
2.79736924171448	-1.60504877567291	-3.20957088470459	0.155558213591576	0.378220736980438	0.0274012442678213
2.79300951957703	-1.59152281284332	-3.1998405456543	0.156036123633385	0.377699345350266	0.0276888497173786
2.77503514289856	-1.5790776014328	-3.20361471176147	0.156682088971138	0.377783924341202	0.0281554274260998
2.76608371734619	-1.59128737449646	-3.21178030967712	0.156714290380478	0.378106117248535	0.0285158026963472
2.79305696487427	-1.60123801231384	-3.21649265289307	0.156447201967239	0.378113508224487	0.0286547802388668
2.7999119758606	-1.58710837364197	-3.20404648780823	0.156821131706238	0.377761602401733	0.0289245117455721
2.78188681602478	-1.57548749446869	-3.20131254196167	0.157551556825638	0.377730250358582	0.0293561592698097
2.77629971504211	-1.58808100223541	-3.2159252166748	0.157622501254082	0.378126740455627	0.0297406371682882
2.80063152313232	-1.58512830734253	-3.21304225921631	0.15758965909481	0.377911061048508	0.029800783842802
2.78138256072998	-1.56700837612152	-3.21969127655029	0.158347845077515	0.37775930762291	0.0301992576569319
2.78568530082703	-1.58334398269653	-3.22187662124634	0.158056899905205	0.378295302391052	0.0305568166077137
2.79797053337097	-1.57060992717743	-3.21096992492676	0.15833605825901	0.377813071012497	0.0307881515473127
2.77582907676697	-1.55662643909454	-3.21263718605042	0.159041434526443	0.377853900194168	0.031253669410944
2.77053284645081	-1.56493520736694	-3.21881651878357	0.159124210476875	0.378119558095932	0.0316289402544498
2.7832362651825	-1.57127273082733	-3.22716069221497	0.159024313092232	0.378207623958588	0.0319394245743752
2.7995982170105	-1.5622386932373	-3.21576118469238	0.159223943948746	0.377660393714905	0.0321689732372761
2.77225089073181	-1.54308617115021	-3.21321678161621	0.159986034035683	0.377493649721146	0.0326653309166431
2.75370001792908	-1.54256701469421	-3.22623157501221	0.159801632165909	0.377910196781158	0.0329929180443287
2.74856448173523	-1.51526534557343	-3.21423649787903	0.160095915198326	0.377279579639435	0.0336234122514725
2.73962330818176	-1.51880192756653	-3.22384405136108	0.160306185483932	0.377426147460938	0.0346387661993504
2.77540373802185	-1.51963484287262	-3.22321605682373	0.159641444683075	0.377029359340668	0.0346156023442745
2.76801896095276	-1.51610517501831	-3.21249294281006	0.160178333520889	0.37665194272995	0.0345126278698444
2.77874684333801	-1.53969776630402	-3.21321654319763	0.159827247262001	0.376749008893967	0.0344919972121716
2.79629063606262	-1.5308393239975	-3.19995522499084	0.160127982497215	0.376075893640518	0.0344268567860127
2.76722860336304	-1.52032315731049	-3.1968309879303	0.160843670368195	0.375824928283691	0.0343731231987476
2.76221632957459	-1.53721702098846	-3.20993185043335	0.160994574427605	0.37604632973671	0.0341120287775993
2.77652144432068	-1.54505062103271	-3.21040987968445	0.160848543047905	0.375955253839493	0.0336900688707829
2.7832498550415	-1.54575729370117	-3.20735692977905	0.160999283194542	0.375589489936829	0.0336178876459599
2.77886176109314	-1.5340256690979	-3.20714139938354	0.161459639668465	0.375188380479813	0.0337668098509312
2.76224732398987	-1.52829802036285	-3.20167422294617	0.162052690982819	0.374875515699387	0.0342092476785183
2.76220464706421	-1.54189717769623	-3.20896530151367	0.162098124623299	0.375075817108154	0.03452143445611
2.78479266166687	-1.55297303199768	-3.20468163490295	0.161873668432236	0.374923914670944	0.0346563942730427
2.79650139808655	-1.54075336456299	-3.1949200630188	0.162159666419029	0.374362140893936	0.0348295234143734
2.7821798324585	-1.53141009807587	-3.19258093833923	0.162865683436394	0.373988270759583	0.0351605303585529
2.77141118049622	-1.53480505943298	-3.20152544975281	0.163115158677101	0.374212950468063	0.0355064645409584
2.78356623649597	-1.55033946037292	-3.20344495773315	0.162876978516579	0.374099910259247	0.0356205627322197
2.80050086975098	-1.54443347454071	-3.19872379302979	0.162987619638443	0.373641520738602	0.0357030779123306
2.80002760887146	-1.5298125743866	-3.18729615211487	0.163490101695061	0.373142302036285	0.0358800515532494
2.78054785728455	-1.5243763923645	-3.19207906723022	0.164042755961418	0.372872561216354	0.036269273608923
2.77065682411194	-1.53059899806976	-3.19626116752625	0.164168819785118	0.372909337282181	0.0367436110973358
2.79127597808838	-1.5376843214035	-3.19184923171997	0.163900658488274	0.372761577367783	0.0369847975671291
2.79955196380615	-1.52655363082886	-3.18523120880127	0.164076179265976	0.372211873531342	0.0372516848146915
2.77662825584412	-1.50973284244537	-3.17779660224915	0.164797335863113	0.371851593255997	0.0377387218177319
2.76389098167419	-1.51458418369293	-3.1895170211792	0.164943024516106	0.372035712003708	0.0381528623402119
2.77856945991516	-1.52190792560577	-3.18915963172913	0.16474449634552	0.371756941080093	0.0384007729589939
2.78471779823303	-1.50857710838318	-3.18062615394592	0.164878070354462	0.371188819408417	0.0386399663984776
2.77532577514648	-1.49501752853394	-3.1721339225769	0.165557846426964	0.370625168085098	0.0390505492687225
2.75375294685364	-1.49743700027466	-3.17487144470215	0.165813028812408	0.370721608400345	0.0394876338541508
2.77495050430298	-1.5113263130188	-3.17432475090027	0.165452182292938	0.370496958494186	0.0395767390727997
2.77474498748779	-1.49083471298218	-3.16758227348328	0.165933504700661	0.369866967201233	0.0398590192198753
2.75191044807434	-1.49047338962555	-3.17172646522522	0.166411146521568	0.369970470666885	0.040204681456089
2.77095437049866	-1.5024311542511	-3.17027854919434	0.166107565164566	0.369811952114105	0.0403651744127274
2.77640700340271	-1.48035907745361	-3.16852378845215	0.16648656129837	0.369209766387939	0.0404338166117668
2.74891448020935	-1.47628831863403	-3.17113304138184	0.167124971747398	0.3691565990448	0.0407696738839149
2.75229358673096	-1.48861634731293	-3.16999673843384	0.166863888502121	0.369364380836487	0.0409898199141026
2.77343368530273	-1.48347389698029	-3.15762400627136	0.166937306523323	0.368934005498886	0.0410370118916035
2.75240588188171	-1.46603679656982	-3.15877151489258	0.167561054229736	0.368686974048615	0.04128223285079
2.7445273399353	-1.47861325740814	-3.16870665550232	0.167689844965935	0.369079649448395	0.0414867699146271
2.7661190032959	-1.47922039031982	-3.16749000549316	0.167577460408211	0.368834584951401	0.0414479225873947
2.75323462486267	-1.45878267288208	-3.16791129112244	0.168296486139297	0.368483632802963	0.0416323952376843
2.74138498306274	-1.47630262374878	-3.1771137714386	0.168317332863808	0.36897349357605	0.0418780781328678
2.7645947933197	-1.47326302528381	-3.1752872467041	0.168287321925163	0.368769973516464	0.041765384376049
2.75289154052734	-1.45836293697357	-3.16870188713074	0.169044122099876	0.368660271167755	0.0420039929449558
2.73197245597839	-1.45858490467072	-3.17451119422913	0.169503584504128	0.369021117687225	0.04234554246068
2.73182463645935	-1.46567368507385	-3.17950797080994	0.16950561106205	0.369413405656815	0.0424698293209076
2.74457359313965	-1.45966851711273	-3.17690300941467	0.169560760259628	0.369405746459961	0.0425950549542904
2.74422550201416	-1.43818008899689	-3.17728114128113	0.169968083500862	0.369105458259583	0.0427428595721722
2.73436045646667	-1.42925655841827	-3.18124985694885	0.170452073216438	0.369090706110001	0.0428297966718674
2.72753143310547	-1.44450187683105	-3.18873381614685	0.170511066913605	0.369461566209793	0.0430404655635357
2.75335097312927	-1.46771895885468	-3.18455529212952	0.17026561498642	0.369587808847427	0.0427323207259178
2.76826095581055	-1.45830059051514	-3.18629717826843	0.170767292380333	0.369292438030243	0.042369682341814
2.74557256698608	-1.4488719701767	-3.18738055229187	0.171696841716766	0.369331359863281	0.042189683765173
2.74929213523865	-1.46788430213928	-3.19665741920471	0.171793073415756	0.36983734369278	0.0418936647474766
2.76681733131409	-1.47614729404449	-3.19350433349609	0.171928912401199	0.369745999574661	0.0413516014814377
2.75600433349609	-1.46043002605438	-3.19043517112732	0.172762960195541	0.369598031044006	0.0410792604088783
2.73606252670288	-1.46592915058136	-3.20674228668213	0.173280790448189	0.370139926671982	0.0410220511257648
2.75401902198792	-1.4921727180481	-3.20786428451538	0.173095792531967	0.370491474866867	0.0409722365438938
2.76074838638306	-1.47434890270233	-3.20465111732483	0.173633620142937	0.370317161083221	0.0410135462880135
2.74910664558411	-1.48255002498627	-3.21191596984863	0.174139901995659	0.370705783367157	0.0414084941148758
2.76933693885803	-1.46823072433472	-3.2090699672699	0.174471750855446	0.370389521121979	0.0416436493396759
2.74881553649902	-1.4749094247818	-3.21675372123718	0.174998298287392	0.370805621147156	0.0423219501972198
2.77427363395691	-1.48138272762299	-3.20911312103271	0.174824878573418	0.370733112096787	0.0425275005400181
2.77703475952148	-1.4671026468277	-3.20818996429443	0.175451636314392	0.370384305715561	0.0427798517048359
2.75524663925171	-1.46085357666016	-3.21272754669189	0.176207259297371	0.370542109012604	0.0430871322751045
2.75838708877563	-1.47769343852997	-3.21852660179138	0.176250606775284	0.370734602212906	0.0432094745337963
2.78199982643127	-1.48248744010925	-3.22002911567688	0.176289558410645	0.370432436466217	0.0432975329458714
2.77754187583923	-1.4627993106842	-3.20254683494568	0.17705987393856	0.36993333697319	0.0435667261481285
2.75465250015259	-1.46218180656433	-3.21055293083191	0.177825108170509	0.36989238858223	0.0441224165260792
2.76571869850159	-1.47556865215302	-3.21709585189819	0.177741944789886	0.370002120733261	0.0443960353732109
2.7798969745636	-1.46029937267303	-3.20446491241455	0.178080856800079	0.369476526975632	0.0447407476603985
2.75254988670349	-1.44777524471283	-3.2099597454071	0.179055392742157	0.369235038757324	0.0453729964792728
2.75943279266357	-1.45786070823669	-3.21118569374084	0.178937613964081	0.369392484426498	0.0457606539130211
2.75070476531982	-1.42630529403687	-3.20721554756165	0.179573655128479	0.368673950433731	0.0462316498160362
2.72571635246277	-1.42069435119629	-3.21242451667786	0.179947003722191	0.368696004152298	0.0474240109324455
2.74491477012634	-1.40776550769806	-3.20881938934326	0.179885610938072	0.368175387382507	0.0485075488686562
2.72832083702087	-1.394455909729	-3.20741939544678	0.180436626076698	0.367878913879395	0.0497080497443676
2.75441074371338	-1.40244507789612	-3.20340061187744	0.180170923471451	0.367474853992462	0.0502346493303776
2.75160431861877	-1.38629353046417	-3.1925904750824	0.180853918194771	0.366690069437027	0.0505934245884418
2.73871660232544	-1.39878129959106	-3.19925785064697	0.18119652569294	0.366753906011581	0.0509850643575192
2.75921487808228	-1.40418946743011	-3.19250082969666	0.181084334850311	0.366376906633377	0.0510396100580692
2.75323057174683	-1.38140916824341	-3.1853187084198	0.18194143474102	0.365698546171188	0.0513959191739559
2.72557687759399	-1.37456274032593	-3.19180512428284	0.182678565382957	0.365850836038589	0.0521282553672791
2.73393750190735	-1.37845408916473	-3.19584441184998	0.182868123054504	0.365684300661087	0.053024310618639
2.74199295043945	-1.36286294460297	-3.19246435165405	0.183335900306702	0.365164965391159	0.0536926612257957
2.72042489051819	-1.35930514335632	-3.20633244514465	0.18435625731945	0.365050673484802	0.054423164576292
2.7388117313385	-1.36471843719482	-3.21249866485596	0.184432744979858	0.365163296461105	0.0547877252101898
2.71144604682922	-1.3410861492157	-3.20238780975342	0.185385584831238	0.364847332239151	0.0553892552852631
2.71978092193604	-1.35361230373383	-3.20920133590698	0.185436055064201	0.364939093589783	0.0560357198119164
2.71097946166992	-1.33199656009674	-3.18462252616882	0.186464622616768	0.364270627498627	0.0568540394306183
2.7043616771698	-1.33924853801727	-3.19979405403137	0.186845526099205	0.36473473906517	0.0577390268445015
2.73549103736877	-1.33371019363403	-3.19610357284546	0.187162607908249	0.364393174648285	0.0586419142782688
2.7070939540863	-1.30685329437256	-3.1996123790741	0.188242852687836	0.364350885152817	0.0598955824971199
2.69906425476074	-1.31177961826324	-3.20932269096375	0.188325569033623	0.364566534757614	0.0608921907842159
2.69733428955078	-1.28782796859741	-3.20424938201904	0.189063489437103	0.364134460687637	0.0617300979793072
2.70347833633423	-1.2941700220108	-3.21637558937073	0.189169928431511	0.364266723394394	0.062840148806572
2.69794344902039	-1.27327764034271	-3.19760704040527	0.190071746706963	0.36372971534729	0.063891589641571
2.70769357681274	-1.2805757522583	-3.20733714103699	0.190318807959557	0.36371237039566	0.0650119855999947
2.70450711250305	-1.25720953941345	-3.20092630386353	0.191380813717842	0.362934142351151	0.0659710019826889
2.69391679763794	-1.26218521595001	-3.20383763313293	0.191858351230621	0.363097101449966	0.0670091286301613
2.68600225448608	-1.23469746112823	-3.20031189918518	0.192835688591003	0.362303972244263	0.0680054500699043
2.66471934318542	-1.23143362998962	-3.208420753479	0.193428665399551	0.362323254346848	0.0690900757908821
2.65600347518921	-1.19753360748291	-3.20007634162903	0.19407357275486	0.361564069986343	0.0698507130146027
2.6406683921814	-1.20081496238708	-3.21085143089294	0.194587871432304	0.36134997010231	0.0714936405420303
2.66281008720398	-1.18606317043304	-3.19539833068848	0.194727838039398	0.360436975955963	0.0727244317531586
2.6511173248291	-1.18742442131042	-3.19765162467957	0.195271193981171	0.360062599182129	0.0735954791307449
2.66547179222107	-1.18005704879761	-3.18294930458069	0.195807576179504	0.359085977077484	0.0743203163146973
2.67281055450439	-1.18904256820679	-3.18116879463196	0.195987015962601	0.358768880367279	0.0753511860966682
2.66147541999817	-1.17243051528931	-3.17899584770203	0.197026759386063	0.358031183481216	0.0761368647217751
2.67372393608093	-1.18252515792847	-3.17639493942261	0.197115108370781	0.357675284147263	0.0766085311770439
2.65784788131714	-1.15958952903748	-3.17727041244507	0.198120251297951	0.357049614191055	0.0773523449897766
2.66872882843018	-1.17259430885315	-3.17213106155396	0.19814233481884	0.356629073619843	0.0778792276978493
2.64806628227234	-1.16366720199585	-3.17662906646729	0.199010670185089	0.356072306632996	0.0784493833780289
2.66661024093628	-1.16722893714905	-3.16368293762207	0.199142828583717	0.355395048856735	0.0788827687501907
2.62702226638794	-1.16487634181976	-3.16073727607727	0.200038701295853	0.354868322610855	0.0781055092811584
2.62150549888611	-1.16963768005371	-3.15841364860535	0.199867278337479	0.354663908481598	0.0771830379962921
2.61167740821838	-1.15338432788849	-3.15821886062622	0.20046728849411	0.354014933109283	0.0788186192512512
2.63701224327087	-1.13328218460083	-3.15107369422913	0.200484424829483	0.353119283914566	0.0807834044098854
2.64237976074219	-1.13385772705078	-3.14699554443359	0.200284391641617	0.35260871052742	0.0821483433246613
2.64471459388733	-1.13406431674957	-3.13845157623291	0.200702548027039	0.3519307076931	0.0827139616012573
2.66518020629883	-1.1403352022171	-3.13988828659058	0.200956448912621	0.351148635149002	0.0830190777778625
2.66754817962646	-1.14725983142853	-3.14418530464172	0.201292037963867	0.350847840309143	0.0830367207527161
2.66251564025879	-1.12633204460144	-3.12461090087891	0.202139407396317	0.350155472755432	0.0835303515195847
2.66253638267517	-1.12875580787659	-3.11614656448364	0.202437534928322	0.349720537662506	0.0840303301811218
2.6362624168396	-1.10991597175598	-3.11852717399597	0.203358098864555	0.349178850650787	0.0848637744784355
2.66434073448181	-1.11854434013367	-3.11743211746216	0.203370228409767	0.348919749259949	0.0858003869652748
2.64978766441345	-1.09452402591705	-3.12173271179199	0.204296782612801	0.348377406597137	0.0868454724550247
2.67605495452881	-1.10534477233887	-3.12062072753906	0.204214736819267	0.348124116659164	0.0876806750893593
2.66614365577698	-1.09195613861084	-3.12329411506653	0.205205783247948	0.347659379243851	0.0887624993920326
2.69105243682861	-1.11374711990356	-3.1190197467804	0.205046191811562	0.347551047801971	0.0893164202570915
2.68018388748169	-1.11023283004761	-3.11880326271057	0.205989137291908	0.347315073013306	0.0901002436876297
2.71076154708862	-1.10647416114807	-3.11082625389099	0.206274569034576	0.346981555223465	0.090441420674324
2.68939518928528	-1.09891271591187	-3.1092700958252	0.206638485193253	0.346951723098755	0.0911238044500351
2.68149566650391	-1.09036529064178	-3.10846257209778	0.207259103655815	0.346684008836746	0.0917543843388557
2.69381976127625	-1.07612192630768	-3.10160899162292	0.207370653748512	0.346207737922668	0.0925825014710426
2.70835423469543	-1.07725012302399	-3.1008608341217	0.207159891724586	0.346189439296722	0.0935243666172028
2.69969987869263	-1.06924390792847	-3.10146450996399	0.207638934254646	0.345962584018707	0.09393160790205
2.71949028968811	-1.06588625907898	-3.09813117980957	0.207472056150436	0.345696806907654	0.0942217856645584
2.70554184913635	-1.06800711154938	-3.10190796852112	0.207653447985649	0.345959812402725	0.095036506652832
2.70349407196045	-1.05129516124725	-3.09693121910095	0.208055064082146	0.345611244440079	0.0957901105284691
2.6951630115509	-1.04740023612976	-3.10481667518616	0.208327054977417	0.345737427473068	0.0967996045947075
2.67708230018616	-1.03483784198761	-3.10015559196472	0.209037527441978	0.345248192548752	0.0979800000786781
2.67788648605347	-1.03071761131287	-3.09346747398376	0.209450840950012	0.344857096672058	0.098603218793869
2.6876232624054	-1.02775311470032	-3.0927414894104	0.209781914949417	0.344576627016068	0.0990862101316452
2.68390965461731	-1.02210414409637	-3.09066843986511	0.210159629583359	0.344470322132111	0.099516250193119
2.6786150932312	-1.00794506072998	-3.08492422103882	0.210522726178169	0.344186842441559	0.100092686712742
2.6798141002655	-0.996314942836761	-3.07706141471863	0.21067176759243	0.343683689832687	0.10057257860899
2.66558623313904	-1.00757050514221	-3.081294298172	0.210451722145081	0.343733906745911	0.100988313555717
2.64655637741089	-0.985205054283142	-3.08278393745422	0.210925281047821	0.343273550271988	0.102003112435341
2.66179919242859	-0.992225646972656	-3.08427500724792	0.210597813129425	0.343027174472809	0.102401033043861
2.65132808685303	-0.991432070732117	-3.09672451019287	0.211240246891975	0.34296715259552	0.10305605083704
2.6613335609436	-0.974281489849091	-3.08902025222778	0.211889371275902	0.342696905136108	0.103551954030991
2.66571974754334	-0.976263701915741	-3.09347343444824	0.212138816714287	0.342649400234222	0.103952161967754
2.64665579795837	-0.96713662147522	-3.07950091362	0.212972834706306	0.342359930276871	0.104706346988678
2.65647196769714	-0.959374487400055	-3.05863380432129	0.213286712765694	0.341907978057861	0.104955956339836
2.67584419250488	-0.971398532390594	-3.06214213371277	0.213484540581703	0.34214785695076	0.105375044047832
2.68108987808228	-0.973747432231903	-3.08929204940796	0.214043289422989	0.342589825391769	0.10590597987175
2.66453409194946	-0.947474896907806	-3.10338163375854	0.214422807097435	0.342795580625534	0.106518343091011
2.64297795295715	-0.92826896905899	-3.10418248176575	0.214853197336197	0.342599391937256	0.10743048787117
2.64098596572876	-0.932279884815216	-3.09573936462402	0.214886501431465	0.342762380838394	0.108452685177326
2.64179658889771	-0.935909688472748	-3.08862543106079	0.2150918841362	0.342958956956863	0.109589241445065
2.65642690658569	-0.929421722888947	-3.10017371177673	0.215911656618118	0.342880308628082	0.110590562224388
2.66940689086914	-0.915506839752197	-3.10096144676209	0.216343119740486	0.342771708965302	0.111636660993099
2.64649558067322	-0.904888987541199	-3.10538029670715	0.216966390609741	0.342712193727493	0.112882986664772
2.62416815757751	-0.892796397209167	-3.08848786354065	0.217786356806755	0.342289179563522	0.113760977983475
2.6322557926178	-0.892782688140869	-3.08688521385193	0.217998489737511	0.341945946216583	0.114642508327961
2.6606776714325	-0.888597309589386	-3.0910747051239	0.218108832836151	0.341777205467224	0.115358389914036
2.65706205368042	-0.883241534233093	-3.08644437789917	0.218086257576942	0.341524332761765	0.116206996142864
2.65023255348206	-0.86813622713089	-3.08736443519592	0.217887356877327	0.340924978256226	0.116755038499832
2.64867234230042	-0.872788786888123	-3.07306551933289	0.217477053403854	0.340214550495148	0.117148898541927
2.64737844467163	-0.873429596424103	-3.07755541801453	0.217141360044479	0.340034544467926	0.117777161300182
2.65654730796814	-0.86343777179718	-3.08394575119019	0.217563778162003	0.339752346277237	0.118371374905109
2.65395307540894	-0.85675185918808	-3.08165264129639	0.217953115701675	0.339180767536163	0.119251556694508
2.65811014175415	-0.851372838020325	-3.06570935249329	0.218182519078255	0.338543176651001	0.120052754878998
2.65480399131775	-0.851510882377625	-3.06169676780701	0.218550935387611	0.338154286146164	0.120794236660004
2.64409208297729	-0.834799826145172	-3.04666781425476	0.219020932912827	0.337476700544357	0.121714740991592
2.6517915725708	-0.826427400112152	-3.05261135101318	0.219337731599808	0.337017089128494	0.122580528259277
2.65190076828003	-0.81569641828537	-3.05163598060608	0.219545230269432	0.336700797080994	0.123527981340885
2.64429831504822	-0.805400848388672	-3.04999494552612	0.219648465514183	0.336252927780151	0.124521493911743
2.62552404403687	-0.794046700000763	-3.05165934562683	0.220045119524002	0.335960626602173	0.12550762295723
2.61938619613647	-0.778144299983978	-3.05347490310669	0.220358580350876	0.335374087095261	0.126393690705299
2.6242618560791	-0.773053526878357	-3.0492205619812	0.22037798166275	0.334923893213272	0.127260372042656
2.63035178184509	-0.772088646888733	-3.04049801826477	0.220339864492416	0.334623366594315	0.128172636032104
2.62726426124573	-0.765554428100586	-3.043616771698	0.220266297459602	0.334259033203125	0.128988817334175
2.63107419013977	-0.751091301441193	-3.04262709617615	0.22044412791729	0.333910167217255	0.129512548446655
2.62966704368591	-0.739555597305298	-3.04322981834412	0.22051265835762	0.333646327257156	0.129946485161781
2.62129759788513	-0.738893210887909	-3.04474544525146	0.220506444573402	0.333434134721756	0.130388721823692
2.61375260353088	-0.735715925693512	-3.03376746177673	0.220820412039757	0.333317697048187	0.130805447697639
2.62217259407043	-0.729292631149292	-3.02115178108215	0.22092941403389	0.333072483539581	0.131263315677643
2.63107252120972	-0.725191235542297	-3.03163146972656	0.221032455563545	0.333121925592422	0.131657391786575
2.62892723083496	-0.711588382720947	-3.03218650817871	0.221372053027153	0.333020925521851	0.13231261074543
2.62885236740112	-0.703579604625702	-3.03379154205322	0.221292331814766	0.333086639642715	0.132614642381668
2.61923813819885	-0.695509314537048	-3.03620195388794	0.221495121717453	0.333362609148026	0.133186966180801
2.61837220191956	-0.682866036891937	-3.03965854644775	0.221672415733337	0.333484768867493	0.133945137262344
2.61694765090942	-0.670810580253601	-3.03803777694702	0.221865147352219	0.333546131849289	0.134661540389061
2.6198263168335	-0.661397635936737	-3.04320001602173	0.222161680459976	0.333573788404465	0.135514914989471
2.6211256980896	-0.660825431346893	-3.04276371002197	0.222236856818199	0.333653181791306	0.136436611413956
2.61970639228821	-0.645676910877228	-3.04667019844055	0.222385719418526	0.333734154701233	0.137191817164421
2.61451077461243	-0.631567239761353	-3.04966306686401	0.222335487604141	0.333831876516342	0.137969985604286
2.6065628528595	-0.616998314857483	-3.05069279670715	0.222480446100235	0.333982884883881	0.138706639409065
2.60051846504211	-0.608326435089111	-3.05798554420471	0.222899988293648	0.333894968032837	0.13955993950367
2.60703492164612	-0.606931924819946	-3.04996633529663	0.222909331321716	0.333723813295364	0.140106737613678
2.61545872688293	-0.603685021400452	-3.05225563049316	0.223129242658615	0.333564341068268	0.14064048230648
2.6098849773407	-0.614066481590271	-3.05061054229736	0.223263204097748	0.333727270364761	0.141130819916725
2.6091148853302	-0.601612389087677	-3.06267118453979	0.223646476864815	0.333580017089844	0.141518145799637
2.60641598701477	-0.591978907585144	-3.06651377677917	0.22391876578331	0.333457708358765	0.141665503382683
2.59651470184326	-0.589831352233887	-3.06447839736938	0.224442958831787	0.333406805992126	0.14186979830265
2.58581590652466	-0.585792779922485	-3.05259227752686	0.224710509181023	0.333100587129593	0.141960084438324
2.59898161888123	-0.577258586883545	-3.04181313514709	0.224999248981476	0.332846999168396	0.14235582947731
2.61378240585327	-0.568667531013489	-3.04788827896118	0.225377067923546	0.332821041345596	0.142663925886154
2.61853933334351	-0.563900530338287	-3.04995274543762	0.22549831867218	0.332689732313156	0.142945811152458
2.61000895500183	-0.555446326732636	-3.05447864532471	0.225432425737381	0.332722842693329	0.143406465649605
2.59205746650696	-0.542763888835907	-3.0555248260498	0.225221410393715	0.332881569862366	0.143749505281448
2.58684778213501	-0.527964532375336	-3.05942463874817	0.225167825818062	0.332944810390472	0.144327059388161
2.58279991149902	-0.524587631225586	-3.05669689178467	0.225121527910233	0.333005666732788	0.144928157329559
2.59084391593933	-0.51253068447113	-3.05265069007874	0.225322633981705	0.332991749048233	0.145652905106544
2.59598398208618	-0.503512442111969	-3.05603051185608	0.225467190146446	0.333142340183258	0.146289870142937
2.59249973297119	-0.492596626281738	-3.05642938613892	0.225597932934761	0.333166480064392	0.146685063838959
2.59658002853394	-0.479911476373672	-3.0584864616394	0.225566655397415	0.333192944526672	0.147460982203484
2.63751792907715	-0.472336858510971	-3.02203607559204	0.226127460598946	0.331315636634827	0.147545993328094
2.6419084072113	-0.486158788204193	-2.98122978210449	0.226738259196281	0.329798132181168	0.147650733590126
2.66915130615234	-0.482096999883652	-2.96852016448975	0.228024736046791	0.328729331493378	0.147750854492188
2.67364835739136	-0.478067517280579	-2.9516339302063	0.229323074221611	0.327933847904205	0.147484973073006
2.66118955612183	-0.488242983818054	-2.93547892570496	0.230427652597427	0.326972395181656	0.147164925932884
2.66015481948853	-0.487630844116211	-2.92073488235474	0.231160908937454	0.326074749231339	0.146756589412689
2.65918350219727	-0.484562605619431	-2.92332816123962	0.231824815273285	0.325115442276001	0.146169096231461
2.64557099342346	-0.471042066812515	-2.9149374961853	0.232599213719368	0.324025124311447	0.145741105079651
2.6380774974823	-0.4683857858181	-2.91128945350647	0.233403995633125	0.323017209768295	0.145550847053528
2.63950634002686	-0.46489080786705	-2.891441822052	0.233715564012527	0.321854293346405	0.145275622606277
2.65529727935791	-0.473425209522247	-2.85996675491333	0.23389333486557	0.32087042927742	0.145614296197891
2.66624164581299	-0.477274507284164	-2.84858512878418	0.234275326132774	0.31985154747963	0.145783483982086
2.67074728012085	-0.471235603094101	-2.82654070854187	0.234733253717422	0.318658262491226	0.145900666713715
2.67872452735901	-0.46499291062355	-2.81096291542053	0.235075443983078	0.317570954561234	0.145754292607307
2.68480467796326	-0.461847394704819	-2.80895590782166	0.235322386026382	0.316348016262054	0.145424723625183
2.68443727493286	-0.458838641643524	-2.79042196273804	0.235378548502922	0.315341085195541	0.145242348313332
2.68504309654236	-0.463337182998657	-2.77868294715881	0.235550865530968	0.314478516578674	0.145066723227501
2.68461966514587	-0.460537940263748	-2.76636147499084	0.235869392752647	0.313606470823288	0.145206406712532
2.68654537200928	-0.456488341093063	-2.74740290641785	0.236218422651291	0.312814354896545	0.145062476396561
2.68039655685425	-0.460522800683975	-2.74318599700928	0.23648689687252	0.312067449092865	0.144838288426399
2.67701363563538	-0.456060290336609	-2.72791004180908	0.236744925379753	0.311307400465012	0.14453786611557
2.68366360664368	-0.452052414417267	-2.71871972084045	0.23689167201519	0.310351133346558	0.144388437271118
2.69298410415649	-0.458412498235703	-2.71185564994812	0.237020134925842	0.309555172920227	0.143936261534691
2.68467974662781	-0.463592529296875	-2.70328068733215	0.23720309138298	0.308974176645279	0.143313735723495
2.68639612197876	-0.466831386089325	-2.69692945480347	0.237379476428032	0.308355391025543	0.14259061217308
2.68703460693359	-0.471636712551117	-2.68873500823975	0.237487345933914	0.307685703039169	0.141899362206459
2.696120262146	-0.480512261390686	-2.67438054084778	0.237515851855278	0.306905388832092	0.141341492533684
2.69768929481506	-0.489849507808685	-2.66403985023499	0.237542137503624	0.306331038475037	0.140532776713371
2.70293092727661	-0.497493177652359	-2.66251826286316	0.237550869584084	0.305737435817719	0.139571204781532
2.71231484413147	-0.508062899112701	-2.65574264526367	0.237589344382286	0.305360525846481	0.13869796693325
2.70700287818909	-0.511807858943939	-2.66423678398132	0.237550184130669	0.304976910352707	0.137813627719879
2.68754267692566	-0.509913980960846	-2.65520095825195	0.237713858485222	0.304630517959595	0.137144491076469
2.6830472946167	-0.510732710361481	-2.64257192611694	0.23791566491127	0.304276883602142	0.136766344308853
2.6946976184845	-0.518800735473633	-2.64059376716614	0.237978622317314	0.303997874259949	0.136394470930099
2.71235632896423	-0.533483922481537	-2.63267874717712	0.237822756171227	0.303804486989975	0.136134475469589
2.70728945732117	-0.528580963611603	-2.63404679298401	0.238068401813507	0.303624004125595	0.135933056473732
2.7171893119812	-0.520684957504272	-2.63149642944336	0.238218605518341	0.30309596657753	0.135636940598488
2.73133182525635	-0.530964732170105	-2.61544108390808	0.237931400537491	0.30301707983017	0.135300502181053
2.73004937171936	-0.536905109882355	-2.61386847496033	0.238222032785416	0.302961140871048	0.135127410292625
2.73510694503784	-0.532380223274231	-2.6148476600647	0.238469675183296	0.302615821361542	0.134686037898064
2.74566578865051	-0.544114172458649	-2.61350321769714	0.238253548741341	0.302543759346008	0.134036183357239
[truncated: 10,959 more rows]
