# Supplementary material for: Identification of Haptic Based Guiding Using Hard Reins
Source: PLoS One. 2015 Jul 22;10(7):e0132020. doi: 10.1371/journal.pone.0132020 (PMC4511788; doi:10.1371/journal.pone.0132020)
Supplement: S6 File — (ZIP) [file pone.0132020.s006.zip › Exp2_ForceData2/Subject7/path2/T2.csv]

Force X (N)	Force Y (N)	Force Z (N)	Torque X (N-m)	Torque Y (N-m)	Torque Z (N-m)	Frequency = 10000	Averaging Level = 16	F/T Serial Number = FT11772	Time Started = 19/12/2012 12:46:13
-0.561640441417694	-0.802719056606293	-3.52903985977173	0.263999551534653	0.38466140627861	-0.10317949205637
-0.565636038780212	-0.801091849803925	-3.5388720035553	0.263741701841354	0.384207606315613	-0.103301838040352
-0.568825125694275	-0.80329167842865	-3.53886532783508	0.263414263725281	0.383730709552765	-0.10334549844265
-0.570051074028015	-0.810545206069946	-3.52879071235657	0.262993216514587	0.383282423019409	-0.103499360382557
-0.569646894931793	-0.811297714710236	-3.51150059700012	0.2626091837883	0.382841676473618	-0.103739358484745
-0.5640469789505	-0.812356114387512	-3.49777865409851	0.262294620275497	0.38248336315155	-0.103830061852932
-0.57170957326889	-0.813551783561707	-3.48978233337402	0.262091428041458	0.382202714681625	-0.103968225419521
-0.571800291538239	-0.815364897251129	-3.48595023155212	0.26183620095253	0.381836295127869	-0.104131422936916
-0.574249923229218	-0.814800679683685	-3.4734902381897	0.261618047952652	0.381546765565872	-0.104387432336807
-0.568547010421753	-0.804998457431793	-3.47131729125977	0.261530876159668	0.381367206573486	-0.104705393314362
-0.567336916923523	-0.802564144134521	-3.48758101463318	0.261496603488922	0.3812096118927	-0.104662023484707
-0.574430465698242	-0.80516105890274	-3.51143264770508	0.261290550231934	0.38104584813118	-0.104463137686253
-0.57460743188858	-0.809223830699921	-3.48787999153137	0.261066049337387	0.380882054567337	-0.104298196732998
-0.569436073303223	-0.810917794704437	-3.46137666702271	0.260999947786331	0.380744904279709	-0.104310661554337
-0.566456258296967	-0.803054690361023	-3.46773934364319	0.260977983474731	0.380699813365936	-0.104301586747169
-0.561382293701172	-0.798421084880829	-3.47859072685242	0.260975420475006	0.380627632141113	-0.104123905301094
-0.562597990036011	-0.795920431613922	-3.50046586990356	0.261061251163483	0.380666553974152	-0.103918597102165
-0.562316358089447	-0.796406984329224	-3.50869750976563	0.261039644479752	0.380716145038605	-0.103513367474079
-0.56271493434906	-0.803850769996643	-3.50746178627014	0.260944068431854	0.380616068840027	-0.103200323879719
-0.554000973701477	-0.805481016635895	-3.47104692459106	0.260982751846313	0.38066828250885	-0.103073932230473
-0.54974889755249	-0.800118923187256	-3.46066951751709	0.261015146970749	0.380807280540466	-0.103032827377319
-0.543898582458496	-0.792961120605469	-3.47689008712769	0.261234849691391	0.381070166826248	-0.102725207805634
-0.541887104511261	-0.793486475944519	-3.50392937660217	0.261400908231735	0.381199449300766	-0.102338470518589
-0.545782685279846	-0.797205090522766	-3.50950026512146	0.261491656303406	0.381291478872299	-0.101879477500916
-0.539295434951782	-0.802048861980438	-3.50433444976807	0.261526256799698	0.381452769041061	-0.101681485772133
-0.536201894283295	-0.801235735416412	-3.49730515480042	0.261747777462006	0.381692379713058	-0.101542919874191
-0.532930076122284	-0.800888478755951	-3.49289464950562	0.261854290962219	0.381922572851181	-0.101358383893967
-0.527243554592133	-0.801301777362823	-3.48304629325867	0.261951148509979	0.38222947716713	-0.101273685693741
-0.519757568836212	-0.797830283641815	-3.48967289924622	0.262160152196884	0.382516890764236	-0.101206071674824
-0.516037940979004	-0.792801201343536	-3.50240063667297	0.262483686208725	0.38286367058754	-0.101006589829922
-0.511938631534576	-0.794318914413452	-3.51954865455627	0.26274186372757	0.383173137903214	-0.100705876946449
-0.50517612695694	-0.792685449123383	-3.53099298477173	0.263031542301178	0.383461982011795	-0.100366361439228
-0.505913197994232	-0.795541703701019	-3.5460159778595	0.263190597295761	0.383723795413971	-0.100037761032581
-0.502540707588196	-0.797054886817932	-3.54716157913208	0.263427019119263	0.384041547775269	-0.0997957959771156
-0.497418940067291	-0.801769375801086	-3.5445818901062	0.263559579849243	0.384354680776596	-0.0995800197124481
-0.491886705160141	-0.806189298629761	-3.55045223236084	0.263791233301163	0.384663134813309	-0.0993708223104477
-0.486800879240036	-0.807585120201111	-3.55384302139282	0.263962507247925	0.385010987520218	-0.099242091178894
-0.48200261592865	-0.81539785861969	-3.54195713996887	0.263995885848999	0.385287523269653	-0.0990519747138023
-0.477798759937286	-0.815374851226807	-3.52338433265686	0.264214158058167	0.38553985953331	-0.0990944728255272
-0.468409270048141	-0.819645464420319	-3.51530957221985	0.264341443777084	0.385876446962357	-0.0992284640669823
-0.465746015310287	-0.820445477962494	-3.51756286621094	0.264606893062592	0.386228173971176	-0.0993401706218719
-0.461945563554764	-0.822130799293518	-3.52219414710999	0.264730513095856	0.386541545391083	-0.0993942618370056
-0.456479907035828	-0.822434723377228	-3.54126954078674	0.264918595552444	0.386915534734726	-0.0994599387049675
-0.455649465322495	-0.827937602996826	-3.57550525665283	0.26508155465126	0.387234508991241	-0.0994661599397659
-0.455018073320389	-0.833733141422272	-3.57813787460327	0.265233218669891	0.387502133846283	-0.0995283350348473
-0.45085796713829	-0.839084565639496	-3.58345675468445	0.265263438224792	0.387709081172943	-0.0997121036052704
-0.449065655469894	-0.838547885417938	-3.579838514328	0.265444219112396	0.388041108846664	-0.0999655723571777
-0.441350877285004	-0.843902885913849	-3.57591772079468	0.265429347753525	0.388208866119385	-0.100278101861477
-0.441697716712952	-0.850802302360535	-3.58239126205444	0.265516698360443	0.388529658317566	-0.100409261882305
-0.440512388944626	-0.85966169834137	-3.58788132667542	0.265548139810562	0.388620674610138	-0.100623250007629
-0.439426809549332	-0.868471562862396	-3.58230423927307	0.265467047691345	0.388720721006393	-0.100793801248074
-0.434931039810181	-0.873550474643707	-3.57445335388184	0.265468299388886	0.388802886009216	-0.10105150192976
-0.432350218296051	-0.878108620643616	-3.57817125320435	0.265552282333374	0.388967841863632	-0.101286128163338
-0.43292111158371	-0.884176135063171	-3.58330297470093	0.265431821346283	0.389106452465057	-0.101479820907116
-0.431030452251434	-0.890016555786133	-3.57752752304077	0.2653868496418	0.389249682426453	-0.10176344960928
-0.428508341312408	-0.89253968000412	-3.56274700164795	0.265341639518738	0.389258950948715	-0.102131113409996
-0.424105525016785	-0.896629452705383	-3.55181980133057	0.265308052301407	0.389314502477646	-0.102501548826694
-0.420176684856415	-0.895451843738556	-3.55348253250122	0.26530596613884	0.389422357082367	-0.1029307320714
-0.415837407112122	-0.896572291851044	-3.55185198783875	0.265308260917664	0.389466822147369	-0.103138148784637
-0.414509832859039	-0.899177849292755	-3.56480765342712	0.265234291553497	0.389505565166473	-0.103309966623783
-0.4121975004673	-0.902342677116394	-3.56172156333923	0.265205770730972	0.389516472816467	-0.103447131812572
-0.406256794929504	-0.906460821628571	-3.56425213813782	0.265112459659576	0.389477878808975	-0.103641703724861
-0.405494093894959	-0.906757712364197	-3.5700855255127	0.265100210905075	0.389451265335083	-0.103856652975082
-0.405062317848206	-0.91239857673645	-3.57446765899658	0.265052676200867	0.389469146728516	-0.104049474000931
-0.404207557439804	-0.912603259086609	-3.57616257667542	0.264976859092712	0.38944548368454	-0.104248277842999
-0.404038816690445	-0.918617010116577	-3.56914067268372	0.264802217483521	0.389413177967072	-0.104475535452366
-0.4034304022789	-0.924351871013641	-3.56158256530762	0.264717370271683	0.389370501041412	-0.104717828333378
-0.397107690572739	-0.926747679710388	-3.55490112304688	0.264517188072205	0.389317899942398	-0.104941941797733
-0.399461895227432	-0.932439029216766	-3.55583906173706	0.264479041099548	0.389273643493652	-0.105304479598999
-0.399213552474976	-0.934299230575562	-3.55957984924316	0.264412701129913	0.389167875051498	-0.105611026287079
-0.396576136350632	-0.939023375511169	-3.56120991706848	0.264328867197037	0.389106780290604	-0.105972371995449
-0.394576013088226	-0.941273033618927	-3.56164503097534	0.264277786016464	0.38908576965332	-0.106192328035831
-0.401026695966721	-0.944344580173492	-3.57678914070129	0.264261394739151	0.388998717069626	-0.106267958879471
-0.402206212282181	-0.953035950660706	-3.57770681381226	0.264077335596085	0.388884097337723	-0.106391571462154
-0.400071769952774	-0.960670351982117	-3.57406044006348	0.264002740383148	0.388816028833389	-0.106677390635014
-0.399547606706619	-0.966132283210754	-3.57597637176514	0.263824284076691	0.388776630163193	-0.107028923928738
-0.400592058897018	-0.969990789890289	-3.56995606422424	0.263744503259659	0.388704925775528	-0.107287012040615
-0.396535038948059	-0.971979081630707	-3.57789468765259	0.263696074485779	0.388678640127182	-0.107656866312027
-0.396882504224777	-0.974357008934021	-3.57859897613525	0.263635158538818	0.388720273971558	-0.107965409755707
-0.395946174860001	-0.978729963302612	-3.58007431030273	0.263465344905853	0.388729333877563	-0.108286708593369
-0.396570265293121	-0.988504111766815	-3.55792307853699	0.263265341520309	0.388691067695618	-0.108809754252434
-0.39209657907486	-0.99221396446228	-3.55162930488586	0.263159215450287	0.388666540384293	-0.109494373202324
-0.392967998981476	-0.999940574169159	-3.53561520576477	0.263012707233429	0.38865202665329	-0.110078118741512
-0.388668417930603	-1.0033597946167	-3.52867269515991	0.263054251670837	0.388751357793808	-0.110672563314438
-0.3878533244133	-1.00455009937286	-3.5271360874176	0.263090550899506	0.388687461614609	-0.111124075949192
-0.384580284357071	-1.00735628604889	-3.52418255805969	0.263043969869614	0.388764470815659	-0.111374735832214
-0.387468814849854	-1.00801503658295	-3.53362679481506	0.263082593679428	0.388832330703735	-0.111594051122665
-0.384902387857437	-1.00966918468475	-3.53821778297424	0.263080567121506	0.388894528150558	-0.111679315567017
-0.387407302856445	-1.0059130191803	-3.55791473388672	0.263128876686096	0.389067441225052	-0.111655578017235
-0.383898019790649	-1.0071610212326	-3.5702862739563	0.263183116912842	0.388968050479889	-0.111551955342293
-0.386392891407013	-1.00901961326599	-3.57940769195557	0.26318147778511	0.388982087373734	-0.111377589404583
-0.385324388742447	-1.01294088363647	-3.57847595214844	0.26311931014061	0.38894447684288	-0.111056610941887
-0.381897777318954	-1.01372444629669	-3.55415868759155	0.262982219457626	0.388936847448349	-0.111010611057281
-0.375098019838333	-1.01450908184052	-3.53843331336975	0.262990832328796	0.389018893241882	-0.111207962036133
-0.373234629631042	-1.01358962059021	-3.53967261314392	0.262965887784958	0.388991981744766	-0.111493073403835
-0.369074732065201	-1.00882506370544	-3.54677510261536	0.263072490692139	0.388967454433441	-0.111508309841156
-0.366932332515717	-1.01038074493408	-3.56617045402527	0.26314052939415	0.388943791389465	-0.111397191882133
-0.369012236595154	-1.01016771793365	-3.57780790328979	0.263184159994125	0.388840645551682	-0.111270263791084
-0.368451505899429	-1.01191103458405	-3.58382701873779	0.263077080249786	0.388869076967239	-0.111215822398663
-0.366602182388306	-1.01477885246277	-3.57684898376465	0.263071984052658	0.388649582862854	-0.111102342605591
-0.366564601659775	-1.015833735466	-3.5725200176239	0.263057261705399	0.388627201318741	-0.111082747578621
-0.369999974966049	-1.01607227325439	-3.57107877731323	0.263121038675308	0.388656497001648	-0.111129805445671
-0.364461123943329	-1.01915812492371	-3.56632423400879	0.263014197349548	0.38851410150528	-0.111127018928528
-0.365554839372635	-1.02148735523224	-3.55894374847412	0.262919932603836	0.388450741767883	-0.111142799258232
-0.359620958566666	-1.02156376838684	-3.53982257843018	0.262787938117981	0.388385951519012	-0.111268006265163
-0.357009559869766	-1.01993310451508	-3.52456378936768	0.262818157672882	0.388404339551926	-0.111483253538609
-0.357760548591614	-1.0195939540863	-3.52542281150818	0.262754559516907	0.38844308257103	-0.111709363758564
-0.359383791685104	-1.01823651790619	-3.52293920516968	0.2627954185009	0.388366132974625	-0.111907258629799
-0.356079965829849	-1.01913571357727	-3.51503276824951	0.262732863426209	0.388338267803192	-0.112098634243011
-0.359823137521744	-1.02060830593109	-3.52571535110474	0.262740433216095	0.388354420661926	-0.112317107617855
-0.358892977237701	-1.01628422737122	-3.53811359405518	0.262759834527969	0.388405293226242	-0.112403064966202
-0.358965754508972	-1.01656985282898	-3.54976010322571	0.26273986697197	0.388373881578445	-0.112491026520729
-0.361755460500717	-1.0171115398407	-3.55401802062988	0.262646645307541	0.388324975967407	-0.112570598721504
-0.361956477165222	-1.01598334312439	-3.55545377731323	0.262630939483643	0.388309121131897	-0.112685404717922
-0.358419567346573	-1.01906442642212	-3.55457091331482	0.262462973594666	0.388241052627563	-0.112773984670639
-0.360211580991745	-1.01825881004333	-3.54619026184082	0.262405872344971	0.388235449790955	-0.112961195409298
-0.361074537038803	-1.0173317193985	-3.5355544090271	0.262307018041611	0.388060748577118	-0.113219074904919
-0.363895058631897	-1.0175793170929	-3.54261994361877	0.262201368808746	0.38808199763298	-0.113505430519581
-0.362350434064865	-1.02278566360474	-3.53027510643005	0.262129008769989	0.387995213270187	-0.11364933103323
-0.362362772226334	-1.02082407474518	-3.53072834014893	0.261984080076218	0.387936919927597	-0.11373320966959
-0.363345921039581	-1.01971209049225	-3.54660844802856	0.261927127838135	0.387851506471634	-0.113793961703777
-0.366308122873306	-1.02178883552551	-3.56123948097229	0.261850953102112	0.387777000665665	-0.113793268799782
-0.372827887535095	-1.02867031097412	-3.56533575057983	0.261642277240753	0.387693375349045	-0.113946706056595
-0.373187005519867	-1.02970659732819	-3.54967713356018	0.261483699083328	0.387520790100098	-0.114187493920326
-0.373185902833939	-1.03283548355103	-3.534996509552	0.261322051286697	0.387463182210922	-0.114399112761021
-0.377342134714127	-1.03146684169769	-3.53550243377686	0.261195629835129	0.387383878231049	-0.114732414484024
-0.376184433698654	-1.03272306919098	-3.53559803962708	0.26105585694313	0.387262135744095	-0.115062035620213
-0.381446987390518	-1.03522372245789	-3.53177785873413	0.261088639497757	0.387246489524841	-0.115327462553978
-0.385387510061264	-1.03272175788879	-3.55085968971252	0.26099893450737	0.387250393629074	-0.115600116550922
-0.387143611907959	-1.03206050395966	-3.55260491371155	0.260921835899353	0.387313663959503	-0.115869231522083
-0.389128893613815	-1.03495573997498	-3.54966831207275	0.260856419801712	0.387258440256119	-0.116186439990997
-0.388376533985138	-1.03766739368439	-3.53819179534912	0.260681182146072	0.387112736701965	-0.116546519100666
-0.391175895929337	-1.04247891902924	-3.53441476821899	0.260552704334259	0.387115806341171	-0.116964481770992
-0.389192700386047	-1.04221081733704	-3.51053619384766	0.260466903448105	0.387186884880066	-0.117413878440857
-0.389875024557114	-1.04058158397675	-3.50939893722534	0.260359317064285	0.387245565652847	-0.117939993739128
-0.391660392284393	-1.03539192676544	-3.52079200744629	0.260388672351837	0.387359946966171	-0.118268273770809
-0.391917437314987	-1.03305160999298	-3.54469633102417	0.260357886552811	0.387434333562851	-0.118394546210766
-0.398954391479492	-1.03550446033478	-3.56030535697937	0.2603999376297	0.387508481740952	-0.118311166763306
-0.401003837585449	-1.04340624809265	-3.55029201507568	0.260180234909058	0.387587904930115	-0.118296653032303
-0.39874729514122	-1.04340493679047	-3.53888273239136	0.260090857744217	0.387651205062866	-0.118629060685635
-0.401601493358612	-1.04714477062225	-3.52939319610596	0.26004022359848	0.387798458337784	-0.119051098823547
-0.406055778264999	-1.05318427085876	-3.52903056144714	0.260058015584946	0.387895315885544	-0.119407929480076
-0.404721140861511	-1.05414283275604	-3.52380609512329	0.259948194026947	0.388007581233978	-0.119769841432571
-0.406337082386017	-1.05078101158142	-3.51287245750427	0.259990036487579	0.388190388679504	-0.12023264169693
-0.406414002180099	-1.04532957077026	-3.51972889900208	0.260073214769363	0.388434439897537	-0.120656065642834
-0.40661883354187	-1.04619455337524	-3.53664660453796	0.260162830352783	0.388623028993607	-0.120990872383118
-0.406941145658493	-1.04641819000244	-3.55209589004517	0.260192692279816	0.388810634613037	-0.121209561824799
-0.412773191928864	-1.05071043968201	-3.5733916759491	0.260146111249924	0.388972938060761	-0.121309250593185
-0.412852585315704	-1.05749988555908	-3.57192039489746	0.260091006755829	0.389181584119797	-0.121495865285397
-0.412334203720093	-1.06073582172394	-3.56108975410461	0.260016709566116	0.389208555221558	-0.12165343016386
-0.413272857666016	-1.0619649887085	-3.54632472991943	0.260022431612015	0.389409393072128	-0.121873520314693
-0.410076290369034	-1.06226015090942	-3.53504538536072	0.25992751121521	0.389581441879272	-0.122153639793396
-0.406363219022751	-1.0609118938446	-3.53404021263123	0.260055094957352	0.389752417802811	-0.122423283755779
-0.409575909376144	-1.05718469619751	-3.54278993606567	0.260089039802551	0.390047997236252	-0.122580230236053
-0.407859027385712	-1.05644595623016	-3.55582928657532	0.260161101818085	0.390165686607361	-0.122678115963936
-0.407490432262421	-1.05636382102966	-3.56786346435547	0.260202676057816	0.390346795320511	-0.122715041041374
-0.408703356981277	-1.05589628219604	-3.58203077316284	0.26024404168129	0.390535205602646	-0.122757270932198
-0.405338287353516	-1.05460643768311	-3.58307862281799	0.260288089513779	0.390605807304382	-0.122834347188473
-0.408844649791718	-1.05339086055756	-3.58026671409607	0.260319113731384	0.39080935716629	-0.12284255027771
-0.406610935926437	-1.05450105667114	-3.57897162437439	0.260286331176758	0.39095339179039	-0.122866526246071
-0.408621490001678	-1.05688810348511	-3.58452033996582	0.26032492518425	0.391090333461761	-0.122904814779758
-0.403778254985809	-1.05376768112183	-3.58620762825012	0.260335743427277	0.391164273023605	-0.122962661087513
-0.407721519470215	-1.05593681335449	-3.585777759552	0.260264337062836	0.391248345375061	-0.122926786541939
-0.405588865280151	-1.05876767635345	-3.59631013870239	0.260288119316101	0.391312658786774	-0.122801996767521
-0.40256655216217	-1.05747866630554	-3.59661960601807	0.260237574577332	0.39141383767128	-0.122877009212971
-0.398703575134277	-1.05604088306427	-3.59126472473145	0.260263204574585	0.391544014215469	-0.122979760169983
-0.398856341838837	-1.05783975124359	-3.59038996696472	0.260162085294724	0.39160093665123	-0.122898250818253
-0.398840546607971	-1.05860209465027	-3.59251403808594	0.260191082954407	0.391671657562256	-0.122886814177036
-0.399301648139954	-1.06263995170593	-3.59665155410767	0.260124742984772	0.391673684120178	-0.122711844742298
-0.399262726306915	-1.06490135192871	-3.59240698814392	0.260063946247101	0.391672343015671	-0.122643858194351
-0.397038221359253	-1.0721789598465	-3.57420587539673	0.259821116924286	0.391684502363205	-0.122706197202206
-0.391493588685989	-1.07195746898651	-3.55013298988342	0.259689569473267	0.391661018133163	-0.122979909181595
-0.390520483255386	-1.07188045978546	-3.53879332542419	0.259640067815781	0.391787230968475	-0.123361609876156
-0.391709893941879	-1.07124650478363	-3.5496346950531	0.259605556726456	0.391793578863144	-0.123676210641861
-0.396470844745636	-1.07348811626434	-3.56850147247314	0.259482800960541	0.391663312911987	-0.123856335878372
-0.398469597101212	-1.08236813545227	-3.57261395454407	0.259332239627838	0.391506105661392	-0.123951606452465
-0.392023801803589	-1.09464633464813	-3.57839131355286	0.259192585945129	0.391307443380356	-0.124120652675629
-0.39108544588089	-1.10030424594879	-3.5841908454895	0.259179174900055	0.391158878803253	-0.124366037547588
-0.387867629528046	-1.09459173679352	-3.58596181869507	0.258968263864517	0.390932261943817	-0.124580085277557
-0.389472156763077	-1.09167850017548	-3.58307838439941	0.258721977472305	0.390953868627548	-0.124647863209248
-0.383541733026505	-1.09060490131378	-3.56870913505554	0.258431285619736	0.390756577253342	-0.124539703130722
-0.377319693565369	-1.09491682052612	-3.54274249076843	0.258192211389542	0.390664786100388	-0.124447613954544
-0.367507964372635	-1.09644365310669	-3.52556538581848	0.258039146661758	0.390636712312698	-0.124413661658764
-0.360486447811127	-1.0900456905365	-3.54973602294922	0.257989913225174	0.390634655952454	-0.124275214970112
-0.356506258249283	-1.08627653121948	-3.56408643722534	0.257891207933426	0.390641123056412	-0.124087043106556
-0.363368451595306	-1.08634960651398	-3.56309795379639	0.257797360420227	0.3906329870224	-0.123950369656086
-0.363041371107101	-1.08677208423615	-3.56583642959595	0.257670700550079	0.390638202428818	-0.123835906386375
-0.362336188554764	-1.08372259140015	-3.56955051422119	0.257508516311646	0.390519857406616	-0.123769491910934
-0.358885526657104	-1.08505594730377	-3.5668683052063	0.257316678762436	0.390494227409363	-0.123787708580494
-0.362776160240173	-1.08577227592468	-3.56562685966492	0.257164895534515	0.390507817268372	-0.123809352517128
-0.363378077745438	-1.08500599861145	-3.56746816635132	0.257002294063568	0.390405684709549	-0.123834617435932
-0.361923605203629	-1.08414924144745	-3.56178784370422	0.256747394800186	0.390317857265472	-0.123876318335533
-0.359466999769211	-1.08342742919922	-3.55772161483765	0.256538152694702	0.39019575715065	-0.123792670667171
-0.364732205867767	-1.08899974822998	-3.5568163394928	0.256395369768143	0.390051782131195	-0.123793132603168
-0.363541960716248	-1.09054136276245	-3.56137418746948	0.256223112344742	0.389896661043167	-0.123778246343136
-0.362410873174667	-1.09343862533569	-3.56118106842041	0.255958020687103	0.389698088169098	-0.123806938529015
-0.362878888845444	-1.0961275100708	-3.55859160423279	0.255718350410461	0.389495253562927	-0.123968303203583
-0.360278755426407	-1.09528541564941	-3.55184006690979	0.255475342273712	0.389252334833145	-0.124133341014385
-0.361700087785721	-1.09607839584351	-3.54783368110657	0.255246549844742	0.388998419046402	-0.124328926205635
-0.358926266431808	-1.09916746616364	-3.5448637008667	0.254993736743927	0.38881704211235	-0.124505996704102
-0.357329338788986	-1.10181212425232	-3.5398690700531	0.254728347063065	0.388580054044724	-0.124785646796227
-0.354939728975296	-1.10844779014587	-3.5394401550293	0.254475057125092	0.388327211141586	-0.124988108873367
-0.358400821685791	-1.11334407329559	-3.53667402267456	0.254198729991913	0.387992084026337	-0.125078827142715
-0.358452051877975	-1.12153041362762	-3.51927471160889	0.253808081150055	0.387637704610825	-0.125184535980225
-0.355319172143936	-1.12011301517487	-3.48077917098999	0.253561556339264	0.387419521808624	-0.125279650092125
-0.350299030542374	-1.11706805229187	-3.47932410240173	0.253326803445816	0.387225359678268	-0.125348746776581
-0.345057845115662	-1.11607050895691	-3.48303484916687	0.253091812133789	0.387002140283585	-0.125633016228676
-0.344383597373962	-1.11733782291412	-3.47989821434021	0.252967715263367	0.386856943368912	-0.125935360789299
-0.340433835983276	-1.12243926525116	-3.47812628746033	0.252719789743423	0.386580944061279	-0.126046821475029
-0.337922155857086	-1.12346947193146	-3.48358678817749	0.252541124820709	0.386343628168106	-0.126039206981659
-0.337686836719513	-1.12051713466644	-3.50364089012146	0.252459168434143	0.386104732751846	-0.125972345471382
-0.339463442564011	-1.12517106533051	-3.51469826698303	0.252239763736725	0.385857909917831	-0.12577548623085
-0.338164478540421	-1.13173234462738	-3.50824809074402	0.251954317092896	0.385575383901596	-0.12546905875206
-0.334882348775864	-1.13091731071472	-3.49404788017273	0.251806855201721	0.38531020283699	-0.125421807169914
-0.330701023340225	-1.13428664207458	-3.48366713523865	0.251602232456207	0.385045319795609	-0.125436931848526
-0.327502191066742	-1.13544499874115	-3.48485708236694	0.251440316438675	0.384869575500488	-0.125427797436714
-0.326264023780823	-1.13742089271545	-3.47958946228027	0.251278668642044	0.384584873914719	-0.125405594706535
-0.323907136917114	-1.14100193977356	-3.46153688430786	0.251097083091736	0.384401917457581	-0.125463768839836
-0.317563831806183	-1.13297533988953	-3.45743870735168	0.251089811325073	0.384207785129547	-0.125570893287659
-0.312543988227844	-1.12907040119171	-3.46300721168518	0.251052677631378	0.3840691447258	-0.125470444560051
-0.312598049640656	-1.13028681278229	-3.47661399841309	0.250999808311462	0.383945971727371	-0.125268116593361
-0.311445146799088	-1.12857913970947	-3.48082995414734	0.251072078943253	0.383769959211349	-0.125106364488602
-0.309623271226883	-1.13023543357849	-3.48340177536011	0.251063883304596	0.383703470230103	-0.12493846565485
-0.305345565080643	-1.13076019287109	-3.48450112342834	0.251009613275528	0.383542418479919	-0.124763868749142
-0.303755044937134	-1.1290431022644	-3.49257683753967	0.251071661710739	0.383473575115204	-0.12462554872036
-0.30450564622879	-1.13121068477631	-3.49430656433105	0.251075059175491	0.383392304182053	-0.124326899647713
-0.303347647190094	-1.13534414768219	-3.49705505371094	0.251071065664291	0.383329719305038	-0.123825713992119
-0.298320800065994	-1.13940262794495	-3.47038245201111	0.251075148582459	0.383361577987671	-0.12354714423418
-0.289967983961105	-1.13907539844513	-3.44965291023254	0.251106083393097	0.383319705724716	-0.123609952628613
-0.284795701503754	-1.13184356689453	-3.4555070400238	0.25128898024559	0.383439749479294	-0.123574249446392
-0.285871922969818	-1.13311982154846	-3.47498989105225	0.251609712839127	0.383512407541275	-0.123405709862709
-0.286627680063248	-1.13774704933167	-3.49788069725037	0.251766562461853	0.383511513471603	-0.123200081288815
-0.285153418779373	-1.1414577960968	-3.49588131904602	0.251910865306854	0.383532255887985	-0.12308145314455
-0.283851802349091	-1.14714729785919	-3.49606323242188	0.251967430114746	0.383694142103195	-0.12293529510498
-0.278372019529343	-1.14660668373108	-3.46951580047607	0.252159595489502	0.383707791566849	-0.12289447337389
-0.275351107120514	-1.14640951156616	-3.46347498893738	0.252351760864258	0.383901715278625	-0.123055927455425
-0.270974516868591	-1.14379906654358	-3.47070217132568	0.252704858779907	0.384010672569275	-0.123047679662704
-0.268363922834396	-1.14130115509033	-3.48469471931458	0.252936780452728	0.384166568517685	-0.12291593849659
-0.263878673315048	-1.14114606380463	-3.49250483512878	0.253231287002563	0.384318619966507	-0.122771501541138
-0.266327947378159	-1.14374053478241	-3.51143288612366	0.253499358892441	0.384461611509323	-0.122582070529461
-0.263366788625717	-1.15157079696655	-3.51676893234253	0.253727525472641	0.384569466114044	-0.122338153421879
-0.261678993701935	-1.15890038013458	-3.49048447608948	0.253883719444275	0.384653031826019	-0.122352577745914
-0.259112000465393	-1.1623398065567	-3.47865104675293	0.254165053367615	0.384830206632614	-0.122664488852024
-0.255282402038574	-1.15873694419861	-3.48088836669922	0.254613548517227	0.384963721036911	-0.122872963547707
-0.256125390529633	-1.1580411195755	-3.52167582511902	0.255022943019867	0.385231494903564	-0.12274008244276
-0.258157163858414	-1.16838896274567	-3.52629661560059	0.255244672298431	0.385308742523193	-0.122697733342648
-0.251866847276688	-1.17909848690033	-3.49897742271423	0.255381762981415	0.385409504175186	-0.122924000024796
-0.248598888516426	-1.17524671554565	-3.48923420906067	0.255785524845123	0.385565578937531	-0.12316931784153
-0.248481199145317	-1.17694616317749	-3.49684906005859	0.256082087755203	0.385751903057098	-0.123286582529545
-0.245476350188255	-1.17782950401306	-3.50043058395386	0.256492137908936	0.385937571525574	-0.12331035733223
-0.243545591831207	-1.18068253993988	-3.50428867340088	0.256827354431152	0.386075139045715	-0.123464189469814
-0.242300182580948	-1.1808694601059	-3.51353669166565	0.2572021484375	0.386209279298782	-0.123597882688046
-0.241770133376122	-1.18282127380371	-3.51778125762939	0.257555305957794	0.386362075805664	-0.123713746666908
-0.245012700557709	-1.18768203258514	-3.52202177047729	0.257858276367188	0.386500358581543	-0.123767949640751
-0.24301415681839	-1.19065880775452	-3.51723980903625	0.258181542158127	0.386551558971405	-0.123855747282505
-0.239181503653526	-1.19109356403351	-3.53420972824097	0.25857549905777	0.386676400899887	-0.123962767422199
-0.237283110618591	-1.19175350666046	-3.54721999168396	0.258905410766602	0.38676729798317	-0.124047502875328
-0.243289947509766	-1.19970393180847	-3.56400537490845	0.259241044521332	0.386783242225647	-0.123905055224895
-0.241547420620918	-1.20576858520508	-3.55707836151123	0.259494304656982	0.386703461408615	-0.123890675604343
-0.24028667807579	-1.21031975746155	-3.5394275188446	0.259718060493469	0.38677641749382	-0.123883865773678
-0.234402477741241	-1.21165180206299	-3.51925992965698	0.25999903678894	0.386758357286453	-0.124110952019691
-0.230401650071144	-1.21011316776276	-3.51733136177063	0.260339230298996	0.386795997619629	-0.124326154589653
-0.227977052330971	-1.21111857891083	-3.53401970863342	0.260756194591522	0.386831879615784	-0.124372467398643
-0.228769883513451	-1.21064817905426	-3.5413990020752	0.261074155569077	0.386839270591736	-0.124242022633553
-0.22487436234951	-1.21508014202118	-3.52607131004334	0.261286437511444	0.386801213026047	-0.124172478914261
-0.220688983798027	-1.21351838111877	-3.52889680862427	0.261503666639328	0.386787533760071	-0.124160557985306
-0.222560793161392	-1.21732187271118	-3.52854442596436	0.261818051338196	0.386850744485855	-0.12425833940506
-0.217690974473953	-1.22093510627747	-3.52759742736816	0.262034237384796	0.386721193790436	-0.124355651438236
-0.219852581620216	-1.22422063350677	-3.52221369743347	0.262231200933456	0.386594742536545	-0.124415576457977
-0.220304384827614	-1.22414064407349	-3.52985262870789	0.262534767389297	0.386551141738892	-0.124326921999454
-0.21618714928627	-1.22577881813049	-3.52165174484253	0.262692391872406	0.386455684900284	-0.12429428845644
-0.215582489967346	-1.22957813739777	-3.52187013626099	0.262936681509018	0.386408150196075	-0.124342553317547
-0.212112337350845	-1.23173129558563	-3.52488112449646	0.263167530298233	0.38637501001358	-0.124353803694248
-0.212828800082207	-1.23070633411407	-3.53176808357239	0.263422042131424	0.386183261871338	-0.124347187578678
-0.212557882070541	-1.2331268787384	-3.52975177764893	0.263646870851517	0.386162102222443	-0.124319791793823
-0.209886118769646	-1.23429334163666	-3.54622101783752	0.263856410980225	0.386108845472336	-0.124320425093174
-0.210068106651306	-1.23486268520355	-3.57148146629334	0.264099687337875	0.386006206274033	-0.124161370098591
-0.212233453989029	-1.24039661884308	-3.57682251930237	0.264252096414566	0.385956764221191	-0.123975001275539
-0.209940791130066	-1.24508857727051	-3.57692432403564	0.264284312725067	0.3859001994133	-0.123896285891533
-0.208270117640495	-1.24857532978058	-3.56897854804993	0.26441165804863	0.385722100734711	-0.123959429562092
-0.208522751927376	-1.25152468681335	-3.55726838111877	0.264544606208801	0.385621011257172	-0.124114088714123
-0.207791075110435	-1.25382256507874	-3.55795049667358	0.264736205339432	0.385518103837967	-0.124195508658886
-0.206443071365356	-1.25879609584808	-3.55427169799805	0.26479110121727	0.385486155748367	-0.124173611402512
-0.201475813984871	-1.2568119764328	-3.56187415122986	0.264977812767029	0.385441422462463	-0.124048449099064
-0.202342808246613	-1.25751578807831	-3.57219982147217	0.265158176422119	0.38541179895401	-0.123984523117542
-0.198566943407059	-1.25693070888519	-3.57138442993164	0.265314877033234	0.38540443778038	-0.124029465019703
-0.198070287704468	-1.26131319999695	-3.5661153793335	0.265336483716965	0.385306775569916	-0.124119281768799
-0.196294859051704	-1.26414358615875	-3.56996560096741	0.265415370464325	0.385269045829773	-0.124078013002872
-0.192542970180511	-1.26467740535736	-3.56160879135132	0.265515029430389	0.385125517845154	-0.124118059873581
-0.194125771522522	-1.2650181055069	-3.56232714653015	0.265612721443176	0.385106980800629	-0.123958565294743
-0.190404981374741	-1.27163553237915	-3.55433917045593	0.265654176473618	0.384980767965317	-0.124078877270222
-0.190885543823242	-1.27649807929993	-3.54418110847473	0.265572845935822	0.385021686553955	-0.124471999704838
-0.186880633234978	-1.28043508529663	-3.5329418182373	0.265601515769959	0.385007679462433	-0.124882638454437
-0.183201625943184	-1.27729284763336	-3.52558398246765	0.265676468610764	0.384923785924912	-0.125181570649147
-0.18133956193924	-1.27554416656494	-3.54062390327454	0.265851557254791	0.384927988052368	-0.125409364700317
-0.182243868708611	-1.27744162082672	-3.56211948394775	0.265924274921417	0.384887456893921	-0.125469073653221
-0.183330774307251	-1.28340303897858	-3.56925344467163	0.265897810459137	0.384828835725784	-0.12563256919384
-0.1889927983284	-1.28870356082916	-3.57116627693176	0.265876680612564	0.384696513414383	-0.12592488527298
-0.185482949018478	-1.29057192802429	-3.56664776802063	0.265866547822952	0.384596437215805	-0.126225769519806
-0.183836042881012	-1.29099607467651	-3.56453371047974	0.265779227018356	0.384624987840652	-0.126470252871513
-0.186216354370117	-1.29145121574402	-3.5724949836731	0.265711039304733	0.384613811969757	-0.126924335956573
-0.183832287788391	-1.29538810253143	-3.56193208694458	0.265637636184692	0.38454332947731	-0.127271696925163
-0.182152196764946	-1.2946869134903	-3.55736374855042	0.265559613704681	0.384502619504929	-0.127573862671852
-0.181349530816078	-1.29554057121277	-3.56206750869751	0.265576601028442	0.384444117546082	-0.127552524209023
-0.178647071123123	-1.29742479324341	-3.56162214279175	0.265400290489197	0.384286195039749	-0.12729075551033
-0.178016260266304	-1.29486060142517	-3.55920624732971	0.265224903821945	0.384172827005386	-0.126962020993233
-0.172976061701775	-1.29145491123199	-3.54802846908569	0.264977991580963	0.383926004171371	-0.126436948776245
-0.169194802641869	-1.29301083087921	-3.5310685634613	0.264776676893234	0.383756637573242	-0.125972747802734
-0.167814508080482	-1.28646945953369	-3.51726126670837	0.264579117298126	0.38356226682663	-0.125369280576706
-0.161548539996147	-1.27869892120361	-3.51001572608948	0.264342278242111	0.383226782083511	-0.124645181000233
-0.157817810773849	-1.26940560340881	-3.51463627815247	0.264246910810471	0.382828295230865	-0.123898275196552
-0.157014355063438	-1.26040279865265	-3.50309419631958	0.263943701982498	0.382487386465073	-0.123077727854252
-0.153330266475677	-1.246342420578	-3.48650479316711	0.263710230588913	0.382108926773071	-0.122169956564903
-0.147697851061821	-1.23430132865906	-3.48031210899353	0.263614624738693	0.381700098514557	-0.121272794902325
-0.144075587391853	-1.22294735908508	-3.47173643112183	0.26338192820549	0.381128132343292	-0.120110012590885
-0.143656030297279	-1.20784640312195	-3.47652435302734	0.263224929571152	0.380715370178223	-0.11898173391819
-0.137537568807602	-1.19548904895782	-3.47346472740173	0.26289638876915	0.380244374275208	-0.117651142179966
-0.137636139988899	-1.18001186847687	-3.48188638687134	0.262709259986877	0.379822492599487	-0.116370320320129
-0.135869517922401	-1.16849493980408	-3.48337268829346	0.262427508831024	0.379238665103912	-0.115092754364014
-0.135931268334389	-1.15996968746185	-3.48985505104065	0.26216071844101	0.378717958927155	-0.113767370581627
-0.132900804281235	-1.15553045272827	-3.49053907394409	0.261814802885056	0.378200858831406	-0.112500742077827
-0.133238211274147	-1.14674925804138	-3.46711039543152	0.261503040790558	0.377744257450104	-0.111589580774307
-0.12910857796669	-1.14030110836029	-3.44425702095032	0.261135697364807	0.377314925193787	-0.110819786787033
-0.126853957772255	-1.1325558423996	-3.43318343162537	0.260826975107193	0.376929193735123	-0.110201820731163
-0.121766686439514	-1.12354946136475	-3.42520093917847	0.260567426681519	0.376678049564362	-0.109765149652958
-0.122427836060524	-1.11448395252228	-3.44041919708252	0.260405570268631	0.376399666070938	-0.109396435320377
-0.12807996571064	-1.10758554935455	-3.46185255050659	0.260298103094101	0.376238822937012	-0.108931563794613
-0.130634978413582	-1.11362886428833	-3.45527362823486	0.259974747896194	0.375969558954239	-0.108587883412838
-0.125355690717697	-1.11549913883209	-3.42326498031616	0.259666621685028	0.375807642936707	-0.108637779951096
-0.127092748880386	-1.1096978187561	-3.41089391708374	0.259501874446869	0.375821083784103	-0.108891062438488
-0.124880388379097	-1.10643815994263	-3.43471193313599	0.259359896183014	0.375832736492157	-0.10897758603096
-0.128890976309776	-1.1132847070694	-3.45433568954468	0.259174913167953	0.375844359397888	-0.109027460217476
-0.134597152471542	-1.12317109107971	-3.43580436706543	0.258848547935486	0.375981003046036	-0.109367422759533
-0.127937704324722	-1.12327253818512	-3.41382002830505	0.258623480796814	0.37601175904274	-0.1100083142519
-0.130150571465492	-1.12260770797729	-3.4191882610321	0.258545309305191	0.376327246427536	-0.110650800168514
-0.131201356649399	-1.12510228157043	-3.45104265213013	0.258559286594391	0.37651538848877	-0.111035972833633
-0.134091049432755	-1.13361716270447	-3.45850133895874	0.258342385292053	0.37679460644722	-0.111353993415833
-0.134779080748558	-1.14598977565765	-3.43523931503296	0.258147567510605	0.376983642578125	-0.111913785338402
-0.131211191415787	-1.14810180664063	-3.4177417755127	0.258050084114075	0.377283215522766	-0.112735472619534
-0.133850008249283	-1.14800274372101	-3.42462730407715	0.258081316947937	0.377701640129089	-0.113344319164753
-0.135487303137779	-1.14893102645874	-3.46573352813721	0.258014768362045	0.378086298704147	-0.113671608269215
-0.141758129000664	-1.16110897064209	-3.46566462516785	0.257925868034363	0.378364115953445	-0.113956347107887
-0.135566875338554	-1.16803133487701	-3.44415283203125	0.257733881473541	0.378575325012207	-0.114397592842579
-0.13209742307663	-1.16842484474182	-3.42638731002808	0.257623553276062	0.378938257694244	-0.114828176796436
-0.130071371793747	-1.16356837749481	-3.44912314414978	0.257690459489822	0.37930902838707	-0.115130729973316
-0.13028958439827	-1.16131711006165	-3.47559976577759	0.257731795310974	0.379628002643585	-0.115078575909138
-0.133841753005981	-1.16927361488342	-3.48178505897522	0.257573544979095	0.379923850297928	-0.114856392145157
-0.133547008037567	-1.17505931854248	-3.46491837501526	0.257363259792328	0.380160719156265	-0.11479727178812
-0.126738980412483	-1.17207670211792	-3.44509506225586	0.257316410541534	0.380378007888794	-0.114804200828075
-0.123793639242649	-1.17006921768188	-3.43714737892151	0.257323771715164	0.380692094564438	-0.114758260548115
-0.120274513959885	-1.16698038578033	-3.44938397407532	0.257301092147827	0.381034314632416	-0.114604882895947
-0.119077950716019	-1.16159462928772	-3.46968603134155	0.257388651371002	0.38125604391098	-0.114298053085804
-0.119778506457806	-1.16366565227509	-3.48919034004211	0.257351130247116	0.381527423858643	-0.113914385437965
-0.118448704481125	-1.16807866096497	-3.50029015541077	0.257209867238998	0.381580531597137	-0.113534688949585
-0.117895036935806	-1.16888439655304	-3.49827170372009	0.25726044178009	0.381750643253326	-0.113286063075066
-0.117405779659748	-1.16805946826935	-3.49491143226624	0.257224708795547	0.382012128829956	-0.113040886819363
-0.112912610173225	-1.16760802268982	-3.49448847770691	0.257179647684097	0.382127970457077	-0.11286723613739
-0.111603088676929	-1.16630327701569	-3.4872739315033	0.257114082574844	0.382203191518784	-0.112594470381737
-0.106489583849907	-1.17137289047241	-3.4808144569397	0.257123678922653	0.382341206073761	-0.112420596182346
-0.105566494166851	-1.16971492767334	-3.47396421432495	0.257071018218994	0.382492780685425	-0.112271808087826
-0.0987335070967674	-1.16565752029419	-3.45939803123474	0.257030963897705	0.38268381357193	-0.112180881202221
-0.095074787735939	-1.15847766399384	-3.47424745559692	0.257131636142731	0.382929414510727	-0.112074628472328
-0.0955134630203247	-1.15515303611755	-3.49779438972473	0.257300853729248	0.383064299821854	-0.111776925623417
-0.0934218019247055	-1.15721333026886	-3.508469581604	0.257305026054382	0.383233785629272	-0.111444443464279
-0.0952488929033279	-1.15628921985626	-3.50989294052124	0.2573022544384	0.383354008197784	-0.111241459846497
-0.0890136286616325	-1.15676629543304	-3.51198792457581	0.257314383983612	0.383521258831024	-0.11116100102663
-0.0914506316184998	-1.15632212162018	-3.50483655929565	0.257356107234955	0.383738309144974	-0.111110217869282
-0.0844632834196091	-1.15468442440033	-3.50358533859253	0.257342755794525	0.383876949548721	-0.111065648496151
-0.0805649757385254	-1.15763068199158	-3.49567413330078	0.257409036159515	0.384037047624588	-0.111045815050602
-0.0802358537912369	-1.15928387641907	-3.48728585243225	0.257438749074936	0.384133517742157	-0.111022926867008
-0.0815629884600639	-1.16049373149872	-3.48050260543823	0.257397621870041	0.384352833032608	-0.110995054244995
-0.0774691104888916	-1.16574883460999	-3.47140026092529	0.257396757602692	0.384475529193878	-0.110949665307999
-0.0767809227108955	-1.16740417480469	-3.4741096496582	0.257414400577545	0.384574413299561	-0.110909104347229
-0.0767003372311592	-1.16682124137878	-3.47461795806885	0.257451295852661	0.384663969278336	-0.110782526433468
-0.0749839022755623	-1.17256546020508	-3.47127199172974	0.257485240697861	0.384830892086029	-0.110737144947052
-0.0761623084545136	-1.17343497276306	-3.47528743743896	0.257532328367233	0.384939700365067	-0.110704891383648
-0.0764003470540047	-1.17608761787415	-3.47909045219421	0.257528781890869	0.385107666254044	-0.110734142363071
-0.0761600509285927	-1.17914414405823	-3.47730326652527	0.257554113864899	0.385203182697296	-0.110710136592388
-0.075637087225914	-1.17731070518494	-3.47508931159973	0.25753453373909	0.385343194007874	-0.110824733972549
-0.0737928673624992	-1.17647922039032	-3.47986197471619	0.257541328668594	0.385558664798737	-0.111042149364948
-0.0725047215819359	-1.17266666889191	-3.48378825187683	0.257627129554749	0.385658770799637	-0.111161075532436
-0.0730967223644257	-1.17517077922821	-3.4993839263916	0.25766658782959	0.385804563760757	-0.111348502337933
-0.0752828195691109	-1.17261004447937	-3.50940442085266	0.257755756378174	0.386010229587555	-0.111448742449284
-0.0808035135269165	-1.17403209209442	-3.52217864990234	0.25766721367836	0.386089891195297	-0.111550219357014
-0.0841431617736816	-1.17681455612183	-3.53105092048645	0.257671743631363	0.386140525341034	-0.111541733145714
-0.0879578217864037	-1.18091952800751	-3.53207850456238	0.257619619369507	0.386179059743881	-0.111647881567478
-0.0882642194628716	-1.1870208978653	-3.520432472229	0.257416784763336	0.386260688304901	-0.111813098192215
-0.091010220348835	-1.19056451320648	-3.49817395210266	0.257296502590179	0.386273980140686	-0.111973658204079
-0.0856727585196495	-1.19261538982391	-3.48788356781006	0.257109940052032	0.386302500963211	-0.11223079264164
-0.0882088094949722	-1.18801081180573	-3.47240519523621	0.257060080766678	0.386400073766708	-0.112522602081299
-0.0855730026960373	-1.18253695964813	-3.47544527053833	0.257014662027359	0.38640883564949	-0.112654700875282
-0.0879611745476723	-1.18271374702454	-3.48161387443542	0.256913602352142	0.386436313390732	-0.112729333341122
-0.0893674939870834	-1.17823886871338	-3.49414491653442	0.256798505783081	0.38648709654808	-0.112694337964058
-0.0913927108049393	-1.17903316020966	-3.49616861343384	0.25666731595993	0.386432200670242	-0.112717390060425
-0.0933992117643356	-1.17795944213867	-3.49577879905701	0.25647559762001	0.386471301317215	-0.112721145153046
-0.092753678560257	-1.17623710632324	-3.49137210845947	0.256363838911057	0.386370837688446	-0.112649366259575
-0.0947965160012245	-1.17465198040009	-3.48937511444092	0.256188631057739	0.386314302682877	-0.112535715103149
-0.0996223986148834	-1.17186284065247	-3.49785351753235	0.256048440933228	0.386323899030685	-0.112413600087166
-0.098144955933094	-1.16922271251678	-3.51001858711243	0.255788087844849	0.386141389608383	-0.112144306302071
-0.10350789129734	-1.17028677463531	-3.51355457305908	0.255628556013107	0.386058747768402	-0.111895903944969
-0.10730829834938	-1.16796123981476	-3.50915956497192	0.255392372608185	0.385971367359161	-0.111620679497719
-0.106242962181568	-1.17195761203766	-3.49048757553101	0.25504270195961	0.385784238576889	-0.111489772796631
-0.104480691254139	-1.16661739349365	-3.47318887710571	0.254779845476151	0.385608196258545	-0.111404456198215
-0.104146018624306	-1.15774750709534	-3.46222925186157	0.254578918218613	0.385508149862289	-0.111359000205994
-0.106665030121803	-1.15442144870758	-3.46316242218018	0.254501491785049	0.385470598936081	-0.111278295516968
-0.106677241623402	-1.14887118339539	-3.47471690177917	0.254363358020782	0.385345876216888	-0.11110769957304
-0.112488828599453	-1.14398205280304	-3.48755812644959	0.254172503948212	0.385265290737152	-0.110885180532932
-0.117024064064026	-1.1382360458374	-3.49964213371277	0.254007756710052	0.385073870420456	-0.110679440200329
-0.117555245757103	-1.14061999320984	-3.49766874313354	0.253777354955673	0.38498854637146	-0.11048598587513
-0.122961685061455	-1.14172172546387	-3.49456119537354	0.253458917140961	0.384832054376602	-0.110326535999775
-0.123728550970554	-1.14291715621948	-3.4767963886261	0.253313958644867	0.384659826755524	-0.110249474644661
-0.125109016895294	-1.14097356796265	-3.4684636592865	0.253131061792374	0.38456204533577	-0.110185675323009
-0.129335060715675	-1.13744699954987	-3.47399425506592	0.252971082925797	0.384436130523682	-0.11007959395647
-0.130139902234077	-1.14019346237183	-3.47625279426575	0.25274983048439	0.384395211935043	-0.110026367008686
-0.13084177672863	-1.13897597789764	-3.46655201911926	0.252629309892654	0.384297728538513	-0.110025256872177
-0.129597321152687	-1.1367415189743	-3.45169019699097	0.252400100231171	0.384227901697159	-0.11004976183176
-0.129151746630669	-1.1358414888382	-3.43487954139709	0.252266824245453	0.384164988994598	-0.110186561942101
-0.13080920279026	-1.13156545162201	-3.43483781814575	0.252211064100266	0.384128898382187	-0.110314197838306
-0.128715336322784	-1.12876772880554	-3.43965721130371	0.252064436674118	0.384092390537262	-0.110266171395779
-0.132699579000473	-1.12285196781158	-3.44250893592834	0.252076864242554	0.384134322404861	-0.110280871391296
-0.135608464479446	-1.12347018718719	-3.45768427848816	0.252050876617432	0.384216785430908	-0.110169023275375
-0.136950552463531	-1.12252330780029	-3.46723294258118	0.251968234777451	0.384242743253708	-0.110169731080532
-0.134757608175278	-1.12304282188416	-3.47169065475464	0.251857221126556	0.384279608726501	-0.110205374658108
-0.137074142694473	-1.1238454580307	-3.46600604057312	0.251819491386414	0.384265273809433	-0.110338218510151
-0.140429079532623	-1.1234427690506	-3.46952390670776	0.251849591732025	0.384332597255707	-0.110435917973518
-0.140564173460007	-1.1259777545929	-3.47930908203125	0.251749902963638	0.384369879961014	-0.110502392053604
-0.142129600048065	-1.13030457496643	-3.47673773765564	0.25165843963623	0.384430557489395	-0.110647782683372
-0.147941142320633	-1.13557171821594	-3.4769184589386	0.251621842384338	0.384491592645645	-0.110791273415089
-0.146844133734703	-1.14072954654694	-3.45253944396973	0.251448482275009	0.384448736906052	-0.11097539961338
-0.144497230648994	-1.14100646972656	-3.44315147399902	0.251476258039474	0.384545117616653	-0.111308820545673
-0.144873425364494	-1.14164304733276	-3.43698334693909	0.251473814249039	0.384621500968933	-0.111535139381886
-0.144959181547165	-1.14288747310638	-3.43993973731995	0.25145560503006	0.384763598442078	-0.111727230250835
-0.148071587085724	-1.14203381538391	-3.43364834785461	0.251508802175522	0.384882479906082	-0.111831650137901
-0.149865880608559	-1.14355456829071	-3.44062662124634	0.251499980688095	0.384939193725586	-0.111990436911583
-0.14973558485508	-1.14477407932281	-3.44464516639709	0.25161275267601	0.385042518377304	-0.112249709665775
-0.150526359677315	-1.14339625835419	-3.44560956954956	0.251642405986786	0.385177880525589	-0.11249615997076
-0.150632217526436	-1.14340114593506	-3.44417476654053	0.251722872257233	0.385265469551086	-0.11267551779747
-0.153007686138153	-1.15124225616455	-3.44601464271545	0.251691341400146	0.385434031486511	-0.112790703773499
-0.155877202749252	-1.15382051467896	-3.44522643089294	0.251719564199448	0.385558813810349	-0.112910911440849
-0.157079592347145	-1.15544879436493	-3.447585105896	0.251797944307327	0.385642558336258	-0.11308067291975
-0.158133909106255	-1.15275430679321	-3.44842743873596	0.251934975385666	0.385851681232452	-0.113318882882595
-0.159506887197495	-1.15593326091766	-3.44966173171997	0.251952767372131	0.38595649600029	-0.113513216376305
-0.1607576161623	-1.15640354156494	-3.45096349716187	0.252106130123138	0.386125147342682	-0.113808542490005
-0.159033909440041	-1.15449237823486	-3.45844316482544	0.252198398113251	0.386286497116089	-0.114059157669544
-0.161116153001785	-1.15686106681824	-3.47298502922058	0.252470523118973	0.386454820632935	-0.114289537072182
-0.162343502044678	-1.15431177616119	-3.49305820465088	0.252562761306763	0.386636555194855	-0.114368937909603
-0.166725561022758	-1.15475976467133	-3.50265741348267	0.252759039402008	0.386782348155975	-0.114459328353405
-0.168336018919945	-1.16048383712769	-3.50573873519897	0.252815127372742	0.386903882026672	-0.114605233073235
-0.172379672527313	-1.16450619697571	-3.50916528701782	0.252894639968872	0.386995047330856	-0.114667840301991
-0.172430962324142	-1.16470646858215	-3.51243114471436	0.253037840127945	0.387152761220932	-0.114812627434731
-0.175129055976868	-1.16797852516174	-3.50570487976074	0.253111034631729	0.387240052223206	-0.114945754408836
-0.175549253821373	-1.17128038406372	-3.498783826828	0.253213554620743	0.387341886758804	-0.115052588284016
-0.178057685494423	-1.17166078090668	-3.50556635856628	0.253381639719009	0.387531846761703	-0.115120097994804
-0.17849488556385	-1.17146015167236	-3.50410461425781	0.253534197807312	0.387594670057297	-0.115224272012711
-0.180026859045029	-1.17191159725189	-3.50423789024353	0.253689914941788	0.387703061103821	-0.115262381732464
-0.178119748830795	-1.17295217514038	-3.50257420539856	0.253737330436707	0.387808829545975	-0.115277536213398
-0.180888384580612	-1.17521619796753	-3.48577666282654	0.253822207450867	0.387889504432678	-0.115376703441143
-0.181143552064896	-1.17137825489044	-3.47367906570435	0.253939390182495	0.387944728136063	-0.115499883890152
-0.180413603782654	-1.17178845405579	-3.46532654762268	0.254029750823975	0.388031542301178	-0.115614786744118
-0.176472797989845	-1.16860258579254	-3.46072959899902	0.254076719284058	0.387942492961884	-0.115567155182362
-0.179098322987556	-1.16660857200623	-3.466463804245	0.25421878695488	0.388059318065643	-0.115625366568565
-0.181338354945183	-1.16165173053741	-3.47378087043762	0.254304975271225	0.388111650943756	-0.115560904145241
-0.18118155002594	-1.16029131412506	-3.47745084762573	0.25444108247757	0.388105511665344	-0.115473501384258
-0.18292498588562	-1.15533435344696	-3.48710083961487	0.254574626684189	0.387989848852158	-0.115331098437309
-0.185717135667801	-1.15762686729431	-3.50792813301086	0.254602193832397	0.387968122959137	-0.115092076361179
-0.190754070878029	-1.16011440753937	-3.51222681999207	0.254569351673126	0.387817412614822	-0.114857010543346
-0.192403808236122	-1.1613312959671	-3.50631713867188	0.25456514954567	0.387661188840866	-0.114765502512455
-0.191119879484177	-1.15986657142639	-3.50794148445129	0.254531443119049	0.387538224458694	-0.114667721092701
-0.191046074032784	-1.1521657705307	-3.50875997543335	0.254564344882965	0.387304246425629	-0.114473566412926
-0.194164276123047	-1.15239584445953	-3.50043153762817	0.254554718732834	0.387098282575607	-0.114328011870384
-0.195771038532257	-1.1483381986618	-3.50695538520813	0.254528373479843	0.386890172958374	-0.114189647138119
-0.193611413240433	-1.14312553405762	-3.50441741943359	0.254472404718399	0.386682331562042	-0.11412363499403
-0.1951514929533	-1.1398948431015	-3.49705219268799	0.254398256540298	0.386466503143311	-0.11404175311327
-0.196421548724175	-1.13607668876648	-3.4880051612854	0.254370421171188	0.386199593544006	-0.113935008645058
-0.197250247001648	-1.13527941703796	-3.48700714111328	0.2542804479599	0.385902136564255	-0.113837465643883
-0.198640525341034	-1.13471591472626	-3.48471140861511	0.254201412200928	0.385638952255249	-0.113735474646091
-0.202388375997543	-1.13427412509918	-3.49124932289124	0.254043996334076	0.385371506214142	-0.113593764603138
-0.202627837657928	-1.13226914405823	-3.48584938049316	0.253963172435761	0.385054022073746	-0.113536700606346
-0.20533487200737	-1.13377618789673	-3.48379182815552	0.253866672515869	0.384811341762543	-0.11351203173399
-0.204816907644272	-1.13174021244049	-3.47883749008179	0.253721207380295	0.384512960910797	-0.113508448004723
-0.203655198216438	-1.13024175167084	-3.47375297546387	0.25352942943573	0.384306997060776	-0.113445810973644
-0.206657230854034	-1.12782430648804	-3.47176885604858	0.253449380397797	0.383951306343079	-0.113402307033539
-0.207768738269806	-1.13124299049377	-3.46394181251526	0.253143817186356	0.383671790361404	-0.113361284136772
-0.207895621657372	-1.12827146053314	-3.44677352905273	0.253023117780685	0.383469253778458	-0.113503061234951
-0.21018859744072	-1.13075685501099	-3.43175983428955	0.252797573804855	0.383241295814514	-0.113655805587769
-0.209153279662132	-1.13074934482574	-3.41271376609802	0.252632677555084	0.382963597774506	-0.113884009420872
-0.208833813667297	-1.12595725059509	-3.41315221786499	0.252569615840912	0.382786601781845	-0.11417842656374
-0.208256140351295	-1.12287795543671	-3.42204689979553	0.252524763345718	0.382659405469894	-0.114409483969212
-0.212290436029434	-1.12113475799561	-3.44143319129944	0.252506583929062	0.382483601570129	-0.114522330462933
-0.213775992393494	-1.12006306648254	-3.45384693145752	0.252386868000031	0.382227033376694	-0.114571712911129
-0.219874665141106	-1.12318468093872	-3.45391869544983	0.25230011343956	0.382110267877579	-0.114610962569714
-0.222132816910744	-1.12227487564087	-3.44721412658691	0.252212375402451	0.381991446018219	-0.114607147872448
-0.22708360850811	-1.12371146678925	-3.44878840446472	0.252088218927383	0.381919622421265	-0.114649467170238
-0.225102156400681	-1.12726962566376	-3.43306827545166	0.251909911632538	0.381761610507965	-0.114695452153683
-0.227350130677223	-1.12802529335022	-3.43033027648926	0.251867145299912	0.381681770086288	-0.114782892167568
-0.227099880576134	-1.12659072875977	-3.43206858634949	0.251801282167435	0.381698876619339	-0.114827111363411
-0.229919791221619	-1.1239253282547	-3.44165778160095	0.251874089241028	0.381765991449356	-0.114923700690269
-0.231825530529022	-1.12059390544891	-3.4476273059845	0.25181657075882	0.381829351186752	-0.114926554262638
-0.231757566332817	-1.12203049659729	-3.44520473480225	0.251752227544785	0.381869047880173	-0.115113154053688
-0.23353336751461	-1.12185943126678	-3.45389890670776	0.251838088035584	0.381983786821365	-0.115196816623211
-0.234665915369987	-1.1233583688736	-3.4504497051239	0.251825481653214	0.382047802209854	-0.115397855639458
-0.238764986395836	-1.12477684020996	-3.43818712234497	0.251839578151703	0.38204824924469	-0.115569874644279
-0.238274171948433	-1.13084828853607	-3.4318516254425	0.251843303442001	0.382224440574646	-0.115739054977894
-0.235273793339729	-1.12973213195801	-3.4083878993988	0.251841157674789	0.382337599992752	-0.116107791662216
-0.233721345663071	-1.12680017948151	-3.40500116348267	0.251959800720215	0.382545739412308	-0.116366423666477
-0.236342757940292	-1.12071228027344	-3.41925287246704	0.252126038074493	0.38277080655098	-0.116505905985832
-0.237935796380043	-1.12184035778046	-3.44382929801941	0.252351403236389	0.383051604032516	-0.116401746869087
-0.242955610156059	-1.12884342670441	-3.46225571632385	0.25240895152092	0.383251428604126	-0.116396993398666
-0.2439284324646	-1.13297152519226	-3.44975805282593	0.252399533987045	0.383387058973312	-0.116593182086945
-0.243397027254105	-1.13712906837463	-3.43612575531006	0.252452045679092	0.383620768785477	-0.116861090064049
-0.241595223546028	-1.13556063175201	-3.42473101615906	0.252619802951813	0.383895516395569	-0.117210723459721
-0.241901159286499	-1.13839948177338	-3.43268275260925	0.252695441246033	0.384178519248962	-0.117443710565567
-0.242881745100021	-1.14156723022461	-3.43101072311401	0.252818137407303	0.384484857320786	-0.117661528289318
-0.243204891681671	-1.14302825927734	-3.43290853500366	0.25296151638031	0.384799897670746	-0.117951475083828
-0.245492413640022	-1.14317142963409	-3.43656849861145	0.253135740756989	0.385070651769638	-0.118088893592358
-0.242327630519867	-1.14312779903412	-3.43795824050903	0.253245323896408	0.385422825813293	-0.118453167378902
-0.245632365345955	-1.14178645610809	-3.44676566123962	0.253430336713791	0.385677546262741	-0.118754372000694
-0.245400682091713	-1.14178025722504	-3.44959139823914	0.253599375486374	0.386033773422241	-0.119061812758446
-0.247133776545525	-1.1403591632843	-3.47369146347046	0.253810703754425	0.386384665966034	-0.119418501853943
-0.248835980892181	-1.1421445608139	-3.48970603942871	0.254028737545013	0.38658806681633	-0.119487658143044
-0.252337276935577	-1.14741218090057	-3.50279593467712	0.254111140966415	0.386936128139496	-0.119625844061375
-0.254656076431274	-1.15090692043304	-3.49692630767822	0.254191011190414	0.387154757976532	-0.119776003062725
-0.254508346319199	-1.15526211261749	-3.48601675033569	0.254174023866653	0.3873450756073	-0.119874760508537
-0.253640294075012	-1.15286231040955	-3.48514699935913	0.254275232553482	0.387652635574341	-0.119966477155685
-0.255617141723633	-1.1525913476944	-3.49355578422546	0.254419147968292	0.387905687093735	-0.119974851608276
-0.25505742430687	-1.15537190437317	-3.48501992225647	0.254468113183975	0.388188511133194	-0.120032548904419
-0.253635734319687	-1.15372467041016	-3.46983122825623	0.254391551017761	0.38830891251564	-0.120235912501812
-0.252684444189072	-1.15245985984802	-3.46461987495422	0.254463344812393	0.388474494218826	-0.120291225612164
-0.25286191701889	-1.14986968040466	-3.46788930892944	0.254573613405228	0.388713508844376	-0.120264291763306
-0.252899438142776	-1.14618694782257	-3.46467757225037	0.254553616046906	0.388793170452118	-0.120236977934837
-0.253300130367279	-1.14322149753571	-3.46824908256531	0.254521012306213	0.388877660036087	-0.120181873440742
-0.25370055437088	-1.14438390731812	-3.47259664535522	0.254488199949265	0.388987421989441	-0.119953334331512
-0.256886422634125	-1.14190626144409	-3.48150992393494	0.254552185535431	0.389058262109756	-0.11986455321312
-0.255091726779938	-1.13947534561157	-3.47982931137085	0.254512369632721	0.389109969139099	-0.119867570698261
-0.258643686771393	-1.14132964611053	-3.48255562782288	0.254467725753784	0.389161199331284	-0.119756907224655
-0.256583899259567	-1.13602697849274	-3.49127984046936	0.254398852586746	0.389160364866257	-0.119670048356056
-0.258340030908585	-1.13470256328583	-3.50095057487488	0.254389643669128	0.389166414737701	-0.119539983570576
-0.258487969636917	-1.13048422336578	-3.49923157691956	0.254355192184448	0.389146566390991	-0.119497053325176
-0.262578189373016	-1.12939918041229	-3.49956846237183	0.254226267337799	0.389191150665283	-0.119379453361034
-0.258612424135208	-1.12478768825531	-3.48558139801025	0.254124164581299	0.3891541659832	-0.119442038238049
-0.261619389057159	-1.12214457988739	-3.46759343147278	0.254035502672195	0.389172405004501	-0.11948698759079
-0.263965517282486	-1.12204992771149	-3.47195506095886	0.253985673189163	0.389172405004501	-0.119443200528622
-0.264462769031525	-1.12017893791199	-3.46629118919373	0.253928333520889	0.389154016971588	-0.119548603892326
-0.264093339443207	-1.11812806129456	-3.46986413002014	0.253796845674515	0.389063566923141	-0.119541548192501
-0.267105519771576	-1.1171680688858	-3.47012758255005	0.253706634044647	0.389018148183823	-0.119484603404999
-0.263510912656784	-1.11140084266663	-3.46943640708923	0.253633618354797	0.389001697301865	-0.119373545050621
-0.263844043016434	-1.10705554485321	-3.46330118179321	0.253622174263	0.388972133398056	-0.119202919304371
-0.263866454362869	-1.09965026378632	-3.4647524356842	0.253557145595551	0.389032870531082	-0.118945732712746
-0.262319564819336	-1.09303605556488	-3.48475527763367	0.253511846065521	0.389017254114151	-0.118777461349964
-0.263724088668823	-1.09031498432159	-3.49342203140259	0.253495872020721	0.389004677534103	-0.118509516119957
-0.266459912061691	-1.08991849422455	-3.50562930107117	0.25333771109581	0.388826996088028	-0.118286237120628
-0.271167397499084	-1.09235155582428	-3.50719857215881	0.253171265125275	0.388743937015533	-0.118359223008156
-0.270743042230606	-1.09289288520813	-3.51381731033325	0.253162741661072	0.388541221618652	-0.118499666452408
-0.272501796483994	-1.09688293933868	-3.50523352622986	0.253011286258698	0.388324499130249	-0.118626713752747
-0.272279113531113	-1.09665501117706	-3.47795939445496	0.252917557954788	0.388185024261475	-0.118753552436829
-0.270669400691986	-1.09500586986542	-3.46538949012756	0.252771824598312	0.388122528791428	-0.119016744196415
-0.268584638834	-1.08873629570007	-3.46363592147827	0.252772092819214	0.388032525777817	-0.119029141962528
-0.270858556032181	-1.08344197273254	-3.48377656936646	0.252790510654449	0.388029515743256	-0.118990987539291
-0.27678656578064	-1.07801389694214	-3.5007951259613	0.252816885709763	0.387917548418045	-0.11869627982378
-0.276237487792969	-1.07963109016418	-3.51009893417358	0.252816647291183	0.387804239988327	-0.118437193334103
-0.277212768793106	-1.08581936359406	-3.48887705802917	0.252626359462738	0.387687474489212	-0.118274882435799
-0.279396891593933	-1.08433997631073	-3.47176575660706	0.252632588148117	0.387624591588974	-0.118268199265003
-0.272977203130722	-1.07925963401794	-3.45891284942627	0.252617657184601	0.387579023838043	-0.118287436664104
-0.272680819034576	-1.07483649253845	-3.44964671134949	0.252620100975037	0.387543320655823	-0.118334539234638
-0.272139310836792	-1.07099533081055	-3.45347762107849	0.252704322338104	0.387581199407578	-0.118377506732941
-0.276730060577393	-1.07149958610535	-3.45087552070618	0.252738147974014	0.38746577501297	-0.118367053568363
-0.275566101074219	-1.07235431671143	-3.44847464561462	0.252757847309113	0.387441992759705	-0.118310011923313
-0.280730992555618	-1.07256686687469	-3.45266056060791	0.252846658229828	0.38747638463974	-0.118410535156727
-0.28293976187706	-1.07406055927277	-3.45036458969116	0.252870053052902	0.387407094240189	-0.118474721908569
-0.285732358694077	-1.06937992572784	-3.45921802520752	0.252999693155289	0.387442767620087	-0.118593879044056
-0.287217974662781	-1.07009446620941	-3.44920659065247	0.253064572811127	0.387513548135757	-0.118790976703167
-0.286491274833679	-1.06443297863007	-3.46481823921204	0.253227353096008	0.387667000293732	-0.118950270116329
-0.28800556063652	-1.06493413448334	-3.48446321487427	0.253340661525726	0.387706756591797	-0.119042135775089
-0.293245077133179	-1.06473469734192	-3.48740077018738	0.253464967012405	0.387777060270309	-0.119148321449757
-0.29583215713501	-1.06482946872711	-3.50129270553589	0.253583043813705	0.387900292873383	-0.119273237884045
-0.298638492822647	-1.06820678710938	-3.50770354270935	0.253729611635208	0.38791698217392	-0.119418434798717
-0.30202180147171	-1.0724790096283	-3.50949144363403	0.2537981569767	0.38797065615654	-0.119536839425564
-0.305907934904099	-1.07428443431854	-3.5054874420166	0.253901481628418	0.387963593006134	-0.119753435254097
-0.307159155607224	-1.08124983310699	-3.4941623210907	0.253982156515121	0.388203114271164	-0.120025545358658
-0.309709846973419	-1.08129274845123	-3.48934841156006	0.25408399105072	0.388215243816376	-0.120412141084671
-0.308365255594254	-1.08465611934662	-3.47622346878052	0.254092216491699	0.388326197862625	-0.120740160346031
-0.309551209211349	-1.08403742313385	-3.4724178314209	0.254273056983948	0.388467878103256	-0.121016629040241
-0.308510661125183	-1.08534789085388	-3.47121167182922	0.254454135894775	0.388637900352478	-0.121328808367252
-0.309191048145294	-1.08330059051514	-3.47357153892517	0.254590898752213	0.388790726661682	-0.12158115953207
-0.31262731552124	-1.08531129360199	-3.47453331947327	0.254747033119202	0.388880610466003	-0.121809482574463
-0.316454231739044	-1.08849370479584	-3.47867631912231	0.254821360111237	0.388996064662933	-0.121922492980957
-0.318539053201675	-1.09099435806274	-3.48955011367798	0.254950493574142	0.389108777046204	-0.122051790356636
-0.322251170873642	-1.09376013278961	-3.49543452262878	0.255082607269287	0.389167070388794	-0.122132353484631
-0.325524896383286	-1.09499788284302	-3.50312089920044	0.255203902721405	0.38926038146019	-0.122276425361633
-0.325098663568497	-1.09427177906036	-3.50633072853088	0.255310148000717	0.389344155788422	-0.122372806072235
-0.325455784797668	-1.09237289428711	-3.51532459259033	0.255505561828613	0.389478415250778	-0.122411243617535
-0.330495715141296	-1.09224212169647	-3.51653432846069	0.255555659532547	0.389583617448807	-0.122556954622269
-0.333899140357971	-1.09063756465912	-3.52684378623962	0.255683034658432	0.389724671840668	-0.122709788382053
-0.335249483585358	-1.09133696556091	-3.52797842025757	0.255722463130951	0.389695823192596	-0.122755698859692
-0.337287455797195	-1.08924770355225	-3.52944707870483	0.255852788686752	0.389771103858948	-0.122815370559692
-0.335340678691864	-1.08531415462494	-3.52749562263489	0.255841434001923	0.389870196580887	-0.122912541031837
-0.339333742856979	-1.08267843723297	-3.51934814453125	0.255938470363617	0.389956384897232	-0.123021669685841
-0.34077724814415	-1.08045375347137	-3.51020288467407	0.255999207496643	0.389911562204361	-0.123171702027321
-0.339390277862549	-1.08245229721069	-3.49746775627136	0.255913525819778	0.38987135887146	-0.123319998383522
-0.341294676065445	-1.08085906505585	-3.48386740684509	0.255855262279511	0.389846742153168	-0.123427353799343
-0.346958637237549	-1.0797563791275	-3.4832935333252	0.255863428115845	0.389825284481049	-0.123519517481327
-0.349784016609192	-1.07658958435059	-3.50253319740295	0.255891382694244	0.389878958463669	-0.123482666909695
-0.352632284164429	-1.07576262950897	-3.51804780960083	0.255883187055588	0.389812052249908	-0.123415425419807
-0.35896298289299	-1.07529270648956	-3.52665257453918	0.255806773900986	0.389800608158112	-0.123397901654243
-0.361881822347641	-1.0757429599762	-3.5211763381958	0.255759209394455	0.389762073755264	-0.123531810939312
-0.366704434156418	-1.07412278652191	-3.52225041389465	0.255705624818802	0.389781326055527	-0.12360442429781
-0.370771914720535	-1.07347798347473	-3.5276153087616	0.255623877048492	0.389564007520676	-0.123677060008049
-0.37379264831543	-1.06973302364349	-3.5234522819519	0.255523025989532	0.389522552490234	-0.123815469443798
-0.375627368688583	-1.06765198707581	-3.5212869644165	0.255430221557617	0.389514744281769	-0.124017097055912
-0.379173576831818	-1.06529831886292	-3.51831889152527	0.255319744348526	0.389419883489609	-0.124107532203197
-0.387407302856445	-1.06341218948364	-3.51565337181091	0.255263149738312	0.389331579208374	-0.124287776648998
-0.392192512750626	-1.06911528110504	-3.51976728439331	0.255137532949448	0.38916951417923	-0.124353364109993
-0.393674433231354	-1.07187938690186	-3.48816585540771	0.254926800727844	0.389038860797882	-0.124586865305901
-0.398930609226227	-1.06965053081512	-3.47737193107605	0.254748076200485	0.38897031545639	-0.124817989766598
-0.401135951280594	-1.07111096382141	-3.48331499099731	0.254669666290283	0.38895508646965	-0.125049158930779
-0.403049498796463	-1.06818819046021	-3.47939229011536	0.254585295915604	0.388894647359848	-0.125188603997231
-0.405177414417267	-1.06858789920807	-3.47210574150085	0.254567503929138	0.38888093829155	-0.125389829277992
-0.409263074398041	-1.07044458389282	-3.4712450504303	0.254512757062912	0.388884693384171	-0.125496491789818
-0.40917780995369	-1.06555712223053	-3.47361254692078	0.254398137331009	0.388856679201126	-0.125681847333908
-0.409247010946274	-1.06717205047607	-3.4772162437439	0.254455268383026	0.388898491859436	-0.125817731022835
-0.41501984000206	-1.06519532203674	-3.47064161300659	0.254425466060638	0.388874918222427	-0.125915601849556
-0.415217876434326	-1.06178057193756	-3.47364068031311	0.254439890384674	0.388934761285782	-0.126043230295181
-0.413820803165436	-1.05812227725983	-3.47336459159851	0.254452675580978	0.388950318098068	-0.126089304685593
-0.421194106340408	-1.05399942398071	-3.48119902610779	0.254422783851624	0.389091402292252	-0.126088127493858
-0.423908978700638	-1.04953861236572	-3.49680209159851	0.254491865634918	0.38911110162735	-0.125999495387077
-0.428943306207657	-1.04563248157501	-3.50644683837891	0.254595279693604	0.389117956161499	-0.125944286584854
-0.431871920824051	-1.04219388961792	-3.50649094581604	0.254572987556458	0.389193415641785	-0.125818818807602
-0.432881027460098	-1.03844213485718	-3.51572108268738	0.254631549119949	0.389140337705612	-0.125752314925194
-0.441037178039551	-1.0398166179657	-3.519775390625	0.254589468240738	0.389165580272675	-0.125545650720596
-0.444023966789246	-1.04235529899597	-3.51074361801147	0.254550337791443	0.38914167881012	-0.125430300831795
-0.447596967220306	-1.03996551036835	-3.50797986984253	0.254623740911484	0.389068752527237	-0.125388905405998
-0.449649393558502	-1.0390682220459	-3.51152634620667	0.254701912403107	0.389133244752884	-0.125454425811768
-0.453532546758652	-1.03528368473053	-3.51157021522522	0.254751920700073	0.389128506183624	-0.125443801283836
-0.457429796457291	-1.03335690498352	-3.51248002052307	0.254798263311386	0.389053851366043	-0.12546007335186
-0.463978260755539	-1.03087878227234	-3.51453638076782	0.254811137914658	0.389163017272949	-0.125438958406448
-0.46544823050499	-1.02665972709656	-3.51908779144287	0.254968106746674	0.389225691556931	-0.125513046979904
-0.466682881116867	-1.01986801624298	-3.5221791267395	0.255070477724075	0.389212965965271	-0.125435143709183
-0.472950607538223	-1.01328539848328	-3.52188658714294	0.255227744579315	0.389285385608673	-0.125423640012741
-0.475957781076431	-1.01040375232697	-3.52262425422668	0.255251675844193	0.389297276735306	-0.125306591391563
-0.476226091384888	-1.00689351558685	-3.51376748085022	0.255384057760239	0.389269798994064	-0.125269815325737
-0.480349063873291	-1.00206816196442	-3.51253795623779	0.255525380373001	0.389296472072601	-0.125196501612663
-0.486244976520538	-0.996269881725311	-3.51667022705078	0.255597740411758	0.389286875724792	-0.12501160800457
-0.488512247800827	-0.995969355106354	-3.52460646629334	0.255806535482407	0.389311552047729	-0.124737836420536
-0.494224399328232	-0.992082476615906	-3.51978659629822	0.255893796682358	0.389263957738876	-0.124419644474983
-0.499937355518341	-0.99571168422699	-3.5076630115509	0.255963355302811	0.389252573251724	-0.124201841652393
-0.496805548667908	-0.992839813232422	-3.48982405662537	0.255973190069199	0.389125376939774	-0.1240344196558
-0.503554880619049	-0.987842917442322	-3.48289275169373	0.256236225366592	0.38919597864151	-0.123801805078983
-0.508144855499268	-0.983811736106873	-3.48173689842224	0.256298631429672	0.389222234487534	-0.123519048094749
-0.509760320186615	-0.979494154453278	-3.48812818527222	0.256426215171814	0.389180362224579	-0.123189643025398
-0.50944584608078	-0.971569240093231	-3.48560190200806	0.256684392690659	0.389187127351761	-0.122931696474552
-0.511472702026367	-0.966791570186615	-3.479168176651	0.256825655698776	0.389261364936829	-0.122617304325104
-0.514366507530212	-0.960197687149048	-3.4757080078125	0.257022619247437	0.389304637908936	-0.122399866580963
-0.514217793941498	-0.951772272586823	-3.47937440872192	0.257261276245117	0.389439851045609	-0.12215880304575
-0.521085441112518	-0.944745659828186	-3.5078706741333	0.257616281509399	0.389537304639816	-0.121769398450851
-0.525005400180817	-0.940137386322021	-3.52538156509399	0.257834643125534	0.389589190483093	-0.121406078338623
-0.528154969215393	-0.942166686058044	-3.52526140213013	0.25794905424118	0.389570593833923	-0.121121898293495
-0.531674444675446	-0.945001542568207	-3.51036858558655	0.258109003305435	0.389645218849182	-0.120998695492744
-0.52965784072876	-0.94215315580368	-3.49133801460266	0.258225291967392	0.389806509017944	-0.121058471500874
-0.52917605638504	-0.936468780040741	-3.49147701263428	0.258474320173264	0.389939606189728	-0.121103793382645
-0.531165957450867	-0.927193462848663	-3.51204442977905	0.258789986371994	0.390229284763336	-0.121016435325146
-0.533519625663757	-0.92529296875	-3.52917003631592	0.259081840515137	0.390433639287949	-0.120851032435894
-0.538354158401489	-0.922714412212372	-3.53590321540833	0.259368747472763	0.390620768070221	-0.120778314769268
-0.539025127887726	-0.920106828212738	-3.52911376953125	0.259560734033585	0.390852898359299	-0.120867036283016
-0.545621633529663	-0.920433282852173	-3.5249936580658	0.259832680225372	0.391043782234192	-0.120742276310921
-0.5479816198349	-0.921581268310547	-3.51839637756348	0.259917497634888	0.391196817159653	-0.120778895914555
-0.551268219947815	-0.91835606098175	-3.5167338848114	0.260067492723465	0.391501754522324	-0.120919272303581
-0.554701745510101	-0.914606511592865	-3.5407862663269	0.260466307401657	0.391752541065216	-0.120909333229065
-0.559658825397491	-0.911944806575775	-3.55835294723511	0.260817766189575	0.391908496618271	-0.120898440480232
-0.565028250217438	-0.917943894863129	-3.55953192710876	0.26105785369873	0.392116516828537	-0.120824344456196
-0.57133936882019	-0.921517252922058	-3.55494451522827	0.261277675628662	0.392225116491318	-0.120905213057995
-0.574459373950958	-0.921661734580994	-3.54012227058411	0.261437803506851	0.392405569553375	-0.120981626212597
-0.577482402324677	-0.922452509403229	-3.53249406814575	0.261700332164764	0.392650067806244	-0.121111892163754
-0.576765596866608	-0.921846449375153	-3.54258513450623	0.261952221393585	0.392799377441406	-0.121142745018005
-0.583696842193604	-0.919890463352203	-3.55768442153931	0.26225534081459	0.392935276031494	-0.12109998613596
-0.583131670951843	-0.916845321655273	-3.55799508094788	0.262465506792068	0.393182128667831	-0.121020652353764
-0.58724457025528	-0.91665118932724	-3.5628719329834	0.26269343495369	0.39338630437851	-0.120902679860592
-0.588978409767151	-0.908274412155151	-3.57363343238831	0.262935400009155	0.393547356128693	-0.120711006224155
-0.588923394680023	-0.902628719806671	-3.58287811279297	0.263166278600693	0.393729746341705	-0.120706774294376
-0.591694355010986	-0.897793114185333	-3.5918402671814	0.263473838567734	0.39390304684639	-0.120635293424129
-0.594576478004456	-0.897304058074951	-3.59038376808167	0.263645052909851	0.394001126289368	-0.120588935911655
-0.594092905521393	-0.894064724445343	-3.59094476699829	0.263896465301514	0.394062250852585	-0.120651833713055
-0.598799526691437	-0.886265814304352	-3.59159731864929	0.264138698577881	0.394179612398148	-0.120624162256718
-0.60000079870224	-0.886238813400269	-3.58894085884094	0.264274030923843	0.394237488508224	-0.120481953024864
-0.605701208114624	-0.883884727954865	-3.58807778358459	0.264463126659393	0.394341617822647	-0.120392151176929
-0.607887923717499	-0.881513178348541	-3.59717035293579	0.264615565538406	0.394373148679733	-0.120198249816895
-0.611786484718323	-0.877859592437744	-3.59662079811096	0.264797210693359	0.394398331642151	-0.119970694184303
-0.613693952560425	-0.878400981426239	-3.60182332992554	0.264967292547226	0.394401460886002	-0.119766503572464
-0.618686735630035	-0.87260890007019	-3.59002137184143	0.26503387093544	0.394339084625244	-0.119488142430782
-0.617797672748566	-0.87754625082016	-3.59253740310669	0.265077918767929	0.394333928823471	-0.119304701685905
-0.618019461631775	-0.875214099884033	-3.58188986778259	0.265220195055008	0.39435288310051	-0.119050204753876
-0.618847131729126	-0.872274518013	-3.57760548591614	0.265256643295288	0.394325971603394	-0.118813425302505
-0.619492173194885	-0.869747221469879	-3.55367684364319	0.265405356884003	0.394433796405792	-0.118554092943668
-0.615585148334503	-0.866391718387604	-3.55081057548523	0.265459060668945	0.394503682851791	-0.118371561169624
-0.612034618854523	-0.863171517848969	-3.54738068580627	0.265510380268097	0.394513219594955	-0.118076257407665
-0.607351839542389	-0.856913030147552	-3.55312585830688	0.265630036592484	0.39458829164505	-0.117669574916363
-0.601296305656433	-0.849173724651337	-3.56023621559143	0.265766561031342	0.394749850034714	-0.11712121963501
-0.598159372806549	-0.844436705112457	-3.57703042030334	0.265785276889801	0.394809365272522	-0.116588100790977
-0.595633149147034	-0.840960502624512	-3.58656907081604	0.265810668468475	0.394918620586395	-0.11626835912466
-0.595272421836853	-0.839090406894684	-3.58845829963684	0.265823304653168	0.394940704107285	-0.115862749516964
-0.587087035179138	-0.838795185089111	-3.57666254043579	0.265780389308929	0.395019948482513	-0.115445293486118
-0.582583546638489	-0.839658379554749	-3.5617241859436	0.26567080616951	0.395098209381104	-0.115182399749756
-0.583136737346649	-0.837843656539917	-3.55718469619751	0.26558381319046	0.395172357559204	-0.115027330815792
-0.583897113800049	-0.840171217918396	-3.5505690574646	0.265402913093567	0.395248562097549	-0.115045890212059
-0.584297299385071	-0.841247618198395	-3.55375599861145	0.265387505292892	0.39531883597374	-0.115066602826118
-0.580989718437195	-0.840673625469208	-3.55337953567505	0.265272676944733	0.39545726776123	-0.114991374313831
-0.575226902961731	-0.837381899356842	-3.55754446983337	0.265278995037079	0.395606815814972	-0.114810466766357
-0.573065161705017	-0.836649179458618	-3.56612586975098	0.26525217294693	0.395678281784058	-0.114651195704937
-0.570895075798035	-0.834570527076721	-3.56515192985535	0.26521635055542	0.395958304405212	-0.114396892488003
-0.567313611507416	-0.834347128868103	-3.55473780632019	0.265018850564957	0.396085858345032	-0.11405411362648
-0.566663980484009	-0.832345604896545	-3.55572915077209	0.264898598194122	0.396208375692368	-0.113885939121246
-0.571744620800018	-0.831982493400574	-3.55741715431213	0.26471883058548	0.396356999874115	-0.113892115652561
-0.572121918201447	-0.829081177711487	-3.559809923172	0.264608114957809	0.396377384662628	-0.11413711309433
-0.57700514793396	-0.82417094707489	-3.56828713417053	0.264609754085541	0.396543860435486	-0.114420972764492
-0.581261515617371	-0.823517620563507	-3.58562970161438	0.26444149017334	0.396678745746613	-0.114774361252785
-0.586417496204376	-0.81991982460022	-3.59926819801331	0.264339178800583	0.396691471338272	-0.115151315927505
-0.595224916934967	-0.820421993732452	-3.59657454490662	0.264253348112106	0.396715700626373	-0.115387223660946
-0.598075151443481	-0.819010734558105	-3.5974268913269	0.264089614152908	0.396721035242081	-0.115680895745754
-0.601025521755219	-0.819404780864716	-3.58421301841736	0.263883292675018	0.396664410829544	-0.115893259644508
-0.604088127613068	-0.816366791725159	-3.57035040855408	0.263647347688675	0.396720409393311	-0.115918532013893
-0.605925798416138	-0.815176367759705	-3.56036186218262	0.263469308614731	0.396622359752655	-0.115911424160004
-0.609046876430511	-0.812684178352356	-3.55145621299744	0.263282805681229	0.396616756916046	-0.115932613611221
-0.61357045173645	-0.812390625476837	-3.55068564414978	0.263198167085648	0.396608382463455	-0.115931890904903
-0.616097807884216	-0.810438811779022	-3.55449938774109	0.262990683317184	0.396632969379425	-0.115877039730549
-0.617365479469299	-0.812661230564117	-3.55302238464355	0.262865036725998	0.396577090024948	-0.115676999092102
-0.61881685256958	-0.806984186172485	-3.56995058059692	0.262725353240967	0.396548211574554	-0.115384086966515
-0.625945210456848	-0.802743852138519	-3.5807843208313	0.262694716453552	0.396623283624649	-0.115202508866787
-0.631614089012146	-0.797029614448547	-3.58044648170471	0.262582361698151	0.396635442972183	-0.11516484618187
-0.632041752338409	-0.796423971652985	-3.57471799850464	0.262545675039291	0.396642863750458	-0.115225024521351
-0.631290793418884	-0.792565643787384	-3.55556154251099	0.26243993639946	0.396696627140045	-0.115320056676865
-0.633892238140106	-0.78574413061142	-3.55052733421326	0.262429267168045	0.39670130610466	-0.11534284055233
-0.637790679931641	-0.781091213226318	-3.55270338058472	0.262455612421036	0.39682075381279	-0.115349017083645
-0.641520857810974	-0.774692356586456	-3.54686522483826	0.262507498264313	0.396910905838013	-0.115229338407516
-0.64496922492981	-0.766440093517303	-3.56020975112915	0.262569218873978	0.397005677223206	-0.115186884999275
-0.650587737560272	-0.759030401706696	-3.56937050819397	0.262734055519104	0.397197246551514	-0.115026965737343
-0.65560120344162	-0.752040386199951	-3.57213687896729	0.262807786464691	0.39731839299202	-0.114940941333771
-0.662899971008301	-0.744055151939392	-3.58275151252747	0.262974292039871	0.397435009479523	-0.114745266735554
-0.666928470134735	-0.738093137741089	-3.59754014015198	0.26298788189888	0.397564500570297	-0.114564567804337
-0.670097291469574	-0.731504261493683	-3.60085105895996	0.263129591941834	0.397691339254379	-0.114338308572769
-0.674537718296051	-0.726775050163269	-3.60267329216003	0.263316482305527	0.397820234298706	-0.114130213856697
-0.679542541503906	-0.720858573913574	-3.60792589187622	0.263399720191956	0.397978484630585	-0.113990359008312
-0.68396407365799	-0.714143693447113	-3.60546445846558	0.263554751873016	0.398111701011658	-0.113772921264172
-0.689206600189209	-0.707948565483093	-3.58853197097778	0.263645529747009	0.398200035095215	-0.113670364022255
-0.69269734621048	-0.706129729747772	-3.57960772514343	0.263791233301163	0.39834788441658	-0.113484531641006
-0.69604218006134	-0.702289819717407	-3.56812739372253	0.263787567615509	0.398404955863953	-0.113193117082119
-0.700304448604584	-0.698553800582886	-3.57388639450073	0.263944357633591	0.398621678352356	-0.112928278744221
-0.706811189651489	-0.694022417068481	-3.5763463973999	0.264116019010544	0.398715406656265	-0.112745054066181
-0.712739288806915	-0.684524476528168	-3.57765793800354	0.264294922351837	0.398930490016937	-0.112608671188354
-0.718845963478088	-0.682129979133606	-3.57291293144226	0.264414072036743	0.399033010005951	-0.112544924020767
-0.727060794830322	-0.677227973937988	-3.58484292030334	0.264572083950043	0.39923158288002	-0.112446337938309
-0.735347270965576	-0.674142003059387	-3.60725617408752	0.26479709148407	0.399396389722824	-0.112324953079224
-0.741856575012207	-0.663280546665192	-3.63712620735168	0.265013158321381	0.399632334709167	-0.112404190003872
-0.744876325130463	-0.656694054603577	-3.63295149803162	0.265133529901505	0.399811446666718	-0.112542994320393
-0.749723553657532	-0.651769161224365	-3.64169120788574	0.265263080596924	0.400041162967682	-0.112786449491978
-0.753363370895386	-0.648139297962189	-3.63400840759277	0.265458405017853	0.400212824344635	-0.113023787736893
-0.761829614639282	-0.647578537464142	-3.63866138458252	0.265512764453888	0.400388419628143	-0.11305508762598
-0.769443988800049	-0.643945634365082	-3.64000391960144	0.265674322843552	0.400526314973831	-0.113213449716568
-0.773904502391815	-0.639513731002808	-3.64184808731079	0.265733361244202	0.400800257921219	-0.113477304577827
-0.77541595697403	-0.637643039226532	-3.62758421897888	0.265711605548859	0.400839805603027	-0.113715909421444
-0.780600547790527	-0.637349605560303	-3.6146993637085	0.265718758106232	0.401018470525742	-0.113920800387859
-0.786123394966125	-0.639349639415741	-3.59852409362793	0.265638649463654	0.401139110326767	-0.113982297480106
-0.793042361736298	-0.640953004360199	-3.60825061798096	0.26562625169754	0.401234567165375	-0.114010386168957
-0.804663598537445	-0.636636316776276	-3.63225698471069	0.2657330930233	0.401427328586578	-0.114070244133472
-0.809211373329163	-0.629125654697418	-3.64586067199707	0.265807569026947	0.40158686041832	-0.114255204796791
-0.812456786632538	-0.624451458454132	-3.64895486831665	0.265774786472321	0.401621758937836	-0.114503398537636
-0.820220112800598	-0.620665550231934	-3.64965105056763	0.265722781419754	0.401763677597046	-0.114805810153484
-0.826345026493073	-0.624518632888794	-3.64370918273926	0.265570998191834	0.401830643415451	-0.115079261362553
-0.831493556499481	-0.622494161128998	-3.65607285499573	0.265490502119064	0.401842296123505	-0.115471437573433
-0.839239418506622	-0.618903994560242	-3.64606118202209	0.265386283397675	0.401857912540436	-0.115783892571926
-0.842423975467682	-0.613989889621735	-3.6366593837738	0.265224754810333	0.401947647333145	-0.116225928068161
-0.853236019611359	-0.610459566116333	-3.62668085098267	0.265084832906723	0.401917695999146	-0.11661971360445
-0.856805503368378	-0.610002756118774	-3.64214086532593	0.264869183301926	0.401805251836777	-0.11682765930891
-0.867732286453247	-0.606726348400116	-3.64428043365479	0.264711201190948	0.401784032583237	-0.117007382214069
-0.873412311077118	-0.610170483589172	-3.64187383651733	0.26438894867897	0.40168771147728	-0.117283694446087
-0.878481090068817	-0.608654677867889	-3.63817024230957	0.264187604188919	0.401639014482498	-0.117565713822842
-0.883084416389465	-0.609561562538147	-3.62864208221436	0.263833940029144	0.401470869779587	-0.117755971848965
-0.886725068092346	-0.610843300819397	-3.60666298866272	0.263512551784515	0.401401549577713	-0.118071742355824
-0.888418138027191	-0.605542302131653	-3.59569764137268	0.2632215321064	0.401228576898575	-0.118317700922489
-0.889171957969666	-0.601315677165985	-3.59171891212463	0.262899219989777	0.401166170835495	-0.118548057973385
-0.892136454582214	-0.59775447845459	-3.59190058708191	0.262647181749344	0.401106804609299	-0.118840090930462
-0.899011850357056	-0.596269369125366	-3.58074021339417	0.262298434972763	0.400896996259689	-0.119076512753963
-0.904626607894897	-0.597640573978424	-3.57867383956909	0.261887788772583	0.400721937417984	-0.119299873709679
-0.912564337253571	-0.595379114151001	-3.57557201385498	0.261521279811859	0.400567233562469	-0.119669757783413
-0.917682230472565	-0.594512701034546	-3.57867074012756	0.261216998100281	0.400356024503708	-0.119974136352539
-0.922628164291382	-0.589529395103455	-3.57054853439331	0.260903507471085	0.400209099054337	-0.120330333709717
-0.927744209766388	-0.585651874542236	-3.570631980896	0.26059877872467	0.400094956159592	-0.120761997997761
-0.930795967578888	-0.581217169761658	-3.57248282432556	0.260279685258865	0.399878293275833	-0.121032044291496
-0.936271369457245	-0.575741350650787	-3.57845163345337	0.259945809841156	0.399783760309219	-0.121213592588902
-0.942520201206207	-0.574235379695892	-3.56986784934998	0.259636133909225	0.399648070335388	-0.121430933475494
-0.946345329284668	-0.567933917045593	-3.56336283683777	0.259258329868317	0.399438083171844	-0.121543399989605
-0.949577271938324	-0.563303470611572	-3.56895112991333	0.25893771648407	0.399391978979111	-0.121577881276608
-0.953339457511902	-0.560090601444244	-3.56034779548645	0.258595913648605	0.3991459608078	-0.121566817164421
-0.956497669219971	-0.553417146205902	-3.57059240341187	0.258296757936478	0.399036347866058	-0.121506676077843
-0.958748996257782	-0.545647859573364	-3.5816695690155	0.258074462413788	0.398867517709732	-0.121342159807682
-0.966562032699585	-0.543498933315277	-3.59379196166992	0.257773458957672	0.398691654205322	-0.121007800102234
-0.969413876533508	-0.54194849729538	-3.58525967597961	0.257410824298859	0.398545980453491	-0.120752356946468
-0.975174963474274	-0.541429698467255	-3.57057213783264	0.257040739059448	0.39833003282547	-0.120580144226551
-0.976110637187958	-0.53687983751297	-3.55190277099609	0.256740868091583	0.398206800222397	-0.120499931275845
-0.981270730495453	-0.532386422157288	-3.5526225566864	0.256361186504364	0.397993624210358	-0.120442450046539
-0.979877591133118	-0.526682913303375	-3.54877710342407	0.256133824586868	0.39790865778923	-0.12032325565815
-0.983730316162109	-0.521093010902405	-3.54440546035767	0.255881518125534	0.397748440504074	-0.120192304253578
-0.986599922180176	-0.513715267181396	-3.53432488441467	0.25566577911377	0.397597253322601	-0.120056644082069
-0.988472521305084	-0.506832957267761	-3.52655863761902	0.2554592192173	0.397468715906143	-0.119880355894566
-0.986340224742889	-0.500780940055847	-3.52204489707947	0.25516465306282	0.397350996732712	-0.119598425924778
-0.98738306760788	-0.493594020605087	-3.51794981956482	0.254975497722626	0.397256761789322	-0.119260355830193
-0.989435434341431	-0.485454589128494	-3.52473759651184	0.25480979681015	0.397283345460892	-0.118897348642349
-0.98756217956543	-0.476686626672745	-3.52936244010925	0.254725277423859	0.397236049175262	-0.118569850921631
-0.990877151489258	-0.470756947994232	-3.52816367149353	0.254560977220535	0.397172331809998	-0.118182674050331
-0.991789042949677	-0.462932288646698	-3.54798793792725	0.254521638154984	0.397247046232224	-0.117721065878868
-0.990136384963989	-0.457906275987625	-3.55108165740967	0.254357039928436	0.397120922803879	-0.117291487753391
-0.991663753986359	-0.451449006795883	-3.54935717582703	0.254282176494598	0.397174894809723	-0.116925552487373
-0.989835560321808	-0.446962296962738	-3.56165361404419	0.254214972257614	0.397138476371765	-0.116452343761921
-0.994436681270599	-0.447384059429169	-3.56740498542786	0.254066079854965	0.397139877080917	-0.115910984575748
-0.992081701755524	-0.444702744483948	-3.5664484500885	0.253942847251892	0.397046387195587	-0.115494929254055
-0.99163430929184	-0.438638031482697	-3.56661152839661	0.253972291946411	0.397124767303467	-0.115012854337692
-0.992597699165344	-0.432559341192245	-3.57037115097046	0.253882706165314	0.397256761789322	-0.114605441689491
-0.990390181541443	-0.425218015909195	-3.57931709289551	0.253897100687027	0.39734873175621	-0.11410903185606
-0.990443229675293	-0.418660253286362	-3.57604622840881	0.253945112228394	0.39738991856575	-0.113599590957165
-0.988756835460663	-0.410932868719101	-3.57325768470764	0.253912091255188	0.397522926330566	-0.113166943192482
-0.985281527042389	-0.40325328707695	-3.58048534393311	0.253906279802322	0.397637814283371	-0.112663812935352
-0.984569251537323	-0.395968496799469	-3.57861232757568	0.253893494606018	0.397769212722778	-0.112110793590546
-0.982081830501556	-0.391571283340454	-3.57681345939636	0.253992736339569	0.397835165262222	-0.111552938818932
-0.979563117027283	-0.387299060821533	-3.57771039009094	0.25395080447197	0.397907704114914	-0.111024744808674
-0.981918156147003	-0.388130307197571	-3.57346892356873	0.25388640165329	0.397986143827438	-0.110465824604034
-0.977984964847565	-0.385045617818832	-3.56340074539185	0.253819167613983	0.398040741682053	-0.109910733997822
-0.979148864746094	-0.37976485490799	-3.5533139705658	0.25384384393692	0.398200035095215	-0.109489165246487
-0.972041249275208	-0.372374445199966	-3.54799842834473	0.253893285989761	0.398228257894516	-0.108962781727314
-0.969473838806152	-0.367148905992508	-3.5445020198822	0.253913313150406	0.398407757282257	-0.108472503721714
-0.969990849494934	-0.363520443439484	-3.55044198036194	0.254018872976303	0.398574233055115	-0.107826732099056
-0.968220412731171	-0.359642684459686	-3.55856132507324	0.254039436578751	0.398690789937973	-0.107236787676811
-0.96595960855484	-0.35347506403923	-3.55986571311951	0.254117131233215	0.398795753717422	-0.106760457158089
-0.96544873714447	-0.348204165697098	-3.56638669967651	0.25422203540802	0.398894339799881	-0.106193616986275
-0.960112810134888	-0.345985680818558	-3.56550073623657	0.254261553287506	0.398983895778656	-0.105725318193436
-0.956572413444519	-0.338919430971146	-3.56709694862366	0.254272639751434	0.399121910333633	-0.105335682630539
-0.952886581420898	-0.337377458810806	-3.57375502586365	0.254340827465057	0.399191200733185	-0.104744747281075
-0.950895071029663	-0.328881412744522	-3.58110213279724	0.254418820142746	0.399343013763428	-0.104289390146732
-0.948317646980286	-0.327836900949478	-3.58121275901794	0.254459112882614	0.39933454990387	-0.103964596986771
-0.950038611888886	-0.324387311935425	-3.56983399391174	0.254473179578781	0.399438083171844	-0.103739328682423
-0.941263020038605	-0.320988744497299	-3.55835223197937	0.254418045282364	0.399526625871658	-0.103529617190361
-0.941644251346588	-0.309616029262543	-3.56791353225708	0.254608601331711	0.399649381637573	-0.103380478918552
-0.934506416320801	-0.304665058851242	-3.57885885238647	0.254667460918427	0.399747163057327	-0.103060230612755
-0.93723475933075	-0.301439106464386	-3.5826473236084	0.254706412553787	0.39974918961525	-0.102799899876118
-0.934777975082397	-0.293338716030121	-3.59911251068115	0.254733055830002	0.399835139513016	-0.102475114166737
-0.937374234199524	-0.294185996055603	-3.59571242332459	0.254771381616592	0.399821043014526	-0.102164104580879
-0.933119833469391	-0.290802597999573	-3.59709548950195	0.254755824804306	0.399788290262222	-0.101984292268753
-0.933391451835632	-0.287061423063278	-3.60171627998352	0.254704982042313	0.399792492389679	-0.101729333400726
-0.935190975666046	-0.286666750907898	-3.60825109481812	0.254651665687561	0.399767875671387	-0.101528830826283
-0.936265766620636	-0.283924847841263	-3.60844492912292	0.254635274410248	0.399727761745453	-0.101323515176773
-0.937903940677643	-0.280516237020493	-3.60587787628174	0.254685342311859	0.399747431278229	-0.101261176168919
-0.935594141483307	-0.278031677007675	-3.60699057579041	0.254618763923645	0.399711668491364	-0.101272389292717
-0.935040593147278	-0.277740210294724	-3.6010582447052	0.254561841487885	0.399679005146027	-0.101344376802444
-0.933381199836731	-0.273187279701233	-3.6016526222229	0.25457027554512	0.399691462516785	-0.101390846073627
-0.938370645046234	-0.275791019201279	-3.60515785217285	0.254529774188995	0.399598598480225	-0.101222828030586
-0.940460503101349	-0.280738294124603	-3.60273671150208	0.254452764987946	0.39955273270607	-0.101136274635792
-0.940319657325745	-0.28282755613327	-3.57527446746826	0.254336267709732	0.399618864059448	-0.101191267371178
-0.937088787555695	-0.283143877983093	-3.55698680877686	0.254324376583099	0.399689614772797	-0.101439021527767
-0.931791722774506	-0.276080399751663	-3.5557804107666	0.254505395889282	0.399760693311691	-0.101570144295692
-0.93853485584259	-0.27239516377449	-3.57937335968018	0.254563599824905	0.399982422590256	-0.101631350815296
-0.93727308511734	-0.270545423030853	-3.6020667552948	0.254622280597687	0.40004175901413	-0.101573199033737
-0.942297637462616	-0.272596180438995	-3.61361455917358	0.254631042480469	0.400221526622772	-0.101501047611237
-0.943603813648224	-0.279858857393265	-3.60169672966003	0.254612386226654	0.400302857160568	-0.101524665951729
-0.943396508693695	-0.278020024299622	-3.59334564208984	0.254633158445358	0.400347471237183	-0.101653069257736
-0.942062079906464	-0.276804089546204	-3.58619832992554	0.254716575145721	0.400542110204697	-0.101691566407681
-0.945067524909973	-0.276143997907639	-3.58638286590576	0.254834979772568	0.400762945413589	-0.101814731955528
-0.951399981975555	-0.278102219104767	-3.59605050086975	0.254934936761856	0.401114523410797	-0.101754784584045
-0.949780344963074	-0.273726940155029	-3.59204816818237	0.254962354898453	0.40122064948082	-0.101893432438374
-0.947624504566193	-0.272738099098206	-3.58389019966125	0.255046248435974	0.401491343975067	-0.101986967027187
-0.948068678379059	-0.269869327545166	-3.58277368545532	0.255197107791901	0.401755690574646	-0.102019004523754
-0.948824107646942	-0.264110714197159	-3.58114671707153	0.255363553762436	0.402010291814804	-0.102108180522919
-0.949190199375153	-0.259905129671097	-3.58554315567017	0.255500823259354	0.402267128229141	-0.102089151740074
-0.949152052402496	-0.256699651479721	-3.59475350379944	0.25562983751297	0.402535289525986	-0.102001994848251
-0.947562277317047	-0.251292318105698	-3.59998226165771	0.255739957094193	0.402738988399506	-0.101938806474209
-0.952733337879181	-0.247450083494186	-3.62267637252808	0.256000012159348	0.403050273656845	-0.101821541786194
-0.954582095146179	-0.242052853107452	-3.6337559223175	0.256133645772934	0.40326264500618	-0.101668246090412
-0.967150151729584	-0.243507117033005	-3.64247941970825	0.256240278482437	0.403500705957413	-0.101579502224922
-0.970538198947906	-0.241445496678352	-3.64371943473816	0.256348729133606	0.403679430484772	-0.101673692464828
-0.978695571422577	-0.236996695399284	-3.65121030807495	0.256398737430573	0.403850942850113	-0.101866699755192
-0.983852028846741	-0.233783185482025	-3.64382219314575	0.256495326757431	0.403989106416702	-0.102081492543221
-0.988129019737244	-0.226198270916939	-3.64713788032532	0.256630271673203	0.404129236936569	-0.102377660572529
-1.00371873378754	-0.223015248775482	-3.64943265914917	0.256690174341202	0.404254615306854	-0.102434754371643
-1.01193737983704	-0.224902480840683	-3.64142107963562	0.256743490695953	0.404369056224823	-0.102457456290722
-1.01794147491455	-0.222639679908752	-3.62749767303467	0.256767123937607	0.404411017894745	-0.10246741771698
-1.02611291408539	-0.220928683876991	-3.623051404953	0.256751358509064	0.404482066631317	-0.102594040334225
-1.03302836418152	-0.21074166893959	-3.63315010070801	0.256858080625534	0.404553651809692	-0.102667532861233
-1.04535102844238	-0.205496534705162	-3.64569711685181	0.256934553384781	0.404693245887756	-0.102637760341167
-1.05257380008698	-0.20153035223484	-3.62819933891296	0.256892532110214	0.404705375432968	-0.102558135986328
-1.05828046798706	-0.200427249073982	-3.62230443954468	0.256846278905869	0.404707998037338	-0.102544948458672
-1.06176626682281	-0.190645113587379	-3.61210560798645	0.256970703601837	0.404736489057541	-0.102590143680573
-1.06683671474457	-0.182875648140907	-3.60309219360352	0.256966710090637	0.404766976833344	-0.102523721754551
-1.07591307163239	-0.174306735396385	-3.59362649917603	0.256987065076828	0.404823362827301	-0.102453723549843
-1.08209645748138	-0.16278263926506	-3.60136032104492	0.25706222653389	0.404906809329987	-0.102346137166023
-1.08519124984741	-0.152534380555153	-3.62160849571228	0.257167488336563	0.404887557029724	-0.102101467549801
-1.0970561504364	-0.147153317928314	-3.63794851303101	0.257156163454056	0.404925018548965	-0.101721547544003
-1.10480809211731	-0.142370358109474	-3.64934682846069	0.257259130477905	0.404857128858566	-0.101364053785801
-1.112065076828	-0.133434817194939	-3.64613962173462	0.25728839635849	0.404853731393814	-0.101128987967968
-1.11665189266205	-0.12452282756567	-3.64833068847656	0.257298678159714	0.404766082763672	-0.100903734564781
-1.12613260746002	-0.116074450314045	-3.65010094642639	0.257266163825989	0.40471550822258	-0.10061327368021
-1.13284432888031	-0.113494075834751	-3.644700050354	0.257222086191177	0.404633700847626	-0.100284017622471
-1.14065110683441	-0.109791047871113	-3.63385200500488	0.257209122180939	0.404465675354004	-0.100012958049774
-1.14235281944275	-0.108716897666454	-3.61749935150146	0.257061958312988	0.404340505599976	-0.0998529046773911
-1.14893126487732	-0.0982449799776077	-3.6078462600708	0.257093012332916	0.404254734516144	-0.0997253507375717
-1.15361821651459	-0.0947237685322762	-3.60839009284973	0.257001221179962	0.404082536697388	-0.0995168015360832
-1.16389882564545	-0.0863397642970085	-3.61521029472351	0.257084250450134	0.404060959815979	-0.099261574447155
-1.1718602180481	-0.0796199068427086	-3.62220931053162	0.257002234458923	0.403902262449265	-0.0990689024329185
-1.17839181423187	-0.0729918777942657	-3.60802841186523	0.256977528333664	0.403894186019897	-0.099016360938549
-1.18560636043549	-0.0663640797138214	-3.6005003452301	0.256963014602661	0.403804689645767	-0.0989675596356392
-1.19265258312225	-0.0587012693285942	-3.59062814712524	0.256990790367126	0.403727620840073	-0.0988819748163223
-1.19879567623138	-0.0488413833081722	-3.60030794143677	0.257035881280899	0.403722047805786	-0.0988221764564514
-1.20720016956329	-0.0392325110733509	-3.62509036064148	0.257176429033279	0.403689473867416	-0.0986486077308655
-1.21816349029541	-0.0306339878588915	-3.64082360267639	0.257227599620819	0.403689205646515	-0.0983640030026436
-1.22856509685516	-0.0269143246114254	-3.64339375495911	0.257274150848389	0.403572499752045	-0.0980403199791908
-1.23479616641998	-0.0265084952116013	-3.6366114616394	0.257308840751648	0.403501957654953	-0.0977775752544403
-1.24365544319153	-0.0230944082140923	-3.62905025482178	0.257302314043045	0.403479188680649	-0.0976008549332619
-1.24911296367645	-0.0192621704190969	-3.6274106502533	0.257348418235779	0.403430253267288	-0.097454309463501
-1.2503217458725	-0.0117895919829607	-3.62741231918335	0.257376253604889	0.403308659791946	-0.0973281413316727
-1.25881576538086	-0.0060513261705637	-3.63307619094849	0.257503509521484	0.40338858962059	-0.0971752032637596
-1.26592981815338	-0.00314878742210567	-3.63467121124268	0.257584989070892	0.403321653604507	-0.0970550999045372
-1.27149188518524	-0.0027470572385937	-3.62962508201599	0.257621228694916	0.403252869844437	-0.0969746932387352
-1.27575087547302	-0.00136464938987046	-3.61017036437988	0.257609218358994	0.403325706720352	-0.0968645289540291
-1.27688694000244	0.00270079402253032	-3.59933280944824	0.257644832134247	0.403227210044861	-0.096840500831604
-1.28116583824158	0.0115123949944973	-3.58841681480408	0.25778916478157	0.403239578008652	-0.0968322530388832
-1.28224170207977	0.0169045235961676	-3.59890103340149	0.25791808962822	0.403218001127243	-0.0966762825846672
-1.28866565227509	0.0235396195203066	-3.61614608764648	0.258026480674744	0.403272598981857	-0.0963515192270279
-1.29382658004761	0.0249380748718977	-3.63368558883667	0.258124977350235	0.403244227170944	-0.0959713980555534
-1.29277515411377	0.023619556799531	-3.63559579849243	0.258109331130981	0.403011798858643	-0.0956004038453102
-1.29772198200226	0.0206441096961498	-3.62420678138733	0.258115410804749	0.403012812137604	-0.0953140556812286
-1.29665553569794	0.0232067164033651	-3.5994291305542	0.258059829473495	0.402949154376984	-0.0951550826430321
-1.29542064666748	0.0297133717685938	-3.59201455116272	0.258154362440109	0.40282541513443	-0.095026858150959
-1.2961038351059	0.0334373489022255	-3.59732866287231	0.258201032876968	0.402860999107361	-0.0947561785578728
-1.29644799232483	0.038564421236515	-3.60036730766296	0.258292496204376	0.402803093194962	-0.0944819375872612
-1.29719841480255	0.0397393405437469	-3.59594225883484	0.258325904607773	0.402777105569839	-0.094158872961998
-1.29791438579559	0.0465509742498398	-3.60345554351807	0.258473694324493	0.402643293142319	-0.0938011929392815
-1.29672563076019	0.0477263480424881	-3.61112833023071	0.258527874946594	0.40256530046463	-0.0935283228754997
-1.29925835132599	0.0508311688899994	-3.60817623138428	0.258585423231125	0.402511715888977	-0.0931563153862953
-1.30000507831573	0.0521597191691399	-3.61737656593323	0.258586883544922	0.402454674243927	-0.0927969515323639
-1.29962360858917	0.0541734956204891	-3.62096738815308	0.258643567562103	0.402310222387314	-0.0924967750906944
-1.30005037784576	0.0563869439065456	-3.62006735801697	0.25874724984169	0.402195513248444	-0.0921769440174103
-1.3006044626236	0.0575731135904789	-3.62181353569031	0.258750706911087	0.402124434709549	-0.0918397977948189
-1.29673826694489	0.0569842122495174	-3.61080193519592	0.258778959512711	0.40201598405838	-0.0915194824337959
-1.29360628128052	0.0570553056895733	-3.6086277961731	0.258799612522125	0.401803851127625	-0.0912410020828247
-1.29279172420502	0.0615108013153076	-3.61248755455017	0.258931457996368	0.401707470417023	-0.0907291918992996
-1.29447042942047	0.0629648938775063	-3.62546992301941	0.259041100740433	0.401712387800217	-0.0902581438422203
-1.29576003551483	0.0629139319062233	-3.62833714485168	0.259114503860474	0.401613801717758	-0.0899373888969421
-1.29320204257965	0.064526304602623	-3.62164115905762	0.259204000234604	0.401560753583908	-0.089594304561615
-1.28786969184875	0.0679161995649338	-3.62080121040344	0.259220689535141	0.401473432779312	-0.0891348943114281
-1.28268575668335	0.0681702941656113	-3.61045598983765	0.259289562702179	0.401388347148895	-0.0887826681137085
-1.28497862815857	0.0681130439043045	-3.59947514533997	0.259369075298309	0.401397377252579	-0.0883599817752838
-1.27994990348816	0.066649466753006	-3.59023690223694	0.259401768445969	0.401320815086365	-0.0879192426800728
-1.28002107143402	0.0636691302061081	-3.58691549301147	0.259492844343185	0.401239275932312	-0.0874588415026665
-1.2772353887558	0.0651049986481667	-3.58262705802917	0.259639650583267	0.401264369487762	-0.0869602486491203
-1.27510809898376	0.0673479959368706	-3.58724856376648	0.259650975465775	0.401286363601685	-0.0864902883768082
-1.27612507343292	0.0687339156866074	-3.59325194358826	0.259906679391861	0.401263266801834	-0.0859744921326637
-1.27296388149261	0.06961390376091	-3.59855222702026	0.260062098503113	0.401380717754364	-0.0854560136795044
-1.27094197273254	0.0726332515478134	-3.61353015899658	0.260227292776108	0.401436895132065	-0.0849475339055061
-1.26924681663513	0.0739109143614769	-3.60890197753906	0.260354101657867	0.401543438434601	-0.0845606327056885
-1.26287078857422	0.0753282457590103	-3.59873414039612	0.260534435510635	0.401557415723801	-0.0842597037553787
-1.26008915901184	0.0764722377061844	-3.59806537628174	0.260742008686066	0.401691883802414	-0.0838961079716682
-1.26023972034454	0.0770456194877625	-3.60025596618652	0.260862648487091	0.401821255683899	-0.0835260823369026
-1.25782859325409	0.0782851874828339	-3.60405445098877	0.261022001504898	0.401969492435455	-0.0831811726093292
-1.25916254520416	0.0806082263588905	-3.61744523048401	0.261235505342484	0.402081489562988	-0.082793116569519
-1.25684702396393	0.0862227380275726	-3.63847231864929	0.261553406715393	0.402276933193207	-0.0823773145675659
-1.25638806819916	0.0903171375393867	-3.64332151412964	0.261779427528381	0.402556508779526	-0.0821433216333389
-1.25326287746429	0.0935990661382675	-3.64981770515442	0.261994063854218	0.402708202600479	-0.0819972828030586
-1.25472068786621	0.0940752103924751	-3.6451141834259	0.262210875749588	0.402924180030823	-0.081722266972065
-1.25114750862122	0.0945812612771988	-3.64795517921448	0.26228192448616	0.403126090764999	-0.0815350934863091
-1.2522599697113	0.0954318195581436	-3.65276074409485	0.262527972459793	0.403340727090836	-0.0813038051128387
-1.25205981731415	0.0952966958284378	-3.65684175491333	0.262609630823135	0.403499245643616	-0.0811129584908485
-1.25254285335541	0.0958709344267845	-3.66493988037109	0.26284795999527	0.40364682674408	-0.0809438973665237
-1.25157582759857	0.0972684547305107	-3.66852283477783	0.262985289096832	0.40390282869339	-0.0808133631944656
-1.25207579135895	0.0960743725299835	-3.67139935493469	0.263088554143906	0.404047816991806	-0.0806925892829895
-1.25315940380096	0.0916416049003601	-3.66438603401184	0.263207167387009	0.404259115457535	-0.0805833265185356
-1.25379157066345	0.0921277105808258	-3.6688129901886	0.263286203145981	0.404372066259384	-0.0804911777377129
-1.25465786457062	0.0940800458192825	-3.66867232322693	0.263484746217728	0.404630422592163	-0.0804346799850464
-1.25549101829529	0.0958720222115517	-3.67715048789978	0.26367661356926	0.404829293489456	-0.0804204493761063
-1.25458157062531	0.100878044962883	-3.6785295009613	0.263795346021652	0.405081927776337	-0.0805448070168495
-1.25620770454407	0.104098550975323	-3.65861010551453	0.26387482881546	0.405318200588226	-0.0806503295898438
-1.2522805929184	0.101585485041142	-3.63396286964417	0.263851314783096	0.405369132757187	-0.0808005705475807
-1.25750875473022	0.0950650945305824	-3.62860441207886	0.263875484466553	0.405466109514236	-0.0807691887021065
-1.26418197154999	0.0919258370995522	-3.64052820205688	0.263873994350433	0.405526995658875	-0.0806825459003448
-1.26379668712616	0.093159481883049	-3.65261220932007	0.263897836208344	0.405635088682175	-0.0807416960597038
-1.267946600914	0.0987796932458878	-3.67340517044067	0.264018595218658	0.405781656503677	-0.0806773975491524
-1.26986110210419	0.10465569794178	-3.68518877029419	0.264104276895523	0.405877500772476	-0.0809269696474075
-1.26844239234924	0.10651446133852	-3.67751622200012	0.264017134904861	0.405942529439926	-0.081148236989975
-1.26653110980988	0.10471136868	-3.65461421012878	0.263925164937973	0.40593945980072	-0.0813784152269363
-1.27051723003387	0.0976311564445496	-3.64285683631897	0.263802856206894	0.405880033969879	-0.0814338177442551
-1.27300930023193	0.0940750911831856	-3.63926768302917	0.263662606477737	0.405841320753098	-0.0814688950777054
-1.2745635509491	0.0944683626294136	-3.63556504249573	0.263492226600647	0.405705720186234	-0.0815267488360405
-1.27713310718536	0.0934443920850754	-3.6349081993103	0.263365745544434	0.405627846717834	-0.0816328078508377
-1.27742087841034	0.0953486487269402	-3.62639236450195	0.263250052928925	0.405542939901352	-0.0818801745772362
-1.27686679363251	0.0941528081893921	-3.63255405426025	0.263084977865219	0.405455946922302	-0.0819565579295158
-1.27824592590332	0.0972946509718895	-3.63543438911438	0.263004750013351	0.405295014381409	-0.0822083577513695
-1.27744019031525	0.0995903313159943	-3.63027238845825	0.262820094823837	0.405070215463638	-0.0822395980358124
-1.2791485786438	0.0967365279793739	-3.63241934776306	0.262568563222885	0.404894381761551	-0.0822822004556656
-1.27732276916504	0.0988519713282585	-3.63169455528259	0.262416690587997	0.404659122228622	-0.0822352841496468
-1.27858185768127	0.0970158353447914	-3.62888121604919	0.262109756469727	0.404454559087753	-0.0822589993476868
-1.2754989862442	0.0988935977220535	-3.61509132385254	0.261908203363419	0.40406346321106	-0.0822010114789009
-1.27490592002869	0.0933767631649971	-3.61501240730286	0.261562556028366	0.403921097517014	-0.0820847824215889
-1.27644085884094	0.0955330953001976	-3.61099314689636	0.261255651712418	0.403547465801239	-0.0819218978285789
-1.27451658248901	0.0970058441162109	-3.60200595855713	0.261018633842468	0.403229117393494	-0.0818256810307503
-1.27445328235626	0.0933023318648338	-3.59920215606689	0.260773748159409	0.402860552072525	-0.0816320329904556
-1.27323055267334	0.095329724252224	-3.59317207336426	0.26051652431488	0.402470827102661	-0.081507496535778
-1.26936554908752	0.101031981408596	-3.5901505947113	0.260194808244705	0.402226448059082	-0.0813791379332542
-1.26720356941223	0.101261094212532	-3.59231615066528	0.259873270988464	0.401803076267242	-0.0811895504593849
-1.26773524284363	0.0996209308505058	-3.58671927452087	0.259621381759644	0.401476830244064	-0.0809754952788353
-1.26562738418579	0.103574842214584	-3.58299612998962	0.259389758110046	0.401136964559555	-0.0807666629552841
-1.26249825954437	0.104823216795921	-3.58025646209717	0.259069383144379	0.400820881128311	-0.0805795043706894
-1.26331067085266	0.107410319149494	-3.57690095901489	0.258776754140854	0.400442957878113	-0.0804109424352646
-1.25914311408997	0.102913446724415	-3.56013894081116	0.258447408676147	0.399931252002716	-0.0801789462566376
-1.25903820991516	0.103514447808266	-3.55946373939514	0.258238524198532	0.399598211050034	-0.0798961967229843
-1.25624716281891	0.106325201690197	-3.55852723121643	0.257969439029694	0.399279117584229	-0.0797304436564446
-1.25264728069305	0.10875641554594	-3.56262516975403	0.257721751928329	0.39898157119751	-0.0796380713582039
-1.25269317626953	0.110446341335773	-3.56242084503174	0.257485091686249	0.398651361465454	-0.0793935656547546
-1.24999368190765	0.110652580857277	-3.56096124649048	0.257226645946503	0.398315668106079	-0.0791793838143349
-1.24668323993683	0.116928845643997	-3.56360268592834	0.256992936134338	0.397934585809708	-0.0788759812712669
-1.24963772296906	0.117280125617981	-3.57695174217224	0.256866037845612	0.397759586572647	-0.0785207822918892
-1.24776208400726	0.113951578736305	-3.58828449249268	0.256670147180557	0.397350698709488	-0.0781038850545883
-1.24523854255676	0.112825512886047	-3.57871413230896	0.256395488977432	0.397082388401031	-0.0777745023369789
-1.24036312103271	0.112454369664192	-3.5777599811554	0.2562175989151	0.396832942962646	-0.0775645151734352
-1.23707413673401	0.110272660851479	-3.57419323921204	0.256092399358749	0.396508187055588	-0.077311672270298
-1.2342973947525	0.111502803862095	-3.57230877876282	0.255942940711975	0.396267950534821	-0.0770237073302269
-1.23025703430176	0.106469117105007	-3.56766963005066	0.255743741989136	0.396027147769928	-0.0766933485865593
-1.22483539581299	0.102873079478741	-3.56556797027588	0.255593568086624	0.395835101604462	-0.0764473527669907
-1.21889197826385	0.0996478646993637	-3.54401969909668	0.255466789007187	0.395567625761032	-0.0761826559901237
-1.20831763744354	0.0953424200415611	-3.51967287063599	0.255269140005112	0.395380169153214	-0.0760969147086143
-1.20156192779541	0.0995921045541763	-3.51568818092346	0.255324512720108	0.395250111818314	-0.0759696066379547
-1.19507467746735	0.100831031799316	-3.51821041107178	0.255334377288818	0.395133018493652	-0.0756508782505989
-1.18989908695221	0.10095588862896	-3.52075433731079	0.255298763513565	0.394997209310532	-0.0754078179597855
-1.18479764461517	0.0973410606384277	-3.52491211891174	0.255378097295761	0.394815236330032	-0.0750535652041435
-1.17747163772583	0.0966944247484207	-3.54860305786133	0.255405694246292	0.394767731428146	-0.0745702609419823
-1.17586421966553	0.0916823372244835	-3.55650949478149	0.255473077297211	0.394585579633713	-0.0742000117897987
-1.17132222652435	0.0894125774502754	-3.55797433853149	0.255513817071915	0.394518613815308	-0.0737763196229935
-1.16158640384674	0.0870682373642921	-3.55865454673767	0.255574971437454	0.394453346729279	-0.073511503636837
-1.15485620498657	0.0842100903391838	-3.56048607826233	0.255657106637955	0.394338458776474	-0.0731580406427383
-1.15162837505341	0.076945535838604	-3.54888391494751	0.255719691514969	0.394231468439102	-0.0727847293019295
-1.14194858074188	0.0707401856780052	-3.52859926223755	0.255832821130753	0.394125461578369	-0.0725366100668907
-1.13374817371368	0.0685586482286453	-3.52010059356689	0.256005316972733	0.394083887338638	-0.0722289457917213
-1.1274288892746	0.0672721415758133	-3.52959227561951	0.256200611591339	0.394002288579941	-0.0717504769563675
-1.12076699733734	0.0630838945508003	-3.53525137901306	0.256375432014465	0.3940269947052	-0.0713557824492455
-1.10949969291687	0.0634298175573349	-3.51831746101379	0.256693363189697	0.39401775598526	-0.0711531415581703
-1.09804856777191	0.0628296583890915	-3.52020692825317	0.256903678178787	0.393967419862747	-0.0708542689681053
-1.09155106544495	0.0609787032008171	-3.51557326316834	0.25724983215332	0.393974483013153	-0.0704591199755669
-1.08945858478546	0.0566355101764202	-3.52319836616516	0.257509231567383	0.394003033638	-0.0699217319488525
-1.08545470237732	0.0527708306908607	-3.53263759613037	0.257906883955002	0.394013285636902	-0.0695093348622322
-1.07904660701752	0.0509225279092789	-3.53099989891052	0.25820979475975	0.394070148468018	-0.0691542997956276
-1.07221531867981	0.0505599491298199	-3.52344036102295	0.258641630411148	0.394143491983414	-0.0689115524291992
-1.06441104412079	0.050044160336256	-3.53230285644531	0.258979290723801	0.394180685281754	-0.0685082972049713
-1.06374895572662	0.0461362339556217	-3.54245638847351	0.259409129619598	0.394224762916565	-0.0680027306079865
-1.05802500247955	0.044851940125227	-3.55747365951538	0.259990155696869	0.394328385591507	-0.067607656121254
-1.05237829685211	0.040334727615118	-3.56105756759644	0.260345131158829	0.394428551197052	-0.0673368945717812
-1.0441722869873	0.0391076914966106	-3.54966282844543	0.260808616876602	0.394451469182968	-0.0670772045850754
-1.04164934158325	0.0371840484440327	-3.54999613761902	0.261269748210907	0.394603878259659	-0.0668778344988823
-1.03069412708282	0.0401648432016373	-3.54426836967468	0.261754006147385	0.394764274358749	-0.0666162520647049
-1.02997410297394	0.0406458713114262	-3.55122447013855	0.262353658676147	0.394948929548264	-0.066473975777626
-1.02337551116943	0.0426811128854752	-3.55921626091003	0.262951523065567	0.395030915737152	-0.0662063732743263
-1.0240980386734	0.0452999584376812	-3.57049965858459	0.263567298650742	0.395262867212296	-0.0659140422940254
-1.01450574398041	0.0416445285081863	-3.56988954544067	0.263986349105835	0.395353138446808	-0.0656116455793381
-1.01380336284637	0.0350185744464397	-3.56569910049438	0.264549046754837	0.395472347736359	-0.0652293935418129
-1.01321625709534	0.0311204995959997	-3.56194496154785	0.265048027038574	0.395517587661743	-0.0648482143878937
-1.01202869415283	0.0318100526928902	-3.57362365722656	0.265601515769959	0.395616471767426	-0.0645612329244614
-1.00939846038818	0.0281752366572618	-3.57341766357422	0.266144067049026	0.395806908607483	-0.0644148215651512
-1.00498807430267	0.031072985380888	-3.5687849521637	0.266733556985855	0.395939648151398	-0.0643412545323372
-1.00448405742645	0.0328441187739372	-3.57744169235229	0.267340660095215	0.3961121737957	-0.0641700550913811
-1.00330352783203	0.0289570316672325	-3.57953310012817	0.267870366573334	0.39631849527359	-0.0640091896057129
-1.01038205623627	0.0285875871777534	-3.58929800987244	0.268472909927368	0.396446168422699	-0.0638067722320557
-1.01076078414917	0.028987156227231	-3.61052489280701	0.269171744585037	0.396557003259659	-0.0635509192943573
-1.00976836681366	0.0270645841956139	-3.61650609970093	0.269632518291473	0.396786391735077	-0.0634491294622421
-1.01136982440948	0.0274200234562159	-3.61336922645569	0.270228445529938	0.396934270858765	-0.0634718239307404
-1.01526844501495	0.0295732617378235	-3.61904811859131	0.27074408531189	0.397130489349365	-0.0634233877062798
-1.0211740732193	0.0339892841875553	-3.64367389678955	0.271520763635635	0.397352963685989	-0.0632826760411263
-1.01843655109406	0.0390377901494503	-3.64909648895264	0.272070348262787	0.397560834884644	-0.0632368251681328
-1.02341425418854	0.0407432951033115	-3.65710425376892	0.272586643695831	0.397817075252533	-0.0631946921348572
-1.02728819847107	0.0470536798238754	-3.65200543403625	0.273322910070419	0.397966116666794	-0.0632080063223839
-1.03123939037323	0.0498595423996449	-3.63367486000061	0.273736476898193	0.398185342550278	-0.0633562728762627
-1.03370642662048	0.0532486326992512	-3.61008977890015	0.274191379547119	0.398251622915268	-0.0633323788642883
-1.04172790050507	0.0547881424427032	-3.61297130584717	0.27470850944519	0.398420125246048	-0.0633224099874496
-1.04639160633087	0.0604603290557861	-3.62173581123352	0.275213837623596	0.398654818534851	-0.0631454586982727
-1.05326199531555	0.0578926540911198	-3.62400269508362	0.275676250457764	0.398802876472473	-0.0628936439752579
-1.06179106235504	0.0669309943914413	-3.65431237220764	0.276326358318329	0.398899972438812	-0.0625424608588219
-1.06907689571381	0.0735952630639076	-3.67994284629822	0.276849210262299	0.399209916591644	-0.0625224709510803
-1.07840204238892	0.084226556122303	-3.68946719169617	0.277350395917892	0.399361163377762	-0.0624126903712749
-1.07968413829803	0.0914531350135803	-3.68208312988281	0.277781516313553	0.399577170610428	-0.0624860189855099
-1.08415746688843	0.0960354059934616	-3.65624976158142	0.27817639708519	0.399716079235077	-0.0624347515404224
-1.0952969789505	0.0950256139039993	-3.65585088729858	0.278476744890213	0.399799197912216	-0.0620604306459427
-1.10437834262848	0.107255294919014	-3.68503093719482	0.279027670621872	0.400020569562912	-0.0617093481123447
-1.11161494255066	0.120429918169975	-3.69385051727295	0.279631942510605	0.400330990552902	-0.0616124123334885
-1.11783587932587	0.128258377313614	-3.67301630973816	0.280026823282242	0.400476306676865	-0.06159932538867
-1.12320971488953	0.138037726283073	-3.66279816627502	0.280375212430954	0.40055900812149	-0.0615069568157196
-1.13356173038483	0.143065109848976	-3.65669512748718	0.280821830034256	0.400727689266205	-0.0613494701683521
-1.14150285720825	0.150163874030113	-3.65347814559937	0.28110858798027	0.400842517614365	-0.0611512064933777
-1.15357744693756	0.153643295168877	-3.67295527458191	0.281477630138397	0.400932312011719	-0.0606595426797867
-1.16408038139343	0.167397543787956	-3.71090579032898	0.282019376754761	0.401159077882767	-0.0603084824979305
-1.17293906211853	0.182644248008728	-3.717942237854	0.282474309206009	0.401417911052704	-0.0602412521839142
-1.17739021778107	0.19307616353035	-3.70344924926758	0.28285875916481	0.401597410440445	-0.0601196065545082
-1.18539273738861	0.198715001344681	-3.69502425193787	0.283191174268723	0.401768326759338	-0.060033243149519
-1.1994560956955	0.200572595000267	-3.67972612380981	0.283411294221878	0.401829212903976	-0.0595935471355915
-1.20930778980255	0.21242293715477	-3.71691632270813	0.283830791711807	0.402035504579544	-0.0590765029191971
-1.22089421749115	0.228890031576157	-3.73382687568665	0.284346550703049	0.402323991060257	-0.0588386803865433
-1.2277946472168	0.239528492093086	-3.7178156375885	0.284683525562286	0.402576923370361	-0.0587699823081493
-1.23397672176361	0.24895441532135	-3.68629288673401	0.284871727228165	0.402604699134827	-0.0586933828890324
-1.24611568450928	0.250991880893707	-3.69399404525757	0.285112291574478	0.402791261672974	-0.0583206154406071
-1.25963258743286	0.261260151863098	-3.71816515922546	0.285408109426498	0.402931332588196	-0.0579683519899845
-1.27090799808502	0.280946165323257	-3.73538327217102	0.285843282938004	0.403212130069733	-0.0578094720840454
-1.27546775341034	0.293145418167114	-3.72394347190857	0.286134988069534	0.403409600257874	-0.0579494088888168
-1.28531205654144	0.296822041273117	-3.69789123535156	0.286253929138184	0.403497517108917	-0.0578082986176014
-1.30120325088501	0.304417669773102	-3.70749974250793	0.286578387022018	0.403642147779465	-0.0574875511229038
-1.31338536739349	0.315861880779266	-3.73666429519653	0.286765724420547	0.403892338275909	-0.0572505258023739
-1.32170808315277	0.332147181034088	-3.72418260574341	0.28709414601326	0.404041528701782	-0.057366605848074
-1.33130383491516	0.336919158697128	-3.699223279953	0.287086457014084	0.404094129800797	-0.0574766919016838
-1.34898102283478	0.343009293079376	-3.71377849578857	0.28721159696579	0.404075622558594	-0.0573318712413311
-1.36504673957825	0.354322046041489	-3.74195647239685	0.287337064743042	0.404291957616806	-0.0574153028428555
-1.36931991577148	0.369985282421112	-3.71514177322388	0.287326335906982	0.404435068368912	-0.0577259175479412
-1.3869868516922	0.372771322727203	-3.70250773429871	0.287306576967239	0.404470443725586	-0.0577213577926159
-1.40048408508301	0.377770632505417	-3.70668339729309	0.287316471338272	0.404398828744888	-0.0577004998922348
-1.41581881046295	0.390492528676987	-3.73381876945496	0.287433505058289	0.404454469680786	-0.0575912483036518
-1.42487347126007	0.402122855186462	-3.7249014377594	0.287421226501465	0.404603660106659	-0.0579538233578205
-1.43494319915771	0.407466173171997	-3.68607473373413	0.287187248468399	0.40445539355278	-0.0583875738084316
-1.45466208457947	0.412699431180954	-3.69737935066223	0.286993592977524	0.404374808073044	-0.0584542639553547
-1.4672646522522	0.423293679952621	-3.73263621330261	0.28694686293602	0.404402583837509	-0.0586144030094147
-1.48117887973785	0.435920387506485	-3.72879362106323	0.286826133728027	0.404408544301987	-0.0591952055692673
-1.49273478984833	0.439475476741791	-3.69978928565979	0.286472648382187	0.404273808002472	-0.0597385242581367
-1.50704753398895	0.439604192972183	-3.68671131134033	0.286213785409927	0.40410840511322	-0.0600259676575661
-1.5234237909317	0.445578128099442	-3.6955714225769	0.285906136035919	0.403988599777222	-0.060218695551157
-1.53752839565277	0.451686352491379	-3.70230007171631	0.285581916570663	0.403862208127975	-0.0605671554803848
-1.55042040348053	0.459616124629974	-3.70754647254944	0.285303175449371	0.403698056936264	-0.0610262490808964
-1.56535005569458	0.471353381872177	-3.71567678451538	0.285042226314545	0.403615981340408	-0.0615355111658573
-1.57517230510712	0.479624211788177	-3.70300841331482	0.284682333469391	0.403501212596893	-0.062230609357357
-1.58524882793427	0.482183992862701	-3.6633734703064	0.284115374088287	0.403317511081696	-0.0627966523170471
-1.60085225105286	0.479826003313065	-3.66090607643127	0.283612102270126	0.403024792671204	-0.063212163746357
-1.61537027359009	0.483661234378815	-3.66080832481384	0.283074855804443	0.402808129787445	-0.0635785460472107
-1.62824809551239	0.487474054098129	-3.66257262229919	0.282585293054581	0.402565985918045	-0.0640095621347427
-1.63710927963257	0.493434637784958	-3.66409826278687	0.28206193447113	0.40235561132431	-0.0645468831062317
-1.64950788021088	0.504131138324738	-3.67713475227356	0.281603425741196	0.402166604995728	-0.0649766847491264
-1.6634978055954	0.512332320213318	-3.68828773498535	0.281237125396729	0.402013570070267	-0.0656076893210411
-1.66824424266815	0.518433094024658	-3.67667841911316	0.280617535114288	0.401746720075607	-0.06625746935606
-1.67904937267303	0.524216055870056	-3.66823172569275	0.280154913663864	0.401496082544327	-0.0668370425701141
-1.69242608547211	0.528353095054626	-3.6552107334137	0.279574632644653	0.401199400424957	-0.0674740597605705
-1.70084977149963	0.529243946075439	-3.64718270301819	0.278990030288696	0.40095454454422	-0.0680001452565193
-1.70922613143921	0.529300630092621	-3.62803792953491	0.278339773416519	0.400643646717072	-0.0685803890228271
-1.71970617771149	0.531718969345093	-3.61880731582642	0.277741134166718	0.400343120098114	-0.0690056309103966
-1.72797453403473	0.532623171806335	-3.60501265525818	0.277062803506851	0.400068283081055	-0.0694282129406929
-1.74261260032654	0.530341267585754	-3.60785055160522	0.276609182357788	0.399742543697357	-0.0697593465447426
-1.75282752513885	0.533360123634338	-3.61690735816956	0.276121526956558	0.399495244026184	-0.0700140967965126
-1.75671422481537	0.536739408969879	-3.62179732322693	0.27553403377533	0.399320423603058	-0.0703619942069054
-1.763423204422	0.538105905056	-3.61766314506531	0.27498272061348	0.399113327264786	-0.0707092359662056
-1.76886200904846	0.541574060916901	-3.61788773536682	0.274561792612076	0.398898810148239	-0.0709881335496902
-1.77202129364014	0.546667397022247	-3.62841796875	0.27425554394722	0.398769468069077	-0.0711785852909088
-1.77329885959625	0.553812325000763	-3.61989164352417	0.273717612028122	0.398652136325836	-0.071469321846962
-1.77671432495117	0.554575979709625	-3.60930824279785	0.27330493927002	0.398523688316345	-0.0716820880770683
-1.77417504787445	0.556387722492218	-3.6154944896698	0.272901922464371	0.398382961750031	-0.071870431303978
-1.7731032371521	0.556691586971283	-3.59711694717407	0.272458851337433	0.398349583148956	-0.0721695199608803
-1.77238523960114	0.555766820907593	-3.57622218132019	0.272021949291229	0.398202359676361	-0.0725094154477119
-1.77551221847534	0.559706747531891	-3.5744731426239	0.27170205116272	0.398087680339813	-0.0728330239653587
-1.77847647666931	0.556347668170929	-3.57063937187195	0.271385878324509	0.398106008768082	-0.0733178704977036
-1.78449440002441	0.551761448383331	-3.56551861763	0.27103129029274	0.398011326789856	-0.073860339820385
-1.79308843612671	0.550071060657501	-3.5591185092926	0.270825415849686	0.397934675216675	-0.0742938593029976
-1.79885721206665	0.547747910022736	-3.55712366104126	0.270608931779861	0.397992491722107	-0.0750019699335098
-1.805255651474	0.55050927400589	-3.55700254440308	0.270494878292084	0.398054540157318	-0.0755369886755943
-1.811652302742	0.549596190452576	-3.56181859970093	0.270340114831924	0.398103266954422	-0.075992539525032
-1.81392347812653	0.54903519153595	-3.56508278846741	0.270301133394241	0.398160189390183	-0.0764452591538429
-1.81786382198334	0.549640774726868	-3.56925773620605	0.270224720239639	0.398168712854385	-0.0767913907766342
-1.82188069820404	0.546282231807709	-3.55896854400635	0.270229429006577	0.398329049348831	-0.0770572423934937
-1.8242039680481	0.541861355304718	-3.56059885025024	0.27010178565979	0.398350387811661	-0.0771734938025475
-1.82301735877991	0.542448878288269	-3.55762195587158	0.270178437232971	0.398521959781647	-0.0773078203201294
-1.82330572605133	0.543375253677368	-3.55906867980957	0.270236879587173	0.398656249046326	-0.07740668207407
-1.82106518745422	0.53964239358902	-3.56035351753235	0.27026304602623	0.398788064718246	-0.0774385705590248
-1.82070291042328	0.538375198841095	-3.56231951713562	0.270461976528168	0.399021804332733	-0.0773814022541046
-1.82585036754608	0.536980211734772	-3.57810282707214	0.270622819662094	0.39908292889595	-0.0771464556455612
-1.82111144065857	0.534350097179413	-3.59883570671082	0.270804554224014	0.399240046739578	-0.0770136490464211
-1.81717240810394	0.535006046295166	-3.6073751449585	0.271007269620895	0.399459093809128	-0.0768394395709038
-1.81370973587036	0.531753599643707	-3.60964941978455	0.271280765533447	0.399640947580338	-0.0766213983297348
-1.80846583843231	0.532821774482727	-3.61068916320801	0.271479338407516	0.399825036525726	-0.076416127383709
-1.80157804489136	0.532261371612549	-3.63058924674988	0.271802723407745	0.40005362033844	-0.0761619210243225
-1.79140388965607	0.538623094558716	-3.6232442855835	0.272136747837067	0.400260090827942	-0.0760468170046806
-1.78375422954559	0.535765469074249	-3.61144638061523	0.272351980209351	0.400454968214035	-0.0758585929870605
-1.77547919750214	0.530286312103271	-3.60529208183289	0.272589802742004	0.400657624006271	-0.0755794867873192
-1.76831042766571	0.526547610759735	-3.61216163635254	0.272948026657104	0.400779962539673	-0.0753437355160713
-1.75773417949677	0.52399343252182	-3.60690975189209	0.27324765920639	0.400905102491379	-0.0749821364879608
-1.74955654144287	0.516529440879822	-3.60001063346863	0.273481875658035	0.401025801897049	-0.0746424347162247
-1.74417638778687	0.50729238986969	-3.60895442962646	0.273773610591888	0.401075512170792	-0.0741441994905472
-1.73958492279053	0.506446182727814	-3.6359007358551	0.27415943145752	0.40124973654747	-0.0736851096153259
-1.73068904876709	0.506038665771484	-3.64895534515381	0.274523347616196	0.401391714811325	-0.073367677628994
-1.71918201446533	0.500994265079498	-3.65038299560547	0.274793356657028	0.401509284973145	-0.0730886682868004
-1.70990014076233	0.497444748878479	-3.65750741958618	0.275188535451889	0.401611983776093	-0.0728292539715767
-1.70317673683167	0.489605814218521	-3.65783858299255	0.275497287511826	0.401701003313065	-0.0725911036133766
-1.69062662124634	0.486081123352051	-3.66015791893005	0.275753617286682	0.401832163333893	-0.0723186135292053
-1.68001997470856	0.486520737409592	-3.65609955787659	0.276078581809998	0.401816159486771	-0.0721441358327866
-1.66747510433197	0.480922073125839	-3.64821434020996	0.276389211416245	0.40192773938179	-0.0720842108130455
-1.65743255615234	0.474316596984863	-3.63336086273193	0.276506453752518	0.401966899633408	-0.0720889568328857
-1.64967238903046	0.460375964641571	-3.61515021324158	0.27669957280159	0.401924431324005	-0.0718718841671944
-1.64012157917023	0.450455576181412	-3.62626051902771	0.276888340711594	0.401772111654282	-0.0715710744261742
-1.63592028617859	0.442595541477203	-3.64833569526672	0.277197927236557	0.401829153299332	-0.0714610889554024
-1.62677025794983	0.44352251291275	-3.66783261299133	0.277452349662781	0.401881992816925	-0.0713729709386826
-1.60957193374634	0.440358340740204	-3.66280341148376	0.277627021074295	0.401904404163361	-0.0715360715985298
-1.60291683673859	0.432198703289032	-3.65067291259766	0.27779158949852	0.401906996965408	-0.0716858357191086
-1.59092175960541	0.420020073652267	-3.63472390174866	0.277866750955582	0.401719242334366	-0.0717246979475021
-1.58208823204041	0.408476769924164	-3.62404417991638	0.277831047773361	0.401645243167877	-0.0716449469327927
-1.57416129112244	0.396826326847076	-3.63607001304626	0.277982831001282	0.401499420404434	-0.0714620873332024
-1.56625938415527	0.3915656208992	-3.66006302833557	0.278226763010025	0.401454478502274	-0.0713019669055939
-1.55427467823029	0.394287884235382	-3.66673898696899	0.278342604637146	0.401393502950668	-0.0714165940880775
-1.54473900794983	0.381822556257248	-3.63151597976685	0.278353780508041	0.401286154985428	-0.0716961473226547
-1.53351497650146	0.371033608913422	-3.61732769012451	0.278319150209427	0.401018530130386	-0.0716556385159492
-1.52367401123047	0.359564125537872	-3.63120341300964	0.27830582857132	0.400917708873749	-0.0715082585811615
-1.52063965797424	0.351000398397446	-3.64939117431641	0.278429955244064	0.400775671005249	-0.0714904889464378
-1.51072895526886	0.346074461936951	-3.64737892150879	0.278496831655502	0.400671452283859	-0.0714917406439781
-1.50129127502441	0.337014943361282	-3.65354442596436	0.278474926948547	0.400509923696518	-0.0714732483029366
-1.49040377140045	0.333122134208679	-3.66693615913391	0.278643637895584	0.400487095117569	-0.0715611055493355
-1.48122501373291	0.331480294466019	-3.66824817657471	0.278739839792252	0.400358915328979	-0.0717617720365524
-1.46822190284729	0.319964826107025	-3.65580487251282	0.278676480054855	0.40023285150528	-0.0719479396939278
-1.45824372768402	0.315382391214371	-3.64895606040955	0.278714835643768	0.40003713965416	-0.0720177590847015
-1.44718992710114	0.309143632650375	-3.65274572372437	0.278709679841995	0.399921864271164	-0.0720916166901588
-1.43846642971039	0.300513386726379	-3.64296102523804	0.278756558895111	0.399813622236252	-0.0721113681793213
-1.42708575725555	0.28847461938858	-3.63508057594299	0.278607457876205	0.399657398462296	-0.0720953792333603
-1.41822755336761	0.278043180704117	-3.61587285995483	0.278584539890289	0.399485528469086	-0.0719999521970749
-1.40811038017273	0.265732169151306	-3.62613248825073	0.278543800115585	0.399278193712235	-0.0717119127511978
-1.40405225753784	0.259843289852142	-3.64943480491638	0.278604239225388	0.399128645658493	-0.0715013965964317
-1.3903568983078	0.261195629835129	-3.65597200393677	0.278741359710693	0.399050056934357	-0.0713194012641907
-1.37524306774139	0.257914900779724	-3.64914727210999	0.278801739215851	0.399023532867432	-0.071343868970871
-1.36444401741028	0.251769483089447	-3.62028884887695	0.278812915086746	0.39886662364006	-0.071296401321888
-1.35281765460968	0.239708796143532	-3.61466574668884	0.278625041246414	0.398760795593262	-0.0710623636841774
-1.34448230266571	0.232540994882584	-3.61516761779785	0.278589487075806	0.398576587438583	-0.0706176534295082
-1.33684396743774	0.226153433322906	-3.64198279380798	0.278697371482849	0.398566246032715	-0.0702627301216125
-1.327268242836	0.225353822112083	-3.65141201019287	0.278725236654282	0.39843761920929	-0.0699720680713654
-1.3157160282135	0.221899673342705	-3.65319871902466	0.278740286827087	0.398280739784241	-0.0697469413280487
-1.30426871776581	0.220704272389412	-3.65506267547607	0.27883979678154	0.39827898144722	-0.0695217177271843
-1.29397070407867	0.218539640307426	-3.64888405799866	0.278833240270615	0.398208677768707	-0.0694537088274956
-1.27893698215485	0.215249344706535	-3.63287568092346	0.278741806745529	0.398124754428864	-0.0694137439131737
-1.27024269104004	0.205583468079567	-3.60670685768127	0.278617590665817	0.397961348295212	-0.0691201835870743
-1.25813293457031	0.196781262755394	-3.60897088050842	0.278579115867615	0.397792220115662	-0.0688706487417221
-1.25189077854156	0.191510364413261	-3.60631561279297	0.27860814332962	0.397664129734039	-0.0685971304774284
-1.24211990833282	0.18761895596981	-3.60570669174194	0.278599739074707	0.397568076848984	-0.0683912038803101
-1.23232507705688	0.179775953292847	-3.61146926879883	0.278503566980362	0.397447913885117	-0.0680893361568451
-1.22728133201599	0.179162412881851	-3.63072419166565	0.278532028198242	0.397380858659744	-0.0676714181900024
-1.21853280067444	0.180724039673805	-3.64851856231689	0.278663039207459	0.397385120391846	-0.0674913376569748
-1.2053028345108	0.180382207036018	-3.6272087097168	0.278582394123077	0.397286713123322	-0.0674610808491707
-1.19617223739624	0.179821252822876	-3.61851072311401	0.278571158647537	0.397171825170517	-0.0672449842095375
-1.18897092342377	0.168401211500168	-3.59465336799622	0.278449028730392	0.397017329931259	-0.0671296417713165
-1.18129181861877	0.162447780370712	-3.60517525672913	0.278323531150818	0.396752595901489	-0.0666952952742577
-1.17934238910675	0.157529830932617	-3.62443661689758	0.278322577476501	0.396743297576904	-0.0664067789912224
-1.1724648475647	0.160339191555977	-3.63878726959229	0.278361052274704	0.396646976470947	-0.0662628561258316
-1.16172409057617	0.161688968539238	-3.64483284950256	0.278282016515732	0.396586894989014	-0.0662154480814934
-1.15188372135162	0.156536340713501	-3.63356351852417	0.278215795755386	0.396507889032364	-0.0662682428956032
-1.14467394351959	0.157012656331062	-3.6242241859436	0.278158038854599	0.396372199058533	-0.0662607103586197
-1.14252972602844	0.146740481257439	-3.59979319572449	0.278040379285812	0.396271079778671	-0.0662451088428497
-1.13687312602997	0.140158697962761	-3.59123635292053	0.277799993753433	0.396078318357468	-0.0660712048411369
-1.13166451454163	0.135380923748016	-3.59256601333618	0.27775451540947	0.396002411842346	-0.0659655854105949
-1.12841832637787	0.132374227046967	-3.60056734085083	0.277622044086456	0.395869463682175	-0.0659422725439072
-1.12538278102875	0.131110057234764	-3.62343287467957	0.277640610933304	0.395804136991501	-0.0657132342457771
-1.12073194980621	0.137313395738602	-3.62318444252014	0.277732521295547	0.395804882049561	-0.065825417637825
-1.11246573925018	0.133874282240868	-3.5950493812561	0.277541488409042	0.395690679550171	-0.0659808292984962
-1.10747051239014	0.133433178067207	-3.58592939376831	0.277403354644775	0.395493388175964	-0.0660614296793938
-1.10484993457794	0.130055397748947	-3.58497667312622	0.277281165122986	0.395342022180557	-0.0660635828971863
-1.10385656356812	0.124698482453823	-3.58649873733521	0.277238994836807	0.395286679267883	-0.0661676600575447
-1.09815287590027	0.125163212418556	-3.58204078674316	0.277004301548004	0.395159065723419	-0.0662708058953285
-1.09496080875397	0.119221977889538	-3.57370567321777	0.276946604251862	0.394994139671326	-0.0663398653268814
-1.09788072109222	0.109417989850044	-3.56641960144043	0.276729881763458	0.394856929779053	-0.066460520029068
-1.09458255767822	0.105220012366772	-3.58153128623962	0.276467353105545	0.394590646028519	-0.0663894712924957
-1.09732496738434	0.107031621038914	-3.61099076271057	0.276564389467239	0.394548624753952	-0.0664396658539772
-1.09428536891937	0.109576091170311	-3.617755651474	0.276410967111588	0.394468039274216	-0.0667397752404213
-1.08491194248199	0.110411435365677	-3.6076877117157	0.276300638914108	0.394304364919662	-0.0670082792639732
-1.08740329742432	0.109185688197613	-3.60487151145935	0.276190191507339	0.394237011671066	-0.0672614872455597
-1.08322083950043	0.103862918913364	-3.59958958625793	0.27597251534462	0.394122332334518	-0.067475862801075
-1.07745671272278	0.0940302312374115	-3.57970929145813	0.275729298591614	0.393980473279953	-0.0677108466625214
-1.07788288593292	0.0873725861310959	-3.55988883972168	0.275451123714447	0.393704116344452	-0.0676804929971695
-1.07918858528137	0.0830267667770386	-3.58838272094727	0.275347501039505	0.393550127744675	-0.067664235830307
-1.08208811283112	0.0855550020933151	-3.60152530670166	0.27531698346138	0.393502533435822	-0.0677474737167358
-1.07416665554047	0.0887874141335487	-3.59833717346191	0.275243848562241	0.393478900194168	-0.0680181980133057
-1.07105278968811	0.0863177478313446	-3.58914351463318	0.275097727775574	0.393249720335007	-0.0682596564292908
-1.07326209545135	0.0853393748402596	-3.5683970451355	0.274981439113617	0.393231719732285	-0.0685521513223648
-1.06552171707153	0.0816861018538475	-3.55358552932739	0.274655967950821	0.392951875925064	-0.0688333138823509
-1.06659805774689	0.07564677298069	-3.5433714389801	0.274531781673431	0.392779529094696	-0.0690334439277649
-1.06567633152008	0.0735550373792648	-3.54196810722351	0.27435839176178	0.392599672079086	-0.069222554564476
-1.06685888767242	0.0721060410141945	-3.54056429862976	0.274256080389023	0.392503470182419	-0.069387711584568
-1.0650886297226	0.0693414658308029	-3.53684115409851	0.274059593677521	0.392374098300934	-0.0696238577365875
-1.06682062149048	0.0681863054633141	-3.53799176216125	0.27389869093895	0.392198920249939	-0.0698089674115181
-1.0693461894989	0.0601026937365532	-3.53806972503662	0.273743778467178	0.391994029283524	-0.0699160695075989
-1.07249474525452	0.0603206306695938	-3.551677942276	0.273631662130356	0.391862124204636	-0.0699384436011314
-1.07545602321625	0.061016209423542	-3.57405161857605	0.273588478565216	0.391739696264267	-0.070072166621685
-1.07283806800842	0.0652054771780968	-3.57975125312805	0.27351787686348	0.391653627157211	-0.0702994912862778
-1.07085490226746	0.0656090825796127	-3.57542967796326	0.273305624723434	0.391456007957459	-0.0705244019627571
-1.07514941692352	0.0642395913600922	-3.57383751869202	0.273153334856033	0.391295850276947	-0.0707673504948616
-1.07367050647736	0.068066880106926	-3.57387590408325	0.273089796304703	0.391188025474548	-0.0710991322994232
-1.07193779945374	0.062112458050251	-3.54441738128662	0.272923082113266	0.391071617603302	-0.0714838951826096
-1.07204306125641	0.0635561943054199	-3.53152990341187	0.272726863622665	0.390835016965866	-0.0716948732733727
-1.07459759712219	0.0590867958962917	-3.52976655960083	0.272566616535187	0.390682369470596	-0.0718318149447441
-1.07823395729065	0.0565859973430634	-3.51923561096191	0.272454828023911	0.390476137399673	-0.0719156861305237
-1.07934749126434	0.0571685768663883	-3.51683354377747	0.272372484207153	0.390398055315018	-0.0720973685383797
-1.0810854434967	0.0593357570469379	-3.51914596557617	0.272260218858719	0.390229016542435	-0.0722756609320641
-1.08035790920258	0.0682073459029198	-3.52218270301819	0.272229880094528	0.390061765909195	-0.0723428055644035
-1.08456861972809	0.0683645308017731	-3.53293132781982	0.272208422422409	0.389987826347351	-0.0724349543452263
-1.08475255966187	0.070059709250927	-3.5409243106842	0.272099375724792	0.389853209257126	-0.072528064250946
-1.0891420841217	0.0693777650594711	-3.54154753684998	0.272049903869629	0.389680415391922	-0.0725785866379738
-1.08865118026733	0.072950154542923	-3.54098749160767	0.271963179111481	0.389538317918777	-0.0726272985339165
-1.09444630146027	0.0719747468829155	-3.54862666130066	0.271964639425278	0.389409869909287	-0.0726346075534821
-1.09719574451447	0.0748198553919792	-3.54082441329956	0.271874338388443	0.389322966337204	-0.0727664828300476
-1.09512877464294	0.0732532292604446	-3.54092454910278	0.27176421880722	0.389201998710632	-0.0729026421904564
-1.09730803966522	0.075234942138195	-3.52738332748413	0.27165424823761	0.389001905918121	-0.0730661302804947
-1.09884369373322	0.0724581927061081	-3.50842261314392	0.271583944559097	0.388939291238785	-0.0732251182198524
-1.10499489307404	0.0650802850723267	-3.50188732147217	0.271438360214233	0.38873079419136	-0.0732045471668243
-1.10859990119934	0.0665695667266846	-3.51425647735596	0.27148649096489	0.38858836889267	-0.0731377005577087
-1.11463284492493	0.0721215233206749	-3.53129267692566	0.271595656871796	0.388629466295242	-0.073163203895092
-1.11761844158173	0.0790949314832687	-3.54300689697266	0.271643102169037	0.38863417506218	-0.0733662322163582
-1.11744511127472	0.0804524719715118	-3.5312192440033	0.271667540073395	0.388523191213608	-0.0736370980739594
-1.11752116680145	0.0822923332452774	-3.5144317150116	0.271645426750183	0.388481199741364	-0.0738835036754608
-1.12174475193024	0.0830654427409172	-3.51549935340881	0.271675199270248	0.388432145118713	-0.0740602388978004
-1.1265207529068	0.0846900567412376	-3.52049374580383	0.271717011928558	0.388370871543884	-0.0741115361452103
-1.13065755367279	0.090423546731472	-3.5137403011322	0.271767318248749	0.388359099626541	-0.0742838755249977
-1.13395059108734	0.0905660912394524	-3.51979923248291	0.271729618310928	0.388323456048965	-0.0743921622633934
-1.13792896270752	0.0914107412099838	-3.5194935798645	0.271851629018784	0.388324856758118	-0.0744407922029495
-1.14209473133087	0.0947964787483215	-3.52628588676453	0.271942138671875	0.388291984796524	-0.0744995027780533
-1.1504499912262	0.0960829555988312	-3.53608393669128	0.272001773118973	0.388321310281754	-0.0745023339986801
-1.15108585357666	0.0958453342318535	-3.540602684021	0.272110760211945	0.388343870639801	-0.0744614973664284
-1.15724515914917	0.0989512279629707	-3.53807139396667	0.272203534841537	0.388366550207138	-0.0744544640183449
-1.16205775737762	0.100469164550304	-3.54268956184387	0.272213459014893	0.388481646776199	-0.0744247362017632
-1.16407549381256	0.105639614164829	-3.54699182510376	0.272388845682144	0.388492286205292	-0.0744456052780151
-1.16661441326141	0.107986032962799	-3.54329705238342	0.272575527429581	0.388621836900711	-0.0744556486606598
-1.17050409317017	0.115524061024189	-3.53632950782776	0.272714257240295	0.388750344514847	-0.0745609179139137
-1.16950750350952	0.11847472935915	-3.52251625061035	0.272840797901154	0.388858944177628	-0.0746825784444809
-1.17400407791138	0.121668130159378	-3.50213241577148	0.27295708656311	0.388869762420654	-0.0747336745262146
-1.17858135700226	0.124259158968925	-3.50528120994568	0.273185312747955	0.389064192771912	-0.0747421756386757
-1.18194103240967	0.128107652068138	-3.51628518104553	0.273353815078735	0.389184802770615	-0.0747011601924896
-1.1876528263092	0.131800130009651	-3.51425004005432	0.273537278175354	0.389319181442261	-0.074689008295536
-1.19061291217804	0.132255926728249	-3.50536894798279	0.27367427945137	0.389404863119125	-0.0747174099087715
-1.195680975914	0.135952949523926	-3.51043796539307	0.273890286684036	0.38963395357132	-0.0747240781784058
-1.20095193386078	0.138212606310844	-3.51299214363098	0.27413222193718	0.389805138111115	-0.0747708156704903
-1.20644879341125	0.139541462063789	-3.51090145111084	0.274244099855423	0.389986366033554	-0.0747997984290123
-1.21184122562408	0.143623664975166	-3.51283526420593	0.274532735347748	0.390168219804764	-0.0748078897595406
-1.21413671970367	0.149827092885971	-3.51649284362793	0.274755001068115	0.39039871096611	-0.0748152807354927
-1.21756339073181	0.149824023246765	-3.51409006118774	0.275010854005814	0.390619874000549	-0.0748410150408745
-1.22802805900574	0.149054884910583	-3.52603387832642	0.27513524889946	0.390782535076141	-0.0748755857348442
-1.2303102016449	0.152348056435585	-3.52380609512329	0.275475382804871	0.391015648841858	-0.0749263688921928
-1.23312938213348	0.158169463276863	-3.52838277816772	0.275670915842056	0.391241580247879	-0.0750126391649246
-1.23677694797516	0.162085622549057	-3.5357723236084	0.276011675596237	0.391540259122849	-0.0750689953565598
-1.24150145053864	0.161662623286247	-3.53422331809998	0.276140868663788	0.391806274652481	-0.0750358030200005
-1.24868559837341	0.163752034306526	-3.54830551147461	0.276443481445313	0.392060846090317	-0.0750541761517525
-1.25654125213623	0.162912771105766	-3.55685877799988	0.276733666658401	0.392353534698486	-0.0749948099255562
-1.25869452953339	0.166850537061691	-3.58068323135376	0.277040600776672	0.392668157815933	-0.075029619038105
-1.26526939868927	0.174101114273071	-3.59834742546082	0.277388870716095	0.3929842710495	-0.0750759989023209
-1.26999640464783	0.181393757462502	-3.59880542755127	0.277729421854019	0.393308758735657	-0.075204148888588
-1.26968729496002	0.184157595038414	-3.61131191253662	0.277999460697174	0.393663614988327	-0.0754473730921745
-1.27788937091827	0.188328921794891	-3.60957717895508	0.278309106826782	0.393967479467392	-0.0756321251392365
-1.27444899082184	0.193624645471573	-3.59424710273743	0.278470367193222	0.394178181886673	-0.075840026140213
-1.278076171875	0.189219400286675	-3.58318328857422	0.278657495975494	0.394464164972305	-0.0760761424899101
-1.28271651268005	0.191912919282913	-3.58134007453918	0.278867185115814	0.394646614789963	-0.0762081742286682
-1.28816223144531	0.189710065722466	-3.57574558258057	0.279026329517365	0.394916862249374	-0.0762047097086906
-1.29506492614746	0.189292162656784	-3.58381152153015	0.27925831079483	0.395115911960602	-0.0761053413152695
-1.30335068702698	0.193930834531784	-3.61094117164612	0.279597282409668	0.395375609397888	-0.0760746970772743
-1.30865216255188	0.196803420782089	-3.62135362625122	0.279768645763397	0.39565697312355	-0.0761309713125229
-1.31142866611481	0.202579542994499	-3.62824606895447	0.27995228767395	0.395838350057602	-0.076187327504158
-1.31526482105255	0.206018790602684	-3.63104486465454	0.280223965644836	0.396077573299408	-0.0762137845158577
-1.31931114196777	0.208228975534439	-3.63379955291748	0.280409932136536	0.396267265081406	-0.0762791037559509
-1.32021701335907	0.213980495929718	-3.63757872581482	0.280514866113663	0.396526515483856	-0.0764560028910637
-1.32453453540802	0.219705104827881	-3.61747550964355	0.28072863817215	0.396636098623276	-0.076640397310257
-1.32335829734802	0.2184769064188	-3.59623670578003	0.28071865439415	0.396799921989441	-0.0767989531159401
-1.33262014389038	0.21438492834568	-3.59089183807373	0.280816197395325	0.396882236003876	-0.0767393112182617
-1.33939492702484	0.216348990797997	-3.59770846366882	0.280951291322708	0.397040575742722	-0.0766894444823265
-1.33978998661041	0.220416560769081	-3.59849333763123	0.280969649553299	0.397119998931885	-0.0767503306269646
-1.34144353866577	0.222868382930756	-3.6048367023468	0.281163573265076	0.397179216146469	-0.0767220556735992
-1.35096871852875	0.229272738099098	-3.62336039543152	0.28127920627594	0.397322714328766	-0.0766059681773186
-1.35743701457977	0.23433992266655	-3.6502468585968	0.281424403190613	0.397530645132065	-0.0766514465212822
-1.35318243503571	0.24668949842453	-3.64081501960754	0.281561702489853	0.397514075040817	-0.0768308043479919
-1.35828030109406	0.249620005488396	-3.6347668170929	0.281590193510056	0.397647976875305	-0.0769696831703186
-1.36022055149078	0.250698089599609	-3.63207125663757	0.281554818153381	0.397640347480774	-0.076899416744709
-1.3668692111969	0.250137031078339	-3.62349820137024	0.281551361083984	0.397616118192673	-0.0769661962985992
-1.36734116077423	0.245721459388733	-3.60569667816162	0.28145033121109	0.397509872913361	-0.0767121985554695
-1.37576615810394	0.244609147310257	-3.62761998176575	0.281427651643753	0.397573918104172	-0.0765838474035263
-1.38062453269958	0.256268471479416	-3.64324164390564	0.281467407941818	0.397561073303223	-0.0764467418193817
-1.38249266147614	0.258465856313705	-3.64610052108765	0.281476825475693	0.397711008787155	-0.076343446969986
-1.38593792915344	0.262431025505066	-3.64630270004272	0.281540006399155	0.397597521543503	-0.0764269828796387
-1.38756740093231	0.263942927122116	-3.64185357093811	0.281497448682785	0.397507935762405	-0.0764742717146873
-1.39312887191772	0.263977289199829	-3.63968205451965	0.281554490327835	0.397445052862167	-0.0766336396336555
-1.39771854877472	0.264079302549362	-3.64335966110229	0.281458646059036	0.397447109222412	-0.0767806768417358
-1.39928674697876	0.269271671772003	-3.64761233329773	0.281392157077789	0.397464722394943	-0.0769221261143684
-1.40067744255066	0.276559084653854	-3.63676404953003	0.281356364488602	0.397316545248032	-0.0770604908466339
-1.40270066261292	0.280903726816177	-3.61165499687195	0.281341880559921	0.397358238697052	-0.0773168131709099
-1.40352821350098	0.278088837862015	-3.59416365623474	0.281012922525406	0.39719632267952	-0.0774403139948845
-1.41026782989502	0.275730520486832	-3.59446167945862	0.280927926301956	0.397029340267181	-0.077477253973484
-1.41339576244354	0.278456121683121	-3.59833264350891	0.280805677175522	0.396899312734604	-0.0773829221725464
-1.42090380191803	0.277855187654495	-3.62877058982849	0.280807167291641	0.396846830844879	-0.0773410946130753
-1.42320132255554	0.281552046537399	-3.622230052948	0.280749499797821	0.39672115445137	-0.0774090066552162
-1.42511868476868	0.282130300998688	-3.62118172645569	0.280561119318008	0.396628528833389	-0.0775536894798279
-1.42785429954529	0.285492122173309	-3.62676572799683	0.280549913644791	0.396541267633438	-0.0777184814214706
-1.43250894546509	0.292478203773499	-3.63440227508545	0.280565232038498	0.396442830562592	-0.0779371038079262
-1.43396306037903	0.293226361274719	-3.63290548324585	0.280404090881348	0.3963603079319	-0.0782119259238243
-1.43052780628204	0.295746743679047	-3.61070609092712	0.280304729938507	0.396218091249466	-0.0785695165395737
-1.43426287174225	0.290452599525452	-3.58638095855713	0.280017763376236	0.396084398031235	-0.0787423476576805
-1.44049346446991	0.292029529809952	-3.58232522010803	0.279913157224655	0.396002501249313	-0.0788563564419746
-1.44314694404602	0.290672063827515	-3.57993698120117	0.279773622751236	0.395814388990402	-0.0789441838860512
-1.44732391834259	0.290056794881821	-3.58214044570923	0.279663681983948	0.39566045999527	-0.0789347067475319
-1.45050394535065	0.292114078998566	-3.57777214050293	0.27957871556282	0.39553228020668	-0.0790795311331749
-1.45383822917938	0.291367471218109	-3.58417820930481	0.279467225074768	0.395365118980408	-0.0791682302951813
-1.4602597951889	0.29341059923172	-3.58452820777893	0.279410660266876	0.395283997058868	-0.0793454051017761
-1.46320426464081	0.294003337621689	-3.59255766868591	0.279313087463379	0.395112663507462	-0.0793306156992912
-1.46719622612	0.296680569648743	-3.59420537948608	0.279231280088425	0.395054906606674	-0.079505980014801
-1.46819972991943	0.296479642391205	-3.58715987205505	0.279133707284927	0.394894689321518	-0.0795765817165375
-1.47309386730194	0.300148606300354	-3.60179877281189	0.279171675443649	0.394840180873871	-0.0796145126223564
-1.47555613517761	0.296801209449768	-3.59873485565186	0.27902427315712	0.394635260105133	-0.0797073841094971
-1.47800517082214	0.300739973783493	-3.59738445281982	0.278963446617126	0.394661009311676	-0.0798414126038551
-1.48197162151337	0.30491316318512	-3.60838460922241	0.278943449258804	0.394501566886902	-0.0798870772123337
-1.48113179206848	0.30802509188652	-3.61634492874146	0.278943926095963	0.394499897956848	-0.0800401270389557
-1.48495805263519	0.313418358564377	-3.60923194885254	0.278974622488022	0.394485145807266	-0.0801112577319145
-1.48742091655731	0.313943326473236	-3.60786509513855	0.278954446315765	0.394348114728928	-0.0802310183644295
-1.48969984054565	0.314499348402023	-3.61058783531189	0.278919041156769	0.394339770078659	-0.0802234634757042
-1.49213838577271	0.309819132089615	-3.60701203346252	0.278868108987808	0.39422082901001	-0.080212414264679
-1.4936295747757	0.312920540571213	-3.60673308372498	0.278909713029861	0.394220441579819	-0.0802744328975677
-1.49208343029022	0.316619455814362	-3.6046781539917	0.278896987438202	0.394275069236755	-0.0804605334997177
-1.4958598613739	0.318883538246155	-3.59319663047791	0.279043942689896	0.394297152757645	-0.0806012153625488
-1.49712765216827	0.317393362522125	-3.59664487838745	0.27910915017128	0.394347608089447	-0.0806195139884949
-1.4964827299118	0.317774564027786	-3.60204339027405	0.279132544994354	0.394320875406265	-0.08062544465065
-1.4956202507019	0.316715598106384	-3.5876317024231	0.279195070266724	0.394393980503082	-0.0807082429528236
-1.49551713466644	0.315508842468262	-3.57650184631348	0.279257953166962	0.394335061311722	-0.0808392092585564
-1.49848639965057	0.316959500312805	-3.58251571655273	0.279373407363892	0.394452542066574	-0.0808083117008209
-1.49787425994873	0.315560907125473	-3.59865546226501	0.279602915048599	0.394590616226196	-0.0807568803429604
-1.49954307079315	0.314374148845673	-3.60432982444763	0.279773324728012	0.394685804843903	-0.0807803720235825
-1.49955022335052	0.314975708723068	-3.59891724586487	0.279912233352661	0.394715368747711	-0.0809708535671234
-1.49603056907654	0.311012417078018	-3.58199834823608	0.280039638280869	0.394817918539047	-0.0810717716813087
-1.49533092975616	0.304563134908676	-3.57026171684265	0.280167788267136	0.394889116287231	-0.0811018571257591
-1.49779510498047	0.297514081001282	-3.57875108718872	0.280328929424286	0.394908100366592	-0.0810672864317894
-1.49587428569794	0.301479011774063	-3.57461190223694	0.280573815107346	0.395046412944794	-0.0811236500740051
-1.49603652954102	0.296810239553452	-3.5770218372345	0.280745595693588	0.395179867744446	-0.081135481595993
-1.49300158023834	0.291721999645233	-3.59707307815552	0.280972540378571	0.395350694656372	-0.0809968411922455
-1.49954879283905	0.295292407274246	-3.61801910400391	0.281360298395157	0.395550668239594	-0.0809360668063164
-1.49708557128906	0.289841175079346	-3.6242036819458	0.281577378511429	0.395762413740158	-0.0810211822390556
-1.49720692634583	0.288508057594299	-3.62374567985535	0.281843483448029	0.395902037620544	-0.0810278952121735
-1.49255514144897	0.287673056125641	-3.63224077224731	0.282088041305542	0.396067470312119	-0.0811357349157333
-1.49101126194	0.294438898563385	-3.64548993110657	0.282517462968826	0.39639750123024	-0.0812749788165092
-1.48827803134918	0.291228979825974	-3.64621782302856	0.282727360725403	0.396672785282135	-0.0814260616898537
-1.48560309410095	0.288406252861023	-3.64051294326782	0.2829909324646	0.396873652935028	-0.0816836059093475
-1.48393678665161	0.280637264251709	-3.61862301826477	0.283179610967636	0.397108048200607	-0.0817956477403641
-1.48285710811615	0.274439960718155	-3.61172723770142	0.283402532339096	0.397276550531387	-0.0818750038743019
-1.48106420040131	0.270316302776337	-3.61475038528442	0.283703774213791	0.397464394569397	-0.0819255635142326
-1.48150968551636	0.262976765632629	-3.61773324012756	0.283966213464737	0.397711515426636	-0.0820504352450371
-1.47912085056305	0.259966552257538	-3.62194037437439	0.284220486879349	0.397928476333618	-0.0822089537978172
-1.48047316074371	0.260220378637314	-3.64742112159729	0.284568727016449	0.398182243108749	-0.0822056978940964
-1.4825758934021	0.255122840404511	-3.67518353462219	0.284857302904129	0.398644059896469	-0.082470215857029
-1.47661256790161	0.259365737438202	-3.67061734199524	0.284980684518814	0.398878693580627	-0.0827476382255554
-1.47528278827667	0.257683217525482	-3.67046284675598	0.285267144441605	0.399158000946045	-0.0828181430697441
-1.47102046012878	0.251088500022888	-3.66533017158508	0.285576909780502	0.399349182844162	-0.0830227136611938
-1.46560573577881	0.243205010890961	-3.63527512550354	0.285666525363922	0.399549931287766	-0.0834711268544197
-1.46344697475433	0.23333603143692	-3.63590002059937	0.285852640867233	0.399655044078827	-0.0838033780455589
-1.45969319343567	0.225380599498749	-3.63049030303955	0.285996317863464	0.399817198514938	-0.0840901583433151
-1.45972156524658	0.222007140517235	-3.63445520401001	0.286099225282669	0.400072634220123	-0.0843645557761192
-1.45881748199463	0.213443517684937	-3.63966107368469	0.286237359046936	0.40033695101738	-0.0846466720104218
-1.45723652839661	0.203313603997231	-3.65796232223511	0.286362409591675	0.400492489337921	-0.0848005190491676
-1.45593917369843	0.201302394270897	-3.68367958068848	0.286649852991104	0.400733798742294	-0.0850288569927216
-1.45391094684601	0.205185994505882	-3.69981622695923	0.286814153194427	0.401092261075974	-0.0854748636484146
-1.44401824474335	0.196345567703247	-3.68014788627625	0.286847442388535	0.401267558336258	-0.0860195904970169
-1.43875753879547	0.187315449118614	-3.66225266456604	0.28691154718399	0.401388019323349	-0.0862910002470016
-1.4362370967865	0.180149793624878	-3.66017317771912	0.286876410245895	0.401606321334839	-0.086639478802681
-1.43287670612335	0.172310560941696	-3.65864181518555	0.286899566650391	0.401757746934891	-0.086862213909626
-1.42912685871124	0.161956652998924	-3.66569876670837	0.286963552236557	0.401919484138489	-0.0871136784553528
-1.42801702022552	0.152528405189514	-3.67340707778931	0.287050575017929	0.402034252882004	-0.0871963053941727
-1.42913818359375	0.151216685771942	-3.71085405349731	0.287123709917068	0.402292668819427	-0.0873894244432449
-1.42352175712585	0.144347712397575	-3.71553540229797	0.287209004163742	0.402384847402573	-0.0877016261219978
-1.41979610919952	0.13975815474987	-3.71335482597351	0.287221521139145	0.402523934841156	-0.0880453735589981
-1.41351759433746	0.138494461774826	-3.70532822608948	0.287142872810364	0.402734160423279	-0.0885008126497269
-1.41205477714539	0.132639035582542	-3.68820524215698	0.287154912948608	0.402870357036591	-0.0889151617884636
-1.40701544284821	0.126013115048409	-3.68624258041382	0.287067294120789	0.40293875336647	-0.0893326252698898
-1.40108072757721	0.118204012513161	-3.6838972568512	0.28691902756691	0.402949422597885	-0.0896579697728157
-1.39963066577911	0.110709130764008	-3.66460704803467	0.286844372749329	0.402985483407974	-0.0899478495121002
-1.40281116962433	0.0983260273933411	-3.68601512908936	0.286768674850464	0.403005629777908	-0.0900508090853691
-1.39558839797974	0.0933443084359169	-3.69226145744324	0.286610543727875	0.403086453676224	-0.0903649926185608
-1.39926600456238	0.0890529379248619	-3.70189523696899	0.286590039730072	0.403094530105591	-0.0906567275524139
-1.39441668987274	0.088058665394783	-3.71433067321777	0.286563038825989	0.403106778860092	-0.0908276736736298
-1.39235734939575	0.0820732265710831	-3.71776938438416	0.286444276571274	0.403191149234772	-0.0911667123436928
-1.38997113704681	0.0851715281605721	-3.72525024414063	0.286430478096008	0.403241395950317	-0.0914502069354057
-1.38576316833496	0.0833487883210182	-3.71830725669861	0.286212921142578	0.403213649988174	-0.0916671901941299
-1.37822461128235	0.0791623592376709	-3.7030553817749	0.28605842590332	0.403252393007278	-0.0920452997088432
-1.3748095035553	0.0752759575843811	-3.70154881477356	0.285874098539352	0.403132647275925	-0.0921646952629089
-1.37453424930573	0.0670627653598785	-3.68220901489258	0.285598635673523	0.403117328882217	-0.0923977196216583
-1.36978960037231	0.0655739083886147	-3.67292237281799	0.28543609380722	0.402927696704865	-0.0925523042678833
-1.36706185340881	0.0601206049323082	-3.67057943344116	0.285134077072144	0.402805179357529	-0.0926237851381302
-1.36583650112152	0.0545781701803207	-3.66533398628235	0.284908950328827	0.402724295854568	-0.0925715044140816
-1.36601948738098	0.051236305385828	-3.67907333374023	0.284700870513916	0.402592420578003	-0.0924404039978981
-1.3633246421814	0.0544582940638065	-3.70596075057983	0.284585177898407	0.402436405420303	-0.0923670083284378
-1.35894620418549	0.0571808442473412	-3.70516848564148	0.284405380487442	0.402426898479462	-0.0924534350633621
-1.35803318023682	0.054269302636385	-3.69518613815308	0.284105807542801	0.402272403240204	-0.0925544127821922
-1.35413539409637	0.0543732047080994	-3.69392609596252	0.283864110708237	0.402113497257233	-0.0926699265837669
-1.34880757331848	0.0533233769237995	-3.67032909393311	0.283517450094223	0.401941061019897	-0.0927901566028595
-1.34344661235809	0.0519614405930042	-3.66113686561584	0.28314870595932	0.401773065328598	-0.0928114876151085
-1.34250223636627	0.0449114181101322	-3.6456606388092	0.282903432846069	0.401598870754242	-0.0928165018558502
-1.34035074710846	0.0400208160281181	-3.64053392410278	0.282514601945877	0.401400446891785	-0.0927630662918091
-1.33562099933624	0.0371753051877022	-3.6419792175293	0.282239705324173	0.401195406913757	-0.0926975533366203
-1.3379533290863	0.0364567264914513	-3.64491939544678	0.281903326511383	0.401077270507813	-0.0925629511475563
-1.33582019805908	0.0327842682600021	-3.66186547279358	0.281713485717773	0.401000052690506	-0.0924045518040657
-1.33689641952515	0.0324569121003151	-3.66179847717285	0.281405091285706	0.400897890329361	-0.0923933014273643
-1.32990181446075	0.0322161167860031	-3.66375541687012	0.281096637248993	0.400786370038986	-0.0923677012324333
-1.32781004905701	0.0328384526073933	-3.66709280014038	0.280902236700058	0.400610774755478	-0.0923759192228317
-1.32652878761292	0.0391399785876274	-3.67949366569519	0.280725628137589	0.400627940893173	-0.0923902541399002
-1.3182932138443	0.0391434393823147	-3.66899824142456	0.28045842051506	0.400545001029968	-0.0926306769251823
-1.32178616523743	0.04015888646245	-3.67412209510803	0.280246645212173	0.400491118431091	-0.0926131159067154
-1.31443190574646	0.0387552790343761	-3.66622471809387	0.279900789260864	0.400384515523911	-0.0926183015108109
-1.31215846538544	0.0348119772970676	-3.6511595249176	0.279618680477142	0.400272995233536	-0.0927543416619301
-1.30919945240021	0.0371046960353851	-3.64135503768921	0.279328435659409	0.400195866823196	-0.092736653983593
-1.3100780248642	0.0355556160211563	-3.63677382469177	0.279089093208313	0.400169491767883	-0.0926862880587578
-1.30623710155487	0.0313698947429657	-3.63418507575989	0.278782069683075	0.399996489286423	-0.0927027091383934
-1.30719912052155	0.0271078273653984	-3.62040138244629	0.278479903936386	0.399931520223618	-0.0925554409623146
-1.30666780471802	0.0286978483200073	-3.61808395385742	0.278300374746323	0.399836808443069	-0.0924947559833527
-1.30701565742493	0.0275527872145176	-3.6220977306366	0.278065860271454	0.399836868047714	-0.0924635529518127
-1.30807137489319	0.0275430120527744	-3.6218113899231	0.277930945158005	0.399718344211578	-0.092324011027813
-1.30815291404724	0.0286596324294806	-3.62158203125	0.277748644351959	0.399704068899155	-0.092248946428299
-1.30870699882507	0.0261694304645061	-3.61817717552185	0.277583241462708	0.399648785591125	-0.0922389701008797
-1.3094961643219	0.0298199448734522	-3.61959409713745	0.277360737323761	0.399616420269012	-0.0921103581786156
-1.31144988536835	0.0301988068968058	-3.63387823104858	0.277242600917816	0.3996402323246	-0.091997392475605
-1.31216728687286	0.0324535183608532	-3.62800693511963	0.277210593223572	0.399557858705521	-0.0919091925024986
-1.31350481510162	0.0343334041535854	-3.626469373703	0.276995599269867	0.399634838104248	-0.0918532535433769
-1.31603991985321	0.0360632427036762	-3.63799619674683	0.276937067508698	0.399662643671036	-0.0917093828320503
-1.31696474552155	0.0422733426094055	-3.64328908920288	0.276826113462448	0.399582087993622	-0.091650627553463
-1.32034313678741	0.0424244962632656	-3.64859914779663	0.276813685894012	0.399668872356415	-0.0915053486824036
-1.32435154914856	0.0455888509750366	-3.65002393722534	0.276769250631332	0.399639844894409	-0.0914751067757607
-1.32763934135437	0.0495404824614525	-3.65422129631042	0.276715219020844	0.399788022041321	-0.0914482548832893
-1.33125567436218	0.0541491433978081	-3.65558862686157	0.276651471853256	0.399753153324127	-0.0913599282503128
-1.33542585372925	0.0587540306150913	-3.65592360496521	0.276747524738312	0.399877101182938	-0.0913897231221199
-1.34012687206268	0.0621654875576496	-3.65703582763672	0.27672815322876	0.39990559220314	-0.0914456099271774
-1.342169880867	0.0635722056031227	-3.65860271453857	0.276671946048737	0.399926036596298	-0.0915425345301628
-1.35086238384247	0.0638109892606735	-3.66449284553528	0.276689052581787	0.39998933672905	-0.0915530547499657
-1.35029923915863	0.0708960220217705	-3.65322160720825	0.276687145233154	0.399947732686996	-0.0916679576039314
-1.35622918605804	0.0730179846286774	-3.65425395965576	0.276693224906921	0.400065571069717	-0.09185741096735
-1.36291241645813	0.0764680281281471	-3.65418672561646	0.27677246928215	0.40007096529007	-0.0919467657804489
-1.37080073356628	0.0819272771477699	-3.64686918258667	0.276832014322281	0.40013188123703	-0.092060960829258
-1.37755417823792	0.0874470770359039	-3.64164018630981	0.276961147785187	0.400178194046021	-0.0922421663999558
-1.38485372066498	0.0869855582714081	-3.64583134651184	0.276957035064697	0.40026730298996	-0.0924455374479294
-1.39244341850281	0.088865727186203	-3.64237380027771	0.277045279741287	0.400356322526932	-0.0925988256931305
-1.39985799789429	0.0913306549191475	-3.63957405090332	0.277155548334122	0.400250256061554	-0.0928819254040718
-1.40851414203644	0.0951514393091202	-3.65015578269959	0.277312457561493	0.400376498699188	-0.0930837690830231
-1.41353011131287	0.0956241860985756	-3.65238928794861	0.27741950750351	0.400388330221176	-0.0933065637946129
-1.42725372314453	0.0990074351429939	-3.63846492767334	0.277507483959198	0.400527328252792	-0.0936960130929947
-1.43752300739288	0.104455560445786	-3.6454598903656	0.277691751718521	0.400565147399902	-0.0940733179450035
-1.44760286808014	0.103963799774647	-3.64939951896667	0.277813494205475	0.40062204003334	-0.0943568125367165
-1.45862674713135	0.106734186410904	-3.66171479225159	0.278075039386749	0.400686979293823	-0.094707079231739
-1.46636140346527	0.109846293926239	-3.64797949790955	0.278136879205704	0.400806188583374	-0.0952018052339554
-1.47763395309448	0.109991937875748	-3.63945960998535	0.278382778167725	0.400872766971588	-0.0957071632146835
-1.48831236362457	0.110928170382977	-3.62571477890015	0.278586804866791	0.400995165109634	-0.0961618199944496
-1.50161635875702	0.11306394636631	-3.62716174125671	0.27881070971489	0.401160597801209	-0.0966212376952171
-1.51301515102386	0.117471545934677	-3.64477515220642	0.279047459363937	0.401321440935135	-0.0969412848353386
-1.52370631694794	0.120107360184193	-3.65704321861267	0.279337227344513	0.401461660861969	-0.0974143818020821
-1.53414416313171	0.121935330331326	-3.66070532798767	0.279546529054642	0.401530683040619	-0.0979005247354507
-1.54372370243073	0.12298408895731	-3.66206550598145	0.279835551977158	0.401721030473709	-0.0983967557549477
-1.55993580818176	0.120247468352318	-3.67212986946106	0.280144542455673	0.401909172534943	-0.0987771674990654
-1.57405948638916	0.122522100806236	-3.68273377418518	0.28038889169693	0.402010351419449	-0.0991866812109947
-1.58756542205811	0.123933181166649	-3.67465162277222	0.280693918466568	0.402173817157745	-0.0996792241930962
-1.60008633136749	0.12758606672287	-3.68710207939148	0.280964732170105	0.402432769536972	-0.100164078176022
-1.61579704284668	0.13273574411869	-3.68507742881775	0.281328290700912	0.40255942940712	-0.100637078285217
-1.62619245052338	0.13297826051712	-3.68526649475098	0.281622290611267	0.402684837579727	-0.101227425038815
-1.62094795703888	0.101708009839058	-3.68787670135498	0.281746417284012	0.402750164270401	-0.102762408554554
-1.64258885383606	0.0896834582090378	-3.68216609954834	0.282192379236221	0.403070151805878	-0.103988662362099
-1.64433944225311	0.10113114118576	-3.66999220848084	0.282327234745026	0.402908861637115	-0.105283260345459
-1.64676117897034	0.116432473063469	-3.6813793182373	0.282603412866592	0.403223097324371	-0.10550033301115
-1.66868591308594	0.133620321750641	-3.69408178329468	0.282929301261902	0.403596103191376	-0.103858582675457
-1.694460272789	0.143097683787346	-3.67820954322815	0.282996833324432	0.403405427932739	-0.103906251490116
-1.70483529567719	0.147728234529495	-3.67353010177612	0.283364415168762	0.403561323881149	-0.1034070327878
-1.70295763015747	0.146712481975555	-3.67269039154053	0.283819496631622	0.403493970632553	-0.103774003684521
-1.69531321525574	0.140017047524452	-3.66054177284241	0.284170210361481	0.403512805700302	-0.104094326496124
-1.68414735794067	0.142383620142937	-3.66013479232788	0.28442707657814	0.403422385454178	-0.10342326015234
-1.69157361984253	0.14474818110466	-3.68193387985229	0.284721493721008	0.403539150953293	-0.103268377482891
-1.68829941749573	0.154829621315002	-3.70247888565063	0.285175502300262	0.403749793767929	-0.102472350001335
-1.68660509586334	0.156049758195877	-3.7104811668396	0.285508751869202	0.403927117586136	-0.102134689688683
-1.688352227211	0.144163027405739	-3.71697759628296	0.285860866308212	0.404119819402695	-0.102167837321758
-1.68722927570343	0.155315011739731	-3.72245788574219	0.286189019680023	0.404284954071045	-0.10207200050354
-1.69208109378815	0.152638912200928	-3.71704983711243	0.28659850358963	0.404516100883484	-0.102553181350231
-1.69435024261475	0.149821534752846	-3.69641494750977	0.286962598562241	0.404592245817184	-0.102816723287106
-1.69264185428619	0.147322222590446	-3.67811465263367	0.287223190069199	0.40463462471962	-0.10308026522398
-1.68999814987183	0.148128122091293	-3.67056035995483	0.287537664175034	0.404782861471176	-0.103303760290146
-1.68635964393616	0.14887610077858	-3.67560791969299	0.287759244441986	0.405052721500397	-0.103072330355644
-1.68730998039246	0.14286769926548	-3.67846250534058	0.287963390350342	0.405343294143677	-0.102954499423504
-1.68841588497162	0.141029894351959	-3.68443274497986	0.288280338048935	0.405620068311691	-0.102630250155926
-1.69155740737915	0.145497009158134	-3.68246936798096	0.28859007358551	0.405654430389404	-0.102534882724285
-1.68698024749756	0.141875550150871	-3.68899822235107	0.288760364055634	0.405812799930573	-0.102361254394054
-1.69581139087677	0.137026876211166	-3.6960597038269	0.289096534252167	0.406032592058182	-0.102327942848206
-1.69272887706757	0.135375663638115	-3.70127439498901	0.289387494325638	0.406081646680832	-0.102358467876911
-1.6887321472168	0.13574281334877	-3.69862055778503	0.289598643779755	0.406077355146408	-0.102264739573002
-1.68360161781311	0.139390006661415	-3.70913624763489	0.289794266223907	0.406123578548431	-0.102058105170727
-1.68365883827209	0.133504524827003	-3.71195983886719	0.290042728185654	0.406304925680161	-0.101857461035252
-1.6810976266861	0.135297313332558	-3.72973322868347	0.290254056453705	0.406316488981247	-0.101673126220703
-1.67904841899872	0.137793719768524	-3.74410605430603	0.290448099374771	0.406301468610764	-0.101511783897877
-1.67000448703766	0.142534285783768	-3.73859524726868	0.290637999773026	0.406293213367462	-0.101425662636757
-1.66672158241272	0.138811379671097	-3.71957850456238	0.290686547756195	0.406218200922012	-0.10141909122467
-1.65785944461823	0.127249240875244	-3.69934749603271	0.290594577789307	0.405967652797699	-0.101241201162338
-1.65540182590485	0.12398961186409	-3.69724106788635	0.290642112493515	0.405803710222244	-0.101060502231121
-1.65194237232208	0.117212034761906	-3.6927809715271	0.290656834840775	0.405699491500854	-0.100946739315987
-1.64510917663574	0.113153353333473	-3.69350218772888	0.290465742349625	0.405465394258499	-0.100919798016548
-1.63925135135651	0.114244304597378	-3.69203782081604	0.290472507476807	0.405227363109589	-0.100655257701874
-1.63188457489014	0.112409949302673	-3.71753978729248	0.29052808880806	0.405012726783752	-0.100223742425442
-1.62367248535156	0.114085182547569	-3.73094630241394	0.290688931941986	0.40477329492569	-0.100076884031296
-1.61509931087494	0.109848082065582	-3.7167227268219	0.290756911039352	0.404539793729782	-0.100221186876297
-1.60119366645813	0.10263005644083	-3.70454263687134	0.290591239929199	0.404202044010162	-0.100244797766209
-1.58956575393677	0.0966459140181541	-3.70013546943665	0.290528863668442	0.403907537460327	-0.100097015500069
-1.57737457752228	0.0882177278399467	-3.68035912513733	0.29038593173027	0.403473794460297	-0.100043214857578
-1.56615614891052	0.0775616317987442	-3.67172050476074	0.290317386388779	0.403116345405579	-0.0998287126421928
-1.55454754829407	0.0703027918934822	-3.66400671005249	0.290251523256302	0.402807056903839	-0.0996244475245476
-1.54127526283264	0.0646759942173958	-3.66700506210327	0.290147870779037	0.402554243803024	-0.0994198247790337
-1.53163468837738	0.0562229007482529	-3.66306257247925	0.29008275270462	0.402246356010437	-0.0991888046264648
-1.51866233348846	0.0495514720678329	-3.66528987884521	0.289986968040466	0.401913046836853	-0.0988858491182327
-1.51035022735596	0.0409313403069973	-3.68610548973084	0.290022045373917	0.401760369539261	-0.0985772013664246
-1.49611985683441	0.0368387773633003	-3.70152306556702	0.289963513612747	0.40150585770607	-0.0983208864927292
-1.48276674747467	0.0298726558685303	-3.70429491996765	0.289914518594742	0.401371747255325	-0.0982784256339073
-1.47192347049713	0.0284143798053265	-3.70247149467468	0.289755463600159	0.401173979043961	-0.0979994684457779
-1.45479774475098	0.0281897317618132	-3.70532178878784	0.289761304855347	0.401088118553162	-0.0976816639304161
-1.44291090965271	0.021077923476696	-3.69891810417175	0.289645373821259	0.400975733995438	-0.0975537374615669
-1.42555356025696	0.0135928792878985	-3.66556715965271	0.289580017328262	0.40069967508316	-0.0974930301308632
-1.41238152980804	1.97133067558752E-05	-3.65276622772217	0.289331793785095	0.400560975074768	-0.0972049757838249
-1.40374684333801	-0.00970872770994902	-3.66276788711548	0.289196252822876	0.400461226701736	-0.0967698097229004
-1.39258062839508	-0.00981910899281502	-3.68794584274292	0.289300948381424	0.40040448307991	-0.0963444486260414
-1.38254952430725	-0.01017074752599	-3.69627737998962	0.289170503616333	0.400446236133575	-0.0961517840623856
-1.37219083309174	-0.00996029283851385	-3.68278098106384	0.289100378751755	0.400410592556	-0.0960624888539314
-1.35716903209686	-0.0168300624936819	-3.66669082641602	0.288855642080307	0.400345653295517	-0.0959459021687508
-1.34831249713898	-0.0217898916453123	-3.66671586036682	0.288690894842148	0.400324404239655	-0.0958762764930725
-1.33520138263702	-0.0258387140929699	-3.66718077659607	0.288548141717911	0.400275886058807	-0.0957412496209145
-1.32341659069061	-0.0361319296061993	-3.64904069900513	0.288207024335861	0.400157958269119	-0.09566730260849
-1.31375253200531	-0.0432859919965267	-3.65055584907532	0.287949830293655	0.400178164243698	-0.0956827476620674
-1.30259203910828	-0.0496248416602612	-3.64586114883423	0.287653714418411	0.400183826684952	-0.0956912636756897
-1.29257190227509	-0.057182140648365	-3.64356207847595	0.287342458963394	0.400123953819275	-0.0957651287317276
-1.28392255306244	-0.0702149718999863	-3.6368100643158	0.286989331245422	0.400117933750153	-0.0958279520273209
-1.27210426330566	-0.0775585398077965	-3.64308500289917	0.286695837974548	0.400197327136993	-0.0958986356854439
-1.26663768291473	-0.0885700732469559	-3.66008281707764	0.286343634128571	0.400168746709824	-0.0959658920764923
-1.25976693630219	-0.088786706328392	-3.67991352081299	0.286098003387451	0.400224477052689	-0.0960171148180962
-1.24876248836517	-0.0952876657247543	-3.69207143783569	0.28574275970459	0.400400936603546	-0.0963950380682945
-1.23871469497681	-0.101946406066418	-3.69077181816101	0.285390138626099	0.400524437427521	-0.0967969819903374
-1.23098373413086	-0.104202307760715	-3.69020104408264	0.284993559122086	0.4006108045578	-0.0970834046602249
-1.22168207168579	-0.112769551575184	-3.69132971763611	0.284487098455429	0.400681883096695	-0.0971658900380135
-1.21553003787994	-0.127013936638832	-3.68916463851929	0.283995062112808	0.400789111852646	-0.0974597185850143
-1.20397043228149	-0.139539688825607	-3.68155980110168	0.283500969409943	0.4008529484272	-0.0977627709507942
-1.19365012645721	-0.150557905435562	-3.66774821281433	0.282969266176224	0.400964379310608	-0.0980900004506111
-1.18568396568298	-0.158971101045609	-3.65747475624084	0.282561540603638	0.401083558797836	-0.0985839888453484
-1.17656254768372	-0.167285829782486	-3.66981863975525	0.282053917646408	0.401297867298126	-0.0989285334944725
-1.17064797878265	-0.174306511878967	-3.68286657333374	0.281685620546341	0.401574403047562	-0.0992508828639984
-1.15888035297394	-0.18155999481678	-3.68483471870422	0.281192362308502	0.401669979095459	-0.0996096059679985
-1.15293848514557	-0.188761740922928	-3.68145775794983	0.280710458755493	0.401788681745529	-0.100029207766056
-1.14373874664307	-0.197797313332558	-3.66480922698975	0.28018581867218	0.401954799890518	-0.100471287965775
-1.13735520839691	-0.208382949233055	-3.65502095222473	0.279681414365768	0.402106374502182	-0.10096051543951
-1.13029634952545	-0.212817773222923	-3.65718555450439	0.279159039258957	0.402290314435959	-0.101348675787449
-1.1284087896347	-0.218355894088745	-3.65483546257019	0.278736859560013	0.402459442615509	-0.101722456514835
-1.12276077270508	-0.225594148039818	-3.65378165245056	0.278213441371918	0.402573317289352	-0.101979181170464
-1.11637699604034	-0.232324257493019	-3.65627026557922	0.277770727872849	0.402788251638412	-0.102274626493454
-1.11120569705963	-0.233657002449036	-3.66590452194214	0.277319073677063	0.402932703495026	-0.102574065327644
-1.10757040977478	-0.235122874379158	-3.67240476608276	0.27685934305191	0.403012931346893	-0.102774269878864
-1.10330235958099	-0.238190591335297	-3.67917704582214	0.276410967111588	0.403159290552139	-0.103040061891079
-1.10210037231445	-0.244287103414536	-3.68458986282349	0.275895357131958	0.403287202119827	-0.103366389870644
-1.09796893596649	-0.245098292827606	-3.68228363990784	0.275376886129379	0.403342068195343	-0.103733129799366
-1.09366536140442	-0.247445911169052	-3.68167734146118	0.274927288293839	0.403302758932114	-0.104049928486347
-1.09403586387634	-0.24824732542038	-3.68798184394836	0.274454593658447	0.403349667787552	-0.104305051267147
-1.08993411064148	-0.243857204914093	-3.67743706703186	0.273955255746841	0.403399109840393	-0.104669339954853
-1.08608555793762	-0.244701758027077	-3.66823601722717	0.273401528596878	0.403282880783081	-0.104999803006649
-1.08693313598633	-0.248409628868103	-3.64888525009155	0.272894680500031	0.403237044811249	-0.105326190590858
-1.08101487159729	-0.253118902444839	-3.63332414627075	0.272316962480545	0.403035670518875	-0.105569310486317
-1.07813251018524	-0.256217062473297	-3.63943600654602	0.271801143884659	0.402883738279343	-0.105837404727936
-1.07497227191925	-0.254537850618362	-3.63915205001831	0.271324068307877	0.402709811925888	-0.106027185916901
-1.07710838317871	-0.259445548057556	-3.65273118019104	0.270841151475906	0.402582883834839	-0.106168821454048
-1.07646262645721	-0.263134360313416	-3.65900278091431	0.27032870054245	0.402281790971756	-0.106234312057495
-1.07705688476563	-0.269413083791733	-3.65049862861633	0.269795387983322	0.40204918384552	-0.106361739337444
-1.07157063484192	-0.275287836790085	-3.62691402435303	0.269176244735718	0.401702344417572	-0.106547921895981
-1.06923687458038	-0.2767294049263	-3.60514187812805	0.268709808588028	0.40138179063797	-0.106856547296047
-1.06246101856232	-0.274912863969803	-3.59592199325562	0.268196254968643	0.40105202794075	-0.107043318450451
-1.05817413330078	-0.272657692432404	-3.58139967918396	0.267798334360123	0.400808244943619	-0.107223398983479
-1.05340838432312	-0.277345985174179	-3.57801413536072	0.267298728227615	0.400534838438034	-0.107397958636284
-1.0479177236557	-0.273276448249817	-3.58402705192566	0.266938894987106	0.400238424539566	-0.107503049075603
-1.04480314254761	-0.273183256387711	-3.58372020721436	0.266446024179459	0.399951368570328	-0.107519812881947
-1.04102444648743	-0.272943824529648	-3.59521746635437	0.266143798828125	0.399651050567627	-0.107419788837433
-1.03678643703461	-0.277779400348663	-3.60734391212463	0.265741050243378	0.399323254823685	-0.107274286448956
-1.03216981887817	-0.275467574596405	-3.5991632938385	0.265337467193604	0.398882359266281	-0.107193566858768
-1.02673101425171	-0.274911165237427	-3.59784007072449	0.264978468418121	0.398505330085754	-0.107113756239414
-1.02232849597931	-0.276382118463516	-3.59187126159668	0.26459413766861	0.398109495639801	-0.10696867108345
-1.01678800582886	-0.278853267431259	-3.5948760509491	0.264169991016388	0.397755116224289	-0.106844343245029
-1.01226496696472	-0.279171139001846	-3.58325600624084	0.263928830623627	0.397391468286514	-0.106689691543579
-1.00918436050415	-0.280058085918427	-3.58002424240112	0.26352059841156	0.39704418182373	-0.106537185609341
-1.00493788719177	-0.279278576374054	-3.57919907569885	0.263201922178268	0.396539747714996	-0.106309212744236
-0.996730387210846	-0.283732026815414	-3.56928491592407	0.262794405221939	0.396071404218674	-0.1060910820961
-0.990765690803528	-0.28636708855629	-3.5539186000824	0.262476652860641	0.395626842975616	-0.105905920267105
-0.985526442527771	-0.287406176328659	-3.53235077857971	0.262069374322891	0.395243436098099	-0.105776742100716
-0.974740564823151	-0.28925746679306	-3.51665377616882	0.261762589216232	0.394821316003799	-0.105598144233227
-0.96899938583374	-0.287170916795731	-3.51419425010681	0.261476516723633	0.394461870193481	-0.105395957827568
-0.964775621891022	-0.285549730062485	-3.51705384254456	0.261296033859253	0.394087255001068	-0.105117276310921
-0.958656966686249	-0.287002503871918	-3.51046586036682	0.261051565408707	0.393731683492661	-0.104880794882774
-0.954385995864868	-0.287129998207092	-3.51514792442322	0.260815471410751	0.393415808677673	-0.104589082300663
-0.946504175662994	-0.284771054983139	-3.50775837898254	0.260576486587524	0.393000543117523	-0.104308672249317
-0.940226137638092	-0.281443983316422	-3.49106931686401	0.260450214147568	0.392775356769562	-0.10424792766571
-0.93398916721344	-0.278503745794296	-3.49413275718689	0.260332137346268	0.392547786235809	-0.104067862033844
-0.930842757225037	-0.268683761358261	-3.50835943222046	0.260296434164047	0.392341613769531	-0.10380432009697
-0.925714075565338	-0.265691071748734	-3.5170476436615	0.260177731513977	0.39202356338501	-0.103501811623573
-0.924218654632568	-0.266947388648987	-3.52267384529114	0.260149449110031	0.391815602779388	-0.103203475475311
-0.922084152698517	-0.266864508390427	-3.52893400192261	0.260039389133453	0.391642421483994	-0.102931693196297
-0.920109331607819	-0.267317533493042	-3.52769088745117	0.259937554597855	0.391445904970169	-0.102819226682186
-0.917682945728302	-0.268016904592514	-3.5291154384613	0.259844273328781	0.391225874423981	-0.102602750062943
-0.917668104171753	-0.269939780235291	-3.52412104606628	0.259717166423798	0.391034603118896	-0.102462448179722
-0.911968767642975	-0.273934721946716	-3.49216890335083	0.259630441665649	0.390761584043503	-0.102415531873703
-0.906240582466125	-0.272608935832977	-3.47452592849731	0.25958776473999	0.390730977058411	-0.102620579302311
-0.902133047580719	-0.268087416887283	-3.47222137451172	0.259616643190384	0.390664011240005	-0.102691292762756
-0.903207898139954	-0.268120288848877	-3.48584961891174	0.259645462036133	0.39061713218689	-0.102625638246536
-0.901383519172668	-0.267409771680832	-3.49146437644959	0.259682476520538	0.390587151050568	-0.102607004344463
-0.898493587970734	-0.268752574920654	-3.5100884437561	0.259598463773727	0.390484124422073	-0.102644838392735
-0.8977290391922	-0.269023776054382	-3.50880098342896	0.259742110967636	0.390533804893494	-0.102715693414211
-0.899067103862762	-0.274767518043518	-3.52241611480713	0.25973054766655	0.390430092811584	-0.102743439376354
-0.899131834506989	-0.279234915971756	-3.51499795913696	0.259690016508102	0.390405833721161	-0.10288542509079
-0.894336998462677	-0.284982562065125	-3.49616122245789	0.259636372327805	0.390388667583466	-0.103111065924168
-0.895398557186127	-0.287011295557022	-3.49338006973267	0.259714871644974	0.390407711267471	-0.103442303836346
-0.895516097545624	-0.28962042927742	-3.48831844329834	0.259713590145111	0.390457212924957	-0.103718370199203
-0.896978676319122	-0.289951652288437	-3.48970341682434	0.259803622961044	0.390690505504608	-0.10396321117878
-0.89831006526947	-0.290608614683151	-3.49094724655151	0.259852558374405	0.390809804201126	-0.104279190301895
-0.897782564163208	-0.290733635425568	-3.4803318977356	0.259933173656464	0.390961408615112	-0.104650616645813
-0.898316383361816	-0.288682281970978	-3.48707890510559	0.260135650634766	0.391111791133881	-0.105113215744495
-0.900238156318665	-0.286561906337738	-3.49210429191589	0.260293304920197	0.3913793861866	-0.105459772050381
-0.905031085014343	-0.289419740438461	-3.49867963790894	0.260376304388046	0.391629785299301	-0.105828113853931
-0.903479635715485	-0.288416564464569	-3.50329232215881	0.260484039783478	0.391819298267365	-0.106187678873539
-0.906994700431824	-0.288579225540161	-3.52019190788269	0.26060888171196	0.392088651657104	-0.10652157664299
-0.910386681556702	-0.285394251346588	-3.54483914375305	0.260850608348846	0.392325192689896	-0.106757327914238
-0.915693163871765	-0.290605396032333	-3.54384660720825	0.260869354009628	0.392656981945038	-0.106988087296486
-0.917575120925903	-0.292443960905075	-3.54742574691772	0.260971814393997	0.392952054738998	-0.107301384210587
-0.920589566230774	-0.296991229057312	-3.55318641662598	0.261056154966354	0.393271327018738	-0.107716895639896
-0.923539638519287	-0.299972385168076	-3.53937816619873	0.26105472445488	0.393552720546722	-0.108081579208374
-0.92537647485733	-0.306570798158646	-3.52642869949341	0.261104464530945	0.393896043300629	-0.108632460236549
-0.92523992061615	-0.305083006620407	-3.50867962837219	0.261126577854156	0.394200623035431	-0.109329178929329
-0.930270075798035	-0.308782309293747	-3.50559735298157	0.261177569627762	0.394654512405396	-0.109910525381565
-0.933251261711121	-0.30892014503479	-3.51258635520935	0.261172205209732	0.394986420869827	-0.110452525317669
-0.937428176403046	-0.310595005750656	-3.51735377311707	0.261301398277283	0.395381361246109	-0.111050620675087
-0.938341498374939	-0.309631079435349	-3.52721643447876	0.261306166648865	0.395818948745728	-0.111636556684971
-0.945174694061279	-0.307573258876801	-3.54416680335999	0.26146337389946	0.39625084400177	-0.112187974154949
-0.94391930103302	-0.314046591520309	-3.54085850715637	0.261384189128876	0.39657911658287	-0.112801872193813
-0.946771025657654	-0.313767433166504	-3.54495906829834	0.261329174041748	0.396955847740173	-0.113290518522263
-0.95113730430603	-0.317572921514511	-3.57189726829529	0.261406004428864	0.397315204143524	-0.113716542720795
-0.957473576068878	-0.316222697496414	-3.5765106678009	0.261408299207687	0.397660464048386	-0.114083647727966
-0.956008851528168	-0.320162117481232	-3.58356690406799	0.261359542608261	0.397967398166656	-0.114540725946426
-0.960808932781219	-0.323785096406937	-3.58734703063965	0.261370241641998	0.398298710584641	-0.114967286586761
-0.966540098190308	-0.328111439943314	-3.59491419792175	0.261228114366531	0.398580819368362	-0.115465752780437
-0.968960046768188	-0.33233705163002	-3.59404540061951	0.26116019487381	0.398957878351212	-0.115984380245209
-0.972356915473938	-0.334351718425751	-3.59543538093567	0.261030405759811	0.399168014526367	-0.116424888372421
-0.973694384098053	-0.333405643701553	-3.59680509567261	0.260997831821442	0.399527966976166	-0.116740465164185
-0.972833335399628	-0.33832722902298	-3.58734107017517	0.260778337717056	0.399747312068939	-0.116942577064037
-0.974087119102478	-0.33769902586937	-3.59066939353943	0.260659664869308	0.400051534175873	-0.117167122662067
-0.975241541862488	-0.332773685455322	-3.59233522415161	0.260593146085739	0.400249093770981	-0.117320321500301
-0.977527916431427	-0.337037801742554	-3.58256816864014	0.260425627231598	0.400394439697266	-0.117430858314037
-0.979932487010956	-0.336887151002884	-3.59171366691589	0.26033079624176	0.400637716054916	-0.117511317133904
-0.981563627719879	-0.334759324789047	-3.57995820045471	0.260120987892151	0.400812923908234	-0.117679536342621
-0.979884922504425	-0.333403736352921	-3.57305884361267	0.259967803955078	0.400924801826477	-0.117719382047653
-0.978040754795074	-0.332411557435989	-3.5817608833313	0.259773641824722	0.400972783565521	-0.117769859731197
-0.98297506570816	-0.325681567192078	-3.57140350341797	0.259674340486526	0.401113748550415	-0.117748193442822
-0.981358647346497	-0.319350481033325	-3.56217193603516	0.259549170732498	0.401178121566772	-0.117710307240486
-0.979485154151917	-0.316616386175156	-3.56159329414368	0.259329468011856	0.401209712028503	-0.117515332996845
-0.980406641960144	-0.308755367994308	-3.5594003200531	0.259221702814102	0.401232749223709	-0.117279782891273
-0.978909015655518	-0.301733493804932	-3.56622910499573	0.259111315011978	0.401257634162903	-0.117060303688049
-0.980652332305908	-0.295735746622086	-3.57004594802856	0.258942812681198	0.401259034872055	-0.116739846765995
-0.982605874538422	-0.287525504827499	-3.56851053237915	0.25881490111351	0.401169419288635	-0.116350725293159
-0.984799027442932	-0.282009541988373	-3.57126688957214	0.258675098419189	0.40109258890152	-0.11602158844471
-0.985416889190674	-0.271613150835037	-3.59280681610107	0.258622378110886	0.401037037372589	-0.115684412419796
-0.988484561443329	-0.26924803853035	-3.59749698638916	0.258402705192566	0.400893539190292	-0.115287326276302
-0.988379955291748	-0.262946605682373	-3.59023571014404	0.258300006389618	0.400769799947739	-0.114922001957893
-0.986793875694275	-0.255072981119156	-3.58375835418701	0.258095413446426	0.400544255971909	-0.114682659506798
-0.990207195281982	-0.253574818372726	-3.5892026424408	0.257980614900589	0.400409728288651	-0.114324100315571
-0.992522001266479	-0.253207713365555	-3.5989625453949	0.257777601480484	0.400257021188736	-0.113882347941399
-0.994188010692596	-0.249992415308952	-3.58643746376038	0.257571280002594	0.400004625320435	-0.113527171313763
-0.994862139225006	-0.253029316663742	-3.56581497192383	0.257316529750824	0.399821102619171	-0.113316938281059
-0.988860905170441	-0.247391372919083	-3.54506731033325	0.257163286209106	0.399600058794022	-0.113249123096466
-0.991284966468811	-0.238690450787544	-3.54048728942871	0.257130473852158	0.399460285902023	-0.113257169723511
-0.992409944534302	-0.230775699019432	-3.55266690254211	0.257071852684021	0.399387300014496	-0.113173604011536
-0.994037330150604	-0.227556854486465	-3.56341886520386	0.257025510072708	0.399223506450653	-0.113027900457382
-1.00067412853241	-0.227600604295731	-3.5772819519043	0.256963729858398	0.399036079645157	-0.112910963594913
-1.00326204299927	-0.230435416102409	-3.57844185829163	0.256884604692459	0.39889207482338	-0.112744271755219
-1.00871908664703	-0.232928186655045	-3.56955790519714	0.256715893745422	0.398668229579926	-0.112833760678768
-1.01170361042023	-0.2321747392416	-3.55387401580811	0.256577491760254	0.398515999317169	-0.113046377897263
-1.01131093502045	-0.22847031056881	-3.53738713264465	0.256593406200409	0.398395717144012	-0.113292939960957
-1.01121807098389	-0.223563492298126	-3.53645825386047	0.256579875946045	0.398293107748032	-0.113501012325287
-1.01517522335052	-0.216854482889175	-3.54249405860901	0.256704181432724	0.398197501897812	-0.113557115197182
-1.02029705047607	-0.215069860219955	-3.53771018981934	0.256676405668259	0.398087620735168	-0.113699831068516
-1.02276420593262	-0.209875836968422	-3.56053972244263	0.256786614656448	0.397968232631683	-0.113683089613914
-1.02720928192139	-0.209539175033569	-3.57024312019348	0.256794452667236	0.3979412317276	-0.113606788218021
-1.03337633609772	-0.208712950348854	-3.5751736164093	0.256882101297379	0.397835612297058	-0.113595247268677
-1.03525543212891	-0.210585996508598	-3.57547664642334	0.256977379322052	0.397679597139359	-0.113627851009369
-1.04072296619415	-0.212209552526474	-3.56253480911255	0.256950378417969	0.397559642791748	-0.113625936210155
-1.04232215881348	-0.216716185212135	-3.54089665412903	0.256871610879898	0.397425442934036	-0.113718889653683
-1.0415552854538	-0.214864730834961	-3.52219247817993	0.257005125284195	0.397281438112259	-0.114013560116291
-1.04495167732239	-0.214040100574493	-3.51790809631348	0.257118105888367	0.397165685892105	-0.114109583199024
-1.04784488677979	-0.210718154907227	-3.51602387428284	0.257186859846115	0.39698725938797	-0.114225544035435
-1.04814183712006	-0.209225490689278	-3.50873732566834	0.257286429405212	0.396936267614365	-0.114293247461319
-1.04605197906494	-0.20527458190918	-3.50947284698486	0.25744491815567	0.396806687116623	-0.11433319747448
-1.04797303676605	-0.201894000172615	-3.53268623352051	0.257657557725906	0.396788775920868	-0.114241376519203
-1.05239772796631	-0.198911368846893	-3.54145455360413	0.257861167192459	0.39664152264595	-0.114083580672741
-1.05204236507416	-0.198369562625885	-3.55415773391724	0.257905781269073	0.396532028913498	-0.113922506570816
-1.05222702026367	-0.195137321949005	-3.55133605003357	0.258074700832367	0.396329641342163	-0.113869160413742
-1.05205082893372	-0.198096737265587	-3.5513379573822	0.258161813020706	0.396160930395126	-0.113656781613827
-1.05263102054596	-0.20210537314415	-3.54581308364868	0.25809234380722	0.39584094285965	-0.113410159945488
-1.0553480386734	-0.202260598540306	-3.52993631362915	0.258179873228073	0.395649760961533	-0.113320074975491
-1.05458247661591	-0.203402280807495	-3.52413010597229	0.258225381374359	0.395421981811523	-0.113066479563713
-1.05434989929199	-0.199713423848152	-3.51964640617371	0.258348375558853	0.395237475633621	-0.112910434603691
-1.05417835712433	-0.199205875396729	-3.50626707077026	0.258373707532883	0.395010501146317	-0.112931236624718
-1.05133438110352	-0.191064774990082	-3.50474548339844	0.258534073829651	0.394791632890701	-0.112965099513531
-1.05152177810669	-0.188687533140182	-3.51182889938354	0.258641123771667	0.39458367228508	-0.112845227122307
-1.05366027355194	-0.186167001724243	-3.51215052604675	0.258792072534561	0.394366919994354	-0.112786300480366
-1.05540657043457	-0.184809029102325	-3.51211643218994	0.258862733840942	0.394120186567307	-0.112845994532108
-1.06205117702484	-0.183145225048065	-3.52793955802917	0.259021371603012	0.393834829330444	-0.112738028168678
-1.06447529792786	-0.187912464141846	-3.5378406047821	0.259060084819794	0.393595218658447	-0.1126479357481
-1.06983387470245	-0.191025659441948	-3.52582788467407	0.259114623069763	0.393303722143173	-0.112644731998444
-1.07409715652466	-0.195726335048676	-3.52512383460999	0.259167611598969	0.39309561252594	-0.112811379134655
-1.07345592975616	-0.197802618145943	-3.49666714668274	0.259176820516586	0.39280840754509	-0.113125160336494
-1.07612884044647	-0.196793019771576	-3.48094654083252	0.259274333715439	0.392560720443726	-0.11346884816885
-1.07606613636017	-0.195891261100769	-3.4771249294281	0.259348571300507	0.392405688762665	-0.113747119903564
-1.07714438438416	-0.189329355955124	-3.49399304389954	0.259604275226593	0.392280906438828	-0.113958604633808
-1.07934260368347	-0.191103383898735	-3.51323699951172	0.259687632322311	0.392140120267868	-0.114092461764812
-1.08510386943817	-0.193167597055435	-3.51444578170776	0.259809643030167	0.39197564125061	-0.114358551800251
-1.08631038665771	-0.198762327432632	-3.52022528648376	0.259795099496841	0.391750782728195	-0.1145980656147
-1.09222114086151	-0.208019778132439	-3.51742076873779	0.259843975305557	0.3916035592556	-0.114892385900021
-1.09579801559448	-0.213531598448753	-3.48794746398926	0.259794950485229	0.391388952732086	-0.115395091474056
-1.09311246871948	-0.216936469078064	-3.47895932197571	0.259806424379349	0.391223341226578	-0.115889742970467
-1.09347665309906	-0.217280492186546	-3.47580528259277	0.259984076023102	0.391154676675797	-0.116493508219719
-1.09324622154236	-0.217896714806557	-3.48268103599548	0.260130882263184	0.391076266765594	-0.116923980414867
-1.09971523284912	-0.223575502634048	-3.51753568649292	0.260333895683289	0.390974760055542	-0.117248564958572
-1.10456359386444	-0.235224574804306	-3.50882291793823	0.260335624217987	0.390859603881836	-0.117495335638523
-1.10277831554413	-0.243426248431206	-3.48427391052246	0.260393977165222	0.390650182962418	-0.1180754378438
-1.10496497154236	-0.247978121042252	-3.47029709815979	0.260456949472427	0.39063835144043	-0.118744067847729
-1.10391283035278	-0.252804338932037	-3.46450424194336	0.260602623224258	0.390645116567612	-0.119370847940445
-1.10484492778778	-0.254846811294556	-3.4725329875946	0.260814517736435	0.39062973856926	-0.119864128530025
-1.10324418544769	-0.263292640447617	-3.47396755218506	0.26090207695961	0.390565812587738	-0.120355911552906
-1.10447037220001	-0.265708208084106	-3.49792194366455	0.261173844337463	0.390594869852066	-0.120729759335518
-1.10515117645264	-0.27328434586525	-3.51908540725708	0.261271715164185	0.390641748905182	-0.120937988162041
-1.10518717765808	-0.283886522054672	-3.52607583999634	0.26144340634346	0.390666216611862	-0.121261171996593
-1.10366058349609	-0.293256431818008	-3.52679538726807	0.261550664901733	0.390744864940643	-0.121544316411018
-1.10073482990265	-0.304024279117584	-3.50945091247559	0.261656075716019	0.390663713216782	-0.121908992528915
-1.09755074977875	-0.312684237957001	-3.4956202507019	0.261753469705582	0.390688300132751	-0.12233629077673
-1.0900661945343	-0.315391451120377	-3.48687720298767	0.261985063552856	0.390787720680237	-0.122682191431522
-1.09124648571014	-0.321036159992218	-3.48336219787598	0.262222617864609	0.390908181667328	-0.123067632317543
-1.0857150554657	-0.32545331120491	-3.48729801177979	0.262535601854324	0.390982925891876	-0.12327416241169
-1.08507025241852	-0.323211878538132	-3.51442360877991	0.2628014087677	0.3912393450737	-0.123394154012203
-1.08204793930054	-0.333478689193726	-3.53994274139404	0.263004064559937	0.391308158636093	-0.123253040015697
-1.08073318004608	-0.344334930181503	-3.52493715286255	0.263187766075134	0.391332775354385	-0.123246297240257
-1.07821595668793	-0.352145075798035	-3.51695203781128	0.263392388820648	0.391460418701172	-0.12332197278738
-1.07074320316315	-0.356224864721298	-3.51229286193848	0.263572484254837	0.391581505537033	-0.123400077223778
-1.06645786762238	-0.362378001213074	-3.51119613647461	0.263816654682159	0.391653925180435	-0.123429641127586
-1.06478106975555	-0.369728058576584	-3.50370812416077	0.264063477516174	0.391796946525574	-0.123538710176945
-1.05243647098541	-0.369202345609665	-3.49823522567749	0.26422318816185	0.391903281211853	-0.12371277064085
-1.04787051677704	-0.368532508611679	-3.50851655006409	0.264552563428879	0.392048418521881	-0.123800426721573
-1.04666554927826	-0.37391597032547	-3.52150630950928	0.264786392450333	0.392238199710846	-0.123851679265499
-1.04327166080475	-0.38043013215065	-3.5298159122467	0.265062779188156	0.392317205667496	-0.123868755996227
-1.04189097881317	-0.392812371253967	-3.54689049720764	0.265247702598572	0.392347574234009	-0.123873852193356
-1.04271125793457	-0.411155223846436	-3.54101467132568	0.265212178230286	0.392372846603394	-0.124260254204273
-1.05974578857422	-0.433248907327652	-3.51998972892761	0.265273958444595	0.39232662320137	-0.125517278909683
-1.04751288890839	-0.430982619524002	-3.51837658882141	0.265530228614807	0.392000049352646	-0.126399785280228
-1.02398085594177	-0.426216304302216	-3.54256200790405	0.265823304653168	0.392497479915619	-0.126292943954468
-1.03506517410278	-0.419223994016647	-3.54724740982056	0.265938013792038	0.392685234546661	-0.12590891122818
-1.04139029979706	-0.404646843671799	-3.52028918266296	0.265778422355652	0.392383068799973	-0.124982424080372
-1.02639448642731	-0.400687724351883	-3.51982426643372	0.266234159469604	0.392504036426544	-0.124097377061844
-1.0139787197113	-0.414128631353378	-3.51816868782043	0.266710996627808	0.392248094081879	-0.123317137360573
-0.980513095855713	-0.425378441810608	-3.51141738891602	0.266706019639969	0.392032623291016	-0.122811876237392
-0.957894325256348	-0.418754816055298	-3.53573250770569	0.266889631748199	0.392216235399246	-0.122310191392899
-0.957103073596954	-0.408049196004868	-3.55634069442749	0.266945362091064	0.392251342535019	-0.121318466961384
-0.965430319309235	-0.396325945854187	-3.56630778312683	0.266800731420517	0.392190784215927	-0.11990112811327
-0.97335284948349	-0.411992490291595	-3.55346870422363	0.266915917396545	0.391990900039673	-0.118904508650303
-0.960522294044495	-0.427124381065369	-3.52332305908203	0.267051935195923	0.3916015625	-0.11850430816412
-0.947104394435883	-0.435697346925735	-3.52002644538879	0.267226606607437	0.391391932964325	-0.118424385786057
-0.940669536590576	-0.446473926305771	-3.53129267692566	0.267394363880157	0.391122311353683	-0.11863374710083
-0.937837362289429	-0.444963485002518	-3.52722477912903	0.267420738935471	0.390898942947388	-0.118699096143246
-0.934287428855896	-0.434013307094574	-3.51528263092041	0.267313629388809	0.390652418136597	-0.118576385080814
-0.931910037994385	-0.431329965591431	-3.50112175941467	0.267436325550079	0.390476942062378	-0.118368200957775
-0.926520645618439	-0.434356331825256	-3.49572205543518	0.267382204532623	0.390439927577972	-0.118171416223049
-0.915762662887573	-0.440614759922028	-3.50088977813721	0.267455786466599	0.390279412269592	-0.117923371493816
-0.907613635063171	-0.445669591426849	-3.50855374336243	0.267466187477112	0.390092849731445	-0.117840714752674
-0.902880072593689	-0.446983516216278	-3.50746726989746	0.267584174871445	0.389917224645615	-0.117685005068779
-0.905340611934662	-0.452836781740189	-3.51055002212524	0.267640858888626	0.389700889587402	-0.117624819278717
-0.904905021190643	-0.453897774219513	-3.53399085998535	0.267756223678589	0.38957542181015	-0.117464177310467
-0.902027070522308	-0.452770948410034	-3.54038572311401	0.267827153205872	0.389439702033997	-0.117327265441418
-0.899109721183777	-0.458642840385437	-3.53967714309692	0.267814368009567	0.389293789863586	-0.117142245173454
-0.895674228668213	-0.467179894447327	-3.53305888175964	0.267811387777328	0.389176845550537	-0.116879589855671
-0.887166202068329	-0.472355872392654	-3.52998948097229	0.267811268568039	0.389049202203751	-0.116779461503029
-0.883851587772369	-0.472492039203644	-3.51213669776917	0.267773687839508	0.388920843601227	-0.116677097976208
-0.87967711687088	-0.473800867795944	-3.49474382400513	0.267899662256241	0.388906121253967	-0.116509772837162
-0.880914449691772	-0.477131575345993	-3.49533152580261	0.267965376377106	0.388812750577927	-0.116469658911228
-0.879976868629456	-0.478179425001144	-3.49620199203491	0.268127471208572	0.388692498207092	-0.116525925695896
-0.871917545795441	-0.476002812385559	-3.49611449241638	0.26834163069725	0.388710886240005	-0.116706356406212
-0.870360970497131	-0.478537172079086	-3.51005101203918	0.268494457006454	0.388694763183594	-0.116812072694302
-0.86687570810318	-0.483560472726822	-3.50521421432495	0.268649011850357	0.388611346483231	-0.11679419875145
-0.864589989185333	-0.487394541501999	-3.50934815406799	0.268722206354141	0.388521045446396	-0.116812594234943
-0.861280679702759	-0.486635386943817	-3.50997114181519	0.268885761499405	0.388603895902634	-0.116820618510246
-0.862683176994324	-0.490513533353806	-3.52963137626648	0.269097983837128	0.388604998588562	-0.116727687418461
-0.864396154880524	-0.498128473758698	-3.54693055152893	0.26934140920639	0.38862532377243	-0.116663806140423
-0.857538998126984	-0.501710057258606	-3.54282307624817	0.269503057003021	0.388667017221451	-0.116840943694115
-0.852720141410828	-0.506758213043213	-3.54375720024109	0.269670784473419	0.38864803314209	-0.116975165903568
-0.856865882873535	-0.514335572719574	-3.55382132530212	0.26994776725769	0.388775944709778	-0.116962261497974
-0.857180655002594	-0.520317912101746	-3.55636024475098	0.27014571428299	0.388850301504135	-0.117073938250542
-0.853446424007416	-0.522828936576843	-3.5573103427887	0.270339041948318	0.38896256685257	-0.117196902632713
-0.851592302322388	-0.534453213214874	-3.55783152580261	0.270483106374741	0.38910323381424	-0.117337025702
-0.84989058971405	-0.5394566655159	-3.55644392967224	0.270788490772247	0.389253497123718	-0.117458023130894
-0.843983054161072	-0.544561743736267	-3.55471920967102	0.271036237478256	0.38937309384346	-0.117642857134342
-0.843374133110046	-0.550292909145355	-3.54470133781433	0.271255373954773	0.389532744884491	-0.117790170013905
-0.839786529541016	-0.561087250709534	-3.53638982772827	0.271408498287201	0.389682412147522	-0.118015736341476
-0.835676729679108	-0.564599812030792	-3.52363228797913	0.271716147661209	0.389926165342331	-0.118248872458935
-0.832141160964966	-0.56851863861084	-3.52598595619202	0.271925777196884	0.390147656202316	-0.118325591087341
-0.830489277839661	-0.56949108839035	-3.52884960174561	0.272227704524994	0.390352606773376	-0.118551783263683
-0.826498508453369	-0.573198676109314	-3.53098511695862	0.272547006607056	0.390633285045624	-0.118718571960926
-0.8243807554245	-0.578579008579254	-3.53213381767273	0.27287170290947	0.390786498785019	-0.118805304169655
-0.822453260421753	-0.582433760166168	-3.53458023071289	0.273176223039627	0.391071647405624	-0.118913531303406
-0.81918865442276	-0.585703372955322	-3.53204250335693	0.273396193981171	0.391203880310059	-0.11898884922266
-0.822076320648193	-0.592769801616669	-3.53647828102112	0.273642420768738	0.391521066427231	-0.119120635092258
-0.823334574699402	-0.59449565410614	-3.54368591308594	0.274008452892303	0.391726464033127	-0.119395114481449
-0.81959331035614	-0.600780606269836	-3.54192686080933	0.274243593215942	0.39195191860199	-0.119619242846966
-0.818836688995361	-0.605402648448944	-3.54921698570251	0.274496525526047	0.392244756221771	-0.120069406926632
-0.819557011127472	-0.612987339496613	-3.54958009719849	0.274717658758163	0.392410039901733	-0.120344303548336
-0.81701934337616	-0.615192532539368	-3.55715489387512	0.27507495880127	0.392694711685181	-0.12072566151619
-0.817628622055054	-0.619597971439362	-3.55852031707764	0.275269776582718	0.392893463373184	-0.121097750961781
-0.820344746112823	-0.623715996742249	-3.58541512489319	0.275656312704086	0.393191695213318	-0.121424496173859
-0.820257782936096	-0.629215121269226	-3.58466339111328	0.275875627994537	0.393350899219513	-0.121798023581505
-0.822559475898743	-0.633596181869507	-3.59787464141846	0.276078134775162	0.393578618764877	-0.122077718377113
-0.821278035640717	-0.640162885189056	-3.60634469985962	0.276318728923798	0.393728911876678	-0.122454509139061
-0.820762693881989	-0.646374046802521	-3.60264706611633	0.27641487121582	0.393932819366455	-0.122792631387711
-0.817992746829987	-0.652842104434967	-3.60042357444763	0.276652127504349	0.394083142280579	-0.123158447444439
-0.815036356449127	-0.659578800201416	-3.59935021400452	0.276725918054581	0.394273042678833	-0.123535975813866
-0.81737893819809	-0.667316019535065	-3.60756659507751	0.276806682348251	0.394401907920837	-0.123872466385365
-0.817746102809906	-0.668383538722992	-3.60151171684265	0.276830643415451	0.394621968269348	-0.124198146164417
-0.814785420894623	-0.673790574073792	-3.60612201690674	0.276976853609085	0.394797086715698	-0.12442933768034
-0.808840870857239	-0.683995544910431	-3.60965180397034	0.277069121599197	0.394797116518021	-0.124701932072639
-0.811898171901703	-0.689536571502686	-3.61190271377563	0.277081876993179	0.395010888576508	-0.125094264745712
-0.807405292987823	-0.696405649185181	-3.6030809879303	0.277243822813034	0.394992232322693	-0.125499293208122
-0.803897798061371	-0.703642427921295	-3.61060810089111	0.277239501476288	0.395132452249527	-0.125787392258644
-0.803835809230804	-0.7089484333992	-3.5937180519104	0.277286261320114	0.395195931196213	-0.126191467046738
-0.802858829498291	-0.712640106678009	-3.60326981544495	0.277297526597977	0.395304024219513	-0.126349121332169
-0.799735248088837	-0.718749701976776	-3.5986750125885	0.277285724878311	0.395342350006104	-0.12650391459465
-0.798864722251892	-0.723665356636047	-3.59946966171265	0.277296900749207	0.395349442958832	-0.12667678296566
-0.793268203735352	-0.730510950088501	-3.59068989753723	0.277254849672318	0.395397156476974	-0.12691156566143
-0.794325947761536	-0.734773933887482	-3.59090614318848	0.277140438556671	0.395433872938156	-0.126900896430016
-0.78887265920639	-0.734851717948914	-3.60232019424438	0.277154147624969	0.395431935787201	-0.126719564199448
-0.789636969566345	-0.741471588611603	-3.59308004379272	0.277050256729126	0.395421832799912	-0.12685926258564
-0.781732797622681	-0.747862279415131	-3.59250855445862	0.276985496282578	0.395421862602234	-0.12713149189949
-0.779257416725159	-0.753199458122253	-3.58826184272766	0.276826351881027	0.395359605550766	-0.127304822206497
-0.775080382823944	-0.75830465555191	-3.57967472076416	0.276704847812653	0.395302027463913	-0.127382382750511
-0.772672355175018	-0.763637363910675	-3.58166337013245	0.276617437601089	0.395226180553436	-0.127361580729485
-0.769366860389709	-0.767803907394409	-3.58088636398315	0.27650249004364	0.395137220621109	-0.127339199185371
-0.769191920757294	-0.772509574890137	-3.57719421386719	0.276321977376938	0.395059317350388	-0.127301752567291
-0.765572607517242	-0.778062105178833	-3.58651804924011	0.276129752397537	0.394977152347565	-0.127218067646027
-0.762792348861694	-0.782240748405457	-3.58259129524231	0.275930404663086	0.394835263490677	-0.127129584550858
-0.75879317522049	-0.784167230129242	-3.58552408218384	0.275772869586945	0.394666492938995	-0.127148047089577
-0.760745584964752	-0.78831148147583	-3.58885717391968	0.275562703609467	0.394617408514023	-0.12712062895298
-0.755384862422943	-0.789540410041809	-3.59420394897461	0.275389134883881	0.394444912672043	-0.126830413937569
-0.751165330410004	-0.792902171611786	-3.59739518165588	0.27522486448288	0.394231766462326	-0.126729056239128
-0.746358513832092	-0.792698979377747	-3.60194659233093	0.275050342082977	0.394108325242996	-0.126821085810661
-0.741162121295929	-0.799190640449524	-3.5998649597168	0.274741917848587	0.39391228556633	-0.126912489533424
-0.739704191684723	-0.806515097618103	-3.59998989105225	0.274558782577515	0.393706202507019	-0.127024188637733
-0.737706184387207	-0.808004200458527	-3.60012936592102	0.274352192878723	0.393561542034149	-0.127085462212563
-0.733734846115112	-0.814088642597198	-3.60177183151245	0.274174809455872	0.393365919589996	-0.127164840698242
-0.7295823097229	-0.817387938499451	-3.59600448608398	0.273896425962448	0.393111437559128	-0.127324387431145
-0.729964315891266	-0.820342481136322	-3.59471464157104	0.273636400699615	0.392949759960175	-0.127522438764572
-0.728610455989838	-0.822023153305054	-3.59976077079773	0.273504316806793	0.392845034599304	-0.127704977989197
-0.72818124294281	-0.830541372299194	-3.59144306182861	0.273207306861877	0.392725080251694	-0.127855077385902
-0.725669741630554	-0.831143736839294	-3.58096694946289	0.272976398468018	0.392547786235809	-0.128145948052406
-0.72711592912674	-0.835664451122284	-3.58846926689148	0.272730380296707	0.392430812120438	-0.128217712044716
-0.722076714038849	-0.837436974048615	-3.57798743247986	0.272572487592697	0.39228618144989	-0.128275230526924
-0.720697700977325	-0.847213745117188	-3.57785558700562	0.272273629903793	0.392219096422195	-0.128488570451736
-0.718045473098755	-0.846674025058746	-3.58018898963928	0.272106349468231	0.392061054706573	-0.128867238759995
-0.717237830162048	-0.85080748796463	-3.57628202438354	0.271873831748962	0.392053008079529	-0.129200488328934
-0.716404259204865	-0.858077526092529	-3.57192373275757	0.271661698818207	0.391922175884247	-0.129529476165771
-0.712229132652283	-0.86487752199173	-3.56737756729126	0.271380931138992	0.391854673624039	-0.129719257354736
-0.7131108045578	-0.86998176574707	-3.56559014320374	0.271183431148529	0.391864120960236	-0.130047082901001
-0.707513988018036	-0.876819968223572	-3.55404567718506	0.270851641893387	0.39175084233284	-0.130468934774399
-0.709238648414612	-0.884355008602142	-3.55927634239197	0.270684272050858	0.391754180192947	-0.130786135792732
-0.704804122447968	-0.884065270423889	-3.55625987052917	0.270484387874603	0.391703873872757	-0.131016954779625
-0.703579425811768	-0.892618894577026	-3.5666446685791	0.270221769809723	0.39178678393364	-0.131236121058464
-0.702169418334961	-0.892605483531952	-3.57177472114563	0.270076721906662	0.391738563776016	-0.131480872631073
-0.699405908584595	-0.903173387050629	-3.56549501419067	0.26972296833992	0.391729384660721	-0.131780534982681
-0.696262419223785	-0.909918963909149	-3.55059170722961	0.269422978162766	0.391735225915909	-0.132105603814125
-0.693411529064178	-0.914403080940247	-3.55414700508118	0.269151449203491	0.391702950000763	-0.132425501942635
-0.684569656848907	-0.919953405857086	-3.53279614448547	0.268903523683548	0.391743659973145	-0.132784694433212
-0.680248320102692	-0.924638330936432	-3.53010702133179	0.268631041049957	0.391765385866165	-0.132897436618805
-0.677700459957123	-0.929641604423523	-3.52987241744995	0.26836308836937	0.391792207956314	-0.133107766509056
-0.675974726676941	-0.930060148239136	-3.52165246009827	0.268167525529861	0.391870647668839	-0.133512109518051
-0.67017263174057	-0.940108060836792	-3.52740240097046	0.267901420593262	0.391839921474457	-0.133745014667511
-0.66464775800705	-0.941632449626923	-3.5280864238739	0.267689079046249	0.391976892948151	-0.134076997637749
-0.656020045280457	-0.943290770053864	-3.52325749397278	0.267512589693069	0.392084270715714	-0.134213894605637
-0.653278648853302	-0.94584995508194	-3.5285210609436	0.267287969589233	0.392177641391754	-0.133978202939034
-0.650598526000977	-0.945335805416107	-3.54703092575073	0.267210334539413	0.392260074615479	-0.133922383189201
-0.646834194660187	-0.949508547782898	-3.55558705329895	0.266943424940109	0.392434239387512	-0.133975639939308
-0.64261394739151	-0.954549610614777	-3.55436325073242	0.266747683286667	0.392594695091248	-0.13403607904911
-0.640667796134949	-0.961126089096069	-3.57243967056274	0.26651856303215	0.392685800790787	-0.134019762277603
-0.640210509300232	-0.971216142177582	-3.57720971107483	0.266429960727692	0.392743736505508	-0.133934512734413
-0.631320476531982	-0.973300635814667	-3.57572841644287	0.266181945800781	0.392877161502838	-0.133897855877876
-0.626538872718811	-0.972458481788635	-3.57193613052368	0.2659752368927	0.39288142323494	-0.133681148290634
-0.623113870620728	-0.979209184646606	-3.57539129257202	0.265799641609192	0.393129914999008	-0.133409604430199
-0.620846569538116	-0.981214821338654	-3.5832884311676	0.265865176916122	0.393401116132736	-0.133389785885811
-0.613759517669678	-0.981144905090332	-3.57729458808899	0.265713721513748	0.393489390611649	-0.133597403764725
-0.60988849401474	-0.984223306179047	-3.57726788520813	0.265689641237259	0.39364367723465	-0.133784413337708
-0.60977303981781	-0.990700483322144	-3.5846061706543	0.26559454202652	0.393844306468964	-0.133849188685417
-0.605515241622925	-0.997329235076904	-3.5847692489624	0.265544861555099	0.394089102745056	-0.133925884962082
-0.602507293224335	-0.999460697174072	-3.58646488189697	0.265510380268097	0.3943230509758	-0.134137868881226
-0.600075483322144	-1.00309646129608	-3.59293866157532	0.265481144189835	0.394527107477188	-0.134254425764084
-0.598834455013275	-1.00736248493195	-3.59064769744873	0.265475958585739	0.394755870103836	-0.134387820959091
-0.597998917102814	-1.00739121437073	-3.58725953102112	0.265494555234909	0.395001977682114	-0.134431824088097
-0.595137417316437	-1.00778782367706	-3.58291459083557	0.265510112047195	0.395197153091431	-0.134539797902107
-0.595041334629059	-1.00874042510986	-3.58982610702515	0.265546888113022	0.395395845174789	-0.13443948328495
-0.589687645435333	-1.00579595565796	-3.59675097465515	0.265621691942215	0.395586907863617	-0.134205117821693
-0.587207853794098	-1.00239312648773	-3.60103964805603	0.265666306018829	0.395842164754868	-0.133972868323326
-0.582084000110626	-1.00181317329407	-3.60285067558289	0.265532463788986	0.395998001098633	-0.133420944213867
-0.57694274187088	-0.999333739280701	-3.6009726524353	0.265596270561218	0.396150439977646	-0.132661789655685
-0.568115055561066	-0.993920922279358	-3.59801888465881	0.265574127435684	0.396054893732071	-0.131671547889709
-0.5654256939888	-0.990481674671173	-3.59999895095825	0.265639692544937	0.396165072917938	-0.130753368139267
-0.56254905462265	-0.9799764752388	-3.60408282279968	0.265730142593384	0.396201938390732	-0.129678294062614
-0.559013485908508	-0.967854917049408	-3.60610008239746	0.265702039003372	0.396166384220123	-0.128533244132996
-0.554068207740784	-0.957413792610168	-3.58678770065308	0.265674203634262	0.396055996417999	-0.12726466357708
-0.548428416252136	-0.943608522415161	-3.57449245452881	0.265714019536972	0.395973861217499	-0.125865682959557
-0.546424806118011	-0.932250559329987	-3.57650685310364	0.265778243541718	0.395728826522827	-0.124310649931431
-0.540108203887939	-0.914128541946411	-3.56241583824158	0.265723556280136	0.395561695098877	-0.122828997671604
-0.533339977264404	-0.897317111492157	-3.55158138275146	0.265671223402023	0.395292222499847	-0.121381409466267
-0.531365394592285	-0.882464587688446	-3.54713797569275	0.265675365924835	0.395049631595612	-0.119786314666271
-0.526058256626129	-0.863893926143646	-3.54145503044128	0.265796065330505	0.394749790430069	-0.118220336735249
-0.527091443538666	-0.845103859901428	-3.53836703300476	0.265738666057587	0.39433753490448	-0.116679668426514
-0.528996527194977	-0.828360855579376	-3.54520344734192	0.26581284403801	0.394050061702728	-0.115170642733574
-0.525597214698792	-0.806907474994659	-3.55332493782043	0.265916049480438	0.3936488032341	-0.113840647041798
-0.528005301952362	-0.793784081935883	-3.54800367355347	0.265933930873871	0.393258780241013	-0.112440101802349
[truncated: 18,213 more rows]
