# Supplementary material for: Identification of Haptic Based Guiding Using Hard Reins
Source: PLoS One. 2015 Jul 22;10(7):e0132020. doi: 10.1371/journal.pone.0132020 (PMC4511788; doi:10.1371/journal.pone.0132020)
Supplement: S6 File — (ZIP) [file pone.0132020.s006.zip › Exp2_ForceData2/Subject7/path2/T3.csv]

Force X (N)	Force Y (N)	Force Z (N)	Torque X (N-m)	Torque Y (N-m)	Torque Z (N-m)	Frequency = 10000	Averaging Level = 16	F/T Serial Number = FT11772	Time Started = 19/12/2012 12:52:03
0.39703106880188	-1.06444704532623	-2.60003685951233	0.102913878858089	0.342140436172485	-0.0844636857509613
0.401713997125626	-1.06482326984406	-2.58758139610291	0.102894105017185	0.340990722179413	-0.0843978822231293
0.415824562311172	-1.06445205211639	-2.56965112686157	0.102958410978317	0.339715391397476	-0.0836991667747498
0.408887714147568	-1.06831014156342	-2.5581374168396	0.103258788585663	0.339059293270111	-0.082877591252327
0.428457766771317	-1.06570672988892	-2.55293869972229	0.103638827800751	0.338254004716873	-0.0815127417445183
0.434478282928467	-1.08546566963196	-2.54538655281067	0.103805474936962	0.337505042552948	-0.0841807276010513
0.427901536226273	-1.11383867263794	-2.54368567466736	0.103844843804836	0.337251156568527	-0.0873265862464905
0.434361547231674	-1.11419439315796	-2.52844262123108	0.103882797062397	0.33653798699379	-0.0876007154583931
0.433241665363312	-1.10452675819397	-2.52493667602539	0.103970818221569	0.336093336343765	-0.0860914215445518
0.43899604678154	-1.07173705101013	-2.52774143218994	0.104141727089882	0.335657835006714	-0.082845114171505
0.443045437335968	-1.04648387432098	-2.52993154525757	0.103917151689529	0.335326701402664	-0.0810559391975403
0.438540756702423	-1.06240165233612	-2.52354645729065	0.103455051779747	0.335224807262421	-0.0828525051474571
0.46316596865654	-1.07055604457855	-2.52027058601379	0.103059239685535	0.334887772798538	-0.0838886275887489
0.488193869590759	-1.07236981391907	-2.52390289306641	0.103266224265099	0.334830522537231	-0.0812659338116646
0.508295714855194	-1.06881833076477	-2.52605724334717	0.103788815438747	0.334574550390244	-0.0792446658015251
0.507089495658875	-1.11034393310547	-2.51249527931213	0.10411348938942	0.334701091051102	-0.0846907496452332
0.509596228599548	-1.14985370635986	-2.5300669670105	0.104555517435074	0.33501523733139	-0.0889077410101891
0.52589225769043	-1.1509770154953	-2.51715898513794	0.10493091493845	0.335012346506119	-0.0885986685752869
0.514953792095184	-1.1495795249939	-2.51263236999512	0.105440177023411	0.335137844085693	-0.0885140299797058
0.505020022392273	-1.14971470832825	-2.52131485939026	0.105733320116997	0.335464835166931	-0.0895948112010956
0.512737512588501	-1.14487338066101	-2.53471040725708	0.106092758476734	0.335631817579269	-0.0901770815253258
0.506004452705383	-1.15533113479614	-2.53888440132141	0.106235332787037	0.33598518371582	-0.0909516289830208
0.518802344799042	-1.14990127086639	-2.54493284225464	0.106466554105282	0.336328774690628	-0.0896468684077263
0.549192309379578	-1.13265681266785	-2.54948925971985	0.106640510261059	0.336739242076874	-0.0870120376348495
0.552621364593506	-1.1609354019165	-2.5463650226593	0.106771171092987	0.337275713682175	-0.0905006527900696
0.55668967962265	-1.19108486175537	-2.54688835144043	0.106947183609009	0.337796449661255	-0.0943228229880333
0.579307973384857	-1.19963479042053	-2.55489373207092	0.107174180448055	0.338230937719345	-0.0933190360665321
0.59063047170639	-1.19447028636932	-2.5557918548584	0.107728622853756	0.338595241308212	-0.0923159420490265
0.596716165542603	-1.20804488658905	-2.56056213378906	0.108351729810238	0.339226216077805	-0.0931790247559547
0.608333706855774	-1.21112513542175	-2.59048080444336	0.109209999442101	0.339887797832489	-0.0930863320827484
0.63744443655014	-1.2150274515152	-2.58813047409058	0.10990322381258	0.340415418148041	-0.0925937443971634
0.649781227111816	-1.23774790763855	-2.57873749732971	0.110441729426384	0.341190099716187	-0.0939032435417175
0.654835045337677	-1.25391280651093	-2.59656262397766	0.110982120037079	0.342135399580002	-0.0961140692234039
0.681256473064423	-1.26059949398041	-2.60817217826843	0.111497536301613	0.343089014291763	-0.0964281037449837
0.676611125469208	-1.24976944923401	-2.61508584022522	0.112051777541637	0.344186037778854	-0.0958194956183434
0.695900022983551	-1.25054132938385	-2.63099050521851	0.112395837903023	0.344957768917084	-0.0967454984784126
0.691293656826019	-1.26041543483734	-2.6530933380127	0.113037601113319	0.346170634031296	-0.0984312519431114
0.70823472738266	-1.26647186279297	-2.6647584438324	0.113887146115303	0.347369700670242	-0.0993762984871864
0.715469062328339	-1.28026807308197	-2.67773938179016	0.114528656005859	0.348261684179306	-0.100147366523743
0.713027775287628	-1.29583501815796	-2.6838071346283	0.115180559456348	0.34953561425209	-0.102241180837154
0.724341869354248	-1.30128741264343	-2.69209027290344	0.115898728370667	0.350733637809753	-0.103191673755646
0.73705530166626	-1.29818511009216	-2.70425629615784	0.116523429751396	0.352021425962448	-0.102572605013847
0.738696575164795	-1.29013514518738	-2.720130443573	0.117308840155602	0.353392571210861	-0.101794548332691
0.754347801208496	-1.27319085597992	-2.73259568214417	0.118001274764538	0.354750782251358	-0.0997870936989784
0.767619073390961	-1.25774729251862	-2.75084352493286	0.118674039840698	0.356208384037018	-0.0981983542442322
0.763256192207336	-1.25448834896088	-2.76994299888611	0.119222670793533	0.357744097709656	-0.0986072346568108
0.778882563114166	-1.25571119785309	-2.77962589263916	0.119656220078468	0.358981251716614	-0.0987197905778885
0.778011381626129	-1.25421333312988	-2.78448057174683	0.120175093412399	0.360095500946045	-0.0977790951728821
0.797118306159973	-1.24704229831696	-2.79316663742065	0.120710998773575	0.361036390066147	-0.0968275815248489
0.810717761516571	-1.25345349311829	-2.79927110671997	0.121335066854954	0.36195895075798	-0.0970773175358772
0.825519979000092	-1.25690710544586	-2.81738615036011	0.122222237288952	0.362968057394028	-0.096273310482502
0.849619925022125	-1.256960272789	-2.82411479949951	0.123023428022861	0.363826930522919	-0.0946394056081772
0.861920356750488	-1.27855217456818	-2.83884239196777	0.123831570148468	0.364928603172302	-0.0959190279245377
0.861050128936768	-1.30282962322235	-2.85237693786621	0.124444603919983	0.36605516076088	-0.0986190289258957
0.87486070394516	-1.30770218372345	-2.86379933357239	0.125053942203522	0.366998195648193	-0.0986606478691101
0.879088997840881	-1.31094431877136	-2.86025524139404	0.125429689884186	0.36765593290329	-0.0980594977736473
0.866943836212158	-1.30987203121185	-2.87301707267761	0.126050755381584	0.368539065122604	-0.0985049679875374
0.875762343406677	-1.30873930454254	-2.89116501808167	0.126982837915421	0.369378000497818	-0.0985266864299774
0.884257733821869	-1.31070506572723	-2.89828753471375	0.127856731414795	0.370046615600586	-0.0971551388502121
0.895152390003204	-1.3103404045105	-2.90515613555908	0.128512695431709	0.3707255423069	-0.0963545367121696
0.909255981445313	-1.31763577461243	-2.9216160774231	0.1295275837183	0.371746718883514	-0.0965980887413025
0.9156374335289	-1.32920753955841	-2.93885278701782	0.130342274904251	0.372351676225662	-0.0964858084917068
0.928347289562225	-1.33261299133301	-2.93221926689148	0.130971893668175	0.373014897108078	-0.0963985249400139
0.943145990371704	-1.3363870382309	-2.94262003898621	0.131897002458572	0.373623996973038	-0.0960177853703499
0.940779030323029	-1.34300005435944	-2.95284628868103	0.133026450872421	0.374320149421692	-0.0957699716091156
0.9550421833992	-1.35347437858582	-2.96607279777527	0.133965373039246	0.374900579452515	-0.0956810712814331
0.95839250087738	-1.35989987850189	-2.97329831123352	0.134994491934776	0.37536695599556	-0.0953998565673828
0.979227244853973	-1.36077070236206	-2.98902368545532	0.136067077517509	0.376046746969223	-0.0944599062204361
0.991986274719238	-1.3829562664032	-2.99052286148071	0.136823192238808	0.376547783613205	-0.0945289507508278
0.995139956474304	-1.38631117343903	-2.99573469161987	0.137803986668587	0.376978754997253	-0.0953574627637863
1.00256657600403	-1.38537669181824	-3.01338505744934	0.13916140794754	0.377666622400284	-0.0943466499447823
1.00814664363861	-1.39749097824097	-3.01645064353943	0.140201836824417	0.377795368432999	-0.0929629430174828
1.01646184921265	-1.40830254554749	-3.01755285263062	0.141063883900642	0.378347456455231	-0.0935629159212112
1.01937866210938	-1.41747152805328	-3.0377140045166	0.142499580979347	0.37889838218689	-0.0944999977946281
1.04324221611023	-1.42294478416443	-3.04925584793091	0.144127309322357	0.379557371139526	-0.0927735939621925
1.07027804851532	-1.43677175045013	-3.05256271362305	0.145603507757187	0.379671216011047	-0.0903889089822769
1.09536981582642	-1.41891241073608	-3.06216859817505	0.147277846932411	0.380280464887619	-0.0879285633563995
1.11841630935669	-1.42849266529083	-3.07822918891907	0.148934885859489	0.380774885416031	-0.0855617821216583
1.14021694660187	-1.41070055961609	-3.0697078704834	0.150458067655563	0.380866557359695	-0.0827047005295753
1.16285610198975	-1.4063606262207	-3.07500171661377	0.151958838105202	0.380988031625748	-0.0794610753655434
1.17725217342377	-1.39160621166229	-3.08348250389099	0.153724670410156	0.381215631961823	-0.0770011618733406
1.18812203407288	-1.38777947425842	-3.10283780097961	0.155732780694962	0.381345599889755	-0.0740150809288025
1.19920265674591	-1.36858010292053	-3.10736417770386	0.15764120221138	0.381395310163498	-0.0711533948779106
1.21397459506989	-1.36980795860291	-3.12189340591431	0.15942919254303	0.381061911582947	-0.0680100098252296
1.24236345291138	-1.36263024806976	-3.11736536026001	0.160966888070107	0.380702257156372	-0.0657805502414703
1.24429881572723	-1.37661254405975	-3.12353253364563	0.162561416625977	0.380205392837524	-0.0644172802567482
1.25357413291931	-1.38302683830261	-3.12544512748718	0.164351806044579	0.379740983247757	-0.0630995780229568
1.25528120994568	-1.36836063861847	-3.12434554100037	0.165970340371132	0.378680795431137	-0.060734074562788
1.25907301902771	-1.36860907077789	-3.12683820724487	0.167358070611954	0.377625942230225	-0.0586794354021549
1.26594924926758	-1.34769773483276	-3.12344312667847	0.168884113430977	0.376668721437454	-0.0569735020399094
1.25607764720917	-1.34995150566101	-3.13477993011475	0.170517355203629	0.375663161277771	-0.0553345866501331
1.26568150520325	-1.34706294536591	-3.1220874786377	0.17181321978569	0.374423861503601	-0.0533823855221272
1.263512134552	-1.32838308811188	-3.11636328697205	0.173413515090942	0.372901171445847	-0.0505016222596169
1.28038144111633	-1.30646073818207	-3.11319947242737	0.174919709563255	0.371411800384521	-0.046572957187891
1.29716348648071	-1.29739153385162	-3.10009694099426	0.176067754626274	0.370014011859894	-0.0431823767721653
1.29936277866364	-1.27645194530487	-3.1007821559906	0.177191182971001	0.368367046117783	-0.0403514727950096
1.3237931728363	-1.25924873352051	-3.10001087188721	0.178445234894753	0.36699441075325	-0.0367996767163277
1.34153640270233	-1.24198925495148	-3.08596038818359	0.17945571243763	0.365410268306732	-0.0334461517632008
1.34862279891968	-1.2312650680542	-3.08527088165283	0.180758535861969	0.363625109195709	-0.0308318976312876
1.34665548801422	-1.21429514884949	-3.08023571968079	0.182207673788071	0.362057775259018	-0.027767438441515
1.36670410633087	-1.20744109153748	-3.07638168334961	0.183524459600449	0.360773980617523	-0.0248204581439495
1.36777281761169	-1.17552673816681	-3.06277775764465	0.18482917547226	0.359227687120438	-0.0210925564169884
1.3775429725647	-1.15751945972443	-3.06194996833801	0.185969397425652	0.357891321182251	-0.0170480869710445
1.40782654285431	-1.13496625423431	-3.05612993240356	0.186858877539635	0.356495380401611	-0.0131587823852897
1.4126387834549	-1.09698259830475	-3.04582619667053	0.187710717320442	0.355050355195999	-0.00970249250531197
1.42187452316284	-1.08444929122925	-3.04653859138489	0.188610136508942	0.353809058666229	-0.00612436747178435
1.43448102474213	-1.06206464767456	-3.04078507423401	0.189252927899361	0.352413356304169	-0.00282735796645284
1.44373250007629	-1.05191469192505	-3.02634119987488	0.18983855843544	0.351415932178497	-0.000583401531912386
1.4525021314621	-1.03906714916229	-3.01913642883301	0.19031697511673	0.350272208452225	0.000987030682154
1.44321429729462	-1.0263055562973	-3.01026296615601	0.190811961889267	0.349224478006363	0.00214780797250569
1.42317175865173	-1.01140904426575	-2.99798393249512	0.191297322511673	0.348219871520996	0.00353578641079366
1.42086589336395	-1.00977694988251	-3.00313425064087	0.191643700003624	0.347303003072739	0.00491446070373058
1.42427575588226	-0.994170784950256	-3.00911450386047	0.191898882389069	0.346623867750168	0.00562479486688972
1.41553688049316	-0.957702398300171	-3.00176644325256	0.192148730158806	0.345830887556076	0.00672855507582426
1.41351234912872	-0.969324946403503	-3.00521898269653	0.192505061626434	0.345292091369629	0.00718326540663838
1.40666401386261	-0.987377762794495	-2.99055337905884	0.192530080676079	0.344557791948318	0.00707105593755841
1.42156565189362	-0.98749703168869	-2.9876880645752	0.192835986614227	0.34434112906456	0.00720042362809181
1.42470943927765	-0.981068074703217	-2.98277068138123	0.193188801407814	0.343743592500687	0.00731034437194467
1.43132483959198	-0.976857542991638	-2.98886442184448	0.193500354886055	0.343241602182388	0.00747618405148387
1.42671072483063	-0.977803230285645	-2.98944807052612	0.193292483687401	0.342868030071259	0.00788324978202581
1.45734524726868	-0.93010014295578	-3.00296425819397	0.193733736872673	0.342478096485138	0.00922186765819788
1.51106214523315	-0.920124232769012	-3.04131388664246	0.193881914019585	0.342819333076477	0.0121823707595468
1.47354888916016	-0.874386787414551	-3.03682231903076	0.194355800747871	0.343167036771774	0.0138795990496874
1.45012450218201	-0.91202038526535	-2.98548150062561	0.193176671862602	0.34220689535141	0.0148063097149134
1.43351566791534	-0.928225100040436	-2.99467325210571	0.194037050008774	0.342412352561951	0.015301969833672
1.46819150447845	-0.915429890155792	-3.00414252281189	0.19500844180584	0.342220515012741	0.0154915256425738
1.48527228832245	-0.90808641910553	-3.00067257881165	0.194870010018349	0.342377364635468	0.0157026443630457
1.46672213077545	-0.909444689750671	-3.00375390052795	0.194895714521408	0.342151790857315	0.0154612148180604
1.45032513141632	-0.920608758926392	-3.03189754486084	0.195201560854912	0.342475324869156	0.0151927303522825
1.41679036617279	-0.910624802112579	-3.02459526062012	0.195403575897217	0.342035591602325	0.0148464730009437
1.40813112258911	-0.932292878627777	-3.03522276878357	0.195830643177032	0.341920286417007	0.014468913897872
1.41748046875	-0.926302969455719	-3.02500295639038	0.195953443646431	0.341459155082703	0.0144273238256574
1.44675397872925	-0.913728058338165	-3.02393984794617	0.196074232459068	0.340950548648834	0.0145675465464592
1.46442794799805	-0.91507089138031	-3.02668642997742	0.196015417575836	0.340572029352188	0.0149565618485212
1.4404411315918	-0.908487379550934	-3.02897214889526	0.195802018046379	0.339892834424973	0.0144502883777022
1.44606280326843	-0.901290237903595	-3.01633429527283	0.195631816983223	0.339226871728897	0.0142636587843299
1.45724380016327	-0.893564641475677	-3.01299667358398	0.195536389946938	0.338731974363327	0.0144348973408341
1.47607517242432	-0.895833551883698	-3.02018809318542	0.195301070809364	0.338405221700668	0.0143914436921477
1.47732055187225	-0.907246828079224	-3.00848484039307	0.195085361599922	0.337794274091721	0.0141359772533178
1.4958221912384	-0.905304849147797	-3.00082230567932	0.194959089159966	0.336996465921402	0.0136824157088995
1.50463211536407	-0.893446862697601	-3.00435495376587	0.194864377379417	0.33635625243187	0.0138872880488634
1.51198470592499	-0.896150887012482	-3.00841569900513	0.194815739989281	0.335566520690918	0.0143583621829748
1.50880515575409	-0.895414590835571	-2.99087357521057	0.194577902555466	0.334856957197189	0.0146124316379428
1.52620720863342	-0.882801473140717	-2.99232983589172	0.194530040025711	0.33430090546608	0.0150634963065386
1.54366862773895	-0.867573320865631	-2.98888444900513	0.19439060986042	0.333729982376099	0.0156464762985706
1.53872060775757	-0.851456046104431	-2.97458386421204	0.194262251257896	0.333006531000137	0.0168329197913408
1.53858542442322	-0.846750140190125	-2.986647605896	0.193967908620834	0.332326292991638	0.0174104254692793
1.54322755336761	-0.835536420345306	-2.97821593284607	0.193546280264854	0.331543415784836	0.0171726904809475
1.55960237979889	-0.824742019176483	-2.97389602661133	0.193259358406067	0.331145524978638	0.0172290746122599
1.57684171199799	-0.817146182060242	-2.96054244041443	0.193064972758293	0.330350250005722	0.0174089279025793
1.58282256126404	-0.813210010528564	-2.94134044647217	0.19250126183033	0.329482793807983	0.0173974204808474
1.59026193618774	-0.803610563278198	-2.93529748916626	0.192018315196037	0.328582137823105	0.0171160101890564
1.59263241291046	-0.797587215900421	-2.9312949180603	0.191339164972305	0.327951520681381	0.0168035924434662
1.59405386447906	-0.782171130180359	-2.92320871353149	0.190725103020668	0.327400535345078	0.0163178704679012
1.59268999099731	-0.769694268703461	-2.91249299049377	0.18974694609642	0.326610863208771	0.0157663691788912
1.5835098028183	-0.754484713077545	-2.9157874584198	0.189037159085274	0.325919628143311	0.0152536239475012
1.59082233905792	-0.757492244243622	-2.91276979446411	0.188426032662392	0.325467884540558	0.0147866187617183
1.59856712818146	-0.754071354866028	-2.90514802932739	0.187896892428398	0.324986428022385	0.0140516059473157
1.60072863101959	-0.752612292766571	-2.88274741172791	0.187375441193581	0.324438661336899	0.0129142189398408
1.59573125839233	-0.752796351909637	-2.88712596893311	0.187050342559814	0.323958396911621	0.0114301135763526
1.60197055339813	-0.762817800045013	-2.88559436798096	0.186513110995293	0.3238705098629	0.00983434915542603
1.60531198978424	-0.759064316749573	-2.8789541721344	0.186118915677071	0.323756396770477	0.00814109202474356
1.59790503978729	-0.755553841590881	-2.88550782203674	0.185690373182297	0.323545098304749	0.00654373457655311
1.60008060932159	-0.764030396938324	-2.87923812866211	0.185233414173126	0.323871493339539	0.00494489725679159
1.59761798381805	-0.758302748203278	-2.88033366203308	0.184880539774895	0.324060082435608	0.00317166093736887
1.58334922790527	-0.774590134620667	-2.88463521003723	0.184637576341629	0.324360013008118	0.00136307021602988
1.5781661272049	-0.780176937580109	-2.88849091529846	0.184470638632774	0.324946522712708	-0.000511482416186482
1.5781888961792	-0.779378473758698	-2.88975143432617	0.184130981564522	0.325528711080551	-0.00250537763349712
1.57166945934296	-0.792103290557861	-2.89826226234436	0.183989554643631	0.326098412275314	-0.00443323934450746
1.57229053974152	-0.790970504283905	-2.90058708190918	0.18370209634304	0.326997190713882	-0.00625326810404658
1.56951951980591	-0.792156219482422	-2.91466927528381	0.183527275919914	0.327729135751724	-0.00803138595074415
1.56494104862213	-0.804677724838257	-2.91807532310486	0.183446049690247	0.328705459833145	-0.00963737163692713
1.56798112392426	-0.795456409454346	-2.92350935935974	0.183245748281479	0.329666614532471	-0.0111839883029461
1.55288183689117	-0.798428177833557	-2.93153858184814	0.183045610785484	0.330543994903564	-0.012771662324667
1.54627883434296	-0.790800452232361	-2.9304940700531	0.182961508631706	0.331802666187286	-0.0141926342621446
1.54488289356232	-0.797838509082794	-2.93239140510559	0.182822838425636	0.332633346319199	-0.016035595908761
1.54271817207336	-0.811513841152191	-2.95762848854065	0.182834193110466	0.333874225616455	-0.0179536640644073
1.53644013404846	-0.80356228351593	-2.96019864082336	0.182562232017517	0.334705680608749	-0.0199287552386522
1.52527928352356	-0.81766277551651	-2.967036485672	0.18244531750679	0.335772842168808	-0.0218429639935493
1.52451300621033	-0.81581699848175	-2.98144197463989	0.18243296444416	0.337102323770523	-0.0237903688102961
1.50635516643524	-0.820726931095123	-2.9790186882019	0.182149067521095	0.337740659713745	-0.0258282981812954
1.50529956817627	-0.841248750686646	-2.99316239356995	0.182070910930634	0.338712215423584	-0.0275360941886902
1.5009526014328	-0.835101187229156	-3.00031328201294	0.181947961449623	0.339794844388962	-0.0295175351202488
1.48658323287964	-0.84579610824585	-3.01146125793457	0.181837990880013	0.340480118989944	-0.0315556339919567
1.48429799079895	-0.850875377655029	-3.0088791847229	0.181648939847946	0.341206103563309	-0.033581804484129
1.47469258308411	-0.857510507106781	-3.01943063735962	0.181490376591682	0.341867566108704	-0.0354071594774723
1.47113561630249	-0.863618075847626	-3.02612090110779	0.181364431977272	0.342587828636169	-0.0373043790459633
1.46210408210754	-0.864949226379395	-3.01646661758423	0.180994048714638	0.343038409948349	-0.0392555557191372
1.4537672996521	-0.873334407806396	-3.01805782318115	0.180778071284294	0.343584150075912	-0.0409635454416275
1.45031559467316	-0.874879062175751	-3.02657842636108	0.180391520261765	0.34391587972641	-0.0426720790565014
1.44090819358826	-0.877015829086304	-3.02355813980103	0.180192157626152	0.344336599111557	-0.0440072156488895
1.44451141357422	-0.867058515548706	-3.01045632362366	0.179724365472794	0.344606727361679	-0.0453413799405098
1.43346929550171	-0.873881101608276	-3.02124524116516	0.179390221834183	0.344644814729691	-0.0467203333973885
1.4361469745636	-0.871827721595764	-3.01121950149536	0.17897142469883	0.34490841627121	-0.0480339750647545
1.43563938140869	-0.86683064699173	-3.00068855285645	0.178383931517601	0.344943553209305	-0.04919308796525
1.42905187606812	-0.873012185096741	-3.00837397575378	0.177986040711403	0.345186829566956	-0.0505013279616833
1.4238246679306	-0.869916379451752	-2.9972071647644	0.177465200424194	0.345213949680328	-0.051866639405489
1.4211950302124	-0.87203311920166	-3.00023651123047	0.17708794772625	0.345473676919937	-0.0531027317047119
1.42299950122833	-0.863484680652618	-2.99316143989563	0.176571726799011	0.345680326223373	-0.0543588027358055
1.40698492527008	-0.86595743894577	-3.0008864402771	0.176202714443207	0.345731198787689	-0.0557022765278816
1.40760672092438	-0.86983996629715	-3.00308418273926	0.175712540745735	0.34619003534317	-0.0568822957575321
1.3926705121994	-0.867401301860809	-3.00068926811218	0.175432547926903	0.346525520086288	-0.0580735988914967
1.39190781116486	-0.862551808357239	-2.99999761581421	0.175115883350372	0.346930533647537	-0.0592730864882469
1.37835299968719	-0.866091430187225	-3.00526118278503	0.174788892269135	0.347186326980591	-0.0603489615023136
1.37117791175842	-0.863056719303131	-3.00385642051697	0.174429446458817	0.347809940576553	-0.0616502799093723
1.36076760292053	-0.865279734134674	-3.01125311851501	0.17412368953228	0.348275452852249	-0.0620012059807777
1.36994516849518	-0.839176535606384	-3.01187038421631	0.173925936222076	0.348797857761383	-0.0610414408147335
1.35480892658234	-0.839151501655579	-3.01832437515259	0.17390663921833	0.349251270294189	-0.0613166503608227
1.35044741630554	-0.843058109283447	-3.03113389015198	0.173848927021027	0.349846333265305	-0.0618651248514652
1.35133945941925	-0.84258896112442	-3.03425288200378	0.173740595579147	0.350262761116028	-0.0624240040779114
1.36058592796326	-0.840895116329193	-3.03149771690369	0.173551440238953	0.350648939609528	-0.0631864070892334
1.3616327047348	-0.859395503997803	-3.04237031936646	0.173294931650162	0.351073622703552	-0.0644955039024353
1.35976231098175	-0.861649096012115	-3.03378510475159	0.173210248351097	0.351525276899338	-0.0666977986693382
1.35643064975739	-0.884412586688995	-3.04011511802673	0.172921851277351	0.351819902658463	-0.069271944463253
1.36613535881042	-0.903132855892181	-3.03916621208191	0.172455579042435	0.35228443145752	-0.0714478045701981
1.36279737949371	-0.92640495300293	-3.04568982124329	0.172152012586594	0.352735042572021	-0.0738750621676445
1.35613811016083	-0.931544661521912	-3.04282283782959	0.17180623114109	0.353273898363113	-0.0756330862641335
1.36563217639923	-0.943081736564636	-3.05122423171997	0.171478480100632	0.353665858507156	-0.0758478492498398
1.3754163980484	-0.94169282913208	-3.0614914894104	0.171049147844315	0.354206085205078	-0.0747269466519356
1.36095309257507	-0.977707326412201	-3.06198120117188	0.170617163181305	0.35494726896286	-0.0790880173444748
1.33283722400665	-1.00615048408508	-3.06553816795349	0.170340344309807	0.355376690626144	-0.0845941603183746
1.33160865306854	-1.04269397258759	-3.0684871673584	0.170067667961121	0.355995178222656	-0.0880911648273468
1.30940186977386	-1.07443976402283	-3.07802176475525	0.170124799013138	0.356705844402313	-0.0913324430584908
1.31385183334351	-1.09103739261627	-3.07411217689514	0.169866234064102	0.357221305370331	-0.0941125005483627
1.31008207798004	-1.12875330448151	-3.08162975311279	0.169587552547455	0.357635229825974	-0.097517803311348
1.30558800697327	-1.15068972110748	-3.08256578445435	0.169280230998993	0.358240902423859	-0.100116014480591
1.30290126800537	-1.16238260269165	-3.08349132537842	0.169079169631004	0.358673006296158	-0.10073621571064
1.31614947319031	-1.15779101848602	-3.08591389656067	0.168893441557884	0.358875542879105	-0.0992022231221199
1.33115780353546	-1.1805408000946	-3.08912253379822	0.168520912528038	0.359251469373703	-0.0993253514170647
1.31585681438446	-1.21268904209137	-3.08258414268494	0.167903646826744	0.359505295753479	-0.104574307799339
1.31224226951599	-1.24973034858704	-3.08499646186829	0.167977020144463	0.359764069318771	-0.108924716711044
1.29698801040649	-1.28854060173035	-3.0959780216217	0.168297499418259	0.359892994165421	-0.11188305914402
1.30565786361694	-1.30556440353394	-3.08842992782593	0.168555676937103	0.359904646873474	-0.112999081611633
1.31838762760162	-1.33286225795746	-3.08800935745239	0.168633818626404	0.359912991523743	-0.113708756864071
1.32654821872711	-1.357506275177	-3.08184862136841	0.168476387858391	0.359952986240387	-0.116500705480576
1.31902861595154	-1.39633595943451	-3.08537149429321	0.168714642524719	0.359890311956406	-0.120449356734753
1.29943013191223	-1.44621407985687	-3.08596730232239	0.16886243224144	0.360210090875626	-0.125199809670448
1.29485940933228	-1.50692915916443	-3.0943169593811	0.169080823659897	0.360847979784012	-0.131511598825455
1.29206120967865	-1.55647623538971	-3.09725832939148	0.168973699212074	0.361196249723434	-0.136075019836426
1.30574297904968	-1.59832012653351	-3.10807251930237	0.169007316231728	0.361940026283264	-0.137543395161629
1.33055365085602	-1.62645196914673	-3.10836887359619	0.16865099966526	0.362219333648682	-0.139380767941475
1.32385993003845	-1.66393458843231	-3.1223406791687	0.16866360604763	0.363234519958496	-0.144097104668617
1.32963132858276	-1.69322311878204	-3.13503623008728	0.168755382299423	0.363701909780502	-0.14706739783287
1.35120642185211	-1.73060417175293	-3.14008784294128	0.168763265013695	0.364382594823837	-0.146871507167816
1.38873267173767	-1.74681770801544	-3.12623929977417	0.168484181165695	0.364734530448914	-0.146802738308907
1.41850090026855	-1.76019883155823	-3.14607810974121	0.168625220656395	0.365278095006943	-0.145914390683174
1.41107022762299	-1.79596185684204	-3.14499831199646	0.168562769889832	0.365898430347443	-0.150037944316864
1.38956034183502	-1.83463227748871	-3.14543271064758	0.168790310621262	0.366403847932816	-0.154666379094124
1.38600981235504	-1.83730900287628	-3.14473438262939	0.169122502207756	0.366400092840195	-0.154127880930901
1.40705096721649	-1.846715092659	-3.16111540794373	0.169779554009438	0.366343170404434	-0.152640536427498
1.41187143325806	-1.8605854511261	-3.15430760383606	0.170140936970711	0.366357564926147	-0.153933346271515
1.41381764411926	-1.8860787153244	-3.15672254562378	0.170552223920822	0.366527080535889	-0.154744580388069
1.44421708583832	-1.90586817264557	-3.15200686454773	0.170603916049004	0.366548031568527	-0.155161902308464
1.46784353256226	-1.93765735626221	-3.15203428268433	0.170482814311981	0.366489887237549	-0.155784368515015
1.49457359313965	-1.94933843612671	-3.15633606910706	0.169900014996529	0.36650937795639	-0.155391067266464
1.48800337314606	-1.9786159992218	-3.14732336997986	0.169808954000473	0.366238057613373	-0.15860852599144
1.51024580001831	-2.01385855674744	-3.14289927482605	0.169742360711098	0.3658626973629	-0.161463394761086
1.51188719272614	-2.04622983932495	-3.14042210578918	0.169501528143883	0.364984273910522	-0.162348613142967
1.53126966953278	-2.03485441207886	-3.11961722373962	0.169158488512039	0.364151388406754	-0.160000801086426
1.5407567024231	-2.02385020256042	-3.11815810203552	0.169215634465218	0.363380163908005	-0.157914593815804
1.54244947433472	-2.03652143478394	-3.10883140563965	0.169110476970673	0.362376898527145	-0.157900243997574
1.54318845272064	-2.03853130340576	-3.09730124473572	0.168915241956711	0.36102694272995	-0.157703891396523
1.53370356559753	-2.07206916809082	-3.08842301368713	0.169178262352943	0.359431147575378	-0.161365166306496
1.55359733104706	-2.06906223297119	-3.07854247093201	0.169595062732697	0.357729911804199	-0.159003004431725
1.58558666706085	-2.06050300598145	-3.04822182655334	0.169678628444672	0.355237245559692	-0.153550207614899
1.57771611213684	-2.12020349502563	-3.02505302429199	0.169444471597672	0.353871017694473	-0.161898106336594
1.56869471073151	-2.18730139732361	-3.0246844291687	0.168958589434624	0.35265651345253	-0.166727110743523
1.59593331813812	-2.18713903427124	-2.99591779708862	0.168265953660011	0.351148545742035	-0.163018822669983
1.60950601100922	-2.19771528244019	-2.98798370361328	0.167849287390709	0.349717855453491	-0.161715313792229
1.6156302690506	-2.22182393074036	-2.9814248085022	0.16741555929184	0.348773211240768	-0.165105789899826
1.62752604484558	-2.22317361831665	-2.97974634170532	0.166663497686386	0.347550600767136	-0.162115424871445
1.64260816574097	-2.24503135681152	-2.94846367835999	0.166004478931427	0.346445888280869	-0.162680417299271
1.654656291008	-2.29513001441956	-2.94688606262207	0.165707394480705	0.345408052206039	-0.166994884610176
1.68293678760529	-2.29270100593567	-2.93657112121582	0.165136992931366	0.344342231750488	-0.164118245244026
1.68560075759888	-2.31432723999023	-2.91044425964355	0.164807617664337	0.342838555574417	-0.165233045816422
1.68188047409058	-2.36335468292236	-2.89824724197388	0.164676502346992	0.341785877943039	-0.170848116278648
1.66629648208618	-2.38495302200317	-2.90301895141602	0.16483162343502	0.340642869472504	-0.170248478651047
1.69083631038666	-2.37731504440308	-2.87655282020569	0.16473326086998	0.339516907930374	-0.167435869574547
1.6938556432724	-2.39797902107239	-2.87829279899597	0.16474749147892	0.338548511266708	-0.168929561972618
1.69341230392456	-2.43297171592712	-2.87641143798828	0.164513245224953	0.337600260972977	-0.171019732952118
1.6895637512207	-2.44225859642029	-2.85544943809509	0.164622232317925	0.336427837610245	-0.170099332928658
1.70940124988556	-2.47393441200256	-2.85244369506836	0.164783477783203	0.335900396108627	-0.171322256326675
1.70714592933655	-2.51035475730896	-2.85120820999146	0.164984166622162	0.334912568330765	-0.174859836697578
1.71894371509552	-2.51436710357666	-2.83657479286194	0.165179848670959	0.334056437015533	-0.17206971347332
1.75862336158752	-2.55428290367126	-2.81919956207275	0.165347158908844	0.3327476978302	-0.172876551747322
1.75387525558472	-2.60877346992493	-2.82690262794495	0.165683433413506	0.332576364278793	-0.179412320256233
1.76514363288879	-2.61969614028931	-2.82029747962952	0.166233614087105	0.331896841526031	-0.177109748125076
1.79020082950592	-2.62262797355652	-2.80060029029846	0.166775226593018	0.330798417329788	-0.173431366682053
1.81158196926117	-2.67551851272583	-2.81610941886902	0.1672453135252	0.330632835626602	-0.178624421358109
1.80531656742096	-2.69337177276611	-2.80559015274048	0.167648240923882	0.329913228750229	-0.181606113910675
1.81555736064911	-2.70844006538391	-2.79197120666504	0.168354615569115	0.329359263181686	-0.17710380256176
1.82732677459717	-2.74239444732666	-2.78729128837585	0.169155836105347	0.328882604837418	-0.178389623761177
1.82745850086212	-2.77123713493347	-2.81003785133362	0.169624820351601	0.329110085964203	-0.182996153831482
1.81299781799316	-2.80313324928284	-2.8095977306366	0.170064628124237	0.328824400901794	-0.184615924954414
1.81265532970428	-2.84272885322571	-2.79618501663208	0.170367702841759	0.329026073217392	-0.187440529465675
1.78890073299408	-2.88092637062073	-2.82398176193237	0.170945063233376	0.330088883638382	-0.19037339091301
1.81098079681396	-2.88927912712097	-2.82606673240662	0.171052426099777	0.330632746219635	-0.189527928829193
1.79756927490234	-2.9305567741394	-2.81232118606567	0.17088694870472	0.331294775009155	-0.19076369702816
1.83727419376373	-2.94772863388062	-2.79397559165955	0.170783653855324	0.331041574478149	-0.191497832536697
1.83562803268433	-2.99946141242981	-2.83196139335632	0.171632498502731	0.331604033708572	-0.192006051540375
1.87360453605652	-2.99765944480896	-2.8529999256134	0.172682985663414	0.332097142934799	-0.19284762442112
1.90019369125366	-2.96789240837097	-2.85094857215881	0.173224702477455	0.330810636281967	-0.191818237304688
1.84496772289276	-3.01764726638794	-2.86385846138	0.173979520797729	0.331037968397141	-0.195602267980576
1.82239174842834	-3.05988717079163	-2.86201667785645	0.174355044960976	0.331564575433731	-0.199402630329132
1.84819173812866	-3.08312559127808	-2.85575819015503	0.174249306321144	0.331958711147308	-0.197654351592064
1.87321090698242	-3.06786561012268	-2.85539674758911	0.174445703625679	0.332309126853943	-0.198668405413628
1.88665473461151	-3.06930303573608	-2.8764271736145	0.174413770437241	0.332750290632248	-0.198164254426956
1.89309394359589	-3.07773089408875	-2.8772919178009	0.174031227827072	0.332957088947296	-0.19902291893959
1.86303758621216	-3.08569502830505	-2.9023609161377	0.174408853054047	0.33323547244072	-0.200814083218575
1.87968790531158	-3.10041093826294	-2.89512896537781	0.17445895075798	0.333142399787903	-0.200311839580536
1.86756837368011	-3.11379361152649	-2.86762046813965	0.174730449914932	0.332456052303314	-0.200932919979095
1.87906384468079	-3.14339113235474	-2.86782312393188	0.175093665719032	0.331859737634659	-0.202583074569702
1.89255940914154	-3.14676547050476	-2.87095260620117	0.17540043592453	0.331238776445389	-0.202970117330551
1.89151132106781	-3.16452717781067	-2.86584377288818	0.175748810172081	0.33006939291954	-0.20250129699707
1.88104236125946	-3.16839194297791	-2.85235548019409	0.175768196582794	0.328915059566498	-0.20435956120491
1.86728620529175	-3.19171333312988	-2.8576512336731	0.175970837473869	0.327980935573578	-0.206739291548729
1.87355089187622	-3.18843770027161	-2.84166669845581	0.175676822662354	0.327240824699402	-0.205402791500092
1.8674088716507	-3.18228149414063	-2.83290696144104	0.175224959850311	0.326321870088577	-0.204205125570297
1.87119340896606	-3.17604303359985	-2.82625699043274	0.174735128879547	0.325475215911865	-0.204784899950027
1.86911678314209	-3.18251919746399	-2.8184654712677	0.174338966608047	0.324139893054962	-0.206100940704346
1.855100274086	-3.19963502883911	-2.81267809867859	0.174153491854668	0.323121219873428	-0.20646595954895
1.84879267215729	-3.1930878162384	-2.79312014579773	0.1736029535532	0.321816295385361	-0.207071915268898
1.83339929580688	-3.21675539016724	-2.78514647483826	0.173236131668091	0.320890843868256	-0.210033386945724
1.82380819320679	-3.2260525226593	-2.76059889793396	0.172874644398689	0.319786787033081	-0.210915058851242
1.81710648536682	-3.24187064170837	-2.76368045806885	0.172403588891029	0.319098681211472	-0.211332827806473
1.82867181301117	-3.22717833518982	-2.75419330596924	0.171785280108452	0.318311870098114	-0.211420074105263
1.8188990354538	-3.23350882530212	-2.73920273780823	0.171281635761261	0.317531436681747	-0.211496248841286
1.80568599700928	-3.24956226348877	-2.7446825504303	0.170819967985153	0.316938698291779	-0.213396802544594
1.79785287380219	-3.25899124145508	-2.74392414093018	0.170365497469902	0.31614089012146	-0.214913055300713
1.81160092353821	-3.23819971084595	-2.72563719749451	0.169990316033363	0.315291821956635	-0.21315710246563
1.80051636695862	-3.24455332756042	-2.71958184242249	0.169682651758194	0.314479172229767	-0.213238656520844
1.79733824729919	-3.26291012763977	-2.70079946517944	0.169382259249687	0.313571214675903	-0.217907533049583
1.77242434024811	-3.2600462436676	-2.70433187484741	0.16939651966095	0.312660574913025	-0.217234879732132
1.78938770294189	-3.24008464813232	-2.68267488479614	0.169130980968475	0.311829894781113	-0.214571177959442
1.77412831783295	-3.24296379089355	-2.67965912818909	0.169044181704521	0.310820192098618	-0.216893970966339
1.75658226013184	-3.24233961105347	-2.6741726398468	0.168897613883018	0.310121029615402	-0.218503624200821
1.75407433509827	-3.22834372520447	-2.66685891151428	0.168793231248856	0.30905693769455	-0.216342389583588
1.74214828014374	-3.23541736602783	-2.65459322929382	0.168531760573387	0.308401703834534	-0.218820035457611
1.72990751266479	-3.25770139694214	-2.65130734443665	0.168413907289505	0.307889431715012	-0.221942469477654
1.7256293296814	-3.25977039337158	-2.63861346244812	0.168024495244026	0.307424455881119	-0.221821740269661
1.72684895992279	-3.25363183021545	-2.63407921791077	0.167998656630516	0.307243376970291	-0.221679046750069
1.71954190731049	-3.27324485778809	-2.63640809059143	0.167710170149803	0.307093024253845	-0.225775614380836
1.70110821723938	-3.30109143257141	-2.64543986320496	0.167855635285378	0.307230710983276	-0.22939832508564
1.69793033599854	-3.31579780578613	-2.63197016716003	0.167761191725731	0.307404011487961	-0.229226991534233
1.69656503200531	-3.31456851959229	-2.63270545005798	0.167829722166061	0.307854622602463	-0.230511724948883
1.68991327285767	-3.32139325141907	-2.6434953212738	0.167805373668671	0.308399587869644	-0.232557713985443
1.69334721565247	-3.33037042617798	-2.64284181594849	0.167773976922035	0.309244453907013	-0.233292475342751
1.67013955116272	-3.34837770462036	-2.64705419540405	0.167916923761368	0.310106545686722	-0.236165314912796
1.6610609292984	-3.36060547828674	-2.66370820999146	0.168091788887978	0.311037808656693	-0.23932658135891
1.64483678340912	-3.36699724197388	-2.66833400726318	0.168384581804276	0.31176233291626	-0.240801498293877
1.63667821884155	-3.37373995780945	-2.67103886604309	0.168757408857346	0.312600582838058	-0.241644114255905
1.6193665266037	-3.39153695106506	-2.68120503425598	0.168974950909615	0.313373118638992	-0.24555005133152
1.59451615810394	-3.42392921447754	-2.6910662651062	0.169206663966179	0.314431965351105	-0.250216543674469
1.58246064186096	-3.45161485671997	-2.68928956985474	0.169285729527473	0.315474778413773	-0.25419694185257
1.55608761310577	-3.48513531684875	-2.7051830291748	0.169518083333969	0.316451728343964	-0.258062243461609
1.55087721347809	-3.48589849472046	-2.70785355567932	0.169575646519661	0.317731827497482	-0.260066092014313
1.54356336593628	-3.47565293312073	-2.71498847007751	0.169567003846169	0.318880409002304	-0.26074755191803
1.53692054748535	-3.47244262695313	-2.73378443717957	0.169622004032135	0.320326089859009	-0.260411322116852
1.55825114250183	-3.43914818763733	-2.74638223648071	0.16936382651329	0.321959406137466	-0.25771427154541
1.58617687225342	-3.40050983428955	-2.74707388877869	0.168926984071732	0.323416143655777	-0.254341244697571
1.61163258552551	-3.36098027229309	-2.76155734062195	0.168743386864662	0.324936658143997	-0.249534040689468
1.63454914093018	-3.29263019561768	-2.76380777359009	0.168607458472252	0.326046377420425	-0.244397282600403
1.63314509391785	-3.2313973903656	-2.7736291885376	0.168721556663513	0.326638132333755	-0.238936319947243
1.63193595409393	-3.16840791702271	-2.7700469493866	0.169027179479599	0.327163726091385	-0.233197167515755
1.6328752040863	-3.08869862556458	-2.78260946273804	0.169470131397247	0.327156990766525	-0.227447137236595
1.63455724716187	-3.03893136978149	-2.78969621658325	0.170126929879189	0.326841294765472	-0.221647411584854
1.64723885059357	-2.9766640663147	-2.76923823356628	0.170471802353859	0.326224386692047	-0.216103255748749
1.64244592189789	-2.92359066009521	-2.7587718963623	0.171054393053055	0.325138330459595	-0.212136819958687
1.64280438423157	-2.88456869125366	-2.75727415084839	0.171398907899857	0.324298888444901	-0.209348514676094
1.64175510406494	-2.84237456321716	-2.74319052696228	0.171646922826767	0.323211759328842	-0.206590861082077
1.63566911220551	-2.79898834228516	-2.72894668579102	0.171832457184792	0.322124034166336	-0.203105136752129
1.64662480354309	-2.75314354896545	-2.72419548034668	0.171777412295341	0.320992588996887	-0.199106127023697
1.65250587463379	-2.70259881019592	-2.71815705299377	0.171837016940117	0.319961339235306	-0.194347321987152
1.6494312286377	-2.65323424339294	-2.7083523273468	0.171860799193382	0.318668335676193	-0.189416408538818
1.655308842659	-2.59030699729919	-2.69034242630005	0.171784892678261	0.31752610206604	-0.18456794321537
1.66448843479156	-2.55049777030945	-2.68628859519959	0.171782672405243	0.316404551267624	-0.180171102285385
1.66482734680176	-2.50842499732971	-2.6677827835083	0.171632081270218	0.315390169620514	-0.17654550075531
1.67179417610168	-2.46907043457031	-2.65634655952454	0.171630993485451	0.314483731985092	-0.173318520188332
1.67645645141602	-2.43005537986755	-2.64935946464539	0.171519666910172	0.313629955053329	-0.169998928904533
1.67872583866119	-2.38954615592957	-2.64304280281067	0.17149019241333	0.31300300359726	-0.166512712836266
1.67483496665955	-2.34879517555237	-2.64124298095703	0.171672686934471	0.312517404556274	-0.162815853953362
1.66535627841949	-2.30381560325623	-2.63057804107666	0.171777799725533	0.312041193246841	-0.159442543983459
1.66644310951233	-2.26401782035828	-2.63189721107483	0.171932116150856	0.311738342046738	-0.15636157989502
1.65575516223907	-2.2332751750946	-2.62588500976563	0.17204424738884	0.311375677585602	-0.153510436415672
1.65031373500824	-2.20376896858215	-2.62527298927307	0.172041207551956	0.311193078756332	-0.151277184486389
1.64487600326538	-2.18308019638062	-2.61397910118103	0.17204438149929	0.311120271682739	-0.149876147508621
1.64155113697052	-2.17090153694153	-2.62005233764648	0.172026664018631	0.311222344636917	-0.148469388484955
1.63628017902374	-2.156409740448	-2.61645770072937	0.172142013907433	0.311197489500046	-0.147080272436142
1.64612126350403	-2.14650988578796	-2.60854840278625	0.172050774097443	0.311376810073853	-0.145561873912811
1.64401769638062	-2.13868880271912	-2.61163449287415	0.17223958671093	0.311637550592422	-0.144090175628662
1.63877999782562	-2.13372731208801	-2.61129283905029	0.172236397862434	0.311937689781189	-0.143169745802879
1.63745176792145	-2.12105655670166	-2.61455297470093	0.172329977154732	0.312297075986862	-0.142864748835564
1.63453102111816	-2.12776613235474	-2.61316990852356	0.172351866960526	0.312763333320618	-0.142453074455261
1.62568831443787	-2.12860345840454	-2.61740136146545	0.17243604362011	0.313254147768021	-0.142026513814926
1.63469862937927	-2.13230204582214	-2.61914348602295	0.172163784503937	0.313861638307571	-0.1419378221035
1.64021646976471	-2.14697504043579	-2.62373304367065	0.171988472342491	0.314594507217407	-0.142216801643372
1.64103651046753	-2.15462470054626	-2.62143206596375	0.171840727329254	0.315210849046707	-0.142718121409416
1.64534544944763	-2.17270636558533	-2.63361215591431	0.171643555164337	0.316015690565109	-0.14350651204586
1.6431713104248	-2.18278765678406	-2.63336539268494	0.171506255865097	0.316750138998032	-0.144188269972801
1.6431485414505	-2.19249153137207	-2.63385844230652	0.171398490667343	0.317700147628784	-0.144930765032768
1.6384961605072	-2.20683121681213	-2.64932727813721	0.171440273523331	0.318447202444077	-0.1456558406353
1.64920854568481	-2.21483373641968	-2.65330934524536	0.171369940042496	0.319502592086792	-0.145444080233574
1.64559531211853	-2.22919821739197	-2.66593360900879	0.171425104141235	0.32044392824173	-0.146127611398697
1.6489440202713	-2.23866772651672	-2.66061115264893	0.171537637710571	0.320985436439514	-0.147612556815147
1.64217567443848	-2.25466394424438	-2.66331696510315	0.17171174287796	0.321722835302353	-0.147839710116386
1.63662028312683	-2.26382565498352	-2.67703413963318	0.171927869319916	0.322534561157227	-0.147677809000015
1.65341544151306	-2.27427077293396	-2.67414116859436	0.172137185931206	0.323045939207077	-0.148504540324211
1.65375936031342	-2.29735803604126	-2.67984414100647	0.17232970893383	0.323220372200012	-0.149002462625504
1.65455675125122	-2.30034065246582	-2.67495727539063	0.172574177384377	0.323695570230484	-0.148621886968613
1.66796565055847	-2.30542516708374	-2.68226289749146	0.172856196761131	0.324080765247345	-0.147920697927475
1.67317295074463	-2.29400563240051	-2.67936062812805	0.172861620783806	0.324099808931351	-0.146923571825027
1.67160284519196	-2.30173492431641	-2.68067908287048	0.172964230179787	0.324174761772156	-0.145822435617447
1.67221796512604	-2.29930281639099	-2.68463373184204	0.173122897744179	0.323914021253586	-0.144865021109581
1.68924117088318	-2.30023121833801	-2.67764401435852	0.173134967684746	0.323608189821243	-0.144181370735168
1.69046354293823	-2.3115119934082	-2.67203879356384	0.17311130464077	0.323096483945847	-0.143552377820015
1.69897294044495	-2.30461859703064	-2.66400957107544	0.173001453280449	0.322459638118744	-0.142912283539772
1.71715784072876	-2.30145168304443	-2.65734958648682	0.172910451889038	0.321667373180389	-0.140031412243843
1.74646306037903	-2.26955080032349	-2.65098905563354	0.172739535570145	0.320455193519592	-0.135323047637939
1.76109802722931	-2.24336361885071	-2.63271617889404	0.17253015935421	0.319140464067459	-0.132798135280609
1.75516068935394	-2.2358193397522	-2.62610411643982	0.172674790024757	0.31755542755127	-0.130909025669098
1.75367569923401	-2.23657488822937	-2.6104941368103	0.172574356198311	0.316071510314941	-0.129259675741196
1.75592637062073	-2.24710559844971	-2.60264277458191	0.172437265515327	0.314907640218735	-0.130894348025322
1.74131643772125	-2.26915717124939	-2.58757352828979	0.172314494848251	0.313465893268585	-0.133383587002754
1.73300218582153	-2.27233552932739	-2.57016921043396	0.172071322798729	0.31200647354126	-0.132391676306725
1.73240339756012	-2.26050090789795	-2.56807136535645	0.17189384996891	0.311103701591492	-0.129525139927864
1.73261022567749	-2.23104619979858	-2.56632995605469	0.171747460961342	0.310098350048065	-0.127332702279091
1.7335467338562	-2.21748375892639	-2.55564308166504	0.171349212527275	0.309199064970016	-0.125917389988899
1.73306405544281	-2.22142505645752	-2.54991984367371	0.171119570732117	0.308384239673615	-0.124694108963013
1.73630499839783	-2.2181510925293	-2.54600167274475	0.170927926898003	0.307563304901123	-0.123888000845909
1.74592101573944	-2.214759349823	-2.5385582447052	0.170737713575363	0.306858748197556	-0.123286314308643
1.74478197097778	-2.21752095222473	-2.52294254302979	0.170663207769394	0.305993378162384	-0.12224019318819
1.74661254882813	-2.21043109893799	-2.51646780967712	0.170664563775063	0.305112928152084	-0.120924085378647
1.74565148353577	-2.20221281051636	-2.51155757904053	0.170820102095604	0.304445415735245	-0.119769752025604
1.73583376407623	-2.1962423324585	-2.50521993637085	0.170964196324348	0.30365002155304	-0.118791066110134
1.73102700710297	-2.18545842170715	-2.50430083274841	0.171289011836052	0.303092896938324	-0.117825970053673
1.72016942501068	-2.17280530929565	-2.49956154823303	0.171423271298409	0.302558749914169	-0.116718769073486
1.70644474029541	-2.1657931804657	-2.5017306804657	0.171656340360641	0.302070736885071	-0.115541629493237
1.70687317848206	-2.15275835990906	-2.49669218063354	0.171858385205269	0.301632404327393	-0.114204615354538
1.7022271156311	-2.14468669891357	-2.49246501922607	0.172010496258736	0.301325500011444	-0.112839311361313
1.68792116641998	-2.13635683059692	-2.49321436882019	0.172366097569466	0.30095973610878	-0.111645460128784
1.69163954257965	-2.12181043624878	-2.48553681373596	0.172602847218513	0.300647556781769	-0.11052930355072
1.6824357509613	-2.11467981338501	-2.489009141922	0.172958120703697	0.300646930932999	-0.109472550451756
1.67391550540924	-2.10133075714111	-2.49428105354309	0.173619374632835	0.300582200288773	-0.108343571424484
1.65950930118561	-2.09104585647583	-2.48731207847595	0.173875078558922	0.300499051809311	-0.10739029943943
1.66872799396515	-2.07877683639526	-2.49904251098633	0.17438967525959	0.300655394792557	-0.106243811547756
1.6599178314209	-2.07804822921753	-2.50829458236694	0.175166919827461	0.300994694232941	-0.104866005480289
1.64216995239258	-2.05735206604004	-2.49897742271423	0.175589457154274	0.301008135080338	-0.103535816073418
1.63683807849884	-2.03580212593079	-2.4924213886261	0.175982415676117	0.301219612360001	-0.102602183818817
1.61063039302826	-2.02389717102051	-2.51167917251587	0.17666931450367	0.301591575145721	-0.101797595620155
1.59049320220947	-2.0058057308197	-2.51298499107361	0.177212491631508	0.302052706480026	-0.100965760648251
1.57813119888306	-1.98239457607269	-2.52282881736755	0.177837461233139	0.30232036113739	-0.0997039303183556
1.56000161170959	-1.97307634353638	-2.52951550483704	0.17846454679966	0.302732765674591	-0.0982501953840256
1.54881942272186	-1.95563590526581	-2.54108166694641	0.179331675171852	0.303105860948563	-0.0967466160655022
1.54075634479523	-1.9436559677124	-2.53854060173035	0.179916247725487	0.303400963544846	-0.0954777449369431
1.5232789516449	-1.93601155281067	-2.55429315567017	0.180673643946648	0.303855121135712	-0.0945340394973755
1.51105010509491	-1.9266414642334	-2.55773282051086	0.181300953030586	0.304068028926849	-0.09381003677845
1.50117158889771	-1.91349864006042	-2.55963540077209	0.181708157062531	0.304446339607239	-0.0931507796049118
1.48556816577911	-1.90404319763184	-2.56688761711121	0.182289496064186	0.304903149604797	-0.0924999192357063
1.47378587722778	-1.88096475601196	-2.58027696609497	0.182884618639946	0.305168211460114	-0.0908397361636162
1.47897052764893	-1.8313080072403	-2.57718992233276	0.183230429887772	0.305531293153763	-0.0857317820191383
1.49083507061005	-1.8079137802124	-2.59265804290771	0.183784648776054	0.305583357810974	-0.0835853666067123
1.46203470230103	-1.80496907234192	-2.59216856956482	0.184338644146919	0.305466055870056	-0.0846104025840759
1.4348326921463	-1.79163980484009	-2.58573079109192	0.184974953532219	0.305334210395813	-0.0844241455197334
1.41831064224243	-1.79788756370544	-2.59592533111572	0.185383215546608	0.305524975061417	-0.0848932340741158
1.39504837989807	-1.80012738704681	-2.60104727745056	0.185885295271873	0.305497825145721	-0.0867008864879608
1.37345504760742	-1.80485343933105	-2.60438513755798	0.186225593090057	0.305312365293503	-0.0883834362030029
1.34533822536469	-1.82146739959717	-2.61131572723389	0.186685517430305	0.305479913949966	-0.0898978784680367
1.31298732757568	-1.83773100376129	-2.61388826370239	0.186806678771973	0.305876344442368	-0.0926813930273056
1.29181373119354	-1.84236192703247	-2.61189341545105	0.186985328793526	0.306393474340439	-0.0940719023346901
1.27799546718597	-1.84555411338806	-2.62532615661621	0.186777755618095	0.307111740112305	-0.0939671397209167
1.27860426902771	-1.8374183177948	-2.6274425983429	0.186402082443237	0.307893186807632	-0.0938582345843315
1.2759485244751	-1.82765018939972	-2.63338541984558	0.186147943139076	0.308684408664703	-0.0940019562840462
1.27302622795105	-1.8354959487915	-2.63356494903564	0.185931488871574	0.309335172176361	-0.0943602547049522
1.26599323749542	-1.8401243686676	-2.64418601989746	0.185758486390114	0.310193479061127	-0.0950263291597366
1.27076268196106	-1.8440283536911	-2.64486908912659	0.185689985752106	0.310937523841858	-0.0958996415138245
1.25886809825897	-1.85333752632141	-2.65396809577942	0.185697108507156	0.311509907245636	-0.0970131978392601
1.25707519054413	-1.86124670505524	-2.65977096557617	0.185748711228371	0.31212916970253	-0.0982430726289749
1.25184154510498	-1.87250125408173	-2.66409158706665	0.185877665877342	0.312766641378403	-0.0995204746723175
1.23778450489044	-1.88280630111694	-2.67556095123291	0.186099216341972	0.313368856906891	-0.100713200867176
1.23290467262268	-1.89347219467163	-2.67771339416504	0.186217576265335	0.313971519470215	-0.101787224411964
1.22925043106079	-1.90097391605377	-2.68751072883606	0.186430692672729	0.31464210152626	-0.102532558143139
1.2306022644043	-1.90368950366974	-2.68964433670044	0.186553925275803	0.315199702978134	-0.103059627115726
1.23139572143555	-1.91058754920959	-2.69287490844727	0.186637565493584	0.315789431333542	-0.103363871574402
1.23570322990417	-1.91436946392059	-2.69543385505676	0.186664760112762	0.316268116235733	-0.103583551943302
1.23452746868134	-1.92082107067108	-2.70735692977905	0.186685591936111	0.316774010658264	-0.103871554136276
1.23645579814911	-1.92423248291016	-2.71284079551697	0.186660349369049	0.317205905914307	-0.10425703972578
1.24535608291626	-1.9338344335556	-2.71205806732178	0.186637863516808	0.317637801170349	-0.104601316154003
1.24582135677338	-1.94593703746796	-2.71652293205261	0.186547890305519	0.317991405725479	-0.10502739995718
1.254429936409	-1.94687449932098	-2.71389365196228	0.186585694551468	0.318283885717392	-0.105424404144287
1.26036429405212	-1.96052968502045	-2.72307801246643	0.186566561460495	0.318400949239731	-0.105739332735538
1.28831386566162	-1.92643940448761	-2.71870517730713	0.186516284942627	0.318511784076691	-0.101173385977745
1.34136021137238	-1.86659562587738	-2.72467303276062	0.186830818653107	0.318098485469818	-0.0929679721593857
1.35516345500946	-1.88182687759399	-2.72135424613953	0.187015324831009	0.317715764045715	-0.0948086455464363
1.35113775730133	-1.90938067436218	-2.71522688865662	0.187571138143539	0.316721498966217	-0.0981871262192726
1.32024419307709	-1.94362986087799	-2.71419501304626	0.187936663627625	0.316159427165985	-0.100414097309113
1.32533586025238	-1.96789157390594	-2.70341968536377	0.188382878899574	0.315690815448761	-0.103846833109856
1.31451773643494	-1.99988889694214	-2.70624589920044	0.188652575016022	0.315204471349716	-0.107096910476685
1.29004275798798	-2.01157474517822	-2.70660448074341	0.188937872648239	0.315011829137802	-0.108788400888443
1.28991198539734	-2.04892039299011	-2.70310235023499	0.188880816102028	0.315327733755112	-0.111554577946663
1.28264927864075	-2.08985996246338	-2.72027635574341	0.188709810376167	0.315985113382339	-0.115370854735374
1.28518486022949	-2.10939788818359	-2.72222495079041	0.188255235552788	0.317004591226578	-0.117291130125523
1.29690372943878	-2.12858724594116	-2.72318720817566	0.187848389148712	0.318286299705505	-0.117811247706413
1.32489812374115	-2.13234758377075	-2.7428150177002	0.187538504600525	0.319568812847137	-0.118080891668797
1.34342527389526	-2.14472031593323	-2.7489321231842	0.187385812401772	0.320919424295425	-0.118451744318008
1.34672236442566	-2.16149353981018	-2.7520318031311	0.187322899699211	0.322096556425095	-0.119461059570313
1.35457706451416	-2.18266487121582	-2.76802110671997	0.187634781002998	0.323471188545227	-0.120977461338043
1.35784804821014	-2.19857573509216	-2.78516745567322	0.187972486019135	0.324428111314774	-0.122803591191769
1.35608208179474	-2.21213841438293	-2.79066586494446	0.188252463936806	0.325691193342209	-0.124661609530449
1.34470987319946	-2.23594760894775	-2.80645799636841	0.188700869679451	0.326728224754334	-0.126297786831856
1.34164488315582	-2.24385690689087	-2.80410194396973	0.189166218042374	0.327692151069641	-0.127797827124596
1.32808887958527	-2.2635190486908	-2.82140588760376	0.189516425132751	0.328456908464432	-0.12926758825779
1.3333785533905	-2.27621412277222	-2.82341504096985	0.189882025122643	0.329433768987656	-0.130712583661079
1.32596552371979	-2.29201579093933	-2.84044623374939	0.190176442265511	0.330175489187241	-0.131878480315208
1.33333373069763	-2.29992294311523	-2.83792042732239	0.190341785550117	0.331017732620239	-0.132975101470947
1.33276724815369	-2.31471252441406	-2.85194182395935	0.190693587064743	0.331621617078781	-0.133809939026833
1.34231901168823	-2.32275128364563	-2.85835528373718	0.190737947821617	0.332415282726288	-0.134581953287125
1.34000110626221	-2.33576226234436	-2.8639976978302	0.190902292728424	0.333033412694931	-0.13534152507782
1.34748017787933	-2.33699059486389	-2.86989712715149	0.190955072641373	0.333713799715042	-0.136119171977043
1.34340441226959	-2.34988570213318	-2.87475872039795	0.191154196858406	0.334310621023178	-0.136932283639908
1.33984816074371	-2.34808397293091	-2.88063478469849	0.19121715426445	0.334865719079971	-0.137744605541229
1.33520197868347	-2.34856700897217	-2.88745522499084	0.191403314471245	0.33541214466095	-0.138416901230812
1.33761930465698	-2.33959126472473	-2.88675308227539	0.191507890820503	0.335770517587662	-0.138196423649788
1.36109840869904	-2.27265167236328	-2.89341235160828	0.191854849457741	0.336129248142242	-0.129836156964302
1.3797595500946	-2.23291206359863	-2.89580821990967	0.192114979028702	0.336082339286804	-0.12670136988163
1.3774276971817	-2.24735426902771	-2.89877343177795	0.192689821124077	0.335691750049591	-0.129867836833
1.35052835941315	-2.25508403778076	-2.89235138893127	0.193179070949554	0.335237681865692	-0.132087975740433
1.32086646556854	-2.28124046325684	-2.89743256568909	0.193841487169266	0.335120320320129	-0.135170221328735
1.30805993080139	-2.28825807571411	-2.892014503479	0.194099560379982	0.334922671318054	-0.138901948928833
1.26920032501221	-2.30703234672546	-2.8931770324707	0.194548651576042	0.334793478250504	-0.14224436879158
1.22824251651764	-2.33494210243225	-2.89170598983765	0.194694474339485	0.335242360830307	-0.146487668156624
1.19655120372772	-2.35564589500427	-2.89769697189331	0.194538116455078	0.336070746183395	-0.149234637618065
1.1886225938797	-2.35321283340454	-2.90872764587402	0.194036036729813	0.337442845106125	-0.15009668469429
1.1793030500412	-2.34974455833435	-2.91423320770264	0.193358719348907	0.338743776082993	-0.151271224021912
1.18844127655029	-2.34761810302734	-2.91947627067566	0.192840278148651	0.340278387069702	-0.152488887310028
1.18041956424713	-2.34158229827881	-2.94005870819092	0.19265128672123	0.341629326343536	-0.152852907776833
1.17779147624969	-2.32801508903503	-2.93305063247681	0.192182257771492	0.343025058507919	-0.1537706553936
1.15522122383118	-2.34355592727661	-2.93861651420593	0.192248418927193	0.344150185585022	-0.155211865901947
1.1467137336731	-2.34609913825989	-2.96190071105957	0.192506536841393	0.345461666584015	-0.157033503055573
1.12631046772003	-2.34659433364868	-2.95898532867432	0.192648023366928	0.346214383840561	-0.15973037481308
1.10112011432648	-2.3669490814209	-2.97281622886658	0.192843958735466	0.347260624170303	-0.162299275398254
1.08047187328339	-2.36835551261902	-2.98782420158386	0.192928433418274	0.348346918821335	-0.164721369743347
1.05026590824127	-2.37691760063171	-2.99044680595398	0.192976027727127	0.349165916442871	-0.166841328144073
1.03656363487244	-2.37000107765198	-2.99486327171326	0.192896768450737	0.350240677595139	-0.16858072578907
1.0095112323761	-2.36743474006653	-3.00131130218506	0.192898869514465	0.351024359464645	-0.170003727078438
1.00153172016144	-2.3696620464325	-3.01405096054077	0.192707002162933	0.351955771446228	-0.171336993575096
0.982172667980194	-2.36875081062317	-3.01228833198547	0.19254507124424	0.352609306573868	-0.172726482152939
0.966585695743561	-2.37185668945313	-3.02043271064758	0.192535787820816	0.353376805782318	-0.174095928668976
0.95614367723465	-2.36398386955261	-3.03013300895691	0.192314922809601	0.353987485170364	-0.175763875246048
0.933272182941437	-2.37067866325378	-3.02777647972107	0.192284435033798	0.354499280452728	-0.177227050065994
0.921418428421021	-2.3691086769104	-3.03713369369507	0.192184522747993	0.355177074670792	-0.178482487797737
0.912294685840607	-2.35831260681152	-3.03613591194153	0.191922530531883	0.355658352375031	-0.179590433835983
0.888688564300537	-2.35365676879883	-3.03444719314575	0.191887363791466	0.356032848358154	-0.180736660957336
0.876195907592773	-2.34685921669006	-3.04542565345764	0.191934779286385	0.356596946716309	-0.181735292077065
0.85375851392746	-2.34379076957703	-3.04510259628296	0.191690132021904	0.356958359479904	-0.182754710316658
0.839719831943512	-2.34096813201904	-3.05142712593079	0.191583558917046	0.357336163520813	-0.183777198195457
0.828148365020752	-2.32900476455688	-3.05195593833923	0.191396862268448	0.357750058174133	-0.184857130050659
0.806151807308197	-2.32218933105469	-3.05217099189758	0.191156849265099	0.357913762331009	-0.185705348849297
0.794287025928497	-2.32253670692444	-3.04457926750183	0.190874636173248	0.358144611120224	-0.186670750379562
0.788625776767731	-2.30992293357849	-3.04256916046143	0.190543010830879	0.358216494321823	-0.187578395009041
0.765872001647949	-2.31110191345215	-3.04209017753601	0.190385282039642	0.358292728662491	-0.188437476754189
0.759626865386963	-2.29907608032227	-3.03836846351624	0.189933776855469	0.3584144115448	-0.189450308680534
0.738649010658264	-2.2972514629364	-3.03487110137939	0.189667239785194	0.358277708292007	-0.190441697835922
0.723341047763824	-2.28671717643738	-3.03919219970703	0.189424112439156	0.358261704444885	-0.191344857215881
0.703071355819702	-2.27637839317322	-3.03612112998962	0.189171761274338	0.358052402734756	-0.192186161875725
0.681912839412689	-2.27540826797485	-3.02771329879761	0.188915982842445	0.357883006334305	-0.193188235163689
0.675277352333069	-2.26566171646118	-3.02605056762695	0.188537925481796	0.357671171426773	-0.194075390696526
0.65229469537735	-2.25689768791199	-3.01596617698669	0.188077002763748	0.357259839773178	-0.195121392607689
0.644516587257385	-2.2514283657074	-3.01578783988953	0.187719821929932	0.357031524181366	-0.195882320404053
0.63139146566391	-2.24163675308228	-3.01132488250732	0.187224119901657	0.356714636087418	-0.196719884872437
0.608887255191803	-2.23732423782349	-3.00819754600525	0.186873614788055	0.356440991163254	-0.197514995932579
0.599173307418823	-2.22968316078186	-3.00524854660034	0.186371341347694	0.356176823377609	-0.198198840022087
0.590817987918854	-2.219557762146	-2.99298071861267	0.186017826199532	0.355759739875793	-0.19878388941288
0.579401433467865	-2.22189164161682	-2.99146556854248	0.185587346553802	0.355406254529953	-0.19951419532299
0.565962433815002	-2.21297788619995	-2.98302841186523	0.185301259160042	0.355030804872513	-0.200285777449608
0.549974858760834	-2.21234178543091	-2.98904204368591	0.184968680143356	0.354677498340607	-0.200991094112396
0.544158339500427	-2.20090579986572	-2.9786262512207	0.184512540698051	0.354241907596588	-0.201879113912582
0.521233737468719	-2.19496321678162	-2.9761757850647	0.184051364660263	0.353866994380951	-0.202915534377098
0.505410552024841	-2.19690704345703	-2.9731330871582	0.183721497654915	0.353547841310501	-0.203772783279419
0.492364764213562	-2.18644213676453	-2.96009564399719	0.183209463953972	0.35315215587616	-0.204925373196602
0.476085513830185	-2.18970727920532	-2.96044325828552	0.182777598500252	0.352704077959061	-0.206001818180084
0.465120732784271	-2.18951988220215	-2.94865012168884	0.182384952902794	0.352486312389374	-0.207019373774529
0.451613932847977	-2.18553018569946	-2.94904756546021	0.181964218616486	0.352178335189819	-0.208354696631432
0.427462220191956	-2.19103837013245	-2.95046019554138	0.181687980890274	0.352005779743195	-0.209650099277496
0.422802478075027	-2.1859290599823	-2.94332337379456	0.181386142969131	0.351744949817657	-0.210761293768883
0.399846613407135	-2.18765258789063	-2.94500017166138	0.181182146072388	0.351463496685028	-0.21213324368
0.389770269393921	-2.19064998626709	-2.93555402755737	0.180998772382736	0.351485162973404	-0.213584393262863
0.374475449323654	-2.19193577766418	-2.9322943687439	0.180739730596542	0.351124078035355	-0.214879706501961
0.360791265964508	-2.20220327377319	-2.93883991241455	0.180721551179886	0.351095825433731	-0.216137543320656
0.352861672639847	-2.20152735710144	-2.93696975708008	0.180543631315231	0.350951284170151	-0.217556297779083
0.336680054664612	-2.21012616157532	-2.93587708473206	0.180701211094856	0.350860714912415	-0.218740001320839
0.332251936197281	-2.20757746696472	-2.92971038818359	0.18062299489975	0.350866138935089	-0.220032200217247
0.310740262269974	-2.21568250656128	-2.93108153343201	0.18053825199604	0.350600808858871	-0.221496105194092
0.303524374961853	-2.21250224113464	-2.92622494697571	0.180378347635269	0.350785285234451	-0.222742393612862
0.280751317739487	-2.20707058906555	-2.92346119880676	0.180275112390518	0.350634038448334	-0.223832696676254
0.272741049528122	-2.20740413665771	-2.92753481864929	0.180034399032593	0.350679457187653	-0.224958479404449
0.255504757165909	-2.19979763031006	-2.92958426475525	0.179821833968163	0.350586473941803	-0.225956380367279
0.234989657998085	-2.20162415504456	-2.92518854141235	0.179674699902534	0.3504558801651	-0.227048978209496
0.220558941364288	-2.20156741142273	-2.92730808258057	0.179569885134697	0.350440353155136	-0.228286445140839
0.201806947588921	-2.19487261772156	-2.91272139549255	0.179232880473137	0.350198656320572	-0.229588150978088
0.183421716094017	-2.20423626899719	-2.91416501998901	0.17895145714283	0.349982291460037	-0.230894282460213
0.16978645324707	-2.19999003410339	-2.90885448455811	0.178699493408203	0.349759995937347	-0.232180222868919
0.151688888669014	-2.21311450004578	-2.90374493598938	0.178513169288635	0.349503397941589	-0.233527660369873
0.143822655081749	-2.21418762207031	-2.89560627937317	0.178207635879517	0.34919211268425	-0.234980881214142
0.125918582081795	-2.22410726547241	-2.89228558540344	0.178024619817734	0.348887056112289	-0.236676752567291
0.121771618723869	-2.22873473167419	-2.89375495910645	0.177865043282509	0.348527729511261	-0.237845197319984
0.116221532225609	-2.21314311027527	-2.88541078567505	0.177645280957222	0.347959846258163	-0.236560940742493
0.14428585767746	-2.16625380516052	-2.88373374938965	0.177932992577553	0.347305566072464	-0.231061697006226
0.14224299788475	-2.1673641204834	-2.87094855308533	0.178078100085258	0.34656748175621	-0.232640221714973
0.123796164989471	-2.19279813766479	-2.86372208595276	0.178510501980782	0.345272183418274	-0.235655695199966
0.0967963486909866	-2.21086883544922	-2.85762691497803	0.178767263889313	0.344687700271606	-0.237910121679306
0.0749050304293633	-2.25194048881531	-2.86043548583984	0.179112508893013	0.344023406505585	-0.24302539229393
0.0459154136478901	-2.27830100059509	-2.85671663284302	0.1792271733284	0.343851894140244	-0.247129932045937
0.00565688870847225	-2.28863644599915	-2.8548321723938	0.179277151823044	0.343871414661407	-0.248574793338776
-0.00313548324629664	-2.30387163162231	-2.85531711578369	0.179201424121857	0.344498723745346	-0.250098615884781
-0.00272906175814569	-2.30156993865967	-2.86627173423767	0.17900462448597	0.344990521669388	-0.251667439937592
-0.022055447101593	-2.31527900695801	-2.87080812454224	0.17909736931324	0.345596939325333	-0.252815842628479
-0.0161959957331419	-2.33159852027893	-2.87987756729126	0.179273188114166	0.346378207206726	-0.253893554210663
-0.0036703662481159	-2.33861684799194	-2.88348650932312	0.179565146565437	0.347004741430283	-0.254917651414871
-0.018327821046114	-2.34699964523315	-2.8869252204895	0.180102303624153	0.347363382577896	-0.25591641664505
-0.0165748540312052	-2.36553430557251	-2.89617943763733	0.180735692381859	0.34793758392334	-0.257044702768326
-0.0240237396210432	-2.37869262695313	-2.89425921440125	0.181419983506203	0.348370671272278	-0.258445560932159
-0.0393931642174721	-2.39650917053223	-2.90816521644592	0.182174190878868	0.348738163709641	-0.259938418865204
-0.0486948937177658	-2.41099429130554	-2.90790963172913	0.182786852121353	0.34927824139595	-0.261404991149902
-0.0497701093554497	-2.41993951797485	-2.91714930534363	0.183486074209213	0.349843204021454	-0.262542307376862
-0.05318259075284	-2.42392349243164	-2.92243456840515	0.184018731117249	0.350135833024979	-0.26345831155777
-0.0638139992952347	-2.42589783668518	-2.9234824180603	0.184566825628281	0.350363373756409	-0.264267534017563
-0.0713066011667252	-2.43431305885315	-2.92986941337585	0.185072273015976	0.350448131561279	-0.264790803194046
-0.0763754695653915	-2.4457311630249	-2.93238663673401	0.185634568333626	0.350544989109039	-0.265108525753021
-0.0786860287189484	-2.45238280296326	-2.94190430641174	0.186075255274773	0.350572556257248	-0.265523195266724
-0.0728418678045273	-2.45896625518799	-2.93713545799255	0.186468094587326	0.350562542676926	-0.265744209289551
-0.0730457603931427	-2.46115779876709	-2.9406406879425	0.186904683709145	0.350568383932114	-0.265714019536972
-0.0733094587922096	-2.4649019241333	-2.94028496742249	0.187348991632462	0.350181192159653	-0.265977650880814
-0.0748233422636986	-2.46182894706726	-2.93242883682251	0.187774091959	0.349728435277939	-0.266153246164322
-0.0840447917580605	-2.47188973426819	-2.93538498878479	0.188359573483467	0.349170178174973	-0.266054213047028
-0.0806580781936646	-2.47244071960449	-2.92756462097168	0.188772469758987	0.348873496055603	-0.26594465970993
-0.0812701880931854	-2.46650719642639	-2.92100167274475	0.18907730281353	0.348097831010818	-0.265772938728333
-0.0879889354109764	-2.47060656547546	-2.92895102500916	0.189483419060707	0.347445040941238	-0.265386700630188
-0.0840329304337502	-2.46334838867188	-2.91570496559143	0.189801692962646	0.346844345331192	-0.265121191740036
-0.0784823074936867	-2.45688796043396	-2.91088223457336	0.189875513315201	0.346172153949738	-0.264728009700775
-0.0855541750788689	-2.44766235351563	-2.90120911598206	0.190017089247704	0.3451888859272	-0.264057606458664
-0.0917432904243469	-2.44348955154419	-2.90271139144897	0.190245226025581	0.344488650560379	-0.263301879167557
-0.0863382294774055	-2.429283618927	-2.89373660087585	0.190306976437569	0.343793600797653	-0.262395650148392
-0.0927880331873894	-2.42045783996582	-2.88565850257874	0.190505370497704	0.342757225036621	-0.261586099863052
-0.0976138338446617	-2.41659593582153	-2.87979316711426	0.190727367997169	0.341970056295395	-0.26056444644928
-0.0988624095916748	-2.39897990226746	-2.87278199195862	0.19094580411911	0.341226875782013	-0.259600341320038
-0.10175559669733	-2.38252902030945	-2.86467027664185	0.191156953573227	0.340303629636765	-0.258624672889709
-0.112792067229748	-2.3734655380249	-2.86275386810303	0.19132624566555	0.339270919561386	-0.257676392793655
-0.111683994531631	-2.36236667633057	-2.86407470703125	0.191583022475243	0.338577389717102	-0.256407916545868
-0.11286585777998	-2.34128189086914	-2.84048008918762	0.191633209586143	0.337723046541214	-0.255234450101852
-0.130268916487694	-2.32490539550781	-2.84346318244934	0.191726192831993	0.336817234754562	-0.254649788141251
-0.142513826489449	-2.31439185142517	-2.83279418945313	0.191871449351311	0.336210161447525	-0.253960639238358
-0.142580434679985	-2.29236936569214	-2.83069491386414	0.191929444670677	0.335706830024719	-0.252889186143875
-0.15980064868927	-2.26481056213379	-2.82471251487732	0.192072719335556	0.335144132375717	-0.251664012670517
-0.173699870705605	-2.2479043006897	-2.82846212387085	0.192276194691658	0.334638237953186	-0.250260919332504
-0.180631458759308	-2.22272491455078	-2.82359051704407	0.192305088043213	0.334433227777481	-0.248950481414795
-0.196784153580666	-2.20022583007813	-2.81440353393555	0.19235035777092	0.334093302488327	-0.247889116406441
-0.207836717367172	-2.18436622619629	-2.81960988044739	0.192592859268188	0.333925485610962	-0.246971637010574
-0.223394051194191	-2.16197204589844	-2.82258987426758	0.192704141139984	0.333651572465897	-0.246359899640083
-0.241823196411133	-2.15336394309998	-2.80667114257813	0.192865893244743	0.33343842625618	-0.245719730854034
-0.258768171072006	-2.13138031959534	-2.8190598487854	0.192888125777245	0.333499550819397	-0.245062634348869
-0.276075184345245	-2.11086320877075	-2.81332182884216	0.192997589707375	0.333315253257751	-0.244552507996559
-0.295749008655548	-2.10187840461731	-2.80742239952087	0.193127885460854	0.333185136318207	-0.24392531812191
-0.309489339590073	-2.07787466049194	-2.81163239479065	0.193115845322609	0.333158224821091	-0.243518933653831
-0.330440282821655	-2.07157063484192	-2.8156406879425	0.193247586488724	0.33316633105278	-0.243184879422188
-0.342063903808594	-2.05531740188599	-2.80536723136902	0.193230822682381	0.333253473043442	-0.242765218019485
-0.360625863075256	-2.03578853607178	-2.81238460540771	0.193195968866348	0.333182483911514	-0.24250440299511
-0.380068391561508	-2.02799201011658	-2.81029176712036	0.193333029747009	0.333306491374969	-0.24188868701458
-0.390083998441696	-2.00943422317505	-2.80580163002014	0.193464919924736	0.333434373140335	-0.241498067975044
-0.416162490844727	-1.99692153930664	-2.81149005889893	0.193543910980225	0.333396464586258	-0.241309449076653
-0.4341961145401	-1.98756980895996	-2.80618190765381	0.193542018532753	0.333611786365509	-0.241100415587425
-0.457570374011993	-1.9678692817688	-2.81126976013184	0.193526357412338	0.33377543091774	-0.240907430648804
-0.481902331113815	-1.956050157547	-2.81758618354797	0.193710222840309	0.333982616662979	-0.240491807460785
-0.501966238021851	-1.93525469303131	-2.81761169433594	0.193797737360001	0.33409783244133	-0.239715352654457
-0.532328367233276	-1.92395079135895	-2.81590127944946	0.194035202264786	0.334253013134003	-0.239069700241089
-0.542984187602997	-1.90531408786774	-2.82809662818909	0.194158509373665	0.334563493728638	-0.238545164465904
-0.56684684753418	-1.89307868480682	-2.82535719871521	0.194288194179535	0.33470818400383	-0.237920463085175
-0.578936576843262	-1.87434482574463	-2.81979537010193	0.194457545876503	0.335010200738907	-0.237036734819412
-0.590729534626007	-1.86219823360443	-2.82833361625671	0.194658398628235	0.335104674100876	-0.23634397983551
-0.593204975128174	-1.8463397026062	-2.82191228866577	0.194609701633453	0.335391700267792	-0.235879704356194
-0.608946681022644	-1.83700084686279	-2.83071041107178	0.194853901863098	0.335414469242096	-0.235438853502274
-0.609224200248718	-1.82991421222687	-2.82669973373413	0.194780424237251	0.335523694753647	-0.234768629074097
-0.624131858348846	-1.81468415260315	-2.8228452205658	0.194618165493011	0.335555285215378	-0.234150782227516
-0.626421391963959	-1.80235290527344	-2.8179144859314	0.19457571208477	0.335677087306976	-0.233698651194572
-0.632475256919861	-1.79376006126404	-2.82400393486023	0.19450406730175	0.335605561733246	-0.233252003788948
-0.636620700359344	-1.78758263587952	-2.82088375091553	0.194401323795319	0.335701763629913	-0.232853323221207
-0.651033103466034	-1.77922236919403	-2.81689620018005	0.194292515516281	0.335539758205414	-0.232496336102486
-0.655387997627258	-1.76598167419434	-2.81775140762329	0.194374784827232	0.335607886314392	-0.232139691710472
-0.665805995464325	-1.76251518726349	-2.81706833839417	0.194402486085892	0.335398226976395	-0.231783628463745
-0.667333483695984	-1.74832630157471	-2.81340718269348	0.194419264793396	0.335515797138214	-0.231245070695877
-0.674509346485138	-1.73862624168396	-2.81591248512268	0.194556251168251	0.335419178009033	-0.2306899279356
-0.683406710624695	-1.73115789890289	-2.8177387714386	0.194727629423141	0.335457444190979	-0.229980379343033
-0.685103416442871	-1.71410989761353	-2.8201699256897	0.194875910878181	0.335629373788834	-0.229402869939804
-0.700532138347626	-1.70532846450806	-2.82027173042297	0.195123538374901	0.335789948701859	-0.228701055049896
-0.702083587646484	-1.69274592399597	-2.82550120353699	0.195397272706032	0.336055994033813	-0.227957874536514
-0.706752896308899	-1.67467820644379	-2.82772159576416	0.195609137415886	0.336173683404922	-0.227178737521172
-0.719156384468079	-1.6675136089325	-2.82880878448486	0.196096286177635	0.336561173200607	-0.226268470287323
-0.71895307302475	-1.64845108985901	-2.83208656311035	0.19635683298111	0.33693054318428	-0.225246503949165
-0.71942663192749	-1.63131988048553	-2.83426308631897	0.196676596999168	0.337045669555664	-0.224155023694038
-0.723660230636597	-1.62443459033966	-2.83335161209106	0.197001129388809	0.337439239025116	-0.223041981458664
-0.720528066158295	-1.60378479957581	-2.84130120277405	0.197245702147484	0.337745189666748	-0.221938610076904
-0.728496193885803	-1.59442615509033	-2.85042023658752	0.197691679000854	0.338164985179901	-0.220902293920517
-0.723530411720276	-1.57603526115417	-2.84690141677856	0.198008134961128	0.338457435369492	-0.219826608896255
-0.72972297668457	-1.56599307060242	-2.86059284210205	0.198519304394722	0.338740736246109	-0.2187609821558
-0.725703239440918	-1.54797470569611	-2.86104989051819	0.198800414800644	0.339090526103973	-0.217662468552589
-0.730445981025696	-1.5423492193222	-2.86813068389893	0.199281424283981	0.339346408843994	-0.216505870223045
-0.721471548080444	-1.52452111244202	-2.86523628234863	0.199701651930809	0.339637249708176	-0.215138375759125
-0.723140120506287	-1.51285898685455	-2.8682553768158	0.20005039870739	0.339934706687927	-0.213792458176613
-0.717317581176758	-1.49905288219452	-2.8765184879303	0.200476229190826	0.340323269367218	-0.212551012635231
-0.723306834697723	-1.48830485343933	-2.88177442550659	0.200923249125481	0.340494096279144	-0.211257845163345
-0.713106453418732	-1.47235178947449	-2.88085603713989	0.20125949382782	0.340836673974991	-0.209836781024933
-0.714511275291443	-1.46091365814209	-2.88456630706787	0.201736927032471	0.340942621231079	-0.208413541316986
-0.702001094818115	-1.44246423244476	-2.8869411945343	0.201962545514107	0.34136751294136	-0.207087278366089
-0.707124769687653	-1.43702816963196	-2.889004945755	0.202442079782486	0.341516584157944	-0.205677881836891
-0.693807184696198	-1.42334282398224	-2.89596390724182	0.202844679355621	0.341834127902985	-0.204174220561981
-0.695157587528229	-1.41075050830841	-2.89968872070313	0.20320700109005	0.341948002576828	-0.202655762434006
-0.682511687278748	-1.39521729946136	-2.89593410491943	0.203574687242508	0.342195570468903	-0.201133280992508
-0.682211577892303	-1.38089168071747	-2.90986180305481	0.203963235020638	0.342378705739975	-0.199682042002678
-0.681018114089966	-1.37458753585815	-2.91609477996826	0.204361900687218	0.342664331197739	-0.198176339268684
-0.67609304189682	-1.35622668266296	-2.91491866111755	0.204665794968605	0.342899024486542	-0.196752771735191
-0.682070434093475	-1.34983694553375	-2.91925930976868	0.205138117074966	0.343034207820892	-0.195448845624924
-0.673162817955017	-1.33570742607117	-2.92605876922607	0.205317035317421	0.343458563089371	-0.194201275706291
-0.678907454013824	-1.32776033878326	-2.92764830589294	0.205857425928116	0.343644022941589	-0.193028643727303
-0.673894166946411	-1.31243252754211	-2.93362355232239	0.206145241856575	0.343958735466003	-0.19191113114357
-0.675404906272888	-1.30440390110016	-2.94814991950989	0.206559151411057	0.344074904918671	-0.190848588943481
-0.673638045787811	-1.29586017131805	-2.944495677948	0.206971973180771	0.344460546970367	-0.189785435795784
-0.672121167182922	-1.28672409057617	-2.94568586349487	0.207233473658562	0.344727873802185	-0.188744500279427
-0.670278549194336	-1.2763888835907	-2.9537410736084	0.207686573266983	0.345080137252808	-0.187747195363045
-0.671667754650116	-1.26543390750885	-2.96520161628723	0.20806947350502	0.345252275466919	-0.186785310506821
-0.663952231407166	-1.25299191474915	-2.96314072608948	0.208305403590202	0.345611035823822	-0.185794532299042
-0.665109395980835	-1.24766659736633	-2.97876167297363	0.20865324139595	0.345929890871048	-0.184860572218895
-0.663152813911438	-1.23795783519745	-2.97670769691467	0.208878368139267	0.346028119325638	-0.183949291706085
-0.659360885620117	-1.22681069374084	-2.97280836105347	0.209186777472496	0.346499592065811	-0.183057203888893
-0.66359531879425	-1.22240495681763	-2.98342871665955	0.20946030318737	0.346714466810226	-0.182312488555908
-0.653770267963409	-1.2132728099823	-2.98157119750977	0.209569171071053	0.347012788057327	-0.181585252285004
-0.661067187786102	-1.2091783285141	-2.99055075645447	0.209877714514732	0.347319453954697	-0.180924266576767
-0.664185762405396	-1.198854804039	-2.9888391494751	0.21005667746067	0.347504377365112	-0.18037773668766
-0.660896778106689	-1.19011402130127	-2.99038100242615	0.210253804922104	0.347798556089401	-0.17981880903244
-0.665876567363739	-1.18791341781616	-2.99989175796509	0.210404604673386	0.347953826189041	-0.179328709840775
-0.664050340652466	-1.17807340621948	-3.00023698806763	0.210593894124031	0.348235577344894	-0.178673282265663
-0.676071882247925	-1.17006766796112	-3.00343179702759	0.210752740502357	0.348389357328415	-0.178084075450897
-0.66672146320343	-1.15901398658752	-2.99864363670349	0.210919797420502	0.348706960678101	-0.177521407604218
-0.67146247625351	-1.15586590766907	-3.01000452041626	0.211143970489502	0.348819553852081	-0.176897883415222
-0.67111998796463	-1.15277242660522	-3.01367950439453	0.211440190672874	0.349168032407761	-0.176216334104538
-0.668365597724915	-1.14168035984039	-3.00484180450439	0.211538150906563	0.349411129951477	-0.175604492425919
-0.676298916339874	-1.13660442829132	-3.0177218914032	0.211914524435997	0.349463731050491	-0.175063043832779
-0.668832302093506	-1.12544429302216	-3.01672124862671	0.212100520730019	0.349917471408844	-0.174477398395538
-0.684163928031921	-1.11577343940735	-3.01533126831055	0.21231572329998	0.350005805492401	-0.173949286341667
-0.683035314083099	-1.10626149177551	-3.02288389205933	0.212657511234283	0.350241750478745	-0.173142716288567
-0.679849684238434	-1.0965918302536	-3.02700781822205	0.21292869746685	0.350500285625458	-0.172357767820358
-0.681930184364319	-1.09556758403778	-3.02611589431763	0.213295668363571	0.350684225559235	-0.171601086854935
-0.672711551189423	-1.08253228664398	-3.02772760391235	0.213578566908836	0.350960433483124	-0.170910909771919
-0.678293347358704	-1.07407176494598	-3.03951859474182	0.213867321610451	0.350965529680252	-0.170164793729782
-0.675055623054504	-1.06473135948181	-3.03281927108765	0.214176222681999	0.351305961608887	-0.169270619750023
-0.671937048435211	-1.05330145359039	-3.04115056991577	0.214381709694862	0.351496338844299	-0.168439731001854
-0.677544116973877	-1.05155444145203	-3.04587578773499	0.214727446436882	0.351687073707581	-0.167600065469742
-0.664879977703094	-1.04039871692657	-3.04155731201172	0.215078935027122	0.351954877376556	-0.166728377342224
-0.671143352985382	-1.03708779811859	-3.04744982719421	0.215501993894577	0.351977288722992	-0.165873691439629
-0.658524096012115	-1.02504539489746	-3.05253887176514	0.215775981545448	0.352238446474075	-0.165037408471107
-0.657290518283844	-1.01594936847687	-3.04951167106628	0.216092839837074	0.352283984422684	-0.164147958159447
-0.656296730041504	-1.01042068004608	-3.05780100822449	0.216393142938614	0.35248464345932	-0.163156166672707
-0.646060347557068	-0.996370196342468	-3.0609130859375	0.216777160763741	0.35278981924057	-0.162208303809166
-0.648349642753601	-0.995403051376343	-3.06564950942993	0.217171028256416	0.352910280227661	-0.161137253046036
-0.63837867975235	-0.979580521583557	-3.06419968605042	0.217553213238716	0.353197485208511	-0.160111933946609
-0.642970740795136	-0.973539710044861	-3.07837796211243	0.217849627137184	0.353308171033859	-0.159252807497978
-0.639549612998962	-0.959652483463287	-3.07877111434937	0.218192592263222	0.353695273399353	-0.158302307128906
-0.633653879165649	-0.956018447875977	-3.07951164245605	0.218595653772354	0.353916376829147	-0.157337754964828
-0.632205843925476	-0.941335797309875	-3.07695889472961	0.218792796134949	0.354148685932159	-0.156343817710876
-0.635274231433868	-0.934418082237244	-3.08901357650757	0.219156667590141	0.354518413543701	-0.155289456248283
-0.633518278598785	-0.916201591491699	-3.08733034133911	0.219404801726341	0.354876548051834	-0.154407352209091
-0.634929060935974	-0.913232207298279	-3.0944812297821	0.21978859603405	0.355259507894516	-0.153392150998116
-0.625900208950043	-0.89676159620285	-3.09771752357483	0.220121070742607	0.355759829282761	-0.152414903044701
-0.621300876140594	-0.887816607952118	-3.10152649879456	0.22038260102272	0.355956256389618	-0.15154255926609
-0.621059536933899	-0.884958386421204	-3.11074686050415	0.220788612961769	0.356369376182556	-0.150616869330406
-0.615566909313202	-0.867410242557526	-3.10551261901855	0.221103817224503	0.356680691242218	-0.149887874722481
-0.623120248317719	-0.863321423530579	-3.11690282821655	0.221401289105415	0.356828510761261	-0.149259626865387
-0.619161248207092	-0.854893565177917	-3.11533069610596	0.221654713153839	0.357180207967758	-0.148574277758598
-0.621299386024475	-0.838907599449158	-3.11023592948914	0.22188626229763	0.357427269220352	-0.148281112313271
-0.621843755245209	-0.841468274593353	-3.11900186538696	0.222185924649239	0.357570171356201	-0.147794723510742
-0.615182101726532	-0.833715796470642	-3.12283062934875	0.222392737865448	0.357906341552734	-0.146989166736603
-0.613968193531036	-0.821070492267609	-3.12005949020386	0.222564801573753	0.357919365167618	-0.14651919901371
-0.621450901031494	-0.819480836391449	-3.12228512763977	0.222758367657661	0.358020395040512	-0.146187871694565
-0.619510352611542	-0.803389430046082	-3.11257600784302	0.222900256514549	0.358173608779907	-0.145971819758415
-0.632044672966003	-0.800508201122284	-3.12362718582153	0.223163038492203	0.358270943164825	-0.1458440721035
-0.637310206890106	-0.795462369918823	-3.13246536254883	0.223426207900047	0.358362644910812	-0.14554600417614
-0.634204983711243	-0.783175408840179	-3.12436485290527	0.223480701446533	0.358392983675003	-0.145330250263214
-0.642504870891571	-0.78460031747818	-3.13271355628967	0.223714336752892	0.358390659093857	-0.144943505525589
-0.635019063949585	-0.774819850921631	-3.12972903251648	0.223860487341881	0.358562856912613	-0.144486859440804
-0.639591336250305	-0.774164915084839	-3.12304496765137	0.223985999822617	0.358419209718704	-0.144037559628487
-0.635860085487366	-0.76822692155838	-3.12924695014954	0.224207535386086	0.358577430248261	-0.143611460924149
-0.640048205852509	-0.764224648475647	-3.13717484474182	0.22434389591217	0.358605742454529	-0.143181294202805
-0.636812686920166	-0.757970035076141	-3.13133525848389	0.22436498105526	0.358936101198196	-0.142699211835861
-0.642450332641602	-0.750364899635315	-3.12995982170105	0.224542424082756	0.359131991863251	-0.142147034406662
-0.6430703997612	-0.743613719940186	-3.13624596595764	0.224790722131729	0.359612017869949	-0.141512170433998
-0.649915456771851	-0.730176627635956	-3.14463186264038	0.224900513887405	0.35982757806778	-0.140875607728958
-0.652660846710205	-0.726174592971802	-3.14490008354187	0.225243210792542	0.360470086336136	-0.140239924192429
-0.648389279842377	-0.712512671947479	-3.15257024765015	0.225402384996414	0.360909700393677	-0.139587968587875
-0.654170215129852	-0.71026885509491	-3.15959334373474	0.225697472691536	0.361530661582947	-0.138967528939247
-0.656479835510254	-0.701646208763123	-3.1715247631073	0.225994661450386	0.362208276987076	-0.138385653495789
-0.655122816562653	-0.704642713069916	-3.16956782341003	0.226267233490944	0.362903743982315	-0.137620002031326
-0.656413018703461	-0.684880077838898	-3.18014550209045	0.22680775821209	0.363833397626877	-0.137196570634842
-0.665065288543701	-0.685464262962341	-3.19365501403809	0.22731839120388	0.364594578742981	-0.136743322014809
-0.669256746768951	-0.676254987716675	-3.19438219070435	0.227511674165726	0.365380376577377	-0.136197924613953
-0.672076523303986	-0.650435566902161	-3.19660806655884	0.227693229913712	0.366308629512787	-0.136116251349449
-0.692416429519653	-0.646836638450623	-3.21454644203186	0.228218287229538	0.367358088493347	-0.136057659983635
-0.701295614242554	-0.638956367969513	-3.22639775276184	0.228735491633415	0.368411034345627	-0.135737687349319
-0.706822991371155	-0.618845760822296	-3.22570848464966	0.228992611169815	0.369293391704559	-0.135432705283165
-0.720241129398346	-0.61804187297821	-3.24271297454834	0.229538172483444	0.370286613702774	-0.135080561041832
-0.722689867019653	-0.609865188598633	-3.2568576335907	0.230078846216202	0.371491402387619	-0.134987577795982
-0.729384362697601	-0.598841786384583	-3.26261854171753	0.23044565320015	0.372389048337936	-0.135112732648849
-0.749507665634155	-0.601032137870789	-3.27852654457092	0.231147646903992	0.373468428850174	-0.135273203253746
-0.756082057952881	-0.598212063312531	-3.29552292823792	0.231790691614151	0.374631971120834	-0.135450601577759
-0.758777916431427	-0.58906364440918	-3.29830646514893	0.232334971427917	0.375559359788895	-0.135458454489708
-0.770552754402161	-0.586587846279144	-3.31108212471008	0.232885703444481	0.376517057418823	-0.1356061398983
-0.781867146492004	-0.587851345539093	-3.32041525840759	0.233391597867012	0.377526730298996	-0.135655134916306
-0.788101613521576	-0.574715554714203	-3.3261833190918	0.233851879835129	0.378606051206589	-0.136057943105698
-0.8032386302948	-0.566219568252563	-3.33633208274841	0.234356999397278	0.379558265209198	-0.136314392089844
-0.81719034910202	-0.563247799873352	-3.34879112243652	0.234987884759903	0.380450844764709	-0.136504113674164
-0.822693765163422	-0.556042075157166	-3.36519885063171	0.235504344105721	0.381636887788773	-0.136742323637009
-0.843153417110443	-0.542248427867889	-3.36805486679077	0.236132189631462	0.382546156644821	-0.137046247720718
-0.855222404003143	-0.535719394683838	-3.37843370437622	0.236661314964294	0.383425354957581	-0.137453198432922
-0.860858976840973	-0.522766768932343	-3.3950366973877	0.237417101860046	0.384618252515793	-0.137602090835571
-0.881919801235199	-0.512434899806976	-3.39674735069275	0.237954169511795	0.385358482599258	-0.137940421700478
-0.890110015869141	-0.513985812664032	-3.41327571868896	0.238706797361374	0.386360108852386	-0.138067081570625
-0.896277725696564	-0.500162184238434	-3.42095756530762	0.239413574337959	0.387368232011795	-0.138269975781441
-0.909189522266388	-0.49502432346344	-3.43124127388	0.239957541227341	0.388205856084824	-0.138611793518066
-0.922028183937073	-0.491395026445389	-3.44580364227295	0.240687027573586	0.389079481363297	-0.138679653406143
-0.933013141155243	-0.475949496030808	-3.44813132286072	0.241307348012924	0.390139579772949	-0.138805463910103
-0.947734296321869	-0.461359888315201	-3.45747447013855	0.24186834692955	0.390987515449524	-0.138958320021629
-0.971516788005829	-0.447360545396805	-3.46737146377563	0.242515161633492	0.39191660284996	-0.139102786779404
-0.986144959926605	-0.435165584087372	-3.47660136222839	0.243282079696655	0.392980515956879	-0.13908576965332
-1.00540494918823	-0.410371631383896	-3.49033737182617	0.244029387831688	0.3938909471035	-0.139115542173386
-1.02900540828705	-0.394968450069427	-3.50017976760864	0.244885995984077	0.394869148731232	-0.139058873057365
-1.04956471920013	-0.378143876791	-3.51708030700684	0.24571293592453	0.395963191986084	-0.138807743787766
-1.07045996189117	-0.365451842546463	-3.52626156806946	0.246717616915703	0.397090345621109	-0.138663202524185
-1.08558690547943	-0.351323783397675	-3.53959012031555	0.247564673423767	0.398289769887924	-0.138617932796478
-1.09912610054016	-0.325766503810883	-3.55463862419128	0.248459249734879	0.399395406246185	-0.138524934649467
-1.11686849594116	-0.305609852075577	-3.55883765220642	0.249191537499428	0.400588393211365	-0.138387933373451
-1.14193880558014	-0.280425906181335	-3.56769585609436	0.249985024333	0.401595562696457	-0.13849250972271
-1.17010617256165	-0.265495210886002	-3.58522987365723	0.250884145498276	0.402677983045578	-0.138299092650414
-1.19186234474182	-0.2443787753582	-3.59619212150574	0.251700818538666	0.403929561376572	-0.138416051864624
-1.21229326725006	-0.224025934934616	-3.61305499076843	0.252519756555557	0.405136704444885	-0.138450875878334
-1.2323305606842	-0.20577447116375	-3.62719511985779	0.253402203321457	0.406313866376877	-0.138681069016457
-1.26012277603149	-0.18711906671524	-3.63477540016174	0.254265189170837	0.407228708267212	-0.138852030038834
-1.28468596935272	-0.174189493060112	-3.64651131629944	0.255121111869812	0.408267021179199	-0.139162808656693
-1.30069482326508	-0.162176311016083	-3.65828323364258	0.256029099225998	0.409371048212051	-0.139395073056221
-1.31803393363953	-0.14708536863327	-3.66833639144897	0.25669738650322	0.410479933023453	-0.139758870005608
-1.33551681041718	-0.128080546855927	-3.67140698432922	0.257415771484375	0.411316901445389	-0.140226632356644
-1.36098146438599	-0.113853856921196	-3.68586802482605	0.258087396621704	0.412268698215485	-0.140599578619003
-1.38205444812775	-0.100664652884007	-3.69748139381409	0.258911967277527	0.412986755371094	-0.140914976596832
-1.40354800224304	-0.0966422706842422	-3.71075320243835	0.259554952383041	0.413878351449966	-0.14113162457943
-1.41471004486084	-0.0771226063370705	-3.72061657905579	0.26015630364418	0.414660066366196	-0.141383334994316
-1.43085253238678	-0.0578289926052094	-3.71885323524475	0.260683059692383	0.415309488773346	-0.14166259765625
-1.44785606861115	-0.0451916046440601	-3.72582912445068	0.261128216981888	0.41600289940834	-0.141913339495659
-1.46584630012512	-0.0261878781020641	-3.73662781715393	0.261500239372253	0.416438698768616	-0.142245963215828
-1.48724102973938	-0.0127569297328591	-3.73878002166748	0.261907964944839	0.416778981685638	-0.142585381865501
-1.51118469238281	-0.00641418574377894	-3.74825811386108	0.262298494577408	0.417250245809555	-0.142955303192139
-1.52798581123352	0.00801863800734282	-3.75158309936523	0.262670814990997	0.417593628168106	-0.143164709210396
-1.53469347953796	0.0199611317366362	-3.75311493873596	0.262922614812851	0.418031275272369	-0.14350314438343
-1.54767751693726	0.0323019176721573	-3.75519418716431	0.263117432594299	0.418088227510452	-0.143982350826263
-1.56495082378387	0.0432591028511524	-3.75068020820618	0.263402879238129	0.418170392513275	-0.14415816962719
-1.58369100093842	0.0660761892795563	-3.75353121757507	0.263670206069946	0.418328523635864	-0.144451305270195
-1.60630869865417	0.0935447216033936	-3.76493167877197	0.263857364654541	0.418378621339798	-0.144071862101555
-1.62915647029877	0.117875777184963	-3.76444458961487	0.263979494571686	0.418454855680466	-0.143522635102272
-1.65124619007111	0.13168540596962	-3.76691293716431	0.264152705669403	0.418451279401779	-0.143201872706413
-1.67018854618073	0.14747080206871	-3.77827596664429	0.264308035373688	0.418400287628174	-0.142923414707184
-1.68153142929077	0.159721851348877	-3.77374625205994	0.26445147395134	0.418255627155304	-0.142899125814438
-1.68979442119598	0.181544676423073	-3.76218223571777	0.26448780298233	0.418077021837235	-0.142794579267502
-1.70167291164398	0.199952617287636	-3.7684919834137	0.264539003372192	0.417915135622025	-0.142522871494293
-1.71609306335449	0.218862876296043	-3.76608824729919	0.26455169916153	0.41776630282402	-0.142174392938614
-1.72935974597931	0.239887952804565	-3.76455020904541	0.264437198638916	0.417598485946655	-0.141534432768822
-1.74283480644226	0.258760780096054	-3.75402808189392	0.264285922050476	0.41732069849968	-0.1411112844944
-1.75660502910614	0.274670153856277	-3.75857448577881	0.264375030994415	0.417074292898178	-0.140643402934074
-1.76447761058807	0.289820790290833	-3.76590657234192	0.264276713132858	0.416858613491058	-0.140256255865097
-1.77187299728394	0.310265153646469	-3.75178933143616	0.264102429151535	0.416622579097748	-0.139968305826187
-1.77898180484772	0.322032243013382	-3.75436568260193	0.263884365558624	0.416090816259384	-0.139959469437599
-1.79051458835602	0.330092698335648	-3.74561142921448	0.263689428567886	0.415626436471939	-0.140056893229485
-1.7988246679306	0.340425252914429	-3.73599886894226	0.263347387313843	0.415070921182632	-0.140167221426964
-1.81144630908966	0.357131361961365	-3.73286843299866	0.263158947229385	0.414627909660339	-0.140030279755592
-1.82460963726044	0.380285948514938	-3.72999501228333	0.262862294912338	0.414113461971283	-0.139563530683517
-1.84620416164398	0.407228380441666	-3.72191739082336	0.262476831674576	0.413536608219147	-0.138792753219604
-1.86858248710632	0.437866568565369	-3.73205828666687	0.262102365493774	0.413067877292633	-0.138008400797844
-1.8893711566925	0.459459215402603	-3.72473978996277	0.261691987514496	0.412383556365967	-0.13757187128067
-1.90285241603851	0.470037132501602	-3.71388792991638	0.261362373828888	0.411722719669342	-0.137407347559929
-1.91032457351685	0.479840487241745	-3.70635771751404	0.260994434356689	0.411121308803558	-0.137312382459641
-1.90703797340393	0.493992984294891	-3.68794178962708	0.260531365871429	0.41042360663414	-0.137450128793716
-1.9157098531723	0.510810017585754	-3.67784976959229	0.25997719168663	0.409577220678329	-0.137537941336632
-1.92852306365967	0.519235968589783	-3.67888402938843	0.259545117616653	0.408807754516602	-0.13737390935421
-1.94317305088043	0.530281960964203	-3.67122793197632	0.25898140668869	0.408090651035309	-0.137189507484436
-1.95488250255585	0.540233075618744	-3.66983842849731	0.258621662855148	0.407365649938583	-0.136893630027771
-1.96309328079224	0.556288182735443	-3.65866017341614	0.258124083280563	0.406692266464233	-0.13678939640522
-1.9710146188736	0.5676189661026	-3.6499183177948	0.257563889026642	0.405897825956345	-0.136838212609291
-1.98451864719391	0.57605254650116	-3.64544820785522	0.256956398487091	0.405073434114456	-0.137012854218483
-2.00032472610474	0.58173269033432	-3.63649463653564	0.256582230329514	0.404272854328156	-0.137102842330933
-1.9972550868988	0.599149227142334	-3.62329411506653	0.255928784608841	0.403579264879227	-0.137392953038216
-2.00506353378296	0.604639887809753	-3.62692928314209	0.255312740802765	0.402683407068253	-0.137522667646408
-2.02118897438049	0.615002810955048	-3.6079568862915	0.254633903503418	0.401982694864273	-0.13763239979744
-2.0180721282959	0.612485587596893	-3.60879397392273	0.253984391689301	0.401295810937881	-0.137962371110916
-2.02028727531433	0.618645548820496	-3.5921425819397	0.253363788127899	0.400643914937973	-0.138601511716843
-2.03339052200317	0.609579205513	-3.5866596698761	0.252672582864761	0.399793714284897	-0.139288246631622
-2.03508281707764	0.610094785690308	-3.58620357513428	0.252176821231842	0.39931845664978	-0.139718383550644
-2.04303956031799	0.632749795913696	-3.57318639755249	0.251737713813782	0.398858964443207	-0.140089213848114
-2.06280589103699	0.645929753780365	-3.56883525848389	0.251202762126923	0.398143231868744	-0.139988541603088
-2.07397842407227	0.6664177775383	-3.57494068145752	0.250870138406754	0.39774689078331	-0.139744237065315
-2.08645701408386	0.687091052532196	-3.57033729553223	0.250365376472473	0.397233426570892	-0.139603406190872
-2.10524559020996	0.687504708766937	-3.57035613059998	0.249993070960045	0.39666286110878	-0.139650821685791
-2.11154985427856	0.691017985343933	-3.55916047096252	0.249657809734344	0.396287113428116	-0.140130624175072
-2.10680460929871	0.695319950580597	-3.55363774299622	0.249187365174294	0.395910173654556	-0.140659123659134
-2.11157846450806	0.700970709323883	-3.53978419303894	0.248706951737404	0.39534530043602	-0.141433611512184
-2.12187767028809	0.703754842281342	-3.54829287528992	0.248359471559525	0.394970089197159	-0.14165286719799
-2.12932229042053	0.709255933761597	-3.54174733161926	0.248021826148033	0.394748628139496	-0.141753226518631
-2.13073372840881	0.717316627502441	-3.53893113136292	0.247633695602417	0.394605249166489	-0.141874372959137
-2.13885545730591	0.727838337421417	-3.53413915634155	0.247253701090813	0.394107460975647	-0.142277702689171
-2.14862012863159	0.722892045974731	-3.54197144508362	0.247120246291161	0.393972903490067	-0.142632216215134
-2.14891910552979	0.731060385704041	-3.53122115135193	0.246854692697525	0.393793880939484	-0.143144324421883
-2.15921664237976	0.73017019033432	-3.53198146820068	0.246731773018837	0.393390238285065	-0.143732681870461
-2.16254162788391	0.731475830078125	-3.53042697906494	0.246542662382126	0.393344134092331	-0.144171014428139
-2.16886615753174	0.745153665542603	-3.52018618583679	0.246310040354729	0.393132656812668	-0.14471136033535
-2.17363524436951	0.730807662010193	-3.52129173278809	0.246197581291199	0.392915606498718	-0.145381838083267
-2.16653299331665	0.723052322864532	-3.51969957351685	0.245887577533722	0.392987191677094	-0.146073222160339
-2.16530156135559	0.71226704120636	-3.51302242279053	0.245704427361488	0.392820924520493	-0.146957844495773
-2.16691923141479	0.714637935161591	-3.5225133895874	0.245699748396873	0.392988532781601	-0.147713959217072
-2.17020320892334	0.729952871799469	-3.52526044845581	0.245598644018173	0.392995089292526	-0.147747039794922
-2.17960143089294	0.745060324668884	-3.52200722694397	0.245581820607185	0.393083721399307	-0.147629633545876
-2.18628311157227	0.762988805770874	-3.51952910423279	0.245397359132767	0.393278658390045	-0.147676184773445
-2.20470452308655	0.768285274505615	-3.53773403167725	0.245569005608559	0.393431603908539	-0.147555232048035
-2.20990228652954	0.7733194231987	-3.53351092338562	0.245539605617523	0.393674314022064	-0.147471681237221
-2.2003710269928	0.782703816890717	-3.53173041343689	0.245591297745705	0.3938028216362	-0.14750362932682
-2.20441102981567	0.78877067565918	-3.53166246414185	0.245582893490791	0.393953114748001	-0.147435694932938
-2.20063543319702	0.785936832427979	-3.53511548042297	0.24561882019043	0.394304901361465	-0.147312641143799
-2.19372129440308	0.789119362831116	-3.53734469413757	0.245564341545105	0.394499838352203	-0.1473298817873
-2.18830251693726	0.789368331432343	-3.53453874588013	0.245743691921234	0.39494314789772	-0.147188812494278
-2.17437958717346	0.793748617172241	-3.54352807998657	0.245660215616226	0.395255476236343	-0.146909847855568
-2.17497253417969	0.796590745449066	-3.55200290679932	0.245705753564835	0.395603626966476	-0.146656855940819
-2.17797708511353	0.798215508460999	-3.55154895782471	0.245983392000198	0.396001696586609	-0.146343767642975
-2.16894364356995	0.800317049026489	-3.55997037887573	0.246127918362617	0.396643221378326	-0.146100282669067
-2.16822338104248	0.801045179367065	-3.55886793136597	0.246254667639732	0.396969586610794	-0.146015718579292
-2.1659836769104	0.798934936523438	-3.57042455673218	0.246553659439087	0.397447228431702	-0.145888522267342
-2.15656995773315	0.8077272772789	-3.57648992538452	0.246732637286186	0.398131012916565	-0.145867720246315
-2.15849757194519	0.801363110542297	-3.57358694076538	0.246940806508064	0.398588865995407	-0.145634666085243
-2.14513993263245	0.795370221138	-3.59431433677673	0.247216790914536	0.39933517575264	-0.14564123749733
-2.13945579528809	0.8091099858284	-3.59036302566528	0.247422948479652	0.400102972984314	-0.14527627825737
-2.13789129257202	0.806596875190735	-3.60010004043579	0.247749611735344	0.400669127702713	-0.144728407263756
-2.12107610702515	0.803467154502869	-3.60931301116943	0.247905105352402	0.401539742946625	-0.1446173787117
-2.12114000320435	0.79684317111969	-3.61131262779236	0.248140186071396	0.402288645505905	-0.144718065857887
-2.11457109451294	0.786017000675201	-3.62484526634216	0.248532518744469	0.403002113103867	-0.144845187664032
-2.10133862495422	0.787367939949036	-3.62404227256775	0.248829856514931	0.403936177492142	-0.14465406537056
-2.095210313797	0.800952792167664	-3.62965226173401	0.249115124344826	0.404570162296295	-0.144330412149429
-2.0983989238739	0.794400751590729	-3.65251874923706	0.249539941549301	0.40533059835434	-0.143745437264442
-2.09301471710205	0.795904159545898	-3.66235017776489	0.249918714165688	0.4061299264431	-0.143172413110733
-2.08600473403931	0.800087332725525	-3.66546177864075	0.250120937824249	0.406946033239365	-0.142767980694771
-2.07809400558472	0.804698705673218	-3.66943717002869	0.250329852104187	0.407436698675156	-0.142468884587288
-2.07191371917725	0.798089921474457	-3.6863169670105	0.250807136297226	0.408112466335297	-0.142077505588531
-2.05656409263611	0.798423111438751	-3.68433094024658	0.251041561365128	0.408813565969467	-0.141455873847008
-2.04074239730835	0.806080162525177	-3.69167113304138	0.251182496547699	0.409382343292236	-0.140873044729233
-2.03491234779358	0.797785222530365	-3.70053648948669	0.251392126083374	0.40978217124939	-0.14023070037365
-2.02415227890015	0.793707430362701	-3.71257972717285	0.251663655042648	0.410378307104111	-0.139606326818466
-2.01052212715149	0.795461714267731	-3.70872211456299	0.251949101686478	0.410870283842087	-0.138790726661682
-1.9997034072876	0.799898147583008	-3.71841716766357	0.252204686403275	0.411210894584656	-0.138196259737015
-1.99432563781738	0.784356534481049	-3.72669386863709	0.252647131681442	0.411528646945953	-0.13753154873848
-1.97788274288177	0.784690022468567	-3.73538088798523	0.252968192100525	0.411984235048294	-0.136952519416809
-1.96282196044922	0.786321580410004	-3.73175597190857	0.253169655799866	0.412336230278015	-0.136343941092491
-1.94801187515259	0.787279725074768	-3.73769354820251	0.253416359424591	0.412631422281265	-0.135830774903297
-1.93885815143585	0.782421946525574	-3.74319767951965	0.253694266080856	0.412821024656296	-0.135077118873596
-1.9315892457962	0.773524284362793	-3.7527277469635	0.254002869129181	0.413128763437271	-0.134193480014801
-1.91370820999146	0.775319755077362	-3.75295925140381	0.254206776618958	0.413446724414825	-0.133207842707634
-1.90007627010345	0.778344392776489	-3.75355505943298	0.254341900348663	0.413754492998123	-0.132419779896736
-1.89073002338409	0.785329103469849	-3.76074409484863	0.254542291164398	0.413777053356171	-0.131673112511635
-1.88713538646698	0.782297015190125	-3.75854992866516	0.254715174436569	0.413833647966385	-0.130841210484505
-1.87938046455383	0.77808666229248	-3.76638531684875	0.255009979009628	0.413986176252365	-0.130057200789452
-1.85664701461792	0.776494443416595	-3.77082204818726	0.255247592926025	0.414166957139969	-0.129307046532631
-1.84101748466492	0.776530265808105	-3.76888513565063	0.25541564822197	0.41415336728096	-0.128665447235107
-1.82977294921875	0.771677911281586	-3.76692295074463	0.255550235509872	0.414143711328506	-0.127975463867188
-1.81618881225586	0.762883424758911	-3.77129411697388	0.255708426237106	0.414136588573456	-0.12722946703434
-1.80679285526276	0.75757098197937	-3.76905655860901	0.255961775779724	0.414164960384369	-0.126270934939384
-1.78796660900116	0.751506626605988	-3.77457594871521	0.256008386611938	0.414280086755753	-0.125245586037636
-1.76690447330475	0.756165564060211	-3.76974439620972	0.256088405847549	0.414269536733627	-0.124280400574207
-1.75016856193542	0.749429285526276	-3.77177691459656	0.25609502196312	0.41418331861496	-0.123574785888195
-1.74215662479401	0.744315385818481	-3.76960897445679	0.256262689828873	0.413995891809464	-0.122708305716515
-1.72979414463043	0.73648065328598	-3.77322173118591	0.256252497434616	0.414146661758423	-0.121841385960579
-1.71041679382324	0.733384728431702	-3.77462124824524	0.256344497203827	0.414070516824722	-0.121174603700638
-1.69187939167023	0.725141704082489	-3.77509737014771	0.256357312202454	0.414017736911774	-0.120429515838623
-1.68091106414795	0.717480659484863	-3.7673761844635	0.256399750709534	0.413983553647995	-0.1198525801301
-1.66145658493042	0.710801124572754	-3.76696753501892	0.256349563598633	0.413923025131226	-0.119260385632515
-1.63650190830231	0.704037845134735	-3.76316952705383	0.256168127059937	0.413601875305176	-0.118516460061073
-1.62805306911469	0.697282135486603	-3.76552033424377	0.256211966276169	0.413543254137039	-0.117796584963799
-1.61662149429321	0.6746466755867	-3.7668137550354	0.256329268217087	0.413280367851257	-0.116851575672626
-1.60216426849365	0.664915084838867	-3.77538180351257	0.256461173295975	0.413336753845215	-0.116415321826935
-1.57982218265533	0.693642854690552	-3.77458095550537	0.256229519844055	0.413016557693481	-0.11540812253952
-1.56262290477753	0.695037007331848	-3.76080226898193	0.255692899227142	0.412954688072205	-0.114465624094009
-1.55256962776184	0.678886353969574	-3.75269675254822	0.255139023065567	0.412874817848206	-0.113263450562954
-1.52601337432861	0.658403694629669	-3.77164506912231	0.255151510238647	0.41265806555748	-0.11228958517313
-1.5039838552475	0.672200858592987	-3.75858616828918	0.254889696836472	0.412150591611862	-0.111099727451801
-1.49042642116547	0.670431971549988	-3.75806307792664	0.254689574241638	0.411714792251587	-0.109949350357056
-1.47948014736176	0.65603643655777	-3.76734781265259	0.254458725452423	0.411597460508347	-0.108871951699257
-1.45742869377136	0.662596344947815	-3.76288962364197	0.254187256097794	0.411201417446136	-0.107671461999416
-1.43690526485443	0.673213005065918	-3.73972368240356	0.253420352935791	0.410628616809845	-0.106153428554535
-1.41491651535034	0.666104733943939	-3.73088264465332	0.252927899360657	0.410073459148407	-0.104676298797131
-1.39167594909668	0.655809044837952	-3.74504923820496	0.252788960933685	0.409816443920136	-0.103465966880322
-1.38019633293152	0.691085815429688	-3.72772073745728	0.252224206924438	0.408744633197784	-0.10171066224575
-1.36175525188446	0.701383948326111	-3.7204692363739	0.251325100660324	0.408051609992981	-0.0995056107640266
-1.33259522914886	0.69099235534668	-3.71870756149292	0.251134365797043	0.407407999038696	-0.0972790718078613
-1.27920627593994	0.722613871097565	-3.73318672180176	0.251083433628082	0.406905800104141	-0.0934213772416115
-1.28601765632629	0.751498997211456	-3.74956083297729	0.250959843397141	0.406352967023849	-0.0901135578751564
-1.28843581676483	0.749063849449158	-3.707115650177	0.249468088150024	0.405227929353714	-0.0890900939702988
-1.26581048965454	0.742649018764496	-3.68409729003906	0.248685985803604	0.40449395775795	-0.087384894490242
-1.2291339635849	0.706634879112244	-3.67983412742615	0.248407930135727	0.404210090637207	-0.0859407782554626
-1.17516016960144	0.699851036071777	-3.66058373451233	0.247786670923233	0.403241544961929	-0.0848764702677727
-1.15775001049042	0.698670446872711	-3.65328693389893	0.247107967734337	0.402142375707626	-0.083281472325325
-1.14166712760925	0.70405787229538	-3.66554689407349	0.246665313839912	0.401457816362381	-0.0824311524629593
-1.16359114646912	0.716876745223999	-3.665043592453	0.245973601937294	0.400727510452271	-0.0805802345275879
-1.15594434738159	0.695733547210693	-3.64881443977356	0.24553157389164	0.399625331163406	-0.0799359977245331
-1.13942432403564	0.694766700267792	-3.62528538703918	0.245048627257347	0.398458361625671	-0.0794228911399841
-1.1169685125351	0.675031006336212	-3.63219451904297	0.244482174515724	0.397804647684097	-0.0792833492159843
-1.08767521381378	0.663123488426209	-3.60963439941406	0.243854567408562	0.397126704454422	-0.0795522257685661
-1.08499276638031	0.662335216999054	-3.60589385032654	0.243020728230476	0.396349161863327	-0.0788874179124832
-1.06869089603424	0.660906434059143	-3.59982991218567	0.242224559187889	0.395745694637299	-0.0777613371610641
-1.04842960834503	0.670302867889404	-3.596031665802	0.241595759987831	0.39518266916275	-0.0760911032557487
-1.02789175510406	0.666225671768188	-3.59401845932007	0.240916728973389	0.395007193088531	-0.0745838284492493
-1.00124168395996	0.651102185249329	-3.58696389198303	0.240324467420578	0.394550919532776	-0.0733102187514305
-0.977632522583008	0.647288858890533	-3.57157969474792	0.239761456847191	0.394036591053009	-0.0725801438093185
-0.950934767723084	0.629681587219238	-3.57662677764893	0.239071324467659	0.393726646900177	-0.0723752453923225
-0.942696452140808	0.597480714321136	-3.57541871070862	0.23857045173645	0.393345713615417	-0.072061613202095
-0.927899718284607	0.586914300918579	-3.56731104850769	0.23809115588665	0.392986327409744	-0.0720012784004211
-0.904767632484436	0.597113609313965	-3.56185388565063	0.237498372793198	0.392549932003021	-0.0711754038929939
-0.892692744731903	0.604466557502747	-3.55584239959717	0.23676323890686	0.39235508441925	-0.0702033713459969
-0.897297024726868	0.593179225921631	-3.55355668067932	0.236064717173576	0.391971915960312	-0.0695252269506454
-0.890866219997406	0.58080667257309	-3.55249381065369	0.235688775777817	0.391474395990372	-0.0687965825200081
-0.884454488754272	0.583749115467072	-3.55541372299194	0.235231041908264	0.391203016042709	-0.0683839246630669
-0.870111286640167	0.591630041599274	-3.54289507865906	0.234747603535652	0.390914350748062	-0.0679773390293121
-0.862635731697083	0.599412322044373	-3.54623770713806	0.234136328101158	0.390483498573303	-0.0672236531972885
-0.861005187034607	0.597045600414276	-3.53318095207214	0.233380764722824	0.390146434307098	-0.066338948905468
-0.842571556568146	0.588717401027679	-3.53202605247498	0.232735857367516	0.390114396810532	-0.0649147182703018
-0.815051972866058	0.591721773147583	-3.5240170955658	0.232107162475586	0.389955967664719	-0.063878670334816
-0.796121895313263	0.582760214805603	-3.52183485031128	0.231596902012825	0.38969150185585	-0.0625376552343369
-0.784679055213928	0.575335502624512	-3.52566933631897	0.231332808732986	0.389304995536804	-0.0614334233105183
-0.76492315530777	0.57326865196228	-3.52819800376892	0.230906933546066	0.389242440462112	-0.0601302124559879
-0.741104483604431	0.576023936271667	-3.52111005783081	0.230540931224823	0.389134377241135	-0.0590205118060112
-0.734746754169464	0.561230957508087	-3.52004408836365	0.230117201805115	0.388846755027771	-0.0582130290567875
-0.71935772895813	0.546929180622101	-3.51824855804443	0.229805022478104	0.388818949460983	-0.0575339272618294
-0.698146522045136	0.545125365257263	-3.51268768310547	0.229544505476952	0.388776391744614	-0.0566456466913223
-0.677849411964417	0.538813471794128	-3.51208400726318	0.229217916727066	0.388896077871323	-0.0559291131794453
-0.665185272693634	0.538408875465393	-3.51622605323792	0.2288818359375	0.388943403959274	-0.0552395805716515
-0.654427707195282	0.531477272510529	-3.52469849586487	0.228562280535698	0.388861864805222	-0.0543350540101528
-0.644520819187164	0.52729469537735	-3.52749419212341	0.228432223200798	0.389156460762024	-0.0534039065241814
-0.628329277038574	0.517094016075134	-3.52721905708313	0.228260710835457	0.38949516415596	-0.052803386002779
-0.605994343757629	0.516998648643494	-3.52290773391724	0.228040784597397	0.389961123466492	-0.0520696230232716
-0.592245638370514	0.513648390769959	-3.53224658966064	0.227808177471161	0.390370219945908	-0.0512702465057373
-0.577758729457855	0.508359313011169	-3.5268247127533	0.22781178355217	0.390706896781921	-0.0504897758364677
-0.572351098060608	0.500385522842407	-3.54253578186035	0.227871775627136	0.391204059123993	-0.0496249683201313
-0.560612201690674	0.491093337535858	-3.5583221912384	0.227990791201591	0.391846239566803	-0.0487481467425823
-0.549240350723267	0.493512630462646	-3.56389427185059	0.228096172213554	0.392454355955124	-0.0480990149080753
-0.535635411739349	0.488367080688477	-3.5635678768158	0.228167206048965	0.393179893493652	-0.0474763587117195
-0.524435222148895	0.479858636856079	-3.57952284812927	0.228199541568756	0.393995970487595	-0.046814501285553
-0.506290197372437	0.46844682097435	-3.58007431030273	0.228323951363564	0.394698083400726	-0.0460355952382088
-0.488123685121536	0.469867408275604	-3.57529044151306	0.228387236595154	0.395489454269409	-0.0451435782015324
-0.471058219671249	0.463101118803024	-3.58866763114929	0.228568747639656	0.396209180355072	-0.0442682281136513
-0.456698298454285	0.458881676197052	-3.59888958930969	0.22868886590004	0.396897822618485	-0.0434652157127857
-0.444417893886566	0.445798575878143	-3.60614085197449	0.228867515921593	0.397571295499802	-0.0427871271967888
-0.43311470746994	0.437338382005692	-3.62193441390991	0.229048639535904	0.398400217294693	-0.0422341004014015
-0.417353391647339	0.427985906600952	-3.62640118598938	0.22922645509243	0.399160295724869	-0.0416472591459751
-0.397976934909821	0.418313801288605	-3.63061451911926	0.229410827159882	0.399871081113815	-0.0409847535192966
-0.379112422466278	0.39965882897377	-3.63400340080261	0.229590803384781	0.400614559650421	-0.0404847823083401
-0.360859423875809	0.39331579208374	-3.646399974823	0.229902818799019	0.401372760534287	-0.0399156846106052
-0.34109964966774	0.386133700609207	-3.65650105476379	0.230080842971802	0.402140617370605	-0.0389729291200638
-0.320228725671768	0.37758281826973	-3.65785264968872	0.230193197727203	0.40280693769455	-0.038082018494606
-0.30240398645401	0.367467731237412	-3.66341233253479	0.230405196547508	0.403390824794769	-0.0372833982110024
-0.282475918531418	0.360468357801437	-3.67307090759277	0.230627357959747	0.403998345136642	-0.0364403761923313
-0.264013886451721	0.354327291250229	-3.680344581604	0.230726853013039	0.404678344726563	-0.0354975759983063
-0.242907911539078	0.348572641611099	-3.68199825286865	0.230752468109131	0.40519779920578	-0.0345055349171162
-0.217073276638985	0.340406507253647	-3.68766808509827	0.2308589220047	0.405712127685547	-0.0337383858859539
-0.197166755795479	0.33108976483345	-3.69164323806763	0.230994910001755	0.406214684247971	-0.0330466628074646
-0.1767288595438	0.324619144201279	-3.69261169433594	0.230920255184174	0.406680107116699	-0.0324386768043041
-0.164758995175362	0.313672363758087	-3.69980573654175	0.230961248278618	0.407201319932938	-0.0319333262741566
-0.149892181158066	0.304073095321655	-3.69802808761597	0.230915769934654	0.407452553510666	-0.0314070917665958
-0.127938121557236	0.297458112239838	-3.70560908317566	0.230738937854767	0.407681941986084	-0.0306314174085855
-0.114619232714176	0.290744841098785	-3.70895433425903	0.230643227696419	0.408033400774002	-0.0299519393593073
-0.0995680317282677	0.273097276687622	-3.70818543434143	0.230547055602074	0.408051311969757	-0.0293183885514736
-0.0820072889328003	0.266373366117477	-3.71351313591003	0.230464041233063	0.408118158578873	-0.0285865273326635
-0.0693266987800598	0.254054248332977	-3.71309876441956	0.230298310518265	0.408081650733948	-0.0278858579695225
-0.0538378693163395	0.24195285141468	-3.71929049491882	0.230062663555145	0.408029675483704	-0.0271755717694759
-0.040809340775013	0.235889047384262	-3.7117018699646	0.229733392596245	0.407818734645844	-0.026548782363534
-0.0221451967954636	0.228750199079514	-3.71202778816223	0.229393690824509	0.407664716243744	-0.0257190447300673
-0.00756862200796604	0.224407523870468	-3.70388722419739	0.228960320353508	0.407499223947525	-0.0250303577631712
0.00843181274831295	0.219511866569519	-3.69926333427429	0.228603959083557	0.407170653343201	-0.0243338067084551
0.0211939513683319	0.213488474488258	-3.69769334793091	0.228184938430786	0.406878501176834	-0.023609334602952
0.0326416082680225	0.212872013449669	-3.69745492935181	0.227793976664543	0.406505703926086	-0.0228335540741682
0.0441613979637623	0.210188210010529	-3.6941864490509	0.227236270904541	0.406160175800323	-0.0220052190124989
0.0581000670790672	0.208309724926949	-3.68185329437256	0.226689457893372	0.405566573143005	-0.0212027505040169
0.0730331391096115	0.202411979436874	-3.67940306663513	0.226221114397049	0.405084043741226	-0.0202703271061182
0.0899414271116257	0.1949502825737	-3.66142177581787	0.225604072213173	0.404533863067627	-0.0196687113493681
0.104661755263805	0.185878977179527	-3.65893721580505	0.225002691149712	0.403818428516388	-0.0189877320080996
0.119450025260448	0.176961973309517	-3.65664386749268	0.224496096372604	0.403104037046433	-0.0183856356889009
0.125388488173485	0.168331354856491	-3.64524006843567	0.223710104823112	0.402310937643051	-0.0176180321723223
0.13575242459774	0.161840200424194	-3.64298677444458	0.223000809550285	0.401401400566101	-0.017005143687129
0.144620925188065	0.157775089144707	-3.62495493888855	0.222293213009834	0.400440394878387	-0.0164109133183956
0.152060642838478	0.149158105254173	-3.61919403076172	0.221445456147194	0.39947310090065	-0.0158768072724342
0.164780542254448	0.149213820695877	-3.60268998146057	0.220558434724808	0.398352026939392	-0.0153045831248164
0.170722663402557	0.144941478967667	-3.59474539756775	0.219657257199287	0.397235900163651	-0.0147083727642894
0.177327752113342	0.139699250459671	-3.57215929031372	0.218713715672493	0.396010041236877	-0.0142276473343372
0.18617856502533	0.139266669750214	-3.56424951553345	0.217603787779808	0.394793152809143	-0.0136994803324342
0.193796068429947	0.139884158968925	-3.54848599433899	0.216612443327904	0.393513292074203	-0.0133026083931327
0.197850838303566	0.132558584213257	-3.53210544586182	0.215633228421211	0.392229408025742	-0.0130666280165315
0.2054393440485	0.126336872577667	-3.51896142959595	0.214430302381516	0.390919983386993	-0.0127763831987977
0.210489749908447	0.118230804800987	-3.49880075454712	0.213301137089729	0.389502316713333	-0.0125109069049358
0.220225319266319	0.117511965334415	-3.48204803466797	0.21219776570797	0.388120591640472	-0.0122345946729183
0.222085684537888	0.114319235086441	-3.4745409488678	0.211088433861732	0.386671602725983	-0.0119401523843408
0.223994985222816	0.109351225197315	-3.44833636283875	0.209959387779236	0.385300636291504	-0.0116270892322063
0.233268365263939	0.114935584366322	-3.43576383590698	0.208787068724632	0.383874446153641	-0.011399713344872
0.230752870440483	0.118279963731766	-3.40977597236633	0.207575380802155	0.382384061813354	-0.0110633494332433
0.22858102619648	0.121983490884304	-3.39514517784119	0.206368133425713	0.380835443735123	-0.010888040997088
0.222185984253883	0.125436678528786	-3.38315463066101	0.205202385783195	0.379216015338898	-0.0106124626472592
0.221920117735863	0.124319113790989	-3.36459422111511	0.203992530703545	0.377777069807053	-0.0102729378268123
0.218101024627686	0.123969092965126	-3.35519289970398	0.202924221754074	0.376352965831757	-0.0101694297045469
0.220629498362541	0.120191231369972	-3.3379487991333	0.201752498745918	0.374890476465225	-0.0100010111927986
0.224952787160873	0.118873834609985	-3.31847858428955	0.200472965836525	0.373500168323517	-0.0099646020680666
0.226906642317772	0.125231713056564	-3.3026237487793	0.199367627501488	0.372149914503098	-0.00988531298935413
0.229373916983604	0.126243785023689	-3.28571009635925	0.198092103004456	0.370610594749451	-0.00963139440864325
0.227572977542877	0.134660869836807	-3.26225852966309	0.196931824088097	0.36914250254631	-0.00932777300477028
0.221199154853821	0.139840602874756	-3.25614047050476	0.195816591382027	0.367709100246429	-0.00909643527120352
0.212957948446274	0.133325055241585	-3.23596024513245	0.194725543260574	0.36622342467308	-0.00907444022595882
0.205237329006195	0.137433543801308	-3.22951984405518	0.193793132901192	0.365052908658981	-0.00869747716933489
0.212581172585487	0.151131898164749	-3.20463681221008	0.192765653133392	0.363707721233368	-0.00802950747311115
0.206723719835281	0.159322500228882	-3.1946268081665	0.191641479730606	0.362408369779587	-0.00774217443540692
0.196418836712837	0.161754682660103	-3.18496966362	0.190624177455902	0.36109533905983	-0.00762248691171408
0.190819904208183	0.160977810621262	-3.17371559143066	0.189737752079964	0.360005170106888	-0.007529950235039
0.192010641098022	0.162877336144447	-3.16118288040161	0.188890099525452	0.35889732837677	-0.00746979517862201
0.194178149104118	0.167311385273933	-3.14008164405823	0.187957242131233	0.358017891645432	-0.00727650709450245
0.188620328903198	0.17761005461216	-3.13867878913879	0.187109708786011	0.35688841342926	-0.00683173583820462
0.1802167147398	0.176074311137199	-3.12423014640808	0.186476781964302	0.355992913246155	-0.00647623604163527
0.1866524964571	0.178758904337883	-3.11623001098633	0.18571238219738	0.355209946632385	-0.00619847653433681
0.184256762266159	0.18380980193615	-3.10451173782349	0.18498495221138	0.354337483644485	-0.00622444273903966
0.177281185984612	0.180174097418785	-3.09354424476624	0.184409841895103	0.353547722101212	-0.00624523218721151
0.18116819858551	0.183209046721458	-3.09682607650757	0.183843702077866	0.353005766868591	-0.00618569552898407
0.181842178106308	0.183993384242058	-3.08464789390564	0.183280140161514	0.352272748947144	-0.00611842330545187
0.175862982869148	0.183368980884552	-3.0816125869751	0.182884901762009	0.351718813180923	-0.00601050164550543
0.18491005897522	0.185126960277557	-3.07077407836914	0.182393774390221	0.351333737373352	-0.0058845542371273
0.179154515266418	0.18161241710186	-3.06341648101807	0.182015210390091	0.350759267807007	-0.00593676464632154
0.179353356361389	0.181096196174622	-3.0672492980957	0.181666880846024	0.350599229335785	-0.00580054288730025
0.178925976157188	0.191739946603775	-3.07376599311829	0.181363373994827	0.350287795066834	-0.00555578386411071
0.175082862377167	0.18241485953331	-3.06679272651672	0.181121632456779	0.350056499242783	-0.00541796442121267
0.183640882372856	0.188429400324821	-3.05947184562683	0.180976316332817	0.350040107965469	-0.00547019485384226
0.179963380098343	0.186369612812996	-3.06746339797974	0.180745005607605	0.349869310855865	-0.00556302629411221
0.181547001004219	0.179191514849663	-3.0634126663208	0.180723547935486	0.349892377853394	-0.00550456205382943
0.189997792243958	0.184346228837967	-3.06462407112122	0.180591121315956	0.349994838237762	-0.00555786350741982
0.183975502848625	0.17802669107914	-3.05460834503174	0.180592656135559	0.349998563528061	-0.00557460216805339
0.182673156261444	0.17288938164711	-3.06826639175415	0.180667594075203	0.350042819976807	-0.00575877213850617
0.193017736077309	0.171411126852036	-3.06708192825317	0.180634871125221	0.350441306829453	-0.00599611224606633
0.19038787484169	0.166149839758873	-3.0652813911438	0.180619299411774	0.350524365901947	-0.00639295298606157
0.189942061901093	0.159846097230911	-3.07539701461792	0.180919677019119	0.350921601057053	-0.00655469344928861
0.198719561100006	0.157914534211159	-3.07088398933411	0.181063398718834	0.351306647062302	-0.006598143838346
0.202859506011009	0.157249003648758	-3.08239603042603	0.181207790970802	0.351716369390488	-0.00700194109231234
0.195519655942917	0.141026273369789	-3.08585715293884	0.181524500250816	0.352285504341125	-0.00737727666273713
0.207347378134727	0.139290571212769	-3.09214973449707	0.181782335042953	0.352973312139511	-0.00777580915018916
0.214335337281227	0.130090624094009	-3.0962278842926	0.182095974683762	0.353635281324387	-0.00823279749602079
0.209662094712257	0.127537488937378	-3.1018533706665	0.182415261864662	0.354179203510284	-0.00874216109514236
0.212140470743179	0.109100647270679	-3.11250638961792	0.182902589440346	0.354912132024765	-0.00922245904803276
0.225796550512314	0.109605364501476	-3.11904263496399	0.18334673345089	0.35581362247467	-0.00966835394501686
0.226520791649818	0.100799202919006	-3.12860703468323	0.183756157755852	0.356489986181259	-0.0102337067946792
0.226436674594879	0.0868766754865646	-3.1358118057251	0.184274524450302	0.357380539178848	-0.0106612844392657
0.238149136304855	0.0861164778470993	-3.14672875404358	0.184692949056625	0.358350574970245	-0.011254770681262
0.240369006991386	0.0761185139417648	-3.15153169631958	0.185174390673637	0.359097629785538	-0.0117380330339074
0.239093214273453	0.0667187348008156	-3.16966462135315	0.185782492160797	0.359900206327438	-0.0122250122949481
0.243598580360413	0.0513447001576424	-3.17987394332886	0.186347335577011	0.361005544662476	-0.0126282516866922
0.257214486598969	0.0488163344562054	-3.18481135368347	0.186862736940384	0.361912339925766	-0.0131574226543307
0.259474992752075	0.0344817973673344	-3.19488525390625	0.187329083681107	0.362730443477631	-0.0136613268405199
0.263832330703735	0.0243471916764975	-3.2017502784729	0.187998920679092	0.363747507333755	-0.0141407940536737
0.274912625551224	0.0225784257054329	-3.21131825447083	0.188525095582008	0.3646459877491	-0.0147882532328367
0.275776863098145	0.00960565265268087	-3.21837091445923	0.189065232872963	0.36554142832756	-0.0153978001326323
0.276769310235977	-0.00510867405682802	-3.22681999206543	0.189586356282234	0.366377085447311	-0.0161261651664972
0.280594527721405	-0.01535964012146	-3.23786735534668	0.190228939056396	0.367238104343414	-0.0167032014578581
0.290233701467514	-0.0247350353747606	-3.25714039802551	0.190778762102127	0.368242383003235	-0.0171933881938457
0.292949616909027	-0.0291556753218174	-3.26083660125732	0.191234588623047	0.369038343429565	-0.0177603121846914
0.293714821338654	-0.0435295403003693	-3.27338027954102	0.191771820187569	0.369780778884888	-0.0183117184787989
0.304332613945007	-0.0535687170922756	-3.28128743171692	0.192337185144424	0.370626330375671	-0.018747553229332
0.309599101543427	-0.0625480338931084	-3.29411864280701	0.192809998989105	0.371421724557877	-0.0192841812968254
0.318933188915253	-0.068424828350544	-3.29751062393188	0.193252444267273	0.372094243764877	-0.019886264577508
0.321876108646393	-0.0814854353666306	-3.29914832115173	0.193608745932579	0.372645884752274	-0.0203291084617376
0.32470041513443	-0.0927941128611565	-3.31376171112061	0.194182083010674	0.373267233371735	-0.0207170881330967
0.33323347568512	-0.105472147464752	-3.32187223434448	0.19457782804966	0.373975694179535	-0.0209598485380411
0.341049760580063	-0.116817116737366	-3.32638001441956	0.195018142461777	0.374507427215576	-0.0213311519473791
0.354742556810379	-0.117541208863258	-3.32256746292114	0.195284813642502	0.375100374221802	-0.0216350648552179
0.359462261199951	-0.123304098844528	-3.33403015136719	0.195526659488678	0.375478446483612	-0.0219938959926367
0.362980276346207	-0.136688604950905	-3.33391165733337	0.195899039506912	0.37586522102356	-0.0221898537129164
0.368521839380264	-0.146405830979347	-3.34117555618286	0.196232244372368	0.376270830631256	-0.0224290005862713
0.37982103228569	-0.152456820011139	-3.34924507141113	0.19649475812912	0.376718670129776	-0.0225682649761438
0.395581156015396	-0.154912069439888	-3.34904074668884	0.196611553430557	0.37707731127739	-0.0225775316357613
0.401636391878128	-0.157619684934616	-3.34957695007324	0.196789786219597	0.377273768186569	-0.0227147694677114
0.403243541717529	-0.172799214720726	-3.35590982437134	0.196953296661377	0.377395778894424	-0.0225749332457781
0.41717866063118	-0.179241865873337	-3.3580105304718	0.197159186005592	0.37774869799614	-0.0225633699446917
0.430735170841217	-0.184054642915726	-3.3549702167511	0.197211652994156	0.37790459394455	-0.0224312748759985
0.440453290939331	-0.182093977928162	-3.36406397819519	0.197379738092422	0.378019779920578	-0.0222844295203686
0.444445997476578	-0.193376958370209	-3.36031889915466	0.197581812739372	0.378074079751968	-0.0221817344427109
0.450375735759735	-0.206037372350693	-3.37103199958801	0.19770835340023	0.378179162740707	-0.0220642201602459
0.459999114274979	-0.211137369275093	-3.37132239341736	0.197846427559853	0.378412336111069	-0.0218593161553144
0.472782254219055	-0.22047184407711	-3.36910533905029	0.197950214147568	0.378631502389908	-0.021748386323452
0.485970139503479	-0.21877433359623	-3.37389421463013	0.197959914803505	0.378676056861877	-0.0216454807668924
0.487642049789429	-0.224958389997482	-3.37164282798767	0.19802351295948	0.378793269395828	-0.0214271489530802
0.496194452047348	-0.229475006461143	-3.3746874332428	0.198095843195915	0.37879678606987	-0.0213846433907747
0.498719304800034	-0.240362286567688	-3.37827920913696	0.198205828666687	0.378948032855988	-0.0212514996528625
0.509129703044891	-0.248623743653297	-3.38671255111694	0.198261022567749	0.379262238740921	-0.0211605578660965
0.523238003253937	-0.250935286283493	-3.37923359870911	0.198280975222588	0.379410237073898	-0.0210526045411825
0.532393932342529	-0.257362961769104	-3.37211298942566	0.198274403810501	0.379530012607574	-0.0210160948336124
0.535358488559723	-0.261374056339264	-3.38546109199524	0.198201686143875	0.379661530256271	-0.0210040975362062
0.540975153446198	-0.275997698307037	-3.38644933700562	0.198251143097878	0.379676103591919	-0.0208798423409462
0.545083224773407	-0.283044934272766	-3.39490270614624	0.198477640748024	0.379875779151917	-0.0208952762186527
0.55293333530426	-0.294128924608231	-3.39707851409912	0.198485285043716	0.380109041929245	-0.0208497904241085
0.569143772125244	-0.29967337846756	-3.39106631278992	0.198408856987953	0.380390226840973	-0.0208264831453562
0.575993895530701	-0.301791995763779	-3.40037059783936	0.198427066206932	0.380594521760941	-0.0207101032137871
0.586446046829224	-0.3053198158741	-3.39664316177368	0.198378965258598	0.380624204874039	-0.0206092149019241
0.588318049907684	-0.309904485940933	-3.39953279495239	0.198310509324074	0.380742788314819	-0.0204636454582214
0.588308751583099	-0.319692432880402	-3.40383505821228	0.198269233107567	0.380884915590286	-0.0203253626823425
0.592348992824554	-0.325568169355392	-3.40186524391174	0.198254942893982	0.380978286266327	-0.0200115703046322
0.598763525485992	-0.329124748706818	-3.41360211372375	0.198198676109314	0.381187558174133	-0.0198640003800392
0.610340774059296	-0.33572918176651	-3.40745782852173	0.198063582181931	0.381258338689804	-0.0196377504616976
0.619049906730652	-0.331960260868073	-3.40672469139099	0.197816580533981	0.381227731704712	-0.0194122139364481
0.619353890419006	-0.338820934295654	-3.40719890594482	0.197651565074921	0.381007045507431	-0.0191119853407145
0.620976507663727	-0.343247294425964	-3.40499544143677	0.197481527924538	0.381040424108505	-0.0188842695206404
0.624711990356445	-0.350760012865067	-3.41359329223633	0.197307974100113	0.38089656829834	-0.0185668803751469
0.634458363056183	-0.354508817195892	-3.40377855300903	0.197045385837555	0.380782037973404	-0.0181848797947168
0.645527064800262	-0.353486061096191	-3.41209244728088	0.196673884987831	0.380630731582642	-0.0179161820560694
0.650839865207672	-0.352107346057892	-3.40348815917969	0.196302145719528	0.380257487297058	-0.0176592580974102
0.656004846096039	-0.353413581848145	-3.38741302490234	0.195855215191841	0.379873782396317	-0.0173373389989138
0.654765248298645	-0.358784586191177	-3.40251231193542	0.195546254515648	0.379380196332932	-0.0169825833290815
0.659753084182739	-0.366928786039352	-3.38936924934387	0.19513276219368	0.37892472743988	-0.0166720990091562
0.664797246456146	-0.365648210048676	-3.38593053817749	0.194710657000542	0.378560960292816	-0.0161395594477654
0.676029920578003	-0.375041037797928	-3.37620782852173	0.194288611412048	0.378011763095856	-0.0157704632729292
0.688661396503448	-0.377842932939529	-3.36910915374756	0.193855151534081	0.377628266811371	-0.0153690855950117
0.691747069358826	-0.369202613830566	-3.37026166915894	0.193305432796478	0.376834690570831	-0.0150279942899942
0.696227550506592	-0.370209723711014	-3.35514211654663	0.192656949162483	0.376097768545151	-0.014535509981215
0.689990341663361	-0.374006181955338	-3.36246371269226	0.192122116684914	0.375628232955933	-0.0139694241806865
0.689283192157745	-0.377002507448196	-3.34758448600769	0.191566780209541	0.374749362468719	-0.0134950838983059
0.700801610946655	-0.380850702524185	-3.34428095817566	0.190958216786385	0.374101489782333	-0.0128174368292093
0.710618615150452	-0.380190461874008	-3.33882403373718	0.190425589680672	0.373421221971512	-0.0123676536604762
0.714675664901733	-0.374306201934814	-3.31831240653992	0.189681112766266	0.372545421123505	-0.011961605399847
0.710171341896057	-0.374967873096466	-3.31255960464478	0.189094632863998	0.371556967496872	-0.0116171929985285
0.711860120296478	-0.381593585014343	-3.30775213241577	0.188569858670235	0.370727688074112	-0.0111668305471539
0.711660444736481	-0.385808557271957	-3.29866433143616	0.187964126467705	0.369908839464188	-0.0107614239677787
0.71945595741272	-0.391694694757462	-3.29033350944519	0.187382936477661	0.36899134516716	-0.0103506837040186
0.727453947067261	-0.384654581546783	-3.27942705154419	0.186737313866615	0.368133872747421	-0.00997135415673256
0.734120547771454	-0.387859672307968	-3.26591157913208	0.186046034097672	0.367220282554626	-0.00957348197698593
0.73395961523056	-0.384914755821228	-3.253098487854	0.185415506362915	0.366223782300949	-0.0093292985111475
0.726576507091522	-0.387842744588852	-3.25091958045959	0.184864938259125	0.365248799324036	-0.00880067050457001
0.725650608539581	-0.395263612270355	-3.23874092102051	0.184223935008049	0.364265114068985	-0.00854295864701271
0.732362151145935	-0.396253824234009	-3.22937154769897	0.183704629540443	0.363496720790863	-0.00824889726936817
0.738322854042053	-0.389962166547775	-3.22030091285706	0.183095261454582	0.362587332725525	-0.0079728290438652
0.729711651802063	-0.394180327653885	-3.21192193031311	0.182527959346771	0.361558496952057	-0.0076548745855689
0.730565309524536	-0.399196863174438	-3.19912600517273	0.181968912482262	0.360563039779663	-0.0074751079082489
0.736717045307159	-0.397913992404938	-3.19119215011597	0.18147075176239	0.359811693429947	-0.00726510211825371
0.744009554386139	-0.400480628013611	-3.18525099754334	0.180972889065742	0.358932256698608	-0.00713463686406612
0.736035287380219	-0.396330684423447	-3.17554020881653	0.180452421307564	0.357967734336853	-0.00697297463193536
0.734216868877411	-0.402087301015854	-3.16462373733521	0.179911628365517	0.357023775577545	-0.00679016672074795
0.735704898834229	-0.404295563697815	-3.15603303909302	0.179565012454987	0.356196194887161	-0.00655495747923851
0.734281599521637	-0.405600279569626	-3.14978384971619	0.179061844944954	0.35556223988533	-0.00629472313448787
0.73990923166275	-0.401189923286438	-3.12703347206116	0.178519919514656	0.354694664478302	-0.00618832791224122
0.732998371124268	-0.408517926931381	-3.12870025634766	0.178122103214264	0.353841453790665	-0.00596889294683933
0.738146126270294	-0.410738199949265	-3.12627673149109	0.177746698260307	0.353245317935944	-0.00588563177734613
0.742653548717499	-0.405893504619598	-3.10960459709167	0.177313759922981	0.352463096380234	-0.00579354586079717
0.740719556808472	-0.40298455953598	-3.10126852989197	0.17686428129673	0.351728141307831	-0.00564022408798337
0.73611056804657	-0.408714264631271	-3.09963083267212	0.176538735628128	0.351027131080627	-0.00561120128259063
0.734290540218353	-0.414723575115204	-3.09213089942932	0.176285937428474	0.350371807813644	-0.00561288604512811
0.737163543701172	-0.417297422885895	-3.08985567092896	0.176013544201851	0.349822223186493	-0.00544525729492307
0.738694906234741	-0.411177307367325	-3.07761740684509	0.175739616155624	0.349236607551575	-0.00540990987792611
0.738662123680115	-0.422857165336609	-3.07364416122437	0.175510033965111	0.348609089851379	-0.00537351099774241
0.74341756105423	-0.419769883155823	-3.07296228408813	0.175329640507698	0.348238110542297	-0.0053138779476285
0.748301982879639	-0.416502445936203	-3.05616140365601	0.174955293536186	0.347744554281235	-0.0053101503290236
0.742096185684204	-0.422558069229126	-3.05565714836121	0.174794778227806	0.347269535064697	-0.00527222082018852
0.743104696273804	-0.430035799741745	-3.05660653114319	0.174686372280121	0.346860438585281	-0.00528623769059777
0.751929640769959	-0.427186876535416	-3.05465149879456	0.174483552575111	0.34661278128624	-0.00522703910246491
0.755302786827087	-0.430057913064957	-3.03901529312134	0.174219191074371	0.34610378742218	-0.00532371830195189
0.746404051780701	-0.436451017856598	-3.0480740070343	0.174212828278542	0.3458351790905	-0.00519398273900151
0.758030354976654	-0.441651940345764	-3.03932499885559	0.174088135361671	0.345711410045624	-0.00522422417998314
0.762155652046204	-0.440600514411926	-3.03936338424683	0.174019902944565	0.34556445479393	-0.00521937804296613
0.76039844751358	-0.447417020797729	-3.03376507759094	0.173859968781471	0.345360517501831	-0.00521623669192195
0.76174008846283	-0.455209612846375	-3.03511476516724	0.173906266689301	0.34528785943985	-0.00514917820692062
0.772265493869781	-0.448457539081573	-3.0360689163208	0.173754379153252	0.345413208007813	-0.0051402379758656
0.770476758480072	-0.450197070837021	-3.03855586051941	0.173758193850517	0.345271497964859	-0.00526826782152057
0.767717838287354	-0.460223376750946	-3.03485059738159	0.173752292990685	0.34545049071312	-0.00524429976940155
0.779635190963745	-0.454767674207687	-3.02952337265015	0.173726156353951	0.345626294612885	-0.00526717444881797
0.774892330169678	-0.462125211954117	-3.03764677047729	0.173860237002373	0.345806628465652	-0.00535203423351049
0.781032502651215	-0.465929418802261	-3.03862190246582	0.173985823988914	0.346198529005051	-0.00540343718603253
0.791715085506439	-0.471927613019943	-3.04001379013062	0.173966363072395	0.346516519784927	-0.00551632279530168
0.794830501079559	-0.475223928689957	-3.03907299041748	0.174084141850471	0.346841871738434	-0.00559880444779992
0.797904133796692	-0.486569195985794	-3.05120396614075	0.174370512366295	0.347301602363586	-0.00571351451799273
0.808303415775299	-0.485505729913712	-3.05260181427002	0.174433156847954	0.347870916128159	-0.00588421616703272
0.804636120796204	-0.49430376291275	-3.04465579986572	0.17469023168087	0.348286211490631	-0.00608083046972752
0.812379896640778	-0.503883302211761	-3.06560063362122	0.174966931343079	0.349013894796371	-0.00619877828285098
0.824639797210693	-0.508148312568665	-3.06369161605835	0.17514680325985	0.349788278341293	-0.00646713376045227
0.821470499038696	-0.517251789569855	-3.0773754119873	0.175415277481079	0.350342363119125	-0.00686048995703459
0.83013516664505	-0.532421827316284	-3.08702611923218	0.175774455070496	0.351293474435806	-0.00705934595316648
0.841265380382538	-0.53297483921051	-3.08400273323059	0.176123812794685	0.352169364690781	-0.00732239196076989
0.839797973632813	-0.542268097400665	-3.10884380340576	0.176632836461067	0.35304719209671	-0.00760640809312463
0.841839671134949	-0.557662010192871	-3.11234879493713	0.177139520645142	0.354055970907211	-0.00783686712384224
0.851427853107452	-0.56430447101593	-3.12396383285522	0.177721187472343	0.355357944965363	-0.00817501451820135
0.859575390815735	-0.570216834545136	-3.12978792190552	0.178232818841934	0.35643482208252	-0.00852463487535715
0.86073887348175	-0.584015607833862	-3.15149521827698	0.178918480873108	0.357548028230667	-0.00881870090961456
0.867920398712158	-0.595490455627441	-3.16070294380188	0.179614201188087	0.358978807926178	-0.00914925336837769
0.880083799362183	-0.602091431617737	-3.17584586143494	0.18028150498867	0.360370457172394	-0.00966806057840586
0.884142875671387	-0.614046037197113	-3.19023656845093	0.181044399738312	0.36163991689682	-0.0100080501288176
0.889280557632446	-0.629541337490082	-3.21113419532776	0.18207548558712	0.363041967153549	-0.0104659162461758
0.897576868534088	-0.64222651720047	-3.23032641410828	0.182992741465569	0.364750146865845	-0.0109750898554921
0.910471737384796	-0.652394473552704	-3.24477577209473	0.183916762471199	0.366257339715958	-0.0115054035559297
0.91753226518631	-0.664821088314056	-3.26042556762695	0.184962198138237	0.367821544408798	-0.011992278508842
0.913564622402191	-0.678298652172089	-3.28542542457581	0.186015918850899	0.369365930557251	-0.0125574385747313
0.926247656345367	-0.69644159078598	-3.29729747772217	0.187090039253235	0.371057152748108	-0.0131186684593558
0.939352750778198	-0.709136605262756	-3.32637977600098	0.188256859779358	0.372945427894592	-0.0136375650763512
0.951851069927216	-0.717475414276123	-3.33518004417419	0.189326912164688	0.374612718820572	-0.0141737256199121
0.958219110965729	-0.730647683143616	-3.3575599193573	0.190550938248634	0.376284539699554	-0.0146477492526174
0.966812491416931	-0.747524619102478	-3.38063192367554	0.1917445063591	0.378027081489563	-0.0150514570996165
0.976458728313446	-0.765239536762238	-3.40148663520813	0.193079009652138	0.379936128854752	-0.0153188426047564
0.991828143596649	-0.774505972862244	-3.42774724960327	0.194446578621864	0.381766378879547	-0.0154187269508839
1.00328361988068	-0.785771071910858	-3.43807196617126	0.195683062076569	0.383726865053177	-0.0157853476703167
1.01045036315918	-0.799309194087982	-3.46503233909607	0.196973085403442	0.385463833808899	-0.0164612680673599
1.02006602287292	-0.811438739299774	-3.48858213424683	0.198278933763504	0.387351542711258	-0.016940975561738
1.03358685970306	-0.822490692138672	-3.51063227653503	0.199540242552757	0.389235854148865	-0.0173934828490019
1.04004633426666	-0.841195821762085	-3.53619289398193	0.200802206993103	0.391032755374908	-0.0175710804760456
1.05429899692535	-0.850429475307465	-3.55659770965576	0.202163890004158	0.392811685800552	-0.0177880860865116
1.06801819801331	-0.8686283826828	-3.57247352600098	0.203369215130806	0.394525706768036	-0.0182035993784666
1.07984662055969	-0.914993405342102	-3.59266638755798	0.204232215881348	0.39598336815834	-0.0221617221832275
1.07599890232086	-0.917229473590851	-3.60517740249634	0.20548614859581	0.397678732872009	-0.0227284897118807
1.10638153553009	-0.897796511650085	-3.6174647808075	0.206654712557793	0.398689687252045	-0.0179569236934185
1.119105219841	-0.889837026596069	-3.62872290611267	0.207756817340851	0.399964600801468	-0.0160441044718027
1.11785352230072	-0.896941184997559	-3.66651391983032	0.208778560161591	0.401638776063919	-0.0171745661646128
1.12822270393372	-0.918473422527313	-3.68321418762207	0.209462493658066	0.402947276830673	-0.0182891823351383
1.14880883693695	-0.947601675987244	-3.68841075897217	0.210167080163956	0.403802126646042	-0.0190155860036612
1.16571962833405	-0.968719601631165	-3.69860005378723	0.210960239171982	0.404663920402527	-0.019668135792017
1.17211782932281	-0.979174673557281	-3.70090222358704	0.21159802377224	0.405217826366425	-0.0200291723012924
1.17348778247833	-0.983449220657349	-3.70807504653931	0.212340012192726	0.405593723058701	-0.01953942514956
1.18156945705414	-0.984341561794281	-3.71364188194275	0.213006913661957	0.405832588672638	-0.0190419405698776
1.18617165088654	-0.990907192230225	-3.72453880310059	0.213415250182152	0.406010895967484	-0.019159235060215
1.19619286060333	-1.00566184520721	-3.72679042816162	0.213548749685287	0.405999600887299	-0.01976478099823
1.20932734012604	-1.0184611082077	-3.71889662742615	0.213844910264015	0.405818521976471	-0.0199291966855526
1.21661448478699	-1.01951014995575	-3.71537089347839	0.213923379778862	0.405438959598541	-0.0200151298195124
1.22642731666565	-1.02549815177917	-3.70463395118713	0.21377757191658	0.404883503913879	-0.0199781414121389
1.23473608493805	-1.03528666496277	-3.69751477241516	0.213727101683617	0.404261857271194	-0.0200906824320555
1.24252307415009	-1.04810190200806	-3.69240379333496	0.213552862405777	0.403357654809952	-0.0201929192990065
1.24710285663605	-1.05906569957733	-3.68652367591858	0.213141888380051	0.402195811271667	-0.020326241850853
1.2510644197464	-1.06828391551971	-3.6702868938446	0.212745904922485	0.400835305452347	-0.0203342363238335
1.25175786018372	-1.07240796089172	-3.65533185005188	0.212182953953743	0.399331659078598	-0.0202259793877602
1.25253403186798	-1.07237994670868	-3.63809013366699	0.21156057715416	0.39762270450592	-0.0202935021370649
1.25231635570526	-1.07551968097687	-3.62193322181702	0.210743457078934	0.395931392908096	-0.0200546570122242
1.25696194171906	-1.07464230060577	-3.59589385986328	0.209973350167274	0.393870770931244	-0.0197561904788017
1.26104164123535	-1.07412421703339	-3.57234644889832	0.208882346749306	0.391791731119156	-0.0197997633367777
1.26469826698303	-1.07971906661987	-3.54083061218262	0.207861423492432	0.389608949422836	-0.0199966859072447
1.26180958747864	-1.08179521560669	-3.52502632141113	0.206841185688972	0.387322962284088	-0.0199346672743559
1.265749335289	-1.08220756053925	-3.4939124584198	0.205563455820084	0.384925663471222	-0.0196699574589729
1.26456737518311	-1.08332991600037	-3.46903443336487	0.204411789774895	0.382471829652786	-0.0195694826543331
1.25885736942291	-1.08635854721069	-3.44833278656006	0.203171119093895	0.380145937204361	-0.0195452813059092
1.25543546676636	-1.08055567741394	-3.41716337203979	0.201927930116653	0.377644568681717	-0.0193625558167696
1.25358819961548	-1.08240854740143	-3.38897061347961	0.200634434819221	0.375265151262283	-0.0193046815693378
1.25535762310028	-1.07603764533997	-3.36533999443054	0.19938488304615	0.372777312994003	-0.0192717853933573
1.25236737728119	-1.0716677904129	-3.32869791984558	0.198077976703644	0.370255321264267	-0.0192138496786356
1.24563753604889	-1.06846475601196	-3.30198812484741	0.196728691458702	0.367767214775085	-0.0193233136087656
1.23253810405731	-1.06504940986633	-3.28049302101135	0.195497065782547	0.365302681922913	-0.0193125437945127
1.22412931919098	-1.07035326957703	-3.25472450256348	0.194296419620514	0.363104909658432	-0.0192265119403601
1.2211492061615	-1.06487202644348	-3.23665976524353	0.19316029548645	0.360834777355194	-0.019386587664485
1.21796357631683	-1.05982267856598	-3.19817399978638	0.191764891147614	0.358673423528671	-0.0195001047104597
1.20715510845184	-1.05194938182831	-3.17813444137573	0.190586432814598	0.356495410203934	-0.019714642316103
1.19332563877106	-1.0554016828537	-3.15422630310059	0.1894501298666	0.354450851678848	-0.0199292097240686
1.18590593338013	-1.05449616909027	-3.1364643573761	0.188445657491684	0.352579057216644	-0.0202418100088835
1.18239605426788	-1.0498822927475	-3.11048197746277	0.187272235751152	0.350754946470261	-0.0206791032105684
1.1622565984726	-1.05056250095367	-3.0937397480011	0.186350107192993	0.34886571764946	-0.0210536383092403
1.16006314754486	-1.05056715011597	-3.07505941390991	0.185453608632088	0.347407191991806	-0.0214272625744343
1.15221726894379	-1.04696953296661	-3.04724788665771	0.184586182236671	0.345809102058411	-0.0218270141631365
1.1364289522171	-1.04962706565857	-3.03910112380981	0.183814734220505	0.344374239444733	-0.0223451629281044
1.13599121570587	-1.04681169986725	-3.0268247127533	0.183019205927849	0.343144178390503	-0.022782426327467
1.12420189380646	-1.04357731342316	-3.00546789169312	0.182250246405602	0.341790080070496	-0.0232273023575544
1.11219274997711	-1.04919803142548	-3.0014009475708	0.181732401251793	0.340832889080048	-0.0236534085124731
1.1086528301239	-1.04345273971558	-2.98554611206055	0.181031376123428	0.339871942996979	-0.0241056755185127
1.09435153007507	-1.04722845554352	-2.97313046455383	0.180517733097076	0.33900061249733	-0.0245367493480444
1.09113454818726	-1.0444415807724	-2.9671573638916	0.180133581161499	0.338310480117798	-0.02505156211555
1.08436560630798	-1.04032778739929	-2.95576786994934	0.179542928934097	0.337527275085449	-0.0254896692931652
1.06584858894348	-1.04324722290039	-2.9534900188446	0.179195553064346	0.336917608976364	-0.0259436704218388
1.06433153152466	-1.04078578948975	-2.94657373428345	0.178991436958313	0.336563050746918	-0.0261301174759865
1.05127918720245	-1.0328015089035	-2.94056391716003	0.178712844848633	0.336121678352356	-0.0264438427984715
1.03924417495728	-1.03813862800598	-2.939049243927	0.178609430789948	0.335845202207565	-0.0268390420824289
1.03617060184479	-1.02898013591766	-2.93255805969238	0.178477138280869	0.33569872379303	-0.0270981751382351
1.0185524225235	-1.03087282180786	-2.93579173088074	0.178467601537704	0.335528761148453	-0.0274911597371101
1.0193578004837	-1.02339732646942	-2.93099403381348	0.17837481200695	0.335590898990631	-0.0277185309678316
1.00301682949066	-1.0274293422699	-2.93175864219666	0.178462833166122	0.335520923137665	-0.0279828701168299
0.996685981750488	-1.02005839347839	-2.93089652061462	0.178603321313858	0.335743099451065	-0.0282211489975452
0.982283473014832	-1.01973879337311	-2.93642020225525	0.178703978657722	0.335848718881607	-0.0284617748111486
0.977988183498383	-1.01636636257172	-2.93489575386047	0.178915083408356	0.336229413747787	-0.0286923516541719
0.971258521080017	-1.00936555862427	-2.94207382202148	0.17901523411274	0.336363852024078	-0.028883371502161
0.95773321390152	-1.01318418979645	-2.94643235206604	0.179317265748978	0.336746215820313	-0.0289987493306398
0.953863620758057	-0.99816220998764	-2.94631195068359	0.179528191685677	0.337131887674332	-0.0291565954685211
0.937420129776001	-1.00152063369751	-2.95828056335449	0.179786279797554	0.337428629398346	-0.0292432084679604
0.936468362808228	-0.997014760971069	-2.95693016052246	0.180096372961998	0.338086575269699	-0.0291901472955942
0.931198179721832	-0.98617547750473	-2.95459580421448	0.180292516946793	0.33843058347702	-0.0291975829750299
0.918546915054321	-0.984376668930054	-2.97044563293457	0.18065556883812	0.338945746421814	-0.029150765389204
0.916844308376312	-0.977657020092011	-2.96849250793457	0.181091442704201	0.33960086107254	-0.0290218461304903
0.902311980724335	-0.970664381980896	-2.98094892501831	0.181505858898163	0.340065956115723	-0.0289055034518242
0.900368869304657	-0.96552848815918	-2.99015760421753	0.182034775614738	0.340777277946472	-0.0286025572568178
0.895932555198669	-0.953470826148987	-2.99004149436951	0.182495877146721	0.341429263353348	-0.0283391065895557
0.882892489433289	-0.950851440429688	-3.00004482269287	0.183093205094337	0.342001378536224	-0.0280776657164097
0.880547881126404	-0.941198229789734	-3.011066198349	0.183618187904358	0.342852175235748	-0.027819748967886
0.874695956707001	-0.929055392742157	-3.01052665710449	0.184188097715378	0.343435734510422	-0.0274895075708628
0.861965119838715	-0.928171575069427	-3.02815055847168	0.184942096471786	0.344311952590942	-0.027121452614665
0.862813353538513	-0.921484649181366	-3.03367066383362	0.18549744784832	0.345122426748276	-0.0265502072870731
0.862771213054657	-0.908006966114044	-3.04566979408264	0.186044290661812	0.345865428447723	-0.0261094719171524
0.851199567317963	-0.905534565448761	-3.05004215240479	0.186736866831779	0.34676131606102	-0.0255917105823755
0.852099716663361	-0.897585988044739	-3.061927318573	0.18747279047966	0.347610741853714	-0.0250122733414173
0.849281787872314	-0.88342672586441	-3.0705931186676	0.188051596283913	0.348479747772217	-0.0244893971830606
0.841183364391327	-0.876955330371857	-3.07966065406799	0.188948944211006	0.349258452653885	-0.0238801576197147
0.833484411239624	-0.874845743179321	-3.0944242477417	0.189660653471947	0.350318819284439	-0.0234320405870676
0.836890459060669	-0.866266250610352	-3.09924864768982	0.190429583191872	0.351392179727554	-0.0229959040880203
0.831866860389709	-0.85142570734024	-3.11500263214111	0.191186174750328	0.352300971746445	-0.022565146908164
0.818532645702362	-0.850039601325989	-3.12465715408325	0.192090213298798	0.353196203708649	-0.0220534522086382
0.813525974750519	-0.847487390041351	-3.14843726158142	0.192960172891617	0.354410111904144	-0.0216782614588737
0.820285022258759	-0.835743486881256	-3.1528902053833	0.193751037120819	0.355509877204895	-0.0211959760636091
0.81151008605957	-0.829545080661774	-3.16623067855835	0.194558814167976	0.356461048126221	-0.0208505522459745
0.804984509944916	-0.826062142848969	-3.17765235900879	0.195524871349335	0.357574582099915	-0.0202690754085779
0.804790854454041	-0.820809781551361	-3.20197916030884	0.196459844708443	0.35888284444809	-0.0196951329708099
0.809926867485046	-0.812548458576202	-3.20348405838013	0.197303369641304	0.359962433576584	-0.0191064905375242
0.808244943618774	-0.7988001704216	-3.22005391120911	0.198121294379234	0.361100256443024	-0.0186146814376116
0.797822773456573	-0.795732378959656	-3.23481416702271	0.198991075158119	0.361981123685837	-0.0180448871105909
0.793343961238861	-0.795757234096527	-3.24760127067566	0.199886649847031	0.36317589879036	-0.017613222822547
0.799889802932739	-0.792280793190002	-3.26612710952759	0.200730562210083	0.364212304353714	-0.0171665549278259
0.799564361572266	-0.783185482025146	-3.26830506324768	0.201470479369164	0.365292191505432	-0.0167232379317284
0.803026378154755	-0.778100192546844	-3.28891801834106	0.202176138758659	0.366170167922974	-0.0163159519433975
0.800628900527954	-0.773782014846802	-3.28843188285828	0.202874660491943	0.366970241069794	-0.0158743225038052
0.801559746265411	-0.776139140129089	-3.30976295471191	0.203616723418236	0.367901176214218	-0.0154708148911595
0.794984519481659	-0.774716377258301	-3.31549406051636	0.204233959317207	0.368637949228287	-0.0151717569679022
0.799244165420532	-0.776442468166351	-3.31778264045715	0.204861998558044	0.369502931833267	-0.0147938188165426
0.808992564678192	-0.775308787822723	-3.33507990837097	0.205514922738075	0.370387524366379	-0.0144959175959229
0.811339974403381	-0.775967359542847	-3.33676481246948	0.206161871552467	0.371100068092346	-0.0142880938947201
0.815075814723969	-0.776660263538361	-3.34433150291443	0.206773862242699	0.371819913387299	-0.0141737898811698
0.818887412548065	-0.771041512489319	-3.35895299911499	0.207305669784546	0.372438609600067	-0.0140084344893694
0.817452251911163	-0.771890640258789	-3.3656120300293	0.20785528421402	0.373096495866776	-0.0139484684914351
0.815459728240967	-0.7721306681633	-3.37230086326599	0.20840559899807	0.373720914125443	-0.0139001877978444
0.814497947692871	-0.778104722499847	-3.37711596488953	0.208855018019676	0.374214649200439	-0.0138460686430335
0.815656840801239	-0.784599781036377	-3.38181805610657	0.209466576576233	0.374813109636307	-0.0139282681047916
0.824656665325165	-0.795347929000854	-3.39424538612366	0.209904745221138	0.37527272105217	-0.0137627953663468
0.814107596874237	-0.786509811878204	-3.40165400505066	0.210377603769302	0.375817179679871	-0.0137874446809292
0.816236138343811	-0.787574052810669	-3.40344953536987	0.210817992687225	0.376315385103226	-0.0143001666292548
0.810430109500885	-0.786723375320435	-3.40880680084229	0.211267232894897	0.376861989498138	-0.0146424807608128
0.810681223869324	-0.788722932338715	-3.42242479324341	0.211610808968544	0.377223283052444	-0.0145957870408893
0.81367564201355	-0.794645071029663	-3.42294812202454	0.211917415261269	0.377566516399384	-0.0143897868692875
0.828701615333557	-0.79891163110733	-3.42701196670532	0.212158113718033	0.3778415620327	-0.0141579415649176
0.837345361709595	-0.80370020866394	-3.43085408210754	0.212482959032059	0.378033608198166	-0.0137592330574989
0.840647518634796	-0.81132584810257	-3.42868328094482	0.212836802005768	0.378250628709793	-0.0134223978966475
0.846947550773621	-0.815623760223389	-3.43426942825317	0.213010028004646	0.378455400466919	-0.0130011234432459
0.851518392562866	-0.818678557872772	-3.43067359924316	0.213289305567741	0.378439337015152	-0.012663553468883
0.860198080539703	-0.818898141384125	-3.4360089302063	0.213429301977158	0.378519266843796	-0.0123049421235919
0.867733001708984	-0.819404065608978	-3.43654274940491	0.213497817516327	0.378498762845993	-0.0120920957997441
0.872053325176239	-0.820395171642303	-3.43607997894287	0.213561564683914	0.378593236207962	-0.0118305599316955
0.875627756118774	-0.821771204471588	-3.442227602005	0.213543027639389	0.378452360630035	-0.0115854283794761
0.880158483982086	-0.82243812084198	-3.44303965568542	0.213524460792542	0.378217995166779	-0.0114882430061698
0.886348843574524	-0.823607861995697	-3.42773795127869	0.213438391685486	0.378091216087341	-0.0112179461866617
0.891803443431854	-0.821642637252808	-3.43086934089661	0.213291347026825	0.377883940935135	-0.0109668988734484
0.894414663314819	-0.820666491985321	-3.42590546607971	0.213265016674995	0.377687752246857	-0.0107098240405321
0.896923899650574	-0.81941831111908	-3.41705822944641	0.213135153055191	0.377259701490402	-0.010461020283401
0.903222024440765	-0.819354951381683	-3.40960383415222	0.213057443499565	0.376881062984467	-0.010244688950479
0.902843654155731	-0.816052973270416	-3.41255331039429	0.212893217802048	0.376572579145432	-0.0100637841969728
0.903803825378418	-0.815310597419739	-3.41556811332703	0.212819203734398	0.376260101795197	-0.00972152315080166
0.906597018241882	-0.817354679107666	-3.40627098083496	0.212600901722908	0.375918924808502	-0.00940173957496881
0.911188840866089	-0.811635792255402	-3.39795541763306	0.212419435381889	0.375456988811493	-0.00900894962251186
0.914602398872375	-0.812574088573456	-3.39928913116455	0.212237313389778	0.375093311071396	-0.00875523965805769
0.919372320175171	-0.810275673866272	-3.39440035820007	0.212124899029732	0.374710023403168	-0.00837548635900021
0.924251735210419	-0.813010931015015	-3.38692188262939	0.211701303720474	0.374257534742355	-0.00808014627546072
0.928334474563599	-0.814605295658112	-3.37934279441834	0.211450800299644	0.373842716217041	-0.00792660377919674
0.92847090959549	-0.817169189453125	-3.38044905662537	0.211197078227997	0.373426765203476	-0.00775999994948506
0.933116376399994	-0.815501034259796	-3.37305998802185	0.210947498679161	0.372867822647095	-0.00751528842374682
0.935132563114166	-0.820082187652588	-3.37011003494263	0.210699737071991	0.37248906493187	-0.00736630707979202
0.937852144241333	-0.81789219379425	-3.37363576889038	0.210419207811356	0.37206158041954	-0.00717513402923942
0.937141597270966	-0.826556026935577	-3.36384224891663	0.21020819246769	0.371631503105164	-0.00708528840914369
0.935719132423401	-0.829885005950928	-3.35979318618774	0.210054263472557	0.371164113283157	-0.00702590635046363
0.938082873821259	-0.833527088165283	-3.36121535301209	0.209767878055573	0.37083175778389	-0.00696799345314503
0.940746068954468	-0.839487493038177	-3.35853815078735	0.209561049938202	0.370430111885071	-0.00684936996549368
0.945825636386871	-0.845593690872192	-3.35535931587219	0.209214895963669	0.370037287473679	-0.00674236984923482
0.946473002433777	-0.841942548751831	-3.34682273864746	0.208999410271645	0.369748741388321	-0.00663474341854453
0.947635114192963	-0.843123137950897	-3.34544205665588	0.208696290850639	0.36946240067482	-0.00655522290617228
0.950927793979645	-0.842613339424133	-3.34326958656311	0.208398208022118	0.369186401367188	-0.0064795003272593
0.949146866798401	-0.842532515525818	-3.33907151222229	0.208114340901375	0.368917435407639	-0.00654785288497806
0.950608134269714	-0.837673962116241	-3.32567524909973	0.207752212882042	0.368566811084747	-0.00655644852668047
0.94991660118103	-0.837299704551697	-3.32727479934692	0.207390025258064	0.368282526731491	-0.00667574256658554
0.947715997695923	-0.833108305931091	-3.3205463886261	0.207131624221802	0.367931693792343	-0.00686121499165893
0.942468106746674	-0.83464390039444	-3.31534886360168	0.206773176789284	0.367559909820557	-0.00708324415609241
0.934374213218689	-0.835635483264923	-3.31486392021179	0.206537246704102	0.367325633764267	-0.00726939598098397
0.928320705890656	-0.835790276527405	-3.31567597389221	0.206289231777191	0.367027282714844	-0.0075988145545125
0.918970763683319	-0.834834456443787	-3.30592823028564	0.206073626875877	0.366702347993851	-0.00786517281085253
0.916673958301544	-0.839533030986786	-3.30868005752563	0.205854251980782	0.366491615772247	-0.0080514857545495
0.917054533958435	-0.836444616317749	-3.31051015853882	0.205672740936279	0.366226613521576	-0.00835568644106388
0.916129231452942	-0.835199892520905	-3.29367566108704	0.205382719635963	0.366032302379608	-0.0087438365444541
0.912429869174957	-0.834562957286835	-3.29857063293457	0.205106094479561	0.365770578384399	-0.00924821943044662
0.908958673477173	-0.830919921398163	-3.2946949005127	0.204855591058731	0.365453958511353	-0.00968183763325214
0.901398301124573	-0.834422051906586	-3.2797737121582	0.204581409692764	0.365061640739441	-0.0099916672334075
0.898666560649872	-0.83526349067688	-3.29274320602417	0.204358950257301	0.364807695150375	-0.0102538280189037
0.888570964336395	-0.840322852134705	-3.28011298179626	0.204172015190125	0.364461660385132	-0.0105068245902658
0.884991347789764	-0.843103349208832	-3.27872014045715	0.20400570333004	0.364280164241791	-0.010758581571281
0.883868217468262	-0.841277122497559	-3.28263998031616	0.203852996230125	0.364224761724472	-0.0110660903155804
0.888360798358917	-0.839632511138916	-3.27599811553955	0.20366233587265	0.363958954811096	-0.0112488651648164
0.884720325469971	-0.836790680885315	-3.27475905418396	0.203445106744766	0.363768965005875	-0.0114068388938904
0.881341576576233	-0.835572183132172	-3.27114701271057	0.203268498182297	0.363496869802475	-0.0115273781120777
0.874395728111267	-0.836021423339844	-3.26432585716248	0.203181251883507	0.363304942846298	-0.0116626340895891
0.872043907642365	-0.84320992231369	-3.27376198768616	0.203162238001823	0.363104283809662	-0.0117915170267224
0.87253749370575	-0.844488739967346	-3.2683846950531	0.203048095107079	0.363063037395477	-0.0118537303060293
0.878741800785065	-0.84166544675827	-3.27092838287354	0.202938571572304	0.362983584403992	-0.0119612608104944
0.879018366336823	-0.842465877532959	-3.26808404922485	0.20293153822422	0.362811535596848	-0.01206817291677
0.879879772663116	-0.840947568416595	-3.25883293151855	0.202946737408638	0.362578779459	-0.0121223200112581
0.880198895931244	-0.839426517486572	-3.2725818157196	0.203052803874016	0.36247906088829	-0.0122261075302958
0.878755688667297	-0.84551739692688	-3.26787662506104	0.203090727329254	0.362275034189224	-0.011931418441236
0.87936931848526	-0.850897789001465	-3.2694308757782	0.203164830803871	0.362219482660294	-0.0119888437911868
0.878361165523529	-0.854042768478394	-3.28138852119446	0.203322246670723	0.362220883369446	-0.0124282352626324
0.887742578983307	-0.855591237545013	-3.27031183242798	0.203386947512627	0.362202376127243	-0.012679809704423
0.892484247684479	-0.856533885002136	-3.27250075340271	0.203361287713051	0.36219996213913	-0.0126946410164237
0.894662022590637	-0.851439595222473	-3.2689836025238	0.203395664691925	0.362034499645233	-0.0126486513763666
0.895532786846161	-0.84975129365921	-3.27179956436157	0.203457877039909	0.361891806125641	-0.0125810075551271
0.894671440124512	-0.858419060707092	-3.26736497879028	0.203557789325714	0.361876994371414	-0.0125179383903742
0.896169602870941	-0.865655541419983	-3.27067899703979	0.203710213303566	0.361774414777756	-0.0125655857846141
0.897116303443909	-0.870735645294189	-3.27901840209961	0.203928127884865	0.361836582422256	-0.0126538937911391
0.902549922466278	-0.876270711421967	-3.28523588180542	0.2040686160326	0.361839830875397	-0.0127560030668974
0.907488822937012	-0.876242578029633	-3.28148889541626	0.204136148095131	0.361767262220383	-0.0128969708457589
0.914361834526062	-0.874320507049561	-3.28006052970886	0.204258739948273	0.361800521612167	-0.0129410643130541
0.91476571559906	-0.876689612865448	-3.27608132362366	0.204272553324699	0.361645519733429	-0.0131798656657338
0.909759759902954	-0.882925391197205	-3.28128671646118	0.204387366771698	0.361543923616409	-0.0132831335067749
0.908124208450317	-0.889600932598114	-3.27802538871765	0.204579189419746	0.361457884311676	-0.0135511476546526
0.919658482074738	-0.893595218658447	-3.28351187705994	0.204649105668068	0.361397624015808	-0.0137058002874255
0.926406979560852	-0.898972451686859	-3.28394508361816	0.204647749662399	0.361323922872543	-0.0137000791728497
0.931902766227722	-0.897516906261444	-3.27809882164001	0.204725563526154	0.361280858516693	-0.013843490742147
0.931303441524506	-0.901088416576386	-3.27873611450195	0.204811215400696	0.361101359128952	-0.0143267540261149
0.929768562316895	-0.912485063076019	-3.27502250671387	0.204923883080482	0.360975354909897	-0.0148562174290419
0.928841888904572	-0.922440469264984	-3.28295707702637	0.204996526241302	0.360810875892639	-0.0152911869809031
0.931468069553375	-0.931235253810883	-3.28040361404419	0.205168604850769	0.360700070858002	-0.0156023902818561
0.935090124607086	-0.944832146167755	-3.28840279579163	0.205243930220604	0.360598027706146	-0.0159243177622557
0.939379394054413	-0.94585382938385	-3.28341889381409	0.205307230353355	0.360558092594147	-0.0163038969039917
0.948300361633301	-0.949561834335327	-3.27882599830627	0.205387085676193	0.360577046871185	-0.0166370272636414
0.953658998012543	-0.95069944858551	-3.27884578704834	0.205476745963097	0.360510796308517	-0.0170487351715565
0.949385523796082	-0.955358684062958	-3.27622222900391	0.205589532852173	0.360357791185379	-0.0173604376614094
0.948924243450165	-0.96293830871582	-3.28099703788757	0.205685019493103	0.360222846269608	-0.0176116656512022
0.947845995426178	-0.969565093517303	-3.28784036636353	0.205847695469856	0.360095024108887	-0.0177552998065948
0.95111882686615	-0.977907419204712	-3.28524160385132	0.205950006842613	0.360195904970169	-0.0180961862206459
0.959564924240112	-0.981563806533813	-3.28170466423035	0.206109002232552	0.360206663608551	-0.0185384768992662
0.967209219932556	-0.979434251785278	-3.28335380554199	0.206112399697304	0.360127747058868	-0.0188735090196133
0.968652427196503	-0.985709667205811	-3.2811918258667	0.206189140677452	0.359991312026978	-0.0191955771297216
0.970149219036102	-0.988775074481964	-3.27922916412354	0.206182643771172	0.359865754842758	-0.0195210948586464
0.963287234306335	-1.00098598003387	-3.27990961074829	0.206364378333092	0.359822630882263	-0.0198400467634201
0.969588994979858	-1.00588965415955	-3.28449273109436	0.20639044046402	0.359777331352234	-0.0202281940728426
0.969953298568726	-1.00452816486359	-3.28506112098694	0.206452220678329	0.359876543283463	-0.0206297021359205
0.974859595298767	-1.00733757019043	-3.27813243865967	0.20638045668602	0.359888076782227	-0.0209387112408876
0.97050005197525	-1.00872886180878	-3.27846360206604	0.206438004970551	0.359765857458115	-0.0212147701531649
0.966769754886627	-1.01675689220428	-3.28697943687439	0.206486657261848	0.359666675329208	-0.02146016061306
0.96430516242981	-1.01689565181732	-3.28344821929932	0.206602513790131	0.359680414199829	-0.0214953199028969
0.970524251461029	-1.019003033638	-3.27767395973206	0.206694051623344	0.359705150127411	-0.0215694159269333
0.969274997711182	-1.02169501781464	-3.28663945198059	0.206697717308998	0.359850019216537	-0.021965904161334
0.975318193435669	-1.01875305175781	-3.27969908714294	0.20673032104969	0.359828501939774	-0.0222675111144781
0.977234899997711	-1.0207325220108	-3.26933646202087	0.206708133220673	0.359869360923767	-0.0223911143839359
0.974912285804749	-1.01600348949432	-3.28582739830017	0.206915065646172	0.359755516052246	-0.0225481931120157
0.971058785915375	-1.01870012283325	-3.28617072105408	0.206968933343887	0.359672874212265	-0.0226814448833466
0.971232891082764	-1.02215170860291	-3.27719044685364	0.207101345062256	0.359682887792587	-0.0228136070072651
0.968523681163788	-1.02578508853912	-3.29037189483643	0.207140162587166	0.359651535749435	-0.0229672286659479
0.967620074748993	-1.02654147148132	-3.28092288970947	0.207336232066154	0.359644293785095	-0.0231663398444653
0.974015057086945	-1.02560710906982	-3.28350901603699	0.207321122288704	0.359795540571213	-0.0233001559972763
0.973697662353516	-1.01735174655914	-3.28139090538025	0.207430392503738	0.35969665646553	-0.0229458175599575
0.97763580083847	-1.00670683383942	-3.27299618721008	0.207441031932831	0.359632730484009	-0.0225251764059067
0.97578227519989	-1.00207817554474	-3.28035283088684	0.207493379712105	0.359579861164093	-0.022330230101943
0.967476904392242	-1.00241196155548	-3.28118824958801	0.207660168409348	0.359595715999603	-0.022300036624074
0.964401483535767	-1.00383985042572	-3.28417015075684	0.207720026373863	0.359701961278915	-0.0223176050931215
0.969548881053925	-1.00278925895691	-3.28874373435974	0.207849249243736	0.359686672687531	-0.022220179438591
0.967647314071655	-0.99743527173996	-3.28534960746765	0.207946285605431	0.359908074140549	-0.0219842288643122
0.971392273902893	-0.989029288291931	-3.28968977928162	0.208016529679298	0.359843224287033	-0.0218141507357359
0.967689990997314	-0.980401992797852	-3.27851033210754	0.208118289709091	0.359835684299469	-0.0216201841831207
0.961662530899048	-0.976584076881409	-3.28136014938354	0.208183199167252	0.359768956899643	-0.0214639231562614
0.952650547027588	-0.973375737667084	-3.29165196418762	0.208392173051834	0.359697073698044	-0.0213818959891796
0.948918223381042	-0.96971732378006	-3.28026652336121	0.208503186702728	0.359663635492325	-0.0212515778839588
0.945250570774078	-0.969903469085693	-3.29361486434937	0.208647057414055	0.359835028648376	-0.0211195666342974
0.950452923774719	-0.960337519645691	-3.29196691513062	0.208692595362663	0.359748631715775	-0.0209337938576937
0.949325740337372	-0.954612374305725	-3.28376793861389	0.20876070857048	0.359895169734955	-0.0207852646708488
0.94683039188385	-0.948831140995026	-3.29054737091064	0.208831816911697	0.359682381153107	-0.020768104121089
0.940242230892181	-0.945056676864624	-3.28795456886292	0.208981513977051	0.359639912843704	-0.0206611808389425
0.932481944561005	-0.94089275598526	-3.29219770431519	0.209066390991211	0.359622806310654	-0.0205991752445698
0.930294513702393	-0.941486239433289	-3.29210066795349	0.209272831678391	0.359480857849121	-0.0205628108233213
0.924122750759125	-0.939296722412109	-3.29081559181213	0.209427446126938	0.359586298465729	-0.0205074343830347
0.92581433057785	-0.937817871570587	-3.29451823234558	0.209536626935005	0.359493464231491	-0.0204336456954479
0.922742426395416	-0.92465728521347	-3.28479146957397	0.209664538502693	0.359480142593384	-0.0204535946249962
0.917358756065369	-0.921247363090515	-3.28547334671021	0.20976921916008	0.359357953071594	-0.0204066801816225
0.913088440895081	-0.915612280368805	-3.28290104866028	0.209918737411499	0.359218508005142	-0.0204201713204384
0.900484383106232	-0.915424764156342	-3.28052234649658	0.210081651806831	0.359149068593979	-0.0204125139862299
0.896924376487732	-0.917327463626862	-3.2948169708252	0.210238486528397	0.359128713607788	-0.0203390084207058
0.896867334842682	-0.906836986541748	-3.29224586486816	0.2103640884161	0.359030395746231	-0.0202569346874952
0.894432842731476	-0.896985828876495	-3.28857088088989	0.210480660200119	0.35898020863533	-0.0201995652168989
0.888741493225098	-0.893293678760529	-3.28398728370667	0.210503652691841	0.358871817588806	-0.0202779453247786
0.882240831851959	-0.886517465114594	-3.28550839424133	0.210633769631386	0.358749806880951	-0.0201641656458378
0.873493611812592	-0.889250993728638	-3.28483843803406	0.210742726922035	0.358613818883896	-0.0201836731284857
0.868141531944275	-0.884041488170624	-3.28489255905151	0.21100240945816	0.358587354421616	-0.0202010627835989
0.866846263408661	-0.883344292640686	-3.28845882415771	0.21106219291687	0.358612328767776	-0.0201115980744362
0.867685437202454	-0.875186681747437	-3.28741502761841	0.211167544126511	0.358584612607956	-0.0201014503836632
0.863415598869324	-0.866433441638947	-3.28842449188232	0.211272746324539	0.358537912368774	-0.0200701281428337
0.855163633823395	-0.861589670181274	-3.28540134429932	0.211377546191216	0.358431100845337	-0.0199832879006863
0.851033926010132	-0.860840439796448	-3.29133176803589	0.211539179086685	0.358392626047134	-0.02002521045506
0.843458294868469	-0.856616795063019	-3.28605008125305	0.211724951863289	0.358345299959183	-0.0199690591543913
0.838743567466736	-0.860520362854004	-3.29221653938293	0.211944282054901	0.35834339261055	-0.019895039498806
0.839484870433807	-0.852039337158203	-3.28863072395325	0.212084174156189	0.35841429233551	-0.0198924522846937
0.836404144763947	-0.850647151470184	-3.29285073280334	0.212187796831131	0.35849541425705	-0.019801177084446
0.835242331027985	-0.841925144195557	-3.28747773170471	0.212268441915512	0.358482122421265	-0.0199547633528709
0.827133238315582	-0.836517512798309	-3.29024982452393	0.212417587637901	0.358430087566376	-0.0200213063508272
0.816824376583099	-0.836853861808777	-3.2875394821167	0.212471157312393	0.358455568552017	-0.0201649088412523
0.812540709972382	-0.831730663776398	-3.29312229156494	0.212701857089996	0.358388394117355	-0.0203302651643753
0.807033240795136	-0.836090862751007	-3.29481720924377	0.212789192795753	0.358496338129044	-0.0203946530818939
0.804626226425171	-0.837204217910767	-3.29192328453064	0.212998658418655	0.358479797840118	-0.0207145307213068
0.803008019924164	-0.832873225212097	-3.29966616630554	0.213092058897018	0.358418613672256	-0.0209709592163563
0.801159262657166	-0.828165829181671	-3.29611563682556	0.213131502270699	0.358555644750595	-0.0211566388607025
0.7978515625	-0.825344860553741	-3.29335284233093	0.213212817907333	0.358629941940308	-0.0214658323675394
0.791073560714722	-0.82413524389267	-3.29663157463074	0.213324561715126	0.358538120985031	-0.0218290574848652
0.787566184997559	-0.819747447967529	-3.28490567207336	0.213440328836441	0.358446210622787	-0.0220888294279575
0.781984686851501	-0.820221543312073	-3.29176354408264	0.213414803147316	0.358252942562103	-0.0224968306720257
0.775676071643829	-0.818103849887848	-3.29450297355652	0.213562160730362	0.358215302228928	-0.022737842053175
0.767065048217773	-0.826041400432587	-3.2915244102478	0.213616132736206	0.358205497264862	-0.0229202043265104
0.763549566268921	-0.823417127132416	-3.28841972351074	0.213810905814171	0.358099281787872	-0.023196617141366
0.76219642162323	-0.823472440242767	-3.29335165023804	0.213785767555237	0.358066111803055	-0.0234042163938284
0.757699072360992	-0.822261929512024	-3.28781175613403	0.213755682110786	0.358119547367096	-0.0236555319279432
0.757391512393951	-0.819220721721649	-3.29045796394348	0.213868871331215	0.358033984899521	-0.0239297784864903
0.753438830375671	-0.815033972263336	-3.28009724617004	0.213856562972069	0.357847601175308	-0.0241638142615557
0.752602159976959	-0.813295662403107	-3.28271579742432	0.213892921805382	0.357698351144791	-0.0244846120476723
0.743324756622314	-0.817777335643768	-3.28977751731873	0.213991656899452	0.357506334781647	-0.0247262250632048
0.742288410663605	-0.821506977081299	-3.28539800643921	0.214097857475281	0.357532531023026	-0.0249823778867722
0.741731524467468	-0.817634522914886	-3.28557872772217	0.214206486940384	0.357521265745163	-0.0251712203025818
0.744793474674225	-0.811078548431396	-3.27575135231018	0.214228004217148	0.3574059009552	-0.0253680367022753
0.739721238613129	-0.811563432216644	-3.27883267402649	0.214317947626114	0.357369601726532	-0.0256030671298504
0.732873618602753	-0.816215753555298	-3.28001165390015	0.214451283216476	0.357258558273315	-0.0257226936519146
0.73252534866333	-0.818589270114899	-3.29080939292908	0.21464067697525	0.357407659292221	-0.0259015634655952
0.739224851131439	-0.816957771778107	-3.27885961532593	0.214770331978798	0.357374727725983	-0.026077589020133
0.73775589466095	-0.810799300670624	-3.28180813789368	0.214821085333824	0.357441484928131	-0.0262869596481323
0.73311322927475	-0.810989618301392	-3.28616738319397	0.215032249689102	0.357375115156174	-0.0264218244701624
0.729238331317902	-0.815765261650085	-3.28721404075623	0.21521383523941	0.357445389032364	-0.0265702679753304
0.731739103794098	-0.817231118679047	-3.29633808135986	0.215464934706688	0.357617497444153	-0.0266954302787781
0.733196258544922	-0.813853740692139	-3.2882833480835	0.215669736266136	0.357811510562897	-0.0267503410577774
0.733054101467133	-0.805902004241943	-3.29107666015625	0.215839684009552	0.357907116413116	-0.0268888901919127
0.729617059230804	-0.806466042995453	-3.29242086410522	0.215967580676079	0.357974261045456	-0.0270745158195496
0.720423698425293	-0.810710608959198	-3.30455684661865	0.216223299503326	0.35811784863472	-0.0273777842521667
0.720176994800568	-0.813182353973389	-3.29368305206299	0.216402307152748	0.358195960521698	-0.0276732500642538
0.726220369338989	-0.817550659179688	-3.29215669631958	0.21656721830368	0.358455330133438	-0.0279108304530382
0.736018776893616	-0.821936547756195	-3.29664397239685	0.216899052262306	0.358579099178314	-0.0281628742814064
0.737209737300873	-0.818390190601349	-3.2878360748291	0.216986119747162	0.358630955219269	-0.0283594075590372
0.735685169696808	-0.815307438373566	-3.30704474449158	0.217284515500069	0.3588005900383	-0.0286265891045332
0.72924679517746	-0.819563508033752	-3.31053733825684	0.217551425099373	0.358967781066895	-0.0288272947072983
0.729382753372192	-0.82317453622818	-3.31366634368896	0.217708125710487	0.359338611364365	-0.0289287026971579
0.731650531291962	-0.826054275035858	-3.31797575950623	0.217934668064117	0.359602212905884	-0.0291931293904781
0.740868926048279	-0.826867401599884	-3.30870342254639	0.218006953597069	0.359982043504715	-0.0293920896947384
0.741499960422516	-0.829356491565704	-3.31334757804871	0.21822164952755	0.360095471143723	-0.0297517906874418
0.733940899372101	-0.834726274013519	-3.32144141197205	0.218573808670044	0.360307693481445	-0.030012933537364
0.730400621891022	-0.836386442184448	-3.33020710945129	0.218908578157425	0.360695511102676	-0.0304082669317722
0.735895872116089	-0.839659512042999	-3.32877230644226	0.219231158494949	0.360979616641998	-0.0307751279324293
0.741143524646759	-0.839985191822052	-3.32746243476868	0.219386518001556	0.361314713954926	-0.0311545841395855
0.740384101867676	-0.842774450778961	-3.33241724967957	0.219580441713333	0.361511021852493	-0.031639464199543
0.733028471469879	-0.850546658039093	-3.3340756893158	0.219756081700325	0.361802011728287	-0.032049473375082
0.728201925754547	-0.854251563549042	-3.34098172187805	0.220161110162735	0.361965119838715	-0.032461266964674
0.728294491767883	-0.856382608413696	-3.33786797523499	0.220436662435532	0.362404018640518	-0.0327826105058193
0.732868790626526	-0.856995761394501	-3.34428763389587	0.22066105902195	0.362746953964233	-0.0331495329737663
0.733377039432526	-0.854085803031921	-3.33982372283936	0.220897898077965	0.363003104925156	-0.0335118435323238
0.730830371379852	-0.857895791530609	-3.3446147441864	0.221063137054443	0.363211631774902	-0.0339177548885345
0.727482736110687	-0.859973132610321	-3.35212922096252	0.221314772963524	0.363343805074692	-0.0343649610877037
0.721834242343903	-0.868548035621643	-3.35710096359253	0.221417099237442	0.363666594028473	-0.0349054262042046
0.717975556850433	-0.87429279088974	-3.36399793624878	0.221705511212349	0.363919258117676	-0.0354201607406139
0.715051233768463	-0.876739799976349	-3.3619749546051	0.222028166055679	0.364232569932938	-0.0360885746777058
0.720636188983917	-0.881217300891876	-3.36943626403809	0.222202509641647	0.364523530006409	-0.0366722010076046
0.72112113237381	-0.88588273525238	-3.36538457870483	0.222356617450714	0.364732593297958	-0.037353053689003
0.718121528625488	-0.890400409698486	-3.36437749862671	0.222583532333374	0.36489862203598	-0.0380496121942997
0.711528956890106	-0.900484085083008	-3.37031888961792	0.222840800881386	0.364943534135818	-0.0387364774942398
0.708588898181915	-0.905488073825836	-3.36829209327698	0.223186954855919	0.365141302347183	-0.0394045002758503
0.707312881946564	-0.914335787296295	-3.38178539276123	0.223490506410599	0.365460842847824	-0.0399056263267994
0.706907391548157	-0.918307721614838	-3.38400053977966	0.223755180835724	0.365747451782227	-0.0405683629214764
0.706901431083679	-0.912259459495544	-3.37607836723328	0.223889648914337	0.365952581167221	-0.0410994589328766
0.699888050556183	-0.920070886611938	-3.38080883026123	0.224156841635704	0.36606302857399	-0.0416481159627438
0.692000091075897	-0.924492061138153	-3.38357782363892	0.224439531564713	0.366278469562531	-0.0421369858086109
0.688570737838745	-0.930935859680176	-3.38788938522339	0.224816471338272	0.36645445227623	-0.042570449411869
0.688959419727325	-0.930740177631378	-3.38861536979675	0.224976316094398	0.366763025522232	-0.0430795401334763
0.693102777004242	-0.929220736026764	-3.39179158210754	0.225219488143921	0.366915255784988	-0.0435229651629925
0.688593864440918	-0.929406464099884	-3.3906135559082	0.225425988435745	0.367098778486252	-0.0440567657351494
0.679924488067627	-0.931163430213928	-3.39040946960449	0.225770905613899	0.36716017127037	-0.0444675721228123
0.675341367721558	-0.937088847160339	-3.40027904510498	0.226002737879753	0.367290675640106	-0.0448288768529892
0.669440567493439	-0.936953902244568	-3.39652848243713	0.226319193840027	0.36742314696312	-0.0452847927808762
0.66902756690979	-0.939228296279907	-3.40381813049316	0.226504221558571	0.367704421281815	-0.0455888472497463
0.670112550258636	-0.933679401874542	-3.40294098854065	0.226682558655739	0.367804259061813	-0.0460557043552399
0.664054334163666	-0.933134973049164	-3.40714645385742	0.226902648806572	0.367918610572815	-0.0462656356394291
0.659587562084198	-0.936574339866638	-3.40589237213135	0.227093443274498	0.367993891239166	-0.0466084666550159
0.651620864868164	-0.938523709774017	-3.4116096496582	0.22734971344471	0.368068754673004	-0.0468530021607876
0.655556857585907	-0.945590913295746	-3.41706681251526	0.227559372782707	0.368303209543228	-0.0470545254647732
0.657824158668518	-0.938503563404083	-3.41701793670654	0.227824941277504	0.368482887744904	-0.0474170558154583
0.651996672153473	-0.937847018241882	-3.41177558898926	0.227927014231682	0.368491917848587	-0.0476594269275665
0.648563504219055	-0.94119918346405	-3.41197490692139	0.228105381131172	0.368628293275833	-0.0479730330407619
0.642334043979645	-0.941155731678009	-3.41904139518738	0.228329107165337	0.368673086166382	-0.0482385270297527
0.641908407211304	-0.949604153633118	-3.41979193687439	0.22854308784008	0.368765950202942	-0.0484873093664646
0.640440881252289	-0.947592794895172	-3.42578864097595	0.228762328624725	0.368965476751328	-0.0486998483538628
0.644434571266174	-0.945442855358124	-3.42310476303101	0.228819712996483	0.369004845619202	-0.0488414578139782
0.644238412380219	-0.939817130565643	-3.42273116111755	0.228997334837914	0.369025230407715	-0.0491994768381119
0.637690484523773	-0.944406270980835	-3.41612601280212	0.229071691632271	0.368933916091919	-0.0494647957384586
0.634377479553223	-0.950620591640472	-3.42883467674255	0.229248702526093	0.368890345096588	-0.0496996156871319
0.632021009922028	-0.950795114040375	-3.42749190330505	0.229399636387825	0.368909984827042	-0.0499215982854366
0.636563241481781	-0.955741405487061	-3.42084789276123	0.229463025927544	0.369023442268372	-0.0500754937529564
0.63837593793869	-0.952455103397369	-3.42683100700378	0.229567840695381	0.368967562913895	-0.0502636916935444
0.639200091362	-0.949531972408295	-3.41803193092346	0.229550123214722	0.368831098079681	-0.0503550097346306
0.633708298206329	-0.950733363628387	-3.42350196838379	0.22956120967865	0.368591040372849	-0.050657857209444
0.627418756484985	-0.952199995517731	-3.41853284835815	0.229687750339508	0.368418037891388	-0.0507681183516979
0.631219625473022	-0.958687901496887	-3.41951465606689	0.229640871286392	0.368340253829956	-0.0509372986853123
0.634854376316071	-0.957700788974762	-3.42376255989075	0.229701384902	0.368309140205383	-0.0511545091867447
0.636795282363892	-0.959231674671173	-3.4093599319458	0.22961899638176	0.368133455514908	-0.0513019934296608
0.637876570224762	-0.956498980522156	-3.41526532173157	0.229589983820915	0.367906242609024	-0.0516836903989315
0.63643479347229	-0.959501206874847	-3.40597486495972	0.229553073644638	0.367591261863709	-0.0519882515072823
0.635053038597107	-0.964063882827759	-3.41025304794312	0.229613944888115	0.367330610752106	-0.0523291192948818
0.632291316986084	-0.969792187213898	-3.41820120811462	0.229589983820915	0.367101907730103	-0.0526208877563477
0.636668264865875	-0.97519189119339	-3.40316271781921	0.229575514793396	0.366956144571304	-0.0529287271201611
0.639633178710938	-0.973628222942352	-3.40399718284607	0.22951802611351	0.366791576147079	-0.0532136224210262
0.640201330184937	-0.974379658699036	-3.39793276786804	0.229447171092033	0.366440564393997	-0.053497351706028
0.637578904628754	-0.975044429302216	-3.39977550506592	0.229411751031876	0.366115748882294	-0.0537893585860729
0.631883025169373	-0.983315110206604	-3.39782381057739	0.229458421468735	0.36578905582428	-0.05403907969594
0.634790420532227	-0.989799737930298	-3.39540576934814	0.229357659816742	0.365588039159775	-0.0542562082409859
0.638841688632965	-0.984864413738251	-3.39292621612549	0.229264423251152	0.365357875823975	-0.054413266479969
0.645181238651276	-0.983399748802185	-3.37826371192932	0.22916080057621	0.365014493465424	-0.0545947067439556
0.640012085437775	-0.984496533870697	-3.38589572906494	0.229036808013916	0.36463326215744	-0.0548109635710716
0.634148299694061	-0.988740384578705	-3.37648272514343	0.229061484336853	0.364240169525146	-0.0548621788620949
0.637794315814972	-0.990257382392883	-3.38410639762878	0.229009881615639	0.36403825879097	-0.0549551993608475
0.644207537174225	-0.984484851360321	-3.36590933799744	0.228860825300217	0.363637149333954	-0.0550095587968826
0.644505679607391	-0.980837523937225	-3.36887907981873	0.228696167469025	0.363291174173355	-0.0551680736243725
0.641855299472809	-0.98323667049408	-3.36974620819092	0.228605315089226	0.362794280052185	-0.0552293956279755
0.638089239597321	-0.988666236400604	-3.35917663574219	0.228479504585266	0.36234912276268	-0.0552999675273895
0.638379991054535	-0.989870250225067	-3.36375284194946	0.228421106934547	0.361888855695724	-0.0553534403443336
0.642849504947662	-0.987949669361115	-3.35200190544128	0.228199526667595	0.361582577228546	-0.0553991943597794
0.643883764743805	-0.979573011398315	-3.34903049468994	0.227948799729347	0.361190527677536	-0.0554025769233704
0.643309116363525	-0.976886034011841	-3.33482146263123	0.227802559733391	0.360618144273758	-0.0554882548749447
0.635894536972046	-0.980278074741364	-3.33484148979187	0.22766900062561	0.36015585064888	-0.0554875396192074
0.636372089385986	-0.983439803123474	-3.33355164527893	0.22745680809021	0.359739989042282	-0.0554352849721909
0.640796303749084	-0.976388037204742	-3.33202242851257	0.227176144719124	0.359359443187714	-0.0554003417491913
0.644189417362213	-0.967965841293335	-3.31774592399597	0.226922646164894	0.358805954456329	-0.0553838387131691
0.635324776172638	-0.967264592647552	-3.31968069076538	0.226761192083359	0.358265042304993	-0.0553399883210659
0.631285488605499	-0.968267619609833	-3.3178825378418	0.226508691906929	0.357775777578354	-0.0552605241537094
0.629117429256439	-0.967276811599731	-3.31437253952026	0.226442769169807	0.357454508543015	-0.055031169205904
0.660750329494476	-0.945623099803925	-3.33789896965027	0.226848885416985	0.356952965259552	-0.0528237149119377
0.659134030342102	-0.912330985069275	-3.3547797203064	0.227413013577461	0.356839060783386	-0.0510984100401402
0.631606817245483	-0.872520625591278	-3.32508158683777	0.226274833083153	0.356902241706848	-0.0521760992705822
0.661626815795898	-0.848946034908295	-3.30293083190918	0.224793121218681	0.357700705528259	-0.052386686205864
0.670609831809998	-0.877420961856842	-3.32721638679504	0.224052205681801	0.359478831291199	-0.0516635328531265
0.643937051296234	-0.887488305568695	-3.3150839805603	0.223528116941452	0.360013037919998	-0.0505403913557529
0.635996520519257	-0.878394544124603	-3.32114672660828	0.223373427987099	0.359916120767593	-0.0503066368401051
0.610537588596344	-0.889302968978882	-3.35860061645508	0.223906189203262	0.36083322763443	-0.0510326847434044
0.571187973022461	-0.912842810153961	-3.35599088668823	0.22440479695797	0.36126509308815	-0.0538746528327465
0.548161029815674	-0.920332729816437	-3.33162999153137	0.224197790026665	0.361463367938995	-0.057668961584568
0.534024775028229	-0.944872856140137	-3.34180617332459	0.223727121949196	0.362043350934982	-0.0614054352045059
0.525206685066223	-0.967600107192993	-3.33889436721802	0.222905844449997	0.362961173057556	-0.0644622072577477
0.526696622371674	-0.955928385257721	-3.34290909767151	0.221582099795341	0.364101380109787	-0.0658272802829742
0.504668474197388	-0.955612421035767	-3.34706139564514	0.220259845256805	0.365054279565811	-0.066840797662735
0.482775062322617	-0.976934254169464	-3.36919951438904	0.219388648867607	0.365851402282715	-0.0673208013176918
0.484171450138092	-0.97454047203064	-3.36489057540894	0.218685492873192	0.366700679063797	-0.0680263936519623
0.489524722099304	-0.977142155170441	-3.37208962440491	0.217833414673805	0.367431491613388	-0.069486066699028
0.485262989997864	-0.988851189613342	-3.35667634010315	0.217039883136749	0.367904394865036	-0.0711560398340225
0.467004746198654	-1.01158094406128	-3.36179733276367	0.216473966836929	0.368077993392944	-0.0731041058897972
0.455961167812347	-1.01511335372925	-3.3638060092926	0.215761289000511	0.36843940615654	-0.0745664536952972
0.464866518974304	-1.00751578807831	-3.36584568023682	0.214638411998749	0.368865132331848	-0.0761352404952049
0.455478101968765	-1.01424765586853	-3.35839986801147	0.213605657219887	0.369077205657959	-0.0772775113582611
0.429668039083481	-1.0297337770462	-3.36833310127258	0.212674871087074	0.369204610586166	-0.0778273716568947
0.432215481996536	-1.02442348003387	-3.35730910301209	0.211747258901596	0.369397014379501	-0.0786422789096832
0.440294623374939	-1.00861585140228	-3.35566234588623	0.21079058945179	0.369505137205124	-0.0788833722472191
0.426034361124039	-1.01439046859741	-3.351322889328	0.209804475307465	0.369433403015137	-0.0790563821792603
0.418993294239044	-1.02762007713318	-3.34335565567017	0.208953410387039	0.369229882955551	-0.0794915333390236
0.435991436243057	-1.01562559604645	-3.345299243927	0.208100602030754	0.369245678186417	-0.0797376930713654
0.428586512804031	-1.01223254203796	-3.32934951782227	0.207157388329506	0.369072675704956	-0.0801281556487083
0.419143557548523	-1.01651418209076	-3.33481383323669	0.206325262784958	0.368856132030487	-0.080240361392498
0.424287408590317	-1.01515877246857	-3.32101917266846	0.205299869179726	0.368862330913544	-0.0806174799799919
0.414949834346771	-1.00842440128326	-3.32043814659119	0.204525724053383	0.36857071518898	-0.0806497111916542
0.413317918777466	-0.992099165916443	-3.31961512565613	0.203760832548141	0.368460148572922	-0.0804615244269371
0.417407184839249	-0.97515195608139	-3.30058264732361	0.202753588557243	0.368196278810501	-0.0798145458102226
0.396262407302856	-0.97990208864212	-3.30944466590881	0.202089056372643	0.367886602878571	-0.0795728340744972
0.396029621362686	-0.981635630130768	-3.30250287055969	0.201507896184921	0.367694407701492	-0.0795529559254646
0.380939036607742	-0.973169028759003	-3.28347682952881	0.200864538550377	0.367058157920837	-0.0799612551927567
0.305525332689285	-0.986244320869446	-3.29703283309937	0.200467735528946	0.366947501897812	-0.0824902281165123
0.337418377399445	-0.951752781867981	-3.29717874526978	0.200426980853081	0.366463601589203	-0.0808729529380798
0.300735592842102	-0.909624397754669	-3.26777362823486	0.199316009879112	0.365985989570618	-0.0828380733728409
0.309534102678299	-0.961103022098541	-3.27405071258545	0.198437839746475	0.365892231464386	-0.0827469453215599
0.287823230028152	-0.953005254268646	-3.29070901870728	0.198183909058571	0.365874975919724	-0.0828484743833542
0.288748294115067	-0.985959708690643	-3.25999188423157	0.197550088167191	0.365224093198776	-0.0847391933202744
0.284867167472839	-0.955505669116974	-3.2654345035553	0.197498917579651	0.364827215671539	-0.0842359215021133
0.260703504085541	-0.958850264549255	-3.26611542701721	0.19730880856514	0.364599913358688	-0.0858723148703575
0.275564759969711	-0.965443551540375	-3.25229907035828	0.196865916252136	0.364307433366776	-0.085793063044548
0.257242470979691	-0.967389106750488	-3.24686551094055	0.196640640497208	0.364021867513657	-0.0870908871293068
0.280283570289612	-0.967830061912537	-3.25067329406738	0.196214824914932	0.364100843667984	-0.0876247063279152
0.270283102989197	-0.958040475845337	-3.23927307128906	0.195584535598755	0.363931506872177	-0.0881280824542046
0.271580845117569	-0.964753568172455	-3.24133229255676	0.195180401206017	0.364177495241165	-0.0884553641080856
0.267805635929108	-0.953130900859833	-3.24156808853149	0.194802984595299	0.364025563001633	-0.0882469415664673
0.286081582307816	-0.950432300567627	-3.23507142066956	0.194498389959335	0.364152163267136	-0.0885133370757103
0.284284561872482	-0.954634964466095	-3.23293137550354	0.194479539990425	0.363961964845657	-0.0882354527711868
0.292710512876511	-0.964448094367981	-3.22916293144226	0.194493785500526	0.363914906978607	-0.0884995758533478
0.296463191509247	-0.960289418697357	-3.22824597358704	0.19458119571209	0.363833606243134	-0.0891346856951714
0.29454705119133	-0.962662100791931	-3.22743678092957	0.194640517234802	0.363645821809769	-0.0891578570008278
0.29228875041008	-0.956821382045746	-3.22237277030945	0.194502428174019	0.363411575555801	-0.089900515973568
0.290164440870285	-0.958349883556366	-3.21571016311646	0.194640964269638	0.363238215446472	-0.0901412814855576
0.305578827857971	-0.951514422893524	-3.21546530723572	0.194700837135315	0.363052904605865	-0.0904626697301865
0.292871385812759	-0.962732374668121	-3.21661162376404	0.194774612784386	0.362600892782211	-0.0903666317462921
0.307461202144623	-0.960251927375793	-3.20631527900696	0.194975569844246	0.362343937158585	-0.0903142169117928
0.31206026673317	-0.950790822505951	-3.19882130622864	0.195238545536995	0.361762583255768	-0.0900329351425171
0.316863626241684	-0.952077329158783	-3.20668530464172	0.195571139454842	0.361398011445999	-0.0895049571990967
0.32536107301712	-0.948005020618439	-3.19143199920654	0.195815652608871	0.360731691122055	-0.0892087742686272
0.328955948352814	-0.94820511341095	-3.18488216400146	0.196203902363777	0.35987976193428	-0.0886758491396904
0.341209888458252	-0.940833389759064	-3.17518639564514	0.196450427174568	0.359185248613358	-0.0882830619812012
0.345298111438751	-0.944216310977936	-3.17590165138245	0.196849152445793	0.358255207538605	-0.0877660661935806
0.357363164424896	-0.937382400035858	-3.16322207450867	0.197198301553726	0.357517629861832	-0.087144523859024
0.357102334499359	-0.932313740253448	-3.15730810165405	0.197625726461411	0.356417447328568	-0.0865137949585915
0.374297708272934	-0.925709962844849	-3.14577341079712	0.198052287101746	0.355510473251343	-0.0858206674456596
0.378626257181168	-0.918998241424561	-3.14498472213745	0.198450610041618	0.354396611452103	-0.0851263850927353
0.38951775431633	-0.915849924087524	-3.12777066230774	0.198703840374947	0.353360056877136	-0.0843890383839607
0.392171621322632	-0.915085673332214	-3.12034058570862	0.199173599481583	0.352259367704391	-0.0837415903806686
0.406843364238739	-0.904472589492798	-3.10540676116943	0.199621692299843	0.351181119680405	-0.0830008611083031
0.405942589044571	-0.903296530246735	-3.10337328910828	0.200141429901123	0.350024402141571	-0.0823822021484375
0.416866540908813	-0.899433255195618	-3.09219574928284	0.200596660375595	0.348966091871262	-0.0816999301314354
0.419215142726898	-0.899567067623138	-3.08560872077942	0.201238423585892	0.347830325365067	-0.0811074301600456
0.433254420757294	-0.888452708721161	-3.07550525665283	0.201688811182976	0.346778512001038	-0.080466590821743
0.429998189210892	-0.886236011981964	-3.06990194320679	0.20231781899929	0.345619171857834	-0.0800088122487068
0.441774278879166	-0.885679244995117	-3.05791330337524	0.202712908387184	0.34471333026886	-0.0794624462723732
0.440606266260147	-0.885280191898346	-3.05745244026184	0.203315988183022	0.343658030033112	-0.0788766741752625
0.455584347248077	-0.874473452568054	-3.04707717895508	0.203823834657669	0.342705607414246	-0.0783287286758423
0.457054257392883	-0.876794815063477	-3.04198908805847	0.20429690182209	0.34177902340889	-0.0777534320950508
0.470522969961166	-0.870079874992371	-3.03162789344788	0.204913467168808	0.341041266918182	-0.0770776122808456
0.474187076091766	-0.870866715908051	-3.02894020080566	0.205584540963173	0.34004408121109	-0.0763472393155098
0.489380776882172	-0.864497005939484	-3.02678060531616	0.20614118874073	0.339315474033356	-0.0755850821733475
0.493900060653687	-0.867720782756805	-3.02387738227844	0.206849873065948	0.338604390621185	-0.0750649198889732
0.499285250902176	-0.8615483045578	-3.01431751251221	0.20745050907135	0.337862432003021	-0.0746237114071846
0.507479786872864	-0.867861211299896	-3.00891852378845	0.208148464560509	0.337248861789703	-0.0741848573088646
0.511869668960571	-0.863389790058136	-3.00578331947327	0.208854719996452	0.336577087640762	-0.0738916099071503
0.515611112117767	-0.868830978870392	-3.01006436347961	0.209691345691681	0.336135894060135	-0.0736329481005669
0.51622211933136	-0.867316126823425	-3.00230526924133	0.210433974862099	0.335483998060226	-0.0734658241271973
0.527870059013367	-0.870245814323425	-3.00275683403015	0.211137652397156	0.33500662446022	-0.0731864422559738
0.525321483612061	-0.868160307407379	-3.00509476661682	0.211845129728317	0.334453642368317	-0.0729497894644737
0.534395635128021	-0.868633449077606	-2.99982213973999	0.212622687220573	0.334176748991013	-0.0726837664842606
0.539288401603699	-0.871011912822723	-3.000412940979	0.213299557566643	0.333611607551575	-0.0724183097481728
0.547581255435944	-0.876181662082672	-2.99782514572144	0.213886857032776	0.333413988351822	-0.0721217393875122
0.550947964191437	-0.877553820610046	-2.99275040626526	0.214424818754196	0.333036124706268	-0.0718982592225075
0.561264753341675	-0.877783834934235	-2.99594950675964	0.215151309967041	0.332815378904343	-0.0715910568833351
0.566487491130829	-0.875867187976837	-2.99682426452637	0.215737998485565	0.3324214220047	-0.0712318122386932
0.572901427745819	-0.881124973297119	-2.9941565990448	0.216382190585136	0.332230389118195	-0.0706853270530701
0.580746293067932	-0.875640094280243	-2.9915657043457	0.216901630163193	0.331893801689148	-0.0702689811587334
0.58685028553009	-0.882090508937836	-2.99987936019897	0.217627391219139	0.331638813018799	-0.0699037462472916
0.601791858673096	-0.88191020488739	-2.9984438419342	0.218161925673485	0.33143362402916	-0.0695607662200928
0.603877902030945	-0.891325712203979	-2.99604153633118	0.21879930794239	0.331283688545227	-0.0691723227500916
0.621577858924866	-0.889571249485016	-2.99797344207764	0.219362124800682	0.331087380647659	-0.0688827559351921
0.618463397026062	-0.89477801322937	-3.00340461730957	0.22001089155674	0.330959498882294	-0.0687650516629219
0.628319680690765	-0.896223127841949	-3.00511026382446	0.220622077584267	0.330910921096802	-0.0685853362083435
0.6297687292099	-0.897643864154816	-3.00457119941711	0.221297204494476	0.330650508403778	-0.0683429911732674
0.647216439247131	-0.9018794298172	-3.00383830070496	0.221878349781036	0.330695301294327	-0.0679148957133293
0.655828773975372	-0.902808666229248	-3.00684642791748	0.222429051995277	0.330490082502365	-0.0674354955554008
0.661823809146881	-0.909446895122528	-3.01417684555054	0.223162651062012	0.33048477768898	-0.0668333321809769
0.670745074748993	-0.90530800819397	-3.00914311408997	0.223757639527321	0.330468147993088	-0.0663475319743156
0.680646479129791	-0.909490585327148	-3.01597690582275	0.224331870675087	0.330369472503662	-0.0658783167600632
0.694555163383484	-0.905509650707245	-3.01902985572815	0.224838271737099	0.330396890640259	-0.0653704926371574
0.700998902320862	-0.912312090396881	-3.01959681510925	0.225364148616791	0.330265134572983	-0.0647854134440422
0.719250619411469	-0.912068128585815	-3.02163052558899	0.225834265351295	0.330340653657913	-0.0640130564570427
0.721120655536652	-0.913806259632111	-3.03211545944214	0.226328611373901	0.330218285322189	-0.0634914189577103
0.733597815036774	-0.910650789737701	-3.02684617042542	0.226799190044403	0.330346941947937	-0.0630688592791557
0.748159170150757	-0.90293163061142	-3.02979469299316	0.227132216095924	0.330330103635788	-0.0623611025512218
0.75259405374527	-0.906717240810394	-3.04019474983215	0.227568253874779	0.330297291278839	-0.0613128654658794
0.76803719997406	-0.899519443511963	-3.02994680404663	0.228007450699806	0.330352276563644	-0.0600828230381012
0.762347102165222	-0.895722091197968	-3.03798460960388	0.228464707732201	0.330249696969986	-0.0591765008866787
0.773387789726257	-0.891857266426086	-3.04115223884583	0.228833332657814	0.330388218164444	-0.0587360374629498
0.772041857242584	-0.895699262619019	-3.04449510574341	0.229158490896225	0.330320417881012	-0.0586776919662952
0.786252796649933	-0.905481517314911	-3.03826212882996	0.229331761598587	0.33047816157341	-0.0587113536894321
0.783144891262054	-0.921372175216675	-3.055424451828	0.229862824082375	0.330389589071274	-0.0587994083762169
0.779633462429047	-0.929724454879761	-3.05956840515137	0.230419412255287	0.330410093069077	-0.0588097088038921
0.780790269374847	-0.920336425304413	-3.05163216590881	0.230932220816612	0.330194294452667	-0.0587792620062828
0.769724547863007	-0.92262464761734	-3.05733466148376	0.231560170650482	0.330077946186066	-0.0587673112750053
0.762972354888916	-0.927788496017456	-3.06101989746094	0.231844559311867	0.330368757247925	-0.0591417849063873
0.751422047615051	-0.942889809608459	-3.06867814064026	0.232266813516617	0.330374032258987	-0.0601814277470112
0.748752772808075	-0.932312786579132	-3.07878947257996	0.232572346925735	0.330711245536804	-0.0607989244163036
0.763320207595825	-0.918034493923187	-3.07727098464966	0.23256741464138	0.331077545881271	-0.0608190819621086
0.759664475917816	-0.93201220035553	-3.08412909507751	0.232747033238411	0.331627160310745	-0.0605103448033333
0.768414318561554	-0.942900538444519	-3.09873652458191	0.233020171523094	0.332210451364517	-0.0601701475679874
0.778040409088135	-0.945780575275421	-3.10835027694702	0.23355270922184	0.332618921995163	-0.0596177391707897
0.784228622913361	-0.94604104757309	-3.12149167060852	0.234309002757072	0.333253264427185	-0.0591984391212463
0.78392106294632	-0.936814069747925	-3.12513661384583	0.234724134206772	0.334041506052017	-0.0594200976192951
0.771663725376129	-0.936441361904144	-3.1314263343811	0.23489947617054	0.334991097450256	-0.0606609657406807
0.766273617744446	-0.92865526676178	-3.12003588676453	0.23447185754776	0.336373627185822	-0.0622583888471127
0.747834801673889	-0.94907557964325	-3.11917567253113	0.233992516994476	0.337863475084305	-0.0639739856123924
0.722770512104034	-0.981668293476105	-3.13331365585327	0.234181493520737	0.33875247836113	-0.0650645941495895
0.718314707279205	-1.01007795333862	-3.16898083686829	0.235015645623207	0.339599013328552	-0.0656958073377609
0.695773363113403	-1.0192312002182	-3.2027599811554	0.236145064234734	0.34032616019249	-0.0670930743217468
0.653079152107239	-1.01792430877686	-3.20909595489502	0.236994609236717	0.340660929679871	-0.07001693546772
0.619434356689453	-1.02985668182373	-3.22643971443176	0.237648829817772	0.341631919145584	-0.0731611326336861
0.612402200698853	-1.02503037452698	-3.21376800537109	0.237476959824562	0.342992842197418	-0.0761777237057686
0.614011645317078	-1.03162169456482	-3.22392392158508	0.236767187714577	0.34447517991066	-0.0780593752861023
0.602459788322449	-1.04208612442017	-3.23511028289795	0.236258238554001	0.346097826957703	-0.0789679810404778
0.592881381511688	-1.0302107334137	-3.24857759475708	0.235832512378693	0.347777813673019	-0.0790923163294792
0.568615615367889	-1.02467179298401	-3.26667022705078	0.235627025365829	0.349228471517563	-0.0788780525326729
0.552325904369354	-1.02988505363464	-3.28269338607788	0.235890626907349	0.350679308176041	-0.0789730921387672
0.541003942489624	-1.03349792957306	-3.29479146003723	0.236184418201447	0.351741522550583	-0.0800480172038078
0.531696856021881	-1.04068660736084	-3.30049133300781	0.236416324973106	0.352659195661545	-0.0815307423472404
0.521752834320068	-1.04287350177765	-3.31219148635864	0.236587345600128	0.353698790073395	-0.083357572555542
0.514389455318451	-1.05402731895447	-3.31536102294922	0.236337199807167	0.354821562767029	-0.0849222093820572
0.495113879442215	-1.05206704139709	-3.32780385017395	0.235944643616676	0.35565596818924	-0.0863784998655319
0.47840404510498	-1.04347848892212	-3.33264589309692	0.235435962677002	0.356370598077774	-0.0868334844708443
0.475312322378159	-1.03011381626129	-3.32538318634033	0.234851822257042	0.357127696275711	-0.0868591740727425
0.472924023866653	-1.02809083461761	-3.32342505455017	0.234232395887375	0.357617825269699	-0.086813785135746
0.463140338659287	-1.03600192070007	-3.32990026473999	0.233881309628487	0.357807666063309	-0.0868359580636024
0.472996562719345	-1.02196776866913	-3.31875801086426	0.233342200517654	0.358028471469879	-0.086744599044323
0.473230689764023	-1.01136660575867	-3.32596611976624	0.232725352048874	0.357869446277618	-0.0865998566150665
0.453989297151566	-1.01616835594177	-3.31758880615234	0.232128962874413	0.357700198888779	-0.0867259874939919
0.445291429758072	-1.02714395523071	-3.31093239784241	0.231590434908867	0.357094317674637	-0.0870679393410683
0.465493500232697	-1.02374744415283	-3.29995965957642	0.23078028857708	0.356640666723251	-0.0874091610312462
0.470319747924805	-1.02644622325897	-3.2816789150238	0.22995625436306	0.355889230966568	-0.0876030772924423
0.464365392923355	-1.0244665145874	-3.27756953239441	0.229265108704567	0.355007648468018	-0.0872678384184837
0.477878153324127	-1.00502145290375	-3.27016830444336	0.228512153029442	0.3542121052742	-0.0866317972540855
0.476805835962296	-0.970967352390289	-3.25703358650208	0.227747082710266	0.35299026966095	-0.0852505937218666
0.48005685210228	-0.951338589191437	-3.23487043380737	0.226409375667572	0.35221540927887	-0.0839350372552872
0.491154164075851	-0.958573520183563	-3.22864747047424	0.225341156125069	0.351408302783966	-0.0833216533064842
0.494990736246109	-0.968266367912292	-3.23710036277771	0.224595606327057	0.350594907999039	-0.0826997756958008
0.5157750248909	-0.944258749485016	-3.20727968215942	0.223429515957832	0.349675357341766	-0.0823922008275986
0.517288088798523	-0.935172557830811	-3.19749283790588	0.222616672515869	0.348750859498978	-0.0818601623177528
0.512222766876221	-0.939922034740448	-3.19093418121338	0.221944510936737	0.348080098628998	-0.0815529003739357
0.531917989253998	-0.935311436653137	-3.16694808006287	0.221053376793861	0.347292482852936	-0.0812358260154724
0.533219993114471	-0.936450600624084	-3.16659212112427	0.220199659466743	0.346513092517853	-0.0810844600200653
0.541341602802277	-0.937457621097565	-3.15149927139282	0.219445154070854	0.345992088317871	-0.0813574865460396
0.547594010829926	-0.933559775352478	-3.13407206535339	0.218439653515816	0.345267087221146	-0.0815697908401489
0.551381766796112	-0.941158652305603	-3.14189839363098	0.217588871717453	0.34490829706192	-0.0819229111075401
0.55768358707428	-0.949667930603027	-3.12767028808594	0.21683594584465	0.344312161207199	-0.0819756835699081
0.56599485874176	-0.961216688156128	-3.11437201499939	0.21613934636116	0.343698173761368	-0.0824086144566536
0.577544450759888	-0.959402322769165	-3.10504746437073	0.215321063995361	0.343111276626587	-0.0829710140824318
0.580722272396088	-0.969585239887238	-3.10893416404724	0.214610621333122	0.342594295740128	-0.0836914628744125
0.590862035751343	-0.97694194316864	-3.09059858322144	0.213699921965599	0.34223747253418	-0.0844769477844238
0.587782680988312	-0.991634368896484	-3.08790993690491	0.212937667965889	0.341762751340866	-0.0850730836391449
0.609022498130798	-0.991454601287842	-3.06645321846008	0.212015688419342	0.341335326433182	-0.0856993868947029
0.616895854473114	-1.00186443328857	-3.0691614151001	0.211171939969063	0.340842038393021	-0.0862070024013519
0.626113474369049	-1.0124477148056	-3.05837368965149	0.21035099029541	0.340578854084015	-0.0868770554661751
0.630382657051086	-1.03588676452637	-3.05628347396851	0.20969070494175	0.34016689658165	-0.0877624079585075
0.645007312297821	-1.04363083839417	-3.04020071029663	0.208882972598076	0.339649230241776	-0.0886702388525009
0.651822745800018	-1.05272018909454	-3.03164625167847	0.208101466298103	0.3392493724823	-0.0895455256104469
0.654009282588959	-1.0634628534317	-3.02636337280273	0.207316786050797	0.338681399822235	-0.0905205830931664
0.659053266048431	-1.08495223522186	-3.0147590637207	0.206674739718437	0.338220655918121	-0.0916109308600426
0.655679643154144	-1.0961799621582	-3.00552892684937	0.205939799547195	0.337558686733246	-0.0925320386886597
0.65910679101944	-1.09996795654297	-2.99760007858276	0.205230981111526	0.336944162845612	-0.0932743921875954
0.66504043340683	-1.10978782176971	-2.99381399154663	0.204594388604164	0.336103141307831	-0.0938837006688118
0.673135578632355	-1.11807811260223	-2.99148082733154	0.203873604536057	0.335428953170776	-0.0943230614066124
0.676894664764404	-1.11966145038605	-2.98479437828064	0.203327298164368	0.334588825702667	-0.0946827828884125
0.69416218996048	-1.1191383600235	-2.96626901626587	0.20244374871254	0.334060668945313	-0.0952539518475533
0.706223428249359	-1.12077367305756	-2.96586608886719	0.201611623167992	0.333641350269318	-0.0953333526849747
0.71053421497345	-1.12908709049225	-2.95975351333618	0.20071479678154	0.333061903715134	-0.0953237488865852
0.727434635162354	-1.12322056293488	-2.94708728790283	0.199727728962898	0.332789808511734	-0.0949733778834343
0.735471963882446	-1.12688899040222	-2.95165967941284	0.199100464582443	0.332595705986023	-0.094719186425209
0.733636915683746	-1.12849652767181	-2.94514536857605	0.198384821414948	0.332166105508804	-0.0947725102305412
0.734181106090546	-1.13608169555664	-2.93268585205078	0.197600588202477	0.331992954015732	-0.0951760783791542
0.724059760570526	-1.14034569263458	-2.93466639518738	0.197290524840355	0.331737846136093	-0.0957378894090652
0.723960816860199	-1.13937199115753	-2.92030048370361	0.196777746081352	0.331384986639023	-0.0965125188231468
0.713961541652679	-1.14912247657776	-2.92209243774414	0.196160823106766	0.331311583518982	-0.097235731780529
0.696709752082825	-1.15429019927979	-2.92387533187866	0.195720642805099	0.331044614315033	-0.0983309596776962
0.689839482307434	-1.15014159679413	-2.9145667552948	0.195039123296738	0.330923706293106	-0.0988816395401955
0.683838546276093	-1.15136313438416	-2.91464757919312	0.194290369749069	0.330998718738556	-0.0993827655911446
0.677624523639679	-1.15944910049438	-2.91703295707703	0.193563684821129	0.330866634845734	-0.0998997911810875
0.671711206436157	-1.14781022071838	-2.90643072128296	0.19273242354393	0.330804616212845	-0.100096553564072
0.670182943344116	-1.15043354034424	-2.90288162231445	0.192034170031548	0.330916494131088	-0.100204430520535
0.662540018558502	-1.15118956565857	-2.90582513809204	0.191291883587837	0.330970227718353	-0.100262299180031
0.663526356220245	-1.14232063293457	-2.90156173706055	0.190419346094131	0.331036567687988	-0.100576594471931
0.661077082157135	-1.14592051506042	-2.903733253479	0.189665898680687	0.331190317869186	-0.100877359509468
0.644334375858307	-1.141756772995	-2.90333700180054	0.188836276531219	0.331275582313538	-0.101269014179707
0.637129962444305	-1.14609408378601	-2.89249110221863	0.187749847769737	0.33159002661705	-0.102082893252373
0.618581235408783	-1.15037155151367	-2.88298082351685	0.187141790986061	0.331526309251785	-0.102848082780838
0.634145557880402	-1.14321231842041	-2.879634141922	0.186123847961426	0.331147789955139	-0.102938003838062
0.648487627506256	-1.14173710346222	-2.88984942436218	0.185504749417305	0.331592917442322	-0.102692723274231
0.606757760047913	-1.14319837093353	-2.90490341186523	0.184757068753242	0.331892609596252	-0.103280492126942
0.602653205394745	-1.138063788414	-2.90272307395935	0.183645591139793	0.331810355186462	-0.103971742093563
0.584824860095978	-1.13147342205048	-2.91452503204346	0.182895585894585	0.332262098789215	-0.104169718921185
0.575598120689392	-1.12922096252441	-2.89993858337402	0.182152733206749	0.332444876432419	-0.10440481454134
0.579862475395203	-1.13825631141663	-2.88980603218079	0.181313157081604	0.332633823156357	-0.104856990277767
0.574451625347137	-1.14853036403656	-2.89497208595276	0.180760338902473	0.333010822534561	-0.105690345168114
0.579640984535217	-1.15189456939697	-2.89524912834167	0.180022388696671	0.333146631717682	-0.106085330247879
0.564601480960846	-1.14347672462463	-2.90050840377808	0.179359599947929	0.333570957183838	-0.106407299637794
0.559483349323273	-1.15023815631866	-2.89175534248352	0.178690493106842	0.333949327468872	-0.106917008757591
0.559784889221191	-1.15453457832336	-2.89752149581909	0.178043499588966	0.334228008985519	-0.107279308140278
0.564107358455658	-1.15158104896545	-2.90215301513672	0.177347496151924	0.334793746471405	-0.107519246637821
0.557098507881165	-1.16320598125458	-2.90848827362061	0.176616683602333	0.33523890376091	-0.107918530702591
0.555408835411072	-1.1666431427002	-2.9081335067749	0.175955563783646	0.335604071617126	-0.108379282057285
0.56549334526062	-1.16253626346588	-2.91281986236572	0.175247520208359	0.336236655712128	-0.108601287007332
0.558338701725006	-1.16744446754456	-2.92450594902039	0.174768686294556	0.336912631988525	-0.108940348029137
0.558789670467377	-1.18454718589783	-2.92046689987183	0.174115523695946	0.33739048242569	-0.109543591737747
0.55313515663147	-1.18764662742615	-2.92717719078064	0.173696786165237	0.337991952896118	-0.110085532069206
0.561339557170868	-1.18943798542023	-2.92192459106445	0.17314700782299	0.338562220335007	-0.110727988183498
0.563934862613678	-1.20160686969757	-2.92788362503052	0.17267407476902	0.339273631572723	-0.111272931098938
0.561922013759613	-1.21807146072388	-2.94153904914856	0.172257855534554	0.339743196964264	-0.111850455403328
0.574984073638916	-1.2237902879715	-2.93859052658081	0.171952798962593	0.340335249900818	-0.112460292875767
0.584996402263641	-1.23395574092865	-2.94813394546509	0.171413153409958	0.340991944074631	-0.113232523202896
0.574472963809967	-1.23947095870972	-2.94093561172485	0.17104896903038	0.341715306043625	-0.113842226564884
0.563003599643707	-1.26715278625488	-2.94292664527893	0.17034724354744	0.342400848865509	-0.115502737462521
0.548129975795746	-1.28851342201233	-2.94673323631287	0.170014292001724	0.342954039573669	-0.117265067994595
0.552612841129303	-1.28899991512299	-2.95404505729675	0.169849768280983	0.343439191579819	-0.118288911879063
0.549588024616241	-1.29055321216583	-2.96480631828308	0.169476598501205	0.344098001718521	-0.119429290294647
0.552302837371826	-1.3057165145874	-2.95508790016174	0.168921113014221	0.344224274158478	-0.120450496673584
0.6019366979599	-1.28995263576508	-2.97227931022644	0.168826803565025	0.344760537147522	-0.119714513421059
0.631194412708282	-1.2914217710495	-3.02526330947876	0.168521672487259	0.346520304679871	-0.11879313737154
0.558693647384644	-1.32603132724762	-3.00306868553162	0.167628422379494	0.347278565168381	-0.120165102183819
0.549301147460938	-1.35336875915527	-2.96057891845703	0.166767030954361	0.347086310386658	-0.121626392006874
0.572879791259766	-1.3198299407959	-2.93490982055664	0.166909635066986	0.347518056631088	-0.122739218175411
0.557429075241089	-1.34071338176727	-2.87111902236938	0.165773466229439	0.347114413976669	-0.123726859688759
0.616426706314087	-1.43109107017517	-2.90287065505981	0.165124490857124	0.346908301115036	-0.126365631818771
0.638193428516388	-1.42995762825012	-3.01957988739014	0.164956957101822	0.348708361387253	-0.128619372844696
0.529969453811646	-1.38369858264923	-3.03766822814941	0.163584068417549	0.349389553070068	-0.129955485463142
0.431735664606094	-1.36920440196991	-3.00982785224915	0.162531062960625	0.349280089139938	-0.131008625030518
0.412583976984024	-1.32805788516998	-2.96956086158752	0.16245923936367	0.349061012268066	-0.13028347492218
0.525611579418182	-1.31849837303162	-3.00538682937622	0.162329763174057	0.349921017885208	-0.130044624209404
0.521176755428314	-1.34451043605804	-3.04661583900452	0.161766618490219	0.351280480623245	-0.130821630358696
0.490703195333481	-1.38795948028564	-3.05982065200806	0.160861626267433	0.352189213037491	-0.13196337223053
0.478826314210892	-1.34649288654327	-3.07618069648743	0.160464629530907	0.353413224220276	-0.132551833987236
0.479913920164108	-1.31482255458832	-3.04832100868225	0.160187095403671	0.354412853717804	-0.130688264966011
0.495527029037476	-1.38504254817963	-3.02015233039856	0.16047415137291	0.355000555515289	-0.130767449736595
0.526085019111633	-1.38941979408264	-2.978595495224	0.160531565546989	0.355117619037628	-0.131282582879066
0.572324872016907	-1.44100475311279	-2.99739170074463	0.160297721624374	0.355091094970703	-0.131968930363655
0.567997932434082	-1.45458626747131	-3.07163619995117	0.160875901579857	0.356271624565125	-0.133010387420654
[truncated: 18,399 more rows]
