# Supplementary material for: Identification of Haptic Based Guiding Using Hard Reins
Source: PLoS One. 2015 Jul 22;10(7):e0132020. doi: 10.1371/journal.pone.0132020 (PMC4511788; doi:10.1371/journal.pone.0132020)
Supplement: S6 File — (ZIP) [file pone.0132020.s006.zip › Exp2_ForceData2/Subject7/path2/T4.csv]

Force X (N)	Force Y (N)	Force Z (N)	Torque X (N-m)	Torque Y (N-m)	Torque Z (N-m)	Frequency = 10000	Averaging Level = 16	F/T Serial Number = FT11772	Time Started = 19/12/2012 12:55:02
1.37064635753632	-1.11240386962891	-2.16152334213257	0.122366480529308	0.302608549594879	0.0381480567157269
1.36800062656403	-1.11513411998749	-2.16828989982605	0.122175693511963	0.302681446075439	0.038173146545887
1.36267852783203	-1.11598932743073	-2.15776562690735	0.121875010430813	0.302561789751053	0.0381166525185108
1.36475026607513	-1.11603569984436	-2.14742970466614	0.121510677039623	0.302567631006241	0.0381125211715698
1.37138712406158	-1.11505043506622	-2.15658068656921	0.121124155819416	0.302661150693893	0.0379589721560478
1.3682918548584	-1.12237977981567	-2.14571714401245	0.120865218341351	0.302591294050217	0.0377863571047783
1.36428022384644	-1.12206208705902	-2.14125180244446	0.120450712740421	0.30248486995697	0.0376270785927773
1.36775624752045	-1.11109507083893	-2.14745378494263	0.120032630860806	0.302503198385239	0.0375323742628098
1.35824537277222	-1.11125826835632	-2.13664245605469	0.119577176868916	0.302182763814926	0.0374205522239208
1.35903930664063	-1.11191534996033	-2.12375068664551	0.118959650397301	0.302205353975296	0.0373787805438042
1.35538411140442	-1.11300468444824	-2.120774269104	0.11845164000988	0.301852732896805	0.0373523645102978
1.36349606513977	-1.10390710830688	-2.12374114990234	0.117788553237915	0.301651954650879	0.0373380146920681
1.35385131835938	-1.1156998872757	-2.11311364173889	0.117234483361244	0.301273822784424	0.0373673550784588
1.35432147979736	-1.10585331916809	-2.09969115257263	0.116512887179852	0.300916165113449	0.0373643450438976
1.35341644287109	-1.10731387138367	-2.10354542732239	0.115923337638378	0.300442278385162	0.0373371466994286
1.35473883152008	-1.10773885250092	-2.08150601387024	0.115235552191734	0.299797207117081	0.0373115763068199
1.34824466705322	-1.11823856830597	-2.07373690605164	0.114536643028259	0.29910472035408	0.0372792333364487
1.35831272602081	-1.1110246181488	-2.06234169006348	0.113917395472527	0.298397660255432	0.0372151657938957
1.34830594062805	-1.11600661277771	-2.05793857574463	0.113432675600052	0.297683626413345	0.0370764434337616
1.33719074726105	-1.11280012130737	-2.04591369628906	0.112798422574997	0.296854078769684	0.0368904583156109
1.32338011264801	-1.10269474983215	-2.04264307022095	0.112409815192223	0.2961745262146	0.0367598906159401
1.31096279621124	-1.10282945632935	-2.04020047187805	0.111880548298359	0.295329809188843	0.0366231799125671
1.30037319660187	-1.10893201828003	-2.03269219398499	0.111342146992683	0.294520109891891	0.0365266241133213
1.29567551612854	-1.11569023132324	-2.02102565765381	0.111181430518627	0.293761163949966	0.0364705882966518
1.28333961963654	-1.11797952651978	-2.0141921043396	0.110967680811882	0.292730897665024	0.036295298486948
1.28479540348053	-1.12534439563751	-2.00690484046936	0.1106998026371	0.291950285434723	0.0361481904983521
1.27530014514923	-1.13542222976685	-2.00237965583801	0.110738985240459	0.290779799222946	0.0359544605016708
1.29523837566376	-1.14549660682678	-1.98364436626434	0.110575556755066	0.289631217718124	0.0358432605862617
1.27728402614594	-1.14802670478821	-1.97381985187531	0.110701844096184	0.288915544748306	0.0356162823736668
1.25951981544495	-1.16514503955841	-1.97718596458435	0.110911384224892	0.287639200687408	0.0353834480047226
1.27558708190918	-1.15025269985199	-1.95577251911163	0.111136861145496	0.286420673131943	0.0357756651937962
1.28044545650482	-1.13091027736664	-1.95506346225739	0.111306801438332	0.285743951797485	0.0358571968972683
1.27841627597809	-1.1589252948761	-1.95499575138092	0.111215122044086	0.284728765487671	0.0364344492554665
1.28147268295288	-1.17818260192871	-1.94782710075378	0.111702635884285	0.283714652061462	0.0365949533879757
1.28409087657928	-1.17651522159576	-1.94628667831421	0.11203670501709	0.282759755849838	0.0368787534534931
1.29719924926758	-1.16934907436371	-1.93360102176666	0.112141333520412	0.281861573457718	0.0370352864265442
1.31675398349762	-1.17109537124634	-1.93158888816833	0.11267976462841	0.280987769365311	0.037280011922121
1.32527446746826	-1.18818151950836	-1.90856313705444	0.112659811973572	0.280191332101822	0.0375134386122227
1.34610140323639	-1.21342957019806	-1.90824437141418	0.112875282764435	0.279547542333603	0.037713173776865
1.35012638568878	-1.22010016441345	-1.92427027225494	0.11344525963068	0.279065728187561	0.0377987213432789
1.35697853565216	-1.21183562278748	-1.92082929611206	0.113728627562523	0.278414338827133	0.03761250898242
1.34805858135223	-1.21569871902466	-1.92146325111389	0.114124096930027	0.278289049863815	0.0375853143632412
1.34635508060455	-1.2131986618042	-1.93033027648926	0.114582620561123	0.278009921312332	0.0375387109816074
1.360307097435	-1.21526598930359	-1.92285883426666	0.114716060459614	0.277806997299194	0.0376002676784992
1.37416291236877	-1.23217141628265	-1.92249822616577	0.115025714039803	0.278031527996063	0.0378129631280899
1.38517594337463	-1.24702596664429	-1.93435060977936	0.115449048578739	0.277992695569992	0.037783320993185
1.403151512146	-1.23866105079651	-1.93184816837311	0.115716099739075	0.278305262327194	0.037842869758606
1.40025067329407	-1.25320291519165	-1.94240128993988	0.116118714213371	0.278808444738388	0.0377538092434406
1.41261661052704	-1.25577545166016	-1.94201278686523	0.11629294604063	0.279179930686951	0.037547018378973
1.42128491401672	-1.26650297641754	-1.94627201557159	0.116529911756516	0.279650956392288	0.0372602492570877
1.43083357810974	-1.26901602745056	-1.9521951675415	0.116837076842785	0.280354201793671	0.0369801670312881
1.44989717006683	-1.28132820129395	-1.96360766887665	0.116994313895702	0.281074643135071	0.0366216376423836
1.45247411727905	-1.29048883914948	-1.97233855724335	0.117161311209202	0.28173753619194	0.0362307615578175
1.45776450634003	-1.29678797721863	-1.98153245449066	0.117292307317257	0.282601535320282	0.0358285643160343
1.46932172775269	-1.30417132377625	-1.98821127414703	0.117435529828072	0.283376395702362	0.0352889150381088
1.47084951400757	-1.31991899013519	-1.99088370800018	0.117546588182449	0.284076243638992	0.034631785005331
1.47571563720703	-1.32720267772675	-2.00131130218506	0.117624260485172	0.284946739673615	0.0338735952973366
1.49002075195313	-1.3346107006073	-2.01536059379578	0.117948845028877	0.285906940698624	0.0330416820943356
1.49535632133484	-1.35194230079651	-2.01730155944824	0.117894820868969	0.286717921495438	0.0321794487535954
1.49551665782928	-1.35871589183807	-2.02436399459839	0.118060350418091	0.287489086389542	0.031402125954628
1.50844180583954	-1.3681902885437	-2.0276358127594	0.118027381598949	0.288436710834503	0.0306898560374975
1.52143943309784	-1.37820947170258	-2.03453874588013	0.117952659726143	0.289261311292648	0.0299641061574221
1.52328753471375	-1.39844524860382	-2.04358100891113	0.117886736989021	0.289988726377487	0.0293332971632481
1.59940981864929	-1.44976675510406	-2.05590581893921	0.11735463142395	0.289989292621613	0.0288129150867462
1.64696884155273	-1.49705588817596	-2.02567172050476	0.117246836423874	0.291086763143539	0.0276397466659546
1.58523690700531	-1.47938776016235	-2.0770308971405	0.11800641566515	0.293201684951782	0.0253634080290794
1.47396814823151	-1.43439590930939	-2.07344150543213	0.117646135389805	0.293793141841888	0.0230307634919882
1.48331034183502	-1.37302660942078	-2.07315349578857	0.117951169610023	0.293690145015717	0.0241083446890116
1.49814403057098	-1.37464189529419	-2.13995766639709	0.117875978350639	0.295767515897751	0.0255609918385744
1.48954975605011	-1.44955205917358	-2.05609178543091	0.116974592208862	0.295159608125687	0.0247340146452188
1.55120861530304	-1.489013671875	-2.05904150009155	0.117350734770298	0.295455932617188	0.0261350125074387
1.60243332386017	-1.48769450187683	-2.09603691101074	0.117220066487789	0.296405017375946	0.0246298238635063
1.58279430866241	-1.44846391677856	-2.09817099571228	0.117042399942875	0.296254962682724	0.0246972609311342
1.5423378944397	-1.45087063312531	-2.080482006073	0.116556622087955	0.295945286750793	0.0238734371960163
1.54298937320709	-1.462517619133	-2.0946786403656	0.116757467389107	0.296745181083679	0.0241905935108662
1.56157028675079	-1.48817682266235	-2.09805297851563	0.116767749190331	0.296531498432159	0.0244528781622648
1.57836735248566	-1.4786137342453	-2.07622838020325	0.116701930761337	0.295945405960083	0.0237900633364916
1.57958686351776	-1.47038924694061	-2.08602094650269	0.116876840591431	0.296392112970352	0.0241844411939383
1.5683741569519	-1.46425652503967	-2.09395456314087	0.116922073066235	0.296607047319412	0.0244737453758717
1.55440902709961	-1.455890417099	-2.07951927185059	0.116768844425678	0.295845240354538	0.024864861741662
1.55734968185425	-1.44794130325317	-2.06531524658203	0.116693697869778	0.295779317617416	0.0255459453910589
1.55990445613861	-1.45574581623077	-2.09466934204102	0.117028035223484	0.295977175235748	0.0261418800801039
1.5748678445816	-1.45356583595276	-2.1011266708374	0.116965100169182	0.295959413051605	0.0264369267970324
1.55644702911377	-1.44979619979858	-2.09470415115356	0.117252431809902	0.29564905166626	0.0268734209239483
1.54379510879517	-1.4390881061554	-2.112797498703	0.117745526134968	0.295935243368149	0.0274246353656054
1.54407644271851	-1.43606352806091	-2.10316348075867	0.118013918399811	0.295508652925491	0.027721643447876
1.53314304351807	-1.42929351329803	-2.07941222190857	0.118272304534912	0.29487407207489	0.0279683377593756
1.54798710346222	-1.43846750259399	-2.08339071273804	0.118711046874523	0.294909596443176	0.0287083089351654
1.55861735343933	-1.43126082420349	-2.07378053665161	0.118882477283478	0.294580399990082	0.0292499791830778
1.57227408885956	-1.43550872802734	-2.08087015151978	0.119283400475979	0.294359356164932	0.0299659371376038
1.57654416561127	-1.42093575000763	-2.08465075492859	0.119539350271225	0.294121295213699	0.0308253951370716
1.57139599323273	-1.42124629020691	-2.10513544082642	0.119874499738216	0.294265568256378	0.0316996201872826
1.57242667675018	-1.41576635837555	-2.10059905052185	0.119988732039928	0.294033527374268	0.0322752743959427
1.55798208713531	-1.42554450035095	-2.10149669647217	0.120515003800392	0.29400897026062	0.0326504707336426
1.56003308296204	-1.4264702796936	-2.10989379882813	0.120942406356335	0.294046878814697	0.0327350981533527
1.55912744998932	-1.42697703838348	-2.10533714294434	0.121451362967491	0.293915361166	0.0324541740119457
1.55789065361023	-1.43846809864044	-2.10729193687439	0.122078485786915	0.29368183016777	0.0322082862257957
1.55457985401154	-1.43637347221375	-2.10845899581909	0.122636750340462	0.293711632490158	0.0321609005331993
1.55245172977448	-1.44086539745331	-2.11185169219971	0.123302690684795	0.293582648038864	0.0320604704320431
1.55830597877502	-1.444415807724	-2.12503623962402	0.123861268162727	0.293415933847427	0.0320353284478188
1.56191337108612	-1.4469838142395	-2.12806630134583	0.124516114592552	0.293656677007675	0.0322547107934952
1.5624828338623	-1.43963205814362	-2.13875508308411	0.124891929328442	0.293645143508911	0.0322893708944321
1.57078659534454	-1.44836175441742	-2.12890338897705	0.125413626432419	0.293755799531937	0.0324382148683071
1.57138216495514	-1.45748031139374	-2.13876461982727	0.125867038965225	0.293876826763153	0.0325934998691082
1.58898770809174	-1.45294725894928	-2.130539894104	0.126171708106995	0.294068962335587	0.0325967185199261
1.5922611951828	-1.46549952030182	-2.13036513328552	0.12654347717762	0.294264256954193	0.0323088690638542
1.59335231781006	-1.46640944480896	-2.14656972885132	0.127051293849945	0.294667363166809	0.0319597274065018
1.60056614875793	-1.46276986598969	-2.15378046035767	0.1273572742939	0.295060366392136	0.0314417295157909
1.59390449523926	-1.47106230258942	-2.1577320098877	0.127542078495026	0.295472502708435	0.0307259764522314
1.59740138053894	-1.47237300872803	-2.16433429718018	0.127781257033348	0.296073615550995	0.0301642026752234
1.59848511219025	-1.47374379634857	-2.16602063179016	0.127949059009552	0.296615302562714	0.0297003164887428
1.61191439628601	-1.47280645370483	-2.17195510864258	0.127945214509964	0.297291040420532	0.0291235093027353
1.61504149436951	-1.48718965053558	-2.18228721618652	0.127925649285316	0.298142641782761	0.0285976026207209
1.62163376808167	-1.4865186214447	-2.18192005157471	0.127900376915932	0.299001544713974	0.0279772132635117
1.6323424577713	-1.49349248409271	-2.18989896774292	0.12773796916008	0.299993723630905	0.027179628610611
1.62811768054962	-1.50083291530609	-2.20180821418762	0.12758931517601	0.300853759050369	0.0261772703379393
1.64090943336487	-1.50840437412262	-2.20324945449829	0.127368837594986	0.301849752664566	0.0251069907099009
1.65225553512573	-1.51632726192474	-2.21312260627747	0.127064168453217	0.302959382534027	0.0240447539836168
1.65448582172394	-1.52581322193146	-2.2162880897522	0.126819625496864	0.303853720426559	0.0228196382522583
1.65963768959045	-1.53366839885712	-2.21848058700562	0.126353219151497	0.304963946342468	0.0217297356575727
1.65808963775635	-1.53675127029419	-2.22726774215698	0.126020729541779	0.305910885334015	0.0206098649650812
1.66115641593933	-1.53716397285461	-2.23295974731445	0.125538259744644	0.307001352310181	0.0195314977318048
1.65644657611847	-1.54249548912048	-2.24076867103577	0.125189810991287	0.30799064040184	0.0185960344970226
1.64659798145294	-1.54501163959503	-2.25469303131104	0.124873027205467	0.30885049700737	0.0177547782659531
1.65730035305023	-1.53931641578674	-2.2599630355835	0.124337032437325	0.309932053089142	0.016978906467557
1.6503369808197	-1.55044054985046	-2.26057481765747	0.123936586081982	0.310801178216934	0.0163687504827976
1.64296662807465	-1.54635202884674	-2.25837898254395	0.123562909662724	0.311547547578812	0.0158531423658133
1.64989399909973	-1.54218924045563	-2.25895118713379	0.123195365071297	0.312416523694992	0.0154961263760924
1.63707220554352	-1.54155361652374	-2.26918745040894	0.122861079871655	0.313149392604828	0.0150530468672514
1.62329685688019	-1.53528189659119	-2.28088045120239	0.122686438262463	0.313874244689941	0.0146519271656871
1.60425424575806	-1.52563452720642	-2.27844762802124	0.122495010495186	0.314453214406967	0.0144252208992839
1.60229170322418	-1.50560212135315	-2.29124903678894	0.122225418686867	0.315126091241837	0.0144310528412461
1.58839678764343	-1.50144410133362	-2.29251742362976	0.122153662145138	0.315458923578262	0.0147632751613855
1.5956449508667	-1.48895847797394	-2.28220081329346	0.121815405786037	0.315729320049286	0.0154668316245079
1.59578335285187	-1.48687982559204	-2.28780651092529	0.121694788336754	0.316213041543961	0.0163334049284458
1.57106173038483	-1.47037446498871	-2.276850938797	0.121366247534752	0.316294491291046	0.0164324212819338
1.57255029678345	-1.45636188983917	-2.27620077133179	0.121313504874706	0.316134184598923	0.0180044062435627
1.57835018634796	-1.42269456386566	-2.27225875854492	0.121206544339657	0.315949231386185	0.01942078769207
1.57737910747528	-1.40687584877014	-2.28585648536682	0.121049501001835	0.316289454698563	0.0202344655990601
1.54899978637695	-1.39631116390228	-2.28419256210327	0.120668925344944	0.315844684839249	0.0215414632111788
1.53954696655273	-1.38191998004913	-2.2740364074707	0.120653182268143	0.315769016742706	0.0222313012927771
1.52646279335022	-1.35699379444122	-2.26625823974609	0.120390705764294	0.315575450658798	0.0235419850796461
1.51857423782349	-1.34703743457794	-2.24910640716553	0.120186939835548	0.31489884853363	0.0242631752043962
1.50965106487274	-1.32521331310272	-2.25602412223816	0.12017510086298	0.314596444368362	0.0251334607601166
1.50680983066559	-1.3158106803894	-2.24446225166321	0.11997264623642	0.31437873840332	0.0259875040501356
1.49118208885193	-1.31383466720581	-2.25787591934204	0.119842365384102	0.313958257436752	0.0265492722392082
1.47880530357361	-1.28309392929077	-2.24403738975525	0.119641214609146	0.31364905834198	0.0272095557302237
1.45813417434692	-1.27359735965729	-2.23580002784729	0.11954141408205	0.313344806432724	0.0278587117791176
1.44937527179718	-1.2622686624527	-2.2341992855072	0.119263723492622	0.313012778759003	0.0285435486584902
1.42861533164978	-1.24271512031555	-2.21735262870789	0.119158633053303	0.312467366456985	0.0290641747415066
1.43280279636383	-1.23089599609375	-2.22010850906372	0.118918769061565	0.312281787395477	0.0296713523566723
1.41501104831696	-1.23498106002808	-2.22379517555237	0.118804171681404	0.311944961547852	0.0302015133202076
1.40679860115051	-1.20998227596283	-2.20760583877563	0.118540823459625	0.311472207307816	0.0304649844765663
1.39399719238281	-1.2082279920578	-2.2059907913208	0.118276447057724	0.311146855354309	0.0306497290730476
1.38346648216248	-1.19888937473297	-2.19811701774597	0.117984987795353	0.310830116271973	0.0308182779699564
1.36280417442322	-1.20067179203033	-2.19966983795166	0.117774695158005	0.310368746519089	0.0307848993688822
1.35991966724396	-1.19153547286987	-2.18707942962646	0.117623344063759	0.309974640607834	0.0306384786963463
1.34472453594208	-1.19172346591949	-2.18934464454651	0.117504455149174	0.309823840856552	0.0304792579263449
1.33116221427917	-1.19644677639008	-2.19085025787354	0.117276109755039	0.309346944093704	0.03016915358603
1.32099604606628	-1.18703889846802	-2.18258023262024	0.117201991379261	0.308877646923065	0.0298054106533527
1.31558513641357	-1.1834762096405	-2.18636584281921	0.117262005805969	0.308510839939117	0.0296025350689888
1.31834018230438	-1.1880931854248	-2.1813485622406	0.117072187364101	0.308141082525253	0.0293983966112137
1.30371367931366	-1.18888056278229	-2.16295194625854	0.116968281567097	0.307507336139679	0.0292440503835678
1.3072897195816	-1.18311524391174	-2.16241550445557	0.117148853838444	0.307338327169418	0.0292571280151606
1.30002117156982	-1.18428552150726	-2.15753817558289	0.117166757583618	0.306791096925735	0.0290482304990292
1.29142737388611	-1.18434178829193	-2.15865635871887	0.117047652602196	0.306362450122833	0.0288946535438299
1.29471695423126	-1.17669570446014	-2.16017413139343	0.11714394390583	0.30610665678978	0.0287842936813831
1.29235672950745	-1.17100703716278	-2.16443085670471	0.117150917649269	0.305773586034775	0.0287376791238785
1.29822552204132	-1.17170751094818	-2.15942907333374	0.117109969258308	0.305579304695129	0.0288579314947128
1.29365992546082	-1.17088174819946	-2.14994549751282	0.117168426513672	0.305243492126465	0.0289641804993153
1.30257308483124	-1.16254806518555	-2.16076254844666	0.117204427719116	0.305295825004578	0.0291012413799763
1.30740201473236	-1.15976238250732	-2.15438842773438	0.117044687271118	0.30511000752449	0.0290760640054941
1.3069988489151	-1.16342806816101	-2.14301919937134	0.117072865366936	0.305166155099869	0.029055118560791
1.30478751659393	-1.15780901908875	-2.15169715881348	0.117021791636944	0.30517789721489	0.028977457433939
1.32071697711945	-1.15062165260315	-2.14670348167419	0.116790875792503	0.305456638336182	0.0287723764777184
1.31729090213776	-1.16044545173645	-2.1510272026062	0.116646789014339	0.305784285068512	0.0285846889019012
1.31830358505249	-1.14980959892273	-2.15176510810852	0.116556286811829	0.306228667497635	0.0283712837845087
1.31595420837402	-1.14843511581421	-2.15718793869019	0.116346508264542	0.306653946638107	0.0280997473746538
1.311683177948	-1.15031969547272	-2.15927171707153	0.116099826991558	0.307147145271301	0.0276583041995764
1.31060826778412	-1.14686524868011	-2.16844201087952	0.11596766859293	0.307840079069138	0.0271866787225008
1.30722212791443	-1.14757251739502	-2.17137336730957	0.115702502429485	0.308363884687424	0.0267620589584112
1.31535792350769	-1.14547646045685	-2.17421913146973	0.115435838699341	0.309210062026978	0.0263520795851946
1.30830788612366	-1.14520025253296	-2.17619609832764	0.115275278687477	0.309834033250809	0.0260371174663305
1.31868743896484	-1.1401504278183	-2.17515254020691	0.114864528179169	0.310516238212585	0.0258201491087675
1.31298398971558	-1.1375458240509	-2.18979382514954	0.114520601928234	0.311384856700897	0.0256991721689701
1.3039288520813	-1.13311517238617	-2.1926953792572	0.114251434803009	0.31233486533165	0.0255841668695211
1.30724132061005	-1.12292397022247	-2.19341564178467	0.113834753632545	0.313195437192917	0.0254608765244484
1.29955780506134	-1.12069618701935	-2.20505857467651	0.113480381667614	0.314052373170853	0.0253095477819443
1.30307340621948	-1.11276257038116	-2.20436096191406	0.113072402775288	0.315001308917999	0.0252566505223513
1.29153025150299	-1.10647559165955	-2.21097445487976	0.112770833075047	0.31565460562706	0.0251022931188345
1.30238139629364	-1.10254549980164	-2.20586061477661	0.112292811274529	0.316552221775055	0.0251428876072168
1.29520308971405	-1.10039007663727	-2.21451497077942	0.11188118904829	0.317349135875702	0.0251305997371674
1.29858040809631	-1.09832620620728	-2.21448659896851	0.111427627503872	0.318000495433807	0.0249850377440453
1.2991486787796	-1.09093141555786	-2.22071409225464	0.111011050641537	0.318764716386795	0.0250215958803892
1.28996777534485	-1.09022033214569	-2.23498392105103	0.110650792717934	0.319489479064941	0.0249708760529757
1.29068887233734	-1.08222484588623	-2.23652219772339	0.110182106494904	0.320128977298737	0.0248144026845694
1.28139853477478	-1.08175277709961	-2.2389075756073	0.109935842454433	0.320764541625977	0.0246025528758764
1.27766084671021	-1.07743191719055	-2.23199343681335	0.109565988183022	0.321181356906891	0.0243616122752428
1.26713693141937	-1.08423435688019	-2.22905588150024	0.109361179172993	0.321566939353943	0.0240778271108866
1.26765322685242	-1.07374799251556	-2.23354196548462	0.109075523912907	0.321903914213181	0.0238211769610643
1.25657141208649	-1.07294654846191	-2.24534273147583	0.108895651996136	0.322481751441956	0.0234747342765331
1.24090528488159	-1.06711280345917	-2.24973654747009	0.108600124716759	0.322722941637039	0.0233963392674923
1.23762857913971	-1.05826675891876	-2.24694633483887	0.108424283564091	0.323191910982132	0.0234740544110537
1.23170804977417	-1.0488189458847	-2.25860619544983	0.108085036277771	0.323311984539032	0.0235467683523893
1.23060119152069	-1.05203020572662	-2.25100994110107	0.107940644025803	0.323789536952972	0.0237483792006969
1.22344934940338	-1.04926133155823	-2.24735975265503	0.107502415776253	0.323838084936142	0.0239228904247284
1.22434890270233	-1.04571735858917	-2.23940777778625	0.107177793979645	0.324223279953003	0.0240743197500706
1.21637332439423	-1.0485862493515	-2.24347829818726	0.106969811022282	0.324389904737473	0.0241164546459913
1.21409451961517	-1.039999127388	-2.23535203933716	0.106668815016747	0.324433475732803	0.0239957645535469
1.20295429229736	-1.04412722587585	-2.24230766296387	0.106362909078598	0.324568748474121	0.0238387007266283
1.19826436042786	-1.03626430034637	-2.2466127872467	0.106039799749851	0.324702382087708	0.0236368793994188
1.18528735637665	-1.04106450080872	-2.23974013328552	0.105834640562534	0.324709683656693	0.0238160230219364
1.19097018241882	-1.03932416439056	-2.23673367500305	0.105549246072769	0.324703335762024	0.0238889958709478
1.18412935733795	-1.03446638584137	-2.24062633514404	0.105362057685852	0.324625253677368	0.0237316302955151
1.19014143943787	-1.03248882293701	-2.23218131065369	0.105035088956356	0.32487428188324	0.023644907400012
1.17776882648468	-1.03833186626434	-2.23757100105286	0.104765050113201	0.32480451464653	0.0235594268888235
1.183873295784	-1.0324501991272	-2.23183822631836	0.104340933263302	0.324902892112732	0.0233702808618546
1.17372238636017	-1.03834080696106	-2.23650646209717	0.104212827980518	0.325077742338181	0.0230929479002953
1.16574704647064	-1.03422582149506	-2.22670125961304	0.103866241872311	0.325133115053177	0.0226179510354996
1.16659832000732	-1.04098105430603	-2.22765421867371	0.10365954041481	0.325322985649109	0.0221149791032076
1.16721487045288	-1.0423731803894	-2.23179483413696	0.103278391063213	0.325440675020218	0.0215922389179468
1.16372573375702	-1.05166447162628	-2.22489070892334	0.103134840726852	0.325467169284821	0.0211956165730953
1.1668016910553	-1.05274415016174	-2.22001886367798	0.102909862995148	0.325678437948227	0.0208197608590126
1.16880524158478	-1.06001269817352	-2.22292160987854	0.102668017148972	0.325638145208359	0.0203121397644281
1.17521631717682	-1.06063008308411	-2.22145390510559	0.102373547852039	0.325772404670715	0.0197886861860752
1.17166030406952	-1.07047259807587	-2.21803665161133	0.102188989520073	0.325906574726105	0.0192891228944063
1.16049933433533	-1.07002687454224	-2.22210574150085	0.1020288169384	0.325967907905579	0.0188795439898968
1.16249072551727	-1.06682789325714	-2.22082829475403	0.101807177066803	0.326157748699188	0.0185914039611816
1.15582156181335	-1.07331335544586	-2.22285962104797	0.101709216833115	0.32610410451889	0.0182820595800877
1.16424036026001	-1.07118701934814	-2.21797466278076	0.101419925689697	0.326153755187988	0.0181715115904808
1.16809391975403	-1.0760281085968	-2.2219922542572	0.101153500378132	0.326207965612412	0.0181642044335604
1.16606247425079	-1.07405483722687	-2.22113823890686	0.101013921201229	0.326130926609039	0.0182534549385309
1.17503499984741	-1.07655572891235	-2.20984387397766	0.100886158645153	0.326216101646423	0.0183525253087282
1.17749762535095	-1.07265818119049	-2.19854331016541	0.100570134818554	0.325920432806015	0.0183995142579079
1.1828134059906	-1.07532584667206	-2.20031452178955	0.100348144769669	0.325908273458481	0.0187353827059269
1.18335747718811	-1.07869756221771	-2.20436143875122	0.100168533623219	0.325500547885895	0.0188155733048916
1.20131516456604	-1.08668875694275	-2.19952273368835	0.099924348294735	0.32538890838623	0.0186840854585171
1.19879031181335	-1.09178352355957	-2.19404911994934	0.0997142940759659	0.324959695339203	0.0186032075434923
1.20643031597137	-1.09545135498047	-2.18734359741211	0.0994426682591438	0.324636399745941	0.0185555443167686
1.20351469516754	-1.10031974315643	-2.17906856536865	0.0993351340293884	0.324078559875488	0.0184074267745018
1.20427584648132	-1.10102701187134	-2.18169260025024	0.0992160141468048	0.323735624551773	0.0181576311588287
1.18934047222137	-1.10930049419403	-2.18675565719604	0.0992528200149536	0.323237091302872	0.0178610160946846
1.18866336345673	-1.10526955127716	-2.1895968914032	0.0991597473621368	0.322869032621384	0.017510985955596
1.1824312210083	-1.11150598526001	-2.1915602684021	0.0992773696780205	0.322372406721115	0.0173064079135656
1.2009516954422	-1.12015545368195	-2.18768262863159	0.099130816757679	0.321789443492889	0.0172242354601622
1.17716526985168	-1.13542401790619	-2.18190312385559	0.0993876233696938	0.321654736995697	0.01660330966115
1.1677280664444	-1.12800669670105	-2.15845727920532	0.0994575023651123	0.320748031139374	0.0162009447813034
1.19159340858459	-1.13279139995575	-2.16304898262024	0.0997468829154968	0.320163786411285	0.0169426556676626
1.20519578456879	-1.13353371620178	-2.17740297317505	0.100009195506573	0.320104509592056	0.0165732353925705
1.1962718963623	-1.13572764396667	-2.16629910469055	0.0999334156513214	0.319710969924927	0.0169443748891354
1.18832838535309	-1.15399158000946	-2.17301034927368	0.100209064781666	0.319329023361206	0.0164407286792994
1.19359803199768	-1.14375710487366	-2.17072629928589	0.100483246147633	0.319174230098724	0.0164564289152622
1.20119202136993	-1.14861309528351	-2.15594887733459	0.100364826619625	0.31873631477356	0.0164670795202255
1.21389043331146	-1.15389907360077	-2.15457892417908	0.100716456770897	0.318370640277863	0.0163839217275381
1.22709119319916	-1.1686714887619	-2.14968776702881	0.100765347480774	0.318280726671219	0.01651531457901
1.23938465118408	-1.18521726131439	-2.15344452857971	0.101009801030159	0.31812384724617	0.016172181814909
1.23017132282257	-1.18503260612488	-2.16685223579407	0.101240806281567	0.318190336227417	0.0157668348401785
1.22913300991058	-1.18961012363434	-2.16468214988709	0.101577579975128	0.318196415901184	0.0150920115411282
1.22199463844299	-1.19137370586395	-2.17841863632202	0.101945467293262	0.31823918223381	0.0145178120583296
1.22265195846558	-1.19503390789032	-2.18247413635254	0.102262251079082	0.318374663591385	0.0139954062178731
1.23855817317963	-1.20654118061066	-2.17991161346436	0.102643817663193	0.318482220172882	0.0137391909956932
1.236412525177	-1.21456515789032	-2.18604564666748	0.103128738701344	0.318761050701141	0.0136087760329247
1.25965750217438	-1.21778953075409	-2.19108366966248	0.103356882929802	0.319032430648804	0.0135037684813142
1.26634752750397	-1.22358751296997	-2.18832898139954	0.103666864335537	0.319374471902847	0.0134668359532952
1.27569735050201	-1.22207450866699	-2.18743872642517	0.103893056511879	0.319741606712341	0.0133782373741269
1.28515362739563	-1.23396873474121	-2.18810153007507	0.104090057313442	0.320026069879532	0.0133936451748013
1.2889289855957	-1.24026274681091	-2.19861960411072	0.104264236986637	0.320320576429367	0.0132240746170282
1.30284309387207	-1.24362921714783	-2.20361280441284	0.104527086019516	0.320836186408997	0.0130374766886234
1.30084431171417	-1.25740456581116	-2.21936297416687	0.104697234928608	0.321373850107193	0.0127540389075875
1.3006763458252	-1.25698173046112	-2.23036050796509	0.10506659001112	0.321735024452209	0.0123786060139537
1.30834102630615	-1.26035392284393	-2.24010252952576	0.105295419692993	0.322063773870468	0.011921850964427
1.30826365947723	-1.26761269569397	-2.23939561843872	0.105534076690674	0.322509944438934	0.0116280782967806
1.31678342819214	-1.27552771568298	-2.24313139915466	0.105818048119545	0.322965860366821	0.0114893959835172
1.31890106201172	-1.27887284755707	-2.24042224884033	0.106144018471241	0.323218584060669	0.0114252427592874
1.33571720123291	-1.27395009994507	-2.24771952629089	0.106266237795353	0.323773294687271	0.0114944279193878
1.3341019153595	-1.28313302993774	-2.25283551216125	0.106540098786354	0.324318498373032	0.0116406055167317
1.33822298049927	-1.27928268909454	-2.25216698646545	0.106600873172283	0.32456710934639	0.0117675755172968
1.34622168540955	-1.27445757389069	-2.25432252883911	0.106661096215248	0.325090378522873	0.0120466677471995
1.34687066078186	-1.28023433685303	-2.26663160324097	0.106754809617996	0.325605541467667	0.0122120706364512
1.35322487354279	-1.28184604644775	-2.27263951301575	0.106668598949909	0.325882971286774	0.0123168593272567
1.34885001182556	-1.28141355514526	-2.27128005027771	0.106818817555904	0.32640078663826	0.012363719753921
1.3437294960022	-1.28277969360352	-2.27758288383484	0.106791794300079	0.326705604791641	0.0121448850259185
1.34516394138336	-1.28349173069	-2.2842264175415	0.10677046328783	0.327111512422562	0.0118981972336769
1.33380389213562	-1.28633904457092	-2.28834462165833	0.106993816792965	0.327437520027161	0.0116247516125441
1.33257877826691	-1.27980387210846	-2.29323840141296	0.106879413127899	0.32783442735672	0.0114185437560081
1.32987582683563	-1.28646469116211	-2.29864120483398	0.106913208961487	0.328235030174255	0.0112162148579955
1.32510507106781	-1.28529870510101	-2.30040884017944	0.106845572590828	0.328498154878616	0.0110518652945757
1.32819867134094	-1.27888596057892	-2.29532551765442	0.106767803430557	0.329050838947296	0.0110010392963886
1.31881964206696	-1.28650748729706	-2.30061531066895	0.106724500656128	0.329398095607758	0.0109271332621574
1.31608462333679	-1.28852081298828	-2.30754113197327	0.106810666620731	0.329922527074814	0.0107883550226688
1.32028198242188	-1.29372382164001	-2.32345795631409	0.106789037585258	0.330147981643677	0.0104749631136656
1.30062258243561	-1.29766666889191	-2.31766271591187	0.106750182807446	0.330956637859344	0.00973183009773493
1.28390979766846	-1.29562449455261	-2.31333518028259	0.106836587190628	0.330809414386749	0.00918384920805693
1.2951854467392	-1.2840588092804	-2.31055927276611	0.107106894254684	0.330935746431351	0.0096339313313365
1.3145455121994	-1.29321622848511	-2.33033752441406	0.107260152697563	0.331660807132721	0.00930123776197433
1.29300284385681	-1.28655314445496	-2.3208281993866	0.107076644897461	0.331804096698761	0.00976910721510649
1.28977131843567	-1.29625749588013	-2.33175754547119	0.107228428125381	0.332112550735474	0.00947053357958794
1.27832078933716	-1.28205001354218	-2.33385252952576	0.107418991625309	0.332546144723892	0.00964783132076263
1.27914547920227	-1.2842675447464	-2.33149695396423	0.107386022806168	0.332677274942398	0.0099268015474081
1.27246105670929	-1.29480731487274	-2.33503365516663	0.107776649296284	0.332665681838989	0.00988361984491348
1.2753963470459	-1.29383265972137	-2.3332781791687	0.108060151338577	0.332993268966675	0.0101119922474027
1.2816971540451	-1.30278372764587	-2.34195566177368	0.10844150185585	0.332814544439316	0.00990651734173298
1.27859890460968	-1.30280232429504	-2.34491205215454	0.108729369938374	0.332849562168121	0.00992508884519339
1.2776290178299	-1.30815172195435	-2.34387993812561	0.109197363257408	0.332682698965073	0.0101541513577104
1.2902135848999	-1.29663479328156	-2.33241486549377	0.109531901776791	0.332520574331284	0.010466773994267
1.27942872047424	-1.30498695373535	-2.3332827091217	0.10980723798275	0.332304388284683	0.0109532885253429
1.29666554927826	-1.31216847896576	-2.33608937263489	0.110297963023186	0.33212485909462	0.0113841891288757
1.28547430038452	-1.30458402633667	-2.3390429019928	0.110779583454132	0.331940948963165	0.0119289876893163
1.29360365867615	-1.29592657089233	-2.33945798873901	0.111158065497875	0.331650406122208	0.0124513413757086
1.29258930683136	-1.30668699741364	-2.34809541702271	0.111589379608631	0.331437945365906	0.0128936218097806
1.30011570453644	-1.29747188091278	-2.33448386192322	0.111921854317188	0.331097692251205	0.013319093734026
1.31489086151123	-1.30917704105377	-2.33601689338684	0.112206555902958	0.330804109573364	0.0136974854394794
1.31237864494324	-1.3155689239502	-2.3263680934906	0.112532787024975	0.330503970384598	0.0138639360666275
1.32227122783661	-1.32110440731049	-2.33706426620483	0.113069318234921	0.330439567565918	0.0139324506744742
1.3230721950531	-1.31366372108459	-2.32768654823303	0.113218069076538	0.330086767673492	0.0138297937810421
1.3225302696228	-1.31951260566711	-2.32275128364563	0.113402865827084	0.329983413219452	0.0137243987992406
1.32499265670776	-1.32385301589966	-2.32890701293945	0.113702490925789	0.329750955104828	0.0136281466111541
1.33154654502869	-1.32533597946167	-2.33111763000488	0.113948032259941	0.329686105251312	0.0136298462748528
1.34025013446808	-1.33180010318756	-2.33164429664612	0.114120528101921	0.32941922545433	0.0135426558554173
1.35186433792114	-1.3447642326355	-2.32445597648621	0.114235050976276	0.329537004232407	0.0134807741269469
1.35072600841522	-1.34092915058136	-2.32962727546692	0.114392556250095	0.32951357960701	0.0132635794579983
1.35642731189728	-1.34383320808411	-2.33097219467163	0.114469692111015	0.32962903380394	0.0131025370210409
1.35181021690369	-1.35102128982544	-2.33278584480286	0.114451922476292	0.329542517662048	0.0126984091475606
1.36051774024963	-1.3545835018158	-2.33116006851196	0.114643566310406	0.32987567782402	0.0124180493876338
1.36136507987976	-1.3608500957489	-2.33414125442505	0.114629589021206	0.329999178647995	0.0119816279038787
1.37095189094543	-1.36218237876892	-2.33092665672302	0.114579908549786	0.330151200294495	0.0115054165944457
1.36741244792938	-1.37503492832184	-2.34421324729919	0.114634349942207	0.330489575862885	0.0110853631049395
1.36427247524261	-1.36941480636597	-2.34197306632996	0.114545099437237	0.330780267715454	0.0105944713577628
1.36164581775665	-1.37206983566284	-2.34769821166992	0.114452563226223	0.3311687707901	0.0101078692823648
1.35547769069672	-1.38258945941925	-2.35468101501465	0.114463239908218	0.331512004137039	0.00974094495177269
1.36115765571594	-1.37864458560944	-2.35137104988098	0.114412866532803	0.331844836473465	0.0093438345938921
1.36058235168457	-1.38719773292542	-2.35539865493774	0.114344492554665	0.3321732878685	0.0091528007760644
1.36445581912994	-1.38608872890472	-2.35522150993347	0.114200383424759	0.332576125860214	0.00885346811264753
1.36298966407776	-1.39268219470978	-2.36250996589661	0.114241056144238	0.332907974720001	0.00871316250413656
1.35699868202209	-1.38644635677338	-2.36213445663452	0.114045180380344	0.33325582742691	0.0085072610527277
1.35234069824219	-1.38852894306183	-2.36669039726257	0.114056408405304	0.3336341381073	0.00832897145301104
1.34191513061523	-1.38961684703827	-2.37993454933167	0.114041440188885	0.333761900663376	0.00818640924990177
1.34558379650116	-1.38010168075562	-2.38032388687134	0.113893128931522	0.334243655204773	0.00821904838085175
1.33348608016968	-1.38202977180481	-2.38743662834167	0.113950751721859	0.334576547145844	0.0083500063046813
1.32873070240021	-1.37029993534088	-2.38262057304382	0.11402203887701	0.334884434938431	0.00855325162410736
1.31776452064514	-1.36628413200378	-2.38550496101379	0.114068984985352	0.335008561611176	0.00893237441778183
1.3195538520813	-1.35698306560516	-2.39298892021179	0.114043310284615	0.335329234600067	0.00936364568769932
1.30809998512268	-1.35376167297363	-2.38854908943176	0.114156156778336	0.335509061813354	0.00980319734662771
1.30477499961853	-1.34042835235596	-2.39052724838257	0.1142273619771	0.335553079843521	0.0102946078404784
1.29787707328796	-1.33970189094543	-2.38960337638855	0.11442693322897	0.335657089948654	0.0109169650822878
1.29168248176575	-1.32571280002594	-2.38750433921814	0.114489443600178	0.335621327161789	0.0115734236314893
1.28439795970917	-1.31715869903564	-2.38855171203613	0.114678904414177	0.335562884807587	0.0122811263427138
1.27314281463623	-1.30432283878326	-2.38669538497925	0.114854730665684	0.335347890853882	0.0129463486373425
1.27049016952515	-1.29693508148193	-2.39455533027649	0.115039259195328	0.335286915302277	0.0137124173343182
1.25506341457367	-1.28374886512756	-2.39017057418823	0.115266926586628	0.334907382726669	0.0145356114953756
1.25839340686798	-1.26635253429413	-2.38437485694885	0.115333810448647	0.334740787744522	0.0154136465862393
1.25125217437744	-1.25869023799896	-2.38359189033508	0.115405075252056	0.334506958723068	0.0163204818964005
1.25003802776337	-1.24835276603699	-2.37804818153381	0.115491077303886	0.334268122911453	0.0172132439911366
1.23236083984375	-1.2384307384491	-2.37376022338867	0.115612842142582	0.33393269777298	0.0179795920848846
1.23138797283173	-1.22122979164124	-2.36724400520325	0.115600407123566	0.333712786436081	0.0186548847705126
1.21909880638123	-1.21883726119995	-2.37034058570862	0.115608647465706	0.333425998687744	0.0190297774970531
1.21312415599823	-1.20346176624298	-2.36289978027344	0.115561611950397	0.333197504281998	0.0193151049315929
1.20276403427124	-1.20116937160492	-2.3565661907196	0.115506328642368	0.33287712931633	0.0195146352052689
1.20063459873199	-1.1908802986145	-2.35548496246338	0.115382395684719	0.332689225673676	0.0195878259837627
1.18415522575378	-1.19621729850769	-2.35121655464172	0.115304946899414	0.332467615604401	0.0196420047432184
1.18415403366089	-1.18159353733063	-2.34048223495483	0.115034751594067	0.332270264625549	0.0195498038083315
1.17256712913513	-1.18266320228577	-2.34243702888489	0.11494068056345	0.331986218690872	0.019361162558198
1.16932559013367	-1.18074917793274	-2.34011244773865	0.11452428996563	0.331899255514145	0.0190556291490793
1.15449631214142	-1.17937278747559	-2.33505463600159	0.114247441291809	0.33176052570343	0.0186800863593817
1.14964210987091	-1.17550706863403	-2.32811784744263	0.114042617380619	0.331720739603043	0.0182774495333433
1.13964533805847	-1.17879176139832	-2.33586120605469	0.113731324672699	0.331549048423767	0.0177296735346317
1.14554953575134	-1.17558646202087	-2.33225870132446	0.113391697406769	0.331590622663498	0.0172321349382401
1.12922990322113	-1.17737782001495	-2.33272552490234	0.113147728145123	0.331600546836853	0.0166552755981684
1.12818455696106	-1.17696452140808	-2.32540702819824	0.112767457962036	0.331710636615753	0.0160671155899763
1.12033450603485	-1.18005526065826	-2.32820892333984	0.112561620771885	0.331773847341537	0.0155988205224276
1.1186261177063	-1.17274904251099	-2.32456159591675	0.112202256917953	0.331802397966385	0.0151003766804934
1.12152457237244	-1.1755678653717	-2.31136703491211	0.111925773322582	0.331999748945236	0.0148173617199063
1.12088871002197	-1.17372298240662	-2.3184928894043	0.111623473465443	0.332018047571182	0.0145743926987052
1.12228775024414	-1.17481780052185	-2.31259799003601	0.111307919025421	0.332380414009094	0.0144001431763172
1.11095988750458	-1.17851638793945	-2.31648111343384	0.111111223697662	0.332476854324341	0.0142185855656862
1.10859954357147	-1.16942703723907	-2.3239004611969	0.110922090709209	0.332839787006378	0.0138522563502192
1.09636402130127	-1.17243409156799	-2.33275389671326	0.110809944570065	0.33306011557579	0.0134997023269534
1.08771240711212	-1.16453611850739	-2.32878494262695	0.11073974519968	0.333355247974396	0.0131771853193641
1.08060801029205	-1.16681587696075	-2.33770728111267	0.110831551253796	0.33356437087059	0.0129783358424902
1.08115196228027	-1.16396284103394	-2.33832001686096	0.110881961882114	0.333690971136093	0.0128938723355532
1.08192193508148	-1.16687619686127	-2.33970236778259	0.110970288515091	0.334038436412811	0.0129633601754904
1.07982861995697	-1.16355335712433	-2.33678698539734	0.111041285097599	0.334168016910553	0.0131237106397748
1.08664441108704	-1.16027545928955	-2.33243727684021	0.111260369420052	0.33440837264061	0.0134172486141324
1.08491516113281	-1.16136336326599	-2.34078478813171	0.111367158591747	0.334470719099045	0.0137846302241087
1.09402334690094	-1.15228581428528	-2.3303050994873	0.111472204327583	0.334606319665909	0.0142328757792711
1.09065163135529	-1.15913271903992	-2.3427267074585	0.111716985702515	0.334557712078094	0.0146060483530164
1.0958776473999	-1.15769827365875	-2.33777284622192	0.111796155571938	0.334736049175262	0.014909652993083
1.08547365665436	-1.1659289598465	-2.34664034843445	0.112162165343761	0.334782391786575	0.0150166964158416
1.08906924724579	-1.16347551345825	-2.34334421157837	0.112469986081123	0.33461058139801	0.0148847000673413
1.07462275028229	-1.17236888408661	-2.35494232177734	0.112939491868019	0.33448052406311	0.0145644228905439
1.06931436061859	-1.1697553396225	-2.35764980316162	0.113366521894932	0.334363847970963	0.0142294093966484
1.06601178646088	-1.17890202999115	-2.36384057998657	0.113908313214779	0.334307551383972	0.0139415552839637
1.0641655921936	-1.18162846565247	-2.35813498497009	0.114376351237297	0.334019035100937	0.0136784063652158
1.06290280818939	-1.18757307529449	-2.35727834701538	0.114872239530087	0.333912163972855	0.0135947298258543
1.06699061393738	-1.18388056755066	-2.35263299942017	0.115314424037933	0.333761781454086	0.0134562542662024
1.06921815872192	-1.19362819194794	-2.35827159881592	0.115720525383949	0.333735078573227	0.0133941974490881
1.06777596473694	-1.1943222284317	-2.35452651977539	0.116001658141613	0.333579808473587	0.0133285755291581
1.07102739810944	-1.19915747642517	-2.35623693466187	0.11640852689743	0.333658069372177	0.0132242096588016
1.06465172767639	-1.20399713516235	-2.35329174995422	0.116712920367718	0.33344179391861	0.0127737391740084
1.07734262943268	-1.21160531044006	-2.35293006896973	0.116951048374176	0.333504289388657	0.0122275678440928
1.07158887386322	-1.22662949562073	-2.35898113250732	0.11722082644701	0.333411186933517	0.0114191109314561
1.07627284526825	-1.23340702056885	-2.35573053359985	0.117471240460873	0.333451122045517	0.0105500044301152
1.07089567184448	-1.24610710144043	-2.35943675041199	0.117658063769341	0.333307862281799	0.0095529817044735
1.07355964183807	-1.24799525737762	-2.36037826538086	0.117836996912956	0.333457171916962	0.00856438931077719
1.07800042629242	-1.25898718833923	-2.3593692779541	0.118040144443512	0.333495885133743	0.00769055774435401
1.07305157184601	-1.25916504859924	-2.35733151435852	0.118071004748344	0.333690255880356	0.0068635088391602
1.07920169830322	-1.26376914978027	-2.36028409004211	0.118127763271332	0.334011048078537	0.00621063867583871
1.07911610603333	-1.26734375953674	-2.36473321914673	0.11812761425972	0.334200322628021	0.00565426703542471
1.08454871177673	-1.26992356777191	-2.36469841003418	0.117939658463001	0.334659814834595	0.00516950478777289
1.07810342311859	-1.27321290969849	-2.36645412445068	0.117899790406227	0.335163623094559	0.00474445568397641
1.07972586154938	-1.26850199699402	-2.36942076683044	0.117751404643059	0.335433006286621	0.00419808086007833
1.08170664310455	-1.27562713623047	-2.37155628204346	0.117471754550934	0.336045980453491	0.00367225240916014
1.07302439212799	-1.2773050069809	-2.3763735294342	0.117309965193272	0.336523830890656	0.00311396084725857
1.06889748573303	-1.27259886264801	-2.3788001537323	0.117254495620728	0.337005615234375	0.00262695853598416
1.05713713169098	-1.27403557300568	-2.38390326499939	0.117099352180958	0.33745202422142	0.00216002715751529
1.05480337142944	-1.26419281959534	-2.3908360004425	0.116925872862339	0.337944000959396	0.00184231728781015
1.05106222629547	-1.25786864757538	-2.39380788803101	0.116737134754658	0.338539123535156	0.00169240799732506
1.03965437412262	-1.25033593177795	-2.39060926437378	0.116534002125263	0.338968843221664	0.00180394132621586
1.03811800479889	-1.23955404758453	-2.38784623146057	0.11634087562561	0.33953395485878	0.00205012876540422
1.02992844581604	-1.23399174213409	-2.39548683166504	0.116082601249218	0.339944541454315	0.00253277155570686
1.02874207496643	-1.21639573574066	-2.3933048248291	0.115693964064121	0.340389668941498	0.00298113189637661
1.01614892482758	-1.21092224121094	-2.39830660820007	0.115496464073658	0.340684026479721	0.00353032350540161
1.01152098178864	-1.19767904281616	-2.39096713066101	0.11524586379528	0.340936690568924	0.00402046274393797
1.00225973129272	-1.194983959198	-2.39808773994446	0.115136057138443	0.341072499752045	0.00449435319751501
0.995004832744598	-1.18502330780029	-2.40356540679932	0.114982053637505	0.341170281171799	0.00484468042850494
0.983693301677704	-1.17913663387299	-2.40640377998352	0.114997535943985	0.341225147247314	0.00527146738022566
0.97215735912323	-1.16139006614685	-2.39749526977539	0.114973835647106	0.340894758701324	0.00570408208295703
0.964496850967407	-1.14727544784546	-2.40799188613892	0.115145944058895	0.340774446725845	0.00645533856004477
0.955128192901611	-1.13180637359619	-2.39365363121033	0.115198761224747	0.34025302529335	0.00736783957108855
0.957674086093903	-1.11492574214935	-2.39092326164246	0.115162782371044	0.340002685785294	0.00862769782543182
0.948751866817474	-1.0997029542923	-2.3807201385498	0.115207247436047	0.339568287134171	0.00997840706259012
0.947933793067932	-1.07611954212189	-2.37206292152405	0.115351535379887	0.33918571472168	0.0113872494548559
0.934145927429199	-1.06350576877594	-2.37843012809753	0.115406095981598	0.338711827993393	0.0127551564946771
0.930368900299072	-1.04246199131012	-2.37896800041199	0.115390181541443	0.338371843099594	0.0139832682907581
0.914164066314697	-1.03866958618164	-2.38593578338623	0.115592628717422	0.33764436841011	0.0150301204994321
0.906691193580627	-1.02455222606659	-2.37164688110352	0.115688048303127	0.337230503559113	0.0159169379621744
0.891932249069214	-1.01963031291962	-2.36837482452393	0.116078965365887	0.336540371179581	0.0165834482759237
0.884899199008942	-1.00675916671753	-2.36226844787598	0.116295047104359	0.335807412862778	0.0170345641672611
0.871530473232269	-1.00345468521118	-2.35772085189819	0.116639085114002	0.335040777921677	0.0174940582364798
0.864874958992004	-0.993516147136688	-2.35489320755005	0.11692126095295	0.334287405014038	0.017900999635458
0.85807853937149	-0.993592917919159	-2.3522846698761	0.117334701120853	0.333638459444046	0.018406618386507
0.851422250270844	-0.984811007976532	-2.34565210342407	0.117648422718048	0.332837760448456	0.0189584027975798
0.845868587493896	-0.977586448192596	-2.3439347743988	0.118086308240891	0.332223355770111	0.0195630751550198
0.850368618965149	-0.968459248542786	-2.33950471878052	0.118304803967476	0.331490218639374	0.0201185997575521
0.847804307937622	-0.970071613788605	-2.34194922447205	0.118671014904976	0.330933928489685	0.0206682421267033
0.848732113838196	-0.968387544155121	-2.33176445960999	0.118949800729752	0.330253213644028	0.021095072850585
0.854747295379639	-0.965345084667206	-2.32652306556702	0.119405932724476	0.329766541719437	0.0215025134384632
0.854484021663666	-0.96508663892746	-2.31524085998535	0.119616307318211	0.329151719808578	0.0215210728347301
0.860040545463562	-0.966007173061371	-2.31498742103577	0.120025902986526	0.328869968652725	0.0215815901756287
0.852235019207001	-0.966247916221619	-2.32411599159241	0.120361000299454	0.328369140625	0.0215106680989265
0.852759540081024	-0.966404318809509	-2.32645297050476	0.120670318603516	0.328356206417084	0.0213985368609428
0.844236373901367	-0.966659486293793	-2.32709813117981	0.121048398315907	0.328161120414734	0.0212456434965134
0.844467163085938	-0.96500825881958	-2.33637261390686	0.12135124951601	0.328265815973282	0.0210637748241425
0.840029895305634	-0.965835690498352	-2.3410062789917	0.121734350919724	0.328275263309479	0.0208096224814653
0.844950556755066	-0.970304548740387	-2.34930157661438	0.12201701849699	0.328756660223007	0.020622294396162
0.839357554912567	-0.977190554141998	-2.34677624702454	0.122305177152157	0.328987687826157	0.0204245429486036
0.843006730079651	-0.978876948356628	-2.35014653205872	0.12271536886692	0.329539775848389	0.0201714150607586
0.833367705345154	-0.984783172607422	-2.35964035987854	0.123074784874916	0.330011665821075	0.0197546128183603
0.837432503700256	-0.981024026870728	-2.37208271026611	0.123450711369514	0.330775231122971	0.0192899499088526
0.831051051616669	-0.988288402557373	-2.38008856773376	0.123711057007313	0.331398248672485	0.0187927670776844
0.834855318069458	-0.994503557682037	-2.38417434692383	0.123887903988361	0.332368224859238	0.0183693878352642
0.831490933895111	-0.997039258480072	-2.40388202667236	0.12436393648386	0.333216100931168	0.0179677456617355
0.839213788509369	-0.995421230792999	-2.40835428237915	0.124565921723843	0.334277033805847	0.0175647605210543
0.828165173530579	-1.0027060508728	-2.42373394966125	0.124860100448132	0.335310131311417	0.0172398891299963
0.831728994846344	-0.993531227111816	-2.4363739490509	0.125129505991936	0.336464732885361	0.0169009808450937
0.837917923927307	-0.979084432125092	-2.44592714309692	0.125676915049553	0.337901949882507	0.0173972900956869
0.815362632274628	-0.989512979984283	-2.45306968688965	0.125646591186523	0.339002996683121	0.0169257987290621
0.821908354759216	-0.966708242893219	-2.46357274055481	0.126197353005409	0.340543121099472	0.0176269635558128
0.826205909252167	-0.954756557941437	-2.47111916542053	0.125861421227455	0.341914236545563	0.0173658691346645
0.824658811092377	-0.95817369222641	-2.48578977584839	0.12602610886097	0.343200296163559	0.017811756581068
0.842236757278442	-0.931210398674011	-2.48531222343445	0.125877946615219	0.344924002885818	0.0187543500214815
0.834360003471375	-0.943557977676392	-2.49832773208618	0.125538036227226	0.346181631088257	0.0189597047865391
0.834708988666534	-0.937199532985687	-2.52392911911011	0.125563472509384	0.347979128360748	0.0195478852838278
0.843655228614807	-0.9195237159729	-2.53230857849121	0.125414729118347	0.349401444196701	0.0197299867868423
0.829998314380646	-0.909024000167847	-2.54602861404419	0.125033721327782	0.350845485925674	0.0195733476430178
0.831912279129028	-0.898517191410065	-2.56581687927246	0.124699428677559	0.352756202220917	0.0193220321089029
0.805036902427673	-0.912184178829193	-2.563716173172	0.12426982820034	0.353998422622681	0.0186683312058449
0.805628061294556	-0.918841302394867	-2.57057309150696	0.124049000442028	0.355626732110977	0.0180139988660812
0.802519917488098	-0.909323573112488	-2.59508228302002	0.123928785324097	0.357255727052689	0.0175277683883905
0.78888475894928	-0.904834866523743	-2.59502696990967	0.123548977077007	0.358778744935989	0.0166621580719948
0.796703398227692	-0.916224181652069	-2.62859010696411	0.123370230197906	0.360389143228531	0.0160818360745907
0.773109138011932	-0.917381465435028	-2.64617252349854	0.123362690210342	0.362106949090958	0.0156901367008686
0.782707750797272	-0.90483546257019	-2.65151715278625	0.123134799301624	0.363650649785995	0.0152537701651454
0.775422513484955	-0.907643377780914	-2.66070508956909	0.123018272221088	0.365059852600098	0.0148570006713271
0.770991861820221	-0.920696198940277	-2.67859435081482	0.123174995183945	0.366682380437851	0.0143908988684416
0.776786625385284	-0.921034455299377	-2.67579698562622	0.123050898313522	0.368129044771194	0.0136548178270459
0.764313995838165	-0.934651851654053	-2.70110416412354	0.123169861733913	0.369525164365768	0.0126440552994609
0.764073848724365	-0.938305199146271	-2.72349667549133	0.123554915189743	0.371206820011139	0.0116435922682285
0.760036051273346	-0.93104612827301	-2.73914098739624	0.123740293085575	0.37264695763588	0.0105730891227722
0.746420681476593	-0.935364961624146	-2.75438904762268	0.123983576893806	0.373840063810349	0.00979776680469513
0.756468057632446	-0.941389560699463	-2.75828242301941	0.124261304736137	0.375510901212692	0.0095685301348567
0.741871535778046	-0.941346764564514	-2.77191758155823	0.124394252896309	0.376849293708801	0.00934896524995565
0.763753592967987	-0.944893300533295	-2.79143619537354	0.124799743294716	0.378249853849411	0.0102572999894619
0.785795271396637	-0.943820357322693	-2.79534459114075	0.124853678047657	0.379622399806976	0.0104774311184883
0.797544956207275	-0.956738531589508	-2.799635887146	0.124956421554089	0.381123214960098	0.0106098391115665
0.778440415859222	-0.976364254951477	-2.80474495887756	0.125337675213814	0.381870776414871	0.0106368130072951
0.797268211841583	-0.977443993091583	-2.82241606712341	0.125967741012573	0.382930606603622	0.0101529378443956
0.805707097053528	-0.955088376998901	-2.82699465751648	0.126150265336037	0.383930385112762	0.00995946489274502
0.803023457527161	-0.977145254611969	-2.84251260757446	0.126450031995773	0.384593188762665	0.00946924276649952
0.809739172458649	-0.987861275672913	-2.84120440483093	0.126991331577301	0.385386228561401	0.00932589545845985
0.813999533653259	-1.00056028366089	-2.86286091804504	0.127490222454071	0.386290639638901	0.00936727784574032
0.827787816524506	-0.991756021976471	-2.85395050048828	0.127707943320274	0.386964052915573	0.00912013184279203
0.831529498100281	-0.997309923171997	-2.86307597160339	0.127991214394569	0.387455523014069	0.00892533920705318
0.8107008934021	-1.00446403026581	-2.86201190948486	0.128466993570328	0.388055413961411	0.00899938400834799
0.82379424571991	-1.01920664310455	-2.88111138343811	0.128714367747307	0.388684630393982	0.00896817911416292
0.828902721405029	-1.01691710948944	-2.86370396614075	0.128887951374054	0.388953477144241	0.0086868479847908
0.838815033435822	-1.02694606781006	-2.88694906234741	0.129256457090378	0.389428347349167	0.00838545151054859
0.836847603321075	-1.04566538333893	-2.8948175907135	0.129522621631622	0.389933794736862	0.00824849121272564
0.840669691562653	-1.04360663890839	-2.89281868934631	0.129726052284241	0.390099257230759	0.00781109556555748
0.855888366699219	-1.03914153575897	-2.88846898078918	0.129915744066238	0.390409171581268	0.00750161614269018
0.841333389282227	-1.05582988262177	-2.88854002952576	0.12993885576725	0.39056521654129	0.00687164952978492
0.842898726463318	-1.07853329181671	-2.88313579559326	0.130186259746552	0.390566557645798	0.00644260179251432
0.854281783103943	-1.08062386512756	-2.89224672317505	0.130317032337189	0.39070338010788	0.00582489930093288
0.855616390705109	-1.08351385593414	-2.88475656509399	0.130398213863373	0.39089035987854	0.00514778308570385
0.85561603307724	-1.09622943401337	-2.89123392105103	0.130320817232132	0.390862703323364	0.00436143158003688
0.842715799808502	-1.1057870388031	-2.890141248703	0.130441725254059	0.390615969896317	0.00353920483030379
0.845141887664795	-1.11853456497192	-2.8956663608551	0.130547896027565	0.390766680240631	0.00278566684573889
0.858237981796265	-1.13538777828217	-2.88915967941284	0.130549699068069	0.390512257814407	0.00194718246348202
0.870513796806335	-1.13624227046967	-2.871013879776	0.130428150296211	0.390331238508224	0.00112934689968824
0.878617286682129	-1.1548547744751	-2.87693786621094	0.130409866571426	0.390000820159912	0.000534143706317991
0.877535343170166	-1.17214107513428	-2.87425589561462	0.130364388227463	0.389843851327896	-0.000150103558553383
0.890002191066742	-1.18093168735504	-2.87419080734253	0.130411088466644	0.38962596654892	-0.00087288866052404
0.898928642272949	-1.18733441829681	-2.86960315704346	0.130249246954918	0.389505743980408	-0.00156627770047635
0.89715963602066	-1.19694578647614	-2.87858724594116	0.130216225981712	0.389170348644257	-0.00237544882111251
0.894370317459106	-1.20472061634064	-2.87264227867126	0.130292862653732	0.389017045497894	-0.00315779470838606
0.904757678508759	-1.20690429210663	-2.8716881275177	0.130245253443718	0.388847529888153	-0.00385770271532238
0.910075008869171	-1.20536541938782	-2.86765885353088	0.130260333418846	0.388705521821976	-0.004457151517272
0.906175851821899	-1.22130632400513	-2.86195087432861	0.130221322178841	0.388590127229691	-0.00495969271287322
0.915903270244598	-1.21847403049469	-2.86892104148865	0.130189761519432	0.38856053352356	-0.00544221699237823
0.929066300392151	-1.21764600276947	-2.85403037071228	0.130060479044914	0.388570934534073	-0.00578335439786315
0.929573059082031	-1.22330856323242	-2.86080050468445	0.129783794283867	0.388347148895264	-0.0062959142960608
0.928032696247101	-1.23689270019531	-2.85927128791809	0.129802316427231	0.388378173112869	-0.00664112204685807
0.935286223888397	-1.23369300365448	-2.86137771606445	0.129767239093781	0.388485968112946	-0.00703986175358295
0.938574314117432	-1.22974693775177	-2.8534722328186	0.129488483071327	0.388330280780792	-0.00763711472973228
0.929869890213013	-1.23711752891541	-2.85655117034912	0.129361540079117	0.388195216655731	-0.00814302731305361
0.935533225536346	-1.23598980903625	-2.85939192771912	0.129267245531082	0.388296365737915	-0.00853031314909458
0.932237148284912	-1.23447299003601	-2.84709596633911	0.128994405269623	0.388150870800018	-0.008974839001894
0.927096247673035	-1.23452866077423	-2.85737800598145	0.128803551197052	0.387983322143555	-0.00931900553405285
0.932277858257294	-1.22773933410645	-2.84984612464905	0.128506377339363	0.388114780187607	-0.00952296331524849
0.927744507789612	-1.21979451179504	-2.8433575630188	0.128228649497032	0.387901067733765	-0.00973824318498373
0.924746811389923	-1.22117233276367	-2.85200071334839	0.127969712018967	0.387789487838745	-0.00984827894717455
0.927840769290924	-1.2147204875946	-2.84072828292847	0.127570360898972	0.387757450342178	-0.00987526029348373
0.925219476222992	-1.20688557624817	-2.84337830543518	0.127123862504959	0.387614458799362	-0.00997393950819969
0.912328541278839	-1.20446002483368	-2.83125901222229	0.126703128218651	0.387240439653397	-0.0100363297387958
0.909144520759583	-1.20145130157471	-2.8409411907196	0.126403033733368	0.386951804161072	-0.0100642666220665
0.908892929553986	-1.18846201896667	-2.82808017730713	0.125890225172043	0.386610448360443	-0.0101680476218462
0.892532169818878	-1.18611121177673	-2.82111501693726	0.12556391954422	0.386045813560486	-0.0101918391883373
0.896056234836578	-1.17777848243713	-2.82010197639465	0.1250891238451	0.385685741901398	-0.0101819457486272
0.887272238731384	-1.17026221752167	-2.81007122993469	0.124617643654346	0.385097622871399	-0.0100921364501119
0.872826993465424	-1.16296756267548	-2.80445647239685	0.124303407967091	0.384434551000595	-0.0100541282445192
0.870230436325073	-1.14771330356598	-2.79663181304932	0.12392346560955	0.383956640958786	-0.00979156699031591
0.85700935125351	-1.14144647121429	-2.79199910163879	0.123398661613464	0.38315412402153	-0.00947110448032618
0.858310163021088	-1.12854671478271	-2.78226184844971	0.123015888035297	0.382498741149902	-0.009012202732265
0.850774347782135	-1.11856782436371	-2.77117705345154	0.122485153377056	0.381555765867233	-0.00870227534323931
0.846126735210419	-1.11609470844269	-2.76814675331116	0.122092291712761	0.380799800157547	-0.00816652458161116
0.848013043403625	-1.10198855400085	-2.75402641296387	0.121652647852898	0.379948049783707	-0.00778420548886061
0.835489213466644	-1.09516000747681	-2.74780869483948	0.121236056089401	0.378923386335373	-0.00743999285623431
0.830105423927307	-1.08315932750702	-2.73607182502747	0.120929457247257	0.378070056438446	-0.00693108839914203
0.821368515491486	-1.06424629688263	-2.72305107116699	0.120498061180115	0.376993477344513	-0.00658110994845629
0.810583174228668	-1.05997586250305	-2.7179913520813	0.120112575590611	0.37603771686554	-0.00614382326602936
0.811491370201111	-1.03891253471375	-2.70302844047546	0.119665145874023	0.375071376562119	-0.0055031948722899
0.802523076534271	-1.02701270580292	-2.69119119644165	0.119330808520317	0.373910516500473	-0.00509660923853517
0.794364929199219	-1.0240136384964	-2.68668651580811	0.118920594453812	0.37293741106987	-0.00442175613716245
0.789978742599487	-1.00341641902924	-2.67454648017883	0.118561513721943	0.371944576501846	-0.0038147100713104
0.777716279029846	-1.00123417377472	-2.65835094451904	0.118270002305508	0.370866239070892	-0.0033327960409224
0.776196599006653	-0.989035665988922	-2.64984059333801	0.117880940437317	0.369935542345047	-0.0028341724537313
0.761231541633606	-0.978962957859039	-2.63989996910095	0.11764620244503	0.368769824504852	-0.0024287118576467
0.761161029338837	-0.970341265201569	-2.62924432754517	0.117269344627857	0.367814749479294	-0.00211965665221214
0.753721117973328	-0.968313753604889	-2.62366127967834	0.116976641118526	0.366721153259277	-0.00185755826532841
0.752883732318878	-0.962508797645569	-2.61986517906189	0.116649016737938	0.365739285945892	-0.00157020334154367
0.744043827056885	-0.954695522785187	-2.60229229927063	0.116330035030842	0.364726454019547	-0.00126358272973448
0.745833039283752	-0.950012147426605	-2.58729982376099	0.116149485111237	0.363848388195038	-0.00099098589271307
0.737755656242371	-0.943023085594177	-2.58226776123047	0.115837231278419	0.362853974103928	-0.000791449972894043
0.735939621925354	-0.943992853164673	-2.57816171646118	0.115651987493038	0.362042993307114	-0.000460525538073853
0.739176869392395	-0.934548020362854	-2.56603622436523	0.115386672317982	0.361172527074814	-0.000231530299060978
0.733084142208099	-0.936976552009583	-2.56276082992554	0.115381047129631	0.360201388597488	-0.000142852426506579
0.733761370182037	-0.935215711593628	-2.55282115936279	0.115209572017193	0.359557688236237	-5.7344172091689E-05
0.705138087272644	-0.918178021907806	-2.54240274429321	0.115176513791084	0.358809918165207	-0.000268786418018863
0.721111357212067	-0.921952545642853	-2.55213499069214	0.115218989551067	0.358175545930862	0.000404599704779685
0.745126962661743	-0.907937407493591	-2.54335308074951	0.114907905459404	0.357354372739792	0.00112225126940757
0.756803452968597	-0.953858613967896	-2.53805303573608	0.114968553185463	0.356989026069641	0.000661229132674634
0.720678687095642	-0.953916430473328	-2.53119587898254	0.115257523953915	0.356237322092056	0.000918923178687692
0.758547723293304	-0.932024300098419	-2.52177143096924	0.115245588123798	0.355563282966614	3.77299511455931E-05
0.743885159492493	-0.876225650310516	-2.52068781852722	0.115283794701099	0.355434656143188	0.000544473761692643
0.735121130943298	-0.929778277873993	-2.51412343978882	0.114998862147331	0.354886651039124	0.000890424300450832
0.748108744621277	-0.921512842178345	-2.50633788108826	0.115433126688004	0.35456320643425	0.00173079781234264
0.767836570739746	-0.914931833744049	-2.50302696228027	0.115469612181187	0.354456871747971	0.00216374103911221
0.77742063999176	-0.91212671995163	-2.52070713043213	0.115567982196808	0.354464173316956	0.00243843556381762
0.771772027015686	-0.909074306488037	-2.51169109344482	0.115460582077503	0.354227215051651	0.00240358174778521
0.753330290317535	-0.908312499523163	-2.51460385322571	0.115853548049927	0.354137450456619	0.00306955515407026
0.755959808826447	-0.909786999225616	-2.51410126686096	0.11592635512352	0.354124665260315	0.00301888794638217
0.768233239650726	-0.905316531658173	-2.49826264381409	0.115853346884251	0.353834897279739	0.0027040564455092
0.769194483757019	-0.912179052829742	-2.50710153579712	0.116336360573769	0.353929758071899	0.00270972447469831
0.784687459468842	-0.930500984191895	-2.5316367149353	0.116512514650822	0.354217171669006	0.00292773707769811
0.767138004302979	-0.903782665729523	-2.50755405426025	0.116574421525002	0.354081153869629	0.0027570934034884
0.784185707569122	-0.903689205646515	-2.51324486732483	0.116656512022018	0.35407966375351	0.00290083256550133
0.768007338047028	-0.909131944179535	-2.52195167541504	0.116765357553959	0.354548245668411	0.00338649121113122
0.775746881961823	-0.927303373813629	-2.51866769790649	0.117002449929714	0.354550391435623	0.00360853224992752
0.789154469966888	-0.899202227592468	-2.50636029243469	0.117054127156734	0.354621320962906	0.00358475814573467
0.787165582180023	-0.909975409507751	-2.52689218521118	0.117096953094006	0.355041772127151	0.00355492485687137
0.783406913280487	-0.927044153213501	-2.53208780288696	0.117321908473969	0.35527428984642	0.00368720944970846
0.773165583610535	-0.922413408756256	-2.51853513717651	0.117459803819656	0.355145156383514	0.00329899275675416
0.777419924736023	-0.912137091159821	-2.53164744377136	0.117541313171387	0.355426460504532	0.00311505142599344
0.778841018676758	-0.923490524291992	-2.52868151664734	0.117599532008171	0.35567632317543	0.00278055272065103
0.7756267786026	-0.931508004665375	-2.53153872489929	0.117764033377171	0.355539590120316	0.00253346213139594
0.772777318954468	-0.93615460395813	-2.5324809551239	0.11799643188715	0.355860024690628	0.00248238095082343
0.780419290065765	-0.929562866687775	-2.53536224365234	0.118054881691933	0.356007516384125	0.00242613325826824
0.770685493946075	-0.930863082408905	-2.53286099433899	0.118057526648045	0.355966180562973	0.00225507933646441
0.77458393573761	-0.929231762886047	-2.5360791683197	0.118086338043213	0.356350898742676	0.00227868114598095
0.760837197303772	-0.943130910396576	-2.54738712310791	0.1184186860919	0.356515198945999	0.00233164918608963
0.769667685031891	-0.934643924236298	-2.53166365623474	0.118490055203438	0.356508672237396	0.00216944958083332
0.765636265277863	-0.938139259815216	-2.54339742660522	0.118552662432194	0.356677949428558	0.00194936303887516
0.759630799293518	-0.942394495010376	-2.55476140975952	0.11880636960268	0.356982797384262	0.00176337524317205
0.757678925991058	-0.955526530742645	-2.55167007446289	0.119093492627144	0.357118993997574	0.00164034008048475
0.760004758834839	-0.944387435913086	-2.5404167175293	0.11918793618679	0.357049256563187	0.00131576450075954
0.75904506444931	-0.946419179439545	-2.55547785758972	0.119512557983398	0.357415527105331	0.00120879663154483
0.759413421154022	-0.9557004570961	-2.54786491394043	0.119643814861774	0.357417583465576	0.00110178790055215
0.757174670696259	-0.967265427112579	-2.55497193336487	0.119975246489048	0.357415944337845	0.00110338150989264
0.767180621623993	-0.950540840625763	-2.54933857917786	0.120239853858948	0.357685506343842	0.00113586173392832
0.762443363666534	-0.96014791727066	-2.55784869194031	0.12048751115799	0.357692778110504	0.000984294340014458
0.762089014053345	-0.972182393074036	-2.5600049495697	0.120849922299385	0.357985764741898	0.00100422580726445
0.759060680866241	-0.968319535255432	-2.56971883773804	0.121205478906631	0.357944548130035	0.00103492080233991
0.742420554161072	-0.946666598320007	-2.56834101676941	0.121684022247791	0.358298510313034	0.000825756345875561
0.75820779800415	-0.951734662055969	-2.57586240768433	0.121929906308651	0.35824528336525	0.00124810670968145
0.7782843708992	-0.952328741550446	-2.57973861694336	0.12226914614439	0.358633458614349	0.00230033881962299
0.784553170204163	-0.993945181369781	-2.59183597564697	0.122811615467072	0.358708649873734	0.00205283984541893
0.757266223430634	-0.970298171043396	-2.57080149650574	0.12337813526392	0.358788102865219	0.00234483066014946
0.796911656856537	-0.961852490901947	-2.5813262462616	0.123569637537003	0.358800083398819	0.00129202369134873
0.76843398809433	-0.931036353111267	-2.58736205101013	0.123973272740841	0.359540611505508	0.00205507944338024
0.758978009223938	-0.99841845035553	-2.5933313369751	0.124148353934288	0.359520614147186	0.00182595779187977
0.780393064022064	-0.963530838489532	-2.60375452041626	0.125086173415184	0.359720021486282	0.00218991213478148
0.772923588752747	-0.951067507266998	-2.6005322933197	0.125255107879639	0.360212355852127	0.00182637735269964
0.787100613117218	-0.975631833076477	-2.62777376174927	0.125574707984924	0.36076682806015	0.00188998179510236
0.765864968299866	-0.980352461338043	-2.62010931968689	0.126053646206856	0.361005127429962	0.00185282411985099
0.763942062854767	-0.955792248249054	-2.62464499473572	0.126695364713669	0.361250907182693	0.00220671249553561
0.766908884048462	-0.960425972938538	-2.63673686981201	0.126882925629616	0.361771374940872	0.00196722126565874
0.766095459461212	-0.967821538448334	-2.62201929092407	0.127187490463257	0.36201149225235	0.00182144693098962
0.760644376277924	-0.970788180828094	-2.64267086982727	0.127958223223686	0.362459748983383	0.00192242092452943
0.771675527095795	-0.970231473445892	-2.65907502174377	0.128282889723778	0.363121330738068	0.00223544053733349
0.757205784320831	-0.94489997625351	-2.64698386192322	0.128382325172424	0.36316591501236	0.00189765752293169
0.76252007484436	-0.955146551132202	-2.66349029541016	0.128880247473717	0.363717585802078	0.00221844646148384
0.747939825057983	-0.969196736812592	-2.66908431053162	0.129264324903488	0.364438831806183	0.00250403583049774
0.758070468902588	-0.956681251525879	-2.65940308570862	0.12957763671875	0.36434668302536	0.00238159252330661
0.75776869058609	-0.940248250961304	-2.65955448150635	0.129798576235771	0.364637464284897	0.00225553452037275
0.752368807792664	-0.963236510753632	-2.68531799316406	0.130151584744453	0.365348547697067	0.00211167591623962
0.740598559379578	-0.976004064083099	-2.68530035018921	0.130546495318413	0.365482181310654	0.0020670760422945
0.738673448562622	-0.94775253534317	-2.67190027236938	0.130810648202896	0.365473628044128	0.00153979961760342
0.740906536579132	-0.946419596672058	-2.688720703125	0.130844786763191	0.366010874509811	0.00125268788542598
0.720032751560211	-0.983574151992798	-2.69670176506042	0.131304010748863	0.366295397281647	0.0010618296219036
0.723470628261566	-0.969965100288391	-2.68648648262024	0.131615936756134	0.36637556552887	0.00093603041023016
0.723781108856201	-0.962107181549072	-2.69769597053528	0.131909474730492	0.36659649014473	0.00081202108412981
0.713951051235199	-0.972049355506897	-2.71301651000977	0.132268413901329	0.367034703493118	0.000813404854852706
0.70109611749649	-0.968367695808411	-2.69741106033325	0.132565557956696	0.366982638835907	0.000754229025915265
0.720106363296509	-0.953778386116028	-2.71530175209045	0.132990211248398	0.367074996232986	0.00219334429129958
0.690732657909393	-0.965649604797363	-2.71426630020142	0.133376821875572	0.367336839437485	0.00138878519646823
0.691999673843384	-0.970369338989258	-2.7180860042572	0.13392262160778	0.367661744356155	0.00202941312454641
0.680524945259094	-0.954225122928619	-2.70652651786804	0.134059399366379	0.367313086986542	0.00176867633126676
0.699753284454346	-0.946682155132294	-2.728675365448	0.134740114212036	0.368029922246933	0.00235986080951989
0.679312586784363	-0.952419936656952	-2.71435451507568	0.13452522456646	0.367698073387146	0.00279621314257383
0.67173033952713	-0.966838240623474	-2.73371291160584	0.135298013687134	0.367838144302368	0.00293817766942084
0.674221634864807	-0.948801100254059	-2.73856830596924	0.135798096656799	0.36820974946022	0.0033901531714946
0.673580288887024	-0.962130188941956	-2.74454307556152	0.13634966313839	0.368011146783829	0.00344336591660976
0.663734793663025	-0.94135195016861	-2.7423689365387	0.136710539460182	0.368217617273331	0.00353002641350031
0.664759278297424	-0.958356201648712	-2.75293159484863	0.137284114956856	0.368207514286041	0.00380549789406359
0.655316472053528	-0.947557210922241	-2.74318194389343	0.137849882245064	0.368460297584534	0.00447256118059158
0.66124439239502	-0.954234421253204	-2.75886940956116	0.138340219855309	0.368457943201065	0.0047250185161829
0.653943300247192	-0.93383914232254	-2.75335288047791	0.139049023389816	0.368390560150146	0.00504769198596478
0.594435274600983	-0.883209228515625	-2.75238251686096	0.140044316649437	0.369676411151886	0.00637278659269214
0.644450962543488	-0.912432432174683	-2.79769062995911	0.139908000826836	0.368784308433533	0.00761307822540402
0.662010371685028	-0.938947379589081	-2.77320528030396	0.14085978269577	0.368529379367828	0.00888079591095448
0.691751182079315	-0.901014447212219	-2.75620126724243	0.141192436218262	0.369241625070572	0.00960696488618851
0.703157603740692	-0.931396126747131	-2.7188937664032	0.140769228339195	0.368628054857254	0.00916984025388956
0.713093161582947	-0.95479953289032	-2.73695707321167	0.141639292240143	0.368463546037674	0.0101808570325375
0.691157102584839	-0.956237375736237	-2.77768397331238	0.142415881156921	0.368926584720612	0.00964038725942373
0.69231915473938	-0.89507269859314	-2.78435015678406	0.142728239297867	0.368829280138016	0.0100321862846613
0.678486704826355	-0.91645735502243	-2.79170060157776	0.142871171236038	0.369172155857086	0.00905305426567793
0.652669131755829	-0.914982080459595	-2.79655122756958	0.143399715423584	0.369656562805176	0.00947973225265741
0.677507162094116	-0.946563124656677	-2.79652667045593	0.143647789955139	0.369569718837738	0.00968122854828835
0.697995543479919	-0.920661807060242	-2.79288411140442	0.144124656915665	0.369832366704941	0.0100526623427868
0.685113310813904	-0.907253682613373	-2.77727484703064	0.144256666302681	0.370272487401962	0.0102903358638287
0.690286815166473	-0.933599829673767	-2.79964518547058	0.144758999347687	0.370430707931519	0.0107149854302406
0.660727143287659	-0.915742158889771	-2.78394675254822	0.144907996058464	0.370814383029938	0.0109198372811079
0.689090311527252	-0.919482469558716	-2.81299877166748	0.145350024104118	0.371090203523636	0.0111364666372538
0.680323660373688	-0.916846036911011	-2.80655598640442	0.145386248826981	0.371214807033539	0.0107617974281311
0.676302492618561	-0.921672403812408	-2.81469082832336	0.145648986101151	0.371708691120148	0.0109260715544224
0.663972198963165	-0.918700754642487	-2.81112504005432	0.145971715450287	0.371884793043137	0.0109706902876496
0.676396191120148	-0.922382533550262	-2.81701874732971	0.145983174443245	0.371944755315781	0.0111305713653564
0.636961936950684	-0.871913969516754	-2.81548261642456	0.146496832370758	0.37254935503006	0.011871594004333
0.622528672218323	-0.86822783946991	-2.83986306190491	0.146568343043327	0.372504830360413	0.0125087834894657
0.60228043794632	-0.874549031257629	-2.83998990058899	0.146795108914375	0.372538655996323	0.0132702561095357
0.66244113445282	-0.872161507606506	-2.84554600715637	0.146980732679367	0.372980207204819	0.0145477242767811
0.63764899969101	-0.8810795545578	-2.81245851516724	0.146396651864052	0.37284928560257	0.0138794481754303
0.671254813671112	-0.93389892578125	-2.78921127319336	0.146482706069946	0.372374176979065	0.0142585216090083
0.659926176071167	-0.923148632049561	-2.79994416236877	0.14717498421669	0.372921854257584	0.0139703415334225
0.653705418109894	-0.89335972070694	-2.83698463439941	0.147151812911034	0.372708380222321	0.0127766970545053
0.62509298324585	-0.876953721046448	-2.84009003639221	0.147089898586273	0.372641563415527	0.0122291594743729
0.592972874641418	-0.891294002532959	-2.8656964302063	0.147343933582306	0.373170435428619	0.0123369870707393
0.605765223503113	-0.89279305934906	-2.84323501586914	0.147371605038643	0.373109459877014	0.0126523999497294
0.615157544612885	-0.888808071613312	-2.82842803001404	0.14747679233551	0.372777253389359	0.0131390308961272
0.621513724327087	-0.889815747737885	-2.8267650604248	0.147728800773621	0.372777372598648	0.0133298048749566
0.615469634532928	-0.882955253124237	-2.83498239517212	0.148044764995575	0.372828274965286	0.0140105076134205
0.578798472881317	-0.87650603055954	-2.83873438835144	0.148343160748482	0.372813820838928	0.0143221989274025
0.588657736778259	-0.865325212478638	-2.84556531906128	0.148500308394432	0.372767895460129	0.014715283177793
0.572628378868103	-0.852838754653931	-2.83930397033691	0.148574516177177	0.37262898683548	0.0148292258381844
0.586195886135101	-0.860957086086273	-2.84253644943237	0.148898929357529	0.372473746538162	0.0150934606790543
0.57756781578064	-0.86499696969986	-2.83874869346619	0.149047404527664	0.372076719999313	0.0153924394398928
0.556544184684753	-0.859422385692596	-2.84629082679749	0.149489551782608	0.372150272130966	0.0158291347324848
0.523498177528381	-0.81451690196991	-2.84177780151367	0.1500473767519	0.372109860181808	0.0164992231875658
0.521690130233765	-0.826001524925232	-2.86580848693848	0.150186061859131	0.371424108743668	0.0178223699331284
0.533206343650818	-0.822969019412994	-2.86261534690857	0.15078017115593	0.371218204498291	0.018587950617075
0.555377602577209	-0.794334411621094	-2.85675358772278	0.15105015039444	0.370869606733322	0.0198810920119286
0.551187038421631	-0.819350004196167	-2.813969373703	0.150614306330681	0.370062232017517	0.0196386929601431
0.578310966491699	-0.873100936412811	-2.79042267799377	0.151116654276848	0.369409412145615	0.0208265203982592
0.599491238594055	-0.910019755363464	-2.82774615287781	0.151913806796074	0.36924222111702	0.020865723490715
0.61157637834549	-0.846094608306885	-2.84280776977539	0.152533635497093	0.368640244007111	0.0204639937728643
0.576668858528137	-0.831523060798645	-2.85304760932922	0.152690604329109	0.368233531713486	0.01910918392241
0.56722354888916	-0.850581526756287	-2.88223099708557	0.153249397873878	0.3686343729496	0.0189918894320726
0.576593995094299	-0.842333734035492	-2.85137438774109	0.153430119156837	0.368307143449783	0.0195922143757343
0.600009858608246	-0.873626828193665	-2.82988023757935	0.153889015316963	0.367952197790146	0.0201972685754299
0.627076089382172	-0.871171951293945	-2.82767128944397	0.154652759432793	0.367969512939453	0.0207661911845207
0.650581538677216	-0.879809498786926	-2.82853841781616	0.155120998620987	0.368200719356537	0.0208409503102303
0.637312173843384	-0.868553459644318	-2.84513688087463	0.155726209282875	0.368247538805008	0.0209916811436415
0.618209600448608	-0.881052196025848	-2.85361838340759	0.15625487267971	0.368220269680023	0.0208602398633957
0.623943269252777	-0.869530141353607	-2.85954689979553	0.156766936182976	0.368567615747452	0.0204130373895168
0.642521739006042	-0.87493884563446	-2.86529135704041	0.157078966498375	0.368888050317764	0.0202235579490662
0.618038356304169	-0.872628271579742	-2.85081839561462	0.157712861895561	0.36908558011055	0.0205007623881102
0.632661640644073	-0.886429488658905	-2.88623833656311	0.158348977565765	0.369260013103485	0.0212971549481153
0.650113999843597	-0.871881723403931	-2.87788915634155	0.158686965703964	0.369214981794357	0.0219376888126135
0.677078068256378	-0.887103080749512	-2.88740539550781	0.15914686024189	0.369469970464706	0.0227291267365217
0.672369003295898	-0.90334016084671	-2.87786507606506	0.159234493970871	0.369681924581528	0.0225796047598124
0.682070195674896	-0.929175198078156	-2.85615372657776	0.159484013915062	0.369569629430771	0.0227638669312
0.713683247566223	-0.945610046386719	-2.89008450508118	0.160243317484856	0.370025008916855	0.0223804078996181
0.712964773178101	-0.901676118373871	-2.88637208938599	0.160356715321541	0.370088279247284	0.0217530149966478
0.701577842235565	-0.911419034004211	-2.90807747840881	0.16060782968998	0.370298624038696	0.0210451241582632
0.675281524658203	-0.933618724346161	-2.916335105896	0.161030799150467	0.370682269334793	0.0207446999847889
0.685780346393585	-0.920827269554138	-2.91365766525269	0.161366075277328	0.371012896299362	0.0209696441888809
0.709214866161346	-0.934407591819763	-2.90974831581116	0.161507770419121	0.37127223610878	0.0209734067320824
0.718167185783386	-0.936241924762726	-2.90424013137817	0.161838635802269	0.371630012989044	0.021005054935813
0.716740190982819	-0.94352263212204	-2.90433287620544	0.162148535251617	0.371843278408051	0.0209946986287832
0.715117216110229	-0.941304802894592	-2.91579580307007	0.1625085324049	0.372051268815994	0.0211247745901346
0.712453544139862	-0.944998145103455	-2.92122650146484	0.162748426198959	0.372480571269989	0.0210819896310568
0.716326534748077	-0.947502613067627	-2.92901992797852	0.163023978471756	0.372883200645447	0.0208052899688482
0.713835537433624	-0.938913822174072	-2.93532752990723	0.163269221782684	0.372883975505829	0.0206424668431282
0.709660828113556	-0.944417238235474	-2.93784642219543	0.163426071405411	0.373034000396729	0.0206458475440741
0.713274776935577	-0.951595962047577	-2.94167590141296	0.163667812943459	0.373253405094147	0.020734803751111
0.719797611236572	-0.957631707191467	-2.93474912643433	0.163830503821373	0.373447626829147	0.0210392121225595
0.728292524814606	-0.950216710567474	-2.93778538703918	0.164068847894669	0.373645514249802	0.0213391464203596
0.735185742378235	-0.94732266664505	-2.93166351318359	0.164146259427071	0.37375620007515	0.0215965956449509
0.734971225261688	-0.946545422077179	-2.94000554084778	0.164250820875168	0.373886704444885	0.0216609109193087
0.724090397357941	-0.945422828197479	-2.95361995697021	0.164537012577057	0.373968929052353	0.021802369505167
0.719824373722076	-0.939504265785217	-2.95114374160767	0.164626061916351	0.374133497476578	0.0219750441610813
0.714738845825195	-0.938045024871826	-2.95392847061157	0.164751663804054	0.374247074127197	0.0220046024769545
0.68750524520874	-0.923596262931824	-2.96116948127747	0.164969757199287	0.374496936798096	0.0220484621822834
0.652951538562775	-0.889264106750488	-2.94916486740112	0.16533750295639	0.374617993831635	0.0230844430625439
0.672247767448425	-0.892407536506653	-2.9614896774292	0.165263906121254	0.374327331781387	0.0238235034048557
0.718212902545929	-0.949495851993561	-2.96928024291992	0.165040597319603	0.374140381813049	0.0240144152194262
0.713361322879791	-0.921913683414459	-2.92719292640686	0.165280416607857	0.374249756336212	0.0249626860022545
0.73302948474884	-0.955008864402771	-2.93989825248718	0.165342912077904	0.373985558748245	0.0240444354712963
0.716233193874359	-0.930382549762726	-2.94375276565552	0.165418654680252	0.373680830001831	0.0237890556454659
0.704771041870117	-0.902743399143219	-2.96708846092224	0.165677607059479	0.3736791908741	0.0240443926304579
0.68047034740448	-0.903570294380188	-2.97731328010559	0.165377497673035	0.373665362596512	0.0232556778937578
0.672554671764374	-0.929963052272797	-2.97158479690552	0.165622562170029	0.373698174953461	0.0239471308887005
0.697880625724792	-0.915681481361389	-2.96184349060059	0.165792256593704	0.373833745718002	0.0241026114672422
0.715000927448273	-0.92428457736969	-2.95747947692871	0.16567474603653	0.373837471008301	0.0243290290236473
0.708530366420746	-0.936869919300079	-2.97261118888855	0.166267871856689	0.37414613366127	0.0246588625013828
0.691214859485626	-0.905124664306641	-2.95449709892273	0.166318163275719	0.37373623251915	0.0242690332233906
0.695662498474121	-0.904881179332733	-2.96921753883362	0.16652412712574	0.374022275209427	0.0244534183293581
0.68272590637207	-0.919549942016602	-2.96496963500977	0.166658654808998	0.374229520559311	0.0239721722900867
0.700727641582489	-0.930860817432404	-2.9622848033905	0.166880160570145	0.374223679304123	0.0242580268532038
0.70759117603302	-0.910713911056519	-2.97673487663269	0.167038947343826	0.374485492706299	0.0240825470536947
0.718622863292694	-0.916296422481537	-2.9716944694519	0.167079448699951	0.37448838353157	0.0240788795053959
0.705807328224182	-0.930638432502747	-2.98181343078613	0.167286783456802	0.374816805124283	0.0242915228009224
0.713194012641907	-0.934498608112335	-2.98468279838562	0.167415112257004	0.374816924333572	0.024336701259017
0.729112446308136	-0.913917541503906	-2.97863602638245	0.167583152651787	0.375270366668701	0.0247269552201033
0.74135422706604	-0.922070443630219	-2.97514581680298	0.167494609951973	0.375348478555679	0.024556078016758
0.747184455394745	-0.933023869991302	-2.98540902137756	0.167558282613754	0.375476151704788	0.0248377416282892
0.736380517482758	-0.930055916309357	-2.98243856430054	0.167753964662552	0.375776469707489	0.0248304232954979
0.734439313411713	-0.909450352191925	-2.99617099761963	0.168078690767288	0.376144140958786	0.0248954985290766
0.722586035728455	-0.916964948177338	-3.00749945640564	0.168030083179474	0.376560389995575	0.024744126945734
0.726554811000824	-0.918370306491852	-2.99164342880249	0.167983591556549	0.376269400119781	0.0253093838691711
0.755675852298737	-0.917015910148621	-2.98750710487366	0.168099954724312	0.376801013946533	0.0255399774760008
0.764950096607208	-0.916916728019714	-2.98830103874207	0.167851269245148	0.37685838341713	0.0250028371810913
0.763900339603424	-0.948968112468719	-2.99307012557983	0.16799233853817	0.37717941403389	0.0255633071064949
0.743037343025208	-0.959829807281494	-3.00640678405762	0.16819529235363	0.377616614103317	0.0250284969806671
0.769162356853485	-0.911234438419342	-3.01409411430359	0.168583050370216	0.377887785434723	0.025384709239006
0.759537935256958	-0.87190717458725	-3.00110697746277	0.16775518655777	0.378165364265442	0.024660611525178
0.751920402050018	-0.946830868721008	-3.01288223266602	0.167711704969406	0.378321528434753	0.0246605016291142
0.74260550737381	-0.948345720767975	-3.02485108375549	0.168362095952034	0.378937602043152	0.0255843084305525
0.766579270362854	-0.907442510128021	-3.01448726654053	0.168113738298416	0.378826916217804	0.0254886578768492
0.785193979740143	-0.90194445848465	-3.02747297286987	0.167992249131203	0.379498958587646	0.0258142873644829
0.747846364974976	-0.930443406105042	-3.02113366127014	0.167917028069496	0.379773855209351	0.025530643761158
0.763400971889496	-0.92140144109726	-3.01588869094849	0.168021485209465	0.379874914884567	0.0263137966394424
0.76172661781311	-0.887333929538727	-3.01443576812744	0.167789056897163	0.380197882652283	0.026021609082818
0.77223414182663	-0.903235137462616	-3.0261492729187	0.167606219649315	0.380397230386734	0.0258012842386961
0.741893947124481	-0.918649971485138	-3.02847528457642	0.167607352137566	0.380759567022324	0.0259018689393997
0.748735845088959	-0.916158676147461	-3.02742743492126	0.167574569582939	0.380871891975403	0.0259548835456371
0.763220727443695	-0.880353331565857	-3.02796578407288	0.167403057217598	0.381148397922516	0.0262057427316904
0.746613800525665	-0.896258234977722	-3.02033615112305	0.16708242893219	0.381292879581451	0.0258380528539419
0.740325748920441	-0.908258020877838	-3.02451872825623	0.167181119322777	0.381450146436691	0.0264066532254219
0.74619048833847	-0.892049789428711	-3.02826881408691	0.167075604200363	0.38159766793251	0.0266846530139446
0.759315967559814	-0.872359752655029	-3.02724289894104	0.166901752352715	0.381901025772095	0.0269083548337221
0.74241441488266	-0.880127906799316	-3.03045916557312	0.166579455137253	0.382026314735413	0.0268787629902363
0.730513274669647	-0.883484899997711	-3.03301453590393	0.166617751121521	0.382189095020294	0.0273949708789587
0.732440650463104	-0.863754630088806	-3.03288865089417	0.166471675038338	0.38240197300911	0.0276639480143785
0.727887272834778	-0.861142158508301	-3.03677487373352	0.166213646531105	0.382364809513092	0.0276205129921436
0.715854227542877	-0.861556470394135	-3.03161644935608	0.16611647605896	0.382461190223694	0.0277632344514132
0.68563187122345	-0.855333745479584	-3.025066614151	0.166173979640007	0.382814198732376	0.0277774799615145
0.690326929092407	-0.853586733341217	-3.04308533668518	0.166035786271095	0.382849365472794	0.0278876181691885
0.699198842048645	-0.839150607585907	-3.01426696777344	0.165674179792404	0.382367819547653	0.028301639482379
0.716795444488525	-0.844122350215912	-3.03722429275513	0.165608391165733	0.382888972759247	0.0279117412865162
0.710299968719482	-0.850432574748993	-3.01163411140442	0.165188953280449	0.382919907569885	0.0279034338891506
0.698977053165436	-0.860533893108368	-3.01140022277832	0.16505029797554	0.382868260145187	0.0282483864575624
0.684715628623962	-0.871347427368164	-3.03357219696045	0.165121734142303	0.382990926504135	0.0276917666196823
0.704284131526947	-0.80265212059021	-3.03597021102905	0.165074124932289	0.38318794965744	0.0280943755060434
0.6815305352211	-0.828355312347412	-3.02499794960022	0.164255008101463	0.383157700300217	0.027142871171236
0.669654965400696	-0.881024301052094	-3.05755043029785	0.164635956287384	0.383802711963654	0.0279487986117601
0.662463665008545	-0.846386432647705	-3.03399586677551	0.164689853787422	0.383720546960831	0.0277404226362705
0.699121534824371	-0.820866703987122	-3.03078579902649	0.164392665028572	0.384084820747375	0.0279033184051514
0.671838164329529	-0.851728200912476	-3.04962635040283	0.164324373006821	0.384603142738342	0.0273790992796421
0.651913344860077	-0.848372340202332	-3.03831577301025	0.16442434489727	0.384569704532623	0.0272574946284294
0.660124599933624	-0.824773192405701	-3.03054738044739	0.164219170808792	0.384864956140518	0.0270342156291008
0.666793823242188	-0.82862913608551	-3.04494452476501	0.164038985967636	0.385425209999084	0.0266307964920998
0.644663572311401	-0.838932812213898	-3.04587888717651	0.164043635129929	0.385709226131439	0.0263101179152727
0.633092224597931	-0.831997871398926	-3.04208326339722	0.163929551839828	0.385791689157486	0.0261436682194471
0.655321896076202	-0.822712302207947	-3.0368320941925	0.163612976670265	0.385864019393921	0.0262171141803265
0.669703722000122	-0.856237351894379	-3.05944800376892	0.163621261715889	0.386689186096191	0.0256688073277473
0.652414917945862	-0.856072545051575	-3.04946160316467	0.163402035832405	0.386786043643951	0.0254302024841309
0.653650879859924	-0.844932436943054	-3.03844165802002	0.163030385971069	0.386719197034836	0.0251028053462505
0.673084020614624	-0.846680581569672	-3.07210350036621	0.163214340806007	0.387787878513336	0.0250340308994055
0.663394570350647	-0.846744418144226	-3.05261969566345	0.162794664502144	0.387801826000214	0.0246488936245441
0.662942469120026	-0.859396040439606	-3.05758833885193	0.16267317533493	0.388027310371399	0.024311626330018
0.666923522949219	-0.851301908493042	-3.07116174697876	0.162621468305588	0.388752371072769	0.0242511108517647
0.666312336921692	-0.85907518863678	-3.05750203132629	0.162491500377655	0.389051586389542	0.0238053724169731
0.65656840801239	-0.862926125526428	-3.06489944458008	0.162352070212364	0.389259368181229	0.023418789729476
0.652645289897919	-0.84337842464447	-3.06252336502075	0.162250682711601	0.389653414487839	0.0230324193835258
0.6526939868927	-0.852945148944855	-3.05847978591919	0.161963492631912	0.390103369951248	0.0226175580173731
0.638870894908905	-0.867152810096741	-3.0649688243866	0.161787495017052	0.390334516763687	0.0222241953015327
0.640765488147736	-0.852746546268463	-3.07222700119019	0.161724403500557	0.390527904033661	0.0218801386654377
0.648451507091522	-0.846667170524597	-3.0714693069458	0.161477714776993	0.391043215990067	0.0217272434383631
0.640015423297882	-0.85482120513916	-3.06636500358582	0.161133885383606	0.391316682100296	0.0213902369141579
0.622073829174042	-0.839981973171234	-3.0724310874939	0.160878032445908	0.391583114862442	0.0211259871721268
0.626534044742584	-0.834083259105682	-3.07083225250244	0.160485342144966	0.39177218079567	0.0210420768707991
0.635166347026825	-0.834795475006104	-3.04810476303101	0.160092011094093	0.391529530286789	0.0211019814014435
0.639016509056091	-0.845970332622528	-3.06680226325989	0.159910336136818	0.391911953687668	0.0205703005194664
0.637032926082611	-0.836990416049957	-3.0652871131897	0.159589439630508	0.392046898603439	0.0204486530274153
0.62209415435791	-0.837963700294495	-3.05208659172058	0.159080386161804	0.391955256462097	0.0197127312421799
0.605985879898071	-0.839739143848419	-3.06519079208374	0.158973053097725	0.392262071371078	0.019349591806531
0.593269824981689	-0.821425318717957	-3.06138944625854	0.158478751778603	0.39207136631012	0.0187713503837585
0.58773547410965	-0.838842213153839	-3.0525221824646	0.158136799931526	0.392203688621521	0.0181182250380516
0.580457866191864	-0.848002731800079	-3.06600785255432	0.157960832118988	0.392478346824646	0.0177433248609304
0.580536544322968	-0.841861844062805	-3.0444712638855	0.157466292381287	0.392471939325333	0.017265148460865
0.570392608642578	-0.83491176366806	-3.05482792854309	0.157173782587051	0.392459601163864	0.0168113857507706
0.553127765655518	-0.83599179983139	-3.05165457725525	0.156888052821159	0.392484217882156	0.0162079874426126
0.546050906181335	-0.839807748794556	-3.0507390499115	0.15650363266468	0.392544716596603	0.0156801976263523
0.541429817676544	-0.834572494029999	-3.04196977615356	0.156107231974602	0.392579615116119	0.0152527745813131
0.541214406490326	-0.827365875244141	-3.04508185386658	0.155755996704102	0.392665386199951	0.0148333795368671
0.536716103553772	-0.831175267696381	-3.04246759414673	0.155402317643166	0.392589449882507	0.0143662337213755
0.525681853294373	-0.829936504364014	-3.03273916244507	0.155043914914131	0.392374694347382	0.0139566194266081
0.516005396842957	-0.831516027450562	-3.03913831710815	0.154700174927711	0.39225098490715	0.0136267300695181
0.514386236667633	-0.835530281066895	-3.03748250007629	0.154370084404945	0.392311871051788	0.013102212920785
0.513971090316772	-0.837044835090637	-3.03061175346375	0.154015481472015	0.392196208238602	0.0126989670097828
0.514878153800964	-0.829856395721436	-3.02657532691956	0.153625816106796	0.391963750123978	0.0122118936851621
0.507619976997375	-0.828800737857819	-3.02039790153503	0.153268992900848	0.391917377710342	0.011716915294528
0.494301795959473	-0.84056168794632	-3.0232298374176	0.152980640530586	0.39168718457222	0.0111986892297864
0.490550339221954	-0.839928328990936	-3.01654720306396	0.152743309736252	0.391471922397614	0.010733681730926
0.485536932945251	-0.839130043983459	-3.02182984352112	0.152411088347435	0.391454935073853	0.0101776188239455
0.488557159900665	-0.843516170978546	-3.00756669044495	0.152118444442749	0.391299545764923	0.00974271167069674
0.487484782934189	-0.839614570140839	-3.00491857528687	0.151686131954193	0.39120751619339	0.00922427605837584
0.482191324234009	-0.838651716709137	-3.00537943840027	0.151485785841942	0.390858918428421	0.0087249968200922
0.45843842625618	-0.840727508068085	-3.00947189331055	0.151374816894531	0.390889197587967	0.00816244352608919
0.46855241060257	-0.850006878376007	-3.01060891151428	0.151059240102768	0.390652477741241	0.00773669313639402
0.475322365760803	-0.841058194637299	-2.97983574867249	0.150614157319069	0.390101879835129	0.0076827434822917
0.493350356817245	-0.861041724681854	-3.00265264511108	0.150466829538345	0.390169024467468	0.00686964625492692
0.492340624332428	-0.860965430736542	-2.99220108985901	0.150269463658333	0.389880388975143	0.00656854035332799
0.485591322183609	-0.875571846961975	-2.98380160331726	0.149834364652634	0.389512628316879	0.00591961015015841
0.4906325340271	-0.882832050323486	-2.99346160888672	0.149830996990204	0.389688432216644	0.0054788626730442
0.498411267995834	-0.860663950443268	-2.98034524917603	0.149669915437698	0.389233350753784	0.00485857576131821
0.499771445989609	-0.888713657855988	-2.98284554481506	0.149339810013771	0.389199703931808	0.00397009635344148
0.495521873235703	-0.909331023693085	-2.99104833602905	0.149365603923798	0.389247477054596	0.00341488118283451
0.508898735046387	-0.900931179523468	-2.97517442703247	0.149230316281319	0.38919135928154	0.00277667958289385
0.512725830078125	-0.909692525863647	-2.98009729385376	0.149125814437866	0.389037221670151	0.00213358830660582
0.504071176052094	-0.927911758422852	-2.97900652885437	0.149099946022034	0.388914555311203	0.00145597383379936
0.515409469604492	-0.931899547576904	-2.97700762748718	0.149095296859741	0.388929039239883	0.00072557752719149
0.521621942520142	-0.93154913187027	-2.9719545841217	0.148895502090454	0.388846099376678	9.72215857473202E-05
0.52243572473526	-0.945916533470154	-2.97602677345276	0.1489267796278	0.388638913631439	-0.000560111075174063
0.525175511837006	-0.961315095424652	-2.98274493217468	0.149035900831223	0.388685256242752	-0.00108914589509368
0.545077204704285	-0.959023475646973	-2.97294569015503	0.148947715759277	0.388604640960693	-0.00160219799727201
0.547487795352936	-0.966488301753998	-2.96977734565735	0.148763582110405	0.388511687517166	-0.00199656025506556
0.551450967788696	-0.982083082199097	-2.96942925453186	0.148726209998131	0.388434559106827	-0.00242087012156844
0.567989647388458	-0.982124865055084	-2.97267723083496	0.148685947060585	0.38835546374321	-0.0027981495950371
0.573729336261749	-0.987416446208954	-2.96972417831421	0.148497566580772	0.388232707977295	-0.00312428665347397
0.580235481262207	-1.00099730491638	-2.97230052947998	0.14855569601059	0.388132065534592	-0.00353719945997
0.590395867824554	-1.00167942047119	-2.96792030334473	0.148519515991211	0.388238877058029	-0.0039041880518198
0.590988039970398	-1.00281488895416	-2.97049808502197	0.148380592465401	0.388042211532593	-0.00433081528171897
0.587201237678528	-1.01952958106995	-2.9764711856842	0.148327544331551	0.388061493635178	-0.00480268057435751
0.595476508140564	-1.0238664150238	-2.9644193649292	0.148309081792831	0.388061940670013	-0.00524026900529861
0.606047391891479	-1.02264547348022	-2.96996188163757	0.148228839039803	0.388066321611404	-0.00565950199961662
0.60255491733551	-1.03141307830811	-2.96377873420715	0.1481574177742	0.387830525636673	-0.00602487288415432
0.606677412986755	-1.03710436820984	-2.97078347206116	0.148128628730774	0.387794703245163	-0.00636918935924768
0.618499040603638	-1.03780746459961	-2.96700429916382	0.148001775145531	0.387827605009079	-0.0065686427988112
0.619449079036713	-1.04202592372894	-2.96767115592957	0.147874683141708	0.387566208839417	-0.00685935840010643
0.620389103889465	-1.05247688293457	-2.96702671051025	0.147846385836601	0.387599885463715	-0.00701529113575816
0.631985008716583	-1.04699003696442	-2.97172474861145	0.147642537951469	0.387501448392868	-0.00709903938695788
0.638973355293274	-1.04756772518158	-2.96233129501343	0.147406846284866	0.38746365904808	-0.00720290187746286
0.635227680206299	-1.05597317218781	-2.9618022441864	0.147226259112358	0.387213230133057	-0.00736894505098462
0.643557846546173	-1.05954122543335	-2.96440243721008	0.147064670920372	0.387267023324966	-0.00747204013168812
0.649910390377045	-1.05744910240173	-2.95073366165161	0.146828934550285	0.387069046497345	-0.00769458198919892
0.647642970085144	-1.06602621078491	-2.95356369018555	0.146666944026947	0.386886358261108	-0.00796368718147278
0.650436818599701	-1.06959879398346	-2.95227766036987	0.146439447999001	0.386892735958099	-0.00830936804413795
0.661049485206604	-1.0672013759613	-2.95027899742126	0.146208599209785	0.386795043945313	-0.00858664140105248
0.661284506320953	-1.06942272186279	-2.94200372695923	0.145906060934067	0.386624425649643	-0.00885176192969084
0.660772562026978	-1.07327127456665	-2.95694661140442	0.145775884389877	0.386386632919312	-0.00910952500998974
0.664700269699097	-1.07913219928741	-2.94654726982117	0.145521938800812	0.386347204446793	-0.00921488460153341
0.676727056503296	-1.07568538188934	-2.9464704990387	0.145245388150215	0.386264950037003	-0.00931949354708195
0.676813125610352	-1.07695841789246	-2.93645429611206	0.144983530044556	0.386047691106796	-0.00934433285146952
0.673556566238403	-1.082075715065	-2.94587230682373	0.144827648997307	0.385703951120377	-0.00951351877301931
0.6801598072052	-1.08608019351959	-2.93591713905334	0.144533962011337	0.385657697916031	-0.00960004609078169
0.690141975879669	-1.08365511894226	-2.93652439117432	0.144326031208038	0.385553598403931	-0.00972565077245235
0.686803936958313	-1.08044350147247	-2.93003034591675	0.14401438832283	0.38522943854332	-0.00982452183961868
0.688004732131958	-1.0898232460022	-2.93137168884277	0.143829628825188	0.384999066591263	-0.00991290900856256
0.695463955402374	-1.09027886390686	-2.92948508262634	0.143567502498627	0.384898483753204	-0.0100324666127563
0.699515342712402	-1.08448398113251	-2.92134571075439	0.143305733799934	0.384566217660904	-0.0102003747597337
0.696545362472534	-1.09031045436859	-2.91891360282898	0.143206611275673	0.384300321340561	-0.01028255186975
0.704432189464569	-1.09396076202393	-2.91594386100769	0.142936840653419	0.384201169013977	-0.0102644572034478
0.713272452354431	-1.08869898319244	-2.92141199111938	0.142756208777428	0.383929640054703	-0.0102727031335235
0.714165389537811	-1.09196710586548	-2.90991616249084	0.14245043694973	0.383553057909012	-0.0103404661640525
0.720782399177551	-1.09902942180634	-2.91561317443848	0.142423436045647	0.383297324180603	-0.0102840308099985
0.728971779346466	-1.09338641166687	-2.90637826919556	0.142158970236778	0.383139699697495	-0.010245107114315
0.728041529655457	-1.09393835067749	-2.90624165534973	0.142025887966156	0.382711142301559	-0.0101823899894953
0.731131792068481	-1.09758472442627	-2.90735816955566	0.141929462552071	0.382618546485901	-0.0101186698302627
0.742908716201782	-1.09479296207428	-2.89416933059692	0.141697525978088	0.382288873195648	-0.0101210130378604
0.743635654449463	-1.09539580345154	-2.90037560462952	0.141509979963303	0.38195613026619	-0.0102032506838441
0.746922373771667	-1.10358893871307	-2.8969988822937	0.1414475440979	0.381709307432175	-0.0101553779095411
0.757500410079956	-1.09959614276886	-2.89249539375305	0.141310080885887	0.381496667861938	-0.0102063827216625
0.761360764503479	-1.10026729106903	-2.89056897163391	0.141176119446754	0.38113859295845	-0.0102134076878428
0.765461146831512	-1.10482549667358	-2.88774585723877	0.141147628426552	0.380971252918243	-0.0101943193003535
0.769992589950562	-1.09891736507416	-2.88546562194824	0.140920236706734	0.380709081888199	-0.010238335467875
0.775351643562317	-1.10745251178741	-2.8886821269989	0.140958413481712	0.380468010902405	-0.0102421222254634
0.782739758491516	-1.10987484455109	-2.88117837905884	0.140875309705734	0.380378901958466	-0.0102251973003149
0.783836007118225	-1.10634469985962	-2.88508987426758	0.140747129917145	0.38003671169281	-0.0102504603564739
0.786439299583435	-1.11489570140839	-2.88517117500305	0.140703201293945	0.379916191101074	-0.0102500589564443
0.800169467926025	-1.11212086677551	-2.88720893859863	0.140672698616982	0.37980780005455	-0.0103236418217421
0.809783041477203	-1.11077213287354	-2.87393403053284	0.140569746494293	0.379591852426529	-0.0104007152840495
0.804477095603943	-1.1134284734726	-2.88079905509949	0.140574410557747	0.379351317882538	-0.0104728415608406
0.81774514913559	-1.11875987052917	-2.89059376716614	0.140523016452789	0.379405319690704	-0.0105783930048347
0.822606980800629	-1.11575937271118	-2.87425851821899	0.140443995594978	0.379147112369537	-0.010609669610858
0.823562204837799	-1.12394773960114	-2.88636660575867	0.14037674665451	0.379067897796631	-0.0108495587483048
0.834384322166443	-1.12799918651581	-2.88309121131897	0.140375912189484	0.37915226817131	-0.0109152523800731
0.845116496086121	-1.12132275104523	-2.87705826759338	0.140315115451813	0.379121661186218	-0.0110486913472414
0.842380106449127	-1.12782323360443	-2.88148427009583	0.140247389674187	0.379037916660309	-0.0111509710550308
0.844148755073547	-1.13294458389282	-2.88106250762939	0.140338972210884	0.379095047712326	-0.0113264657557011
0.856977105140686	-1.12989056110382	-2.88121914863586	0.140183165669441	0.379143863916397	-0.011551046743989
0.845638394355774	-1.1352105140686	-2.88243937492371	0.140304446220398	0.379114300012589	-0.0117847081273794
0.851394653320313	-1.13182580471039	-2.88331460952759	0.140329420566559	0.379292368888855	-0.0120375091210008
0.837971746921539	-1.12210333347321	-2.87423396110535	0.140173062682152	0.378910601139069	-0.0118569219484925
0.872116506099701	-1.14836382865906	-2.87751865386963	0.140209302306175	0.378868371248245	-0.0118758073076606
0.886576354503632	-1.13435649871826	-2.88705539703369	0.140207767486572	0.379316926002502	-0.0120254093781114
0.884353995323181	-1.14301443099976	-2.87983012199402	0.139907613396645	0.379005879163742	-0.0120302801951766
0.886944711208344	-1.15796589851379	-2.88595128059387	0.139889553189278	0.379193305969238	-0.012183915823698
0.876301169395447	-1.13550806045532	-2.89796161651611	0.140014916658401	0.379407912492752	-0.0122961336746812
0.898110806941986	-1.13273906707764	-2.89044737815857	0.139741390943527	0.379198521375656	-0.0126633802428842
0.89675384759903	-1.14455604553223	-2.88254761695862	0.139460608363152	0.379416972398758	-0.0129135744646192
0.902558743953705	-1.16226375102997	-2.89365816116333	0.139575660228729	0.379484832286835	-0.0131859760731459
0.909886837005615	-1.16220855712891	-2.8891396522522	0.139644458889961	0.379472434520721	-0.013376958668232
0.918647587299347	-1.16052913665771	-2.89507651329041	0.139482140541077	0.379716455936432	-0.0135320769622922
0.913250386714935	-1.1600900888443	-2.89097189903259	0.139431074261665	0.379654407501221	-0.0137509806081653
0.908858120441437	-1.16187655925751	-2.89354944229126	0.139498382806778	0.37977609038353	-0.0138037037104368
0.916590988636017	-1.15713262557983	-2.88890695571899	0.139384359121323	0.379902631044388	-0.0139693347737193
0.913013696670532	-1.17330741882324	-2.89705443382263	0.139444008469582	0.379877805709839	-0.0140347220003605
0.929068088531494	-1.16676247119904	-2.89695024490356	0.139442071318626	0.380211919546127	-0.0140755493193865
0.933931469917297	-1.16085207462311	-2.89898300170898	0.139351829886436	0.380227297544479	-0.0142582543194294
0.923672676086426	-1.17405593395233	-2.9112241268158	0.139384910464287	0.380307704210281	-0.0142398262396455
0.922133147716522	-1.15615224838257	-2.89553141593933	0.139337688684464	0.380706429481506	-0.0145490057766438
0.93608295917511	-1.15764915943146	-2.90731692314148	0.139201760292053	0.38067615032196	-0.0145194688811898
0.931464731693268	-1.17655050754547	-2.89671659469604	0.139041125774384	0.380586385726929	-0.0148410517722368
0.959932148456573	-1.18489718437195	-2.90752601623535	0.139246851205826	0.381120592355728	-0.014840935356915
0.972367882728577	-1.17164123058319	-2.90348720550537	0.139005348086357	0.381323963403702	-0.0150758940726519
0.966219186782837	-1.18845641613007	-2.91565442085266	0.13885298371315	0.38133493065834	-0.0154626928269863
0.956222891807556	-1.19297671318054	-2.92209482192993	0.139019936323166	0.381891429424286	-0.0156196895986795
0.9661585688591	-1.17430984973907	-2.90782570838928	0.138865455985069	0.382048457860947	-0.0161123182624578
0.979218304157257	-1.18399775028229	-2.91869068145752	0.138763502240181	0.382318258285522	-0.0163452960550785
0.978977084159851	-1.20901107788086	-2.91697001457214	0.138767257332802	0.382773458957672	-0.0167563743889332
0.996200501918793	-1.20803308486938	-2.92609977722168	0.138813570141792	0.383177846670151	-0.0172065906226635
0.998477458953857	-1.20333647727966	-2.9249575138092	0.138759464025497	0.383506894111633	-0.0176542811095715
0.994837939739227	-1.21478748321533	-2.93169951438904	0.138789042830467	0.383887410163879	-0.0183199476450682
0.998668491840363	-1.21480453014374	-2.9370276927948	0.138725817203522	0.384268522262573	-0.0188723634928465
0.994717180728912	-1.22108662128448	-2.93162631988525	0.13871730864048	0.384547680616379	-0.0195192452520132
1.00887012481689	-1.22831881046295	-2.93524408340454	0.138614401221275	0.385102510452271	-0.0201137624680996
1.01398873329163	-1.23751032352448	-2.94493317604065	0.138608157634735	0.385275810956955	-0.0207758881151676
1.0186356306076	-1.2497992515564	-2.94148588180542	0.138629481196404	0.385619282722473	-0.0214257352054119
1.02748417854309	-1.25320148468018	-2.94554805755615	0.138526618480682	0.386034369468689	-0.0220166426151991
1.02264285087585	-1.26658630371094	-2.9569296836853	0.138613909482956	0.386393457651138	-0.0226250384002924
1.03145134449005	-1.26577913761139	-2.95414757728577	0.138515785336494	0.386833995580673	-0.0231606680899858
1.02945244312286	-1.27985060214996	-2.95602321624756	0.138556152582169	0.387119591236115	-0.0236974414438009
1.04199612140656	-1.29059088230133	-2.96759796142578	0.138570606708527	0.387627720832825	-0.0241304263472557
1.05225455760956	-1.2887305021286	-2.96450209617615	0.138640627264977	0.387940317392349	-0.0245910454541445
1.04932844638824	-1.30401217937469	-2.96925258636475	0.13869696855545	0.388202726840973	-0.0250435937196016
1.0564546585083	-1.31145524978638	-2.9653148651123	0.138705119490623	0.388654261827469	-0.0253991167992353
1.06390810012817	-1.31288421154022	-2.97060990333557	0.138793751597404	0.388836085796356	-0.0257747434079647
1.06172049045563	-1.31573939323425	-2.97819805145264	0.1389389783144	0.389119535684586	-0.026201669126749
1.06592583656311	-1.33148622512817	-2.97697734832764	0.138995811343193	0.389521777629852	-0.0264455657452345
1.07323753833771	-1.33110690116882	-2.98617029190063	0.139110267162323	0.389778196811676	-0.0266546756029129
1.07159614562988	-1.33666670322418	-2.98731350898743	0.13919486105442	0.389904797077179	-0.0267699938267469
1.07894599437714	-1.34229493141174	-2.98795890808105	0.139258146286011	0.390314489603043	-0.0267858579754829
1.07640719413757	-1.34053134918213	-2.99793004989624	0.139381468296051	0.390355437994003	-0.0268143452703953
1.07934045791626	-1.34707355499268	-2.99845242500305	0.139556437730789	0.390648633241653	-0.0267010871320963
1.08998191356659	-1.34230864048004	-2.98821449279785	0.139556586742401	0.390699774026871	-0.0265497267246246
1.0858291387558	-1.34979057312012	-2.99627351760864	0.139692068099976	0.390779823064804	-0.0263939332216978
1.09595537185669	-1.34588944911957	-2.99627208709717	0.139738246798515	0.391047358512878	-0.0262301340699196
1.08848023414612	-1.34815299510956	-2.99681282043457	0.139847040176392	0.391000390052795	-0.0260128099471331
1.09952855110168	-1.34601891040802	-3.00146698951721	0.13992615044117	0.391276389360428	-0.025805339217186
1.09972190856934	-1.34098291397095	-3.0015082359314	0.139958500862122	0.3912353515625	-0.0255674719810486
1.09591698646545	-1.343141913414	-3.00298643112183	0.140072152018547	0.391191393136978	-0.0253665931522846
1.0986887216568	-1.34862911701202	-3.00997304916382	0.140175506472588	0.391357511281967	-0.0251382142305374
1.10374104976654	-1.33756494522095	-2.99685406684875	0.140118271112442	0.391434907913208	-0.0249231439083815
1.1037917137146	-1.3342353105545	-3.0052809715271	0.140160024166107	0.391331344842911	-0.0247277095913887
1.10108363628387	-1.33749675750732	-3.00233483314514	0.140139192342758	0.391277611255646	-0.0245098173618317
1.09854447841644	-1.34100222587585	-3.00826621055603	0.140180468559265	0.391274809837341	-0.0243401695042849
1.10709500312805	-1.33389186859131	-2.99551343917847	0.140057802200317	0.39128839969635	-0.0241264533251524
1.08159101009369	-1.32168757915497	-3.0061309337616	0.140157490968704	0.391341298818588	-0.0241113696247339
1.08812141418457	-1.33766043186188	-3.01028442382813	0.140047982335091	0.391145080327988	-0.0240419302135706
1.08144223690033	-1.3102525472641	-2.98833680152893	0.139897331595421	0.390792727470398	-0.0236817877739668
1.09388196468353	-1.33936941623688	-2.99762606620789	0.139878541231155	0.390724033117294	-0.0238585434854031
1.09491646289825	-1.33282732963562	-2.99813556671143	0.139870911836624	0.390768080949783	-0.0238295998424292
1.10444331169128	-1.33201158046722	-2.99088764190674	0.13951101899147	0.390381187200546	-0.0242669731378555
1.0813604593277	-1.34531426429749	-3.00717186927795	0.139582335948944	0.390250563621521	-0.0241478607058525
1.06862449645996	-1.32481217384338	-3.00030708312988	0.139638006687164	0.390254825353622	-0.0242898315191269
1.09002947807312	-1.31602668762207	-2.98867702484131	0.139296501874924	0.3899185359478	-0.0243957135826349
1.07445621490479	-1.32816672325134	-2.98699259757996	0.139039039611816	0.389786094427109	-0.0245734844356775
1.08430123329163	-1.34581828117371	-2.99822616577148	0.139063954353333	0.389687746763229	-0.0245970655232668
1.09263956546783	-1.33388090133667	-2.98685240745544	0.138880029320717	0.389442056417465	-0.0245738942176104
1.07867383956909	-1.33441889286041	-2.98267245292664	0.13877946138382	0.389241367578506	-0.0248524658381939
1.07046580314636	-1.34140002727509	-2.99653387069702	0.138838365674019	0.389207363128662	-0.0251300726085901
1.07343888282776	-1.32677721977234	-2.98121190071106	0.138539969921112	0.389086544513702	-0.0254839994013309
1.06125199794769	-1.34134745597839	-2.97731447219849	0.138416469097137	0.388870418071747	-0.0258401967585087
1.06707215309143	-1.35033476352692	-2.98046922683716	0.138455778360367	0.388797998428345	-0.0259946472942829
1.07532584667206	-1.34320640563965	-2.97583675384521	0.138318836688995	0.388697624206543	-0.0262821633368731
1.06738150119781	-1.349569439888	-2.98269152641296	0.138160109519958	0.388436526060104	-0.0265382099896669
1.06845879554749	-1.35464906692505	-2.9801619052887	0.138122215867043	0.388402909040451	-0.0266473814845085
1.06826877593994	-1.34886276721954	-2.96820306777954	0.137986570596695	0.388169795274735	-0.0268153306096792
1.07648086547852	-1.34950375556946	-2.97859454154968	0.137939587235451	0.388160079717636	-0.026862308382988
1.07726514339447	-1.35786092281342	-2.97413039207459	0.1377232670784	0.38801634311676	-0.0269506052136421
1.07813322544098	-1.36824679374695	-2.97045254707336	0.137764021754265	0.387917846441269	-0.0270115546882153
1.09057724475861	-1.35977816581726	-2.97270226478577	0.137648895382881	0.387864649295807	-0.0270857308059931
1.08600056171417	-1.35953450202942	-2.97068619728088	0.137508541345596	0.387725412845612	-0.027308402583003
1.08373737335205	-1.37049639225006	-2.97056031227112	0.137432664632797	0.387704908847809	-0.0276057496666908
1.08808445930481	-1.36623978614807	-2.96854066848755	0.137356042861938	0.387567639350891	-0.0277979616075754
1.08656334877014	-1.37321102619171	-2.96401047706604	0.137403398752213	0.387463063001633	-0.0280042625963688
1.09422075748444	-1.38201010227203	-2.96844339370728	0.137267678976059	0.387482166290283	-0.0282634720206261
1.10142982006073	-1.37998592853546	-2.96386790275574	0.137234002351761	0.387530624866486	-0.0284593906253576
1.09760189056396	-1.38192558288574	-2.97132563591003	0.13723535835743	0.387255668640137	-0.0286349263042212
1.09941804409027	-1.38673317432404	-2.97334933280945	0.13720940053463	0.387373447418213	-0.0287942364811897
1.10535955429077	-1.38049340248108	-2.95928049087524	0.137107074260712	0.387180179357529	-0.0288954302668571
1.10697031021118	-1.39090597629547	-2.96100258827209	0.137101665139198	0.387165755033493	-0.0288642849773169
1.11314511299133	-1.38984882831573	-2.96423411369324	0.136884897947311	0.387124478816986	-0.0289402641355991
1.11015772819519	-1.39701330661774	-2.9650707244873	0.136965125799179	0.387188136577606	-0.0290162991732359
1.11884844303131	-1.39220809936523	-2.95478892326355	0.136868879199028	0.387058287858963	-0.0290597341954708
1.10891020298004	-1.40212666988373	-2.96045017242432	0.136910974979401	0.386955171823502	-0.0291714072227478
1.11620664596558	-1.39707982540131	-2.9654061794281	0.136850878596306	0.386989325284958	-0.0294364988803864
1.11206114292145	-1.40185976028442	-2.96204853057861	0.136756002902985	0.386867076158524	-0.0296470765024424
1.11516177654266	-1.40481472015381	-2.95695352554321	0.136715158820152	0.387030988931656	-0.0297405645251274
1.11116695404053	-1.40282773971558	-2.96681809425354	0.136697977781296	0.386811703443527	-0.0299245771020651
1.11098074913025	-1.40797972679138	-2.96183443069458	0.136690109968185	0.386914283037186	-0.0299686752259731
1.11835789680481	-1.40510416030884	-2.95980358123779	0.136647075414658	0.386963754892349	-0.0299687460064888
1.11779868602753	-1.40573716163635	-2.96020102500916	0.136595532298088	0.386891424655914	-0.029986847192049
1.11268281936646	-1.41163110733032	-2.96211504936218	0.136712595820427	0.386933147907257	-0.0298719443380833
1.11869478225708	-1.40199315547943	-2.95436859130859	0.136597380042076	0.386950641870499	-0.0298861879855394
1.11537504196167	-1.40939199924469	-2.96764206886292	0.13662351667881	0.38690185546875	-0.0298380926251411
1.11971473693848	-1.40950572490692	-2.96143555641174	0.13658744096756	0.387028574943542	-0.0296631101518869
1.12006044387817	-1.40095686912537	-2.95704483985901	0.13661240041256	0.386953383684158	-0.0297609344124794
1.11064600944519	-1.41126298904419	-2.96554756164551	0.136700451374054	0.387032628059387	-0.0297485608607531
1.11806309223175	-1.40711295604706	-2.95821237564087	0.136706814169884	0.387108474969864	-0.029737988486886
1.11406719684601	-1.40646159648895	-2.96111130714417	0.136761143803596	0.387027829885483	-0.029817434027791
1.11584234237671	-1.40877342224121	-2.96560835838318	0.136819824576378	0.38718318939209	-0.029816173017025
1.10716712474823	-1.40857017040253	-2.96829104423523	0.13692943751812	0.387140899896622	-0.0297473203390837
1.11046898365021	-1.40601825714111	-2.97016739845276	0.137038856744766	0.387220293283463	-0.0297456327825785
1.11537182331085	-1.40322470664978	-2.96629309654236	0.13698735833168	0.387325197458267	-0.0296798162162304
1.10297524929047	-1.40595746040344	-2.96972632408142	0.137116700410843	0.387239336967468	-0.0295949336141348
1.1087406873703	-1.40800261497498	-2.97206282615662	0.137166157364845	0.387395620346069	-0.0295351836830378
1.11202752590179	-1.40426933765411	-2.96825957298279	0.137213423848152	0.387340724468231	-0.0294436104595661
1.10506498813629	-1.40880036354065	-2.97363638877869	0.137310400605202	0.387464195489883	-0.0293868072330952
1.10989153385162	-1.40425324440002	-2.96882390975952	0.137363851070404	0.387460708618164	-0.0293189827352762
1.10159826278687	-1.40672624111176	-2.97394061088562	0.137538090348244	0.387368351221085	-0.029297411441803
1.10771501064301	-1.40285789966583	-2.97441792488098	0.137574553489685	0.38746652007103	-0.0292049329727888
1.10344398021698	-1.40370261669159	-2.96671462059021	0.137596756219864	0.38736429810524	-0.029232794418931
1.10802674293518	-1.40637826919556	-2.9658625125885	0.137705296278	0.38740062713623	-0.0291546769440174
1.10664987564087	-1.40426754951477	-2.97397780418396	0.137653663754463	0.387380629777908	-0.0291615705937147
1.10347807407379	-1.40835809707642	-2.97048354148865	0.137815833091736	0.387423098087311	-0.0290915500372648
1.10924208164215	-1.40531384944916	-2.97088074684143	0.137729078531265	0.387358039617538	-0.0291812773793936
1.10303544998169	-1.40555858612061	-2.9635009765625	0.137682512402534	0.38724485039711	-0.0291848462074995
1.10587656497955	-1.40997159481049	-2.97026824951172	0.137867942452431	0.387200951576233	-0.0291880182921886
1.10694599151611	-1.40362048149109	-2.97002100944519	0.137794718146324	0.38720428943634	-0.0292830672115088
1.10179674625397	-1.40980112552643	-2.96258568763733	0.137892156839371	0.387144476175308	-0.0292222835123539
1.10806608200073	-1.40460801124573	-2.96386671066284	0.137880325317383	0.387199133634567	-0.0292637869715691
1.10038304328918	-1.41001641750336	-2.96898365020752	0.137946426868439	0.387062400579453	-0.0293451771140099
1.10665237903595	-1.40820908546448	-2.9700710773468	0.137852787971497	0.387072890996933	-0.0293300990015268
1.09788966178894	-1.40857040882111	-2.97365474700928	0.137903228402138	0.387117832899094	-0.0293604154139757
1.10389792919159	-1.4038747549057	-2.96372747421265	0.137950748205185	0.38710755109787	-0.0292976703494787
1.10253596305847	-1.40765154361725	-2.96239066123962	0.137987166643143	0.386926591396332	-0.0292714070528746
1.10772907733917	-1.40248954296112	-2.96882629394531	0.137808337807655	0.386969804763794	-0.0292850695550442
1.10305833816528	-1.40791845321655	-2.96683049201965	0.137884885072708	0.386910319328308	-0.0292967818677425
1.10595989227295	-1.40640735626221	-2.96250438690186	0.137748062610626	0.386947602033615	-0.0293040182441473
1.10348892211914	-1.41110110282898	-2.96463847160339	0.137741953134537	0.386869728565216	-0.0293873380869627
1.1069096326828	-1.40610539913177	-2.96406602859497	0.137668699026108	0.386898308992386	-0.0295567288994789
1.10043144226074	-1.41462278366089	-2.970463514328	0.137679859995842	0.386806815862656	-0.0297117363661528
1.10647392272949	-1.4114111661911	-2.96127915382385	0.137601494789124	0.386879682540894	-0.0298471432179213
1.10361993312836	-1.40877306461334	-2.95939016342163	0.137531504034996	0.386723756790161	-0.0300658438354731
1.09909868240356	-1.42221510410309	-2.96605968475342	0.13753280043602	0.386733263731003	-0.0301664415746927
1.10910868644714	-1.41324818134308	-2.95624828338623	0.137409135699272	0.386708348989487	-0.0302055329084396
1.1039799451828	-1.41506385803223	-2.96078324317932	0.137372136116028	0.386486321687698	-0.0303148292005062
1.10743308067322	-1.41691970825195	-2.96112608909607	0.137301504611969	0.386626869440079	-0.0303013641387224
1.10110461711884	-1.41624784469604	-2.95521712303162	0.137205719947815	0.386446297168732	-0.0302962549030781
1.10541307926178	-1.41545057296753	-2.95712924003601	0.137123003602028	0.38642418384552	-0.030280901119113
1.10664856433868	-1.41072797775269	-2.95382165908813	0.137013986706734	0.386352807283401	-0.0303561743348837
1.09807574748993	-1.41752910614014	-2.95745158195496	0.137049093842506	0.386234045028687	-0.0303276814520359
1.1019891500473	-1.41400945186615	-2.95164108276367	0.136809080839157	0.386331766843796	-0.0303894970566034
1.09360635280609	-1.41458439826965	-2.95317125320435	0.13680773973465	0.386125981807709	-0.0304867774248123
1.09681558609009	-1.41523766517639	-2.95206761360168	0.136713668704033	0.386180907487869	-0.0305054429918528
1.08938205242157	-1.41742038726807	-2.94822001457214	0.136624276638031	0.386004865169525	-0.030487485229969
1.09377920627594	-1.41411733627319	-2.94777894020081	0.136582046747208	0.385963916778564	-0.0305722076445818
1.09054470062256	-1.4135867357254	-2.95111083984375	0.136474817991257	0.385806083679199	-0.0305805187672377
1.08875155448914	-1.41780483722687	-2.95230436325073	0.136489257216454	0.38580533862114	-0.0305768828839064
1.08921873569489	-1.40976274013519	-2.93757891654968	0.136396363377571	0.385717004537582	-0.0305402595549822
1.08101165294647	-1.41624367237091	-2.94949960708618	0.136347964406013	0.385577857494354	-0.0305153969675303
1.08816468715668	-1.41184401512146	-2.94497036933899	0.136249884963036	0.385629922151566	-0.0304199941456318
1.08270478248596	-1.41210424900055	-2.94111394882202	0.136192664504051	0.385365128517151	-0.0303104538470507
1.08461201190948	-1.41049933433533	-2.94281244277954	0.13627764582634	0.385355830192566	-0.0301961526274681
1.08535885810852	-1.40668654441833	-2.94340777397156	0.136210635304451	0.385286897420883	-0.030131496489048
1.07742631435394	-1.41298830509186	-2.94368672370911	0.136114701628685	0.385105937719345	-0.0300607588142157
1.08118402957916	-1.41383922100067	-2.94732546806335	0.136190727353096	0.385168999433517	-0.029988881200552
1.0844601392746	-1.40653467178345	-2.93793129920959	0.136092364788055	0.385131359100342	-0.0299282185733318
1.0814756155014	-1.40635359287262	-2.9432692527771	0.136065393686295	0.384975105524063	-0.0299449749290943
1.07479619979858	-1.41263782978058	-2.93938231468201	0.136111229658127	0.384927600622177	-0.0298692658543587
1.08234226703644	-1.4115754365921	-2.940509557724	0.136106580495834	0.385069519281387	-0.0298405457288027
1.08299398422241	-1.40742528438568	-2.93053650856018	0.136071711778641	0.38493949174881	-0.0298463515937328
1.07621288299561	-1.41144216060638	-2.94462466239929	0.136209100484848	0.384886264801025	-0.0298488326370716
1.08321166038513	-1.41105055809021	-2.94600772857666	0.136161148548126	0.384998083114624	-0.0298951789736748
1.0776401758194	-1.41238272190094	-2.94344210624695	0.136156812310219	0.384882569313049	-0.0299634113907814
1.07978105545044	-1.41433167457581	-2.94113278388977	0.136244460940361	0.385053932666779	-0.0299663003534079
1.07581925392151	-1.41238248348236	-2.94398713111877	0.136251360177994	0.384943544864655	-0.0300207566469908
1.0783109664917	-1.41607308387756	-2.94463467597961	0.136332646012306	0.38509401679039	-0.0300155002623796
1.07998085021973	-1.41002094745636	-2.93690061569214	0.136298581957817	0.384935170412064	-0.0300563238561153
1.0753561258316	-1.41588258743286	-2.94490027427673	0.136323422193527	0.384967505931854	-0.0300742089748383
1.08316421508789	-1.41624915599823	-2.93917560577393	0.136323094367981	0.385079473257065	-0.0300522781908512
1.07944095134735	-1.41842794418335	-2.94344687461853	0.136404559016228	0.385063767433167	-0.0300585366785526
1.08605265617371	-1.41834843158722	-2.94211554527283	0.136427953839302	0.385192900896072	-0.0301223825663328
1.08597922325134	-1.41901540756226	-2.93808698654175	0.136351570487022	0.385065227746964	-0.0301924459636211
1.08609187602997	-1.42796087265015	-2.94136738777161	0.136433526873589	0.385144203901291	-0.0301593579351902
1.09830987453461	-1.42188036441803	-2.94410610198975	0.136377334594727	0.385211378335953	-0.0302942879498005
1.09543943405151	-1.42495608329773	-2.94105362892151	0.136405184864998	0.3851258456707	-0.030290586873889
1.09162855148315	-1.42880463600159	-2.94687032699585	0.136577531695366	0.385189741849899	-0.0303118359297514
1.10098803043365	-1.42702746391296	-2.93832540512085	0.136493355035782	0.385349303483963	-0.0302744340151548
1.093918800354	-1.42853343486786	-2.9416332244873	0.136516973376274	0.385231286287308	-0.0302487201988697
1.10357713699341	-1.42985355854034	-2.94699931144714	0.136510074138641	0.385451793670654	-0.0302118975669146
1.10151934623718	-1.4311511516571	-2.9481520652771	0.136568531394005	0.385337620973587	-0.0302630513906479
1.10508573055267	-1.43313527107239	-2.94463229179382	0.136588051915169	0.385590642690659	-0.0301961861550808
1.10154712200165	-1.43721187114716	-2.94904637336731	0.136522933840752	0.385528951883316	-0.0300956256687641
1.10792100429535	-1.43224906921387	-2.94289755821228	0.136554956436157	0.385621130466461	-0.0301606357097626
1.10729813575745	-1.43759095668793	-2.94354701042175	0.136464908719063	0.385661721229553	-0.0301462858915329
1.11197793483734	-1.43739759922028	-2.94387602806091	0.136471912264824	0.385757476091385	-0.0301943086087704
1.10512399673462	-1.44053590297699	-2.94827723503113	0.136494755744934	0.385722577571869	-0.0302190538495779
1.116046667099	-1.43485891819	-2.94994115829468	0.136401534080505	0.385755151510239	-0.0302201453596354
1.11110961437225	-1.44124603271484	-2.94475913047791	0.136459499597549	0.385800898075104	-0.0302914530038834
1.11815416812897	-1.43816256523132	-2.93858957290649	0.136434987187386	0.385884582996368	-0.0303993467241526
1.11039805412292	-1.44119358062744	-2.95190191268921	0.136361509561539	0.385826230049133	-0.0304387677460909
1.11319887638092	-1.44471669197083	-2.94579815864563	0.13634292781353	0.385989934206009	-0.0304022561758757
1.11889493465424	-1.4400190114975	-2.94420695304871	0.13624994456768	0.385973483324051	-0.0304303243756294
1.11197626590729	-1.44456386566162	-2.94659423828125	0.136237055063248	0.386028647422791	-0.030443798750639
1.11196351051331	-1.44493734836578	-2.94620418548584	0.136292725801468	0.386056751012802	-0.0304466653615236
1.11917424201965	-1.44290292263031	-2.94302272796631	0.136116653680801	0.38612374663353	-0.0304894205182791
1.11263656616211	-1.45019960403442	-2.95034623146057	0.136155381798744	0.386213362216949	-0.0305192172527313
1.11686611175537	-1.44376730918884	-2.94504237174988	0.136166006326675	0.386290609836578	-0.0305909588932991
1.11518836021423	-1.45368611812592	-2.94440388679504	0.136094301939011	0.386262357234955	-0.0306282248347998
1.11836290359497	-1.45040607452393	-2.94323778152466	0.136036261916161	0.386369973421097	-0.0306960847228765
1.11457347869873	-1.45656824111938	-2.94901871681213	0.136048942804337	0.38642543554306	-0.0308278258889914
1.11694645881653	-1.45161426067352	-2.94537711143494	0.136098623275757	0.386462271213531	-0.0308711994439363
1.11433804035187	-1.46021616458893	-2.94675827026367	0.136046424508095	0.386438220739365	-0.0309577286243439
1.12048649787903	-1.45103895664215	-2.94392609596252	0.135978862643242	0.386543452739716	-0.0311243943870068
1.11946105957031	-1.46018540859222	-2.95324063301086	0.136023089289665	0.386642754077911	-0.0311696957796812
1.12054562568665	-1.45695102214813	-2.94509792327881	0.136002764105797	0.386635035276413	-0.0312851779162884
1.12101125717163	-1.46653842926025	-2.9511194229126	0.13595025241375	0.386629432439804	-0.0313057489693165
1.1253901720047	-1.45987606048584	-2.94329047203064	0.135885998606682	0.386617720127106	-0.0314463227987289
1.11996650695801	-1.46949076652527	-2.95192265510559	0.135889440774918	0.386747539043427	-0.0315461605787277
1.12598764896393	-1.46332740783691	-2.94897413253784	0.135794475674629	0.38673996925354	-0.0316640995442867
1.12383365631104	-1.47256624698639	-2.95171046257019	0.135835886001587	0.386752635240555	-0.031754344701767
1.12732398509979	-1.47071826457977	-2.93757033348084	0.135742127895355	0.386785864830017	-0.0319140590727329
1.11977171897888	-1.47578108310699	-2.94654083251953	0.135733172297478	0.386696547269821	-0.0320505201816559
1.12596881389618	-1.47790205478668	-2.9457848072052	0.135727062821388	0.386755764484406	-0.0321056023240089
1.12561583518982	-1.47232377529144	-2.94115471839905	0.135617077350616	0.386604279279709	-0.0323134250938892
1.12672424316406	-1.48394548892975	-2.94610500335693	0.135546639561653	0.386619091033936	-0.0323684327304363
1.13084316253662	-1.47782552242279	-2.93814063072205	0.135526329278946	0.386583775281906	-0.0323780886828899
1.13151013851166	-1.47932016849518	-2.93617129325867	0.135392993688583	0.386372596025467	-0.0325886756181717
1.12727284431458	-1.49119925498962	-2.93987154960632	0.135334193706512	0.386292457580566	-0.0325380004942417
1.13796234130859	-1.48390972614288	-2.93347692489624	0.135215073823929	0.386276066303253	-0.0327592305839062
1.13509786128998	-1.49282729625702	-2.93191885948181	0.135116830468178	0.386022299528122	-0.032899871468544
1.13299405574799	-1.49601352214813	-2.93780183792114	0.135051846504211	0.38585564494133	-0.0330714136362076
1.14078319072723	-1.49934816360474	-2.93104982376099	0.135013625025749	0.385791957378387	-0.0332971625030041
1.13892245292664	-1.4986287355423	-2.92842388153076	0.134872436523438	0.385559439659119	-0.0334919542074203
1.13669157028198	-1.50429022312164	-2.93521881103516	0.13485112786293	0.385452091693878	-0.0337233766913414
1.14502346515656	-1.5075466632843	-2.92187023162842	0.134704023599625	0.385347574949265	-0.0338679775595665
1.13946080207825	-1.5113251209259	-2.92346334457397	0.13469859957695	0.385150402784348	-0.0340326391160488
1.14870464801788	-1.51367151737213	-2.92062187194824	0.134482681751251	0.38505607843399	-0.0342213325202465
1.1451427936554	-1.51861727237701	-2.92562794685364	0.134499400854111	0.384875744581223	-0.0345323011279106
1.14860796928406	-1.52253925800323	-2.92286014556885	0.134447917342186	0.384809494018555	-0.0347556918859482
1.14633214473724	-1.52444326877594	-2.91928672790527	0.134343951940536	0.384674519300461	-0.0349098406732082
1.15194320678711	-1.52470970153809	-2.91739392280579	0.134302377700806	0.384647518396378	-0.0350731797516346
1.15111863613129	-1.52495610713959	-2.91865348815918	0.134238183498383	0.384391784667969	-0.0352451540529728
1.15214335918427	-1.5322277545929	-2.92136001586914	0.134210228919983	0.384357661008835	-0.0352890864014626
1.15760385990143	-1.53198873996735	-2.91007924079895	0.134111404418945	0.384158223867416	-0.0354821719229221
1.15699219703674	-1.54343605041504	-2.91938138008118	0.134113401174545	0.383967846632004	-0.035701084882021
1.16953635215759	-1.54732894897461	-2.91384649276733	0.134029313921928	0.383940637111664	-0.0360357314348221
1.16625249385834	-1.55248999595642	-2.91063046455383	0.133947417140007	0.383712440729141	-0.0363328233361244
1.17454504966736	-1.55330169200897	-2.90555191040039	0.134007379412651	0.383719474077225	-0.036597702652216
1.17127573490143	-1.55783259868622	-2.90938568115234	0.133877068758011	0.383497774600983	-0.0369117222726345
1.17488133907318	-1.56693613529205	-2.90593242645264	0.133900567889214	0.383480697870255	-0.0371271260082722
1.18634867668152	-1.56672048568726	-2.90263724327087	0.133826196193695	0.383328676223755	-0.037300169467926
1.18579649925232	-1.56851148605347	-2.91065311431885	0.133861526846886	0.383248567581177	-0.037546020001173
1.18719530105591	-1.5779390335083	-2.89726948738098	0.133853927254677	0.383210211992264	-0.0377375967800617
1.19200873374939	-1.5723569393158	-2.90279698371887	0.133753702044487	0.38306713104248	-0.0379681922495365
1.18744802474976	-1.57935333251953	-2.90335822105408	0.133748039603233	0.382876724004745	-0.0381977073848248
1.19190847873688	-1.58403408527374	-2.89448380470276	0.133658036589622	0.382891654968262	-0.0383673422038555
1.19555878639221	-1.58356046676636	-2.90213227272034	0.133548244833946	0.38275745511055	-0.0386736020445824
1.19238257408142	-1.59392178058624	-2.89828634262085	0.133563473820686	0.382588982582092	-0.0388259775936604
1.20328485965729	-1.59295070171356	-2.89227247238159	0.133477404713631	0.382493406534195	-0.0390577986836433
1.19969797134399	-1.59705698490143	-2.89872550964355	0.133413448929787	0.382297992706299	-0.0393685363233089
1.20365345478058	-1.60200142860413	-2.89412546157837	0.133377760648727	0.382269978523254	-0.0395031906664371
1.2030736207962	-1.60185754299164	-2.88801884651184	0.133241087198257	0.382046937942505	-0.0398139618337154
1.20223903656006	-1.61005759239197	-2.89511799812317	0.13316211104393	0.382023841142654	-0.0400203950703144
1.20474123954773	-1.60670709609985	-2.89334893226624	0.133041664958	0.381822049617767	-0.0402948707342148
1.20706403255463	-1.61428725719452	-2.8909752368927	0.132980778813362	0.381748855113983	-0.040390994399786
1.20312929153442	-1.61258578300476	-2.88705682754517	0.132836923003197	0.381491631269455	-0.0405888967216015
1.20846700668335	-1.61513733863831	-2.88785266876221	0.132728606462479	0.381408840417862	-0.0407505370676517
1.2105621099472	-1.61899507045746	-2.87863373756409	0.132575407624245	0.38116443157196	-0.0410060547292233
1.21789908409119	-1.62305390834808	-2.88044047355652	0.132476821541786	0.381056874990463	-0.0411092266440392
1.20807135105133	-1.62660014629364	-2.88419914245605	0.132425248622894	0.380855917930603	-0.0413723699748516
1.2148425579071	-1.62496852874756	-2.8838152885437	0.132274895906448	0.380760431289673	-0.0415688492357731
1.21052348613739	-1.62833654880524	-2.87672424316406	0.132201045751572	0.380460470914841	-0.0418174229562283
1.21685194969177	-1.62788355350494	-2.87587189674377	0.132074564695358	0.380433231592178	-0.0419954173266888
1.2143429517746	-1.62921559810638	-2.87611436843872	0.131858333945274	0.380229026079178	-0.0421846695244312
1.21392679214478	-1.63427603244781	-2.86984252929688	0.131888329982758	0.380138486623764	-0.0423447415232658
1.21438574790955	-1.63377583026886	-2.86209273338318	0.131753593683243	0.379960268735886	-0.0425301566720009
1.21907317638397	-1.6374979019165	-2.86737251281738	0.13169139623642	0.379854202270508	-0.0426750965416431
1.21622538566589	-1.63800275325775	-2.87101292610168	0.131659060716629	0.379725128412247	-0.0428896471858025
1.22235465049744	-1.64210438728333	-2.87025713920593	0.131495028734207	0.379765599966049	-0.0430787838995457
1.21428084373474	-1.64340138435364	-2.86813569068909	0.131482064723969	0.379717707633972	-0.0432016812264919
1.221076130867	-1.64311051368713	-2.86691403388977	0.131408929824829	0.379731297492981	-0.0433944761753082
1.21846842765808	-1.64452874660492	-2.86735844612122	0.131307005882263	0.379596143960953	-0.0436782874166965
1.22050940990448	-1.65292739868164	-2.86539387702942	0.131328970193863	0.379581242799759	-0.0438948273658752
1.22446358203888	-1.64695239067078	-2.85704588890076	0.131163328886032	0.37945693731308	-0.0442023538053036
1.21988928318024	-1.65581321716309	-2.86489200592041	0.131124675273895	0.379410684108734	-0.0445090867578983
1.224604845047	-1.65774703025818	-2.86626482009888	0.130972817540169	0.379383891820908	-0.0448278486728668
1.22229647636414	-1.66333329677582	-2.85835075378418	0.130985096096992	0.379269957542419	-0.045080654323101
1.22406351566315	-1.66340148448944	-2.85775470733643	0.130842879414558	0.379130303859711	-0.0453442893922329
1.22553205490112	-1.66875195503235	-2.85784459114075	0.130762547254562	0.37918296456337	-0.0455391444265842
1.23087382316589	-1.66651546955109	-2.85834646224976	0.130582675337791	0.379041761159897	-0.0457798019051552
1.23905980587006	-1.67553520202637	-2.85895872116089	0.130548700690269	0.37914964556694	-0.0460033752024174
1.23795878887177	-1.67682147026062	-2.85693025588989	0.130363717675209	0.379142642021179	-0.0462463721632957
1.24132740497589	-1.6859542131424	-2.85708236694336	0.130383834242821	0.379181206226349	-0.0464520677924156
1.24673616886139	-1.68282103538513	-2.85707139968872	0.130249604582787	0.379214584827423	-0.0467765405774117
1.24360156059265	-1.69231581687927	-2.86158919334412	0.130219206213951	0.37922403216362	-0.0469883866608143
1.25561547279358	-1.69352316856384	-2.85750031471252	0.130125045776367	0.379319608211517	-0.047273013740778
1.25371110439301	-1.70218765735626	-2.86191034317017	0.130115985870361	0.379400491714478	-0.0475382469594479
1.26574409008026	-1.70259368419647	-2.8563859462738	0.130040735006332	0.379559308290482	-0.0478567779064178
1.26211822032928	-1.70971620082855	-2.85479545593262	0.130035549402237	0.379542499780655	-0.0480960793793201
1.26818633079529	-1.71523666381836	-2.8608181476593	0.13007253408432	0.37979519367218	-0.048313844949007
1.27021968364716	-1.71475958824158	-2.8583505153656	0.129980653524399	0.379808813333511	-0.0486008003354073
1.27747893333435	-1.71883285045624	-2.86474919319153	0.12995857000351	0.380011886358261	-0.0487748868763447
1.27519500255585	-1.72470545768738	-2.86323547363281	0.129977479577065	0.380038768053055	-0.0490318723022938
1.28345990180969	-1.72431945800781	-2.8597457408905	0.129866406321526	0.380261659622192	-0.0491615682840347
1.27997732162476	-1.73094606399536	-2.86575984954834	0.129927948117256	0.380364626646042	-0.049285426735878
1.287428855896	-1.72748172283173	-2.8576672077179	0.129865869879723	0.380410224199295	-0.0494042113423347
1.29116249084473	-1.73484480381012	-2.85765027999878	0.129767507314682	0.380503505468369	-0.0495334342122078
1.29214751720428	-1.73562610149384	-2.86055183410645	0.129700735211372	0.380521535873413	-0.0496788322925568
1.29007947444916	-1.74223780632019	-2.86709237098694	0.129646062850952	0.38061997294426	-0.0497732013463974
1.29762864112854	-1.73902106285095	-2.85669946670532	0.129555702209473	0.380679547786713	-0.0497873686254025
1.293501496315	-1.74381744861603	-2.86141395568848	0.129546478390694	0.380616068840027	-0.0499034337699413
1.30234479904175	-1.73999118804932	-2.86015462875366	0.129346489906311	0.380638599395752	-0.0499121583998203
1.29732072353363	-1.74360525608063	-2.86007475852966	0.12933874130249	0.380546718835831	-0.049946054816246
1.30257654190063	-1.74341535568237	-2.85629868507385	0.129132494330406	0.380624800920486	-0.0499277524650097
1.30393469333649	-1.74559485912323	-2.85907697677612	0.129188016057014	0.380536109209061	-0.0498918890953064
1.30033016204834	-1.7444896697998	-2.85404491424561	0.12903781235218	0.380417585372925	-0.049910981208086
1.30318892002106	-1.74548804759979	-2.86012840270996	0.128987997770309	0.380535930395126	-0.0498492829501629
1.30680227279663	-1.7406644821167	-2.8576397895813	0.128867477178574	0.38036185503006	-0.0498607233166695
1.30654954910278	-1.74770855903625	-2.86051940917969	0.128799095749855	0.380408376455307	-0.0497527047991753
1.30454063415527	-1.74081230163574	-2.85281944274902	0.128691822290421	0.380329072475433	-0.0497430525720119
1.30104506015778	-1.74287390708923	-2.86047434806824	0.128722056746483	0.380311787128448	-0.0497503690421581
1.30582594871521	-1.73937332630157	-2.85426878929138	0.128575429320335	0.380166888237	-0.0497248694300652
1.30607378482819	-1.7464611530304	-2.8546781539917	0.128549560904503	0.380135595798492	-0.0496507398784161
1.30864727497101	-1.7373480796814	-2.85274243354797	0.128397315740585	0.380126506090164	-0.0495880171656609
1.30359303951263	-1.74273073673248	-2.85312581062317	0.128404855728149	0.380067676305771	-0.0494999401271343
1.31346344947815	-1.7362779378891	-2.84761905670166	0.128396600484848	0.380085438489914	-0.0493519008159637
1.30465471744537	-1.74052298069	-2.85791325569153	0.128346621990204	0.379901617765427	-0.0491951927542686
1.31648206710815	-1.73293948173523	-2.84791326522827	0.128145039081573	0.3800168633461	-0.048984806984663
1.30994641780853	-1.73466300964355	-2.8511004447937	0.128124728798866	0.379929333925247	-0.0488971211016178
1.31424915790558	-1.73169302940369	-2.84796762466431	0.128103584051132	0.379922419786453	-0.0487113408744335
1.31027901172638	-1.73242974281311	-2.85384511947632	0.12801131606102	0.379884153604507	-0.0485634095966816
1.31724095344543	-1.72678768634796	-2.84633898735046	0.127959221601486	0.38001823425293	-0.0484465286135674
1.30930376052856	-1.729536652565	-2.84839129447937	0.128040969371796	0.379835724830627	-0.0484213046729565
1.31841921806335	-1.72794568538666	-2.8432183265686	0.127929493784904	0.379891842603683	-0.0483522862195969
1.31341326236725	-1.73041164875031	-2.84984254837036	0.12784580886364	0.379857361316681	-0.0483160018920898
1.31551420688629	-1.72585165500641	-2.84521079063416	0.127771645784378	0.379885196685791	-0.0483449473977089
1.31071698665619	-1.73218011856079	-2.84567618370056	0.127818822860718	0.379890590906143	-0.0483153648674488
1.31791889667511	-1.7244952917099	-2.84215426445007	0.127711400389671	0.379856526851654	-0.0482877492904663
1.31345021724701	-1.73175442218781	-2.84529280662537	0.12760329246521	0.37991401553154	-0.0482943765819073
1.3140766620636	-1.73039281368256	-2.85587215423584	0.127614170312881	0.379824936389923	-0.0483233444392681
1.31937158107758	-1.72887277603149	-2.84672880172729	0.127485141158104	0.379845470190048	-0.048381395637989
1.31516826152802	-1.73115241527557	-2.84791779518127	0.127474740147591	0.379827797412872	-0.048389408737421
1.31844198703766	-1.72857367992401	-2.84398031234741	0.127365067601204	0.379765063524246	-0.0484854392707348
1.32315289974213	-1.7321001291275	-2.84555649757385	0.127318277955055	0.379813969135284	-0.0485841669142246
1.31496250629425	-1.73718583583832	-2.84685921669006	0.127224385738373	0.379735022783279	-0.048644695430994
1.32600915431976	-1.73289668560028	-2.84158182144165	0.12711375951767	0.379728406667709	-0.0487624891102314
1.32066857814789	-1.74077415466309	-2.84270668029785	0.127030342817307	0.379675477743149	-0.0488575212657452
1.32494676113129	-1.73673570156097	-2.83974170684814	0.127009451389313	0.379738539457321	-0.0489713624119759
1.31764709949493	-1.73971569538116	-2.84517526626587	0.12687249481678	0.379554599523544	-0.0490569658577442
1.32272267341614	-1.74056398868561	-2.84380221366882	0.126861184835434	0.379651427268982	-0.0491338074207306
1.32275283336639	-1.74062204360962	-2.83895945549011	0.126695945858955	0.379530876874924	-0.0492912791669369
1.32031428813934	-1.74607801437378	-2.84148144721985	0.126722782850266	0.379428416490555	-0.0493265949189663
1.32325756549835	-1.74258160591125	-2.8422486782074	0.126589566469193	0.379522860050201	-0.0494506731629372
1.32547807693481	-1.74752974510193	-2.83907008171082	0.12653985619545	0.379472762346268	-0.0495456010103226
1.32097041606903	-1.74863862991333	-2.83842754364014	0.126484245061874	0.37936794757843	-0.0496341176331043
1.32574605941772	-1.74597454071045	-2.83720111846924	0.126507937908173	0.379376530647278	-0.0497440956532955
1.32403218746185	-1.75242137908936	-2.84082221984863	0.126446932554245	0.379178732633591	-0.04985461384058
1.33110082149506	-1.75116443634033	-2.84231495857239	0.126357018947601	0.379315614700317	-0.0500068329274654
1.32705390453339	-1.75414347648621	-2.83069825172424	0.126177802681923	0.379183858633041	-0.0501454919576645
1.32873332500458	-1.75512444972992	-2.83066844940186	0.126234486699104	0.379245549440384	-0.0502580106258392
1.3243932723999	-1.75700652599335	-2.83273315429688	0.126251175999641	0.379048258066177	-0.05040343105793
1.33023023605347	-1.75357389450073	-2.82793140411377	0.126116842031479	0.379088282585144	-0.0504858121275902
1.32751357555389	-1.76000773906708	-2.83734107017517	0.126217037439346	0.379086464643478	-0.0505317486822605
1.33055472373962	-1.75773656368256	-2.83271098136902	0.126081302762032	0.379046708345413	-0.0506165362894535
1.33367967605591	-1.76132917404175	-2.82972097396851	0.126127287745476	0.379051774740219	-0.0506053268909454
1.32634544372559	-1.75958287715912	-2.83404064178467	0.126182541251183	0.379067450761795	-0.0506580695509911
1.33296930789948	-1.75673377513885	-2.83111238479614	0.126121804118156	0.379076659679413	-0.0506424680352211
1.32376337051392	-1.76075887680054	-2.83852076530457	0.126228794455528	0.379117429256439	-0.0506679713726044
1.33119380474091	-1.75362634658813	-2.83741235733032	0.126263365149498	0.379273593425751	-0.0506255887448788
1.32238161563873	-1.75819420814514	-2.83662676811218	0.126264721155167	0.37927183508873	-0.0504986830055714
1.32619166374207	-1.75205636024475	-2.83828997612	0.126341044902802	0.379445523023605	-0.0504769682884216
1.32822918891907	-1.754802942276	-2.83927130699158	0.126263648271561	0.379505187273026	-0.0504845529794693
1.32574701309204	-1.75456666946411	-2.84118342399597	0.126386597752571	0.379736125469208	-0.0504467487335205
1.32042455673218	-1.75117230415344	-2.83817934989929	0.126462489366531	0.379768997430801	-0.0504041165113449
1.32350051403046	-1.74762189388275	-2.84292507171631	0.126445531845093	0.379969924688339	-0.0503916554152966
1.32325565814972	-1.7534886598587	-2.85154271125793	0.126480102539063	0.380113780498505	-0.0503501333296299
1.31588172912598	-1.74913001060486	-2.84700417518616	0.126430004835129	0.380214244127274	-0.0503853596746922
1.32193219661713	-1.75072622299194	-2.84491944313049	0.12651701271534	0.380502790212631	-0.0503649227321148
1.31869518756866	-1.74889063835144	-2.84646821022034	0.1264728307724	0.380535185337067	-0.0504503659904003
1.31459176540375	-1.75716304779053	-2.85598969459534	0.126559346914291	0.38070684671402	-0.0504929162561893
1.31694483757019	-1.75033521652222	-2.85347652435303	0.126587614417076	0.380854964256287	-0.0505863726139069
1.3151319026947	-1.7529513835907	-2.8493595123291	0.126574292778969	0.381168574094772	-0.0506594218313694
1.30837893486023	-1.75456857681274	-2.85608124732971	0.126613140106201	0.381212651729584	-0.0508055128157139
1.31253707408905	-1.75084435939789	-2.85671448707581	0.126656487584114	0.381480693817139	-0.050880890339613
1.31232559680939	-1.75121200084686	-2.86456942558289	0.126666039228439	0.381490349769592	-0.0510047674179077
1.30989527702332	-1.75614869594574	-2.85715484619141	0.126625761389732	0.381730020046234	-0.0510515719652176
1.31399214267731	-1.74719262123108	-2.85744166374207	0.126603946089745	0.381873190402985	-0.0511454381048679
1.30869364738464	-1.75398826599121	-2.86931133270264	0.126613840460777	0.381997644901276	-0.0512224547564983
1.30994749069214	-1.75134515762329	-2.85971641540527	0.12651252746582	0.3822161257267	-0.0512986183166504
1.30838751792908	-1.75369608402252	-2.86140441894531	0.126486718654633	0.382356643676758	-0.0513691492378712
1.30055642127991	-1.75402510166168	-2.86117625236511	0.126460492610931	0.382350027561188	-0.0514659658074379
1.31014370918274	-1.75081503391266	-2.86288642883301	0.126337319612503	0.382519155740738	-0.0515935234725475
1.30131042003632	-1.75751149654388	-2.86381649971008	0.126273259520531	0.382554918527603	-0.0517217665910721
1.30497193336487	-1.75374281406403	-2.86291718482971	0.126177608966827	0.38266858458519	-0.0518468394875526
1.30075705051422	-1.75622236728668	-2.86774563789368	0.126147359609604	0.382699936628342	-0.0518792234361172
1.30285406112671	-1.75385928153992	-2.86415433883667	0.12598492205143	0.382688939571381	-0.0519693531095982
1.30225205421448	-1.75874674320221	-2.86809587478638	0.125923737883568	0.38282710313797	-0.0520088784396648
1.29925560951233	-1.75575566291809	-2.86572051048279	0.12580119073391	0.382777184247971	-0.0520591773092747
1.30397272109985	-1.75198543071747	-2.85358095169067	0.1256113499403	0.382795423269272	-0.0521313548088074
1.29851520061493	-1.75623726844788	-2.85840201377869	0.125511422753334	0.382719695568085	-0.0522277429699898
1.29804170131683	-1.75563406944275	-2.8568708896637	0.125352531671524	0.382747739553452	-0.0523115806281567
1.29501962661743	-1.75845432281494	-2.85486721992493	0.12532614171505	0.38274410367012	-0.0523388497531414
1.29446053504944	-1.75410687923431	-2.85907626152039	0.125197499990463	0.382658421993256	-0.052475068718195
1.29413366317749	-1.75642669200897	-2.85548329353333	0.125141531229019	0.382652580738068	-0.0525861121714115
1.29177343845367	-1.75279986858368	-2.84859371185303	0.124934159219265	0.382522523403168	-0.0526489056646824
1.28464317321777	-1.75672042369843	-2.85691118240356	0.124976843595505	0.382498383522034	-0.0527294427156448
1.28971946239471	-1.75024008750916	-2.85313487052917	0.124746680259705	0.382547408342361	-0.0528061836957932
1.27955782413483	-1.75432503223419	-2.85002565383911	0.124818757176399	0.382371842861176	-0.0528096370398998
1.28280413150787	-1.74927926063538	-2.85158038139343	0.12474724650383	0.382380098104477	-0.0527996607124805
1.27622210979462	-1.7498505115509	-2.85264110565186	0.124714732170105	0.382179170846939	-0.05286580696702
1.27698624134064	-1.75072395801544	-2.84565687179565	0.124672420322895	0.382294923067093	-0.0528058297932148
1.27376234531403	-1.74762046337128	-2.84906506538391	0.124518044292927	0.382116705179214	-0.0528645589947701
1.27360773086548	-1.74711084365845	-2.85361194610596	0.124618344008923	0.382167845964432	-0.0528390444815159
1.2677971124649	-1.74518442153931	-2.85042548179626	0.124552302062511	0.382076054811478	-0.0529281049966812
1.26886475086212	-1.75124406814575	-2.85070967674255	0.124592490494251	0.382066160440445	-0.0528578050434589
1.24934470653534	-1.72772669792175	-2.84413814544678	0.124718353152275	0.382319658994675	-0.0529128424823284
1.2530072927475	-1.75093913078308	-2.8626663684845	0.124674282968044	0.38206684589386	-0.0529521182179451
1.24436712265015	-1.72124516963959	-2.82607650756836	0.124451033771038	0.38155522942543	-0.0523653328418732
1.26708900928497	-1.75810170173645	-2.84612131118774	0.124784223735332	0.381811827421188	-0.0527291223406792
1.27025270462036	-1.73471260070801	-2.8438413143158	0.124730683863163	0.381997495889664	-0.0524887666106224
1.27372395992279	-1.74185287952423	-2.83599066734314	0.124570600688457	0.381601780653	-0.0529939979314804
1.26346731185913	-1.7556209564209	-2.86086082458496	0.124727092683315	0.381861597299576	-0.0525907427072525
1.24635517597198	-1.73148417472839	-2.85605144500732	0.124810606241226	0.381957948207855	-0.0526570193469524
1.26154685020447	-1.7192063331604	-2.84070754051209	0.124650105834007	0.381679624319077	-0.0526067689061165
1.25462579727173	-1.74181842803955	-2.85633754730225	0.124746032059193	0.382121801376343	-0.0526677593588829
1.26956701278687	-1.74448668956757	-2.85402631759644	0.124931447207928	0.382209122180939	-0.0526300445199013
1.26050281524658	-1.74769222736359	-2.85222625732422	0.12505678832531	0.382178872823715	-0.0524429157376289
1.2570618391037	-1.73325741291046	-2.85904812812805	0.125125899910927	0.382357686758041	-0.0525783151388168
1.25265955924988	-1.73888659477234	-2.85737657546997	0.125337585806847	0.382492214441299	-0.0529545098543167
1.25181329250336	-1.72393465042114	-2.85248565673828	0.125265449285507	0.382644951343536	-0.0530180856585503
1.24179148674011	-1.7393079996109	-2.85584330558777	0.125207498669624	0.38267707824707	-0.0529980808496475
1.25066125392914	-1.74139797687531	-2.85344958305359	0.125344529747963	0.382816821336746	-0.0528227649629116
1.26369035243988	-1.73035728931427	-2.85591840744019	0.125360146164894	0.382959455251694	-0.052967544645071
1.25462412834167	-1.7318229675293	-2.86265301704407	0.12527172267437	0.383083939552307	-0.052736435085535
1.23843288421631	-1.73557424545288	-2.85593581199646	0.125319793820381	0.383092045783997	-0.0526967234909534
1.2478061914444	-1.72611343860626	-2.85373377799988	0.125256031751633	0.383295327425003	-0.0526561662554741
1.25081920623779	-1.7231822013855	-2.86077690124512	0.125176459550858	0.38329690694809	-0.052621029317379
1.2499383687973	-1.73049283027649	-2.86795592308044	0.124985747039318	0.383527129888535	-0.0526527240872383
1.24859941005707	-1.72772479057312	-2.85642647743225	0.125069066882133	0.383491784334183	-0.0525845550000668
1.24462842941284	-1.72539281845093	-2.86270904541016	0.125056818127632	0.383501142263412	-0.0524970069527626
1.24807739257813	-1.71665239334106	-2.86794137954712	0.124822005629539	0.383856773376465	-0.0526268668472767
1.23291063308716	-1.7223653793335	-2.86241984367371	0.124745339155197	0.383798003196716	-0.0527789555490017
1.23479461669922	-1.72653377056122	-2.86076498031616	0.124674305319786	0.384020209312439	-0.0527739934623241
1.2323089838028	-1.7167797088623	-2.86208200454712	0.124581046402454	0.384052366018295	-0.0529312379658222
1.23782575130463	-1.72559523582458	-2.86457991600037	0.124502867460251	0.384244114160538	-0.0531892813742161
1.2300341129303	-1.72482132911682	-2.86363077163696	0.124400541186333	0.384234577417374	-0.0532585717737675
1.22415769100189	-1.72316956520081	-2.86907720565796	0.124327883124352	0.384490877389908	-0.0532943271100521
1.2229163646698	-1.72125196456909	-2.86812281608582	0.12421241402626	0.384538322687149	-0.0534599348902702
1.22366666793823	-1.71888887882233	-2.86481690406799	0.124048136174679	0.384755998849869	-0.0536556541919708
1.21411466598511	-1.72043895721436	-2.86916017532349	0.124085664749146	0.384914100170136	-0.0536614246666431
1.21889042854309	-1.71986043453217	-2.86485815048218	0.12389649450779	0.384987950325012	-0.0537222549319267
1.21877467632294	-1.72429311275482	-2.86848115921021	0.123885683715343	0.385176956653595	-0.0538087971508503
1.22366571426392	-1.71811175346375	-2.87152647972107	0.123665802180767	0.385296732187271	-0.053878415375948
1.21061897277832	-1.73077154159546	-2.86765575408936	0.123698875308037	0.385370939970016	-0.0540000721812248
1.21609675884247	-1.72772967815399	-2.87408590316772	0.123643830418587	0.385533928871155	-0.0541397891938686
1.20986449718475	-1.7201783657074	-2.87332892417908	0.12367121130228	0.385553985834122	-0.0543354041874409
1.21211791038513	-1.7234423160553	-2.86948299407959	0.123573988676071	0.385723948478699	-0.0544508546590805
1.20815479755402	-1.72886037826538	-2.87562465667725	0.123506367206573	0.385675072669983	-0.054560910910368
1.20928156375885	-1.73192894458771	-2.87630271911621	0.123551286756992	0.385869830846787	-0.0546179264783859
1.21253859996796	-1.72302711009979	-2.87022566795349	0.123418629169464	0.38581120967865	-0.0546411871910095
1.21109747886658	-1.73220992088318	-2.87415599822998	0.12349621206522	0.385955989360809	-0.0546457581222057
1.20984697341919	-1.72631335258484	-2.8773787021637	0.123400904238224	0.385955631732941	-0.0546548739075661
1.204256772995	-1.72936153411865	-2.87587547302246	0.123534105718136	0.385976135730743	-0.054494172334671
1.21191227436066	-1.72588086128235	-2.87292051315308	0.123506724834442	0.386052697896957	-0.0544226057827473
1.20492386817932	-1.73035645484924	-2.87695980072021	0.123483583331108	0.385960072278976	-0.0543725416064262
1.20766544342041	-1.72653388977051	-2.87343764305115	0.123439602553844	0.38600167632103	-0.0542487762868404
1.2025191783905	-1.73060524463654	-2.87991619110107	0.123615473508835	0.386052966117859	-0.0541265979409218
1.2043559551239	-1.7266081571579	-2.88320517539978	0.123595133423805	0.385897636413574	-0.05410510674119
1.20876693725586	-1.7281322479248	-2.87040233612061	0.123609565198421	0.385961174964905	-0.0539339371025562
1.20267307758331	-1.72599017620087	-2.87068486213684	0.123696006834507	0.385862648487091	-0.053781371563673
1.20277738571167	-1.72408866882324	-2.88085699081421	0.123795092105865	0.385982722043991	-0.0536247678101063
1.20330655574799	-1.72326171398163	-2.87817215919495	0.123776741325855	0.385846436023712	-0.053506251424551
1.20353305339813	-1.72169196605682	-2.87819218635559	0.123896069824696	0.385922908782959	-0.0532583743333817
1.19642460346222	-1.7220094203949	-2.87579226493835	0.123954497277737	0.385815411806107	-0.0530763268470764
1.20455777645111	-1.71623361110687	-2.87513208389282	0.124028384685516	0.385953724384308	-0.0528575778007507
1.20068454742432	-1.71882319450378	-2.87646389007568	0.124173857271671	0.385806024074554	-0.0526864007115364
1.20473277568817	-1.71221911907196	-2.87850046157837	0.124165959656239	0.385905414819717	-0.0524858646094799
1.19582784175873	-1.71761870384216	-2.87995553016663	0.12430951744318	0.385872811079025	-0.0523519963026047
1.20387840270996	-1.71156549453735	-2.87632918357849	0.124324604868889	0.385880023241043	-0.0521771423518658
1.1978862285614	-1.71589612960815	-2.87921833992004	0.124508671462536	0.386012464761734	-0.051942303776741
1.20111012458801	-1.70934200286865	-2.8769097328186	0.124519906938076	0.385926455259323	-0.0518305785953999
1.19624626636505	-1.71350431442261	-2.88306164741516	0.124665439128876	0.385943353176117	-0.0516327135264874
1.20392954349518	-1.70638132095337	-2.88131856918335	0.124714158475399	0.38598957657814	-0.0513945519924164
1.20102906227112	-1.7107185125351	-2.88253998756409	0.124833330512047	0.38600966334343	-0.0511902794241905
1.20573759078979	-1.70229113101959	-2.88569188117981	0.12485970556736	0.386101394891739	-0.0509681440889835
1.2034364938736	-1.70854485034943	-2.87968134880066	0.12506590783596	0.386091232299805	-0.0507517829537392
1.20689463615417	-1.70079624652863	-2.88552308082581	0.125021830201149	0.386216253042221	-0.0505351684987545
1.20227921009064	-1.70658421516418	-2.89389538764954	0.125252068042755	0.386310607194901	-0.050375908613205
1.20502805709839	-1.69743919372559	-2.88513088226318	0.125300899147987	0.386415183544159	-0.0502046197652817
1.19872677326202	-1.69903612136841	-2.89496636390686	0.125421643257141	0.386390328407288	-0.0500351004302502
1.20027697086334	-1.69910287857056	-2.89016962051392	0.125587821006775	0.386590272188187	-0.0498631075024605
1.20067143440247	-1.69466459751129	-2.88914942741394	0.125493511557579	0.386626124382019	-0.0497334748506546
1.20022165775299	-1.69731020927429	-2.89746117591858	0.12569335103035	0.386798620223999	-0.0494677610695362
1.19736349582672	-1.6912122964859	-2.90033650398254	0.125717282295227	0.386762201786041	-0.04929493740201
1.19615709781647	-1.69143426418304	-2.90172529220581	0.125817120075226	0.387023419141769	-0.0490249469876289
1.20084035396576	-1.68357419967651	-2.8900671005249	0.12577486038208	0.386887013912201	-0.0487870611250401
1.19540286064148	-1.69087469577789	-2.89776539802551	0.125878617167473	0.387009680271149	-0.0485511273145676
1.19388771057129	-1.68077540397644	-2.89854645729065	0.125816196203232	0.387042224407196	-0.0484154112637043
1.19240999221802	-1.68140506744385	-2.90392899513245	0.125868707895279	0.387131929397583	-0.0482733473181725
1.19018912315369	-1.68028223514557	-2.89916849136353	0.125813573598862	0.387049913406372	-0.0480927005410194
1.1874543428421	-1.67990338802338	-2.90150690078735	0.125851169228554	0.387114644050598	-0.0479207746684551
1.18258154392242	-1.67022848129272	-2.89621615409851	0.125817880034447	0.387104153633118	-0.047906156629324
1.18551659584045	-1.67748034000397	-2.90154790878296	0.125815242528915	0.387002319097519	-0.0477782264351845
1.18395018577576	-1.67115759849548	-2.89900469779968	0.12568935751915	0.387046694755554	-0.0476492270827293
1.17794764041901	-1.67438161373138	-2.90182447433472	0.125675559043884	0.387084513902664	-0.0474642738699913
1.18146133422852	-1.66427052021027	-2.89311218261719	0.12553146481514	0.387025743722916	-0.0474219098687172
1.17017340660095	-1.66989350318909	-2.90044021606445	0.125538110733032	0.386935502290726	-0.0473058149218559
1.17439866065979	-1.66643285751343	-2.89425802230835	0.125378727912903	0.386966437101364	-0.0471731834113598
1.16768419742584	-1.66826021671295	-2.89610481262207	0.125357553362846	0.386953443288803	-0.047055047005415
1.17246413230896	-1.66387331485748	-2.89105129241943	0.125238731503487	0.386949717998505	-0.0470847077667713
1.16451752185822	-1.6648588180542	-2.89491176605225	0.125137835741043	0.386787682771683	-0.0470701865851879
1.16588616371155	-1.66205978393555	-2.89289355278015	0.125072956085205	0.386876881122589	-0.046997532248497
1.15888345241547	-1.66108810901642	-2.89029026031494	0.124944172799587	0.386788010597229	-0.047108493745327
1.16117596626282	-1.6659836769104	-2.8936812877655	0.124900668859482	0.3868148624897	-0.0471615418791771
1.15633428096771	-1.65967106819153	-2.89145135879517	0.124778129160404	0.386905640363693	-0.047149270772934
1.15331327915192	-1.66227924823761	-2.89263796806335	0.124817200005054	0.386927455663681	-0.0471195131540298
1.15864789485931	-1.65721583366394	-2.89162063598633	0.124619513750076	0.386920809745789	-0.0471648350358009
1.14989912509918	-1.66221904754639	-2.89170932769775	0.12455690652132	0.386933118104935	-0.0471070557832718
1.1547737121582	-1.65699398517609	-2.88663506507874	0.124530144035816	0.38711029291153	-0.0470714941620827
1.14811205863953	-1.66255617141724	-2.88911437988281	0.124505914747715	0.387037694454193	-0.0471599027514458
1.15253865718842	-1.65716207027435	-2.89569592475891	0.124346382915974	0.387203842401505	-0.0471282936632633
1.14992558956146	-1.65669357776642	-2.8924777507782	0.124290220439434	0.387031853199005	-0.0471553727984428
1.15226149559021	-1.66069388389587	-2.88475799560547	0.124164782464504	0.387291312217712	-0.0471264161169529
1.1475510597229	-1.65782940387726	-2.88941335678101	0.124109797179699	0.387250512838364	-0.0471287220716476
1.14693295955658	-1.65716290473938	-2.89173412322998	0.124127924442291	0.387412369251251	-0.0471099317073822
1.1454963684082	-1.65589213371277	-2.8948757648468	0.124094359576702	0.38726606965065	-0.047054510563612
1.14565050601959	-1.65813481807709	-2.89199638366699	0.12392807751894	0.387520909309387	-0.0469889901578426
1.14111292362213	-1.65812802314758	-2.89289736747742	0.123872272670269	0.387561291456223	-0.0469478517770767
1.14543461799622	-1.65414369106293	-2.89738655090332	0.123886093497276	0.387642800807953	-0.0468431040644646
1.1415958404541	-1.65119814872742	-2.8885452747345	0.123805947601795	0.38767021894455	-0.0468482598662376
1.13343322277069	-1.65615010261536	-2.89311552047729	0.123816408216953	0.387761950492859	-0.0467351898550987
1.13886642456055	-1.64942669868469	-2.89090394973755	0.123700514435768	0.387804836034775	-0.0467784069478512
1.13188195228577	-1.65671741962433	-2.89463353157043	0.12363325804472	0.387871146202087	-0.0467449836432934
1.13723826408386	-1.65238463878632	-2.89220285415649	0.123578272759914	0.387967824935913	-0.0466186888515949
1.12964951992035	-1.65203750133514	-2.89765048027039	0.123532138764858	0.387930780649185	-0.0466305576264858
1.13602781295776	-1.6512086391449	-2.89446568489075	0.123551346361637	0.388061672449112	-0.0465742684900761
1.12992942333221	-1.65155041217804	-2.89234733581543	0.123482912778854	0.38799986243248	-0.0465297363698483
1.12914037704468	-1.65168309211731	-2.89474749565125	0.123509995639324	0.388115465641022	-0.0464056394994259
1.12604916095734	-1.64381611347198	-2.89219188690186	0.123460687696934	0.388036549091339	-0.0463618151843548
1.12294673919678	-1.6536009311676	-2.89326667785645	0.123515993356705	0.388137251138687	-0.0461703352630138
1.1276695728302	-1.64286589622498	-2.89076280593872	0.123502850532532	0.38817086815834	-0.0460335426032543
1.1198456287384	-1.64705407619476	-2.89193511009216	0.123460121452808	0.388138055801392	-0.0459435917437077
1.12160897254944	-1.64450788497925	-2.89339184761047	0.123510152101517	0.388194978237152	-0.0458303801715374
1.1146867275238	-1.64295470714569	-2.89037823677063	0.123501338064671	0.388186573982239	-0.0457023158669472
1.11800575256348	-1.64117109775543	-2.89729571342468	0.123553022742271	0.388274341821671	-0.0455074161291122
1.1179895401001	-1.63563764095306	-2.89135313034058	0.123559758067131	0.388188511133194	-0.0454484112560749
1.11044073104858	-1.63867628574371	-2.89504528045654	0.12362752109766	0.388184815645218	-0.0452301129698753
1.11262381076813	-1.63164710998535	-2.89042973518372	0.12354326993227	0.388260960578918	-0.0450766198337078
1.10379838943481	-1.63244676589966	-2.89191794395447	0.123681806027889	0.388208210468292	-0.0449045524001122
1.11018574237823	-1.62755060195923	-2.89494180679321	0.123626962304115	0.388192266225815	-0.0448260381817818
1.09771323204041	-1.63127946853638	-2.89286470413208	0.123649552464485	0.388215988874435	-0.0447124429047108
1.10006558895111	-1.62534165382385	-2.89304566383362	0.123738341033459	0.388289630413055	-0.0446974262595177
1.09316754341125	-1.62389767169952	-2.89452743530273	0.123700626194477	0.388238787651062	-0.0447589717805386
1.09328627586365	-1.62771987915039	-2.89558529853821	0.123840495944023	0.388382643461227	-0.0447260476648808
1.08953404426575	-1.61903941631317	-2.88527607917786	0.123792126774788	0.388275563716888	-0.0448022335767746
1.0824259519577	-1.62264275550842	-2.89454746246338	0.123934000730515	0.388262510299683	-0.0448903143405914
1.08477056026459	-1.62366962432861	-2.89563155174255	0.123886354267597	0.388397365808487	-0.0449397452175617
1.08038914203644	-1.62251472473145	-2.88772821426392	0.123842924833298	0.388309180736542	-0.0450015179812908
1.07816648483276	-1.62658214569092	-2.90040493011475	0.124020010232925	0.388329476118088	-0.0450094379484653
1.0767685174942	-1.62030589580536	-2.8990216255188	0.123959176242352	0.388423562049866	-0.0450801551342011
1.06813526153564	-1.62531983852386	-2.8948655128479	0.124066650867462	0.388429284095764	-0.0451026037335396
1.0717750787735	-1.62004280090332	-2.89775514602661	0.124029122292995	0.388512492179871	-0.045110460370779
1.06788611412048	-1.62234151363373	-2.89721393585205	0.124079249799252	0.388427019119263	-0.0452195964753628
1.0699919462204	-1.62422966957092	-2.89683604240417	0.124093197286129	0.388662099838257	-0.0452867336571217
1.06102979183197	-1.61813151836395	-2.89577198028564	0.124112144112587	0.388543576002121	-0.045445341616869
1.05946183204651	-1.62459492683411	-2.90199732780457	0.124219819903374	0.388644069433212	-0.0455131717026234
1.06440734863281	-1.62271869182587	-2.89469504356384	0.124144218862057	0.388676375150681	-0.0456358194351196
1.05555069446564	-1.62729704380035	-2.89636969566345	0.124297134578228	0.388661503791809	-0.0456600040197372
1.06232082843781	-1.62054049968719	-2.90168690681458	0.124292232096195	0.388794660568237	-0.045831136405468
1.05631446838379	-1.62435555458069	-2.89987349510193	0.124347373843193	0.388788998126984	-0.0458312295377254
1.05364608764648	-1.62355828285217	-2.89580202102661	0.124422170221806	0.388919085264206	-0.0458110608160496
1.05768811702728	-1.61668610572815	-2.89835333824158	0.124426953494549	0.388955265283585	-0.0458308979868889
1.05350124835968	-1.62575435638428	-2.89523530006409	0.124500699341297	0.38901075720787	-0.0458620116114616
1.05873262882233	-1.62001657485962	-2.89749526977539	0.124455749988556	0.389100790023804	-0.0458656623959541
1.04875719547272	-1.62533235549927	-2.90090751647949	0.124588325619698	0.38922905921936	-0.0459668673574924
1.05356502532959	-1.62052881717682	-2.90160155296326	0.124528095126152	0.389348745346069	-0.0461187325417995
1.0413316488266	-1.62462043762207	-2.90433621406555	0.12464527785778	0.389334321022034	-0.0461926013231277
1.04684388637543	-1.62011766433716	-2.89951491355896	0.124582909047604	0.389431864023209	-0.0463750883936882
1.04272949695587	-1.62710118293762	-2.90476298332214	0.124621726572514	0.389424532651901	-0.0465792939066887
1.04256546497345	-1.62509202957153	-2.90133881568909	0.124642923474312	0.389551132917404	-0.046727754175663
1.03447842597961	-1.62938928604126	-2.90486717224121	0.124738991260529	0.389439105987549	-0.0468796566128731
1.03901529312134	-1.62574350833893	-2.90139436721802	0.124748609960079	0.389655590057373	-0.0469354689121246
1.03221237659454	-1.62801444530487	-2.90638327598572	0.124727249145508	0.389522075653076	-0.0470893085002899
1.03855836391449	-1.6262001991272	-2.90066027641296	0.124778375029564	0.3896304666996	-0.0471890717744827
1.0316276550293	-1.62685835361481	-2.90778732299805	0.124701395630836	0.38953897356987	-0.0473660491406918
1.03159379959106	-1.63267409801483	-2.90312623977661	0.124801948666573	0.389708548784256	-0.0474417172372341
1.03115141391754	-1.63027560710907	-2.89947485923767	0.12470781058073	0.389632254838943	-0.0476231500506401
1.02423322200775	-1.63562595844269	-2.9070200920105	0.124810919165611	0.389783084392548	-0.0477747842669487
1.02952611446381	-1.63089847564697	-2.90677928924561	0.124817453324795	0.389817416667938	-0.0479708835482597
1.02016127109528	-1.63445317745209	-2.90491342544556	0.124942518770695	0.389740437269211	-0.0480722226202488
1.02704954147339	-1.63239145278931	-2.90689182281494	0.124973118305206	0.389893382787704	-0.0481830760836601
1.02195048332214	-1.63690364360809	-2.91394376754761	0.125023514032364	0.389909476041794	-0.0482634976506233
1.02656853199005	-1.63402414321899	-2.90722179412842	0.125038146972656	0.390130877494812	-0.0482930541038513
1.02101254463196	-1.63316583633423	-2.90440511703491	0.125082641839981	0.390053898096085	-0.0482739247381687
1.01746034622192	-1.6366480588913	-2.91960692405701	0.125228211283684	0.390296399593353	-0.048304945230484
1.0190144777298	-1.63114583492279	-2.90957951545715	0.125308468937874	0.390341997146606	-0.0483559966087341
1.01740884780884	-1.63530254364014	-2.91010713577271	0.125359460711479	0.390412896871567	-0.0483147762715817
1.01783871650696	-1.63309013843536	-2.91323184967041	0.125431969761848	0.390446692705154	-0.0483395531773567
1.01583611965179	-1.63434088230133	-2.91884350776672	0.125601395964622	0.390669643878937	-0.0483333468437195
1.01518321037292	-1.63097286224365	-2.91620421409607	0.125598475337029	0.390632450580597	-0.0484036318957806
1.0128470659256	-1.63519704341888	-2.91506242752075	0.125838905572891	0.390717774629593	-0.0482801459729671
1.01641881465912	-1.63096904754639	-2.91825604438782	0.125808835029602	0.390757530927658	-0.0481936000287533
1.01413643360138	-1.63307297229767	-2.92240738868713	0.125932484865189	0.390880525112152	-0.0480815730988979
1.02169644832611	-1.62560713291168	-2.9211094379425	0.12594598531723	0.390966027975082	-0.0478831753134727
1.01410531997681	-1.63045537471771	-2.91652917861938	0.126025512814522	0.390851229429245	-0.0477255322039127
1.02278888225555	-1.62938797473907	-2.92496085166931	0.126170337200165	0.391014099121094	-0.0476095490157604
1.0226902961731	-1.62753641605377	-2.91732263565063	0.126114726066589	0.390927523374558	-0.0474887005984783
1.01925337314606	-1.63105702400208	-2.92148780822754	0.126301392912865	0.391039878129959	-0.047372680157423
1.01892256736755	-1.62645435333252	-2.92873215675354	0.126376256346703	0.390935748815537	-0.0473921485245228
1.02406442165375	-1.62564694881439	-2.92686009407043	0.126414984464645	0.390958279371262	-0.047342985868454
1.01962924003601	-1.63114929199219	-2.92354321479797	0.126481726765633	0.390934586524963	-0.0473331995308399
1.02407419681549	-1.63109743595123	-2.9257378578186	0.126675754785538	0.390972495079041	-0.0472015216946602
1.02587950229645	-1.62472462654114	-2.91475224494934	0.126658052206039	0.390912055969238	-0.0472059361636639
1.01920223236084	-1.63038694858551	-2.92287135124207	0.126760184764862	0.390782445669174	-0.0470927022397518
1.02491116523743	-1.62269878387451	-2.92322301864624	0.126745954155922	0.390803158283234	-0.0468733161687851
1.02270603179932	-1.62454617023468	-2.92016887664795	0.126830250024796	0.390619814395905	-0.0467921830713749
1.02856981754303	-1.62088084220886	-2.91756510734558	0.126912206411362	0.390697091817856	-0.0466020926833153
1.0221940279007	-1.62444913387299	-2.92982268333435	0.126977398991585	0.390475958585739	-0.0465252213180065
1.02585816383362	-1.62028992176056	-2.9181797504425	0.1269770860672	0.390577554702759	-0.0463692098855972
1.02683472633362	-1.6184663772583	-2.91864156723022	0.126933678984642	0.390329957008362	-0.046351071447134
1.00720536708832	-1.6116099357605	-2.92306733131409	0.127208575606346	0.390474081039429	-0.0462531894445419
1.0232367515564	-1.62142860889435	-2.9313178062439	0.127014860510826	0.390303522348404	-0.0462460666894913
1.00482273101807	-1.59483802318573	-2.89569878578186	0.126949951052666	0.389602303504944	-0.0454246588051319
1.03458344936371	-1.63115859031677	-2.90832853317261	0.127120852470398	0.389677762985229	-0.0460172891616821
1.03800308704376	-1.62709057331085	-2.92178201675415	0.127212733030319	0.38976201415062	-0.045340321958065
1.039794921875	-1.61164736747742	-2.90508818626404	0.126827627420425	0.389135390520096	-0.0462964437901974
1.03350424766541	-1.62541174888611	-2.92591428756714	0.126970261335373	0.389293879270554	-0.0455176755785942
1.01539134979248	-1.60292553901672	-2.92066550254822	0.127143979072571	0.389414340257645	-0.0453794151544571
1.02826297283173	-1.6067042350769	-2.90392541885376	0.126914173364639	0.38873502612114	-0.0454770177602768
1.03882992267609	-1.62127244472504	-2.90552568435669	0.126840889453888	0.388872504234314	-0.0450358763337135
1.04267334938049	-1.62026476860046	-2.9154531955719	0.127113223075867	0.388951033353806	-0.0453837364912033
1.03649020195007	-1.62820076942444	-2.91066026687622	0.127163544297218	0.388741105794907	-0.0452599301934242
1.02633452415466	-1.61495804786682	-2.90165567398071	0.127237290143967	0.38858437538147	-0.0454373955726624
1.02849912643433	-1.6228369474411	-2.91969847679138	0.127474740147591	0.388621270656586	-0.0457653030753136
1.03371405601501	-1.61039924621582	-2.90305137634277	0.127318382263184	0.388429522514343	-0.0458176508545876
1.02754282951355	-1.62892472743988	-2.91532278060913	0.127401098608971	0.388338685035706	-0.0457951091229916
1.03632068634033	-1.62656331062317	-2.90534710884094	0.127492845058441	0.388393938541412	-0.0451623871922493
1.04794120788574	-1.62277257442474	-2.90847253799438	0.127669885754585	0.388405352830887	-0.0451348312199116
1.05324506759644	-1.61405682563782	-2.91227173805237	0.127508491277695	0.388316661119461	-0.0446685813367367
1.03590798377991	-1.62181198596954	-2.91128253936768	0.12779638171196	0.388217866420746	-0.0444795526564121
1.04405188560486	-1.6200385093689	-2.90845561027527	0.12779426574707	0.388196527957916	-0.0443259589374065
1.05089449882507	-1.61833500862122	-2.91684079170227	0.127964004874229	0.388120055198669	-0.0441332682967186
1.05929958820343	-1.61692845821381	-2.91240525245667	0.127899169921875	0.388171762228012	-0.0442885607481003
1.04613184928894	-1.63150787353516	-2.91306972503662	0.128208741545677	0.388096958398819	-0.0440933220088482
1.05325818061829	-1.62417507171631	-2.91994738578796	0.128414362668991	0.38807287812233	-0.043962374329567
1.05355644226074	-1.61556172370911	-2.91395735740662	0.128389582037926	0.387966483831406	-0.0438399501144886
1.05830538272858	-1.61976718902588	-2.91035389900208	0.128547579050064	0.387991517782211	-0.0437702015042305
1.05302405357361	-1.62641298770905	-2.91829204559326	0.128721296787262	0.387860536575317	-0.0434573851525784
1.06386208534241	-1.62375199794769	-2.916011095047	0.12880565226078	0.387913048267365	-0.0431401394307613
1.06847751140594	-1.62085008621216	-2.91744303703308	0.129006534814835	0.387867987155914	-0.0430206134915352
1.06965506076813	-1.62247598171234	-2.92252540588379	0.129108175635338	0.387939661741257	-0.0427604205906391
1.06062233448029	-1.62687087059021	-2.92040014266968	0.129322782158852	0.387737810611725	-0.0425835326313972
1.07286310195923	-1.6174943447113	-2.91792678833008	0.129414483904839	0.387742072343826	-0.0425014719367027
1.07198321819305	-1.62106657028198	-2.92041945457459	0.12954369187355	0.387588858604431	-0.0423911288380623
1.07820010185242	-1.62690532207489	-2.91784334182739	0.129564091563225	0.387694120407104	-0.0422269850969315
1.07916569709778	-1.62499618530273	-2.91947603225708	0.129699304699898	0.38746640086174	-0.0420023575425148
1.08396291732788	-1.62733840942383	-2.91504621505737	0.129865229129791	0.387399226427078	-0.0419091023504734
1.0906537771225	-1.62634229660034	-2.92288208007813	0.130015283823013	0.387458980083466	-0.0416609719395638
1.08875918388367	-1.62699675559998	-2.92142724990845	0.130053281784058	0.387434512376785	-0.04152537509799
1.08443927764893	-1.62771797180176	-2.92182993888855	0.130222082138062	0.38727667927742	-0.0412547700107098
1.09473216533661	-1.6214679479599	-2.93146371841431	0.130394503474236	0.387437105178833	-0.0411337092518806
1.09424602985382	-1.61998951435089	-2.92289471626282	0.130459070205688	0.387310713529587	-0.0410467311739922
1.09096825122833	-1.63442420959473	-2.92249894142151	0.130584076046944	0.387317389249802	-0.0408860445022583
1.09724450111389	-1.62345993518829	-2.9215395450592	0.130683496594429	0.387363523244858	-0.0408598519861698
1.09427332878113	-1.63010394573212	-2.93085980415344	0.130843639373779	0.387446612119675	-0.0408133007586002
1.10435998439789	-1.62929165363312	-2.92654299736023	0.130895718932152	0.387393027544022	-0.040785975754261
1.09932887554169	-1.63324213027954	-2.93286466598511	0.131169706583023	0.387469232082367	-0.0406449846923351
1.10187292098999	-1.6269279718399	-2.92419075965881	0.131143689155579	0.387403219938278	-0.0404421053826809
1.10462701320648	-1.63122367858887	-2.93397808074951	0.131362199783325	0.387637972831726	-0.0403138995170593
1.11048257350922	-1.62708723545074	-2.92972183227539	0.131392687559128	0.387552171945572	-0.0401762239634991
1.10665619373322	-1.63343048095703	-2.93386888504028	0.131509557366371	0.387704581022263	-0.0399744957685471
1.11000657081604	-1.62778210639954	-2.92944192886353	0.131651967763901	0.387783706188202	-0.0398229174315929
1.10712933540344	-1.63349056243896	-2.93604421615601	0.131770998239517	0.387857496738434	-0.0398405157029629
1.11306238174438	-1.62623858451843	-2.93993782997131	0.131883025169373	0.3880215883255	-0.0398254171013832
1.10635828971863	-1.63329696655273	-2.94070410728455	0.131948575377464	0.388071715831757	-0.0397205017507076
1.11537826061249	-1.62772798538208	-2.93548512458801	0.132033467292786	0.388302177190781	-0.0397907570004463
1.10980701446533	-1.63301038742065	-2.94132494926453	0.13216207921505	0.388444483280182	-0.0397398136556149
1.11669313907623	-1.63118398189545	-2.94175004959106	0.132213920354843	0.388637185096741	-0.0396277420222759
1.1081440448761	-1.6336852312088	-2.94554257392883	0.132305890321732	0.388642728328705	-0.0394769385457039
1.11572051048279	-1.6301075220108	-2.94179582595825	0.132387340068817	0.388911634683609	-0.0394097343087196
1.11460483074188	-1.62659478187561	-2.94790244102478	0.132436528801918	0.389024555683136	-0.0394469425082207
1.1112664937973	-1.63214290142059	-2.95068955421448	0.132552966475487	0.389278501272202	-0.0393538735806942
1.11256694793701	-1.62478530406952	-2.94863796234131	0.132515266537666	0.389409989118576	-0.0393502973020077
1.10682034492493	-1.63202357292175	-2.9528341293335	0.13268069922924	0.389669209718704	-0.0393744334578514
1.11257255077362	-1.6248744726181	-2.95426321029663	0.132587090134621	0.3898786008358	-0.0394223071634769
1.10136640071869	-1.62883377075195	-2.95726561546326	0.132720187306404	0.38993513584137	-0.0393524505198002
1.10232281684875	-1.62795889377594	-2.97142934799194	0.132786780595779	0.390205085277557	-0.039357166737318
1.10646319389343	-1.62250769138336	-2.96345973014832	0.132782950997353	0.390451580286026	-0.0392310135066509
1.09948837757111	-1.62573087215424	-2.95763230323792	0.132822319865227	0.390530675649643	-0.039297953248024
1.10323059558868	-1.62862741947174	-2.96855878829956	0.13288576900959	0.390873998403549	-0.0391454882919788
1.10493159294128	-1.62021601200104	-2.96070694923401	0.132854178547859	0.390962034463882	-0.0390935391187668
1.09994232654572	-1.61847519874573	-2.97587847709656	0.132841765880585	0.390956431627274	-0.0391175784170628
1.09705877304077	-1.6238808631897	-2.96630930900574	0.132906645536423	0.391157150268555	-0.0390858128666878
1.10052275657654	-1.62516105175018	-2.96927833557129	0.132886976003647	0.391410857439041	-0.0390966571867466
1.09705877304077	-1.61921405792236	-2.96249985694885	0.132810458540916	0.391445726156235	-0.0391602516174316
1.09175050258636	-1.62498772144318	-2.97509598731995	0.132799401879311	0.391408264636993	-0.0392825864255428
1.08919489383698	-1.62616050243378	-2.96837544441223	0.132837146520615	0.391626060009003	-0.0394338965415955
1.09279942512512	-1.62182343006134	-2.97205901145935	0.132802993059158	0.391681045293808	-0.039570540189743
1.08816933631897	-1.62325167655945	-2.96682691574097	0.132714882493019	0.391640841960907	-0.0396205373108387
1.08690917491913	-1.62559616565704	-2.96644687652588	0.132666200399399	0.391667366027832	-0.0395714566111565
1.09232580661774	-1.62249064445496	-2.97727036476135	0.132563903927803	0.391739249229431	-0.0396495722234249
1.08811295032501	-1.6226350069046	-2.96182250976563	0.132486537098885	0.391565769910812	-0.0396895110607147
1.08126425743103	-1.62776744365692	-2.97777581214905	0.132529094815254	0.391530424356461	-0.0397299118340015
1.08822739124298	-1.62590956687927	-2.97318744659424	0.132378682494164	0.391661286354065	-0.0398429483175278
1.07929229736328	-1.62735676765442	-2.96916842460632	0.132405981421471	0.391476422548294	-0.0399538092315197
1.08364462852478	-1.62648296356201	-2.96468925476074	0.132410854101181	0.391482323408127	-0.0400725305080414
1.07907855510712	-1.62736213207245	-2.96854758262634	0.132435768842697	0.391297578811646	-0.0402662269771099
1.08064663410187	-1.63192999362946	-2.96021032333374	0.132304683327675	0.391372203826904	-0.0404211021959782
1.07624220848083	-1.62932872772217	-2.9561972618103	0.13225531578064	0.391123086214066	-0.0404697209596634
1.07609450817108	-1.6324235200882	-2.9664945602417	0.132304579019547	0.391236752271652	-0.0405211448669434
1.07620549201965	-1.62751829624176	-2.96225357055664	0.132231295108795	0.391011327505112	-0.0406683646142483
1.06995177268982	-1.63649582862854	-2.96225881576538	0.132317468523979	0.390897065401077	-0.0406234264373779
1.07929873466492	-1.63313555717468	-2.9679901599884	0.132282346487045	0.390945613384247	-0.0406369753181934
1.07362508773804	-1.62794065475464	-2.95568490028381	0.132268503308296	0.390749514102936	-0.0406896062195301
1.06846261024475	-1.63592171669006	-2.96042585372925	0.132300421595573	0.390632480382919	-0.0408490151166916
1.07270967960358	-1.62922537326813	-2.96017384529114	0.132234692573547	0.390555858612061	-0.0408819019794464
1.06404304504395	-1.63837254047394	-2.95623469352722	0.132341518998146	0.39045462012291	-0.0409493185579777
1.0707643032074	-1.63042736053467	-2.95752239227295	0.132287994027138	0.390346705913544	-0.0409575328230858
1.06377923488617	-1.63717234134674	-2.95369839668274	0.132391929626465	0.390209317207336	-0.0410591810941696
1.07104957103729	-1.63479840755463	-2.95467901229858	0.13234069943428	0.390172392129898	-0.0410755202174187
1.06232225894928	-1.63517308235168	-2.95365118980408	0.132393807172775	0.389958292245865	-0.0409712605178356
1.06517612934113	-1.63422048091888	-2.95072197914124	0.132456392049789	0.389887064695358	-0.0409263521432877
1.06763994693756	-1.62875211238861	-2.94665694236755	0.132376313209534	0.389799773693085	-0.0408647209405899
1.06129693984985	-1.63648247718811	-2.95654630661011	0.132507175207138	0.389574617147446	-0.0407879278063774
1.06639230251312	-1.63117575645447	-2.94758725166321	0.13246950507164	0.389646828174591	-0.0407156273722649
1.06103897094727	-1.62935984134674	-2.9512038230896	0.132422477006912	0.389435172080994	-0.0407321229577065
1.0591071844101	-1.63684225082397	-2.9530177116394	0.132429540157318	0.389262735843658	-0.0407402962446213
1.05920207500458	-1.6329345703125	-2.94758009910584	0.132562920451164	0.389241099357605	-0.0408588089048862
1.05360925197601	-1.63617551326752	-2.95016479492188	0.132641285657883	0.388957232236862	-0.0408864505589008
1.05675137042999	-1.63251173496246	-2.94711256027222	0.132696062326431	0.388990014791489	-0.0408937036991119
1.04894173145294	-1.63187742233276	-2.94166278839111	0.132725283503532	0.388769209384918	-0.0410075411200523
1.05413818359375	-1.63186883926392	-2.94682335853577	0.132766127586365	0.388770937919617	-0.0409431681036949
1.04867017269135	-1.62905359268188	-2.94907546043396	0.132733702659607	0.388628751039505	-0.0408840365707874
1.04349982738495	-1.63215148448944	-2.94655609130859	0.132833376526833	0.388540744781494	-0.0407734885811806
1.04740476608276	-1.62731039524078	-2.94330453872681	0.132862091064453	0.388405025005341	-0.0407579280436039
1.03719711303711	-1.62933969497681	-2.94662356376648	0.132954701781273	0.388256251811981	-0.0407304801046848
1.04166650772095	-1.6245950460434	-2.94164395332336	0.132968857884407	0.388308554887772	-0.040737971663475
1.03198373317719	-1.6225368976593	-2.94235253334045	0.133016541600227	0.388059198856354	-0.0407999604940414
1.02992475032806	-1.6242196559906	-2.9443302154541	0.13311168551445	0.388078451156616	-0.0408252887427807
1.02655005455017	-1.61960482597351	-2.93431425094604	0.13304004073143	0.387753307819366	-0.0408303253352642
1.02066588401794	-1.62364828586578	-2.93794250488281	0.133186087012291	0.387664645910263	-0.0408319979906082
1.02710902690887	-1.6204217672348	-2.94194650650024	0.133157789707184	0.387680649757385	-0.0408583916723728
1.02079033851624	-1.61763536930084	-2.92525410652161	0.133147239685059	0.387403577566147	-0.0408532731235027
1.02263784408569	-1.6185941696167	-2.93671488761902	0.133297339081764	0.38736018538475	-0.0408343262970448
1.01246845722198	-1.61589229106903	-2.9372251033783	0.133318185806274	0.387099951505661	-0.0409219637513161
1.01088321208954	-1.61879277229309	-2.93783211708069	0.133382841944695	0.387055367231369	-0.0409015007317066
1.01432967185974	-1.61178731918335	-2.93257188796997	0.133435606956482	0.38688588142395	-0.0409440062940121
1.00491559505463	-1.61423671245575	-2.93383884429932	0.133534178137779	0.38674333691597	-0.0409821979701519
1.00494849681854	-1.61728346347809	-2.93138527870178	0.133615463972092	0.38663524389267	-0.0410441569983959
1.00268495082855	-1.61284649372101	-2.9231059551239	0.133595913648605	0.386486828327179	-0.0410493947565556
0.999382317066193	-1.61631166934967	-2.93542885780334	0.13377371430397	0.386458486318588	-0.0411107502877712
0.99822211265564	-1.61233377456665	-2.92670059204102	0.133808717131615	0.386263996362686	-0.0412207953631878
0.992896199226379	-1.615363240242	-2.92668509483337	0.134054556488991	0.386242240667343	-0.0411384627223015
0.997854351997375	-1.60680019855499	-2.92511916160584	0.1340591609478	0.38617604970932	-0.041237186640501
0.988569021224976	-1.61476480960846	-2.93251848220825	0.134182780981064	0.386007696390152	-0.0412706770002842
0.991820335388184	-1.61207687854767	-2.92631912231445	0.134202495217323	0.386003792285919	-0.0411893613636494
0.987878620624542	-1.60741460323334	-2.92287516593933	0.134319767355919	0.385770976543427	-0.0412046536803246
0.991626858711243	-1.61083817481995	-2.92972946166992	0.134444758296013	0.385820925235748	-0.0413121096789837
0.986035287380219	-1.6135174036026	-2.92143368721008	0.134522005915642	0.385635435581207	-0.0413687787950039
0.984763920307159	-1.6145339012146	-2.92635583877563	0.134633123874664	0.385658085346222	-0.0413255132734776
0.982001006603241	-1.60534906387329	-2.92717957496643	0.134688347578049	0.385432332754135	-0.0414722077548504
0.97831916809082	-1.61160147190094	-2.9241840839386	0.134820714592934	0.385379254817963	-0.0415015928447247
0.97957170009613	-1.60581207275391	-2.92806553840637	0.134809568524361	0.385242730379105	-0.0415905155241489
0.972556710243225	-1.61304450035095	-2.93020248413086	0.134896367788315	0.385162949562073	-0.0415261313319206
0.97048681974411	-1.60427474975586	-2.92205715179443	0.134961128234863	0.385053396224976	-0.0415228717029095
0.972972393035889	-1.60890233516693	-2.91786694526672	0.135035693645477	0.38496121764183	-0.041564479470253
0.971538722515106	-1.60457563400269	-2.92063212394714	0.135085597634315	0.384758919477463	-0.0416147112846375
0.969386875629425	-1.61158490180969	-2.92725515365601	0.135163813829422	0.384771287441254	-0.0416791699826717
0.967894554138184	-1.60426139831543	-2.92083287239075	0.135180443525314	0.384660512208939	-0.041731059551239
0.963700532913208	-1.61075162887573	-2.92339658737183	0.13532780110836	0.384528636932373	-0.0417468473315239
0.9658163189888	-1.60677206516266	-2.92062544822693	0.135414063930511	0.384673476219177	-0.041808195412159
0.964234471321106	-1.60557270050049	-2.91294431686401	0.135416060686111	0.38441526889801	-0.0419566668570042
0.955716192722321	-1.61242485046387	-2.9222617149353	0.135497987270355	0.384446799755096	-0.0420195646584034
0.963567137718201	-1.60572838783264	-2.91285181045532	0.135554566979408	0.384547144174576	-0.0419880039989948
0.955355525016785	-1.60428595542908	-2.91512250900269	0.135622143745422	0.384333521127701	-0.0420835353434086
0.953383445739746	-1.60996747016907	-2.92350363731384	0.135670691728592	0.384483456611633	-0.0420346222817898
0.958295702934265	-1.59913945198059	-2.91196274757385	0.135673388838768	0.384390264749527	-0.0419916249811649
0.9482581615448	-1.60458612442017	-2.92490315437317	0.135781183838844	0.384192734956741	-0.0419894307851791
0.951142430305481	-1.60313081741333	-2.91968369483948	0.135774001479149	0.384459495544434	-0.041912354528904
0.949077069759369	-1.59524440765381	-2.91363191604614	0.135755494236946	0.384230107069016	-0.0419250503182411
0.944940626621246	-1.60155689716339	-2.92032265663147	0.135851830244064	0.384196430444717	-0.0418644212186337
0.948978185653687	-1.59795582294464	-2.91612911224365	0.135846927762032	0.38435971736908	-0.0418650023639202
0.942847907543182	-1.59345984458923	-2.91666650772095	0.135868966579437	0.384212702512741	-0.0419198386371136
0.936154544353485	-1.60261785984039	-2.92350888252258	0.135891363024712	0.384317457675934	-0.0419495366513729
0.939900815486908	-1.59425592422485	-2.9080023765564	0.135935500264168	0.384334683418274	-0.0418513454496861
0.935328841209412	-1.59709274768829	-2.92195630073547	0.136093765497208	0.384249120950699	-0.0418585389852524
0.94681304693222	-1.59107685089111	-2.91805267333984	0.136059045791626	0.384432166814804	-0.0418254844844341
0.938020169734955	-1.59690368175507	-2.92793726921082	0.136092513799667	0.384415179491043	-0.0418447181582451
0.94180303812027	-1.59141564369202	-2.92178058624268	0.136107817292213	0.384554594755173	-0.041771873831749
0.939824819564819	-1.59531855583191	-2.92999505996704	0.136215716600418	0.384627312421799	-0.0416818112134933
0.942681193351746	-1.58710420131683	-2.92359328269959	0.136285856366158	0.384715467691422	-0.0416852794587612
0.93590635061264	-1.59607243537903	-2.92936277389526	0.136394843459129	0.384854227304459	-0.0416541770100594
0.939833402633667	-1.58980250358582	-2.92294025421143	0.136477321386337	0.385060966014862	-0.0416644774377346
0.939262211322784	-1.58957576751709	-2.92743110656738	0.136536866426468	0.385089546442032	-0.0416307784616947
0.944266319274902	-1.59069073200226	-2.92820835113525	0.13667343556881	0.385276466608047	-0.0416309647262096
0.938318312168121	-1.58976125717163	-2.92998170852661	0.136671811342239	0.385369032621384	-0.0415769778192043
0.938142776489258	-1.58996045589447	-2.9313542842865	0.136771216988564	0.385524719953537	-0.0414363145828247
0.937628626823425	-1.5829941034317	-2.92528700828552	0.136864602565765	0.385519355535507	-0.0413891151547432
0.935679018497467	-1.59043109416962	-2.93358898162842	0.136986717581749	0.385642647743225	-0.0412450693547726
0.941626489162445	-1.58053052425385	-2.93506622314453	0.137035965919495	0.385725319385529	-0.0410019382834435
0.935211718082428	-1.57898962497711	-2.93387722969055	0.137035995721817	0.385662108659744	-0.0409473329782486
0.935975074768066	-1.58338820934296	-2.93189120292664	0.137112841010094	0.385761469602585	-0.0407427325844765
0.935603976249695	-1.5757257938385	-2.93203926086426	0.13709269464016	0.385650813579559	-0.040585208684206
0.930274069309235	-1.57496702671051	-2.93482637405396	0.137246713042259	0.385708957910538	-0.0403694771230221
0.931575477123261	-1.5684894323349	-2.92452335357666	0.137121364474297	0.385544300079346	-0.0402990765869617
0.931617915630341	-1.56988775730133	-2.9323878288269	0.137231752276421	0.385521650314331	-0.0400272533297539
0.932627260684967	-1.56369876861572	-2.93091797828674	0.137242868542671	0.385457724332809	-0.039765726774931
0.926289618015289	-1.56688785552979	-2.9306583404541	0.137297749519348	0.385296672582626	-0.0396107695996761
0.929921805858612	-1.56313943862915	-2.93861699104309	0.137345284223557	0.385364711284637	-0.039358839392662
0.931431412696838	-1.5523773431778	-2.92552900314331	0.137331917881966	0.38527312874794	-0.0391582958400249
0.919347763061523	-1.55747163295746	-2.93745923042297	0.137395635247231	0.385051041841507	-0.0389043167233467
0.925506174564362	-1.55470442771912	-2.92997670173645	0.137463569641113	0.385192930698395	-0.0386066772043705
0.926206827163696	-1.54573667049408	-2.92593145370483	0.13745342195034	0.385011166334152	-0.0384663753211498
0.919163465499878	-1.5462452173233	-2.93262410163879	0.137535870075226	0.384918570518494	-0.0381895005702972
0.921875	-1.5416511297226	-2.92392015457153	0.137612342834473	0.385011374950409	-0.0379398092627525
0.914920032024384	-1.53961038589478	-2.92929005622864	0.137641549110413	0.384809881448746	-0.0377866514027119
0.921702146530151	-1.53860688209534	-2.93125224113464	0.137791484594345	0.38493275642395	-0.0374679528176785
0.919159293174744	-1.53594946861267	-2.93021416664124	0.137822076678276	0.384748190641403	-0.0372680723667145
0.925986707210541	-1.53570210933685	-2.92579126358032	0.137812271714211	0.3848837018013	-0.0369298383593559
0.917379260063171	-1.53099322319031	-2.92929291725159	0.137938037514687	0.384840965270996	-0.0367567054927349
0.923749506473541	-1.52695667743683	-2.93229699134827	0.138095319271088	0.384910553693771	-0.0365401655435562
0.921091675758362	-1.5268988609314	-2.9312891960144	0.138171449303627	0.384860277175903	-0.0363860800862312
0.926207423210144	-1.52828657627106	-2.93042826652527	0.138115450739861	0.385027885437012	-0.0362380854785442
0.917618632316589	-1.53044581413269	-2.92798614501953	0.138248890638351	0.385073304176331	-0.0360381826758385
0.924811005592346	-1.52292692661285	-2.93493437767029	0.138394251465797	0.385138541460037	-0.0358435735106468
0.921215176582336	-1.52220392227173	-2.9367082118988	0.13845257461071	0.385144293308258	-0.0357121452689171
0.926324665546417	-1.52361249923706	-2.93043303489685	0.138454407453537	0.38537609577179	-0.0354813225567341
0.923368215560913	-1.51696681976318	-2.93119716644287	0.138527914881706	0.38524717092514	-0.0352786891162395
0.924551725387573	-1.52027380466461	-2.93546438217163	0.13862818479538	0.385434031486511	-0.0350905805826187
0.930727541446686	-1.51767838001251	-2.93643236160278	0.138601258397102	0.385535508394241	-0.0347668379545212
0.926436126232147	-1.5134744644165	-2.93596243858337	0.138673156499863	0.385464638471603	-0.0346614606678486
0.930861711502075	-1.51022005081177	-2.9399528503418	0.138715699315071	0.385689944028854	-0.0345116071403027
0.925113022327423	-1.51436042785645	-2.94257807731628	0.138733461499214	0.385711371898651	-0.0343299880623817
0.927566587924957	-1.51058316230774	-2.94117903709412	0.13882602751255	0.385907381772995	-0.0341237485408783
0.923418641090393	-1.50272214412689	-2.94099569320679	0.138847172260284	0.385866105556488	-0.034060999751091
0.924131035804749	-1.51226592063904	-2.94723987579346	0.138861730694771	0.386044979095459	-0.0338942781090736
0.928422570228577	-1.50032126903534	-2.9495644569397	0.13884012401104	0.386157661676407	-0.0336875542998314
0.926568865776062	-1.49897015094757	-2.93995594978333	0.138864770531654	0.386137366294861	-0.0335121788084507
0.929073870182037	-1.50113093852997	-2.94601440429688	0.138919577002525	0.386324971914291	-0.0332180559635162
0.931077301502228	-1.48956108093262	-2.94175887107849	0.138876333832741	0.38640558719635	-0.0329222716391087
0.924420475959778	-1.49250090122223	-2.94798970222473	0.138850063085556	0.386341631412506	-0.0327276401221752
0.923545062541962	-1.49231147766113	-2.9521963596344	0.138876929879189	0.386554449796677	-0.0323471054434776
0.929286003112793	-1.48534822463989	-2.94551563262939	0.138781070709229	0.386653304100037	-0.0322272218763828
0.926305055618286	-1.48212790489197	-2.9476306438446	0.138747021555901	0.38657745718956	-0.0320368334650993
0.922970294952393	-1.48249554634094	-2.9510600566864	0.138760015368462	0.386542975902557	-0.0319000445306301
0.923581421375275	-1.48245632648468	-2.94726061820984	0.138763457536697	0.386723250150681	-0.0316173695027828
0.927375316619873	-1.47269821166992	-2.94469904899597	0.138748645782471	0.386757493019104	-0.0314565189182758
0.918459177017212	-1.47561192512512	-2.94822025299072	0.138669207692146	0.386667013168335	-0.0312031265348196
0.923492968082428	-1.47417891025543	-2.94730353355408	0.13872803747654	0.38675183057785	-0.0308790672570467
0.921731233596802	-1.46555650234222	-2.94156718254089	0.138658210635185	0.386744737625122	-0.0306881964206696
0.918385028839111	-1.4677586555481	-2.95360255241394	0.138711854815483	0.386614561080933	-0.0304017532616854
0.924264311790466	-1.45876467227936	-2.94741201400757	0.138618245720863	0.386793553829193	-0.0301408357918262
0.916571795940399	-1.4587733745575	-2.94784617424011	0.138709425926208	0.386639714241028	-0.0299748107790947
0.912483394145966	-1.46251440048218	-2.95074534416199	0.138701543211937	0.386718779802322	-0.0296723656356335
0.918393611907959	-1.44955956935883	-2.94103384017944	0.138685196638107	0.386674344539642	-0.0295338574796915
0.911275565624237	-1.45540022850037	-2.94923686981201	0.138747781515121	0.386506110429764	-0.0293425880372524
0.912572085857391	-1.45089519023895	-2.94484543800354	0.138723030686378	0.386741012334824	-0.0290576033294201
0.908651351928711	-1.44727575778961	-2.93696045875549	0.138682931661606	0.386542648077011	-0.028902068734169
0.90705019235611	-1.4460312128067	-2.95300984382629	0.13878621160984	0.386625081300735	-0.028675613924861
0.906127214431763	-1.44102346897125	-2.94873404502869	0.138867631554604	0.386624455451965	-0.0283915307372808
0.901772499084473	-1.44297242164612	-2.95033288002014	0.138921812176704	0.386589169502258	-0.0281644705682993
0.907542884349823	-1.43739819526672	-2.9448835849762	0.138951048254967	0.386598020792007	-0.0279204472899437
0.907370805740356	-1.4280891418457	-2.94171500205994	0.138970598578453	0.386549919843674	-0.0276347901672125
0.900073289871216	-1.43142259120941	-2.95078420639038	0.139078006148338	0.386354893445969	-0.0273867342621088
0.902508735656738	-1.43138134479523	-2.94705319404602	0.139122843742371	0.386586129665375	-0.027114050462842
0.906102776527405	-1.42253696918488	-2.93840575218201	0.139077305793762	0.386447340250015	-0.0268906969577074
0.898878574371338	-1.4261429309845	-2.95624446868896	0.139230474829674	0.386477172374725	-0.0266442950814962
0.902812302112579	-1.42027771472931	-2.94326663017273	0.139206260442734	0.386563092470169	-0.0264346841722727
0.894318222999573	-1.42460501194	-2.94487762451172	0.139325529336929	0.386501908302307	-0.0262485612183809
0.900805473327637	-1.41871404647827	-2.95538663864136	0.13943175971508	0.386589705944061	-0.0260525587946177
0.903320968151093	-1.41309976577759	-2.94038867950439	0.139407277107239	0.386532455682755	-0.0259377025067806
0.896869599819183	-1.41663503646851	-2.95018720626831	0.139499142765999	0.386498361825943	-0.0257867276668549
0.896430194377899	-1.42025768756866	-2.94615983963013	0.139632165431976	0.386614501476288	-0.0256261974573135
0.902740180492401	-1.41346848011017	-2.95096325874329	0.139712944626808	0.386629790067673	-0.0254854261875153
0.897416234016418	-1.41070628166199	-2.95224118232727	0.139831304550171	0.386663734912872	-0.0254248902201653
0.899227321147919	-1.41678404808044	-2.94828295707703	0.13984976708889	0.386737257242203	-0.0252324398607016
0.901398479938507	-1.40832591056824	-2.94759178161621	0.139888241887093	0.386836171150208	-0.0252092499285936
0.892854750156403	-1.41350424289703	-2.95275974273682	0.140047237277031	0.386875212192535	-0.0251277796924114
0.897914052009583	-1.4163156747818	-2.9545750617981	0.140080586075783	0.387071281671524	-0.0250303652137518
0.900888681411743	-1.41079199314117	-2.95986247062683	0.140080809593201	0.387205749750137	-0.025060186162591
0.895091414451599	-1.41097128391266	-2.95450115203857	0.140229389071465	0.387169569730759	-0.0250097569078207
0.896928369998932	-1.41530251502991	-2.96592020988464	0.140475481748581	0.387343049049377	-0.0249690134078264
0.900703489780426	-1.41224753856659	-2.95622062683105	0.140367329120636	0.387502312660217	-0.024925958365202
0.890992999076843	-1.41299211978912	-2.96200656890869	0.140575185418129	0.387521594762802	-0.0249105244874954
0.900980412960052	-1.41499853134155	-2.96460700035095	0.140619114041328	0.387766718864441	-0.0248616263270378
0.89756828546524	-1.41252040863037	-2.95805025100708	0.140646621584892	0.38782924413681	-0.0247436128556728
0.893276631832123	-1.41650211811066	-2.96871614456177	0.140848964452744	0.3879554271698	-0.024704210460186
0.900911688804626	-1.4125097990036	-2.96546339988709	0.140814244747162	0.388201802968979	-0.0245875474065542
0.899738490581512	-1.40843951702118	-2.96326303482056	0.140855148434639	0.388179183006287	-0.024631455540657
0.892026960849762	-1.41535222530365	-2.97181081771851	0.14099146425724	0.388300776481628	-0.0245622787624598
0.89735609292984	-1.41432404518127	-2.96911096572876	0.141104325652122	0.388500779867172	-0.0243339836597443
0.900273442268372	-1.40521144866943	-2.97253584861755	0.141127839684486	0.388567686080933	-0.0243389997631311
0.888606309890747	-1.40902090072632	-2.9741325378418	0.141295865178108	0.388674765825272	-0.0241599325090647
0.896893084049225	-1.40368926525116	-2.97169208526611	0.141277745366096	0.388927012681961	-0.0239728484302759
0.893543004989624	-1.40561330318451	-2.97819709777832	0.141318991780281	0.388824760913849	-0.0238934718072414
0.894354045391083	-1.40596878528595	-2.97793030738831	0.141401425004005	0.389114201068878	-0.0236609391868114
0.889248073101044	-1.40110969543457	-2.97543978691101	0.141422495245934	0.389060378074646	-0.0235168524086475
0.887614071369171	-1.40185165405273	-2.97813415527344	0.14151619374752	0.389218270778656	-0.0234347749501467
0.891523480415344	-1.40002536773682	-2.9736545085907	0.141454592347145	0.389313548803329	-0.0232619065791368
0.888304769992828	-1.39121174812317	-2.97253608703613	0.141468226909637	0.389206618070602	-0.0232823640108109
0.877686321735382	-1.39440500736237	-2.97747373580933	0.141567125916481	0.389209598302841	-0.0230486523360014
0.878582417964935	-1.39498889446259	-2.9740355014801	0.141639798879623	0.389246910810471	-0.022990208119154
0.88155323266983	-1.38876938819885	-2.97214818000793	0.141557276248932	0.389312297105789	-0.0227970611304045
0.87075799703598	-1.3874306678772	-2.97756147384644	0.141520380973816	0.389143764972687	-0.0226068273186684
0.879777252674103	-1.38422787189484	-2.96967267990112	0.141534611582756	0.389121741056442	-0.0224727913737297
0.874818742275238	-1.38027560710907	-2.97038817405701	0.141387388110161	0.388950884342194	-0.0222647897899151
0.868867635726929	-1.38112807273865	-2.97122025489807	0.141381174325943	0.388827174901962	-0.0221386402845383
0.870246052742004	-1.38404822349548	-2.97339463233948	0.141429796814919	0.388811737298965	-0.0219865497201681
0.867026269435883	-1.37324297428131	-2.96707510948181	0.14125095307827	0.388678878545761	-0.0218825861811638
0.859830021858215	-1.37804317474365	-2.96939921379089	0.14127542078495	0.388548403978348	-0.0217973701655865
0.863497614860535	-1.37016034126282	-2.96412491798401	0.141220703721046	0.388401746749878	-0.0217227451503277
0.852550864219666	-1.37252449989319	-2.96760034561157	0.141185328364372	0.388154834508896	-0.0215664003044367
0.853900253772736	-1.37024474143982	-2.95860576629639	0.141133427619934	0.388112157583237	-0.0215411577373743
0.853767037391663	-1.36626470088959	-2.95914959907532	0.141013339161873	0.387987107038498	-0.0214709378778934
0.843069791793823	-1.3668007850647	-2.956707239151	0.141013979911804	0.387743473052979	-0.0214903820306063
0.841748118400574	-1.3712465763092	-2.95807719230652	0.141021922230721	0.387639909982681	-0.0214460678398609
0.847545504570007	-1.36106061935425	-2.95521664619446	0.140855893492699	0.387552469968796	-0.0214479491114616
0.838622808456421	-1.36438083648682	-2.95480918884277	0.140932217240334	0.387243628501892	-0.0215111151337624
0.83409970998764	-1.37126624584198	-2.95583653450012	0.140811786055565	0.387178033590317	-0.0215261429548264
0.838761210441589	-1.36215925216675	-2.94887137413025	0.140762239694595	0.387022882699966	-0.0216052811592817
0.831250011920929	-1.37118601799011	-2.94475150108337	0.140779763460159	0.386752486228943	-0.0215491000562906
0.837031483650208	-1.36461293697357	-2.94788670539856	0.14073334634304	0.386811673641205	-0.0215440988540649
0.832499086856842	-1.36374449729919	-2.94291973114014	0.140626356005669	0.386498838663101	-0.0215732790529728
0.828672528266907	-1.37049961090088	-2.95272970199585	0.140722572803497	0.386463522911072	-0.0216139946132898
0.835822224617004	-1.36611914634705	-2.9415066242218	0.140632942318916	0.386480182409287	-0.021629948168993
0.830313622951508	-1.3661060333252	-2.94324684143066	0.140645936131477	0.38615146279335	-0.0218259859830141
0.825357735157013	-1.37499105930328	-2.94298100471497	0.140754923224449	0.386135220527649	-0.0218897964805365
0.828459799289703	-1.37191045284271	-2.94674348831177	0.140848949551582	0.386116683483124	-0.0220149718225002
0.831684291362762	-1.37187302112579	-2.9378457069397	0.14080736041069	0.386124014854431	-0.0220773927867413
0.827326059341431	-1.37863552570343	-2.94303560256958	0.140850365161896	0.385816782712936	-0.0221912264823914
0.828660428524017	-1.38099837303162	-2.94377875328064	0.140970587730408	0.385857671499252	-0.0222132969647646
0.833329498767853	-1.37750196456909	-2.93555426597595	0.140958204865456	0.385695815086365	-0.0221931170672178
0.82971203327179	-1.38276410102844	-2.94262313842773	0.141109585762024	0.385514259338379	-0.022183733060956
0.832744479179382	-1.38393402099609	-2.94274926185608	0.141281351447105	0.385581403970718	-0.0221596509218216
0.837261438369751	-1.37997770309448	-2.93378138542175	0.141262337565422	0.385489642620087	-0.0220681354403496
0.836100995540619	-1.3880467414856	-2.93752479553223	0.141407266259193	0.385258764028549	-0.0219748746603727
0.843515396118164	-1.38693511486053	-2.93190050125122	0.14143417775631	0.385388374328613	-0.0218307562172413
0.838920652866364	-1.38729381561279	-2.93839287757874	0.141613438725471	0.385149985551834	-0.0217858366668224
0.841869175434113	-1.38866889476776	-2.94402456283569	0.14175982773304	0.385236322879791	-0.0217413939535618
0.842374563217163	-1.38508069515228	-2.93677449226379	0.141835376620293	0.38513571023941	-0.0216377060860395
0.845052897930145	-1.39220130443573	-2.94019436836243	0.141986712813377	0.38502237200737	-0.0214145295321941
0.851178824901581	-1.38405323028564	-2.93871164321899	0.142080724239349	0.385005593299866	-0.0213476922363043
0.844906330108643	-1.38927900791168	-2.93453741073608	0.142246559262276	0.384894669055939	-0.0211041755974293
0.845823884010315	-1.3934531211853	-2.94109058380127	0.142429888248444	0.384891539812088	-0.0207924209535122
0.858795404434204	-1.38847482204437	-2.93935060501099	0.142394661903381	0.384872525930405	-0.0205783229321241
0.849644422531128	-1.38418900966644	-2.93616414070129	0.142562046647072	0.384745746850967	-0.0203323923051357
0.845301687717438	-1.37979710102081	-2.94161987304688	0.142793133854866	0.384733587503433	-0.0202437378466129
0.844683051109314	-1.37289273738861	-2.93679213523865	0.142839923501015	0.384569764137268	-0.0200034491717815
0.843186855316162	-1.373211145401	-2.93829393386841	0.142839923501015	0.384252816438675	-0.0192975644022226
0.856067299842834	-1.36531805992126	-2.93782663345337	0.142796263098717	0.384180665016174	-0.0186910722404718
0.858098804950714	-1.37181353569031	-2.93966460227966	0.142801865935326	0.383958548307419	-0.0181414280086756
0.873289406299591	-1.36971020698547	-2.93356847763062	0.14287181198597	0.383805453777313	-0.0176185574382544
0.878441452980042	-1.36570489406586	-2.93075704574585	0.14289678633213	0.383634090423584	-0.0174388401210308
0.873134315013886	-1.37233066558838	-2.92731189727783	0.14311371743679	0.383343577384949	-0.0172128602862358
0.880326092243195	-1.3720874786377	-2.93151450157166	0.143266081809998	0.383188962936401	-0.0171124394983053
0.880859017372131	-1.36728131771088	-2.92555260658264	0.143367394804955	0.383015364408493	-0.0169671773910522
0.872306406497955	-1.36736261844635	-2.92425584793091	0.143526524305344	0.382795959711075	-0.0167417153716087
0.872344374656677	-1.37336361408234	-2.93236017227173	0.143742144107819	0.382851600646973	-0.0164947807788849
0.879442811012268	-1.36481320858002	-2.92469024658203	0.143850222229958	0.382725328207016	-0.016057450324297
0.879762709140778	-1.36178970336914	-2.92722320556641	0.143822431564331	0.382498741149902	-0.0156279001384974
0.878825902938843	-1.3604599237442	-2.92567682266235	0.143920436501503	0.382273286581039	-0.0151402736082673
0.885101079940796	-1.36365151405334	-2.92709350585938	0.14404958486557	0.382184207439423	-0.0147794028744102
0.890761077404022	-1.35855638980865	-2.91682243347168	0.144050851464272	0.381988614797592	-0.0144435577094555
0.889008939266205	-1.35818517208099	-2.92187023162842	0.144137680530548	0.381671696901321	-0.0141110830008984
0.89666211605072	-1.35689759254456	-2.92301607131958	0.144078597426414	0.38176903128624	-0.0137843610718846
0.887882649898529	-1.3548082113266	-2.91689705848694	0.144183486700058	0.381498277187347	-0.0134672345593572
0.892040908336639	-1.35587596893311	-2.92805933952332	0.1443130671978	0.381357848644257	-0.0131875649094582
0.898887753486633	-1.35085344314575	-2.92001366615295	0.144275546073914	0.381383806467056	-0.0127945495769382
0.898455321788788	-1.34567773342133	-2.91094851493835	0.144290938973427	0.381216466426849	-0.0126298265531659
0.893026649951935	-1.35149776935577	-2.91889142990112	0.14438459277153	0.381094038486481	-0.0121967606246471
0.898263275623322	-1.34607911109924	-2.91620302200317	0.144477516412735	0.381113767623901	-0.0119069078937173
0.905501902103424	-1.34519255161285	-2.9097580909729	0.144468411803246	0.381264001131058	-0.0114799160510302
0.904020667076111	-1.3339604139328	-2.91766023635864	0.144459635019302	0.381113231182098	-0.0113123040646315
0.896880984306335	-1.34545660018921	-2.92076420783997	0.144545763731003	0.381184130907059	-0.0109063517302275
0.901626467704773	-1.33597409725189	-2.92282843589783	0.144559010863304	0.381352633237839	-0.0106769818812609
0.903810024261475	-1.33252882957458	-2.92096638679504	0.144560173153877	0.381305426359177	-0.0104769552126527
0.898828387260437	-1.33837068080902	-2.92346596717834	0.144632458686829	0.381411552429199	-0.010183909907937
0.907636642456055	-1.32725214958191	-2.91813540458679	0.144646137952805	0.381622523069382	-0.00996631104499102
0.899535298347473	-1.33055424690247	-2.92600607872009	0.144612267613411	0.3816057741642	-0.00974555220454931
0.900527238845825	-1.33360731601715	-2.93028354644775	0.144696772098541	0.381789803504944	-0.00940488278865814
0.902698874473572	-1.32111728191376	-2.92441010475159	0.144685074687004	0.381939172744751	-0.00915695074945688
0.896730601787567	-1.32335948944092	-2.93036580085754	0.144659206271172	0.381926238536835	-0.00890138279646635
0.900959193706512	-1.32151997089386	-2.92947912216187	0.144670456647873	0.38226181268692	-0.00850395485758781
0.903726518154144	-1.31588959693909	-2.92348909378052	0.144653424620628	0.382188677787781	-0.00822598580271006
0.899144947528839	-1.31928396224976	-2.93463826179504	0.144712075591087	0.38233894109726	-0.00781166600063443
0.904921412467957	-1.31006824970245	-2.92968988418579	0.144604787230492	0.382503688335419	-0.00752332992851734
0.900087833404541	-1.30515396595001	-2.93584036827087	0.144669994711876	0.382425516843796	-0.00723733613267541
0.899712920188904	-1.31006741523743	-2.9368793964386	0.144657582044601	0.3825463950634	-0.00680122710764408
0.903628468513489	-1.29988920688629	-2.9260139465332	0.144611537456512	0.382653772830963	-0.00652444222941995
0.898040652275085	-1.30090594291687	-2.93539571762085	0.144636079668999	0.382548183202744	-0.00620551267638803
0.898162484169006	-1.30081272125244	-2.93084335327148	0.144609332084656	0.382806003093719	-0.00586990406736732
0.904220819473267	-1.29342079162598	-2.93392539024353	0.144597500562668	0.382729977369308	-0.00559416553005576
0.898927688598633	-1.28912353515625	-2.93172478675842	0.144491955637932	0.382657617330551	-0.0052623855881393
0.895736992359161	-1.29429185390472	-2.93613886833191	0.144626379013062	0.382533460855484	-0.00502853468060493
0.902223169803619	-1.28692805767059	-2.9321813583374	0.144585803151131	0.382664352655411	-0.00464355247095227
0.8980353474617	-1.2875075340271	-2.92717719078064	0.144520342350006	0.382428288459778	-0.00447383848950267
0.896048545837402	-1.29050374031067	-2.93901324272156	0.144524455070496	0.382485300302505	-0.00425603892654181
0.903095781803131	-1.28367245197296	-2.93013405799866	0.144541561603546	0.382515251636505	-0.00398749159649014
0.90266090631485	-1.28038334846497	-2.93045115470886	0.14448307454586	0.382278114557266	-0.00386267504654825
0.895088911056519	-1.28504681587219	-2.93388366699219	0.144573479890823	0.382177174091339	-0.0036021254491061
0.903549015522003	-1.27639973163605	-2.92905211448669	0.144573450088501	0.38212588429451	-0.00328220543451607
0.896811723709106	-1.27403092384338	-2.93309164047241	0.144622847437859	0.381944417953491	-0.0030715970788151
0.899614214897156	-1.27668929100037	-2.92667889595032	0.144597038626671	0.381920009851456	-0.00275608524680138
0.904009819030762	-1.26746833324432	-2.92663192749023	0.144611224532127	0.38180536031723	-0.0025118961930275
0.894846200942993	-1.26885068416595	-2.92766857147217	0.144657298922539	0.381599068641663	-0.00220503052696586
0.895580351352692	-1.26974678039551	-2.92283463478088	0.144693791866302	0.381572604179382	-0.00190898298751563
0.900888085365295	-1.2628265619278	-2.92625951766968	0.144633427262306	0.381445735692978	-0.00177712878212333
0.892619013786316	-1.26242434978485	-2.91902160644531	0.144626200199127	0.381238728761673	-0.0016939309425652
0.890963435173035	-1.26776266098022	-2.92683982849121	0.144828245043755	0.381149381399155	-0.00155970349442214
0.896587550640106	-1.2602196931839	-2.92153811454773	0.144769668579102	0.381158858537674	-0.00146880850661546
0.88596910238266	-1.26004207134247	-2.91985774040222	0.144796133041382	0.380924671888351	-0.00138607993721962
0.885448694229126	-1.26254463195801	-2.92747616767883	0.144899278879166	0.380937039852142	-0.00129249843303114
0.891328036785126	-1.25734925270081	-2.91911649703979	0.144874632358551	0.380838721990585	-0.00114417553413659
0.887749254703522	-1.25267851352692	-2.92194151878357	0.144890248775482	0.380768984556198	-0.00113087554927915
0.880425751209259	-1.25531089305878	-2.92235326766968	0.144977614283562	0.380779266357422	-0.00100810953881592
0.887853026390076	-1.25225150585175	-2.92373466491699	0.14492966234684	0.380821973085403	-0.000998570583760738
0.885098516941071	-1.24912309646606	-2.91940498352051	0.144950926303864	0.380746960639954	-0.00108983367681503
0.878545939922333	-1.25744390487671	-2.92642331123352	0.144990250468254	0.380733966827393	-0.00121761194895953
0.88248997926712	-1.25956201553345	-2.92511749267578	0.144980251789093	0.380934655666351	-0.0013920160708949
0.88430118560791	-1.25451338291168	-2.92601609230042	0.144882500171661	0.381090819835663	-0.00159566267393529
0.882846593856812	-1.25472021102905	-2.92781066894531	0.144837006926537	0.38114058971405	-0.00189160334412009
0.877526104450226	-1.26373636722565	-2.92655968666077	0.144845932722092	0.381244719028473	-0.00211052619852126
0.882661044597626	-1.26246047019958	-2.93008804321289	0.144802585244179	0.381702572107315	-0.00238743773661554
0.883581042289734	-1.25923597812653	-2.92161154747009	0.144633620977402	0.381825059652328	-0.0027015614323318
0.87809145450592	-1.26810455322266	-2.93778276443481	0.144644945859909	0.382090985774994	-0.00301694986410439
0.883204460144043	-1.27083706855774	-2.93399143218994	0.144493341445923	0.382577329874039	-0.00339236203581095
0.879958033561707	-1.26677417755127	-2.93336534500122	0.144344493746758	0.382799297571182	-0.00385887338779867
0.872281968593597	-1.27412974834442	-2.94049119949341	0.144341751933098	0.383170932531357	-0.00432584993541241
0.879440426826477	-1.27786183357239	-2.93851041793823	0.144136786460876	0.383719861507416	-0.00481710769236088
0.875845730304718	-1.27731609344482	-2.94800662994385	0.144057065248489	0.383953273296356	-0.00534330261871219
0.875743687152863	-1.28839015960693	-2.94796776771545	0.143841966986656	0.384582877159119	-0.00588050065562129
0.87870854139328	-1.28350913524628	-2.94497561454773	0.143668070435524	0.384986907243729	-0.00647105881944299
0.874665200710297	-1.29270112514496	-2.95411396026611	0.143432930111885	0.385329693555832	-0.00715094245970249
0.873229622840881	-1.29817521572113	-2.95681929588318	0.143297493457794	0.385985851287842	-0.00771055510267615
[truncated: 14,927 more rows]
