# Supplementary material for: Identification of Haptic Based Guiding Using Hard Reins
Source: PLoS One. 2015 Jul 22;10(7):e0132020. doi: 10.1371/journal.pone.0132020 (PMC4511788; doi:10.1371/journal.pone.0132020)
Supplement: S6 File — (ZIP) [file pone.0132020.s006.zip › Exp2_ForceData2/Subject7/path2/T5.csv]

Force X (N)	Force Y (N)	Force Z (N)	Torque X (N-m)	Torque Y (N-m)	Torque Z (N-m)	Frequency = 10000	Averaging Level = 16	F/T Serial Number = FT11772	Time Started = 19/12/2012 12:57:36
0.698866248130798	-0.681607663631439	-3.34029817581177	0.213419899344444	0.400989800691605	-0.0256137270480394
0.702830791473389	-0.674281120300293	-3.33495664596558	0.213311389088631	0.400930315256119	-0.0257089007645845
0.707191586494446	-0.67764675617218	-3.34023284912109	0.213315069675446	0.400893062353134	-0.0258119236677885
0.695722818374634	-0.685700356960297	-3.3386697769165	0.213380768895149	0.400700390338898	-0.025926761329174
0.703483521938324	-0.678073406219482	-3.33439874649048	0.213181301951408	0.400555431842804	-0.026026913896203
0.708524227142334	-0.68528801202774	-3.33380389213562	0.213227599859238	0.400560438632965	-0.0260790642350912
0.697057783603668	-0.682067096233368	-3.33988118171692	0.213259354233742	0.400507152080536	-0.0261996276676655
0.704803466796875	-0.683341562747955	-3.33000683784485	0.213084414601326	0.400300532579422	-0.026364928111434
0.704786241054535	-0.684093832969666	-3.32899951934814	0.213121578097343	0.40043780207634	-0.0264220386743546
0.700436353683472	-0.685467839241028	-3.33289909362793	0.21315723657608	0.400205224752426	-0.0264685954898596
0.70402979850769	-0.681263029575348	-3.33524918556213	0.213059857487679	0.400210857391357	-0.0264339707791805
0.7121661901474	-0.674581229686737	-3.3413712978363	0.213215842843056	0.400213360786438	-0.0248843785375357
0.703749775886536	-0.662380516529083	-3.33432126045227	0.213456019759178	0.399881392717361	-0.0235777869820595
0.6993208527565	-0.667796075344086	-3.33326530456543	0.213406890630722	0.399732887744904	-0.024236798286438
0.707803010940552	-0.670551598072052	-3.32963967323303	0.213326334953308	0.399920850992203	-0.0254689771682024
0.707166969776154	-0.691233813762665	-3.33667206764221	0.213227838277817	0.399983048439026	-0.0265030637383461
0.70315158367157	-0.689340233802795	-3.32976984977722	0.213173404335976	0.399861335754395	-0.0270078796893358
0.713735520839691	-0.691078305244446	-3.33118438720703	0.21318843960762	0.399987787008286	-0.0270268246531487
0.703749001026154	-0.694420337677002	-3.33353519439697	0.213276773691177	0.400120556354523	-0.0271431487053633
0.702962934970856	-0.689460933208466	-3.33515620231628	0.213281631469727	0.400106310844421	-0.02734449878335
0.708352148532867	-0.686638712882996	-3.33321762084961	0.213183030486107	0.400339275598526	-0.0273362509906292
0.707865536212921	-0.69006872177124	-3.33547782897949	0.213309839367867	0.400555640459061	-0.0272593759000301
0.700625777244568	-0.693556606769562	-3.34401655197144	0.213272631168365	0.400621116161346	-0.0272388476878405
0.7043816447258	-0.688509941101074	-3.33313345909119	0.213272899389267	0.400667697191238	-0.0273247510194778
0.706477344036102	-0.686239659786224	-3.33449959754944	0.213352590799332	0.40092009305954	-0.0273187942802906
0.701884090900421	-0.696048676967621	-3.33934092521667	0.213428691029549	0.400939077138901	-0.0273955129086971
0.703290522098541	-0.689475834369659	-3.33961248397827	0.213411584496498	0.40090399980545	-0.0275088008493185
0.708031594753265	-0.686584115028381	-3.33959770202637	0.213384702801704	0.401071906089783	-0.0274476166814566
0.714245200157166	-0.690382599830627	-3.33832550048828	0.213430374860764	0.401196897029877	-0.027427926659584
0.702923595905304	-0.6934774518013	-3.34651160240173	0.21348375082016	0.401230126619339	-0.0272677801549435
0.711334764957428	-0.68342649936676	-3.33977007865906	0.213483586907387	0.401114523410797	-0.0272703487426043
0.713648438453674	-0.686269760131836	-3.34121894836426	0.21345466375351	0.401268005371094	-0.0271187499165535
0.708175539970398	-0.690004587173462	-3.34615325927734	0.213529542088509	0.401215583086014	-0.0270130429416895
0.707448959350586	-0.685689091682434	-3.33386945724487	0.213520377874374	0.401085287332535	-0.0270470473915339
0.715395987033844	-0.678461372852325	-3.3392608165741	0.213502377271652	0.401078224182129	-0.0269018299877644
0.712720930576324	-0.685316383838654	-3.33498525619507	0.213527157902718	0.401120960712433	-0.0268493369221687
0.708617210388184	-0.685911118984222	-3.34182858467102	0.213619038462639	0.400941133499146	-0.0268110930919647
0.711140036582947	-0.67747038602829	-3.33119773864746	0.213481605052948	0.400840193033218	-0.0267993323504925
0.716439723968506	-0.681759774684906	-3.34015774726868	0.213522970676422	0.400882571935654	-0.0267581045627594
0.704183220863342	-0.68168705701828	-3.34130859375	0.213529035449028	0.400640875101089	-0.0265755206346512
0.717808067798615	-0.673839628696442	-3.3301146030426	0.213374406099319	0.400534838438034	-0.0265223141759634
0.71353816986084	-0.672577202320099	-3.33002710342407	0.213513508439064	0.40056785941124	-0.0257079806178808
0.720157444477081	-0.654276430606842	-3.33500385284424	0.213558793067932	0.400118082761765	-0.0234503280371428
0.712653994560242	-0.646959185600281	-3.3192925453186	0.213725060224533	0.39978700876236	-0.0231914669275284
0.705408990383148	-0.666244208812714	-3.33645987510681	0.213632941246033	0.399928718805313	-0.0243522450327873
0.71558803319931	-0.66372150182724	-3.32948875427246	0.213453412055969	0.399732083082199	-0.0253906231373549
0.718630194664001	-0.672910928726196	-3.32099843025208	0.213308587670326	0.399816751480103	-0.0259937662631273
0.712811887264252	-0.680770337581635	-3.32806777954102	0.213418155908585	0.399704456329346	-0.026085514575243
0.715011179447174	-0.671826779842377	-3.31772875785828	0.213292762637138	0.399571359157562	-0.0261159352958202
0.717807412147522	-0.671796143054962	-3.32943058013916	0.213344559073448	0.399651318788528	-0.0263522230088711
0.710020363330841	-0.675938725471497	-3.32937169075012	0.213358536362648	0.399646818637848	-0.0264386981725693
0.710181415081024	-0.676883459091187	-3.32298231124878	0.213273823261261	0.399583727121353	-0.0265220571309328
0.714049518108368	-0.671407341957092	-3.32517123222351	0.213188692927361	0.399787992238998	-0.0263589676469564
0.712050080299377	-0.6782146692276	-3.33009791374207	0.213304698467255	0.399791866540909	-0.0264037437736988
0.702173113822937	-0.674894392490387	-3.32638168334961	0.213253483176231	0.399711012840271	-0.0265954211354256
0.711821556091309	-0.670561850070953	-3.32498741149902	0.213235452771187	0.399700045585632	-0.0266927387565374
0.711858689785004	-0.677679181098938	-3.31946754455566	0.213251173496246	0.399986356496811	-0.0268567595630884
0.713132858276367	-0.680303812026978	-3.33024859428406	0.213255435228348	0.399838924407959	-0.026922257617116
0.709663450717926	-0.677995085716248	-3.3260509967804	0.213161498308182	0.399888426065445	-0.0270658060908318
0.715970754623413	-0.675371766090393	-3.32500815391541	0.21323624253273	0.399938493967056	-0.0271071530878544
0.710904121398926	-0.680486083030701	-3.33120846748352	0.213207274675369	0.400015413761139	-0.0270912293344736
0.714782953262329	-0.679278910160065	-3.32894420623779	0.213272124528885	0.400009959936142	-0.0272284708917141
0.713044762611389	-0.67809796333313	-3.32839894294739	0.213342577219009	0.400216698646545	-0.0271178558468819
0.714909255504608	-0.686923742294312	-3.33393597602844	0.213345572352409	0.400143384933472	-0.027188990265131
0.716382324695587	-0.676016807556152	-3.3288106918335	0.213340163230896	0.400147616863251	-0.0272030159831047
0.727651715278625	-0.677276253700256	-3.32930755615234	0.213360726833344	0.400304138660431	-0.0271588936448097
0.717696785926819	-0.684710204601288	-3.33374357223511	0.213445484638214	0.4005087018013	-0.0271293949335814
0.719435453414917	-0.681344032287598	-3.33774781227112	0.213521972298622	0.400398194789886	-0.027116971090436
0.726395308971405	-0.676035702228546	-3.33649563789368	0.213399097323418	0.400695979595184	-0.0271156765520573
0.724751651287079	-0.68198162317276	-3.34038138389587	0.213650643825531	0.400777339935303	-0.0270859394222498
0.722432672977448	-0.681703388690948	-3.34496164321899	0.21347987651825	0.400840938091278	-0.0269611198455095
0.731357932090759	-0.677142441272736	-3.33820986747742	0.213593542575836	0.401010721921921	-0.0269948244094849
0.727766156196594	-0.681313037872314	-3.34580254554749	0.213632091879845	0.401197105646133	-0.0270058400928974
0.729895174503326	-0.683857560157776	-3.34190797805786	0.213589251041412	0.401242852210999	-0.0270180590450764
0.734187722206116	-0.677053153514862	-3.34075617790222	0.213655784726143	0.401425570249558	-0.0271316561847925
0.734669983386993	-0.685174345970154	-3.35240530967712	0.213719293475151	0.401674896478653	-0.0271396897733212
0.727105021476746	-0.685615539550781	-3.34736442565918	0.213725090026855	0.401704698801041	-0.0273034945130348
0.740114510059357	-0.681488275527954	-3.34577775001526	0.213711887598038	0.401905566453934	-0.0274092052131891
0.734032094478607	-0.688172101974487	-3.35186886787415	0.213685095310211	0.402117997407913	-0.0275298338383436
0.731103658676147	-0.689805805683136	-3.34491539001465	0.213826254010201	0.402014195919037	-0.0277292188256979
0.738462090492249	-0.688568651676178	-3.35163116455078	0.2136450111866	0.402145713567734	-0.0278428494930267
0.741729736328125	-0.689241468906403	-3.34550189971924	0.213787063956261	0.402303457260132	-0.027970414608717
0.735280752182007	-0.699074864387512	-3.35135340690613	0.213725686073303	0.402389347553253	-0.0281253661960363
0.739561975002289	-0.694413959980011	-3.35378861427307	0.213726982474327	0.402392774820328	-0.0282479356974363
0.745163977146149	-0.69484668970108	-3.34903287887573	0.213687613606453	0.402541488409042	-0.0282003059983253
0.740885376930237	-0.693274199962616	-3.35893678665161	0.213786616921425	0.402641803026199	-0.0271999258548021
0.745119273662567	-0.675699174404144	-3.35337162017822	0.21393358707428	0.402179062366486	-0.0257105976343155
0.745829820632935	-0.67970484495163	-3.34967637062073	0.213914453983307	0.402248829603195	-0.0260768719017506
0.742616474628448	-0.692737281322479	-3.36185932159424	0.213848695158958	0.402378052473068	-0.0272046718746424
0.75574404001236	-0.697766780853271	-3.35673904418945	0.213619351387024	0.402279049158096	-0.0283080842345953
0.753793895244598	-0.70179671049118	-3.35398554801941	0.213585644960403	0.40245059132576	-0.0286268405616283
0.755673170089722	-0.707701146602631	-3.3558087348938	0.213602185249329	0.402377068996429	-0.0285846199840307
0.751567482948303	-0.704414248466492	-3.35332417488098	0.21350984275341	0.402329176664352	-0.0285370126366615
0.755589187145233	-0.700816452503204	-3.35739159584045	0.213487088680267	0.402504652738571	-0.0284854099154472
0.75514817237854	-0.703753590583801	-3.353844165802	0.213467657566071	0.402593076229095	-0.0284572076052427
0.751825034618378	-0.703962564468384	-3.36003923416138	0.213478252291679	0.402598828077316	-0.0283134151250124
0.759960234165192	-0.699551820755005	-3.35105609893799	0.213239967823029	0.402632385492325	-0.0281614977866411
0.762753665447235	-0.703090965747833	-3.35420441627502	0.213292136788368	0.402741074562073	-0.0281100180000067
0.753501832485199	-0.70609313249588	-3.3572096824646	0.213345244526863	0.402652770280838	-0.0280431266874075
0.765425801277161	-0.699760496616364	-3.34878706932068	0.213236585259438	0.402583569288254	-0.0281647350639105
0.762305378913879	-0.706353306770325	-3.35493946075439	0.213256761431694	0.402696043252945	-0.0280833654105663
0.764831900596619	-0.707428336143494	-3.36404609680176	0.213249891996384	0.402628540992737	-0.0281594358384609
0.771182119846344	-0.704403877258301	-3.34347248077393	0.213102996349335	0.40247631072998	-0.0281000174582005
0.772340059280396	-0.704578280448914	-3.35721302032471	0.213193282485008	0.402634561061859	-0.0279165040701628
0.768346786499023	-0.708627581596375	-3.35182905197144	0.213089123368263	0.402472615242004	-0.027866555377841
0.77250736951828	-0.69806969165802	-3.35280680656433	0.21307198703289	0.402496635913849	-0.0277874991297722
0.776758909225464	-0.703814327716827	-3.35779595375061	0.213107883930206	0.402479350566864	-0.0275056250393391
0.772036492824554	-0.703592300415039	-3.34758639335632	0.213017731904984	0.402350604534149	-0.0274747330695391
0.779479146003723	-0.698353111743927	-3.35119605064392	0.213016197085381	0.402407079935074	-0.0273065343499184
0.781080543994904	-0.70128470659256	-3.34702348709106	0.213086768984795	0.40239006280899	-0.0270227547734976
0.777447640895844	-0.700811624526978	-3.35096287727356	0.213114023208618	0.402274578809738	-0.026921546086669
0.781452476978302	-0.691235423088074	-3.34943747520447	0.213046848773956	0.40236896276474	-0.0266099199652672
0.78586620092392	-0.697492480278015	-3.35065507888794	0.213079154491425	0.402370393276215	-0.0264017879962921
0.777849316596985	-0.692913472652435	-3.35231733322144	0.213054701685905	0.402305483818054	-0.0262252949178219
0.788921654224396	-0.688186764717102	-3.34841585159302	0.212981835007668	0.402314990758896	-0.0260490514338017
0.785899639129639	-0.694023907184601	-3.34797620773315	0.212899744510651	0.402436017990112	-0.0258846338838339
0.783689975738525	-0.694470107555389	-3.35930895805359	0.213028192520142	0.402297466993332	-0.0258027091622353
0.786835372447968	-0.688712954521179	-3.35056662559509	0.212904900312424	0.402380108833313	-0.0258083790540695
0.790546059608459	-0.693427622318268	-3.35551905632019	0.213088005781174	0.402429848909378	-0.0257398039102554
0.78095406293869	-0.693269491195679	-3.35206699371338	0.212984442710876	0.402331352233887	-0.0257073920220137
0.793141961097717	-0.689935445785522	-3.34999132156372	0.212898910045624	0.402307569980621	-0.025803541764617
0.785265147686005	-0.692828357219696	-3.35026860237122	0.213047221302986	0.402518451213837	-0.0257384851574898
0.788634836673737	-0.693996727466583	-3.35453963279724	0.212933778762817	0.402346909046173	-0.0257640145719051
0.793992578983307	-0.694368124008179	-3.34864926338196	0.212955698370934	0.402442008256912	-0.0257879178971052
0.790087819099426	-0.693666160106659	-3.36267423629761	0.212988913059235	0.402512073516846	-0.0257316902279854
0.791136741638184	-0.693039894104004	-3.35481452941895	0.212943747639656	0.402367115020752	-0.0257683042436838
0.797017335891724	-0.692673325538635	-3.34944820404053	0.212856069207191	0.402561694383621	-0.0257715713232756
0.792305171489716	-0.698270678520203	-3.35475158691406	0.212971523404121	0.402500063180923	-0.0257788244634867
0.790403723716736	-0.694590330123901	-3.3519229888916	0.212818697094917	0.402464181184769	-0.025809383019805
0.799188315868378	-0.692988395690918	-3.35805892944336	0.212825626134872	0.402579128742218	-0.0258179679512978
0.793499231338501	-0.699951767921448	-3.3563027381897	0.212771907448769	0.402588278055191	-0.0258111711591482
0.799077212810516	-0.696509659290314	-3.35392498970032	0.212751388549805	0.402556210756302	-0.0258603524416685
0.801118671894073	-0.695887863636017	-3.35595941543579	0.212704449892044	0.40269660949707	-0.0257973987609148
0.79608952999115	-0.702259600162506	-3.35593914985657	0.212717980146408	0.402571499347687	-0.0258984975516796
0.799037337303162	-0.693905889987946	-3.35008215904236	0.212576016783714	0.402538686990738	-0.0259491186589003
0.803449392318726	-0.701523303985596	-3.36030149459839	0.212659806013107	0.402668058872223	-0.0259273964911699
0.795801162719727	-0.701446294784546	-3.35513257980347	0.212572395801544	0.402555644512177	-0.026028074324131
0.803363502025604	-0.697715997695923	-3.35205745697021	0.212511762976646	0.402685761451721	-0.026060339063406
0.805275440216064	-0.701024174690247	-3.35822033882141	0.212541595101357	0.402723163366318	-0.0260383784770966
0.798523724079132	-0.70552259683609	-3.3591001033783	0.212556451559067	0.402647495269775	-0.0261720102280378
0.805293679237366	-0.699080586433411	-3.34914183616638	0.212454214692116	0.402646541595459	-0.0261552780866623
0.804591357707977	-0.703196823596954	-3.35550975799561	0.212467417120934	0.402795702219009	-0.0261930022388697
0.79584276676178	-0.706368684768677	-3.35575675964355	0.212512597441673	0.402631998062134	-0.0263055358082056
0.803040027618408	-0.700167059898376	-3.35695815086365	0.212431401014328	0.402643322944641	-0.0261288825422525
0.806982338428497	-0.692640781402588	-3.35044813156128	0.212518259882927	0.402719080448151	-0.0248348340392113
0.797619819641113	-0.691466569900513	-3.35884666442871	0.212699919939041	0.402401983737946	-0.0242832247167826
0.794976413249969	-0.701472222805023	-3.35812616348267	0.212650060653687	0.402415782213211	-0.0251085534691811
0.809549331665039	-0.700542092323303	-3.35696840286255	0.212572246789932	0.402681946754456	-0.0261514466255903
0.804985582828522	-0.716418266296387	-3.35899710655212	0.212459087371826	0.40257528424263	-0.0269097257405519
0.803444147109985	-0.713458120822906	-3.35742139816284	0.212400898337364	0.4025599360466	-0.027203094214201
0.81329607963562	-0.715246796607971	-3.35016894340515	0.212507516145706	0.402638733386993	-0.0272460617125034
0.802451372146606	-0.721319854259491	-3.36169791221619	0.21243292093277	0.402699798345566	-0.0273225549608469
0.807642757892609	-0.715881288051605	-3.35196566581726	0.212495565414429	0.402622640132904	-0.0275616701692343
0.806537508964539	-0.718583345413208	-3.36175298690796	0.212403908371925	0.402864068746567	-0.0274977702647448
0.802897930145264	-0.723249912261963	-3.36408424377441	0.21253864467144	0.402877688407898	-0.0274931322783232
0.807442605495453	-0.714341104030609	-3.35222625732422	0.212459847331047	0.402904719114304	-0.0274747479707003
0.809859454631805	-0.720671951770782	-3.35331392288208	0.212487623095512	0.403063416481018	-0.0273858793079853
0.801642119884491	-0.722119688987732	-3.36077952384949	0.21252965927124	0.40298518538475	-0.0274383276700974
0.810649693012238	-0.717849373817444	-3.35444784164429	0.212610855698586	0.40318289399147	-0.0274901501834393
0.803916215896606	-0.725562393665314	-3.36448311805725	0.212597236037254	0.403086096048355	-0.0274814236909151
0.806305766105652	-0.717645168304443	-3.35855340957642	0.212663128972054	0.403115540742874	-0.0275224223732948
0.815599203109741	-0.717547535896301	-3.35815978050232	0.212698996067047	0.403196901082993	-0.0274316892027855
0.804519653320313	-0.722589015960693	-3.36660385131836	0.212741166353226	0.403231203556061	-0.0273400992155075
0.807464599609375	-0.718602657318115	-3.35438537597656	0.212773770093918	0.403167515993118	-0.0273729301989079
0.812125504016876	-0.713931977748871	-3.36197638511658	0.21274209022522	0.403343319892883	-0.0272138919681311
0.803557217121124	-0.72332227230072	-3.37084364891052	0.212939649820328	0.403261810541153	-0.0271984189748764
0.807635724544525	-0.711942613124847	-3.35547208786011	0.212843656539917	0.403262943029404	-0.0272565949708223
0.811834931373596	-0.720064461231232	-3.36344146728516	0.212977543473244	0.403374791145325	-0.0271199606359005
0.799888253211975	-0.717026650905609	-3.36300134658813	0.213054984807968	0.403298527002335	-0.0271348021924496
0.80994325876236	-0.71288013458252	-3.35648369789124	0.213017731904984	0.403364390134811	-0.0270934738218784
0.802811563014984	-0.715098023414612	-3.36423444747925	0.213081791996956	0.403470665216446	-0.0270442962646484
0.799965858459473	-0.716157793998718	-3.36277031898499	0.213151484727859	0.403335332870483	-0.02704743668437
0.808538794517517	-0.709795892238617	-3.36476016044617	0.213094025850296	0.403388887643814	-0.0269611328840256
0.803612589836121	-0.712855279445648	-3.36899781227112	0.21322575211525	0.403441786766052	-0.026944613084197
0.799578487873077	-0.711476624011993	-3.35748910903931	0.213165819644928	0.403240412473679	-0.027016581967473
0.804053127765656	-0.706421673297882	-3.35602879524231	0.213184997439384	0.403348296880722	-0.0269294381141663
0.800416827201843	-0.711293280124664	-3.35974788665771	0.213260740041733	0.403393745422363	-0.0268863346427679
0.79294228553772	-0.707275927066803	-3.36325812339783	0.213311731815338	0.403208911418915	-0.026922233402729
0.797312140464783	-0.705545425415039	-3.35796594619751	0.21326020359993	0.403311789035797	-0.0269440431147814
0.801974773406982	-0.708439648151398	-3.36105704307556	0.213336437940598	0.403346985578537	-0.0269629154354334
0.787038803100586	-0.710822761058807	-3.36895775794983	0.21333110332489	0.403262287378311	-0.0269678197801113
0.7989781498909	-0.702845811843872	-3.35906291007996	0.21329340338707	0.403115749359131	-0.0270273219794035
0.799320816993713	-0.707698464393616	-3.35638761520386	0.213394418358803	0.403226733207703	-0.0269537158310413
0.790083706378937	-0.709323287010193	-3.36102700233459	0.213350236415863	0.403152376413345	-0.0270446445792913
0.79784369468689	-0.704116582870483	-3.34993457794189	0.213292643427849	0.403075188398361	-0.0271110981702805
0.791842937469482	-0.709496796131134	-3.36622500419617	0.213336363434792	0.403121322393417	-0.0270817521959543
0.791218400001526	-0.705646216869354	-3.36168789863586	0.213358789682388	0.402921795845032	-0.0271266307681799
0.796399116516113	-0.701991617679596	-3.3517427444458	0.213290169835091	0.402969777584076	-0.0271600056439638
0.793231427669525	-0.705569207668304	-3.36366653442383	0.213308110833168	0.403046250343323	-0.0271969549357891
0.784293591976166	-0.706583619117737	-3.35829186439514	0.213310569524765	0.402868002653122	-0.0272634420543909
0.792005836963654	-0.703005015850067	-3.35519194602966	0.21320416033268	0.402888983488083	-0.0272895582020283
0.787897706031799	-0.701772689819336	-3.36100435256958	0.213327974081039	0.403003692626953	-0.0272795576602221
0.783923745155334	-0.707533955574036	-3.35713529586792	0.213287204504013	0.402764201164246	-0.0273845288902521
0.788601398468018	-0.701430916786194	-3.3538863658905	0.213195621967316	0.402929455041885	-0.027300626039505
0.785650134086609	-0.706532537937164	-3.36158275604248	0.21329402923584	0.402937918901443	-0.027334276586771
0.785001039505005	-0.703131139278412	-3.34737038612366	0.213206574320793	0.402766346931458	-0.0274248123168945
0.787522912025452	-0.698291063308716	-3.3563449382782	0.213203370571136	0.402988761663437	-0.0273550972342491
0.78390645980835	-0.707727670669556	-3.35836124420166	0.213230952620506	0.402807503938675	-0.0273853857070208
0.78441333770752	-0.700531601905823	-3.35510730743408	0.213183850049973	0.402843445539474	-0.0274509638547897
0.787535548210144	-0.701789438724518	-3.35602784156799	0.21323499083519	0.403025567531586	-0.0274752732366323
0.781377494335175	-0.706722617149353	-3.35729598999023	0.213232710957527	0.402876108884811	-0.0275824479758739
0.782473742961884	-0.705848753452301	-3.36092877388	0.213197723031044	0.402841538190842	-0.0275721419602633
0.78824657201767	-0.700081288814545	-3.35841107368469	0.213222488760948	0.402913272380829	-0.0276303067803383
0.780480802059174	-0.709262073040009	-3.35772180557251	0.213312387466431	0.4029161632061	-0.0277471318840981
0.780040979385376	-0.70245897769928	-3.36134910583496	0.213129699230194	0.402961939573288	-0.0277787763625383
0.786342918872833	-0.704547524452209	-3.35487937927246	0.213242962956429	0.402991682291031	-0.0277981162071228
0.77488899230957	-0.711145758628845	-3.36664223670959	0.213190481066704	0.403006792068481	-0.0278795342892408
0.781043946743011	-0.702539265155792	-3.35625219345093	0.213262289762497	0.402947276830673	-0.0278790518641472
0.783635020256042	-0.710202574729919	-3.35610699653625	0.213150694966316	0.403090327978134	-0.0279388967901468
0.773798525333405	-0.710294008255005	-3.36353707313538	0.213250041007996	0.40302112698555	-0.0279243607074022
0.782053291797638	-0.703979969024658	-3.35132479667664	0.213197991251945	0.403028875589371	-0.0279361475259066
0.78281956911087	-0.708323299884796	-3.36555457115173	0.213209718465805	0.403184711933136	-0.0279215183109045
0.774499237537384	-0.709766328334808	-3.36113238334656	0.213273733854294	0.403099149465561	-0.0278648380190134
0.783084869384766	-0.704458475112915	-3.36092233657837	0.213191196322441	0.403143644332886	-0.0279315263032913
0.778906166553497	-0.705625712871552	-3.36065053939819	0.213274747133255	0.4032301902771	-0.0279008280485868
0.775904834270477	-0.708959519863129	-3.36250710487366	0.213298156857491	0.403157830238342	-0.0279014687985182
0.778454005718231	-0.703750133514404	-3.35298895835876	0.213169991970062	0.403067260980606	-0.0279610622674227
0.779793739318848	-0.702821969985962	-3.36018919944763	0.213237643241882	0.403287887573242	-0.0278590638190508
0.772345840930939	-0.707546710968018	-3.35943341255188	0.213231563568115	0.403115659952164	-0.0278959982097149
0.769059121608734	-0.704148352146149	-3.36205530166626	0.213264465332031	0.403040051460266	-0.0278949495404959
0.774839580059052	-0.701536893844604	-3.35344171524048	0.213083878159523	0.403044909238815	-0.0278757810592651
0.773485124111176	-0.703631043434143	-3.35850954055786	0.213267832994461	0.403075069189072	-0.0279152784496546
0.765521585941315	-0.703514456748962	-3.35910964012146	0.213174000382423	0.402830719947815	-0.0278248600661755
0.775853872299194	-0.700821995735168	-3.35631322860718	0.21315011382103	0.402832716703415	-0.0278501734137535
0.76719081401825	-0.702325046062469	-3.35612678527832	0.213262557983398	0.402828872203827	-0.0277408808469772
0.767720639705658	-0.697407960891724	-3.35680603981018	0.213188216090202	0.402505308389664	-0.0276986993849278
0.768970966339111	-0.696427881717682	-3.34478163719177	0.213187098503113	0.402502328157425	-0.0276363864541054
0.766771614551544	-0.700933992862701	-3.35865783691406	0.213232457637787	0.402422517538071	-0.0274867415428162
0.763471245765686	-0.696812331676483	-3.35360217094421	0.213109046220779	0.402214676141739	-0.0274123828858137
0.767418920993805	-0.693051338195801	-3.34656834602356	0.213155567646027	0.40223953127861	-0.027309276163578
0.766278803348541	-0.696507930755615	-3.34600448608398	0.213096901774406	0.402101099491119	-0.0271106623113155
0.759748935699463	-0.695093035697937	-3.3478569984436	0.213161990046501	0.401851415634155	-0.0270227342844009
0.764716982841492	-0.687809348106384	-3.34120965003967	0.213103637099266	0.401729851961136	-0.0268751829862595
0.76562362909317	-0.688324868679047	-3.34491515159607	0.213214486837387	0.401740700006485	-0.0266846381127834
0.75561648607254	-0.690895438194275	-3.34434676170349	0.213243648409843	0.401498198509216	-0.0266619529575109
0.76138573884964	-0.682328999042511	-3.34535908699036	0.213118672370911	0.401416063308716	-0.0265072453767061
0.759316742420197	-0.688312590122223	-3.3432502746582	0.213215515017509	0.401437044143677	-0.0264037065207958
0.753523588180542	-0.684251427650452	-3.34296107292175	0.213251322507858	0.401285111904144	-0.0263046808540821
0.746489226818085	-0.685608744621277	-3.34020161628723	0.21324548125267	0.401164770126343	-0.0262341722846031
0.758942842483521	-0.676882565021515	-3.3369722366333	0.213251024484634	0.401206880807877	-0.026129612699151
0.747986316680908	-0.681704878807068	-3.34215784072876	0.213279947638512	0.401163280010223	-0.025990879163146
0.747417271137238	-0.677684724330902	-3.33577871322632	0.213287934660912	0.401046931743622	-0.0259523894637823
0.754006743431091	-0.670693755149841	-3.33505487442017	0.213283896446228	0.401033520698547	-0.0258879140019417
0.747452795505524	-0.677208781242371	-3.34904837608337	0.213383391499519	0.401100933551788	-0.0257202982902527
0.741607308387756	-0.675414562225342	-3.33763098716736	0.213311374187469	0.400951564311981	-0.0257237087935209
0.741573333740234	-0.672235667705536	-3.34063649177551	0.213359966874123	0.400927722454071	-0.0256523210555315
0.743504285812378	-0.666617095470428	-3.33368134498596	0.213306188583374	0.401037573814392	-0.0256892088800669
0.740994095802307	-0.675627291202545	-3.34888410568237	0.213422998785973	0.401123225688934	-0.0256135277450085
0.732253730297089	-0.66816109418869	-3.34020256996155	0.213468477129936	0.400998085737228	-0.0256284065544605
0.743439912796021	-0.666605710983276	-3.3334641456604	0.213379502296448	0.401075065135956	-0.0256417524069548
0.73684149980545	-0.67038494348526	-3.34522747993469	0.213435098528862	0.401172041893005	-0.0255688168108463
0.731476128101349	-0.668142080307007	-3.3406822681427	0.213489666581154	0.401044726371765	-0.0256705209612846
0.732901692390442	-0.662923216819763	-3.34141135215759	0.213492318987846	0.401151865720749	-0.0256642308086157
0.736034631729126	-0.666869699954987	-3.3432502746582	0.213529765605927	0.401279777288437	-0.0256093461066484
0.726179897785187	-0.667931973934174	-3.33932971954346	0.213479667901993	0.401200085878372	-0.0257006864994764
0.730369210243225	-0.663517236709595	-3.34118819236755	0.213540852069855	0.401302218437195	-0.0256814919412136
0.731973707675934	-0.668194353580475	-3.3402111530304	0.21346777677536	0.401421219110489	-0.0257000923156738
0.723915636539459	-0.665707647800446	-3.34652709960938	0.21366249024868	0.401365220546722	-0.0257034208625555
0.729288816452026	-0.66073602437973	-3.33801865577698	0.213521361351013	0.401470065116882	-0.0257265325635672
0.731083512306213	-0.66670548915863	-3.34577012062073	0.213596493005753	0.401592165231705	-0.0257953610271215
0.718564510345459	-0.666873276233673	-3.35117721557617	0.213714495301247	0.401622086763382	-0.0257342793047428
0.723973393440247	-0.665160119533539	-3.34263682365417	0.213617399334908	0.401500374078751	-0.0258839000016451
0.72338080406189	-0.660095572471619	-3.34514713287354	0.213613405823708	0.401756078004837	-0.0258152633905411
0.722071349620819	-0.66754138469696	-3.35542225837708	0.213710263371468	0.401775568723679	-0.0258729066699743
0.71923440694809	-0.664310395717621	-3.3432240486145	0.213557928800583	0.401741981506348	-0.0259557142853737
0.726376175880432	-0.658048629760742	-3.34443974494934	0.213721856474876	0.40186733007431	-0.0259822346270084
0.723758518695831	-0.668386995792389	-3.35006856918335	0.213686659932137	0.401969730854034	-0.0260785967111588
0.71580171585083	-0.664042234420776	-3.35269594192505	0.213741362094879	0.401966780424118	-0.0261142272502184
0.725856840610504	-0.662104189395905	-3.34630656242371	0.213625252246857	0.401985704898834	-0.0260829888284206
0.72029435634613	-0.670566141605377	-3.34995532035828	0.213726818561554	0.402040094137192	-0.0262094866484404
0.71797901391983	-0.664314210414886	-3.34884738922119	0.213684111833572	0.401924014091492	-0.0261306501924992
0.726985514163971	-0.663425445556641	-3.3494725227356	0.213676810264587	0.40210810303688	-0.0262055695056915
0.71656197309494	-0.66825258731842	-3.34512233734131	0.213780999183655	0.40197429060936	-0.0262419823557138
0.724420487880707	-0.658821761608124	-3.3476128578186	0.213649466633797	0.402066975831985	-0.0260646492242813
0.725878477096558	-0.666460812091827	-3.34555888175964	0.213738068938255	0.402134925127029	-0.0260037519037724
0.717817425727844	-0.663896977901459	-3.34160923957825	0.213744297623634	0.402066826820374	-0.02596465498209
0.724638402462006	-0.65575897693634	-3.34540033340454	0.213752880692482	0.402031362056732	-0.0258859060704708
0.724904596805573	-0.658765316009521	-3.34307026863098	0.21374748647213	0.402236312627792	-0.0258064549416304
0.718430995941162	-0.660675585269928	-3.35106706619263	0.213839784264565	0.402060598134995	-0.0257090553641319
0.720704019069672	-0.655130684375763	-3.34717440605164	0.21369244158268	0.402041882276535	-0.0256724748760462
0.722388088703156	-0.658449470996857	-3.35036301612854	0.213864505290985	0.402132481336594	-0.0257479101419449
0.71640956401825	-0.656657934188843	-3.34763526916504	0.21381439268589	0.402007430791855	-0.0256778318434954
0.72608894109726	-0.654967844486237	-3.34422469139099	0.21377220749855	0.402075082063675	-0.0257658027112484
0.718003630638123	-0.658591628074646	-3.34852647781372	0.213820174336433	0.402125835418701	-0.0257298406213522
0.719586968421936	-0.65973836183548	-3.35553812980652	0.213801667094231	0.40194496512413	-0.0258476473391056
0.720307469367981	-0.654435694217682	-3.34511566162109	0.213749974966049	0.402042895555496	-0.0258614402264357
0.715460002422333	-0.657358407974243	-3.35486531257629	0.213858470320702	0.402082711458206	-0.0258138608187437
0.716071128845215	-0.656893491744995	-3.34535765647888	0.21380914747715	0.401937574148178	-0.0259106960147619
0.721170723438263	-0.653003931045532	-3.34684991836548	0.213838577270508	0.402105361223221	-0.0259670037776232
0.715123355388641	-0.657182812690735	-3.35243582725525	0.213862329721451	0.402025282382965	-0.0259151365607977
0.711525022983551	-0.652789354324341	-3.35208344459534	0.213826715946198	0.402007877826691	-0.0259742885828018
0.720409452915192	-0.649767279624939	-3.34698128700256	0.213909089565277	0.40200874209404	-0.0259754676371813
0.714240789413452	-0.653389632701874	-3.34649705886841	0.213897794485092	0.402135789394379	-0.0259056631475687
0.708315193653107	-0.654491007328033	-3.35488176345825	0.214047998189926	0.402030438184738	-0.0258987154811621
0.716702222824097	-0.645712196826935	-3.34979319572449	0.21396441757679	0.402060121297836	-0.0257812682539225
0.714560389518738	-0.652880072593689	-3.34702944755554	0.214050754904747	0.402190834283829	-0.02570690959692
0.708130478858948	-0.648077964782715	-3.35634636878967	0.214099183678627	0.402183651924133	-0.025601027533412
0.713829815387726	-0.645299255847931	-3.34920263290405	0.213950783014297	0.402140378952026	-0.0255278386175632
0.707803249359131	-0.647537589073181	-3.35471248626709	0.214099496603012	0.402241230010986	-0.0254968460649252
0.707584738731384	-0.644983530044556	-3.35855340957642	0.214083731174469	0.402191668748856	-0.025459285825491
0.711633801460266	-0.63994163274765	-3.34961438179016	0.21404130756855	0.402326703071594	-0.0254289451986551
0.713987767696381	-0.645888805389404	-3.35256719589233	0.214281737804413	0.402361690998077	-0.0254627540707588
0.704531073570251	-0.645942568778992	-3.35869932174683	0.21415764093399	0.402419835329056	-0.025435296818614
0.712153911590576	-0.642828524112701	-3.34792184829712	0.214216098189354	0.402395188808441	-0.0255411360412836
0.708552777767181	-0.644880354404449	-3.35362410545349	0.214293614029884	0.402607291936874	-0.0255264881998301
0.706989824771881	-0.643734335899353	-3.35471487045288	0.214246302843094	0.402498662471771	-0.0255626067519188
0.708501160144806	-0.643092632293701	-3.35001754760742	0.21428769826889	0.40264755487442	-0.025537172332406
0.705193758010864	-0.644647240638733	-3.35561227798462	0.214369013905525	0.402655303478241	-0.0255671888589859
0.705045223236084	-0.644259393215179	-3.35816860198975	0.214318871498108	0.402704060077667	-0.0255943797528744
0.71384060382843	-0.640682816505432	-3.35258674621582	0.214403659105301	0.402824282646179	-0.0255634281784296
0.705481171607971	-0.647359192371368	-3.36600732803345	0.214447513222694	0.402880668640137	-0.025510897859931
0.703371644020081	-0.64202868938446	-3.36288213729858	0.21447479724884	0.402845501899719	-0.0255010984838009
0.711241722106934	-0.638203859329224	-3.361891746521	0.214421361684799	0.402936488389969	-0.0254740621894598
0.705778181552887	-0.643378376960754	-3.36545276641846	0.214462757110596	0.403041422367096	-0.0253623034805059
0.706152081489563	-0.639490962028503	-3.35381197929382	0.214487552642822	0.402914762496948	-0.0253703836351633
0.712562263011932	-0.636199712753296	-3.35858511924744	0.214423060417175	0.403098702430725	-0.02520533464849
0.702364981174469	-0.641534268856049	-3.36467170715332	0.214548364281654	0.403071850538254	-0.0252081900835037
0.707749843597412	-0.630729794502258	-3.35534930229187	0.214404672384262	0.402955710887909	-0.0251510925590992
0.713008463382721	-0.635790884494781	-3.35865378379822	0.214419975876808	0.403081059455872	-0.0250773690640926
0.703980565071106	-0.640250146389008	-3.35914492607117	0.214440673589706	0.402917832136154	-0.0250827856361866
0.713292241096497	-0.629399359226227	-3.3499767780304	0.214327275753021	0.402949303388596	-0.0251062028110027
0.70799845457077	-0.635245442390442	-3.35724782943726	0.214288607239723	0.402982294559479	-0.0251028072088957
0.70458984375	-0.637338936328888	-3.34802198410034	0.214386403560638	0.402734071016312	-0.0252178460359573
0.711585640907288	-0.632248759269714	-3.35427856445313	0.21422204375267	0.402726709842682	-0.0252208150923252
0.70785516500473	-0.637944519519806	-3.35889387130737	0.214287117123604	0.402744263410568	-0.025227565318346
0.704616963863373	-0.638721525669098	-3.35548996925354	0.214211776852608	0.402582168579102	-0.0253182295709848
0.7125284075737	-0.633513808250427	-3.34804701805115	0.214157119393349	0.402647495269775	-0.0252406466752291
0.704212367534637	-0.640257716178894	-3.35388135910034	0.214222565293312	0.402550429105759	-0.0252440366894007
0.709829568862915	-0.631706833839417	-3.34356331825256	0.214008241891861	0.402357637882233	-0.0253129359334707
0.713497877120972	-0.633862495422363	-3.35416984558105	0.214022114872932	0.402464866638184	-0.025236364454031
0.710219085216522	-0.636856734752655	-3.35076999664307	0.214055955410004	0.402415096759796	-0.0253025554120541
0.708805084228516	-0.636235296726227	-3.35019087791443	0.213958367705345	0.402211427688599	-0.0252249371260405
0.710814356803894	-0.633140981197357	-3.34598016738892	0.213973015546799	0.402370005846024	-0.0252278111875057
0.708320796489716	-0.639005422592163	-3.34860253334045	0.214120671153069	0.402139663696289	-0.0252462364733219
0.705145239830017	-0.635351300239563	-3.34656882286072	0.213950082659721	0.402115434408188	-0.0252554807811975
0.713366806507111	-0.633782207965851	-3.34545302391052	0.213994681835175	0.402093470096588	-0.0252452213317156
0.709116637706757	-0.640723884105682	-3.34742975234985	0.213888958096504	0.401991933584213	-0.0253168325871229
0.709530234336853	-0.63584977388382	-3.34813928604126	0.213998764753342	0.40194183588028	-0.0252158232033253
0.713303983211517	-0.626003742218018	-3.34333324432373	0.214028880000114	0.402080416679382	-0.023760886862874
0.716315567493439	-0.611278235912323	-3.3472912311554	0.214357510209084	0.401494830846787	-0.021759020164609
0.701327741146088	-0.613620340824127	-3.34486126899719	0.214386224746704	0.401370286941528	-0.022201169282198
0.714414238929749	-0.624757587909698	-3.35398411750793	0.214286759495735	0.401619553565979	-0.0236214771866798
0.713258326053619	-0.638787925243378	-3.35168099403381	0.214121997356415	0.401543915271759	-0.0246558897197247
0.718595564365387	-0.638139665126801	-3.34854865074158	0.214066922664642	0.401614874601364	-0.0252093821763992
0.718177437782288	-0.644344210624695	-3.34455251693726	0.214173004031181	0.401740521192551	-0.0251300986856222
0.709787130355835	-0.646616578102112	-3.35241866111755	0.214190974831581	0.40181639790535	-0.0252141170203686
0.712113976478577	-0.63960188627243	-3.33899593353271	0.214180886745453	0.401755422353745	-0.0254728458821774
0.71477222442627	-0.637052595615387	-3.34948968887329	0.214166328310966	0.402151614427567	-0.0254838392138481
0.712260007858276	-0.64634770154953	-3.35210490226746	0.214225590229034	0.402282059192657	-0.0254886671900749
0.711119771003723	-0.640222311019897	-3.35733580589294	0.214204385876656	0.402310341596603	-0.0255114659667015
0.713915407657623	-0.638291478157043	-3.35131216049194	0.214154332876205	0.402496010065079	-0.025488592684269
0.711443066596985	-0.642975628376007	-3.35793805122375	0.214329347014427	0.402617692947388	-0.0256434362381697
0.703868985176086	-0.647425949573517	-3.35950469970703	0.214274197816849	0.402662754058838	-0.0257182735949755
0.717748701572418	-0.641517996788025	-3.35424828529358	0.214294567704201	0.40280419588089	-0.0259027816355228
0.712951481342316	-0.646707534790039	-3.35714673995972	0.21442599594593	0.402960479259491	-0.0258860159665346
0.714408099651337	-0.650070786476135	-3.3584086894989	0.214456707239151	0.402857571840286	-0.0258634723722935
0.718638241291046	-0.645082652568817	-3.35055732727051	0.214347168803215	0.402905523777008	-0.0258816964924335
0.721282660961151	-0.641797184944153	-3.36631631851196	0.214421957731247	0.403071254491806	-0.0257193893194199
0.717781603336334	-0.648006558418274	-3.36554265022278	0.214463368058205	0.403016895055771	-0.0257040541619062
0.715383291244507	-0.641302406787872	-3.36009073257446	0.214503511786461	0.403080314397812	-0.0257057510316372
0.722802340984344	-0.642585813999176	-3.35655307769775	0.214497044682503	0.403083771467209	-0.025556106120348
0.716506481170654	-0.644666969776154	-3.36203074455261	0.214577719569206	0.403036564588547	-0.0255234334617853
0.719887554645538	-0.63810259103775	-3.36238622665405	0.21449039876461	0.403091579675674	-0.0254055727273226
0.723415374755859	-0.640207886695862	-3.35532402992249	0.214614778757095	0.403116226196289	-0.0253124292939901
0.717135071754456	-0.645279407501221	-3.361243724823	0.214700385928154	0.4030382335186	-0.0253257472068071
0.721173405647278	-0.634826898574829	-3.35967659950256	0.214595481753349	0.402992099523544	-0.0251448955386877
0.721478700637817	-0.637477397918701	-3.35713315010071	0.214611202478409	0.40310987830162	-0.0250335931777954
0.720958471298218	-0.638188540935516	-3.36345458030701	0.214703038334846	0.403107553720474	-0.0249100606888533
0.715830445289612	-0.637621521949768	-3.36062002182007	0.214636579155922	0.402915507555008	-0.0249314978718758
0.724806070327759	-0.631426751613617	-3.35308742523193	0.214646905660629	0.403062880039215	-0.0248946696519852
0.722822427749634	-0.638071835041046	-3.36069512367249	0.214685514569283	0.402979135513306	-0.0248960889875889
0.711995005607605	-0.63801509141922	-3.36159682273865	0.21479132771492	0.402930945158005	-0.0249738115817308
0.720016241073608	-0.631410419940948	-3.35170149803162	0.214614078402519	0.402762025594711	-0.0250151306390762
0.726092994213104	-0.635393798351288	-3.3585946559906	0.214704304933548	0.40293025970459	-0.0250057652592659
0.715012788772583	-0.63909786939621	-3.35834312438965	0.214716821908951	0.40280494093895	-0.0251238457858562
0.719643354415894	-0.634663879871368	-3.35462498664856	0.214602425694466	0.402650356292725	-0.0251706819981337
0.717887938022614	-0.636339366436005	-3.35525631904602	0.214663371443748	0.402757674455643	-0.0251811575144529
0.716455221176147	-0.636613428592682	-3.35828733444214	0.214630544185638	0.402527898550034	-0.0252183564007282
0.716617941856384	-0.63379830121994	-3.34959053993225	0.214529454708099	0.402500241994858	-0.0253007113933563
0.71524965763092	-0.634718835353851	-3.35300993919373	0.214606881141663	0.402588099241257	-0.0252862554043531
0.711693942546844	-0.639538109302521	-3.35737538337708	0.21453221142292	0.40234375	-0.0253062602132559
0.716892957687378	-0.632698237895966	-3.35865211486816	0.214502781629562	0.402358174324036	-0.02534019947052
0.718034207820892	-0.632907569408417	-3.35215854644775	0.214601516723633	0.402339577674866	-0.0253709368407726
0.708895206451416	-0.638217389583588	-3.35312628746033	0.214525505900383	0.402294903993607	-0.0253401678055525
0.717310070991516	-0.627798914909363	-3.34597396850586	0.214502677321434	0.402193367481232	-0.0253692232072353
0.714347124099731	-0.630826056003571	-3.3504159450531	0.214469596743584	0.402247697114944	-0.0252648778259754
0.709614753723145	-0.63477635383606	-3.35059642791748	0.214518025517464	0.402130126953125	-0.025293406099081
0.713602960109711	-0.624663710594177	-3.34428787231445	0.214492663741112	0.402109891176224	-0.0252105072140694
0.713078618049622	-0.630240917205811	-3.35569381713867	0.214472681283951	0.402156531810761	-0.0250289719551802
0.70872837305069	-0.619962811470032	-3.35393166542053	0.214542746543884	0.402063727378845	-0.0238035954535007
0.727114498615265	-0.595796883106232	-3.34201455116272	0.214760109782219	0.401752769947052	-0.0219236072152853
0.701902389526367	-0.614467561244965	-3.3505859375	0.214843735098839	0.401646286249161	-0.022063072770834
0.71228414773941	-0.61307817697525	-3.35518574714661	0.214746549725533	0.401701182126999	-0.0232831463217735
0.725102424621582	-0.619004428386688	-3.35059595108032	0.214654445648193	0.401889532804489	-0.0242601688951254
0.712949573993683	-0.631532430648804	-3.35106182098389	0.214650675654411	0.401855140924454	-0.0245997328311205
0.717918694019318	-0.629178285598755	-3.34286403656006	0.214625298976898	0.401722341775894	-0.0246258843690157
0.719744741916656	-0.629827320575714	-3.34830498695374	0.214655742049217	0.402043253183365	-0.024542722851038
0.71637886762619	-0.627000451087952	-3.3503577709198	0.214714527130127	0.401970565319061	-0.0247623920440674
0.717079341411591	-0.624569356441498	-3.34585165977478	0.214664623141289	0.402197241783142	-0.0247768685221672
0.716617584228516	-0.630041778087616	-3.35861802101135	0.214664205908775	0.402487188577652	-0.024673106148839
0.713323652744293	-0.631693422794342	-3.35696339607239	0.214620172977448	0.402503997087479	-0.0246431492269039
0.723661541938782	-0.626598238945007	-3.34796833992004	0.214641138911247	0.402753949165344	-0.0246421862393618
0.71410459280014	-0.631521642208099	-3.36289262771606	0.214705869555473	0.402866393327713	-0.0247460938990116
0.717456817626953	-0.629834175109863	-3.3604097366333	0.214690238237381	0.402939915657043	-0.0249460712075233
0.726617634296417	-0.635665774345398	-3.3579306602478	0.214739620685577	0.403134167194366	-0.0251625496894121
0.719551622867584	-0.643052697181702	-3.36466097831726	0.214713364839554	0.403232097625732	-0.0252842456102371
0.727531313896179	-0.63743782043457	-3.35397577285767	0.214802920818329	0.403277516365051	-0.0254120286554098
0.726759910583496	-0.643044888973236	-3.36109066009521	0.214762002229691	0.403479248285294	-0.0254305545240641
0.727393627166748	-0.642514765262604	-3.36505770683289	0.214724808931351	0.403428196907043	-0.02552555128932
0.729961216449738	-0.643353223800659	-3.36209082603455	0.214717328548431	0.403614670038223	-0.0255633499473333
0.727827191352844	-0.647846281528473	-3.36915254592896	0.214785754680634	0.403540998697281	-0.0255945585668087
0.731869637966156	-0.643651008605957	-3.35835886001587	0.214754536747932	0.403554826974869	-0.0256088301539421
0.732544243335724	-0.644311487674713	-3.36492609977722	0.21482726931572	0.403732568025589	-0.0253655929118395
0.738836944103241	-0.633038699626923	-3.37046480178833	0.214970201253891	0.403561055660248	-0.0234572868794203
0.734111607074738	-0.621951341629028	-3.35836100578308	0.215110391378403	0.403305113315582	-0.0226111710071564
0.727496743202209	-0.638432562351227	-3.36250448226929	0.215210169553757	0.403182029724121	-0.0235745534300804
0.740783751010895	-0.640486121177673	-3.3632390499115	0.214796617627144	0.403235882520676	-0.0248469803482294
0.74628096818924	-0.652498245239258	-3.36222052574158	0.214798629283905	0.403298765420914	-0.0256859753280878
0.73407244682312	-0.661568701267242	-3.36054301261902	0.214785352349281	0.403054147958755	-0.0259480644017458
0.744775354862213	-0.654801368713379	-3.3614866733551	0.214664995670319	0.403084486722946	-0.0258929990231991
0.742283046245575	-0.660520017147064	-3.36540699005127	0.214746728539467	0.403131008148193	-0.0260053146630526
0.733223080635071	-0.653990089893341	-3.36114692687988	0.214707180857658	0.402961671352386	-0.0262014232575893
0.740254402160645	-0.655472993850708	-3.35709524154663	0.214491426944733	0.403016567230225	-0.0261418297886848
0.738841235637665	-0.6551353931427	-3.35901284217834	0.214538797736168	0.403143674135208	-0.0261328462511301
0.736032545566559	-0.66171807050705	-3.36396837234497	0.214381858706474	0.402902901172638	-0.0260145403444767
0.735436737537384	-0.65501207113266	-3.36293840408325	0.21428456902504	0.40289181470871	-0.0260228309780359
0.735643148422241	-0.654692947864532	-3.35672926902771	0.214408755302429	0.402750462293625	-0.0260774902999401
0.730891883373261	-0.656915903091431	-3.35961580276489	0.214153081178665	0.402612388134003	-0.0260607562959194
0.739762306213379	-0.650997519493103	-3.35154438018799	0.214141130447388	0.402618706226349	-0.0261041801422834
0.734640598297119	-0.653219759464264	-3.35441374778748	0.214027032256126	0.402428805828094	-0.0259710438549519
0.731703519821167	-0.655472576618195	-3.35845875740051	0.213945150375366	0.402226686477661	-0.0258760824799538
0.736941516399384	-0.640999436378479	-3.34757375717163	0.213804885745049	0.401995211839676	-0.0256997607648373
0.738347589969635	-0.647619485855103	-3.35805201530457	0.213712260127068	0.401935756206512	-0.0254861023277044
0.727457523345947	-0.646702468395233	-3.34561634063721	0.213666751980782	0.401671558618546	-0.0253947172313929
0.737999796867371	-0.640821099281311	-3.33890962600708	0.213517174124718	0.401411563158035	-0.0252013709396124
0.732913374900818	-0.642087817192078	-3.34327530860901	0.213380336761475	0.401282966136932	-0.0250760354101658
0.730178236961365	-0.637527644634247	-3.34627437591553	0.213452234864235	0.400993049144745	-0.024954279884696
0.735735654830933	-0.634769916534424	-3.33694672584534	0.213135480880737	0.400727361440659	-0.0247597824782133
0.735576570034027	-0.629250168800354	-3.33337187767029	0.213158831000328	0.400618731975555	-0.0245305653661489
0.72975742816925	-0.631191194057465	-3.33892321586609	0.213023096323013	0.400375545024872	-0.0243309829384089
0.7288778424263	-0.625698268413544	-3.33268117904663	0.212962538003922	0.400117158889771	-0.0240660179406405
0.733020067214966	-0.617799997329712	-3.32694101333618	0.212757170200348	0.39995551109314	-0.0237141717225313
0.729220449924469	-0.624414205551147	-3.33500599861145	0.212728381156921	0.399865478277206	-0.0234647523611784
0.728134453296661	-0.612794160842896	-3.33170247077942	0.21261915564537	0.399544686079025	-0.0232636798173189
0.736468255519867	-0.612851083278656	-3.32654213905334	0.212503343820572	0.399553656578064	-0.0230631809681654
0.733416736125946	-0.610097229480743	-3.32500219345093	0.212433785200119	0.399393528699875	-0.0228796675801277
0.727353036403656	-0.616714358329773	-3.3305835723877	0.212454602122307	0.399141192436218	-0.0228316336870193
0.731036245822906	-0.61078804731369	-3.32596039772034	0.212291270494461	0.399084985256195	-0.0227087065577507
0.739892423152924	-0.611044466495514	-3.31895351409912	0.212228834629059	0.3989577293396	-0.0226816199719906
0.729734361171722	-0.616401255130768	-3.32813143730164	0.212268128991127	0.39902737736702	-0.0226630717515945
0.732867479324341	-0.610220611095428	-3.32094717025757	0.212183967232704	0.398711502552032	-0.0226253103464842
0.741425573825836	-0.609955251216888	-3.31451821327209	0.212027028203011	0.398926734924316	-0.0226570498198271
0.736901104450226	-0.615614473819733	-3.32875752449036	0.212270841002464	0.398904860019684	-0.0225398521870375
0.734436929225922	-0.615796864032745	-3.32374882698059	0.212081879377365	0.398831903934479	-0.0226204618811607
0.74306446313858	-0.612600028514862	-3.32402348518372	0.212094604969025	0.39899605512619	-0.0225406978279352
0.743196845054626	-0.613850891590118	-3.32636690139771	0.212166547775269	0.399084329605103	-0.0225128978490829
0.73482608795166	-0.618340373039246	-3.32962250709534	0.212234035134315	0.399149686098099	-0.022499630227685
0.742415904998779	-0.611401259899139	-3.32539582252502	0.212142899632454	0.399254381656647	-0.0224372893571854
0.7446169257164	-0.615147888660431	-3.32350850105286	0.212281405925751	0.399472773075104	-0.0224329084157944
0.743171453475952	-0.61992484331131	-3.33919739723206	0.212368607521057	0.399607270956039	-0.0223609171807766
0.744479656219482	-0.622041821479797	-3.33268594741821	0.212364211678505	0.399661719799042	-0.0224847942590714
0.751166880130768	-0.622093141078949	-3.33171939849854	0.212521478533745	0.400076329708099	-0.0226157996803522
0.754096031188965	-0.631075799465179	-3.34127163887024	0.212613001465797	0.400149941444397	-0.0227684620767832
0.754092514514923	-0.630650401115417	-3.33827495574951	0.212566316127777	0.400371611118317	-0.0229975078254938
0.766351282596588	-0.630682110786438	-3.3387508392334	0.212679028511047	0.400639444589615	-0.0232042483985424
0.764279305934906	-0.643635392189026	-3.34511756896973	0.212724193930626	0.401027262210846	-0.0233914405107498
0.760976314544678	-0.643356919288635	-3.34555554389954	0.212911978363991	0.401111006736755	-0.023487564176321
0.774103879928589	-0.628745496273041	-3.35118794441223	0.213003098964691	0.401413530111313	-0.0214679036289454
0.770260572433472	-0.623251378536224	-3.34702157974243	0.213478475809097	0.401309341192245	-0.0199858378618956
0.75999253988266	-0.635626018047333	-3.35777115821838	0.213573217391968	0.401425331830978	-0.0209507904946804
0.773780941963196	-0.64228880405426	-3.35743021965027	0.213484168052673	0.401880532503128	-0.0227945428341627
0.779505491256714	-0.659733712673187	-3.36120796203613	0.213428869843483	0.402269423007965	-0.0242069158703089
0.775762975215912	-0.672665536403656	-3.3592848777771	0.213487789034843	0.402246296405792	-0.0247307661920786
0.78594958782196	-0.672497749328613	-3.36081552505493	0.213392928242683	0.402574628591537	-0.0247537530958653
0.790254712104797	-0.675070583820343	-3.35960388183594	0.213697582483292	0.402860999107361	-0.0248038303107023
0.778589606285095	-0.67278915643692	-3.36971354484558	0.213760107755661	0.403113484382629	-0.0242562927305698
0.78949773311615	-0.653806924819946	-3.36148381233215	0.213960915803909	0.4029780626297	-0.0227788183838129
0.783755898475647	-0.65692675113678	-3.36580777168274	0.214048504829407	0.403259962797165	-0.0227306131273508
0.784213721752167	-0.673458516597748	-3.37732362747192	0.214054211974144	0.403477549552917	-0.0236391387879848
0.791029214859009	-0.667208671569824	-3.36808109283447	0.213932931423187	0.403564661741257	-0.0243917498737574
0.796107947826386	-0.682514905929565	-3.37481832504272	0.213963493704796	0.40369513630867	-0.0246317144483328
0.786581158638	-0.685379683971405	-3.37365126609802	0.214102119207382	0.403661042451859	-0.0246002413332462
0.796722829341888	-0.683337867259979	-3.3717200756073	0.214087545871735	0.403725624084473	-0.0244731288403273
0.798454582691193	-0.679748594760895	-3.36892342567444	0.214124515652657	0.403817415237427	-0.0243791751563549
0.792109906673431	-0.681732058525085	-3.37419891357422	0.21427695453167	0.403808653354645	-0.0241425894200802
0.798056304454803	-0.670922338962555	-3.36903595924377	0.214085832238197	0.40383642911911	-0.0236970540136099
0.801455438137054	-0.670242786407471	-3.37378263473511	0.214227870106697	0.40388897061348	-0.0232504531741142
0.793086111545563	-0.67078024148941	-3.37461829185486	0.214088514447212	0.403798490762711	-0.022905882447958
0.796496093273163	-0.659278273582459	-3.3709568977356	0.214228793978691	0.403706789016724	-0.0225760228931904
0.799729228019714	-0.658121943473816	-3.36794281005859	0.214196413755417	0.403711259365082	-0.0221939105540514
0.794995486736298	-0.662250339984894	-3.37517952919006	0.214224517345428	0.403633028268814	-0.0218992531299591
0.794333577156067	-0.65166836977005	-3.36933493614197	0.214298099279404	0.403420925140381	-0.0216220784932375
0.806782186031342	-0.64773029088974	-3.3636999130249	0.214233383536339	0.403484582901001	-0.0212553348392248
0.795160353183746	-0.648745954036713	-3.37277269363403	0.214237704873085	0.403354465961456	-0.0207615606486797
0.798943281173706	-0.642003893852234	-3.37089705467224	0.214196816086769	0.403144031763077	-0.0204927176237106
0.801541745662689	-0.638237655162811	-3.36860990524292	0.21404804289341	0.403175413608551	-0.0200577583163977
0.806155323982239	-0.635883092880249	-3.36036133766174	0.214186370372772	0.403064787387848	-0.0197706930339336
0.797132849693298	-0.635948657989502	-3.36847162246704	0.214134767651558	0.402963876724243	-0.0195336490869522
0.803402721881866	-0.62759405374527	-3.35858035087585	0.214076742529869	0.402742058038712	-0.0193143412470818
0.806790947914124	-0.628616809844971	-3.35437846183777	0.213981926441193	0.402827888727188	-0.0190889202058315
0.798359274864197	-0.631452143192291	-3.36573433876038	0.214125692844391	0.402614325284958	-0.0189340338110924
0.796056032180786	-0.624052584171295	-3.35409379005432	0.213942602276802	0.402476608753204	-0.0188914462924004
0.805628955364227	-0.620310604572296	-3.35771083831787	0.213880106806755	0.402495563030243	-0.0187629815191031
0.800757527351379	-0.627428412437439	-3.36251211166382	0.213865950703621	0.402457445859909	-0.0186552666127682
0.799291431903839	-0.626302242279053	-3.35612893104553	0.21377058327198	0.402195870876312	-0.0187115874141455
0.802185118198395	-0.618626177310944	-3.3556752204895	0.213768437504768	0.402321517467499	-0.018569091334939
0.802417933940887	-0.627556324005127	-3.35713171958923	0.213775247335434	0.402165204286575	-0.0186321157962084
0.795501410961151	-0.626091361045837	-3.35386681556702	0.213643237948418	0.402065813541412	-0.0187208782881498
0.803837358951569	-0.619381606578827	-3.35898303985596	0.213648483157158	0.402114808559418	-0.0186931043863297
0.798089504241943	-0.62823361158371	-3.35591959953308	0.213554054498672	0.401951551437378	-0.0188670940697193
0.799981832504272	-0.620102643966675	-3.35666728019714	0.213560149073601	0.401956677436829	-0.0189831852912903
0.804950058460236	-0.62206768989563	-3.35150861740112	0.213387742638588	0.401983231306076	-0.0190599765628576
0.801276028156281	-0.631643652915955	-3.35587882995605	0.213525637984276	0.401941925287247	-0.0192075558006763
0.793692111968994	-0.628775238990784	-3.3547089099884	0.213343679904938	0.401856780052185	-0.0192843321710825
0.806950747966766	-0.626617848873138	-3.3499915599823	0.213234648108482	0.401878863573074	-0.019518805667758
0.799136638641357	-0.631753981113434	-3.35058307647705	0.213347166776657	0.401883095502853	-0.0195588767528534
0.798988223075867	-0.633971095085144	-3.35331249237061	0.213243305683136	0.401747286319733	-0.0197719279676676
0.800284147262573	-0.62826132774353	-3.35057091712952	0.213147506117821	0.401758819818497	-0.0199491363018751
0.801579117774963	-0.634356141090393	-3.35607361793518	0.21317383646965	0.401861548423767	-0.0199683737009764
0.797002196311951	-0.638836443424225	-3.35032987594604	0.213155031204224	0.401671499013901	-0.0200950354337692
0.803330421447754	-0.628353595733643	-3.34228539466858	0.213073626160622	0.401772022247314	-0.0201849546283484
0.803125560283661	-0.633853316307068	-3.35283970832825	0.213041365146637	0.401723891496658	-0.0201669037342072
0.793762505054474	-0.63579523563385	-3.34937763214111	0.213062271475792	0.401683151721954	-0.0202450267970562
0.799227058887482	-0.631108522415161	-3.34455323219299	0.212973535060883	0.401537925004959	-0.0202376190572977
0.804032385349274	-0.633914113044739	-3.3539936542511	0.213018909096718	0.401709407567978	-0.0202372372150421
0.796074330806732	-0.636598825454712	-3.35433340072632	0.212977901101112	0.401594787836075	-0.020301939919591
0.797446191310883	-0.636396050453186	-3.35662245750427	0.212912350893021	0.401491969823837	-0.0202640350908041
0.804564714431763	-0.631604671478271	-3.34179878234863	0.21283033490181	0.40157413482666	-0.0203085336834192
0.808245241641998	-0.640494227409363	-3.35391068458557	0.212846323847771	0.401698112487793	-0.020334655418992
0.800136685371399	-0.641261756420136	-3.35171580314636	0.212933987379074	0.401602119207382	-0.0204863902181387
0.805965900421143	-0.640401661396027	-3.3509156703949	0.212849587202072	0.401560693979263	-0.0206775385886431
0.810830354690552	-0.639726936817169	-3.35073637962341	0.212778404355049	0.401706963777542	-0.0208846163004637
0.808959484100342	-0.643799901008606	-3.34748649597168	0.212895900011063	0.40176048874855	-0.0210255552083254
0.799627423286438	-0.648353695869446	-3.35364460945129	0.212797924876213	0.401762634515762	-0.0212237909436226
0.811504602432251	-0.643793761730194	-3.34453701972961	0.212809860706329	0.401732504367828	-0.0214288365095854
0.807547926902771	-0.649535119533539	-3.36028599739075	0.212766125798225	0.401938945055008	-0.0215483158826828
0.802707433700562	-0.652294933795929	-3.35583567619324	0.212862253189087	0.401841700077057	-0.0217666123062372
0.813372373580933	-0.646220982074738	-3.34922504425049	0.212717980146408	0.401963829994202	-0.0218660905957222
0.808557212352753	-0.655814230442047	-3.35706353187561	0.212824732065201	0.402136504650116	-0.0219458341598511
0.80650794506073	-0.653949320316315	-3.35798358917236	0.212866097688675	0.402019113302231	-0.0221169181168079
0.814964890480042	-0.653988897800446	-3.35258007049561	0.212756514549255	0.402131289243698	-0.0222422741353512
0.807414710521698	-0.655246257781982	-3.36417627334595	0.212864682078362	0.402259409427643	-0.0223240982741117
0.810747444629669	-0.657709538936615	-3.35320472717285	0.21277928352356	0.402126103639603	-0.0224835220724344
0.811775624752045	-0.656625628471375	-3.3526713848114	0.212728217244148	0.402376353740692	-0.0224435068666935
0.812149822711945	-0.660674214363098	-3.36397385597229	0.212922230362892	0.402376890182495	-0.0225050114095211
0.805810332298279	-0.666461110115051	-3.35892176628113	0.212850272655487	0.402364194393158	-0.0225986689329147
0.810438334941864	-0.65712708234787	-3.36089897155762	0.212862432003021	0.402355194091797	-0.0226192474365234
0.817181944847107	-0.662214756011963	-3.35322451591492	0.212899684906006	0.402580678462982	-0.0226429328322411
0.81052577495575	-0.664058804512024	-3.36703538894653	0.212991774082184	0.402468085289001	-0.0225897338241339
0.814351975917816	-0.657027304172516	-3.35924506187439	0.212860152125359	0.402471631765366	-0.0226374678313732
0.820256352424622	-0.663021147251129	-3.36176919937134	0.212952226400375	0.402603060007095	-0.0225783511996269
0.811094462871552	-0.666056394577026	-3.36368703842163	0.212986782193184	0.40251824259758	-0.0225104410201311
0.817947626113892	-0.6620774269104	-3.3588547706604	0.212843686342239	0.402480572462082	-0.0225402433425188
0.820927858352661	-0.657459855079651	-3.36219835281372	0.212876841425896	0.402610331773758	-0.0223760381340981
0.822840213775635	-0.666226923465729	-3.3622043132782	0.212916076183319	0.402601569890976	-0.0224541295319796
0.815869271755219	-0.668622493743896	-3.36355757713318	0.212897524237633	0.402546167373657	-0.0224549975246191
0.824973344802856	-0.661923348903656	-3.35633969306946	0.212835565209389	0.402451455593109	-0.0225053410977125
0.82551908493042	-0.664045393466949	-3.3624906539917	0.212837398052216	0.402669191360474	-0.022515419870615
0.823018610477448	-0.66982626914978	-3.36113286018372	0.212808609008789	0.402422159910202	-0.0225508511066437
0.821775376796722	-0.667702198028564	-3.35944986343384	0.21273435652256	0.402496308088303	-0.0226183161139488
0.829132676124573	-0.664640724658966	-3.3587818145752	0.212750852108002	0.40246593952179	-0.0226273704320192
0.822785496711731	-0.671889901161194	-3.36507105827332	0.212684497237206	0.402435213327408	-0.0225676503032446
0.827688574790955	-0.669726669788361	-3.35322046279907	0.212596878409386	0.402296781539917	-0.0226251259446144
0.833397507667542	-0.664423048496246	-3.35362243652344	0.212580770254135	0.402378499507904	-0.0224900096654892
0.829203963279724	-0.673711597919464	-3.35789775848389	0.212542057037354	0.402261912822723	-0.0225044786930084
0.829319298267365	-0.664140343666077	-3.35605239868164	0.212431088089943	0.402077257633209	-0.0224802754819393
0.838491082191467	-0.666929721832275	-3.35830950737	0.212460801005363	0.402158558368683	-0.0223330520093441
0.825338184833527	-0.671937525272369	-3.35284566879272	0.212373346090317	0.402037352323532	-0.0223288703709841
0.835887432098389	-0.665404677391052	-3.35318088531494	0.212264806032181	0.401953279972076	-0.0222799573093653
0.840259611606598	-0.66854453086853	-3.35179209709167	0.212179377675056	0.401878654956818	-0.0222393181174994
0.834494709968567	-0.67310506105423	-3.34888291358948	0.212202042341232	0.401604831218719	-0.022210456430912
0.84293919801712	-0.665839076042175	-3.35297727584839	0.212046220898628	0.401602447032928	-0.0221448391675949
0.841815054416656	-0.672219038009644	-3.35249543190002	0.212064415216446	0.401622176170349	-0.0220239870250225
0.841749370098114	-0.67274272441864	-3.34947490692139	0.211999595165253	0.401351064443588	-0.0220153648406267
0.847265064716339	-0.666916310787201	-3.34672522544861	0.211935624480247	0.401382923126221	-0.0217776037752628
0.84299099445343	-0.672460198402405	-3.35258984565735	0.211875066161156	0.401328980922699	-0.0216648448258638
0.842620134353638	-0.666434228420258	-3.34658908843994	0.211828216910362	0.401074856519699	-0.0215719845145941
0.851450145244598	-0.663875818252563	-3.34287142753601	0.211766168475151	0.401042640209198	-0.0214098449796438
0.847401678562164	-0.667884409427643	-3.34667468070984	0.211780175566673	0.401086270809174	-0.0213008504360914
0.848023355007172	-0.66297858953476	-3.34569931030273	0.211745291948318	0.400890320539474	-0.0211244951933622
0.856043934822083	-0.664187788963318	-3.34521222114563	0.21159853041172	0.400946944952011	-0.0209425743669271
0.849672794342041	-0.669045209884644	-3.34183883666992	0.211750596761703	0.400798201560974	-0.0208260901272297
0.855127394199371	-0.662331759929657	-3.33797955513	0.21152526140213	0.400602757930756	-0.0206206105649471
0.861177802085876	-0.663385331630707	-3.34649705886841	0.211608052253723	0.400749176740646	-0.0205010622739792
0.853513836860657	-0.66828715801239	-3.34058141708374	0.21156208217144	0.400621652603149	-0.0203860104084015
0.858984887599945	-0.663156092166901	-3.34519672393799	0.21146148443222	0.400505751371384	-0.0202300846576691
0.858683288097382	-0.662236213684082	-3.33987975120544	0.211481854319572	0.400629252195358	-0.020082350820303
0.858498156070709	-0.663725793361664	-3.35252785682678	0.211469858884811	0.400497764348984	-0.019942270591855
0.859416007995605	-0.660644054412842	-3.34577441215515	0.211368635296822	0.400394111871719	-0.0198463872075081
0.860250055789948	-0.662679314613342	-3.33880734443665	0.211390525102615	0.400471448898315	-0.0197651088237762
0.859977900981903	-0.663934886455536	-3.34163498878479	0.211303412914276	0.400290489196777	-0.0196855701506138
0.864680826663971	-0.659241676330566	-3.34442925453186	0.211204588413239	0.400364518165588	-0.0196583606302738
0.870375156402588	-0.6595538854599	-3.33887481689453	0.211358278989792	0.400400340557098	-0.0196769628673792
0.861430406570435	-0.665924429893494	-3.34389472007751	0.21132755279541	0.400466829538345	-0.0196322370320559
0.867161929607391	-0.666216194629669	-3.33736205101013	0.21124179661274	0.400290578603745	-0.0196869168430567
0.871548235416412	-0.661961495876312	-3.34046268463135	0.211198404431343	0.400493860244751	-0.0195492580533028
0.86876392364502	-0.6687091588974	-3.34339356422424	0.211321294307709	0.400523602962494	-0.0195461362600327
0.869650781154633	-0.660590410232544	-3.34113383293152	0.21127787232399	0.400404304265976	-0.0195074658840895
0.877411484718323	-0.668126881122589	-3.34131741523743	0.211229249835014	0.400614678859711	-0.0193973556160927
0.867244303226471	-0.667018055915833	-3.35086417198181	0.211238414049149	0.400579959154129	-0.0192481558769941
0.878378868103027	-0.661906659603119	-3.34433174133301	0.211224466562271	0.400660961866379	-0.0191549230366945
0.877015888690948	-0.661666035652161	-3.34438633918762	0.211271017789841	0.400907814502716	-0.0190424080938101
0.876700401306152	-0.664455890655518	-3.34779834747314	0.21135450899601	0.400817453861237	-0.0190071724355221
0.882842242717743	-0.658384561538696	-3.3466579914093	0.211250230669975	0.40096840262413	-0.0188913010060787
0.880631506443024	-0.663544237613678	-3.35139679908752	0.211386799812317	0.401205360889435	-0.0187807474285364
0.877367675304413	-0.663959085941315	-3.34248566627502	0.211277201771736	0.401073604822159	-0.0187693107873201
0.883724570274353	-0.660827815532684	-3.34778380393982	0.211316138505936	0.401178568601608	-0.0186034683138132
0.887182831764221	-0.661381602287292	-3.34417200088501	0.211299851536751	0.401241809129715	-0.0184413306415081
0.881298542022705	-0.666649997234344	-3.35243225097656	0.211358994245529	0.401262879371643	-0.0184769630432129
0.885456323623657	-0.657561898231506	-3.34552145004272	0.211337879300117	0.401252299547195	-0.018265713006258
0.890347719192505	-0.66157591342926	-3.34319758415222	0.211400985717773	0.401397913694382	-0.0182679239660501
0.886947810649872	-0.663336336612701	-3.34949088096619	0.211318641901016	0.401305973529816	-0.0181023720651865
0.892401278018951	-0.655220210552216	-3.35064363479614	0.211311519145966	0.401398837566376	-0.0180144533514977
0.889456212520599	-0.662913143634796	-3.34986066818237	0.211417332291603	0.401423424482346	-0.0179743263870478
0.886346042156219	-0.661107897758484	-3.35170745849609	0.211292564868927	0.401403605937958	-0.0178323108702898
0.896932423114777	-0.659784018993378	-3.34240579605103	0.211222067475319	0.401337683200836	-0.0178256835788488
0.896703600883484	-0.660541474819183	-3.35548830032349	0.211330965161324	0.401518911123276	-0.0176447369158268
0.893317461013794	-0.665572166442871	-3.35191583633423	0.211316019296646	0.401300370693207	-0.0176104791462421
0.899246335029602	-0.657797813415527	-3.35080099105835	0.211170136928558	0.401333510875702	-0.0175049211829901
0.900314688682556	-0.659539818763733	-3.3521101474762	0.211166456341743	0.401416391134262	-0.0173838268965483
0.899711787700653	-0.665310502052307	-3.35029745101929	0.211221635341644	0.401317805051804	-0.0173377189785242
0.900347471237183	-0.661846995353699	-3.35233879089355	0.211134493350983	0.401264220476151	-0.0172564256936312
0.906789720058441	-0.658480763435364	-3.35218954086304	0.211128190159798	0.401355624198914	-0.0172064509242773
0.901819467544556	-0.668983399868011	-3.35228681564331	0.211223155260086	0.401253253221512	-0.0172357279807329
0.905186593532562	-0.660159409046173	-3.35570383071899	0.211083605885506	0.401331633329391	-0.017177727073431
0.913589060306549	-0.662395775318146	-3.34669518470764	0.211204558610916	0.401323199272156	-0.0171838905662298
0.904530048370361	-0.670590758323669	-3.36023616790771	0.211091116070747	0.401322305202484	-0.0171856265515089
0.911148726940155	-0.665015995502472	-3.35274457931519	0.211125537753105	0.401200532913208	-0.0171595085412264
0.915378928184509	-0.66600888967514	-3.34176826477051	0.211076661944389	0.401433140039444	-0.0171432197093964
0.909368216991425	-0.671684443950653	-3.36221146583557	0.211183920502663	0.401329755783081	-0.0171242095530033
0.91261750459671	-0.67013031244278	-3.34574818611145	0.211087003350258	0.401305913925171	-0.017138933762908
0.923263609409332	-0.666477739810944	-3.34823846817017	0.211128801107407	0.401455849409103	-0.0170714259147644
0.922291874885559	-0.67272424697876	-3.35741472244263	0.211082980036736	0.401522547006607	-0.0170214716345072
0.916161894798279	-0.678376913070679	-3.35441398620605	0.211192309856415	0.401447117328644	-0.0170789696276188
0.921890795230865	-0.670605361461639	-3.35676383972168	0.211064323782921	0.401525795459747	-0.0170013234019279
0.92692232131958	-0.67723286151886	-3.35264420509338	0.211067080497742	0.401690751314163	-0.017018323764205
0.919935047626495	-0.682350635528564	-3.36759996414185	0.211149960756302	0.40170094370842	-0.0169243812561035
0.924565017223358	-0.678283452987671	-3.35626196861267	0.211150959134102	0.401714861392975	-0.0169895906001329
0.933390438556671	-0.678195357322693	-3.3552131652832	0.211127817630768	0.401909083127975	-0.016951821744442
0.923661112785339	-0.684367120265961	-3.36280274391174	0.211315587162971	0.401892334222794	-0.0169247128069401
0.933035314083099	-0.680142939090729	-3.3572371006012	0.21119387447834	0.401961386203766	-0.0168546251952648
0.934855103492737	-0.686647415161133	-3.36453938484192	0.211399912834167	0.402199625968933	-0.0168406497687101
0.927425086498261	-0.684580385684967	-3.3662645816803	0.211348295211792	0.402171969413757	-0.0167660880833864
0.939288020133972	-0.681994795799255	-3.36069965362549	0.211362019181252	0.402280956506729	-0.0167735479772091
0.934111952781677	-0.687542855739594	-3.36628079414368	0.21149243414402	0.402413010597229	-0.0166825130581856
0.937685549259186	-0.683742105960846	-3.36413288116455	0.211453810334206	0.402438372373581	-0.0166131015866995
0.942513763904572	-0.686339735984802	-3.36361789703369	0.211519151926041	0.402607202529907	-0.0165050644427538
0.933714389801025	-0.686891436576843	-3.36486029624939	0.211578443646431	0.402687788009644	-0.0163783971220255
0.943456590175629	-0.681017458438873	-3.36366057395935	0.211579218506813	0.402702271938324	-0.0162577088922262
0.94069117307663	-0.685039639472961	-3.36634039878845	0.211612775921822	0.402935445308685	-0.0161030311137438
0.937329471111298	-0.684201955795288	-3.37368893623352	0.211751893162727	0.402872830629349	-0.0159118827432394
0.946366190910339	-0.679721593856812	-3.36840891838074	0.211650714278221	0.402962893247604	-0.0157180540263653
0.941961169242859	-0.684304356575012	-3.37383675575256	0.211856469511986	0.40308028459549	-0.0155988447368145
0.938282608985901	-0.679873883724213	-3.37180256843567	0.211777687072754	0.403011977672577	-0.0153641644865274
0.95195198059082	-0.676936805248261	-3.36668014526367	0.21173582971096	0.403088539838791	-0.0152211990207434
0.941912770271301	-0.678108870983124	-3.37384963035584	0.211930468678474	0.403162866830826	-0.0149713540449739
0.945541024208069	-0.676805198192596	-3.37260675430298	0.211837887763977	0.402957677841187	-0.0148083353415132
0.951103448867798	-0.675187706947327	-3.36820101737976	0.211890399456024	0.403061807155609	-0.0146027160808444
0.947816014289856	-0.676419198513031	-3.37811636924744	0.211923822760582	0.403042674064636	-0.0143473641946912
0.949953615665436	-0.673930704593658	-3.36814165115356	0.211853131651878	0.402863919734955	-0.0142066823318601
0.955451548099518	-0.668120086193085	-3.36618638038635	0.211889103055	0.402928918600082	-0.0140247400850058
0.952024877071381	-0.67574280500412	-3.37029337882996	0.211973592638969	0.402814239263535	-0.0137876598164439
0.952454507350922	-0.670417726039886	-3.36773681640625	0.211926817893982	0.402767091989517	-0.013741715811193
0.958615064620972	-0.668665587902069	-3.3700430393219	0.211903914809227	0.402762472629547	-0.0136252762749791
0.954808294773102	-0.674423396587372	-3.37551474571228	0.211914792656898	0.40277025103569	-0.0135000729933381
0.953133046627045	-0.673443973064423	-3.37241840362549	0.211976289749146	0.402662694454193	-0.013537741266191
0.960812449455261	-0.66967910528183	-3.37206220626831	0.211923733353615	0.402761161327362	-0.0133351869881153
0.956406712532043	-0.676690638065338	-3.38125133514404	0.21201254427433	0.402718394994736	-0.01340670324862
0.955989539623261	-0.670365810394287	-3.36873865127563	0.211946591734886	0.402657389640808	-0.0134465852752328
0.969231843948364	-0.672737121582031	-3.37184190750122	0.211997225880623	0.402760148048401	-0.0134013136848807
0.958563685417175	-0.679830610752106	-3.37378787994385	0.212042659521103	0.402749478816986	-0.0134319663047791
0.968354046344757	-0.675340950489044	-3.37274026870728	0.211985632777214	0.402793318033218	-0.0134948259219527
0.971809446811676	-0.680055856704712	-3.37266230583191	0.212046295404434	0.402903079986572	-0.0134345144033432
0.966561019420624	-0.684622585773468	-3.37354731559753	0.212096899747849	0.402828931808472	-0.0135339982807636
0.975891709327698	-0.679041385650635	-3.3695285320282	0.212088391184807	0.402919560670853	-0.0135796433314681
0.977087438106537	-0.684529662132263	-3.37772464752197	0.212218135595322	0.403077125549316	-0.0136291747912765
0.96918249130249	-0.690262258052826	-3.37854266166687	0.212241753935814	0.403055042028427	-0.0137474648654461
0.979784905910492	-0.688297629356384	-3.38165521621704	0.212207317352295	0.403153985738754	-0.013735449872911
0.977532148361206	-0.695339858531952	-3.38059711456299	0.21226578950882	0.403281271457672	-0.0138461971655488
0.976255297660828	-0.693695366382599	-3.37803149223328	0.212366595864296	0.403228789567947	-0.0139316869899631
0.984191238880157	-0.694708287715912	-3.37792110443115	0.212337628006935	0.403377950191498	-0.0139844343066216
0.980623781681061	-0.700249075889587	-3.38607883453369	0.212487652897835	0.403520494699478	-0.0140393283218145
0.983970463275909	-0.699345111846924	-3.38552665710449	0.212524875998497	0.40348482131958	-0.0140316402539611
0.989687025547028	-0.699851334095001	-3.38142395019531	0.212508946657181	0.403694868087769	-0.0139873865991831
0.984172165393829	-0.701079428195953	-3.38307237625122	0.212675496935844	0.403640776872635	-0.0140634709969163
0.992717862129211	-0.699180901050568	-3.38428092002869	0.212666556239128	0.4036565721035	-0.0140618216246367
0.992005467414856	-0.705161333084106	-3.38728857040405	0.212725237011909	0.403806447982788	-0.0139744589105248
0.9901522397995	-0.708544015884399	-3.3845272064209	0.212784066796303	0.403743267059326	-0.0140091609209776
0.993064105510712	-0.703034579753876	-3.38634991645813	0.212822079658508	0.403901666402817	-0.0138127254322171
0.994595229625702	-0.70922839641571	-3.38909959793091	0.212904423475266	0.403800278902054	-0.0137879978865385
0.994383871555328	-0.704262495040894	-3.3854124546051	0.212919473648071	0.403879702091217	-0.0136810587719083
0.994603931903839	-0.709694623947144	-3.38946413993835	0.213003352284431	0.40392217040062	-0.0135225560516119
0.992542684078217	-0.705353915691376	-3.38243699073792	0.21301457285881	0.403710156679153	-0.0134716657921672
0.999076724052429	-0.702149629592896	-3.37965250015259	0.213101297616959	0.403951406478882	-0.0133276488631964
0.999626576900482	-0.70529705286026	-3.39093399047852	0.2131008207798	0.403915107250214	-0.0131434490904212
0.993014991283417	-0.704138934612274	-3.38963198661804	0.213116660714149	0.403847813606262	-0.0131663298234344
1.00201070308685	-0.697396218776703	-3.38569784164429	0.213155746459961	0.403887927532196	-0.0130543941631913
0.995624899864197	-0.703302025794983	-3.39399719238281	0.213218405842781	0.403927743434906	-0.0129664354026318
0.995458126068115	-0.706554234027863	-3.39066529273987	0.213232323527336	0.403704047203064	-0.0130418185144663
1.00103163719177	-0.699724316596985	-3.38977670669556	0.213102877140045	0.403715789318085	-0.0129497181624174
0.99564266204834	-0.704763412475586	-3.39162349700928	0.213116854429245	0.403750061988831	-0.0130151426419616
0.989485621452332	-0.699536919593811	-3.38330721855164	0.213072344660759	0.403655529022217	-0.0130475023761392
0.99556565284729	-0.694094002246857	-3.38706016540527	0.212913691997528	0.403563767671585	-0.0130932321771979
0.991645157337189	-0.695434749126434	-3.38286566734314	0.212853595614433	0.403521567583084	-0.0130857238546014
0.988739013671875	-0.694334268569946	-3.38737940788269	0.2126744389534	0.403244853019714	-0.0130294905975461
0.996239840984344	-0.687547266483307	-3.3796112537384	0.212503403425217	0.403217852115631	-0.0130825964733958
0.991648435592651	-0.695066869258881	-3.38220143318176	0.212592646479607	0.403124839067459	-0.0131814852356911
0.987076282501221	-0.68898606300354	-3.37885117530823	0.212444618344307	0.402838349342346	-0.0130944419652224
0.991090953350067	-0.684401452541351	-3.37099552154541	0.212530732154846	0.402818024158478	-0.0128037668764591
0.989221155643463	-0.689693570137024	-3.37895059585571	0.21234792470932	0.4026018679142	-0.0125086903572083
0.994024097919464	-0.691185355186462	-3.37629175186157	0.212088271975517	0.402313053607941	-0.0127116199582815
0.998865723609924	-0.682903110980988	-3.3658607006073	0.211901500821114	0.402275383472443	-0.0128786033019423
1.00847673416138	-0.68721479177475	-3.37179112434387	0.21197721362114	0.402087211608887	-0.0121937897056341
0.984189569950104	-0.689367651939392	-3.37078833580017	0.212178692221642	0.401607185602188	-0.0121668139472604
0.988514721393585	-0.691278219223022	-3.36397075653076	0.212158545851707	0.401454985141754	-0.0130137167870998
0.990672290325165	-0.694037258625031	-3.36103582382202	0.211984321475029	0.401528894901276	-0.014229784719646
0.984924376010895	-0.704887628555298	-3.35919260978699	0.211957454681396	0.401334255933762	-0.0150147285312414
0.98130077123642	-0.701850593090057	-3.36137938499451	0.211607500910759	0.401308327913284	-0.0149442851543427
0.985089838504791	-0.693832337856293	-3.3569061756134	0.211563423275948	0.401239186525345	-0.0146554494276643
0.980197608470917	-0.694760322570801	-3.36398983001709	0.211467206478119	0.401274800300598	-0.0144711518660188
0.982636213302612	-0.696902573108673	-3.36560797691345	0.211538165807724	0.401068896055222	-0.014491711743176
0.992721617221832	-0.689826488494873	-3.35406684875488	0.211404412984848	0.401039868593216	-0.0140350684523582
1.00335395336151	-0.685305416584015	-3.35207438468933	0.211522802710533	0.40088963508606	-0.0126734897494316
0.98543244600296	-0.688180088996887	-3.35481858253479	0.21163421869278	0.400580078363419	-0.0125910397619009
0.990144789218903	-0.692458629608154	-3.35127234458923	0.211527779698372	0.400463163852692	-0.0134100234135985
0.990793824195862	-0.694859862327576	-3.35418939590454	0.211519181728363	0.400553792715073	-0.0144181828945875
0.980484545230865	-0.706182718276978	-3.35231447219849	0.211514174938202	0.400233447551727	-0.0152004240080714
0.982432723045349	-0.704528450965881	-3.34790182113647	0.211472481489182	0.400174528360367	-0.0154088670387864
0.988334476947784	-0.706397831439972	-3.3444185256958	0.211520582437515	0.400121033191681	-0.0154520152136683
0.977907180786133	-0.71465790271759	-3.35221767425537	0.211614966392517	0.400023847818375	-0.0155117297545075
0.982299268245697	-0.703851819038391	-3.34748530387878	0.211549088358879	0.399760007858276	-0.0154663408175111
0.987220644950867	-0.70233941078186	-3.34231948852539	0.211426883935928	0.399908185005188	-0.0153022417798638
0.985781133174896	-0.708324313163757	-3.3436975479126	0.21157842874527	0.399699687957764	-0.0150017449632287
0.982163667678833	-0.705133557319641	-3.34481811523438	0.211425423622131	0.399522095918655	-0.0149456206709147
0.990719258785248	-0.69855672121048	-3.34175658226013	0.211443215608597	0.399448424577713	-0.014854121953249
0.983783304691315	-0.702602088451386	-3.34123587608337	0.211544811725616	0.399275273084641	-0.0148183600977063
0.977040886878967	-0.707389652729034	-3.33445143699646	0.211571380496025	0.399031817913055	-0.0149577436968684
0.985071778297424	-0.697937607765198	-3.33570337295532	0.211492449045181	0.398902386426926	-0.0149142146110535
0.986148774623871	-0.701240479946136	-3.32828187942505	0.211425825953484	0.398832112550735	-0.0148683106526732
0.979178786277771	-0.701318860054016	-3.33642745018005	0.211559817194939	0.398621767759323	-0.0146636851131916
0.978330671787262	-0.699430227279663	-3.32702207565308	0.211415201425552	0.398284435272217	-0.0145340850576758
0.983095049858093	-0.694059371948242	-3.32373952865601	0.211428195238113	0.39829683303833	-0.0143416570499539
0.973304390907288	-0.692056894302368	-3.33024287223816	0.211441323161125	0.39803010225296	-0.014099839143455
0.971657693386078	-0.688267827033997	-3.31964778900146	0.211215808987617	0.397756069898605	-0.0139173213392496
0.977460086345673	-0.682303965091705	-3.32329726219177	0.211245775222778	0.397518873214722	-0.0137249110266566
0.971180856227875	-0.687808871269226	-3.32303237915039	0.211222782731056	0.397425562143326	-0.0136632565408945
0.968007028102875	-0.690900564193726	-3.31579327583313	0.211163833737373	0.397037863731384	-0.0137529755011201
0.973664879798889	-0.68017840385437	-3.31554293632507	0.211074322462082	0.39692896604538	-0.0137284277006984
0.970402300357819	-0.690739154815674	-3.31909728050232	0.211053520441055	0.396624207496643	-0.013816905207932
0.963825762271881	-0.682475566864014	-3.30451607704163	0.211002171039581	0.396353632211685	-0.0139139508828521
0.972517073154449	-0.68404632806778	-3.30803632736206	0.210996866226196	0.39621376991272	-0.0138999447226524
0.960879266262054	-0.688800752162933	-3.30851721763611	0.211011186242104	0.396013081073761	-0.013926662504673
0.961953580379486	-0.679789006710052	-3.30216908454895	0.210810855031013	0.395748466253281	-0.0136019233614206
0.968702018260956	-0.676082849502563	-3.30040955543518	0.210805475711823	0.395557373762131	-0.0130710601806641
0.953464090824127	-0.679662764072418	-3.30150485038757	0.210988387465477	0.395304799079895	-0.0133197233080864
0.955629229545593	-0.681071043014526	-3.29453372955322	0.210684835910797	0.3950534760952	-0.0139009766280651
0.964057087898254	-0.680161237716675	-3.29748749732971	0.210728481411934	0.395025223493576	-0.0144084198400378
0.95632016658783	-0.689808368682861	-3.29492783546448	0.210584208369255	0.394842922687531	-0.0147095741704106
0.956273257732391	-0.691140949726105	-3.29301595687866	0.21050164103508	0.394530177116394	-0.0149200279265642
0.959076404571533	-0.683119654655457	-3.28369784355164	0.210433393716812	0.394503206014633	-0.0150682395324111
0.958691239356995	-0.690855205059052	-3.29375815391541	0.210329577326775	0.394470036029816	-0.0152498967945576
0.945254802703857	-0.693447470664978	-3.28527593612671	0.210342973470688	0.394272923469543	-0.0154574885964394
0.954327166080475	-0.692061901092529	-3.28140306472778	0.210193410515785	0.394208788871765	-0.0155833587050438
0.956337571144104	-0.688979744911194	-3.28333592414856	0.210190057754517	0.39423394203186	-0.0157008394598961
0.952399253845215	-0.697259843349457	-3.28510594367981	0.210204750299454	0.394066452980042	-0.0158748608082533
0.943824112415314	-0.695673704147339	-3.28962230682373	0.210080489516258	0.393902540206909	-0.0160267874598503
0.952333033084869	-0.694186866283417	-3.2702784538269	0.20992523431778	0.393752217292786	-0.0162665154784918
0.953679502010345	-0.695091903209686	-3.28308963775635	0.209894701838493	0.39384987950325	-0.0162808261811733
0.95073676109314	-0.700477659702301	-3.27806758880615	0.209937214851379	0.393659144639969	-0.0164188221096992
0.947486937046051	-0.697517693042755	-3.28152012825012	0.20983350276947	0.393526554107666	-0.0164878182113171
0.951845049858093	-0.691386222839355	-3.27554821968079	0.209682807326317	0.393429666757584	-0.0164585970342159
0.956657648086548	-0.694917023181915	-3.27581906318665	0.209734156727791	0.39346644282341	-0.0164713896811008
0.948468506336212	-0.698004364967346	-3.28054237365723	0.209669828414917	0.393391370773315	-0.0164787750691175
0.944321274757385	-0.698381364345551	-3.27549624443054	0.209673225879669	0.393230468034744	-0.0165759101510048
0.949811518192291	-0.690834403038025	-3.27491402626038	0.20951434969902	0.393157094717026	-0.01655513048172
0.951018393039703	-0.690101861953735	-3.27043724060059	0.209526121616364	0.393259465694427	-0.0165505427867174
0.951097846031189	-0.692358434200287	-3.27994537353516	0.209554448723793	0.393223375082016	-0.0164622105658054
0.940805315971375	-0.690822839736938	-3.27359294891357	0.209446415305138	0.393079280853271	-0.0164894610643387
0.947176694869995	-0.687405347824097	-3.27482342720032	0.209338441491127	0.392990171909332	-0.0163907036185265
0.951126635074615	-0.68548309803009	-3.27157092094421	0.209230214357376	0.393127202987671	-0.0163786076009274
0.951528489589691	-0.685960114002228	-3.27141380310059	0.209347024559975	0.393071979284287	-0.0163387153297663
0.943639814853668	-0.689430296421051	-3.27893757820129	0.209209963679314	0.39313605427742	-0.0162644013762474
0.94611257314682	-0.682623684406281	-3.27019143104553	0.209130704402924	0.392945051193237	-0.0163595378398895
0.95012229681015	-0.677163302898407	-3.27054238319397	0.208959609270096	0.393096446990967	-0.0163177475333214
0.944735527038574	-0.684169292449951	-3.27353763580322	0.208960711956024	0.393085449934006	-0.0163004025816917
0.938638687133789	-0.684444963932037	-3.27880549430847	0.208880171179771	0.392994821071625	-0.0163489188998938
0.938268065452576	-0.678528189659119	-3.26983571052551	0.208742365241051	0.392895996570587	-0.0163637157529593
0.949038982391357	-0.677057504653931	-3.26394319534302	0.208561345934868	0.392959475517273	-0.0164362248033285
0.942185044288635	-0.678131341934204	-3.26916646957397	0.208594679832458	0.3930644094944	-0.0164186488837004
0.937260389328003	-0.68249636888504	-3.26666688919067	0.208492115139961	0.392852395772934	-0.0164572801440954
0.93557208776474	-0.67643928527832	-3.27116560935974	0.208269521594048	0.392825335264206	-0.0165423601865768
0.943198978900909	-0.67504757642746	-3.26079034805298	0.208107754588127	0.392863869667053	-0.0166434198617935
0.942029356956482	-0.672175288200378	-3.27446866035461	0.208102390170097	0.392953664064407	-0.0166212469339371
0.935321867465973	-0.681271612644196	-3.26718735694885	0.207930311560631	0.392883718013763	-0.0167560279369354
0.931636154651642	-0.675084114074707	-3.26924848556519	0.207881152629852	0.392728060483933	-0.0168275311589241
0.938631057739258	-0.669601678848267	-3.26174426078796	0.207549840211868	0.392808556556702	-0.0168990101665258
0.942172586917877	-0.672527253627777	-3.26942324638367	0.207634910941124	0.392864406108856	-0.0170038174837828
0.9327392578125	-0.676296472549438	-3.26620221138	0.207442298531532	0.392858058214188	-0.0169407408684492
0.93013608455658	-0.674347519874573	-3.26611828804016	0.207296341657639	0.392740994691849	-0.0169574990868568
0.938440978527069	-0.661792099475861	-3.25922393798828	0.207162111997604	0.392797946929932	-0.0160684119910002
0.938237905502319	-0.653862774372101	-3.25748658180237	0.207251504063606	0.392599165439606	-0.0153377754613757
0.933680832386017	-0.6633460521698	-3.26413655281067	0.20712311565876	0.392684042453766	-0.0156353302299976
0.927286505699158	-0.666107833385468	-3.26347088813782	0.206968635320663	0.39259672164917	-0.0165012180805206
0.931828677654266	-0.671925067901611	-3.26257133483887	0.206664830446243	0.39257824420929	-0.0172146521508694
0.9363853931427	-0.667858362197876	-3.25857591629028	0.206517174839973	0.392622470855713	-0.017613735049963
0.935505092144012	-0.676182866096497	-3.26268863677979	0.20642215013504	0.392729163169861	-0.0176887456327677
0.930373728275299	-0.677685976028442	-3.2692015171051	0.206399723887444	0.392817169427872	-0.017356114462018
0.931915581226349	-0.667920589447021	-3.25766563415527	0.206346690654755	0.392561197280884	-0.0165348425507545
0.926673710346222	-0.658541619777679	-3.26401376724243	0.206338822841644	0.392598479986191	-0.0165860112756491
0.934640645980835	-0.667071223258972	-3.25793695449829	0.206061735749245	0.392919510602951	-0.0172970406711102
0.931919455528259	-0.677707076072693	-3.26442408561707	0.205978378653526	0.393049240112305	-0.0179479848593473
0.928616404533386	-0.682201385498047	-3.25964570045471	0.205772027373314	0.393027633428574	-0.0184703506529331
0.933411955833435	-0.677411556243896	-3.2662091255188	0.205662906169891	0.393215984106064	-0.0185674782842398
0.938297808170319	-0.678759634494781	-3.2581729888916	0.205676391720772	0.393456876277924	-0.0184629037976265
0.932124495506287	-0.677446246147156	-3.27102136611938	0.20577746629715	0.393501341342926	-0.0176062192767859
0.93067729473114	-0.667404592037201	-3.26818418502808	0.205766901373863	0.393413215875626	-0.0170889273285866
0.930290043354034	-0.668176472187042	-3.26092004776001	0.205581992864609	0.393615782260895	-0.0174395050853491
0.939518928527832	-0.67693954706192	-3.27204465866089	0.205376148223877	0.393976777791977	-0.0181671399623156
0.93214625120163	-0.681992948055267	-3.27741956710815	0.205331921577454	0.394127011299133	-0.0187313463538885
0.933438062667847	-0.685621678829193	-3.27024626731873	0.205221071839333	0.394193232059479	-0.0189359840005636
0.934897541999817	-0.677930295467377	-3.27488851547241	0.205181807279587	0.394473940134048	-0.0188268851488829
0.941537797451019	-0.673167169094086	-3.27396631240845	0.205238416790962	0.394683480262756	-0.0181128066033125
0.938319981098175	-0.667899668216705	-3.28807067871094	0.205448120832443	0.39474168419838	-0.0172439552843571
0.928804218769073	-0.671977043151855	-3.28313207626343	0.205318138003349	0.39481920003891	-0.0174949560314417
0.936959207057953	-0.671396493911743	-3.28714108467102	0.205275192856789	0.395055949687958	-0.0180948227643967
0.947408437728882	-0.674088776111603	-3.28374218940735	0.205007880926132	0.395489573478699	-0.0186255220323801
0.938550174236298	-0.679672479629517	-3.29372763633728	0.20502470433712	0.395727038383484	-0.018770094960928
0.936646997928619	-0.676765203475952	-3.2893545627594	0.205057054758072	0.39576867222786	-0.0186578407883644
0.94147139787674	-0.674550473690033	-3.28903865814209	0.205014750361443	0.396044284105301	-0.0183922052383423
0.94528341293335	-0.662303745746613	-3.29367399215698	0.205099254846573	0.396363109350204	-0.0174268707633018
0.938584387302399	-0.663798809051514	-3.29046988487244	0.205246210098267	0.396321594715118	-0.01707748696208
0.940590500831604	-0.662780165672302	-3.29812979698181	0.20504541695118	0.396641492843628	-0.0173633582890034
0.94773256778717	-0.664427518844604	-3.29060101509094	0.205002024769783	0.397055327892303	-0.0178755354136229
0.948156416416168	-0.667658865451813	-3.3094367980957	0.204976543784142	0.397451013326645	-0.0181685816496611
0.94221693277359	-0.672932207584381	-3.3025815486908	0.204947233200073	0.397476702928543	-0.0181553605943918
0.941818416118622	-0.664365470409393	-3.31361532211304	0.205020397901535	0.397834539413452	-0.0179663822054863
0.949138939380646	-0.660461962223053	-3.30546855926514	0.20497652888298	0.39818400144577	-0.0172173269093037
0.949239253997803	-0.65439361333847	-3.31389617919922	0.205337285995483	0.39829209446907	-0.0164538454264402
0.936676323413849	-0.65791380405426	-3.31690335273743	0.205180749297142	0.39853224158287	-0.0166218783706427
0.951569557189941	-0.656477272510529	-3.31557273864746	0.205067992210388	0.398921728134155	-0.0172171778976917
0.947742879390717	-0.65800678730011	-3.3234441280365	0.205113857984543	0.399455219507217	-0.0174622535705566
0.946840286254883	-0.661239862442017	-3.33203148841858	0.205054745078087	0.39964571595192	-0.0176097229123116
0.939261972904205	-0.65198141336441	-3.3261125087738	0.205043524503708	0.399895399808884	-0.0174943078309298
0.95493745803833	-0.653658509254456	-3.3335280418396	0.205085217952728	0.40025782585144	-0.0166275762021542
0.949035346508026	-0.645903587341309	-3.33404135704041	0.205277368426323	0.400168091058731	-0.0161664020270109
0.944184958934784	-0.643017053604126	-3.33200836181641	0.205218583345413	0.400614619255066	-0.0161978155374527
0.954589426517487	-0.651332914829254	-3.3338577747345	0.205111443996429	0.400934875011444	-0.0166014414280653
0.953146755695343	-0.657522141933441	-3.34036874771118	0.205214992165565	0.401247382164001	-0.0172624196857214
0.950172066688538	-0.653004109859467	-3.34540939331055	0.204911097884178	0.401381611824036	-0.017215209081769
0.960206568241119	-0.649436056613922	-3.34682440757751	0.205034539103508	0.401767522096634	-0.0169596970081329
0.957655370235443	-0.647621750831604	-3.34939956665039	0.205174580216408	0.401828706264496	-0.0158577337861061
0.951617777347565	-0.644139409065247	-3.35042405128479	0.205181896686554	0.4017613530159	-0.0158241875469685
0.959966123104095	-0.642808139324188	-3.3513240814209	0.205176889896393	0.402265787124634	-0.0165099855512381
0.962876856327057	-0.65358304977417	-3.36159753799438	0.205058425664902	0.402757585048676	-0.0169531442224979
0.957095980644226	-0.660002052783966	-3.36364793777466	0.20496977865696	0.402900576591492	-0.0174609236419201
0.968461990356445	-0.652445375919342	-3.35897636413574	0.204869598150253	0.403233170509338	-0.0173737220466137
0.968069911003113	-0.653732299804688	-3.37176299095154	0.204879060387611	0.403693586587906	-0.0167336240410805
0.964785993099213	-0.650363504886627	-3.36653590202332	0.205215454101563	0.403555005788803	-0.0160583686083555
0.962583959102631	-0.649123668670654	-3.36913275718689	0.205101042985916	0.403865814208984	-0.0162094533443451
0.969543516635895	-0.652260899543762	-3.37974905967712	0.20520693063736	0.404280453920364	-0.0169549435377121
0.96738874912262	-0.664463937282562	-3.38032841682434	0.20498763024807	0.404644340276718	-0.0176451727747917
0.971530377864838	-0.665187537670136	-3.37948536872864	0.205005213618279	0.404870122671127	-0.0179810728877783
0.978150606155396	-0.661579608917236	-3.38270688056946	0.205037772655487	0.405306190252304	-0.0173980817198753
0.976148843765259	-0.659803807735443	-3.39295840263367	0.205154001712799	0.405357867479324	-0.0166242141276598
0.966107785701752	-0.659452974796295	-3.38924741744995	0.205276429653168	0.405602276325226	-0.0167947616428137
0.984872579574585	-0.660496354103088	-3.38173079490662	0.20511420071125	0.406020164489746	-0.0174344908446074
0.977019190788269	-0.670832216739655	-3.40344285964966	0.205098107457161	0.406383454799652	-0.017983216792345
0.986466526985168	-0.672402143478394	-3.39650797843933	0.205045327544212	0.406573116779327	-0.0182348489761353
0.987422227859497	-0.66991126537323	-3.39964485168457	0.205095946788788	0.407080411911011	-0.0179991126060486
0.983760893344879	-0.666666030883789	-3.40943813323975	0.205247938632965	0.407223135232925	-0.0171895418316126
0.983464777469635	-0.655279457569122	-3.39629912376404	0.20532850921154	0.407194316387177	-0.0167328678071499
0.984904587268829	-0.661855399608612	-3.41072750091553	0.205427139997482	0.407758295536041	-0.0168988686054945
0.979316473007202	-0.666693687438965	-3.41215658187866	0.205388680100441	0.407924562692642	-0.0175383612513542
0.988843858242035	-0.663238406181335	-3.40736246109009	0.205251768231392	0.408197075128555	-0.0179595798254013
0.989923119544983	-0.667040109634399	-3.41628265380859	0.205219656229019	0.40854686498642	-0.0178500358015299
0.986882150173187	-0.664332270622253	-3.42035174369812	0.205298200249672	0.408573389053345	-0.0176277663558722
0.992563486099243	-0.655552327632904	-3.41556668281555	0.205288082361221	0.408858060836792	-0.016915725544095
0.993047654628754	-0.65064662694931	-3.42525935173035	0.205471485853195	0.408883333206177	-0.016258716583252
0.983628571033478	-0.656225562095642	-3.42483520507813	0.205554038286209	0.408915013074875	-0.0163930635899305
0.989875376224518	-0.65009331703186	-3.42580723762512	0.205330342054367	0.409203976392746	-0.016698656603694
0.995043396949768	-0.656564831733704	-3.42803406715393	0.205359533429146	0.409392923116684	-0.0169778186827898
0.986366927623749	-0.661049425601959	-3.42707586288452	0.205201864242554	0.409378290176392	-0.0169914588332176
0.994531512260437	-0.649551630020142	-3.4254949092865	0.2052041888237	0.409474968910217	-0.0166836585849524
0.997959911823273	-0.650105237960815	-3.42939281463623	0.205225944519043	0.409661561250687	-0.0161923486739397
0.992654204368591	-0.642708122730255	-3.43553805351257	0.20544308423996	0.409493267536163	-0.0154143068939447
0.98703134059906	-0.637979626655579	-3.42590999603271	0.20529168844223	0.409518331289291	-0.0153470551595092
0.996504366397858	-0.637428462505341	-3.42649984359741	0.205271005630493	0.409834563732147	-0.0155946156010032
0.993955075740814	-0.638737320899963	-3.43079471588135	0.205147668719292	0.409909039735794	-0.0157484505325556
0.989624857902527	-0.642771303653717	-3.42566776275635	0.20508223772049	0.409871011972427	-0.0157301258295774
0.993700206279755	-0.63230162858963	-3.42769551277161	0.204939961433411	0.410078763961792	-0.0154043426737189
0.993905246257782	-0.637149274349213	-3.43519592285156	0.204989954829216	0.410156458616257	-0.015288095921278
0.986890077590942	-0.631660282611847	-3.43105101585388	0.204950287938118	0.41014289855957	-0.015248691663146
0.995916068553925	-0.625259935855865	-3.42592334747314	0.204907581210136	0.410282790660858	-0.0151152219623327
0.991205751895905	-0.631574273109436	-3.43002843856812	0.204805359244347	0.410350203514099	-0.0150256231427193
0.987600684165955	-0.623941957950592	-3.43753981590271	0.20478829741478	0.410458952188492	-0.0148345977067947
0.999880015850067	-0.61493581533432	-3.43334293365479	0.204753845930099	0.410473018884659	-0.0141489878296852
0.990647912025452	-0.616390466690063	-3.43699955940247	0.204952254891396	0.410426825284958	-0.0136338816955686
0.984119534492493	-0.61991810798645	-3.43462705612183	0.204783648252487	0.410370111465454	-0.013678377494216
0.995015323162079	-0.616670310497284	-3.42936730384827	0.204676449298859	0.410444766283035	-0.0141768585890532
0.990187287330627	-0.621539533138275	-3.43440341949463	0.204624623060226	0.410622000694275	-0.0144535824656487
0.995508313179016	-0.619364142417908	-3.43334817886353	0.20446303486824	0.410488337278366	-0.0146370492875576
0.999569594860077	-0.619757950305939	-3.4287543296814	0.204326406121254	0.410672008991241	-0.014637972228229
1.00329458713531	-0.620871067047119	-3.4383180141449	0.204343840479851	0.4106625020504	-0.0145488521084189
0.991840422153473	-0.623038947582245	-3.43975949287415	0.204290822148323	0.410641670227051	-0.0146929752081633
0.998793244361877	-0.618313372135162	-3.43319654464722	0.204196736216545	0.410736799240112	-0.0146836349740624
0.993795931339264	-0.61958783864975	-3.44003653526306	0.20416285097599	0.410805374383926	-0.0144430389627814
0.994836449623108	-0.612681746482849	-3.43606305122375	0.204169929027557	0.410603523254395	-0.0136933019384742
0.993573367595673	-0.606373965740204	-3.43492650985718	0.204354792833328	0.410526812076569	-0.0132543696090579
0.987195611000061	-0.617327690124512	-3.436847448349	0.204229816794395	0.41041487455368	-0.0135447531938553
0.987953126430511	-0.61649763584137	-3.43641638755798	0.20405001938343	0.410499781370163	-0.0145104732364416
0.997400403022766	-0.617540597915649	-3.43179106712341	0.203818365931511	0.410577654838562	-0.0151702575385571
0.994286298751831	-0.628151893615723	-3.43067288398743	0.20380163192749	0.410662412643433	-0.0155095756053925
0.994836509227753	-0.631675720214844	-3.43808913230896	0.203736707568169	0.410620599985123	-0.0155326761305332
0.988390386104584	-0.630045294761658	-3.43463897705078	0.203666716814041	0.410503536462784	-0.0155901433899999
0.998391091823578	-0.624096572399139	-3.4323582649231	0.203565329313278	0.410683035850525	-0.0155514134094119
0.993905365467072	-0.622340142726898	-3.44126224517822	0.203660532832146	0.410468399524689	-0.0147314853966236
0.989461362361908	-0.617101013660431	-3.44088673591614	0.20368780195713	0.410415977239609	-0.0143798496574163
0.987383425235748	-0.623013317584991	-3.43592953681946	0.203736037015915	0.410431563854218	-0.0147684793919325
0.984713077545166	-0.627241969108582	-3.43671679496765	0.203333467245102	0.410451829433441	-0.0155936218798161
0.99143785238266	-0.629019677639008	-3.43266201019287	0.203269317746162	0.410557568073273	-0.0162939988076687
0.986487627029419	-0.635419130325317	-3.43793368339539	0.20313461124897	0.410605311393738	-0.016475697979331
0.98395836353302	-0.637120604515076	-3.43953680992126	0.203142046928406	0.410469740629196	-0.0165875274688005
0.988076090812683	-0.626927137374878	-3.42507386207581	0.20305423438549	0.410498827695847	-0.0167020447552204
0.98798018693924	-0.635718464851379	-3.43968963623047	0.203067108988762	0.410551071166992	-0.0167082883417606
0.979756593704224	-0.628309965133667	-3.43165731430054	0.203008562326431	0.410528123378754	-0.0161255318671465
0.990826606750488	-0.614745140075684	-3.42635798454285	0.203005626797676	0.410256773233414	-0.0153057761490345
0.981713950634003	-0.621701419353485	-3.43194842338562	0.202944383025169	0.410341024398804	-0.0152383586391807
0.98030549287796	-0.624192357063293	-3.43426704406738	0.202991038560867	0.410334646701813	-0.0159110557287931
0.975015103816986	-0.633879482746124	-3.43989944458008	0.20280596613884	0.410423576831818	-0.0168110299855471
0.974955022335052	-0.634307265281677	-3.4300811290741	0.202636122703552	0.410225957632065	-0.0174361653625965
0.979756116867065	-0.631227672100067	-3.42795753479004	0.202593788504601	0.410367846488953	-0.0175729375332594
0.977286696434021	-0.637987971305847	-3.42921781539917	0.202572986483574	0.410312384366989	-0.0176843591034412
0.972607612609863	-0.633391976356506	-3.4337899684906	0.202574729919434	0.410325527191162	-0.0173925552517176
0.981617987155914	-0.620571553707123	-3.42426013946533	0.202505707740784	0.410052210092545	-0.0168576128780842
0.973249793052673	-0.631480574607849	-3.42777490615845	0.202568188309669	0.410294383764267	-0.0171691179275513
0.964727342128754	-0.634348511695862	-3.43358898162842	0.202352985739708	0.410191297531128	-0.0176370292901993
0.975750505924225	-0.632234871387482	-3.42815709114075	0.202132105827332	0.410246789455414	-0.0182617641985416
0.969964563846588	-0.63614946603775	-3.42840385437012	0.202163308858871	0.410378992557526	-0.0184041820466518
0.968731582164764	-0.637477993965149	-3.42656326293945	0.202104791998863	0.410265356302261	-0.0185258891433477
0.965873301029205	-0.636513829231262	-3.42041182518005	0.201985880732536	0.410197138786316	-0.0186594743281603
0.975439846515656	-0.624011099338531	-3.42673063278198	0.202003598213196	0.410322546958923	-0.018133582547307
0.968922317028046	-0.627917110919952	-3.42323708534241	0.202012956142426	0.410148561000824	-0.0178325232118368
0.960504949092865	-0.630500793457031	-3.42856407165527	0.201954916119576	0.410156339406967	-0.0181544441729784
0.969470918178558	-0.629010617733002	-3.42044043540955	0.201628893613815	0.410221964120865	-0.0186158120632172
0.968354046344757	-0.634613156318665	-3.43182635307312	0.201665714383125	0.410277187824249	-0.0190675649791956
0.960078716278076	-0.636704623699188	-3.42556071281433	0.201475784182549	0.410168915987015	-0.0190840270370245
0.968901813030243	-0.634174108505249	-3.42157459259033	0.201351657509804	0.410107553005219	-0.0190893597900867
0.968166351318359	-0.625098586082459	-3.41963028907776	0.20147393643856	0.410145312547684	-0.0187053792178631
0.958532512187958	-0.634402573108673	-3.42379331588745	0.201467573642731	0.410001367330551	-0.0188338551670313
0.955550372600555	-0.626531183719635	-3.41392922401428	0.201338142156601	0.409937113523483	-0.0193284396082163
0.963349282741547	-0.629582047462463	-3.41440963745117	0.201064735651016	0.410021781921387	-0.0196981523185968
0.963070631027222	-0.6300989985466	-3.41204166412354	0.200971394777298	0.410089462995529	-0.019942419603467
0.952709674835205	-0.636117279529572	-3.42042374610901	0.200834900140762	0.409971952438354	-0.0199060831218958
0.949631750583649	-0.628771662712097	-3.41751050949097	0.200800567865372	0.40990549325943	-0.0199157651513815
0.955954611301422	-0.621842861175537	-3.41400647163391	0.200801819562912	0.409866124391556	-0.0195059925317764
0.946785688400269	-0.619897186756134	-3.41919732093811	0.200821489095688	0.409633606672287	-0.0190678033977747
0.939112901687622	-0.623591244220734	-3.41420555114746	0.20062680542469	0.409467399120331	-0.0194253213703632
0.945142030715942	-0.619085311889648	-3.40974116325378	0.200473144650459	0.409605443477631	-0.0199580434709787
0.941070377826691	-0.62805563211441	-3.41141438484192	0.200249746441841	0.409541100263596	-0.0204124301671982
0.937770128250122	-0.623720169067383	-3.40669441223145	0.200027897953987	0.409309357404709	-0.0206661075353622
0.936410844326019	-0.620531320571899	-3.40650081634521	0.199941977858543	0.409304946660995	-0.0207104980945587
0.941871523857117	-0.62399685382843	-3.40493273735046	0.19986455142498	0.409307509660721	-0.0208655260503292
0.925754308700562	-0.625331580638886	-3.41213846206665	0.199790731072426	0.409180343151093	-0.0207008235156536
0.935100018978119	-0.615641236305237	-3.39891600608826	0.199770987033844	0.408859610557556	-0.0202906709164381
0.926045358181	-0.618630349636078	-3.4052402973175	0.199601516127586	0.408949196338654	-0.0204860996454954
0.92744392156601	-0.626991808414459	-3.40514826774597	0.199539989233017	0.408849000930786	-0.0210548955947161
0.919262647628784	-0.627452194690704	-3.39535284042358	0.199227198958397	0.408641844987869	-0.0217148046940565
0.92206597328186	-0.620478332042694	-3.3974826335907	0.199177101254463	0.408630669116974	-0.0219520311802626
0.920030534267426	-0.627457797527313	-3.39154767990112	0.198989272117615	0.408670425415039	-0.0220796726644039
0.916556298732758	-0.626270949840546	-3.4033350944519	0.198993742465973	0.408512502908707	-0.0219225902110338
0.914930164813995	-0.618868827819824	-3.39009308815002	0.198939099907875	0.408343255519867	-0.0213545449078083
0.914571821689606	-0.613280177116394	-3.39178824424744	0.198830589652061	0.408230870962143	-0.0213247686624527
0.912458717823029	-0.621048212051392	-3.39786887168884	0.198761120438576	0.408341377973557	-0.0217640791088343
0.908219397068024	-0.626622140407562	-3.3992862701416	0.198586940765381	0.408216923475266	-0.0222669765353203
0.911243617534637	-0.620896339416504	-3.39947009086609	0.198401317000389	0.408195853233337	-0.0225946344435215
0.910875201225281	-0.620623588562012	-3.38984751701355	0.198340401053429	0.408323407173157	-0.0226592738181353
0.903183877468109	-0.622880637645721	-3.39601469039917	0.198389947414398	0.408252388238907	-0.0227028261870146
0.900977611541748	-0.618343830108643	-3.39547419548035	0.198245868086815	0.408168971538544	-0.0226587355136871
0.910817980766296	-0.607721209526062	-3.38883256912231	0.198194727301598	0.40835165977478	-0.0221157409250736
0.899922370910645	-0.610330104827881	-3.38998746871948	0.198230475187302	0.408199965953827	-0.0219526030123234
0.891040682792664	-0.615925490856171	-3.39720845222473	0.198082476854324	0.408211231231689	-0.0223582331091166
0.900223314762115	-0.604953229427338	-3.39119529724121	0.197937622666359	0.408200711011887	-0.0226960945874453
0.899079024791718	-0.612706243991852	-3.3927628993988	0.197883754968643	0.408379822969437	-0.0229354854673147
0.889445960521698	-0.615219056606293	-3.39366006851196	0.197881013154984	0.408327102661133	-0.0229370668530464
0.889771342277527	-0.610907793045044	-3.39861273765564	0.197770193219185	0.408314168453217	-0.0229696966707706
0.893024802207947	-0.602721095085144	-3.38839221000671	0.197738319635391	0.408447980880737	-0.023068156093359
0.890582859516144	-0.607499659061432	-3.39403462409973	0.19775578379631	0.408513814210892	-0.0230541359633207
0.877833425998688	-0.604007184505463	-3.39503836631775	0.1977848559618	0.408510714769363	-0.022901488468051
0.885333061218262	-0.596419394016266	-3.39518547058105	0.197629630565643	0.408429652452469	-0.0222426597028971
0.880171835422516	-0.587563455104828	-3.39701008796692	0.197699621319771	0.408471822738647	-0.0220522452145815
0.876613736152649	-0.596895277500153	-3.39465928077698	0.197714507579803	0.408547729253769	-0.0223979987204075
0.869401097297668	-0.595499992370605	-3.39948344230652	0.19757254421711	0.408643186092377	-0.0228302925825119
0.876940071582794	-0.593602955341339	-3.38765072822571	0.197458013892174	0.40856596827507	-0.0232493653893471
0.87698769569397	-0.59295529127121	-3.39790725708008	0.197416931390762	0.408806562423706	-0.023293687030673
0.871096134185791	-0.598975658416748	-3.39288306236267	0.197414040565491	0.408763855695724	-0.0233564153313637
0.863784372806549	-0.59546172618866	-3.39829349517822	0.197366774082184	0.408789277076721	-0.0233021881431341
0.868442416191101	-0.580851435661316	-3.39306449890137	0.19736060500145	0.408755987882614	-0.0226274188607931
0.865873575210571	-0.581021428108215	-3.39896440505981	0.197443410754204	0.40882071852684	-0.0225374661386013
0.857666373252869	-0.588369429111481	-3.40267968177795	0.197388589382172	0.408848643302917	-0.0230073891580105
0.852968990802765	-0.588634312152863	-3.3973217010498	0.197269096970558	0.408843219280243	-0.023646704852581
0.851881623268127	-0.584515810012817	-3.39994668960571	0.197039410471916	0.408898800611496	-0.0239860601723194
0.853180468082428	-0.589372932910919	-3.39109086990356	0.197077095508575	0.409043729305267	-0.024136008694768
0.848419368267059	-0.590963304042816	-3.4006929397583	0.197110414505005	0.409022897481918	-0.0241661705076694
0.840428054332733	-0.587030529975891	-3.39628863334656	0.197077065706253	0.408892780542374	-0.023931173607707
0.849897503852844	-0.571722567081451	-3.39344453811646	0.197148472070694	0.408826857805252	-0.0233340244740248
0.84349250793457	-0.576698124408722	-3.39701914787292	0.197142094373703	0.408816754817963	-0.0234259497374296
0.834233641624451	-0.582573175430298	-3.39509797096252	0.197149962186813	0.408868700265884	-0.023959843441844
0.833300232887268	-0.584412217140198	-3.40266251564026	0.196887329220772	0.408887445926666	-0.0244088489562273
0.831221640110016	-0.583333730697632	-3.39332628250122	0.19682964682579	0.408703088760376	-0.0246637929230928
0.838023126125336	-0.577065467834473	-3.39581990242004	0.196748048067093	0.40882071852684	-0.0245146285742521
0.82888126373291	-0.581242620944977	-3.39130330085754	0.196892529726028	0.408744215965271	-0.0243742894381285
0.827255368232727	-0.571520805358887	-3.39357328414917	0.196934565901756	0.408553779125214	-0.0236197896301746
0.823911070823669	-0.56120902299881	-3.38463878631592	0.197032064199448	0.408412784337997	-0.0232936311513186
0.828312039375305	-0.57056325674057	-3.38730096817017	0.196966364979744	0.408529907464981	-0.0236850809305906
0.826799988746643	-0.5682532787323	-3.38978791236877	0.196856141090393	0.408456236124039	-0.0240115392953157
0.820253074169159	-0.574094712734222	-3.39362335205078	0.196862369775772	0.408532470464706	-0.0241606142371893
0.81782329082489	-0.574015855789185	-3.39304161071777	0.196838572621346	0.408348709344864	-0.0240532048046589
0.811700224876404	-0.569852948188782	-3.38614368438721	0.196746289730072	0.408317416906357	-0.0239084232598543
0.817364811897278	-0.558282136917114	-3.38203644752502	0.196904793381691	0.408282101154327	-0.023875318467617
0.820563971996307	-0.557918012142181	-3.38596534729004	0.196934595704079	0.408429741859436	-0.0239005591720343
0.820006251335144	-0.565288841724396	-3.38799476623535	0.196950763463974	0.408410429954529	-0.0237386282533407
0.811703681945801	-0.56715339422226	-3.38902544975281	0.197133898735046	0.408398121595383	-0.0236964356154203
0.807499766349792	-0.563712179660797	-3.39224791526794	0.197017714381218	0.408435642719269	-0.0236207600682974
0.806745707988739	-0.556429624557495	-3.38221454620361	0.197079360485077	0.4083491563797	-0.0236593130975962
0.808817327022552	-0.554793477058411	-3.38809418678284	0.197207927703857	0.408564239740372	-0.0236378367990255
0.808896720409393	-0.55463045835495	-3.3799204826355	0.197319880127907	0.408700168132782	-0.0237152334302664
0.808828353881836	-0.558111310005188	-3.39308714866638	0.197455421090126	0.408809274435043	-0.0237796902656555
0.804570913314819	-0.558995425701141	-3.39285206794739	0.197588816285133	0.408826231956482	-0.0239024385809898
0.801350176334381	-0.560652852058411	-3.39343762397766	0.197675943374634	0.408848166465759	-0.0238613188266754
0.809475302696228	-0.555580675601959	-3.38757967948914	0.197686299681664	0.408907473087311	-0.0239771474152803
0.808727204799652	-0.557227253913879	-3.38811230659485	0.197828844189644	0.409181267023087	-0.0238640550523996
0.806660950183868	-0.561961948871613	-3.39741706848145	0.198019608855247	0.409268915653229	-0.0239185839891434
0.798559248447418	-0.560645282268524	-3.39654135704041	0.198103114962578	0.409340918064117	-0.0239275153726339
0.805808544158936	-0.556268572807312	-3.39445614814758	0.198250785470009	0.40946638584137	-0.0239171646535397
0.808645129203796	-0.555240511894226	-3.39561581611633	0.1983812302351	0.409746527671814	-0.0238937493413687
0.811577677726746	-0.559438109397888	-3.39792060852051	0.198469564318657	0.409834295511246	-0.0238343700766563
0.800926029682159	-0.563310444355011	-3.39850783348084	0.19883044064045	0.409912347793579	-0.0238993223756552
0.803170442581177	-0.561432361602783	-3.40147089958191	0.198769181966782	0.40998700261116	-0.0238734353333712
0.811078608036041	-0.556154906749725	-3.39781165122986	0.19899120926857	0.410125255584717	-0.0239054709672928
0.811456322669983	-0.561604261398315	-3.40079855918884	0.199134036898613	0.410419344902039	-0.0237432066351175
0.808683633804321	-0.565593481063843	-3.4071033000946	0.199366241693497	0.410472273826599	-0.023760074749589
0.807706654071808	-0.564484655857086	-3.41377139091492	0.199433296918869	0.410553246736526	-0.0237478464841843
0.807618975639343	-0.561869978904724	-3.40589737892151	0.19960643351078	0.410599678754807	-0.023635471239686
0.813025593757629	-0.558407187461853	-3.40945529937744	0.199721962213516	0.410847008228302	-0.0235897544771433
0.81544029712677	-0.555569469928741	-3.41386890411377	0.199934020638466	0.410998106002808	-0.0235075037926435
0.809825837612152	-0.560032367706299	-3.41498446464539	0.20021465420723	0.410962343215942	-0.0234716515988112
0.809563100337982	-0.554225206375122	-3.41302180290222	0.200251743197441	0.411163330078125	-0.0233684983104467
0.816217184066772	-0.55655974149704	-3.41316699981689	0.200446039438248	0.411240816116333	-0.0233188048005104
0.806785345077515	-0.560067117214203	-3.42548394203186	0.200714141130447	0.411433756351471	-0.0232442934066057
0.806065320968628	-0.560728490352631	-3.41547656059265	0.200824424624443	0.411339402198792	-0.0232100784778595
0.811048626899719	-0.556020438671112	-3.41697931289673	0.200925260782242	0.411569237709045	-0.0232296232134104
0.811739444732666	-0.558576643466949	-3.42858648300171	0.201143279671669	0.411592483520508	-0.0231539029628038
0.805076956748962	-0.565712869167328	-3.42855381965637	0.201349601149559	0.411659777164459	-0.0233407318592072
0.801364779472351	-0.560940444469452	-3.42163634300232	0.201450243592262	0.411667734384537	-0.0233594141900539
0.81175285577774	-0.562181413173676	-3.41980910301209	0.201567605137825	0.411724209785461	-0.0236098002642393
0.806457161903381	-0.564971387386322	-3.421302318573	0.201788395643234	0.411783069372177	-0.0237329863011837
0.802310883998871	-0.5759237408638	-3.42837619781494	0.201900005340576	0.411711364984512	-0.0240278486162424
0.803182899951935	-0.567445158958435	-3.41963362693787	0.202029839158058	0.411607652902603	-0.0243298318237066
0.809386610984802	-0.573623299598694	-3.42077589035034	0.202036947011948	0.411659508943558	-0.024577708914876
0.800841569900513	-0.57757169008255	-3.41783857345581	0.202264949679375	0.411651492118835	-0.0247877389192581
0.795991957187653	-0.58280748128891	-3.42050838470459	0.202350914478302	0.411464720964432	-0.0250818096101284
0.799892246723175	-0.580460846424103	-3.41688323020935	0.202323377132416	0.411455571651459	-0.0253726411610842
0.804569363594055	-0.583317697048187	-3.42080092430115	0.202426359057426	0.41136172413826	-0.0256720967590809
0.796478927135468	-0.591204106807709	-3.42644476890564	0.202583938837051	0.411271274089813	-0.0259859301149845
0.798182547092438	-0.592725515365601	-3.41580486297607	0.202589929103851	0.410964488983154	-0.0263267699629068
0.803001523017883	-0.591014623641968	-3.41434907913208	0.202641114592552	0.410946846008301	-0.0265860315412283
0.798434734344482	-0.599634766578674	-3.41549897193909	0.202760294079781	0.410758912563324	-0.0268842075020075
0.795358955860138	-0.60609233379364	-3.41143274307251	0.202772974967957	0.410435646772385	-0.0271236076951027
0.797680199146271	-0.603112578392029	-3.41180467605591	0.20274917781353	0.410163968801498	-0.027328671887517
0.807107746601105	-0.605810225009918	-3.40461421012878	0.202748164534569	0.410037249326706	-0.0274825170636177
0.799482405185699	-0.611141800880432	-3.41062474250793	0.202861741185188	0.409751564264297	-0.0275371577590704
0.797722220420837	-0.616296589374542	-3.40321516990662	0.202921703457832	0.409285873174667	-0.0277552828192711
0.797859847545624	-0.609269499778748	-3.39893889427185	0.202841863036156	0.409082323312759	-0.0278516281396151
0.808541655540466	-0.612817406654358	-3.3938353061676	0.202955439686775	0.408814460039139	-0.0280340053141117
0.804108142852783	-0.617477416992188	-3.40044689178467	0.202985018491745	0.408638089895248	-0.0280847102403641
0.802406787872314	-0.623560190200806	-3.3941707611084	0.203019216656685	0.408169150352478	-0.0282104965299368
0.807004570960999	-0.615057229995728	-3.39338040351868	0.203098237514496	0.407893806695938	-0.0283390935510397
0.814543724060059	-0.619174122810364	-3.3850724697113	0.203095510601997	0.407646954059601	-0.0283102411776781
0.813183665275574	-0.625239968299866	-3.39573812484741	0.203274488449097	0.407448321580887	-0.0284041557461023
0.808133959770203	-0.628052234649658	-3.38835000991821	0.203281834721565	0.407191842794418	-0.0283666457980871
0.811733305454254	-0.626617789268494	-3.38205742835999	0.203406170010567	0.406808257102966	-0.0284358710050583
0.815832853317261	-0.620988607406616	-3.38395166397095	0.203473255038261	0.40663468837738	-0.0283851735293865
0.817999005317688	-0.626109063625336	-3.37945365905762	0.203603088855743	0.406498193740845	-0.0284919291734695
0.819708347320557	-0.629876911640167	-3.38642477989197	0.203720331192017	0.406309217214584	-0.0285160709172487
0.814424335956573	-0.633109629154205	-3.38415217399597	0.20395927131176	0.406043469905853	-0.0286535304039717
0.813886106014252	-0.633988857269287	-3.37598705291748	0.204013884067535	0.405777007341385	-0.0287394803017378
0.821878254413605	-0.631089389324188	-3.37395119667053	0.204113587737083	0.405699044466019	-0.0289518423378468
0.819779932498932	-0.630462288856506	-3.37446904182434	0.204269990324974	0.405634999275208	-0.0290949456393719
0.82135796546936	-0.637657701969147	-3.37657594680786	0.204510048031807	0.40550771355629	-0.0293086376041174
0.810590267181396	-0.646444082260132	-3.38193488121033	0.204575479030609	0.405383676290512	-0.0296690929681063
0.808124244213104	-0.647249400615692	-3.37159395217896	0.204727798700333	0.405048251152039	-0.0300091784447432
0.806921064853668	-0.647118270397186	-3.37603449821472	0.204836487770081	0.405014336109161	-0.0304099377244711
0.812977969646454	-0.647637009620667	-3.36951589584351	0.204856708645821	0.404905170202255	-0.0307527985423803
0.810581922531128	-0.651052176952362	-3.3705039024353	0.205101504921913	0.404839098453522	-0.0312673151493073
0.799773335456848	-0.659959018230438	-3.37347865104675	0.205175802111626	0.40469291806221	-0.0315935723483562
0.796895623207092	-0.664497256278992	-3.36873579025269	0.205315813422203	0.40444353222847	-0.0320411659777164
0.79978746175766	-0.663011491298676	-3.36566042900085	0.205352380871773	0.40422534942627	-0.0323805250227451
0.800462007522583	-0.659157395362854	-3.36024904251099	0.205395996570587	0.404096096754074	-0.0327317006886005
0.801632225513458	-0.670449376106262	-3.36569213867188	0.20549088716507	0.404028743505478	-0.0330480374395847
0.79830276966095	-0.673729121685028	-3.35709643363953	0.205590277910233	0.403768301010132	-0.033336415886879
0.79179835319519	-0.676789522171021	-3.36108064651489	0.205677703022957	0.403455525636673	-0.0336236357688904
0.794848203659058	-0.677944242954254	-3.35318470001221	0.205679461359978	0.403135150671005	-0.0339151211082935
0.797998607158661	-0.672188639640808	-3.34794807434082	0.205685079097748	0.40300378203392	-0.0340352319180965
0.804031908512115	-0.675073802471161	-3.34847593307495	0.205811187624931	0.402601271867752	-0.0342846363782883
0.79450136423111	-0.682532429695129	-3.3526725769043	0.205885961651802	0.402388006448746	-0.0343466997146606
0.792518794536591	-0.679254472255707	-3.34505152702332	0.205919429659843	0.401933580636978	-0.0344684645533562
0.787946164608002	-0.672002673149109	-3.34340310096741	0.205965533852577	0.401659846305847	-0.0345672257244587
0.79383510351181	-0.672069370746613	-3.33547520637512	0.205943360924721	0.401289582252502	-0.0346257947385311
0.793771386146545	-0.672392606735229	-3.33638763427734	0.206143289804459	0.40095129609108	-0.0344891659915447
0.787589490413666	-0.672267496585846	-3.33960199356079	0.206202447414398	0.400489985942841	-0.0344528444111347
0.795189142227173	-0.673162877559662	-3.33133769035339	0.206216663122177	0.399977535009384	-0.0343595743179321
0.800785303115845	-0.665640234947205	-3.32812976837158	0.206244006752968	0.399630755186081	-0.0341245420277119
0.803736448287964	-0.669240772724152	-3.32210087776184	0.206421509385109	0.399326354265213	-0.0339463017880917
0.808244585990906	-0.670288383960724	-3.32537126541138	0.206488743424416	0.398915320634842	-0.0336837917566299
0.809249758720398	-0.671922206878662	-3.31993865966797	0.206659287214279	0.398543775081635	-0.0336291305720806
0.807351112365723	-0.675124168395996	-3.3207049369812	0.206725925207138	0.39811959862709	-0.0335158258676529
0.815850436687469	-0.673833191394806	-3.31207513809204	0.20678074657917	0.397650539875031	-0.0335822179913521
0.817866325378418	-0.66880875825882	-3.31207251548767	0.206802725791931	0.397415637969971	-0.0336085334420204
0.825782179832459	-0.673704445362091	-3.30256938934326	0.206913560628891	0.397141665220261	-0.0337418504059315
0.82471752166748	-0.681906580924988	-3.30743622779846	0.206982791423798	0.396911144256592	-0.0339158177375793
0.823269546031952	-0.685571789741516	-3.30346417427063	0.207144215703011	0.396507531404495	-0.0342307724058628
0.821248471736908	-0.68986052274704	-3.30219960212708	0.207269966602325	0.396230608224869	-0.034713089466095
0.827024459838867	-0.691623032093048	-3.29680252075195	0.207275211811066	0.395967602729797	-0.0351075083017349
0.834161639213562	-0.694272994995117	-3.2968533039093	0.207480952143669	0.395794093608856	-0.0356206446886063
0.833933055400848	-0.708438098430634	-3.29701900482178	0.207557246088982	0.395671844482422	-0.0360553786158562
0.828418552875519	-0.718307077884674	-3.29425311088562	0.207673519849777	0.39531135559082	-0.0364753231406212
0.832886517047882	-0.717484951019287	-3.29014444351196	0.207699909806252	0.395035296678543	-0.0368324890732765
0.83651065826416	-0.719448745250702	-3.28576183319092	0.207711324095726	0.394770979881287	-0.0372050330042839
0.837685108184814	-0.722533464431763	-3.28342962265015	0.207952290773392	0.394551306962967	-0.0375667177140713
0.845753788948059	-0.729871392250061	-3.27961874008179	0.20789822936058	0.394340842962265	-0.037960346788168
0.852419972419739	-0.729936599731445	-3.2768771648407	0.208013266324997	0.394075959920883	-0.0383141972124577
0.850381255149841	-0.740108728408813	-3.27840352058411	0.208163723349571	0.393792241811752	-0.0385300144553185
0.855032205581665	-0.747205376625061	-3.28113770484924	0.208340689539909	0.39345645904541	-0.0387106984853745
0.848627090454102	-0.747284710407257	-3.27739143371582	0.208409860730171	0.39305704832077	-0.0387614369392395
0.85503476858139	-0.751212894916534	-3.26919150352478	0.208434030413628	0.392637759447098	-0.0387822724878788
0.86473548412323	-0.741721451282501	-3.2691011428833	0.208578273653984	0.392412066459656	-0.0386784337460995
0.870610415935516	-0.748025894165039	-3.26243257522583	0.208651393651962	0.392024397850037	-0.038567990064621
0.874498963356018	-0.750318825244904	-3.25688076019287	0.208728864789009	0.391524016857147	-0.0386105477809906
0.875329792499542	-0.753549456596375	-3.25803828239441	0.208991855382919	0.391171514987946	-0.0384842492640018
0.873198866844177	-0.756306886672974	-3.26341199874878	0.209010034799576	0.390697211027145	-0.0383164659142494
0.878412544727325	-0.755502164363861	-3.25117540359497	0.209204286336899	0.390119254589081	-0.0379939153790474
0.878695785999298	-0.754048049449921	-3.25938153266907	0.209376290440559	0.389669984579086	-0.0376790054142475
0.884423077106476	-0.743231952190399	-3.24469757080078	0.209418162703514	0.389109551906586	-0.0372448600828648
0.89141571521759	-0.737128496170044	-3.23851037025452	0.209613338112831	0.388683587312698	-0.0367292277514935
0.895735085010529	-0.738736927509308	-3.2356812953949	0.209688454866409	0.388261824846268	-0.0362118370831013
0.894991934299469	-0.732441127300262	-3.23245286941528	0.209925830364227	0.387839943170547	-0.0355507843196392
0.8914675116539	-0.736811399459839	-3.23389101028442	0.210188388824463	0.387355834245682	-0.0350120849907398
0.894571542739868	-0.729878127574921	-3.22398710250854	0.21034286916256	0.386717081069946	-0.0344618931412697
0.890097498893738	-0.725838661193848	-3.22249102592468	0.210542112588882	0.386223495006561	-0.0339047089219093
0.899183392524719	-0.721027255058289	-3.21797871589661	0.210724472999573	0.385668337345123	-0.0333447270095348
0.903164207935333	-0.715262770652771	-3.2140212059021	0.211010590195656	0.385218322277069	-0.0328721515834332
0.905765295028687	-0.709430932998657	-3.20972585678101	0.211140111088753	0.384772300720215	-0.0322556123137474
0.912038564682007	-0.705734550952911	-3.20047354698181	0.211459636688232	0.384288370609283	-0.0318033434450626
0.911607980728149	-0.705899298191071	-3.20331430435181	0.211660981178284	0.383955657482147	-0.0311580840498209
0.912773668766022	-0.70501697063446	-3.19875073432922	0.211896851658821	0.383567869663239	-0.0306865014135838
0.915617048740387	-0.701992928981781	-3.20396852493286	0.212206736207008	0.382939666509628	-0.0302054472267628
0.91354501247406	-0.70240193605423	-3.20035028457642	0.212525859475136	0.382461130619049	-0.0297912396490574
0.915736198425293	-0.697206735610962	-3.19624519348145	0.212608262896538	0.381994485855103	-0.0293663423508406
0.924117743968964	-0.695833683013916	-3.19367694854736	0.212898313999176	0.381538152694702	-0.0289877876639366
0.924598336219788	-0.693288207054138	-3.19071626663208	0.213182583451271	0.381202936172485	-0.0285606347024441
0.930917978286743	-0.686818063259125	-3.18540453910828	0.213389828801155	0.380923330783844	-0.028246371075511
0.937890648841858	-0.683629512786865	-3.18203496932983	0.213619366288185	0.380650132894516	-0.027800315991044
0.944721817970276	-0.686325192451477	-3.18474102020264	0.213937923312187	0.380429297685623	-0.0274495873600245
0.94999223947525	-0.686664581298828	-3.1873300075531	0.214185371994972	0.380168288946152	-0.0270378738641739
0.945803582668304	-0.688242673873901	-3.18235993385315	0.214694485068321	0.380000114440918	-0.0266914889216423
0.951491594314575	-0.692720174789429	-3.18840312957764	0.214918956160545	0.379697412252426	-0.0263660494238138
0.954456865787506	-0.688429474830627	-3.18650150299072	0.215324863791466	0.379518628120422	-0.0261578671634197
0.958215892314911	-0.690294623374939	-3.18947434425354	0.215614765882492	0.379354625940323	-0.0259019173681736
0.972484409809113	-0.682418167591095	-3.17844295501709	0.215944766998291	0.379418015480042	-0.0256633833050728
0.97303581237793	-0.684506595134735	-3.18788528442383	0.216334477066994	0.379389584064484	-0.0254366137087345
0.977183699607849	-0.691745817661285	-3.18582653999329	0.216788649559021	0.379342675209045	-0.0252396184951067
0.975460588932037	-0.698849081993103	-3.20008087158203	0.21712452173233	0.379298180341721	-0.0250583104789257
0.980247735977173	-0.700441598892212	-3.19171214103699	0.217467874288559	0.379301518201828	-0.0249441172927618
0.991872131824493	-0.693165719509125	-3.19138240814209	0.217895448207855	0.379394501447678	-0.0248521976172924
0.999989449977875	-0.703919947147369	-3.18801856040955	0.218252748250961	0.379617810249329	-0.0247484296560287
0.999863803386688	-0.707486093044281	-3.20996856689453	0.218722999095917	0.379588842391968	-0.0245764162391424
1.00440061092377	-0.710061490535736	-3.2004599571228	0.219185143709183	0.379667609930038	-0.0245234649628401
1.01008093357086	-0.711713850498199	-3.2049503326416	0.219494357705116	0.379792869091034	-0.0242871455848217
1.02100205421448	-0.710918605327606	-3.20069122314453	0.219831258058548	0.379889965057373	-0.0242943502962589
1.02746999263763	-0.708979725837708	-3.20612359046936	0.220217034220695	0.380122482776642	-0.0240328423678875
1.02792143821716	-0.720294892787933	-3.20805549621582	0.22065481543541	0.380276679992676	-0.0239139683544636
1.02799236774445	-0.715720951557159	-3.21377468109131	0.221056312322617	0.38028210401535	-0.0236994400620461
1.03359043598175	-0.714314639568329	-3.20906090736389	0.221300199627876	0.380359053611755	-0.0234554596245289
1.04439318180084	-0.713195741176605	-3.20966029167175	0.221627280116081	0.380565017461777	-0.0232645757496357
1.04108071327209	-0.719380855560303	-3.21664261817932	0.221834018826485	0.380648642778397	-0.023023771122098
1.04289281368256	-0.720232963562012	-3.21596956253052	0.222100511193275	0.380612879991531	-0.0229740645736456
1.04393196105957	-0.716778457164764	-3.21926879882813	0.222094684839249	0.380717724561691	-0.0228340793401003
1.0550971031189	-0.715788602828979	-3.21547484397888	0.222492009401321	0.380778580904007	-0.0226509738713503
1.05185663700104	-0.725734710693359	-3.22371625900269	0.222666084766388	0.380809336900711	-0.0224590487778187
1.05685663223267	-0.726193904876709	-3.22077655792236	0.222950369119644	0.38053423166275	-0.0223880801349878
1.06209719181061	-0.723734200000763	-3.21782732009888	0.22315226495266	0.38055032491684	-0.022538598626852
1.06948113441467	-0.729178071022034	-3.2168550491333	0.223466902971268	0.380509346723557	-0.0225602332502604
1.07727777957916	-0.734348297119141	-3.21844506263733	0.223847419023514	0.380449801683426	-0.0225224662572145
1.07456755638123	-0.740325212478638	-3.2281448841095	0.224202290177345	0.380290567874908	-0.0224255137145519
1.07298707962036	-0.743276476860046	-3.21978712081909	0.224456757307053	0.380059003829956	-0.0224380511790514
1.08023965358734	-0.733441770076752	-3.21688842773438	0.224622264504433	0.379974812269211	-0.0221693683415651
1.08736598491669	-0.73589688539505	-3.21782493591309	0.224973663687706	0.379890263080597	-0.0219375677406788
1.09336745738983	-0.737057507038116	-3.22368979454041	0.225275978446007	0.379779636859894	-0.0215641167014837
1.08751499652863	-0.737032413482666	-3.22110295295715	0.225554123520851	0.379559338092804	-0.0212190728634596
1.09836673736572	-0.733672499656677	-3.21453237533569	0.225823640823364	0.379413783550262	-0.020895766094327
1.10784244537354	-0.732984483242035	-3.21911358833313	0.226124927401543	0.379393815994263	-0.0204712469130754
1.11167848110199	-0.733347356319427	-3.22137808799744	0.22648486495018	0.379219323396683	-0.0200902204960585
1.1092973947525	-0.732586264610291	-3.22499847412109	0.226835235953331	0.379126727581024	-0.0196696389466524
1.11134302616119	-0.731069922447205	-3.22288370132446	0.227110758423805	0.378946602344513	-0.0194289032369852
1.11608147621155	-0.72488671541214	-3.21707797050476	0.227495178580284	0.378874093294144	-0.0191637761890888
1.12241530418396	-0.720127940177917	-3.21404433250427	0.22770930826664	0.378872513771057	-0.0188489556312561
1.12264680862427	-0.726439714431763	-3.22628426551819	0.228016167879105	0.37889301776886	-0.0184239204972982
1.12272846698761	-0.718981325626373	-3.22754240036011	0.228155687451363	0.378696620464325	-0.0180011317133904
1.14249932765961	-0.713462829589844	-3.22155141830444	0.228325381875038	0.378728628158569	-0.0175929460674524
1.14833521842957	-0.720444619655609	-3.21632647514343	0.228691518306732	0.378778338432312	-0.0173114817589521
1.15023970603943	-0.72617495059967	-3.22659087181091	0.229148149490356	0.378763914108276	-0.0172225013375282
1.15872395038605	-0.728097975254059	-3.22806453704834	0.229655832052231	0.378757447004318	-0.0171285886317492
1.15570437908173	-0.731870353221893	-3.22370839118958	0.230000168085098	0.378698170185089	-0.0170814283192158
1.16635727882385	-0.728312969207764	-3.22699379920959	0.230513215065002	0.378973364830017	-0.0170029569417238
1.16668617725372	-0.732548952102661	-3.23029112815857	0.230906635522842	0.379218578338623	-0.0168945174664259
1.16348052024841	-0.736304998397827	-3.2335569858551	0.231442093849182	0.379106968641281	-0.0166437663137913
1.16055583953857	-0.732862293720245	-3.23919677734375	0.231928825378418	0.379205316305161	-0.0165429580956697
1.16354143619537	-0.724101841449738	-3.23623061180115	0.232304602861404	0.379370182752609	-0.016344340518117
1.17199146747589	-0.725760340690613	-3.24419450759888	0.23286210000515	0.379545897245407	-0.0161282904446125
1.16651332378387	-0.728253960609436	-3.24206304550171	0.233430564403534	0.379391670227051	-0.0158161818981171
1.18150663375854	-0.720840036869049	-3.23935508728027	0.233860775828362	0.379388809204102	-0.0153093989938498
1.18224906921387	-0.726427674293518	-3.24371409416199	0.234361961483955	0.379523366689682	-0.0149506339803338
1.18872714042664	-0.723446309566498	-3.25263595581055	0.234867662191391	0.379278182983398	-0.0145722879096866
1.18982195854187	-0.720842599868774	-3.24838829040527	0.235186398029327	0.379220247268677	-0.0141512770205736
1.19968068599701	-0.717070043087006	-3.25571870803833	0.23570641875267	0.37928318977356	-0.0135164745151997
1.19592273235321	-0.714575529098511	-3.25958466529846	0.23609459400177	0.379078716039658	-0.0127280065789819
1.19780731201172	-0.704154014587402	-3.25091743469238	0.236609309911728	0.378797352313995	-0.0119072766974568
1.21349358558655	-0.693299412727356	-3.24713158607483	0.236720249056816	0.378631561994553	-0.0110215311869979
1.21293962001801	-0.693203985691071	-3.25775146484375	0.237235009670258	0.378684759140015	-0.0102777220308781
1.21966946125031	-0.691879391670227	-3.24797129631042	0.237392708659172	0.378337234258652	-0.00956323184072971
1.23742437362671	-0.682964563369751	-3.25188946723938	0.237722992897034	0.378264635801315	-0.00871831644326448
1.2411276102066	-0.68887585401535	-3.25542449951172	0.238198652863503	0.378063946962357	-0.00798136834055185
1.25087308883667	-0.680335938930511	-3.24638414382935	0.238503932952881	0.377723425626755	-0.00728248152881861
1.25520217418671	-0.684028506278992	-3.24600529670715	0.238809108734131	0.377636522054672	-0.00676169525831938
1.26216149330139	-0.688858985900879	-3.24988555908203	0.239145874977112	0.377409189939499	-0.00651282630860806
1.25531733036041	-0.684193730354309	-3.24265789985657	0.239314347505569	0.377134442329407	-0.00640425132587552
1.25812888145447	-0.677732169628143	-3.24976944923401	0.239530354738235	0.377080947160721	-0.00616540666669607
1.26012301445007	-0.681350708007813	-3.24591851234436	0.23996002972126	0.376808375120163	-0.00569058395922184
1.25916409492493	-0.671013593673706	-3.24553823471069	0.240299627184868	0.376718133687973	-0.00500657269731164
1.27303767204285	-0.665508329868317	-3.24666047096252	0.240894049406052	0.376537829637527	-0.00421459181234241
1.27136778831482	-0.673192977905273	-3.24700665473938	0.241285547614098	0.37628898024559	-0.00362924416549504
1.27822816371918	-0.661954820156097	-3.24201130867004	0.241757914423943	0.376106202602386	-0.00298502924852073
1.28518152236938	-0.660786688327789	-3.23688364028931	0.24214880168438	0.37608927488327	-0.00245740124955773
1.28456890583038	-0.66258841753006	-3.25177049636841	0.242632672190666	0.375898867845535	-0.00188732601236552
1.27794313430786	-0.655828595161438	-3.24776816368103	0.242995291948318	0.375548988580704	-0.00144495966378599
1.29101502895355	-0.649254143238068	-3.23649883270264	0.243213072419167	0.37532776594162	-0.000912385119590908
1.28834939002991	-0.649455487728119	-3.24252843856812	0.243467226624489	0.375229716300964	-0.000444346136646345
1.29871475696564	-0.6454838514328	-3.23610162734985	0.243714913725853	0.374878317117691	-4.81953502458055E-05
1.30737197399139	-0.639067828655243	-3.23621845245361	0.24399271607399	0.37467822432518	0.000606556190177798
1.30134844779968	-0.641538262367249	-3.23381495475769	0.244437530636787	0.374278426170349	0.00124813744332641
1.31218957901001	-0.634453952312469	-3.21711325645447	0.244608744978905	0.373754322528839	0.00167202961165458
1.31934535503387	-0.63347864151001	-3.22631645202637	0.245044574141502	0.373624056577683	0.00208210875280201
1.31692123413086	-0.6384397149086	-3.2215096950531	0.245344132184982	0.373134553432465	0.00233977450989187
1.32772743701935	-0.635213434696198	-3.21564936637878	0.24555940926075	0.372891306877136	0.00275477138347924
1.32842445373535	-0.63983416557312	-3.22328615188599	0.245929747819901	0.372586220502853	0.0032193074002862
1.33245193958282	-0.634782910346985	-3.2140109539032	0.246051326394081	0.372248500585556	0.00352626270614564
1.34160006046295	-0.633392512798309	-3.20887994766235	0.246203020215034	0.371957570314407	0.00396125018596649
1.34202349185944	-0.632164895534515	-3.21547532081604	0.246286123991013	0.371560007333755	0.0044685136526823
1.35552203655243	-0.622851729393005	-3.20387506484985	0.2464280128479	0.371447116136551	0.00524217588827014
1.35353446006775	-0.631071448326111	-3.20252871513367	0.24667389690876	0.371129870414734	0.00536895776167512
1.36010372638702	-0.622603893280029	-3.20092082023621	0.246571823954582	0.370940655469894	0.00577756855636835
1.36578381061554	-0.616663098335266	-3.21195816993713	0.246993362903595	0.370603948831558	0.00649942923337221
1.36406874656677	-0.6175896525383	-3.19403457641602	0.24722458422184	0.370105743408203	0.00700329104438424
1.36852622032166	-0.616080641746521	-3.19652199745178	0.247502714395523	0.369943350553513	0.00735255982726812
1.36893153190613	-0.618091106414795	-3.1983699798584	0.247766390442848	0.369485884904861	0.00780774606391788
1.37760269641876	-0.610621988773346	-3.18534588813782	0.248015210032463	0.369085758924484	0.00855655502527952
1.37885677814484	-0.606636583805084	-3.18209719657898	0.248310714960098	0.368521392345428	0.00928486045449972
1.38111579418182	-0.602239370346069	-3.17207431793213	0.248315528035164	0.368219494819641	0.00990506447851658
1.3919757604599	-0.591974377632141	-3.17733430862427	0.248535215854645	0.367915660142899	0.0106056341901422
1.39039039611816	-0.585313558578491	-3.17087697982788	0.248720228672028	0.367229849100113	0.0114510580897331
1.40043127536774	-0.576357662677765	-3.16672205924988	0.248805552721024	0.366889357566834	0.012208329513669
1.39950656890869	-0.578736662864685	-3.16257619857788	0.249300613999367	0.366411417722702	0.0128097580745816
1.40642321109772	-0.56942230463028	-3.15703511238098	0.249323427677155	0.36580303311348	0.0134451109915972
1.40513730049133	-0.570635974407196	-3.15926933288574	0.249680057168007	0.365491569042206	0.0139700174331665
1.41319847106934	-0.564130365848541	-3.15215921401978	0.24991874396801	0.364884793758392	0.014611916616559
1.40724718570709	-0.561411142349243	-3.14975094795227	0.250276923179626	0.3643938601017	0.0152872642502189
1.40862333774567	-0.56275862455368	-3.14876842498779	0.250273019075394	0.363760471343994	0.0156446434557438
1.41464757919312	-0.551863551139832	-3.13995599746704	0.250261217355728	0.363511651754379	0.0160948932170868
1.41998779773712	-0.547941982746124	-3.13936638832092	0.250359982252121	0.363108575344086	0.0166340172290802
1.41696608066559	-0.545241713523865	-3.13159990310669	0.250421851873398	0.362499326467514	0.0173332039266825
1.42680537700653	-0.533649504184723	-3.12002468109131	0.250545740127563	0.362183421850204	0.0180974192917347
1.42124903202057	-0.539492130279541	-3.12931108474731	0.250766068696976	0.361527860164642	0.0186411887407303
1.42714929580688	-0.528218746185303	-3.12666344642639	0.250762134790421	0.361370801925659	0.0191192626953125
1.43043863773346	-0.526373207569122	-3.11989808082581	0.251058399677277	0.360936790704727	0.0197262484580278
1.42738354206085	-0.521272122859955	-3.11570835113525	0.251200199127197	0.360339164733887	0.0203869882971048
1.4397519826889	-0.518958151340485	-3.10693168640137	0.25136587023735	0.359935015439987	0.0209033079445362
1.43177807331085	-0.521683812141418	-3.10694146156311	0.251592129468918	0.359550148248672	0.0213206987828016
1.44141983985901	-0.509514927864075	-3.10635137557983	0.25169426202774	0.359276920557022	0.0220090188086033
1.44681775569916	-0.507486641407013	-3.10362958908081	0.251967489719391	0.358721017837524	0.0226603336632252
1.451300740242	-0.505689382553101	-3.09297561645508	0.252025276422501	0.358159184455872	0.0231621637940407
1.45060765743256	-0.508039116859436	-3.10506796836853	0.252204418182373	0.357919156551361	0.0237025264650583
1.45848834514618	-0.496110498905182	-3.09399104118347	0.252230376005173	0.357370495796204	0.024186484515667
1.46914446353912	-0.499193489551544	-3.0868353843689	0.252238899469376	0.357053458690643	0.024729723110795
1.4650000333786	-0.493118464946747	-3.0942747592926	0.252403169870377	0.356638252735138	0.0253217704594135
1.47814977169037	-0.490025818347931	-3.08922147750854	0.25237762928009	0.356366097927094	0.0259821675717831
1.47659003734589	-0.489406108856201	-3.08991980552673	0.252509146928787	0.356162220239639	0.0265608634799719
1.49691224098206	-0.479611307382584	-3.08316731452942	0.252542823553085	0.356082737445831	0.0272228829562664
1.4925137758255	-0.482998937368393	-3.0879819393158	0.252748787403107	0.35590672492981	0.0278901066631079
1.50874710083008	-0.476906806230545	-3.0839467048645	0.252809226512909	0.35588926076889	0.0285166446119547
1.51358437538147	-0.478283494710922	-3.08403420448303	0.253100454807281	0.355676740407944	0.0290510021150112
1.52077150344849	-0.474208027124405	-3.08678603172302	0.253126502037048	0.355607718229294	0.0295815654098988
1.52699255943298	-0.474185317754745	-3.09016346931458	0.253396093845367	0.355507135391235	0.0300582703202963
1.53680217266083	-0.473041027784348	-3.08464980125427	0.253481835126877	0.355539083480835	0.0303678065538406
1.54074025154114	-0.478414505720139	-3.08940744400024	0.253531664609909	0.355593085289001	0.0306629091501236
1.54800641536713	-0.478698164224625	-3.08998537063599	0.25342008471489	0.355623006820679	0.0307099688798189
1.54786920547485	-0.480297237634659	-3.09233808517456	0.253491699695587	0.356026142835617	0.0308465920388699
1.55594861507416	-0.472617477178574	-3.08752608299255	0.253569900989532	0.355962514877319	0.0308478139340878
1.56117045879364	-0.483532667160034	-3.09904313087463	0.253722995519638	0.356184095144272	0.030853807926178
1.56159782409668	-0.491129994392395	-3.09727692604065	0.253708899021149	0.356333523988724	0.0305937509983778
1.56647670269012	-0.505873143672943	-3.10068988800049	0.253777176141739	0.356526255607605	0.030125318095088
1.56323766708374	-0.507866084575653	-3.10613322257996	0.253734588623047	0.356951534748077	0.0297251921147108
1.58251476287842	-0.513807952404022	-3.10604524612427	0.253425925970078	0.357176780700684	0.0296807140111923
1.58322989940643	-0.513847291469574	-3.10261178016663	0.25324821472168	0.357479214668274	0.0295304991304874
1.59523034095764	-0.520397365093231	-3.11101651191711	0.253216087818146	0.35782727599144	0.0294491089880466
1.58675420284271	-0.527211785316467	-3.11298274993896	0.253214746713638	0.357987284660339	0.0293739084154367
1.59639036655426	-0.52516496181488	-3.1163215637207	0.25313538312912	0.358276635408401	0.0291382670402527
1.59651029109955	-0.533264517784119	-3.11803793907166	0.253134071826935	0.358383476734161	0.0288366340100765
1.60927641391754	-0.536815404891968	-3.12313175201416	0.252882927656174	0.358737856149673	0.0287353917956352
1.60749399662018	-0.546041786670685	-3.12481546401978	0.252816528081894	0.358931392431259	0.0287054646760225
1.61524868011475	-0.54410058259964	-3.11098694801331	0.252501487731934	0.359125822782516	0.0286824051290751
1.61710286140442	-0.545545279979706	-3.13419485092163	0.252438455820084	0.359415858983994	0.0290281139314175
1.62816846370697	-0.539846181869507	-3.12537503242493	0.252200275659561	0.359589844942093	0.0294202473014593
1.62945818901062	-0.548113763332367	-3.12898540496826	0.252066224813461	0.359853446483612	0.0297235101461411
1.63475894927979	-0.539837241172791	-3.12679171562195	0.251797646284103	0.359911113977432	0.0297483261674643
1.64117586612701	-0.549475729465485	-3.13672780990601	0.251527398824692	0.360221058130264	0.0298898238688707
1.64394342899323	-0.549183070659637	-3.12978720664978	0.251096785068512	0.360311418771744	0.0298608094453812
1.65310323238373	-0.549170255661011	-3.13211345672607	0.250684380531311	0.360684961080551	0.0303298905491829
1.65733921527863	-0.541994690895081	-3.14170360565186	0.250288128852844	0.360781610012054	0.0312475115060806
1.66875946521759	-0.533368289470673	-3.13146948814392	0.249854534864426	0.360971838235855	0.031991820782423
1.67037391662598	-0.53754585981369	-3.13654923439026	0.249441266059875	0.361102223396301	0.0322062335908413
1.68218052387238	-0.535527586936951	-3.14075398445129	0.249089404940605	0.361433237791061	0.0324752703309059
1.68108355998993	-0.537969172000885	-3.13716125488281	0.248493418097496	0.361581802368164	0.0329853445291519
1.69787073135376	-0.532455444335938	-3.13821697235107	0.247854024171829	0.361723005771637	0.0331417210400105
1.69691264629364	-0.538570523262024	-3.13958549499512	0.247264102101326	0.361833423376083	0.0334112457931042
1.70679557323456	-0.530270040035248	-3.14010834693909	0.246579796075821	0.36204120516777	0.0337446704506874
1.7102974653244	-0.536877930164337	-3.14188861846924	0.245918914675713	0.362051695585251	0.0340355262160301
1.72422218322754	-0.533194959163666	-3.13627791404724	0.245249509811401	0.362051397562027	0.0345002673566341
1.72575843334198	-0.541690349578857	-3.13379645347595	0.24427542090416	0.361977994441986	0.0348697304725647
1.7455507516861	-0.534180760383606	-3.13160705566406	0.243374690413475	0.361891001462936	0.0353099927306175
1.75205683708191	-0.543689012527466	-3.13678121566772	0.242483928799629	0.361703872680664	0.0354867354035378
1.77350878715515	-0.539523720741272	-3.12885713577271	0.241382643580437	0.361503481864929	0.0355738811194897
1.78111505508423	-0.557169497013092	-3.13063168525696	0.240434840321541	0.361311018466949	0.0357625186443329
1.79727780818939	-0.557937562465668	-3.11844182014465	0.239278584718704	0.360965222120285	0.0356960110366344
1.80525481700897	-0.567395031452179	-3.1110258102417	0.23828250169754	0.360608577728271	0.0359858796000481
1.82071340084076	-0.563657999038696	-3.1129412651062	0.23710124194622	0.360152959823608	0.0364972688257694
1.82707190513611	-0.569875419139862	-3.11166906356812	0.235992655158043	0.359789818525314	0.0367853753268719
1.83078861236572	-0.572082102298737	-3.10286355018616	0.234889715909958	0.359317928552628	0.0366486571729183
1.84556353092194	-0.572312712669373	-3.09471344947815	0.233847677707672	0.35895100235939	0.0366743877530098
1.84137535095215	-0.577119708061218	-3.09261178970337	0.232765808701515	0.35855108499527	0.0372120924293995
1.8598165512085	-0.56676173210144	-3.07956552505493	0.231775179505348	0.357986599206924	0.0381555669009686
1.8609766960144	-0.564843475818634	-3.0764901638031	0.230789989233017	0.357432037591934	0.0391995720565319
1.86601901054382	-0.555111229419708	-3.07681846618652	0.229629069566727	0.356887429952621	0.0397780314087868
1.87538397312164	-0.551383435726166	-3.0615565776825	0.228561922907829	0.356704652309418	0.0399697981774807
1.87727439403534	-0.557286441326141	-3.07033610343933	0.227638408541679	0.356358349323273	0.0400004126131535
1.87817347049713	-0.551560878753662	-3.0602970123291	0.226506039500237	0.355956792831421	0.0407245047390461
1.89045166969299	-0.541071236133575	-3.05360889434814	0.22567991912365	0.35578328371048	0.0415358692407608
1.88860142230988	-0.542400062084198	-3.0543429851532	0.224811866879463	0.355171084403992	0.0419414713978767
1.89733576774597	-0.532715141773224	-3.04543113708496	0.223993167281151	0.355025857686996	0.0429380163550377
1.89626598358154	-0.522672653198242	-3.04402852058411	0.223448440432549	0.35469326376915	0.0440330095589161
1.89603114128113	-0.511986792087555	-3.03759574890137	0.222394302487373	0.35450553894043	0.0443511307239532
1.89709734916687	-0.514090716838837	-3.04560232162476	0.221587166190147	0.354425966739655	0.0438887104392052
1.89600741863251	-0.519524157047272	-3.04117798805237	0.22077576816082	0.354197382926941	0.0433932617306709
1.89455318450928	-0.517876982688904	-3.04328918457031	0.220149770379066	0.354142636060715	0.0440240614116192
1.90150511264801	-0.506751298904419	-3.03828477859497	0.219364866614342	0.353771299123764	0.0448658466339111
1.9099258184433	-0.503982663154602	-3.03274869918823	0.218768119812012	0.35374927520752	0.0455939844250679
1.91357529163361	-0.504849910736084	-3.0260169506073	0.217825934290886	0.353584557771683	0.0459319353103638
1.92777717113495	-0.500217318534851	-3.02955293655396	0.217066824436188	0.353721976280212	0.0460360087454319
1.92528796195984	-0.507587254047394	-3.02652955055237	0.2163155823946	0.353738248348236	0.0462629199028015
1.92105782032013	-0.503193557262421	-3.03443574905396	0.215459778904915	0.353554993867874	0.0464092940092087
1.92880928516388	-0.485748678445816	-3.02644276618958	0.214771956205368	0.353517949581146	0.0483827404677868
1.92607498168945	-0.467488169670105	-3.03365755081177	0.214107409119606	0.353451192378998	0.0500866025686264
1.93574047088623	-0.459046274423599	-3.03308820724487	0.213408261537552	0.353493481874466	0.0506222620606422
1.93822062015533	-0.463236898183823	-3.03803110122681	0.212632179260254	0.353454381227493	0.0507288947701454
1.95059847831726	-0.46345642209053	-3.02785992622375	0.211756527423859	0.353282898664474	0.0510618165135384
1.95237636566162	-0.460895180702209	-3.02237462997437	0.211034640669823	0.353345602750778	0.0515761598944664
1.95068645477295	-0.454144716262817	-3.0256130695343	0.210450440645218	0.353098064661026	0.0517766810953617
1.95632219314575	-0.450311899185181	-3.02510023117065	0.210016146302223	0.353162318468094	0.0516519472002983
1.95175755023956	-0.450163722038269	-3.04564762115479	0.209619924426079	0.353322565555573	0.0518163293600082
1.9574807882309	-0.449098110198975	-3.03617358207703	0.209005624055862	0.3531554043293	0.0518851168453693
1.96754562854767	-0.438450783491135	-3.03043389320374	0.208438128232956	0.353472828865051	0.0528768301010132
1.96803450584412	-0.42904469370842	-3.03426885604858	0.208023875951767	0.353643178939819	0.0545945726335049
1.96977245807648	-0.406809002161026	-3.02903127670288	0.207363128662109	0.353772819042206	0.0555597618222237
1.97220587730408	-0.401475697755814	-3.03778314590454	0.207018226385117	0.35398131608963	0.0560941360890865
1.979163646698	-0.388676941394806	-3.04246020317078	0.206462576985359	0.354211270809174	0.056301411241293
1.97857415676117	-0.389582633972168	-3.04366207122803	0.206233337521553	0.354404449462891	0.056674774736166
1.97800767421722	-0.379158675670624	-3.04315543174744	0.206065639853477	0.354380220174789	0.0581297837197781
1.98633992671967	-0.36645296216011	-3.04379820823669	0.205793976783752	0.354516804218292	0.0593884997069836
1.98439526557922	-0.369286209344864	-3.05176401138306	0.205733075737953	0.354539394378662	0.0597548447549343
1.99433660507202	-0.365924030542374	-3.03886818885803	0.205501973628998	0.354513972997665	0.0596328005194664
1.99771523475647	-0.366795063018799	-3.05201292037964	0.205385640263557	0.354741334915161	0.059812068939209
1.99846386909485	-0.367038816213608	-3.05412244796753	0.205164313316345	0.354574799537659	0.0600550472736359
2.00398373603821	-0.353854060173035	-3.04444646835327	0.204965397715569	0.354666084051132	0.0601902976632118
1.99794888496399	-0.3530353307724	-3.05617356300354	0.204859852790833	0.354617208242416	0.0601007379591465
2.00478172302246	-0.351646721363068	-3.04570031166077	0.204718992114067	0.354680925607681	0.0599110759794712
2.00079274177551	-0.361883193254471	-3.06525611877441	0.204683035612106	0.354754209518433	0.0594483576714993
2.00681352615356	-0.348223060369492	-3.0608184337616	0.204601764678955	0.354847580194473	0.0599360577762127
1.99239003658295	-0.343129426240921	-3.06728267669678	0.204568237066269	0.354856163263321	0.0597873330116272
1.99465084075928	-0.331796228885651	-3.06788659095764	0.204409152269363	0.355071663856506	0.0595191270112991
1.98984217643738	-0.339365124702454	-3.05387735366821	0.204346343874931	0.355224877595901	0.0607417710125446
1.97121441364288	-0.293688505887985	-3.0457615852356	0.203993573784828	0.355141997337341	0.06554364413023
1.98574316501617	-0.277901172637939	-3.06138372421265	0.204046905040741	0.355391025543213	0.0664355009794235
1.99589264392853	-0.25681146979332	-3.07287836074829	0.204139247536659	0.3556167781353	0.0676017552614212
1.99918591976166	-0.250779062509537	-3.07282853126526	0.204456269741058	0.355719774961472	0.0684802755713463
2.01768779754639	-0.236945763230324	-3.05951881408691	0.204361006617546	0.355375081300735	0.069409616291523
2.0218141078949	-0.230120778083801	-3.05941200256348	0.204608514904976	0.355254471302032	0.0699955299496651
2.02664828300476	-0.222111716866493	-3.06572008132935	0.204744294285774	0.355254322290421	0.0708527266979218
2.0080680847168	-0.215389102697372	-3.06146931648254	0.204737424850464	0.354997098445892	0.0714363977313042
2.00159239768982	-0.195178300142288	-3.05455207824707	0.204745396971703	0.354810178279877	0.0719089061021805
1.97862422466278	-0.195190608501434	-3.0596296787262	0.204856365919113	0.354657679796219	0.072140246629715
1.96751344203949	-0.186291068792343	-3.05828762054443	0.204805433750153	0.354557901620865	0.0723394230008125
1.9426257610321	-0.178814843297005	-3.05756449699402	0.204663500189781	0.354339957237244	0.0726811066269875
1.92781496047974	-0.160020977258682	-3.04586267471313	0.204423621296883	0.354198485612869	0.0727560371160507
1.90399360656738	-0.154504016041756	-3.04615139961243	0.204189896583557	0.354204684495926	0.0726915448904037
1.89438855648041	-0.14193332195282	-3.04348254203796	0.203674703836441	0.354232877492905	0.0723131224513054
1.86740279197693	-0.13521783053875	-3.05258536338806	0.203139662742615	0.35416978597641	0.0728544890880585
1.85269677639008	-0.109074205160141	-3.0454363822937	0.202442497014999	0.354455500841141	0.0738049522042274
1.83433032035828	-0.102053672075272	-3.05322694778442	0.20194648206234	0.354712605476379	0.0749609246850014
1.8190575838089	-0.048734437674284	-3.04085302352905	0.201307728886604	0.354953348636627	0.0787936225533485
1.81133937835693	-0.0321628786623478	-3.0616409778595	0.200898259878159	0.355275422334671	0.0799504667520523
1.80668771266937	-0.0137823978438973	-3.06040239334106	0.200526028871536	0.355673849582672	0.0810033679008484
1.81036806106567	0.0014028768055141	-3.06484436988831	0.200145840644836	0.356133848428726	0.08182343095541
1.8277508020401	0.00687634386122227	-3.05650353431702	0.199398830533028	0.356153547763824	0.0822586417198181
1.82107174396515	0.00751460343599319	-3.05567121505737	0.19880947470665	0.356596857309341	0.0825566202402115
1.82755315303802	0.0217111054807901	-3.05132722854614	0.197998523712158	0.357434839010239	0.0828862860798836
1.82028758525848	0.0334461443126202	-3.0656886100769	0.19727535545826	0.358122318983078	0.0830353572964668
1.83111584186554	0.0538575574755669	-3.06722593307495	0.196576833724976	0.358662337064743	0.0831957459449768
1.83280026912689	0.0531233921647072	-3.07651400566101	0.196093767881393	0.359036177396774	0.084112212061882
1.81317007541656	0.0747529119253159	-3.06857419013977	0.195769071578979	0.359757840633392	0.0871322378516197
1.80878448486328	0.0557232163846493	-3.07732033729553	0.195204868912697	0.359917640686035	0.0888162329792976
1.80804049968719	0.0841281488537788	-3.08312082290649	0.194675981998444	0.360492497682571	0.090619683265686
1.83505010604858	0.128916680812836	-3.0714111328125	0.193889155983925	0.360946506261826	0.0915776491165161
1.82484710216522	0.14824615418911	-3.08044695854187	0.193046316504478	0.361169636249542	0.0938170552253723
1.81172657012939	0.180214181542397	-3.05983638763428	0.192101448774338	0.361067146062851	0.0964475721120834
1.79842114448547	0.207004889845848	-3.07861495018005	0.19140762090683	0.361000329256058	0.0974437519907951
1.79107367992401	0.21613684296608	-3.0968279838562	0.190712928771973	0.361373096704483	0.0981326326727867
1.79564309120178	0.237224832177162	-3.08519124984741	0.189522683620453	0.360900342464447	0.0988237634301186
1.7902295589447	0.242256850004196	-3.06916117668152	0.188410893082619	0.360202610492706	0.0996959507465363
1.78002464771271	0.246407002210617	-3.06641840934753	0.187366932630539	0.35996025800705	0.10063847899437
1.77220916748047	0.263318002223969	-3.055588722229	0.186451032757759	0.359942436218262	0.101634539663792
1.76799774169922	0.285420089960098	-3.04472875595093	0.185405537486076	0.359289646148682	0.103624776005745
1.74760746955872	0.317420035600662	-3.02224707603455	0.184356987476349	0.358773291110992	0.106631025671959
1.72990489006042	0.349964499473572	-3.03728556632996	0.183343276381493	0.358437687158585	0.108757242560387
1.70273387432098	0.375383704900742	-3.0395302772522	0.182359874248505	0.358343929052353	0.10994703322649
1.69317328929901	0.395278036594391	-3.04744458198547	0.181255474686623	0.35835412144661	0.110730715095997
1.69161987304688	0.400376886129379	-3.02858996391296	0.179403275251389	0.357707679271698	0.111507207155228
1.68451106548309	0.407090097665787	-3.00999593734741	0.178026601672173	0.357085436582565	0.112872548401356
1.67735767364502	0.437116980552673	-3.00885725021362	0.177137151360512	0.356931358575821	0.114731587469578
1.64183497428894	0.453457593917847	-3.01078581809998	0.176266044378281	0.356856316328049	0.11585596203804
1.64056408405304	0.467859506607056	-2.99783182144165	0.175299346446991	0.356396436691284	0.116737671196461
1.62925744056702	0.475946456193924	-2.98325610160828	0.17354117333889	0.356335312128067	0.117256075143814
1.6434760093689	0.49521541595459	-2.99408197402954	0.171908587217331	0.355999439954758	0.117877006530762
1.63009464740753	0.498158067464828	-2.98889231681824	0.170299798250198	0.355667322874069	0.118466541171074
1.61335110664368	0.511090993881226	-2.96979355812073	0.16915500164032	0.355313181877136	0.11896987259388
1.61603236198425	0.522283494472504	-2.96422290802002	0.168278142809868	0.355319172143936	0.120267532765865
1.61966550350189	0.530507385730743	-2.97334694862366	0.167244806885719	0.354929357767105	0.123415030539036
1.62232005596161	0.559557437896729	-2.96970152854919	0.166344732046127	0.354931652545929	0.125800997018814
1.61216831207275	0.603301286697388	-2.95659470558167	0.165210768580437	0.354668259620667	0.127487286925316
1.62079846858978	0.612231135368347	-2.94803953170776	0.163865596055984	0.354346960783005	0.129048138856888
1.63922941684723	0.617011249065399	-2.95725417137146	0.162234172224998	0.354511767625809	0.130212232470512
1.86433053016663	0.659863770008087	-2.76259779930115	0.162116721272469	0.346187055110931	0.1309894323349
1.86201977729797	0.658850193023682	-2.61980390548706	0.164642363786697	0.339992791414261	0.130241766571999
1.94454908370972	0.660408198833466	-2.59796047210693	0.170677244663239	0.337428867816925	0.131948262453079
2.02016496658325	0.601492702960968	-2.53355669975281	0.173499390482903	0.333709537982941	0.134093835949898
2.05793762207031	0.559620082378387	-2.47760200500488	0.176492139697075	0.331132650375366	0.135074689984322
2.1013879776001	0.554663240909576	-2.416090965271	0.177828699350357	0.328630268573761	0.134632349014282
2.14219760894775	0.543455719947815	-2.34910106658936	0.178178727626801	0.324945628643036	0.132991507649422
2.13753366470337	0.55121648311615	-2.28219747543335	0.178431823849678	0.32120618224144	0.130986914038658
2.11590814590454	0.531738519668579	-2.25593233108521	0.179837167263031	0.318167001008987	0.13013231754303
2.10499119758606	0.530309736728668	-2.21222114562988	0.18131323158741	0.315081596374512	0.128603965044022
2.11664938926697	0.523345768451691	-2.16182899475098	0.18300886452198	0.31262993812561	0.127515509724617
2.13320970535278	0.495525747537613	-2.10273623466492	0.184189885854721	0.309635400772095	0.126881793141365
2.14203381538391	0.484404653310776	-2.01787972450256	0.184512138366699	0.306631535291672	0.125538542866707
2.18646240234375	0.488180935382843	-1.97683775424957	0.184570968151093	0.303641259670258	0.125163599848747
2.17763376235962	0.489317566156387	-1.92745840549469	0.185190856456757	0.300931990146637	0.12313686311245
2.18321442604065	0.471127927303314	-1.89442753791809	0.186502024531364	0.299480050802231	0.122242264449596
2.17632627487183	0.443552702665329	-1.87712287902832	0.187377616763115	0.297706931829453	0.121422246098518
2.17447423934937	0.437616795301437	-1.82328152656555	0.187867656350136	0.296269059181213	0.120439641177654
2.18362545967102	0.425115466117859	-1.78817117214203	0.188824191689491	0.294654279947281	0.119397848844528
2.18451738357544	0.438780605792999	-1.76111376285553	0.189350157976151	0.293065071105957	0.118221692740917
2.16830706596375	0.434890598058701	-1.72564053535461	0.190100863575935	0.291898429393768	0.116421468555927
2.16764521598816	0.418043881654739	-1.69168615341187	0.190646231174469	0.290841192007065	0.115288689732552
2.20089077949524	0.4097620844841	-1.66087543964386	0.190749913454056	0.289855420589447	0.114220172166824
2.21757531166077	0.409488707780838	-1.65823829174042	0.191576287150383	0.289526253938675	0.112510621547699
2.25521016120911	0.394163459539413	-1.64106905460358	0.191468626260757	0.288732409477234	0.11160084605217
2.23258924484253	0.380312263965607	-1.62629735469818	0.191004738211632	0.288472920656204	0.109177000820637
2.24508786201477	0.425544381141663	-1.64245092868805	0.189414829015732	0.287913948297501	0.106468141078949
2.30964398384094	0.495730698108673	-1.67037057876587	0.182158306241035	0.285713285207748	0.0863647311925888
2.2110002040863	-0.00162899098359048	-1.64860022068024	0.182629585266113	0.288840502500534	0.0784487500786781
2.27087879180908	-0.0735684633255005	-1.50138449668884	0.184711918234825	0.289228439331055	0.0810216069221497
2.37966680526733	0.113774590194225	-1.58715963363647	0.185125082731247	0.286221206188202	0.0777431428432465
2.41668081283569	0.112655952572823	-1.50373947620392	0.186014071106911	0.284909039735794	0.0770430564880371
2.42576336860657	0.0735754296183586	-1.39232981204987	0.188258334994316	0.28539577126503	0.0757975578308105
2.32147717475891	0.0736562460660934	-1.49569797515869	0.189702942967415	0.284898698329926	0.0734673514962196
2.30280232429504	0.0781715586781502	-1.54247045516968	0.191327258944511	0.28450945019722	0.0723412781953812
2.44780921936035	0.0341485999524593	-1.39317440986633	0.19332566857338	0.28519481420517	0.0718327835202217
2.53900575637817	-0.0359423458576202	-1.35025453567505	0.194421634078026	0.285516411066055	0.0712967440485954
2.50351500511169	-0.0275979302823544	-1.40700328350067	0.195333406329155	0.284790635108948	0.0701760202646255
2.5323474407196	-0.0320545472204685	-1.35316920280457	0.196638256311417	0.284925162792206	0.0697060003876686
2.62030220031738	-0.0769825577735901	-1.27625548839569	0.197652995586395	0.285200297832489	0.0695905238389969
2.61735439300537	-0.0660384073853493	-1.30016911029816	0.198245838284492	0.284260779619217	0.0691001042723656
2.59188556671143	-0.0395665504038334	-1.33320200443268	0.198760688304901	0.282849252223969	0.0681458562612534
2.62367081642151	-0.0530184656381607	-1.26392674446106	0.199093654751778	0.28199166059494	0.0674305781722069
2.65488028526306	-0.0970831215381622	-1.2161682844162	0.198986932635307	0.280971318483353	0.0676113814115524
2.61936497688293	-0.0944552198052406	-1.22722792625427	0.199105739593506	0.278988271951675	0.0666551664471626
2.60696315765381	-0.0496782548725605	-1.18520522117615	0.198603108525276	0.276957929134369	0.066827729344368
2.66164016723633	-0.0612228885293007	-1.09680223464966	0.198199808597565	0.275090008974075	0.0671280175447464
2.679044008255	-0.109757959842682	-1.06524908542633	0.197938427329063	0.273060023784637	0.0666641891002655
2.64397788047791	-0.0940589308738709	-1.06717646121979	0.197678372263908	0.270808577537537	0.0656226426362991
2.55603837966919	-0.0780954360961914	-1.01885652542114	0.197213709354401	0.26941978931427	0.0599547624588013
2.6020987033844	-0.118137910962105	-1.03536558151245	0.197186768054962	0.268581002950668	0.0598055496811867
2.61784934997559	-0.120161853730679	-1.02335095405579	0.196014747023582	0.266751676797867	0.0621707625687122
2.60187005996704	-0.0916721001267433	-0.966716945171356	0.19456385076046	0.264678984880447	0.0635297372937202
2.65217137336731	-0.120096929371357	-0.89519590139389	0.193586051464081	0.263129055500031	0.064654678106308
2.63399934768677	-0.168550580739975	-0.856110632419586	0.193103283643723	0.262397408485413	0.0605936124920845
2.68808841705322	-0.200980097055435	-0.878978788852692	0.192444354295731	0.260991781949997	0.0635788440704346
2.71071648597717	-0.152129009366035	-0.86421936750412	0.192256316542625	0.259412348270416	0.0656371414661407
2.71532320976257	-0.172255709767342	-0.842704892158508	0.191758930683136	0.258457630872726	0.0644446238875389
2.46051979064941	-0.173538237810135	-0.806761026382446	0.190739691257477	0.258315563201904	0.0522341467440128
2.43556666374207	-0.177341267466545	-0.85862922668457	0.189278528094292	0.256267338991165	0.0478855147957802
2.46994948387146	-0.193116143345833	-0.827908754348755	0.186046332120895	0.253734022378922	0.0471496172249317
2.40784502029419	-0.162797302007675	-0.807009160518646	0.185875341296196	0.2526875436306	0.0456767342984676
2.49190258979797	-0.234741061925888	-0.800095736980438	0.183659389615059	0.250395834445953	0.0494093373417854
2.60915684700012	-0.214207649230957	-0.764732658863068	0.182727262377739	0.248947307467461	0.0548803322017193
2.68332624435425	-0.233324944972992	-0.722269535064697	0.181886687874794	0.24752439558506	0.0592368692159653
2.7402400970459	-0.230108454823494	-0.679034054279327	0.180605247616768	0.245521873235703	0.0624091848731041
2.83450555801392	-0.205216288566589	-0.668263375759125	0.179137781262398	0.243242278695107	0.0669392645359039
2.89996147155762	-0.168377190828323	-0.651017546653748	0.178268268704414	0.241155624389648	0.0727679133415222
2.93517017364502	-0.129688560962677	-0.625355899333954	0.178031772375107	0.239621683955193	0.076824739575386
2.93632984161377	-0.0996904075145721	-0.611194014549255	0.177413806319237	0.23781131207943	0.0802028775215149
2.9606306552887	-0.0679284110665321	-0.598923623561859	0.177008643746376	0.236035317182541	0.0836890786886215
3.00067806243896	-0.028948150575161	-0.560656070709229	0.176578924059868	0.234277695417404	0.087006151676178
3.0445773601532	8.48905328894034E-05	-0.557985961437225	0.17631907761097	0.232618510723114	0.0912874042987823
3.08277177810669	-0.0149412406608462	-0.549434661865234	0.17588797211647	0.231022328138351	0.0933052748441696
3.06628060340881	-0.132797628641129	-0.510348796844482	0.17618852853775	0.229822888970375	0.0807014405727386
3.12406706809998	-0.139473125338554	-0.452227562665939	0.177013799548149	0.227458789944649	0.0774901509284973
3.18442988395691	0.0282252077013254	-0.418342053890228	0.178096771240234	0.225643068552017	0.0974569618701935
3.10134267807007	0.0728408098220825	-0.428480952978134	0.179516658186913	0.225607395172119	0.108827732503414
3.04879689216614	0.114229038357735	-0.416889369487762	0.179561868309975	0.225589767098427	0.116913504898548
3.06051015853882	0.214258417487144	-0.433556735515594	0.180352076888084	0.225480541586876	0.123972810804844
3.08152341842651	0.29701492190361	-0.467449337244034	0.181282430887222	0.225649431347847	0.13051775097847
3.10280299186707	0.356694906949997	-0.469703853130341	0.181464657187462	0.225794598460197	0.136211201548576
3.12081027030945	0.384314715862274	-0.458435773849487	0.180944308638573	0.22522796690464	0.140903383493423
3.10902643203735	0.405384033918381	-0.449436515569687	0.180728152394295	0.224699854850769	0.144250094890594
3.09134817123413	0.423413634300232	-0.465738892555237	0.180219501256943	0.224132761359215	0.146397814154625
3.09714388847351	0.444202095270157	-0.458127588033676	0.179633021354675	0.223500460386276	0.147225484251976
3.10469269752502	0.446037739515305	-0.460172712802887	0.178791418671608	0.222801834344864	0.147276848554611
3.10463237762451	0.434993594884872	-0.454803228378296	0.178093582391739	0.222069010138512	0.146423831582069
3.11002731323242	0.426444858312607	-0.465640932321548	0.177550673484802	0.221501991152763	0.145789936184883
3.06770133972168	0.404168576002121	-0.464077651500702	0.177165850996971	0.221261635422707	0.143810242414474
2.76673746109009	0.389642119407654	-0.454835772514343	0.177397087216377	0.222578138113022	0.129874706268311
2.83334279060364	0.33001121878624	-0.53800904750824	0.176883891224861	0.221834808588028	0.124961979687214
2.85520911216736	0.316353023052216	-0.50719541311264	0.175889849662781	0.221526756882668	0.122329898178577
2.93528127670288	0.287857562303543	-0.46271488070488	0.174558743834496	0.221251577138901	0.125167816877365
2.99056386947632	0.265026122331619	-0.416904002428055	0.174205631017685	0.221440002322197	0.128449648618698
3.08127927780151	0.244235873222351	-0.401513606309891	0.174791380763054	0.222414076328278	0.132821530103683
3.118004322052	0.213154405355453	-0.436679750680923	0.176168337464333	0.223774865269661	0.135520786046982
3.16690874099731	0.226930186152458	-0.448323160409927	0.176965460181236	0.224636152386665	0.138821452856064
3.1960973739624	0.240394771099091	-0.46421754360199	0.177531987428665	0.225698217749596	0.141394630074501
3.21849298477173	0.282483488321304	-0.459403723478317	0.177800536155701	0.225834861397743	0.142995700240135
3.23244524002075	0.324358820915222	-0.49997815489769	0.178452000021935	0.226438596844673	0.144839391112328
3.21930956840515	0.345950454473495	-0.49988666176796	0.178614422678947	0.226489692926407	0.146540358662605
3.17838478088379	0.345259964466095	-0.512676358222961	0.17855928838253	0.226448133587837	0.147791922092438
3.15879273414612	0.353608757257462	-0.496123284101486	0.17811244726181	0.226040065288544	0.148531794548035
3.1521909236908	0.342625856399536	-0.492829382419586	0.177889496088028	0.225997492671013	0.148736953735352
3.14727163314819	0.3367660343647	-0.47049555182457	0.177591592073441	0.225849837064743	0.148654326796532
3.15640044212341	0.323545902967453	-0.465406179428101	0.177345424890518	0.225496008992195	0.148416668176651
3.1770555973053	0.323205471038818	-0.456127256155014	0.176873952150345	0.225356295704842	0.147887513041496
3.17899179458618	0.304591774940491	-0.453698694705963	0.176619216799736	0.225314870476723	0.146514490246773
2.97603034973145	0.298827171325684	-0.4405357837677	0.176617711782455	0.226002752780914	0.136842846870422
3.02454471588135	0.258804768323898	-0.505513966083527	0.176420897245407	0.225531071424484	0.134069859981537
3.01869082450867	0.235060289502144	-0.481376856565475	0.175674706697464	0.225355356931686	0.131619393825531
3.05620694160461	0.2083520591259	-0.427732437849045	0.174553796648979	0.224791914224625	0.132459670305252
3.08238935470581	0.185853496193886	-0.392862170934677	0.173814296722412	0.22447994351387	0.134357556700706
3.11961150169373	0.179289788007736	-0.356266796588898	0.173921287059784	0.224892884492874	0.136063471436501
3.18385601043701	0.153817936778069	-0.395230650901794	0.174784660339355	0.225529059767723	0.138258889317513
3.24271059036255	0.152264818549156	-0.385990411043167	0.174540773034096	0.225401282310486	0.140306353569031
3.28137254714966	0.149244830012321	-0.399291336536407	0.174541607499123	0.225110873579979	0.141557246446609
3.29792547225952	0.167562261223793	-0.376288890838623	0.173847839236259	0.22435137629509	0.14086751639843
3.34326124191284	0.180805578827858	-0.415971636772156	0.173825725913048	0.223984524607658	0.140316903591156
3.36705684661865	0.19342465698719	-0.41290295124054	0.173471570014954	0.223188981413841	0.139835387468338
3.37047576904297	0.194590225815773	-0.40618884563446	0.172732934355736	0.222216501832008	0.139761462807655
3.39132785797119	0.197120949625969	-0.393805325031281	0.17160364985466	0.22054748237133	0.140327960252762
3.39625072479248	0.202047571539879	-0.36592972278595	0.170759484171867	0.219466432929039	0.140591517090797
3.40568542480469	0.215669527649879	-0.359098047018051	0.17001861333847	0.218212231993675	0.141062632203102
3.41923761367798	0.229360997676849	-0.354546636343002	0.16942435503006	0.217006534337997	0.14138987660408
3.42508387565613	0.230626314878464	-0.351976245641708	0.168502956628799	0.215873181819916	0.141690507531166
3.44357085227966	0.231404885649681	-0.333253502845764	0.167788565158844	0.214381128549576	0.142402902245522
3.44054460525513	0.237083718180656	-0.332056313753128	0.166917771100998	0.213203772902489	0.142807841300964
3.44941830635071	0.253298789262772	-0.315391153097153	0.166063740849495	0.211694851517677	0.143090203404427
3.44864630699158	0.262190818786621	-0.317742705345154	0.165399074554443	0.210677906870842	0.143754288554192
3.44778895378113	0.273823827505112	-0.301907569169998	0.164665222167969	0.209471628069878	0.144436001777649
3.43904852867126	0.281902968883514	-0.28759753704071	0.163837373256683	0.208241805434227	0.145239681005478
3.43841981887817	0.284713119268417	-0.278405517339706	0.163289368152618	0.207131341099739	0.145905420184135
3.43237042427063	0.280818551778793	-0.28568109869957	0.162520542740822	0.206039980053902	0.146437957882881
3.41595888137817	0.292310655117035	-0.269633859395981	0.161865159869194	0.204873383045197	0.146993458271027
3.40977191925049	0.295117139816284	-0.268208026885986	0.161293506622314	0.203800961375237	0.147865906357765
3.40162253379822	0.30830854177475	-0.253242611885071	0.160710036754608	0.202879592776299	0.149051040410995
3.39659929275513	0.31580063700676	-0.245306923985481	0.160251557826996	0.202004581689835	0.150123953819275
3.3892457485199	0.321373820304871	-0.242967799305916	0.159833535552025	0.20111271739006	0.151318535208702
3.37614321708679	0.325629562139511	-0.23178032040596	0.159379735589027	0.200343042612076	0.15210722386837
3.3737645149231	0.331695824861526	-0.227439984679222	0.158935770392418	0.199713259935379	0.152856767177582
3.36236643791199	0.347287952899933	-0.224306538701057	0.158693224191666	0.199132099747658	0.153489664196968
3.33261680603027	0.343083620071411	-0.216069653630257	0.158395111560822	0.198763847351074	0.153206899762154
3.18510890007019	0.348536640405655	-0.202526092529297	0.158230677247047	0.199074059724808	0.146259292960167
3.23963284492493	0.32124987244606	-0.248736679553986	0.158058613538742	0.198599562048912	0.144553899765015
3.23483228683472	0.307626783847809	-0.215209111571312	0.157312229275703	0.198248639702797	0.143286496400833
3.26895523071289	0.291494935750961	-0.184887409210205	0.156440764665604	0.197833061218262	0.144388556480408
3.29514622688293	0.271673917770386	-0.164388999342918	0.155946344137192	0.197343647480011	0.146316424012184
3.34195780754089	0.257916778326035	-0.143639802932739	0.156030535697937	0.197559759020805	0.149051934480667
3.36559748649597	0.257041186094284	-0.157167762517929	0.15678782761097	0.198023959994316	0.15159048140049
3.36212396621704	0.275655925273895	-0.153389975428581	0.157073751091957	0.19828374683857	0.15276625752449
3.36712551116943	0.281935691833496	-0.176086902618408	0.157435953617096	0.198385953903198	0.152958154678345
3.348224401474	0.298619091510773	-0.18415193259716	0.157280266284943	0.198218017816544	0.151930406689644
3.04718065261841	0.36040672659874	-0.168114379048347	0.157631576061249	0.199175462126732	0.139330804347992
3.17120766639709	0.26553201675415	-0.2201097458601	0.155735373497009	0.197060167789459	0.137174978852272
3.09847712516785	0.300112724304199	-0.203880712389946	0.155919477343559	0.197372138500214	0.132308319211006
3.12355995178223	0.253622770309448	-0.191742599010468	0.155315905809402	0.196970716118813	0.13374824821949
3.1621880531311	0.262022078037262	-0.183441206812859	0.155507102608681	0.196682050824165	0.137332290410995
3.28830575942993	0.251638144254684	-0.157444506883621	0.155459195375443	0.196780472993851	0.143908470869064
3.3551869392395	0.274605542421341	-0.174647808074951	0.156547799706459	0.197309896349907	0.149494037032127
3.41111278533936	0.316926002502441	-0.160721227526665	0.156414404511452	0.197366833686829	0.155059903860092
3.35449409484863	0.324464291334152	-0.155625760555267	0.156807631254196	0.197813406586647	0.155054584145546
3.19150352478027	0.341505199670792	-0.148907408118248	0.157078847289085	0.198100626468658	0.147052526473999
3.23520708084106	0.287716567516327	-0.232439517974854	0.156919419765472	0.198103502392769	0.143013164401054
3.18794941902161	0.274249196052551	-0.169759914278984	0.155486345291138	0.196599185466766	0.13965530693531
3.18555474281311	0.25008898973465	-0.141216695308685	0.154175192117691	0.196040868759155	0.13905356824398
3.28323221206665	0.243216320872307	-0.127849295735359	0.153654202818871	0.195160552859306	0.142787709832191
3.30735039710999	0.258491665124893	-0.0910629406571388	0.153916403651237	0.195074573159218	0.14566969871521
3.31267380714417	0.269068956375122	-0.0811181887984276	0.15409804880619	0.19490510225296	0.147986024618149
3.34497261047363	0.239875733852386	-0.0933187082409859	0.153869673609734	0.194400057196617	0.148868575692177
3.35655283927917	0.236127763986588	-0.0902027189731598	0.153240561485291	0.193463280797005	0.147892653942108
3.40320444107056	0.243053451180458	-0.0969176739454269	0.152534902095795	0.19212818145752	0.148319959640503
3.41670298576355	0.291328102350235	-0.116571269929409	0.152104794979095	0.190876320004463	0.1507648229599
3.38566470146179	0.349813014268875	-0.0773509591817856	0.151545345783234	0.18951752781868	0.153502553701401
3.43965077400208	0.372649401426315	-0.0663804933428764	0.150868967175484	0.188406243920326	0.158429488539696
3.45390057563782	0.410441607236862	-0.0540439113974571	0.150645807385445	0.187513247132301	0.162621185183525
3.47921299934387	0.443566530942917	-0.0256315469741821	0.150079682469368	0.186310678720474	0.167213916778564
3.45029497146606	0.454854398965836	-0.00683789374306798	0.149776265025139	0.185456812381744	0.168990045785904
3.3665828704834	0.454340517520905	-0.00441033393144608	0.149614438414574	0.18508380651474	0.163624659180641
3.42636179924011	0.448000401258469	-0.0335765667259693	0.149285301566124	0.184616386890411	0.162789165973663
3.45705199241638	0.444032967090607	0.0180427767336369	0.148000702261925	0.183400124311447	0.163608938455582
3.47600841522217	0.446276366710663	0.0338082574307919	0.147207349538803	0.1827073097229	0.165912955999374
3.5023365020752	0.451585114002228	0.0752281099557877	0.14673388004303	0.181837916374207	0.169252276420593
3.53202939033508	0.444605380296707	0.0851376727223396	0.146790459752083	0.181423097848892	0.172707229852676
3.49655032157898	0.457256823778152	0.0941426381468773	0.146937072277069	0.181177258491516	0.172473847866058
3.51326537132263	0.467012256383896	0.0740372315049171	0.147264838218689	0.181133762001991	0.17217829823494
3.52966403961182	0.477050423622131	0.0789602398872375	0.146974176168442	0.180565536022186	0.172557100653648
3.54048919677734	0.513694524765015	0.0903164222836494	0.146356403827667	0.179522797465324	0.173445537686348
3.54181885719299	0.54042249917984	0.0948820039629936	0.145762771368027	0.178898617625237	0.174430042505264
3.51110672950745	0.552817046642303	0.117183655500412	0.145685002207756	0.178523033857346	0.17481929063797
3.48663020133972	0.540345907211304	0.123936109244823	0.145702138543129	0.17843571305275	0.174835041165352
3.4530816078186	0.519504070281982	0.133634716272354	0.145327761769295	0.178075104951859	0.17419458925724
3.44166231155396	0.506970643997192	0.154010653495789	0.144878923892975	0.177627563476563	0.173519775271416
3.45458984375	0.510664284229279	0.189786195755005	0.144300624728203	0.177253589034081	0.173067733645439
3.47012066841125	0.50483900308609	0.185813069343567	0.144249945878983	0.177393063902855	0.172833904623985
3.47577691078186	0.510625064373016	0.191829323768616	0.144165620207787	0.177381157875061	0.172772109508514
3.46829915046692	0.503587603569031	0.200088530778885	0.144295275211334	0.177512943744659	0.172933578491211
3.46806073188782	0.498989760875702	0.221960663795471	0.144145011901855	0.177526369690895	0.172971233725548
3.45751094818115	0.490239053964615	0.233936965465546	0.14392676949501	0.177778974175453	0.173053294420242
3.45799589157104	0.482520282268524	0.262068122625351	0.14391502737999	0.177946701645851	0.173341482877731
3.45416522026062	0.481033027172089	0.267069607973099	0.143979340791702	0.178404107689857	0.173489913344383
3.45831441879272	0.466494917869568	0.275881230831146	0.144019201397896	0.178628474473953	0.173188015818596
3.47041511535645	0.466909527778625	0.265152931213379	0.144295126199722	0.179129853844643	0.173077493906021
3.45816659927368	0.47493126988411	0.301394402980804	0.144102409482002	0.179445520043373	0.172431915998459
3.44747853279114	0.447199672460556	0.317997068166733	0.144172534346581	0.179837882518768	0.172017812728882
3.42796564102173	0.405431300401688	0.330443292856216	0.144121333956718	0.180384084582329	0.171300068497658
3.21539354324341	0.386155515909195	0.367557227611542	0.144329085946083	0.181663423776627	0.163428738713264
3.17893552780151	0.350291103124619	0.346416503190994	0.144106283783913	0.181590467691422	0.158998042345047
3.18895125389099	0.318579852581024	0.327334225177765	0.143947929143906	0.18233996629715	0.155854180455208
3.21145987510681	0.316193908452988	0.359140157699585	0.143938228487968	0.18206799030304	0.157238095998764
3.22143959999084	0.329474687576294	0.368174135684967	0.14394973218441	0.182493820786476	0.160249546170235
3.31217169761658	0.351370215415955	0.391557574272156	0.144170626997948	0.182628080248833	0.164130121469498
3.39378309249878	0.340790838003159	0.391907513141632	0.144543796777725	0.183110684156418	0.167737409472466
3.44237470626831	0.345865398645401	0.429151654243469	0.143970116972923	0.18274599313736	0.170235872268677
3.46863389015198	0.345163464546204	0.43549257516861	0.143852859735489	0.182598128914833	0.172271758317947
3.46459221839905	0.35058531165123	0.468912839889526	0.143476471304893	0.182197034358978	0.172480791807175
3.48369646072388	0.375666052103043	0.456872284412384	0.143306478857994	0.181501552462578	0.171788051724434
3.48118543624878	0.395067781209946	0.453763633966446	0.142945781350136	0.181084483861923	0.17021918296814
3.40498876571655	0.417388498783112	0.480720371007919	0.14221678674221	0.180209547281265	0.165394082665443
3.42668461799622	0.403233408927917	0.482952684164047	0.141238987445831	0.179016977548599	0.163134545087814
3.44035339355469	0.39699774980545	0.509117722511292	0.1400535851717	0.177740454673767	0.162450775504112
3.47434043884277	0.408785969018936	0.565735936164856	0.139062821865082	0.176419004797935	0.164832174777985
3.52376747131348	0.434326946735382	0.605288624763489	0.138277962803841	0.175382182002068	0.169421896338463
3.56131196022034	0.453747063875198	0.632399082183838	0.138025835156441	0.174878761172295	0.174056529998779
3.56367754936218	0.478771299123764	0.649787604808807	0.137893661856651	0.173947587609291	0.175891220569611
3.57162022590637	0.506444871425629	0.658367037773132	0.137507930397987	0.173108577728271	0.176414147019386
3.59520268440247	0.546679556369781	0.669539928436279	0.136685848236084	0.171895667910576	0.176890462636948
3.60261964797974	0.593623816967011	0.689905285835266	0.13590033352375	0.170739129185677	0.17814764380455
3.60205960273743	0.604079902172089	0.705073416233063	0.135393097996712	0.169641226530075	0.179618239402771
3.57058143615723	0.620532989501953	0.725333034992218	0.135019108653069	0.168731912970543	0.180520668625832
3.46622490882874	0.631095170974731	0.75277441740036	0.134717926383018	0.168305471539497	0.178051188588142
3.45836067199707	0.617472648620605	0.759571313858032	0.133968710899353	0.167463719844818	0.175977289676666
3.50866484642029	0.632433414459229	0.766977190971375	0.133420512080193	0.166863068938255	0.178094699978828
3.5099720954895	0.668487191200256	0.807941198348999	0.133119568228722	0.166287496685982	0.180280387401581
3.4479923248291	0.674355030059814	0.821860015392303	0.132857128977776	0.166095077991486	0.179194882512093
3.45076942443848	0.683645844459534	0.82542359828949	0.132697641849518	0.165769681334496	0.177699059247971
3.47782349586487	0.671912550926209	0.833543658256531	0.132395550608635	0.165493071079254	0.178340643644333
3.49833559989929	0.682629644870758	0.879595756530762	0.131508156657219	0.164557695388794	0.181018248200417
3.55179572105408	0.677932858467102	0.910328030586243	0.130901783704758	0.163970485329628	0.185758620500565
3.59893321990967	0.698065042495728	0.935292482376099	0.131095051765442	0.163485273718834	0.190977275371552
3.59337282180786	0.730614900588989	0.947208285331726	0.131572514772415	0.163325235247612	0.194231018424034
3.59842705726624	0.764406979084015	0.938424468040466	0.131666928529739	0.162954971194267	0.195724189281464
3.64739346504211	0.799675047397614	0.943743288516998	0.131389126181602	0.162170007824898	0.199050009250641
3.66894102096558	0.820056617259979	0.977921605110168	0.13068488240242	0.161075562238693	0.201938018202782
3.64401626586914	0.845322370529175	1.00276446342468	0.130013510584831	0.160001024603844	0.203440114855766
3.62034511566162	0.857481777667999	1.01431691646576	0.1297976821661	0.159390926361084	0.203630894422531
3.61448407173157	0.872776567935944	1.0332008600235	0.129783809185028	0.159070819616318	0.203864380717278
3.61799216270447	0.877289950847626	1.05231249332428	0.129500493407249	0.158491313457489	0.204423770308495
3.59984064102173	0.872394442558289	1.063924908638	0.129272907972336	0.157722502946854	0.204669088125229
3.55468654632568	0.873825430870056	1.1011164188385	0.128585070371628	0.157454743981361	0.202194154262543
3.56225156784058	0.855628550052643	1.06172251701355	0.129312410950661	0.157783150672913	0.203474894165993
3.51613569259644	0.879978895187378	1.10868978500366	0.128921940922737	0.157776236534119	0.203300938010216
3.49810075759888	0.895495653152466	1.12200272083282	0.129094913601875	0.157359465956688	0.202514156699181
3.51689958572388	0.866136848926544	1.11066579818726	0.129003182053566	0.15795336663723	0.201478719711304
3.57068085670471	0.866269767284393	1.11731231212616	0.12867383658886	0.157815843820572	0.202221736311913
3.64491367340088	0.884313344955444	1.13246774673462	0.128683254122734	0.156922787427902	0.206304654479027
3.65247702598572	0.901908993721008	1.15995383262634	0.128329142928123	0.15667325258255	0.209068775177002
3.64412212371826	0.921162188053131	1.16573929786682	0.128661468625069	0.156222969293594	0.211424425244331
3.65117001533508	0.931006371974945	1.1688380241394	0.128849878907204	0.156064704060555	0.212728053331375
3.64407420158386	0.951977252960205	1.19461417198181	0.128315925598145	0.15491184592247	0.212998479604721
3.64766979217529	0.97553014755249	1.19048810005188	0.127839222550392	0.153779849410057	0.214012458920479
3.62860751152039	1.00127577781677	1.21050333976746	0.127216726541519	0.152832850813866	0.214310050010681
3.61742496490479	1.00571715831757	1.20862996578217	0.127250820398331	0.152023389935493	0.215455621480942
3.60786151885986	1.00117743015289	1.21937215328217	0.127437204122543	0.151260614395142	0.215901702642441
3.60903167724609	0.988245069980621	1.24834990501404	0.1272352039814	0.150669395923615	0.214902475476265
3.61652755737305	0.959674715995789	1.27437806129456	0.127111181616783	0.149805903434753	0.214735746383667
3.60456156730652	0.960647225379944	1.30199229717255	0.127119362354279	0.148725286126137	0.215475007891655
3.60670566558838	0.966788530349731	1.30856430530548	0.127305641770363	0.147944435477257	0.215266451239586
3.57198214530945	0.943192005157471	1.31825792789459	0.127510115504265	0.147144734859467	0.212129727005959
3.51369190216064	0.897362589836121	1.32660102844238	0.127948075532913	0.146287113428116	0.207001179456711
3.52435684204102	0.865757942199707	1.32349252700806	0.127987623214722	0.145614564418793	0.204489722847939
3.55924320220947	0.845984935760498	1.35022056102753	0.128311052918434	0.144587397575378	0.203761667013168
3.62535452842712	0.84249746799469	1.37525248527527	0.128542765974998	0.143070966005325	0.206357941031456
3.63886976242065	0.858162343502045	1.41015362739563	0.128972485661507	0.141537711024284	0.208802849054337
3.64269614219666	0.886938095092773	1.42785692214966	0.129290714859962	0.140078976750374	0.210148856043816
3.634113073349	0.91277152299881	1.4417622089386	0.12933923304081	0.138406336307526	0.211204722523689
3.61883664131165	0.932204604148865	1.44680440425873	0.12935309112072	0.136479094624519	0.212891042232513
3.60497117042542	0.953447043895721	1.47498917579651	0.129157289862633	0.134404897689819	0.215035974979401
3.59118413925171	0.982040822505951	1.49838995933533	0.128985568881035	0.132257893681526	0.217421665787697
3.56325197219849	0.987399578094482	1.51867783069611	0.128861859440804	0.129937261343002	0.220142126083374
3.52515530586243	1.03147602081299	1.54368555545807	0.128644362092018	0.127579256892204	0.222563058137894
3.52172994613647	1.0517235994339	1.57556796073914	0.128743544220924	0.1253791898489	0.225078403949738
3.47095894813538	1.05257880687714	1.59638071060181	0.12835119664669	0.123222164809704	0.224111497402191
3.52264308929443	1.07391786575317	1.61256647109985	0.128036677837372	0.120825164020061	0.227615460753441
3.56537699699402	1.1027375459671	1.64812660217285	0.12747161090374	0.11812349408865	0.233140900731087
3.60687446594238	1.1647709608078	1.67591798305511	0.127079278230667	0.115350380539894	0.24039027094841
3.61011338233948	1.2130469083786	1.70477080345154	0.12725730240345	0.112846568226814	0.246516317129135
3.56852769851685	1.27705109119415	1.72285985946655	0.127834782004356	0.110493712127209	0.250518262386322
3.52810335159302	1.32114636898041	1.72800493240356	0.128516048192978	0.108314983546734	0.253702372312546
3.49729061126709	1.36512398719788	1.75352358818054	0.128587380051613	0.10564224421978	0.256683439016342
3.49770379066467	1.40215337276459	1.78041446208954	0.128455027937889	0.102788977324963	0.259186565876007
3.45787167549133	1.44090521335602	1.8154137134552	0.128343537449837	0.099937379360199	0.259730130434036
3.37801551818848	1.43310129642487	1.84313142299652	0.128311395645142	0.0975287109613419	0.256772696971893
3.39313507080078	1.42318558692932	1.84333860874176	0.127581059932709	0.0950771346688271	0.256992250680923
3.4295859336853	1.43385815620422	1.86844027042389	0.127321556210518	0.092417024075985	0.259686678647995
3.51028394699097	1.43580257892609	1.91142511367798	0.126733496785164	0.0893301665782928	0.264048904180527
3.53243565559387	1.46217346191406	1.95028483867645	0.126524224877357	0.0863284319639206	0.26694318652153
3.54627823829651	1.46804165840149	1.96655917167664	0.126232638955116	0.083426222205162	0.269630402326584
3.50647807121277	1.50472044944763	1.97323644161224	0.12705409526825	0.0809160768985748	0.271694391965866
3.46936106681824	1.51901745796204	1.99486398696899	0.12740433216095	0.0785745531320572	0.273958683013916
3.427241563797	1.52415120601654	2.01751232147217	0.127262383699417	0.0760195404291153	0.275181412696838
3.39613890647888	1.52495384216309	2.03255271911621	0.127425447106361	0.073415607213974	0.276073485612869
3.34831833839417	1.53749358654022	2.03047394752502	0.12809918820858	0.0713956505060196	0.276185601949692
3.26186943054199	1.52953672409058	2.07626962661743	0.127739086747169	0.069100558757782	0.272824943065643
3.30745339393616	1.50740098953247	2.09069561958313	0.127112671732903	0.0663880556821823	0.275785833597183
3.34058880805969	1.54628992080688	2.15775990486145	0.125792130827904	0.0636252164840698	0.281222194433212
3.38552355766296	1.61983335018158	2.19066405296326	0.125205427408218	0.0610397644340992	0.289687246084213
3.39416551589966	1.70208764076233	2.15829038619995	0.12600414454937	0.0597928278148174	0.296392321586609
3.37554669380188	1.75102281570435	2.14418268203735	0.126274332404137	0.0585437938570976	0.301859766244888
3.34629845619202	1.79301595687866	2.14931130409241	0.125322803854942	0.0569000765681267	0.305633455514908
3.31114721298218	1.81751465797424	2.17571067810059	0.122954934835434	0.0542839579284191	0.308338522911072
3.28856468200684	1.84128725528717	2.18997144699097	0.120504185557365	0.0514143109321594	0.30983230471611
3.26001405715942	1.852654337883	2.20357465744019	0.117924734950066	0.0485615618526936	0.310470134019852
3.2566225528717	1.87242364883423	2.19023966789246	0.116617888212204	0.0463685989379883	0.310931622982025
3.25300812721252	1.90046775341034	2.16962146759033	0.116200387477875	0.0448660887777805	0.312520831823349
3.27491283416748	1.90292704105377	2.16169381141663	0.115556865930557	0.0435375198721886	0.315952450037003
3.29128813743591	1.92764151096344	2.18664264678955	0.114178746938705	0.0421004518866539	0.319091498851776
3.31020760536194	1.91767168045044	2.19813346862793	0.112609282135963	0.0405680052936077	0.32150000333786
3.30184388160706	1.93884074687958	2.16982650756836	0.112413473427296	0.0397978648543358	0.322654455900192
3.29785585403442	1.95946383476257	2.14986896514893	0.112444996833801	0.0390935018658638	0.324000418186188
3.29605746269226	1.97444117069244	2.12608456611633	0.113058269023895	0.0388295389711857	0.325474858283997
3.31744050979614	1.94903874397278	2.14484405517578	0.112079329788685	0.0377920530736446	0.326485633850098
3.32281064987183	1.94510757923126	2.15531301498413	0.110960148274899	0.0366886258125305	0.327919006347656
3.30468463897705	1.95099139213562	2.14932465553284	0.110662490129471	0.0361947827041149	0.329206526279449
3.27124905586243	1.97470486164093	2.1330578327179	0.110573373734951	0.0357953645288944	0.330186039209366
3.24439358711243	1.97370266914368	2.13826107978821	0.109930902719498	0.035188801586628	0.330431312322617
3.23055386543274	1.95687282085419	2.16650700569153	0.108339801430702	0.033976998180151	0.330155462026596
3.2092297077179	1.95148324966431	2.14948630332947	0.10757976770401	0.0333686396479607	0.329487532377243
3.20560717582703	1.96313428878784	2.14719915390015	0.107122473418713	0.0327734313905239	0.330461084842682
3.21192121505737	1.99600028991699	2.10942649841309	0.108195073902607	0.0333712697029114	0.333253532648087
3.23514795303345	2.0118932723999	2.09807085990906	0.108757264912128	0.0339960530400276	0.337769091129303
3.25238561630249	2.02812314033508	2.08636116981506	0.109154939651489	0.0347419157624245	0.341298490762711
3.29141235351563	2.01718044281006	2.08698701858521	0.108394637703896	0.034655649214983	0.344466477632523
3.2684326171875	2.05696153640747	2.07903742790222	0.108601301908493	0.0346635989844799	0.345398187637329
3.26896643638611	2.0160984992981	2.07731127738953	0.107449285686016	0.0342051610350609	0.345971882343292
3.18602728843689	2.03596878051758	2.10370802879334	0.107337459921837	0.0339368097484112	0.339902102947235
3.24700522422791	1.95136296749115	2.10643792152405	0.105244763195515	0.0324423275887966	0.337957113981247
3.25597357749939	1.96637547016144	2.12691640853882	0.104120180010796	0.0313465408980846	0.337095260620117
3.28846764564514	1.93826830387115	2.11824727058411	0.103417843580246	0.0306054316461086	0.338473737239838
3.27982330322266	1.98214757442474	2.07097268104553	0.105360276997089	0.0316652730107307	0.34051987528801
3.32018542289734	1.98560905456543	2.07246327400208	0.105594657361507	0.0321998596191406	0.344675660133362
3.32395148277283	2.02656936645508	2.08001852035522	0.105629526078701	0.0325257889926434	0.347199678421021
3.36089873313904	2.00776028633118	2.09961009025574	0.104281820356846	0.0316592566668987	0.348690271377563
3.38177418708801	2.00085687637329	2.09286665916443	0.103749640285969	0.0315569117665291	0.349921375513077
3.37085795402527	2.0315682888031	2.04928088188171	0.105200901627541	0.0324755422770977	0.352335810661316
3.36152338981628	2.05290150642395	1.99869048595428	0.107128016650677	0.0340291783213615	0.355939030647278
3.37976622581482	2.06482553482056	1.99986004829407	0.107348531484604	0.034456055611372	0.359036028385162
3.38889479637146	2.06967329978943	2.02242422103882	0.106383539736271	0.0340848825871944	0.359699964523315
3.36426734924316	2.09672069549561	2.05937790870667	0.105027727782726	0.0327508971095085	0.357490241527557
3.38010454177856	2.02133226394653	2.11144614219666	0.101437516510487	0.0301182400435209	0.353736162185669
3.32365942001343	2.03975296020508	2.1224799156189	0.100595414638519	0.0287463441491127	0.349166989326477
3.33759713172913	1.97559952735901	2.10658717155457	0.0995162278413773	0.0274313222616911	0.347651749849319
3.30955076217651	2.01166772842407	2.08665156364441	0.100325882434845	0.027521388605237	0.348019331693649
3.3318829536438	2.01225090026855	2.09910488128662	0.100143954157829	0.0272429250180721	0.350784838199615
3.35618090629578	2.03238797187805	2.1185622215271	0.0990328043699265	0.0262687485665083	0.353948891162872
3.37862873077393	2.04759836196899	2.1309916973114	0.0975567772984505	0.0250610820949078	0.356320321559906
3.38621211051941	2.06946539878845	2.154057264328	0.0966683924198151	0.0242628436535597	0.359428346157074
3.38487339019775	2.08114695549011	2.13189840316772	0.0971547961235046	0.0242475792765617	0.362717002630234
3.33462238311768	2.09811210632324	2.12672758102417	0.097761407494545	0.0246535055339336	0.362216830253601
3.36317229270935	2.06775617599487	2.11653137207031	0.0971471890807152	0.0239926110953093	0.362009882926941
3.3846869468689	2.06509637832642	2.14043879508972	0.0952592939138412	0.0225911680608988	0.362270325422287
3.38973236083984	2.10197854042053	2.19436812400818	0.093410924077034	0.020786676555872	0.364751487970352
3.37261366844177	2.13822150230408	2.21947550773621	0.0919748097658157	0.0190750733017921	0.368150442838669
3.3311505317688	2.16501069068909	2.24808049201965	0.0906252637505531	0.0174964219331741	0.369711458683014
3.26915788650513	2.20775699615479	2.23780632019043	0.0901326313614845	0.0164704639464617	0.368753552436829
3.26766300201416	2.19112467765808	2.24303960800171	0.0882274657487869	0.014582279138267	0.369256764650345
3.27538681030273	2.20226883888245	2.26970434188843	0.0863574296236038	0.0127336699515581	0.369958400726318
3.31963753700256	2.18382573127747	2.27221059799194	0.0846583172678947	0.0111886505037546	0.372099786996841
3.3392539024353	2.2245569229126	2.25879812240601	0.085071325302124	0.0106637757271528	0.376714289188385
3.34800863265991	2.25947999954224	2.22819542884827	0.0854461863636971	0.0108563434332609	0.382643818855286
3.33395290374756	2.29206109046936	2.22336649894714	0.0859773382544518	0.010918315500021	0.387129068374634
3.34985542297363	2.31419062614441	2.23229289054871	0.0849347934126854	0.0101357568055391	0.39123347401619
3.34037709236145	2.3266921043396	2.24986696243286	0.0834583044052124	0.0084939282387495	0.393968403339386
3.31841850280762	2.34957265853882	2.26586818695068	0.0815581753849983	0.00691278791055083	0.395669221878052
3.29317355155945	2.37278771400452	2.25935745239258	0.0806488394737244	0.00551453186199069	0.397441476583481
3.18559336662292	2.37195777893066	2.24804711341858	0.0805626064538956	0.00489098997786641	0.391177594661713
3.21613907814026	2.34979629516602	2.21917223930359	0.0797205194830894	0.0039818724617362	0.391959607601166
3.2508864402771	2.37334632873535	2.26012539863586	0.077916145324707	0.0023715088609606	0.399080187082291
3.24417495727539	2.41594052314758	2.32097053527832	0.0760381296277046	0.000538884953130037	0.405305296182632
3.19354581832886	2.45541667938232	2.32559752464294	0.0747779533267021	-0.000734561530407518	0.408141881227493
3.13576912879944	2.47388100624084	2.30678725242615	0.0741392001509666	-0.00165850284975022	0.407815158367157
3.09980344772339	2.47054576873779	2.30210971832275	0.0731742680072784	-0.00291955797001719	0.406404912471771
3.09183216094971	2.45982050895691	2.33162999153137	0.0710996985435486	-0.00496495561674237	0.409473985433578
3.0654661655426	2.47148513793945	2.33971428871155	0.0690923631191254	-0.00665990402922034	0.410228669643402
3.04487752914429	2.48474025726318	2.35028076171875	0.0674094781279564	-0.00859650410711765	0.409552425146103
3.00885272026062	2.48857355117798	2.37254977226257	0.0657448172569275	-0.0105582010000944	0.40956175327301
2.97277688980103	2.49777674674988	2.401047706604	0.0633570030331612	-0.0123898796737194	0.409833341836929
2.95751333236694	2.49735116958618	2.43678975105286	0.0612610839307308	-0.0144302183762193	0.409040689468384
2.95014119148254	2.48053431510925	2.44926190376282	0.059120986610651	-0.0167663972824812	0.406963676214218
2.94403886795044	2.48894190788269	2.45762634277344	0.0572323463857174	-0.0184288918972015	0.406319230794907
2.9649612903595	2.48806071281433	2.47721982002258	0.0555291660130024	-0.0203310567885637	0.409329324960709
2.95190691947937	2.48958158493042	2.48656296730042	0.054114755243063	-0.0219000615179539	0.410968363285065
2.94030666351318	2.50130724906921	2.50896239280701	0.052186131477356	-0.0235391966998577	0.412258058786392
2.92881083488464	2.51564574241638	2.52125120162964	0.0504969842731953	-0.024987518787384	0.413678616285324
2.91698169708252	2.5123119354248	2.54913210868835	0.0486779138445854	-0.0268355011940002	0.415136396884918
2.89700150489807	2.52107262611389	2.56875705718994	0.0468125343322754	-0.028366319835186	0.4159836769104
2.88178467750549	2.52341556549072	2.58435273170471	0.0449775904417038	-0.0299015641212463	0.415990471839905
2.87918186187744	2.52992677688599	2.59273767471313	0.043417040258646	-0.0315520577132702	0.415597170591354
2.87863850593567	2.51747035980225	2.60858750343323	0.0418043248355389	-0.0332399755716324	0.415252804756165
2.86038637161255	2.52097654342651	2.62162041664124	0.039993692189455	-0.0348334647715092	0.414930015802383
2.85008263587952	2.52295923233032	2.63928246498108	0.038186427205801	-0.0362221673130989	0.414413392543793
2.85103249549866	2.51506948471069	2.66649150848389	0.0366586372256279	-0.037824634462595	0.413699299097061
2.83806538581848	2.50406765937805	2.68954873085022	0.0350614041090012	-0.0391955077648163	0.41127222776413
2.84707164764404	2.49180364608765	2.71464562416077	0.0331250913441181	-0.0409115105867386	0.412732571363449
2.82784032821655	2.49773359298706	2.74026083946228	0.0314150303602219	-0.0422601029276848	0.4129458963871
2.82697725296021	2.49067497253418	2.75032734870911	0.0299311522394419	-0.0436946526169777	0.412207752466202
2.8164267539978	2.48719239234924	2.76951098442078	0.0284805614501238	-0.0451100505888462	0.411537647247314
2.79470729827881	2.4904477596283	2.79198002815247	0.02683543600142	-0.0463658571243286	0.411255359649658
2.78431129455566	2.49456381797791	2.81018280982971	0.0253566391766071	-0.047354593873024	0.410683155059814
2.78986811637878	2.48281645774841	2.82166337966919	0.0241512097418308	-0.0485796891152859	0.410043835639954
2.78186941146851	2.47576141357422	2.84196972846985	0.0228513423353434	-0.0496178679168224	0.409442365169525
2.78116416931152	2.46834111213684	2.86655449867249	0.0214772541075945	-0.0505735017359257	0.408682495355606
2.79151248931885	2.45824551582336	2.87439465522766	0.0204715561121702	-0.0514073632657528	0.40768501162529
2.78690934181213	2.44931292533875	2.88668727874756	0.0195073131471872	-0.0523249991238117	0.406717330217361
2.78071308135986	2.44533848762512	2.89840388298035	0.0183751601725817	-0.0529141873121262	0.406033009290695
2.78526258468628	2.44508600234985	2.91201591491699	0.0174510162323713	-0.0534829795360565	0.405464291572571
2.78522896766663	2.43518161773682	2.93102955818176	0.016651127487421	-0.0542269088327885	0.404862076044083
2.77536344528198	2.4329469203949	2.93680882453918	0.0156983248889446	-0.0547361709177494	0.404315680265427
2.78650307655334	2.42350506782532	2.94687056541443	0.0148924561217427	-0.0552203133702278	0.403486967086792
2.78776907920837	2.41053915023804	2.96425008773804	0.0141593245789409	-0.0558779314160347	0.402781128883362
2.77920866012573	2.40064787864685	2.98581743240356	0.0132579216733575	-0.0564109496772289	0.402144610881805
2.78347229957581	2.39209175109863	2.99270820617676	0.0124286552891135	-0.056814156472683	0.401255935430527
2.78298377990723	2.37663626670837	3.01792526245117	0.011700339615345	-0.0574990250170231	0.400439292192459
2.78114748001099	2.36569762229919	3.01917958259583	0.010918184183538	-0.0577792935073376	0.399575918912888
2.77937698364258	2.34233570098877	3.04108214378357	0.0103013226762414	-0.0583392381668091	0.399120539426804
2.77658867835999	2.33361744880676	3.06324625015259	0.00944048259407282	-0.0587112158536911	0.398703217506409
2.7791645526886	2.327223777771	3.06417012214661	0.00886245444417	-0.0591277554631233	0.398360371589661
2.78289771080017	2.3172926902771	3.07928323745728	0.00841221027076244	-0.0595504082739353	0.397782951593399
2.78375267982483	2.31829285621643	3.09543943405151	0.00774099165573716	-0.0599399320781231	0.397490113973618
2.78736329078674	2.31586909294128	3.10648560523987	0.0072722053155303	-0.0600901395082474	0.396962940692902
2.79332780838013	2.30191349983215	3.1132390499115	0.00692966626957059	-0.0605602376163006	0.396250605583191
2.78481507301331	2.29843640327454	3.12633800506592	0.00631114467978477	-0.0608117654919624	0.395587801933289
2.79289627075195	2.28713917732239	3.12515187263489	0.00602456415072083	-0.0610789023339748	0.394585758447647
2.78550696372986	2.26698470115662	3.14364647865295	0.00551072601228952	-0.0614685155451298	0.393488854169846
2.77770352363586	2.25526523590088	3.14752960205078	0.00495795533061028	-0.0615971758961678	0.392220437526703
2.7837119102478	2.2338593006134	3.16318535804749	0.00456881988793612	-0.0619543865323067	0.390776872634888
2.77255487442017	2.21696496009827	3.17155981063843	0.00396553426980972	-0.0622738711535931	0.389390915632248
2.78171873092651	2.20443367958069	3.17457056045532	0.00364848412573338	-0.0625806376338005	0.387619853019714
2.77415251731873	2.18462204933167	3.1864607334137	0.00298740970902145	-0.0630861148238182	0.385952681303024
2.77833366394043	2.15954399108887	3.19103336334229	0.00244008679874241	-0.0634599700570107	0.384194225072861
2.77916884422302	2.14732933044434	3.19055724143982	0.00187585782259703	-0.063769206404686	0.382456928491592
2.78198671340942	2.12223315238953	3.19976592063904	0.00148488755803555	-0.0644311159849167	0.380434334278107
2.78233885765076	2.11057305335999	3.20109796524048	0.000708067673258483	-0.0647389367222786	0.378801763057709
2.78879928588867	2.08756041526794	3.20202946662903	0.000264513539150357	-0.0653859302401543	0.377035200595856
2.78717660903931	2.07869148254395	3.22188901901245	-0.000452888372819871	-0.0656783953309059	0.37555930018425
2.8003671169281	2.06609964370728	3.2212131023407	-0.000885430257767439	-0.0664291605353355	0.374119311571121
2.80386018753052	2.0541832447052	3.22748470306396	-0.00151654263027012	-0.0667570903897285	0.372805804014206
2.8032546043396	2.04754257202148	3.23274183273315	-0.00212229322642088	-0.0672367289662361	0.371433973312378
2.82196068763733	2.03049564361572	3.23705911636353	-0.00260843359865248	-0.0678436979651451	0.369821697473526
2.81806302070618	2.01284408569336	3.24585556983948	-0.00328373187221587	-0.0682315230369568	0.368290334939957
2.8329770565033	1.99971961975098	3.25575065612793	-0.00389824062585831	-0.0689637139439583	0.367145091295242
2.84334397315979	1.99088358879089	3.26302027702332	-0.00455204676836729	-0.0693808495998383	0.366231501102448
2.83724784851074	1.98734700679779	3.26233196258545	-0.00509742414578795	-0.0699003413319588	0.365438371896744
2.85081124305725	1.97678744792938	3.27376556396484	-0.00557384826242924	-0.070560410618782	0.364601880311966
2.84966921806335	1.97363305091858	3.26956844329834	-0.00615193182602525	-0.0709509328007698	0.364100068807602
2.84904146194458	1.97234165668488	3.28127002716064	-0.0067028091289103	-0.0715330243110657	0.363729804754257
2.85259461402893	1.96484541893005	3.27792620658875	-0.00723304226994514	-0.0721072554588318	0.363105863332748
2.85454893112183	1.96503162384033	3.27838826179504	-0.0078353201970458	-0.0725982189178467	0.362303555011749
2.86463761329651	1.95816278457642	3.29826092720032	-0.00851290673017502	-0.0733671188354492	0.361774951219559
2.8725004196167	1.95263171195984	3.29676008224487	-0.00902314111590385	-0.0739064514636993	0.361510515213013
2.88971734046936	1.96180510520935	3.29880475997925	-0.00971994549036026	-0.0744736045598984	0.361188739538193
2.91200232505798	1.97272717952728	3.29344940185547	-0.0101882601156831	-0.0749902576208115	0.361166059970856
2.93849802017212	1.97706139087677	3.28820180892944	-0.0104257585480809	-0.0755300968885422	0.361174762248993
2.89155340194702	1.96820712089539	3.31513094902039	-0.0109466407448053	-0.0758145079016685	0.360876083374023
2.8647997379303	1.9340455532074	3.34983491897583	-0.0117757264524698	-0.0760432183742523	0.360795348882675
2.89120674133301	1.89090144634247	3.31802845001221	-0.0120761226862669	-0.0765050277113914	0.361422508955002
2.88775610923767	1.89205658435822	3.31733822822571	-0.0125824213027954	-0.0772708430886269	0.360272794961929
2.87986397743225	1.92163825035095	3.3240077495575	-0.013086742721498	-0.0776193886995316	0.359653770923615
2.91128873825073	1.93659579753876	3.32522749900818	-0.0134407822042704	-0.0780514627695084	0.360491961240768
2.93075704574585	1.93746757507324	3.33300685882568	-0.0139651894569397	-0.0784530118107796	0.361162304878235
2.93699645996094	1.94507050514221	3.34062552452087	-0.0143629601225257	-0.0789181292057037	0.361066818237305
2.93812656402588	1.9274674654007	3.32274436950684	-0.0148747116327286	-0.079364225268364	0.360447287559509
2.93114733695984	1.91700124740601	3.32634925842285	-0.015266103670001	-0.0798016563057899	0.359651893377304
2.92600512504578	1.90485668182373	3.32349109649658	-0.0157261677086353	-0.079939603805542	0.359067529439926
2.9254367351532	1.90635538101196	3.32528185844421	-0.0160129498690367	-0.0799678415060043	0.359123229980469
2.94475531578064	1.9095995426178	3.31825184822083	-0.0160264726728201	-0.0797163620591164	0.359702467918396
2.95496320724487	1.93156898021698	3.29798913002014	-0.0154256727546453	-0.0788456127047539	0.360288381576538
2.95508766174316	1.95157206058502	3.27084708213806	-0.0146954040974379	-0.077194020152092	0.361024916172028
2.95414543151855	1.95875263214111	3.23014855384827	-0.0131539003923535	-0.0748551413416862	0.361964583396912
2.92820620536804	1.9713089466095	3.1552472114563	-0.0105554461479187	-0.070919431746006	0.361512273550034
2.71484184265137	2.00276041030884	2.97060751914978	-0.00224385922774673	-0.0611924007534981	0.353300422430038
2.78385162353516	1.51746010780334	2.97814226150513	-0.00226585869677365	-0.0558528602123261	0.337440967559814
3.03949403762817	1.4866179227829	3.39603853225708	-0.0112405605614185	-0.0616563856601715	0.356575131416321
3.2040696144104	1.6318154335022	3.3791172504425	-0.0131483236327767	-0.0619920641183853	0.364107370376587
3.27549195289612	1.71513700485229	3.35228276252747	-0.0121191032230854	-0.0669358819723129	0.360425055027008
3.08263850212097	1.75543069839478	3.21255874633789	-0.0100422147661448	-0.067124605178833	0.346479892730713
3.16053771972656	1.61232388019562	3.20257544517517	-0.0140243927016854	-0.0719577521085739	0.342847734689713
3.12863492965698	1.62430799007416	3.27223896980286	-0.0167359095066786	-0.0748348906636238	0.339108794927597
3.15257453918457	1.69303202629089	3.24991464614868	-0.0182281099259853	-0.0776298046112061	0.339664697647095
3.09491419792175	1.7621021270752	3.30871915817261	-0.0200566854327917	-0.080759234726429	0.34173521399498
3.06087112426758	1.78088450431824	3.28511047363281	-0.0209714807569981	-0.0821618661284447	0.3460893034935
3.03219079971313	1.78951025009155	3.34977126121521	-0.02326874807477	-0.0848049819469452	0.351396769285202
3.01555943489075	1.80953502655029	3.37776350975037	-0.0246347486972809	-0.0865825191140175	0.356590688228607
3.06165194511414	1.82181668281555	3.3779730796814	-0.025989631190896	-0.0887709334492683	0.362630754709244
3.05204677581787	1.88527405261993	3.39506983757019	-0.0268565695732832	-0.0908273532986641	0.367030918598175
3.0903434753418	1.93603229522705	3.41324996948242	-0.0276820883154869	-0.0932398363947868	0.370849251747131
3.09402632713318	1.97309339046478	3.43039298057556	-0.0286681111901999	-0.0950458869338036	0.372896701097488
3.09001111984253	1.98671162128448	3.44512581825256	-0.0295533109456301	-0.0968344807624817	0.373526632785797
3.09493136405945	2.00248599052429	3.45503091812134	-0.0305329654365778	-0.0980650335550308	0.373189657926559
3.09557747840881	2.00316762924194	3.50160598754883	-0.0317104831337929	-0.0997138023376465	0.372245758771896
3.1102499961853	1.97513687610626	3.51784491539001	-0.0327284783124924	-0.100961916148663	0.371138840913773
3.11838126182556	1.94331347942352	3.51869320869446	-0.0336397103965282	-0.101825200021267	0.369423359632492
3.12293171882629	1.91768312454224	3.52049779891968	-0.0341147631406784	-0.102593705058098	0.367096424102783
3.13685989379883	1.91777491569519	3.50452876091003	-0.0339607335627079	-0.10274413973093	0.36436939239502
3.14953637123108	1.87093067169189	3.50450277328491	-0.0348071940243244	-0.102299734950066	0.362672865390778
3.2253749370575	1.80202054977417	3.5641233921051	-0.037051685154438	-0.104254215955734	0.363277763128281
3.20177531242371	1.81129324436188	3.6076283454895	-0.038004532456398	-0.104726195335388	0.36074423789978
3.21929287910461	1.78843581676483	3.64244294166565	-0.0389212407171726	-0.106133475899696	0.35878050327301
3.19016313552856	1.78297960758209	3.61407113075256	-0.0386111624538898	-0.105323813855648	0.355984151363373
3.11754035949707	1.74701237678528	3.64223265647888	-0.0374471396207809	-0.100401006639004	0.350257307291031
2.1924729347229	2.0264892578125	3.62543535232544	-0.0348381660878658	-0.0623189769685268	0.33279013633728
3.51486253738403	0.740650236606598	2.45575284957886	-0.0538094155490398	-0.0838750600814819	0.357484996318817
2.73624038696289	1.75819146633148	2.90990352630615	-0.0357258133590221	-0.0507517941296101	0.356382668018341
3.7299792766571	1.736736536026	3.33085894584656	-0.0397990010678768	-0.0812713280320168	0.373234838247299
3.24427008628845	1.98278367519379	3.43004155158997	-0.0331881754100323	-0.0783850625157356	0.354382365942001
3.54689764976501	1.66539263725281	3.42175054550171	-0.0387208200991154	-0.0895214825868607	0.354886382818222
3.29225397109985	1.78724563121796	3.40829682350159	-0.0380671173334122	-0.088390164077282	0.352726578712463
3.45370149612427	1.61893427371979	3.49495482444763	-0.0426328368484974	-0.0956135392189026	0.355530887842178
3.31225609779358	1.73483967781067	3.51575827598572	-0.0402366183698177	-0.0965277254581451	0.351783633232117
3.40372037887573	1.6027911901474	3.53576803207397	-0.042827021330595	-0.103041984140873	0.34985762834549
3.33615374565125	1.64882826805115	3.58491706848145	-0.0414282605051994	-0.106658026576042	0.346419662237167
3.39534831047058	1.60721063613892	3.63133001327515	-0.0421805009245873	-0.112114578485489	0.346243590116501
3.3591992855072	1.58648681640625	3.64784216880798	-0.041188545525074	-0.115376330912113	0.344860881567001
3.35890960693359	1.58825135231018	3.74097418785095	-0.0416272170841694	-0.119595661759377	0.344906330108643
3.43070888519287	1.59953141212463	3.78295397758484	-0.0417378321290016	-0.122944220900536	0.347841024398804
3.48170781135559	1.6224958896637	3.83202433586121	-0.042312279343605	-0.126566410064697	0.349945217370987
3.49582839012146	1.64097225666046	3.89024209976196	-0.0426660217344761	-0.129079267382622	0.350502550601959
3.55441355705261	1.63989388942719	3.90847373008728	-0.0426028072834015	-0.131590187549591	0.350726336240768
3.58339357376099	1.64553034305573	3.930739402771	-0.0425199642777443	-0.133644640445709	0.349617093801498
3.5828914642334	1.64329969882965	3.96510696411133	-0.0423871874809265	-0.135105431079865	0.346920818090439
3.57288861274719	1.62552320957184	4.00051927566528	-0.0423896349966526	-0.136297732591629	0.344089239835739
3.59388875961304	1.59737157821655	4.01676559448242	-0.0425751879811287	-0.137238845229149	0.342047363519669
3.61186599731445	1.57171511650085	4.03193044662476	-0.0427720099687576	-0.13809934258461	0.339808136224747
3.60513377189636	1.54675912857056	4.06236362457275	-0.0431868769228458	-0.138772577047348	0.336678504943848
3.62028288841248	1.51005780696869	4.0718469619751	-0.04351557046175	-0.13914193212986	0.333653777837753
3.67286729812622	1.47015511989594	4.08412313461304	-0.0439482443034649	-0.13988371193409	0.330819845199585
3.70241475105286	1.45028972625732	4.11556720733643	-0.0439755357801914	-0.140423431992531	0.327166497707367
3.72727417945862	1.42512822151184	4.13876581192017	-0.0441402792930603	-0.140945568680763	0.323370337486267
3.75389742851257	1.39609706401825	4.15078639984131	-0.0443069525063038	-0.141300141811371	0.31998285651207
[truncated: 10,463 more rows]
