# Supplementary material for: Identification of Haptic Based Guiding Using Hard Reins
Source: PLoS One. 2015 Jul 22;10(7):e0132020. doi: 10.1371/journal.pone.0132020 (PMC4511788; doi:10.1371/journal.pone.0132020)
Supplement: S6 File — (ZIP) [file pone.0132020.s006.zip › Exp2_ForceData2/Subject7/path2/T6.csv]

Force X (N)	Force Y (N)	Force Z (N)	Torque X (N-m)	Torque Y (N-m)	Torque Z (N-m)	Frequency = 10000	Averaging Level = 16	F/T Serial Number = FT11772	Time Started = 19/12/2012 13:02:16
1.30390238761902	-0.813833832740784	-3.3767249584198	0.156919121742249	0.401601999998093	0.00586411310359836
1.30220341682434	-0.81472510099411	-3.3725574016571	0.157043516635895	0.401876628398895	0.00578790670260787
1.30455982685089	-0.811294794082642	-3.37661147117615	0.157081782817841	0.401918768882751	0.00571964401751757
1.30614387989044	-0.815913856029511	-3.37840104103088	0.157068759202957	0.402238726615906	0.00572595093399286
1.29936826229095	-0.816816985607147	-3.38344526290894	0.157315582036972	0.402402698993683	0.00568389054387808
1.30629074573517	-0.812477171421051	-3.38091731071472	0.157381445169449	0.402425587177277	0.0056642284616828
1.30273008346558	-0.819129228591919	-3.38271903991699	0.157509118318558	0.402745068073273	0.00567034818232059
1.30252242088318	-0.816027760505676	-3.38781309127808	0.157638639211655	0.402786552906036	0.0056560942903161
1.29830753803253	-0.814475893974304	-3.38955354690552	0.157702818512917	0.402920126914978	0.00563181145116687
1.30502235889435	-0.81213253736496	-3.39209246635437	0.15778423845768	0.403105795383453	0.00562148028984666
1.29808437824249	-0.81952691078186	-3.39484906196594	0.157908633351326	0.403197199106216	0.00570336263626814
1.29706847667694	-0.813216209411621	-3.39311051368713	0.15803524851799	0.403179466724396	0.00572096463292837
1.30049264431	-0.813715219497681	-3.38973736763	0.1580570936203	0.403327643871307	0.00570580083876848
1.3007401227951	-0.81225460767746	-3.39198017120361	0.158129543066025	0.403391420841217	0.00585619173943996
1.29474151134491	-0.813454687595367	-3.39806199073792	0.158217534422874	0.40343177318573	0.00592562835663557
1.29818642139435	-0.809066295623779	-3.39045858383179	0.158256262540817	0.403454720973969	0.00614018458873034
1.29547572135925	-0.80790650844574	-3.39198184013367	0.15831658244133	0.403494417667389	0.00631276797503233
1.296217918396	-0.807555735111237	-3.39447379112244	0.158428832888603	0.403510719537735	0.0064612072892487
1.29047214984894	-0.804688096046448	-3.39295029640198	0.158404424786568	0.403630286455154	0.00659425649791956
1.29183721542358	-0.801287651062012	-3.39565825462341	0.158508747816086	0.403668463230133	0.00678154779598117
1.28738760948181	-0.80019336938858	-3.39452314376831	0.15862138569355	0.403633624315262	0.00688380608335137
1.28458178043365	-0.797795653343201	-3.39498710632324	0.158623248338699	0.403787642717361	0.00700616929680109
1.28279423713684	-0.797445833683014	-3.3938992023468	0.158703401684761	0.403690785169601	0.00707458890974522
1.27946269512177	-0.793299734592438	-3.39535546302795	0.158702820539474	0.403777033090591	0.00711594289168715
1.27658259868622	-0.794514417648315	-3.39587879180908	0.158731400966644	0.403788566589355	0.00717884860932827
1.27312791347504	-0.791077613830566	-3.39680123329163	0.158794462680817	0.403789639472961	0.00718024000525475
1.27179753780365	-0.784451842308044	-3.39478421211243	0.158892303705215	0.403813242912292	0.00722506130114198
1.26669609546661	-0.78839784860611	-3.39583945274353	0.158882811665535	0.403807103633881	0.00728977471590042
1.2612270116806	-0.785592079162598	-3.39494752883911	0.159017562866211	0.403760313987732	0.00739625608548522
1.25710427761078	-0.781347513198853	-3.39784812927246	0.159024491906166	0.403823852539063	0.00748023251071572
1.25747418403625	-0.775651574134827	-3.39941811561584	0.15898934006691	0.403843462467194	0.00765090901404619
1.24822235107422	-0.778572916984558	-3.39898490905762	0.159100696444511	0.403808236122131	0.007764657959342
1.25022208690643	-0.769194304943085	-3.39195275306702	0.159081324934959	0.403825789690018	0.00788043159991503
1.24474108219147	-0.773025691509247	-3.39633703231812	0.159112945199013	0.403820782899857	0.0080444598570466
1.23739457130432	-0.767813265323639	-3.39847779273987	0.1590506285429	0.403879046440125	0.00815593544393778
1.23616778850555	-0.764721035957336	-3.39492440223694	0.159220859408379	0.40389695763588	0.00823428481817245
1.23133981227875	-0.760347068309784	-3.39852738380432	0.15919341146946	0.403766393661499	0.00826991721987724
1.23031198978424	-0.760786235332489	-3.39301562309265	0.159135684370995	0.403917074203491	0.00832157023251057
1.2204784154892	-0.761209487915039	-3.39776730537415	0.159135758876801	0.403840035200119	0.0083506116643548
1.22082269191742	-0.755345344543457	-3.39117360115051	0.159198671579361	0.403834879398346	0.00845114421099424
1.21068847179413	-0.757565259933472	-3.39368104934692	0.159231007099152	0.40377089381218	0.00838830415159464
1.21329474449158	-0.74626886844635	-3.39441561698914	0.159191474318504	0.403764545917511	0.0084745567291975
1.20568871498108	-0.751270830631256	-3.3958683013916	0.159290432929993	0.403772503137589	0.00859400257468224
1.2062394618988	-0.745819509029388	-3.39042568206787	0.1591467410326	0.403734415769577	0.00865859072655439
1.1987920999527	-0.744944751262665	-3.39062476158142	0.159253224730492	0.403805166482925	0.00883465632796288
1.19332230091095	-0.738452553749084	-3.3929398059845	0.159272104501724	0.403599977493286	0.00893690623342991
1.19562602043152	-0.734502971172333	-3.38978958129883	0.159234926104546	0.403703778982162	0.00910186395049095
1.18737101554871	-0.733490109443665	-3.39192342758179	0.159322038292885	0.403649121522903	0.00926687009632587
1.18412053585052	-0.730912327766418	-3.38736128807068	0.159239023923874	0.403535604476929	0.00945319049060345
1.1871896982193	-0.724684059619904	-3.38638257980347	0.159272477030754	0.403622418642044	0.00968397688120604
1.17851614952087	-0.72706151008606	-3.39242911338806	0.159345164895058	0.403528034687042	0.00991436094045639
1.18146896362305	-0.718330800533295	-3.38746809959412	0.159273117780685	0.403555780649185	0.010047223418951
1.17493867874146	-0.720368981361389	-3.39125227928162	0.159369811415672	0.403586864471436	0.0102329710498452
1.17265152931213	-0.713236629962921	-3.38311386108398	0.159371927380562	0.403422743082047	0.0103393215686083
1.17331027984619	-0.715503513813019	-3.38295555114746	0.159292683005333	0.403532147407532	0.0105421133339405
1.16678512096405	-0.711815714836121	-3.38600158691406	0.159372732043266	0.403435200452805	0.0107207512483001
1.16933166980743	-0.707617342472076	-3.38620591163635	0.159367218613625	0.403483361005783	0.0108053227886558
1.16713666915894	-0.709912896156311	-3.38382530212402	0.159397199749947	0.403384685516357	0.0109763899818063
1.16401851177216	-0.705137073993683	-3.38815355300903	0.159333109855652	0.403500527143478	0.0110785830765963
1.16614043712616	-0.703432261943817	-3.37960028648376	0.159470066428185	0.403525084257126	0.0112133473157883
1.15772008895874	-0.704810261726379	-3.3865602016449	0.159440755844116	0.403428703546524	0.0113459210842848
1.15982532501221	-0.699715554714203	-3.38073229789734	0.15940697491169	0.403461158275604	0.0114531153813004
1.16001081466675	-0.702936708927155	-3.38559436798096	0.159469038248062	0.403455793857574	0.0115009481087327
1.15662753582001	-0.700182020664215	-3.38100552558899	0.159510567784309	0.403465420007706	0.0116042420268059
1.15453231334686	-0.699040651321411	-3.37943625450134	0.159383773803711	0.403414130210876	0.0115755638107657
1.15538489818573	-0.698760390281677	-3.38353824615479	0.159463912248611	0.403484404087067	0.011604473926127
1.1525285243988	-0.700882494449615	-3.38281893730164	0.159447863698006	0.403438329696655	0.011601141653955
1.14793491363525	-0.699969530105591	-3.38647437095642	0.159445568919182	0.4034343957901	0.0115461638197303
1.1505012512207	-0.695991694927216	-3.38159823417664	0.159404262900352	0.403539329767227	0.0115528954192996
1.14450657367706	-0.701538026332855	-3.3836669921875	0.159495398402214	0.403558284044266	0.0115243792533875
1.14522659778595	-0.698189616203308	-3.38148474693298	0.159499004483223	0.403384506702423	0.0114700840786099
1.14629638195038	-0.697276175022125	-3.37937593460083	0.15939000248909	0.40353387594223	0.0115444902330637
1.14276611804962	-0.698816359043121	-3.38855171203613	0.159465834498405	0.403529942035675	0.0115559240803123
1.14465999603271	-0.700526177883148	-3.38160872459412	0.159347236156464	0.403348177671433	0.011576103977859
1.14521598815918	-0.701314032077789	-3.37747406959534	0.159347653388977	0.403508722782135	0.0116015793755651
1.14451968669891	-0.702050864696503	-3.37830257415771	0.159408941864967	0.403437256813049	0.0116588063538074
1.14086759090424	-0.699913084506989	-3.37839221954346	0.159322127699852	0.403407245874405	0.0116921337321401
1.14220035076141	-0.700433671474457	-3.38048028945923	0.159416630864143	0.403454661369324	0.0117985662072897
1.14180386066437	-0.698081135749817	-3.38015556335449	0.159345299005508	0.403252333402634	0.0117245893925428
1.14310228824615	-0.701131045818329	-3.37680697441101	0.159379333257675	0.403396606445313	0.0118109919130802
1.13562202453613	-0.703286290168762	-3.37763833999634	0.159381851553917	0.40326514840126	0.0119100511074066
1.14202761650085	-0.693962454795837	-3.3809494972229	0.159390822052956	0.403288543224335	0.0120326410979033
1.14051103591919	-0.701532065868378	-3.37748336791992	0.159372895956039	0.403178423643112	0.012118156068027
1.13692843914032	-0.696153581142426	-3.37247323989868	0.159371256828308	0.40314707159996	0.0122267985716462
1.13506066799164	-0.698355674743652	-3.37553882598877	0.159389287233353	0.403007537126541	0.0123229306191206
1.1362292766571	-0.697916150093079	-3.37658405303955	0.159374043345451	0.402894228696823	0.0123689696192741
1.13637185096741	-0.698281288146973	-3.37617611885071	0.159330531954765	0.402841031551361	0.012496436946094
1.13466835021973	-0.699330568313599	-3.37357091903687	0.159293740987778	0.402748078107834	0.0126520777121186
1.13410341739655	-0.696756780147552	-3.37596559524536	0.159312978386879	0.402544736862183	0.0126927075907588
1.13757193088531	-0.697618544101715	-3.36933541297913	0.159179374575615	0.402519404888153	0.0127986734732985
1.12996315956116	-0.700617730617523	-3.37365818023682	0.159271016716957	0.402488768100739	0.0128759201616049
1.1330943107605	-0.693265795707703	-3.36754941940308	0.159265980124474	0.402283132076263	0.0129645643755794
1.13312709331512	-0.698164224624634	-3.36087274551392	0.159298107028008	0.402147620916367	0.0129739455878735
1.12951910495758	-0.696973323822021	-3.36520719528198	0.159194737672806	0.402031183242798	0.0130223790183663
1.13189148902893	-0.697103440761566	-3.36651396751404	0.159275248646736	0.40208426117897	0.013074979186058
1.12589466571808	-0.699058294296265	-3.36966776847839	0.159342899918556	0.401814758777618	0.0131131988018751
1.12784671783447	-0.696024656295776	-3.36535906791687	0.159309610724449	0.401871562004089	0.0131685258820653
1.12405288219452	-0.699764013290405	-3.3671658039093	0.159402281045914	0.401745855808258	0.0132493888959289
1.12979853153229	-0.695935845375061	-3.36564421653748	0.159327730536461	0.401603877544403	0.01335668284446
1.12294185161591	-0.700960636138916	-3.36669445037842	0.159453198313713	0.401667594909668	0.0134725496172905
1.11868059635162	-0.695103168487549	-3.3613018989563	0.159464597702026	0.401502281427383	0.0135759580880404
1.12695121765137	-0.695850491523743	-3.3619384765625	0.159445345401764	0.40145668387413	0.0136523377150297
1.11933779716492	-0.701153039932251	-3.37034797668457	0.159513145685196	0.401414662599564	0.0138370105996728
1.11726725101471	-0.698231756687164	-3.35478711128235	0.159473553299904	0.401298850774765	0.0139696532860398
1.12311351299286	-0.696114242076874	-3.36381769180298	0.159593507647514	0.40127569437027	0.0141143491491675
1.11641335487366	-0.697400510311127	-3.36592841148376	0.159601449966431	0.401046544313431	0.0142536843195558
1.12385654449463	-0.694626033306122	-3.36304998397827	0.159568667411804	0.401030480861664	0.014431806281209
1.11812949180603	-0.699195325374603	-3.36513543128967	0.159706577658653	0.400986105203629	0.0146207828074694
1.12228548526764	-0.694981575012207	-3.36102318763733	0.159733444452286	0.400778740644455	0.0148109849542379
1.12065327167511	-0.695849180221558	-3.3615882396698	0.159727647900581	0.400789797306061	0.015006436035037
1.11809480190277	-0.696647942066193	-3.35860109329224	0.159872829914093	0.400727927684784	0.0152396643534303
1.11794257164001	-0.696370959281921	-3.36017417907715	0.159849464893341	0.400514185428619	0.015369045548141
1.12269377708435	-0.694419205188751	-3.36144852638245	0.159850895404816	0.400468975305557	0.0156337544322014
1.12064468860626	-0.69802051782608	-3.35636687278748	0.159986242651939	0.400388985872269	0.0157950855791569
1.12026345729828	-0.691876828670502	-3.35347318649292	0.159957975149155	0.400261223316193	0.0159656517207623
1.11489641666412	-0.697636008262634	-3.36352467536926	0.160021960735321	0.400308221578598	0.0162061396986246
1.11949026584625	-0.693833947181702	-3.35504722595215	0.160023510456085	0.40017494559288	0.0162663832306862
1.12157464027405	-0.694676220417023	-3.35841202735901	0.16010095179081	0.400192469358444	0.0163757558912039
1.1164642572403	-0.694283962249756	-3.35348892211914	0.160171344876289	0.400099277496338	0.0165570955723524
1.11962223052979	-0.698280930519104	-3.35875582695007	0.160170674324036	0.399996936321259	0.0166174322366714
1.11963629722595	-0.697676062583923	-3.35816621780396	0.160160109400749	0.399935096502304	0.0167558453977108
1.12308061122894	-0.698798060417175	-3.35778832435608	0.160274729132652	0.399937629699707	0.0168159827589989
1.12198722362518	-0.701847791671753	-3.35319828987122	0.160338997840881	0.399849265813828	0.0168968085199595
1.11798429489136	-0.700585544109344	-3.35943841934204	0.160482704639435	0.39980348944664	0.0169464014470577
1.12285840511322	-0.698655307292938	-3.35457515716553	0.160461246967316	0.399717450141907	0.0169787835329771
1.12346816062927	-0.705062627792358	-3.35821747779846	0.160453483462334	0.399782836437225	0.0170479957014322
1.11763846874237	-0.705221474170685	-3.35671067237854	0.160548239946365	0.399612367153168	0.0170773733407259
1.1230890750885	-0.703356087207794	-3.35485982894897	0.160620361566544	0.399617105722427	0.017152089625597
1.11688160896301	-0.707952499389648	-3.35686540603638	0.160666406154633	0.399488121271133	0.0171776693314314
1.12119793891907	-0.706910908222198	-3.34977960586548	0.160642772912979	0.399511814117432	0.0172410905361176
1.11932492256165	-0.712203800678253	-3.34966206550598	0.160794243216515	0.399280339479446	0.0173750538378954
1.11726176738739	-0.708312749862671	-3.34943270683289	0.160718902945518	0.399269968271255	0.0173695310950279
1.12192869186401	-0.710175573825836	-3.35130524635315	0.160750642418861	0.399181485176086	0.0174727775156498
1.11651182174683	-0.716504335403442	-3.35130667686462	0.160759538412094	0.399054229259491	0.0175186358392239
1.11288619041443	-0.71173220872879	-3.34852337837219	0.160792365670204	0.398847877979279	0.0176002234220505
1.11959457397461	-0.71107280254364	-3.3464732170105	0.160833120346069	0.39880046248436	0.0176469832658768
1.11751055717468	-0.712598562240601	-3.34805345535278	0.160787984728813	0.398607432842255	0.0177039857953787
1.1154522895813	-0.712486326694489	-3.34321999549866	0.160900205373764	0.398615300655365	0.0178609695285559
1.11970818042755	-0.714810132980347	-3.35035371780396	0.160826504230499	0.398462444543839	0.017958153039217
1.11774325370789	-0.720865845680237	-3.34889221191406	0.160878419876099	0.398311525583267	0.0180486254394054
1.11744356155396	-0.716275274753571	-3.34412002563477	0.160899087786675	0.398217797279358	0.0181906409561634
1.12089991569519	-0.717003464698792	-3.34637951850891	0.160992980003357	0.398132532835007	0.0183716751635075
1.11553454399109	-0.719525218009949	-3.34771299362183	0.161035254597664	0.39798429608345	0.018458180129528
1.1166718006134	-0.716489911079407	-3.34471225738525	0.161019012331963	0.398004561662674	0.0186747703701258
1.11470258235931	-0.718494117259979	-3.3462450504303	0.161132305860519	0.397980988025665	0.0188473034650087
1.11445248126984	-0.717524230480194	-3.341717004776	0.161191448569298	0.397810310125351	0.0189520847052336
1.11705350875854	-0.71995747089386	-3.33935284614563	0.16120807826519	0.397877633571625	0.0191264525055885
1.10932302474976	-0.720859944820404	-3.34065556526184	0.161321297287941	0.397784024477005	0.0192760415375233
1.11769437789917	-0.719385206699371	-3.34386801719666	0.16130767762661	0.397811353206635	0.0193728841841221
1.10857820510864	-0.726441502571106	-3.34578013420105	0.161365196108818	0.397792488336563	0.0193960964679718
1.11411380767822	-0.72242259979248	-3.34052157402039	0.16143923997879	0.397882133722305	0.0194803979247808
1.10947406291962	-0.728058278560638	-3.34630107879639	0.161546111106873	0.397827684879303	0.0195987075567245
1.11585819721222	-0.724081516265869	-3.34104776382446	0.161598190665245	0.397907644510269	0.0196729991585016
1.10825741291046	-0.72710245847702	-3.35015845298767	0.161744266748428	0.397909998893738	0.0197177994996309
1.11267399787903	-0.726734578609467	-3.34669351577759	0.16174142062664	0.397940009832382	0.0197997894138098
1.11337888240814	-0.730829119682312	-3.34679055213928	0.16181269288063	0.398079425096512	0.0198716707527637
1.10798978805542	-0.732599377632141	-3.3482358455658	0.161918789148331	0.398054003715515	0.0199038088321686
1.1106766462326	-0.733575105667114	-3.35025644302368	0.161951407790184	0.398084074258804	0.0198621563613415
1.11176800727844	-0.736742198467255	-3.34836173057556	0.162048503756523	0.398200124502182	0.019855260848999
1.10692167282104	-0.739896655082703	-3.35046124458313	0.162070125341415	0.398167252540588	0.0198096092790365
1.11170494556427	-0.7373868227005	-3.35429191589355	0.162193715572357	0.398274421691895	0.0198133531957865
1.1096031665802	-0.744776964187622	-3.34461617469788	0.162235781550407	0.398309409618378	0.0197470393031836
1.10995483398438	-0.747025012969971	-3.34656119346619	0.162162065505981	0.398276388645172	0.0196585897356272
1.11054515838623	-0.747297883033752	-3.34971070289612	0.16232131421566	0.3983433842659	0.0196378324180841
1.11214780807495	-0.752834379673004	-3.34421420097351	0.162367656826973	0.398141860961914	0.0195843111723661
1.10902607440948	-0.75485360622406	-3.34932541847229	0.162390545010567	0.398257553577423	0.0195395648479462
1.11260330677032	-0.754102289676666	-3.34732627868652	0.162436813116074	0.39809650182724	0.0195349641144276
1.11370372772217	-0.758491635322571	-3.35302543640137	0.162425264716148	0.398027986288071	0.0195479243993759
1.11588287353516	-0.760469615459442	-3.3468542098999	0.162416353821754	0.398002624511719	0.019513837993145
1.10757768154144	-0.762474834918976	-3.35126352310181	0.16254086792469	0.397979736328125	0.0195509865880013
1.11661112308502	-0.76033753156662	-3.34754824638367	0.162525460124016	0.397803783416748	0.0195879619568586
1.11537408828735	-0.768166720867157	-3.34234595298767	0.162533119320869	0.397621333599091	0.0195505749434233
1.11615931987762	-0.76664924621582	-3.33748984336853	0.16255646944046	0.397583037614822	0.0195483844727278
1.11262989044189	-0.7689488530159	-3.34123826026917	0.162605062127113	0.397441297769547	0.0196151565760374
1.1135573387146	-0.769359767436981	-3.34211707115173	0.1625916659832	0.397251904010773	0.0196170657873154
1.1175776720047	-0.775477588176727	-3.34654259681702	0.162679597735405	0.397175550460815	0.0197009183466434
1.11360824108124	-0.774051785469055	-3.3416473865509	0.162644729018211	0.397098392248154	0.0198151543736458
1.11694252490997	-0.774535596370697	-3.34092330932617	0.162656962871552	0.397044330835342	0.0199286229908466
1.11506342887878	-0.779329776763916	-3.34210681915283	0.162776961922646	0.396870613098145	0.0200278256088495
1.11863780021667	-0.776025474071503	-3.33239507675171	0.162706300616264	0.396765112876892	0.0201473273336887
1.11566877365112	-0.781803250312805	-3.34196352958679	0.162802994251251	0.396707743406296	0.0203252509236336
1.1179701089859	-0.777238428592682	-3.34270262718201	0.162860900163651	0.396689087152481	0.0203799027949572
1.11479794979095	-0.781903803348541	-3.34319400787354	0.163066700100899	0.396688640117645	0.0205413810908794
1.11485922336578	-0.778926908969879	-3.33387064933777	0.163027301430702	0.396484553813934	0.0206844825297594
1.11527299880981	-0.782025992870331	-3.34160161018372	0.163086429238319	0.396616876125336	0.0208141356706619
1.11380314826965	-0.786132395267487	-3.33890604972839	0.163276985287666	0.396513253450394	0.0209882911294699
1.11036038398743	-0.786243557929993	-3.33777189254761	0.163315787911415	0.396400570869446	0.021041976287961
1.11653900146484	-0.786258637905121	-3.33864736557007	0.163364320993423	0.396509528160095	0.0211122464388609
1.11122620105743	-0.790615916252136	-3.34405899047852	0.163506537675858	0.396372854709625	0.0212295949459076
1.11031830310822	-0.789742588996887	-3.34129953384399	0.16358494758606	0.396393984556198	0.021265709772706
1.11425757408142	-0.792136549949646	-3.34011769294739	0.163746997714043	0.396409302949905	0.0213020294904709
1.11257684230804	-0.794453024864197	-3.3387405872345	0.163723766803741	0.396315306425095	0.0213234387338161
1.1110771894455	-0.795315980911255	-3.3379054069519	0.163820713758469	0.396292120218277	0.0213494244962931
1.11377096176147	-0.796074569225311	-3.34487342834473	0.163883462548256	0.396156668663025	0.0213343277573586
1.1110303401947	-0.801093876361847	-3.34007048606873	0.163937464356422	0.39605250954628	0.0213609151542187
1.10972833633423	-0.799949109554291	-3.33794856071472	0.163935407996178	0.396009474992752	0.0213556420058012
1.11000728607178	-0.806328594684601	-3.33871150016785	0.16401994228363	0.39598336815834	0.021403007209301
1.1060551404953	-0.804288506507874	-3.33663821220398	0.164086580276489	0.39574533700943	0.0214165225625038
1.11083626747131	-0.808196306228638	-3.33146953582764	0.16398698091507	0.395814210176468	0.02153230458498
1.10443580150604	-0.808565497398376	-3.33245921134949	0.164051532745361	0.395533889532089	0.0216062143445015
1.10638904571533	-0.808472037315369	-3.34096336364746	0.16408234834671	0.395537614822388	0.0216946210712194
1.10284388065338	-0.807219684123993	-3.33989143371582	0.16412079334259	0.395242840051651	0.0217411275953054
1.10543990135193	-0.809965670108795	-3.33519244194031	0.164031967520714	0.395241916179657	0.0218355804681778
1.10197162628174	-0.811911880970001	-3.33872723579407	0.164136976003647	0.395178943872452	0.0219323709607124
1.10307812690735	-0.811849415302277	-3.33197140693665	0.164120614528656	0.394993960857391	0.0220599006861448
1.10351884365082	-0.810856878757477	-3.3330991268158	0.164190649986267	0.394918918609619	0.0220913756638765
1.10425043106079	-0.815722286701202	-3.33322811126709	0.16417969763279	0.394840091466904	0.0221050269901752
1.09743237495422	-0.820322632789612	-3.32950186729431	0.164305046200752	0.394733220338821	0.0221353713423014
1.10722541809082	-0.81589263677597	-3.33310866355896	0.164301291108131	0.394639939069748	0.0221697576344013
1.10003483295441	-0.825617074966431	-3.33168482780457	0.164301186800003	0.394591212272644	0.0222439523786306
1.10423052310944	-0.82026880979538	-3.32844567298889	0.164363116025925	0.394463747739792	0.0222798567265272
1.10082447528839	-0.825225055217743	-3.33157277107239	0.164448425173759	0.394366443157196	0.0223097540438175
1.1044020652771	-0.825393795967102	-3.32881712913513	0.164466068148613	0.394154995679855	0.022369833663106
1.10720348358154	-0.83171546459198	-3.33296394348145	0.16457387804985	0.394222974777222	0.0224809944629669
1.10840451717377	-0.829749405384064	-3.32676243782043	0.164600729942322	0.394089549779892	0.0225586853921413
1.11355066299438	-0.8337681889534	-3.32475090026855	0.164665028452873	0.394148468971252	0.0226617231965065
1.10675191879272	-0.836237013339996	-3.33008003234863	0.164778649806976	0.393916934728622	0.0226814188063145
1.11542022228241	-0.836156070232391	-3.32284641265869	0.164821341633797	0.3939109146595	0.0227747764438391
1.11434876918793	-0.842578887939453	-3.32975387573242	0.164896860718727	0.393947303295136	0.0228410325944424
1.11409986019135	-0.841849267482758	-3.33257627487183	0.165034219622612	0.393757313489914	0.0229376330971718
1.11979353427887	-0.839399993419647	-3.32791066169739	0.165100231766701	0.393783837556839	0.0230423212051392
1.113898396492	-0.845274806022644	-3.32985544204712	0.165157198905945	0.393715888261795	0.0230993330478668
1.12332391738892	-0.844639182090759	-3.32714772224426	0.165174767374992	0.393742382526398	0.0231611356139183
1.12633454799652	-0.850743293762207	-3.32643437385559	0.165371239185333	0.393691837787628	0.023479076102376
1.12374913692474	-0.848526358604431	-3.32551884651184	0.165340080857277	0.393695324659348	0.0236785989254713
1.13024723529816	-0.849822819232941	-3.32582926750183	0.16540053486824	0.3937968313694	0.0238520000129938
1.13056564331055	-0.852680623531342	-3.32776665687561	0.165510386228561	0.393756002187729	0.0238861888647079
1.13264524936676	-0.852940559387207	-3.32791423797607	0.165592551231384	0.393955916166306	0.023985855281353
1.12391984462738	-0.855473816394806	-3.33043622970581	0.165735617280006	0.393918693065643	0.023995254188776
1.13054013252258	-0.85283637046814	-3.33344745635986	0.16574615240097	0.393966555595398	0.0239217411726713
1.12706303596497	-0.859661817550659	-3.33670973777771	0.165931791067123	0.394089698791504	0.0238547809422016
1.12317073345184	-0.858603954315186	-3.33051896095276	0.166103944182396	0.394012004137039	0.0237748324871063
1.13009428977966	-0.861428380012512	-3.33394932746887	0.16620646417141	0.394062250852585	0.0236972831189632
1.13062918186188	-0.863312661647797	-3.33390378952026	0.166357964277267	0.393972605466843	0.0236595012247562
1.13234388828278	-0.865400969982147	-3.33664584159851	0.166477113962173	0.394032537937164	0.0237532034516335
1.12943923473358	-0.870763719081879	-3.33484053611755	0.166480928659439	0.393995404243469	0.0238997265696526
1.135249376297	-0.862939357757568	-3.33559584617615	0.166573017835617	0.394082695245743	0.0240353550761938
1.13146269321442	-0.870201706886292	-3.3352153301239	0.166738361120224	0.393931031227112	0.0241571981459856
1.13757431507111	-0.866637706756592	-3.32901072502136	0.166725531220436	0.393880933523178	0.024273632094264
1.13704001903534	-0.870770454406738	-3.34141397476196	0.166737467050552	0.3939189016819	0.024387963116169
1.13285207748413	-0.870246410369873	-3.33969354629517	0.166865512728691	0.393808543682098	0.0244614835828543
1.13916742801666	-0.868499338626862	-3.32728791236877	0.166899725794792	0.393716365098953	0.0244176294654608
1.13819873332977	-0.873756170272827	-3.33368015289307	0.167023852467537	0.393760591745377	0.0244344864040613
1.13526105880737	-0.875988781452179	-3.33944964408875	0.167117848992348	0.393508344888687	0.0243050288408995
1.13698375225067	-0.871576011180878	-3.33596563339233	0.167160153388977	0.393407166004181	0.0243078954517841
1.14304625988007	-0.882113814353943	-3.33627796173096	0.167225033044815	0.393293350934982	0.0242078080773354
1.13413643836975	-0.880849421024323	-3.33191418647766	0.167438000440598	0.393171429634094	0.0241887122392654
1.13982832431793	-0.879409611225128	-3.32632970809937	0.167401418089867	0.392981946468353	0.0241208244115114
1.14879131317139	-0.884781837463379	-3.33083987236023	0.167458415031433	0.39278918504715	0.024198180064559
1.13862597942352	-0.886067152023315	-3.3315634727478	0.167530909180641	0.392620176076889	0.0242493450641632
1.14737474918365	-0.884244203567505	-3.3276162147522	0.167604878544807	0.392555594444275	0.0243360828608274
1.14419615268707	-0.887415170669556	-3.32649207115173	0.167597085237503	0.392295300960541	0.0243323277682066
1.15129280090332	-0.883219540119171	-3.32557702064514	0.167675584554672	0.392231583595276	0.0244095157831907
1.14733445644379	-0.890047013759613	-3.32951283454895	0.167769894003868	0.392067909240723	0.0244624000042677
1.15524291992188	-0.885971665382385	-3.32369351387024	0.167724877595901	0.391983687877655	0.0244524739682674
1.15288555622101	-0.894041776657104	-3.32957863807678	0.167890012264252	0.391955196857452	0.024512218311429
1.15597152709961	-0.887556910514832	-3.32576417922974	0.167955175042152	0.39183846116066	0.024499099701643
1.15794014930725	-0.896069347858429	-3.32852911949158	0.168076142668724	0.391769647598267	0.0245064571499825
1.15926039218903	-0.896638989448547	-3.327716588974	0.168106317520142	0.391721278429031	0.0245081782341003
1.15942764282227	-0.895089387893677	-3.32904887199402	0.168379083275795	0.391829609870911	0.0244931243360043
1.16495847702026	-0.901087403297424	-3.32759714126587	0.168374314904213	0.391772240400314	0.0244380608201027
1.16403257846832	-0.898405730724335	-3.3326632976532	0.168495789170265	0.391818106174469	0.0244283899664879
1.17249619960785	-0.900661766529083	-3.33050107955933	0.168554842472076	0.391879826784134	0.0243664775043726
1.16625845432281	-0.906669914722443	-3.3313319683075	0.168728679418564	0.391939789056778	0.024342967197299
1.17511928081512	-0.906038045883179	-3.32796669006348	0.168785870075226	0.391884654760361	0.0242817681282759
1.17457032203674	-0.905820429325104	-3.32982778549194	0.16896316409111	0.392004698514938	0.0242633000016212
1.18184590339661	-0.91209465265274	-3.33600330352783	0.169060155749321	0.392031133174896	0.0243394859135151
1.18300974369049	-0.914754807949066	-3.33605742454529	0.169129893183708	0.39208459854126	0.0243123546242714
1.18672740459442	-0.913347184658051	-3.33750605583191	0.169244229793549	0.392258554697037	0.0242959037423134
1.18899095058441	-0.918364465236664	-3.33959674835205	0.169292032718658	0.392284452915192	0.024319726973772
1.19298815727234	-0.915461599826813	-3.34125900268555	0.169329300522804	0.392399430274963	0.0242811981588602
1.19346618652344	-0.921197116374969	-3.34469485282898	0.169479548931122	0.392562806606293	0.0242746602743864
1.19476544857025	-0.920177161693573	-3.33849382400513	0.169499039649963	0.39252644777298	0.0241483002901077
1.20046770572662	-0.921730101108551	-3.34340310096741	0.169664815068245	0.392752140760422	0.0239389277994633
1.19881618022919	-0.926717758178711	-3.34643530845642	0.169744282960892	0.392670184373856	0.0237156748771667
1.20463609695435	-0.929315626621246	-3.34873700141907	0.169737860560417	0.39279493689537	0.0235933624207973
1.20075261592865	-0.934092342853546	-3.35081338882446	0.169962406158447	0.392882525920868	0.0235036425292492
1.20566892623901	-0.933581233024597	-3.35358810424805	0.170063555240631	0.392725199460983	0.0233203358948231
1.20831263065338	-0.935379505157471	-3.35034584999084	0.170074731111526	0.392870485782623	0.0231673121452332
1.21156179904938	-0.939187943935394	-3.34871101379395	0.170190528035164	0.392763435840607	0.0231819543987513
1.21048188209534	-0.941721975803375	-3.34935307502747	0.170273050665855	0.392616450786591	0.0232128333300352
1.21777939796448	-0.93818736076355	-3.34276413917542	0.17029532790184	0.39265587925911	0.0233175251632929
1.21509408950806	-0.941248297691345	-3.34717535972595	0.170378476381302	0.392586588859558	0.0233799833804369
1.22309064865112	-0.939291834831238	-3.34831786155701	0.170339837670326	0.392596364021301	0.023407906293869
1.21749222278595	-0.944090783596039	-3.35442233085632	0.170448064804077	0.392544269561768	0.0234404969960451
1.22634422779083	-0.937261998653412	-3.34822869300842	0.17042188346386	0.392338365316391	0.0234671253710985
1.22765791416168	-0.944292724132538	-3.35041236877441	0.170553132891655	0.392381995916367	0.0234306417405605
1.22583723068237	-0.943657994270325	-3.35291934013367	0.170485273003578	0.392258822917938	0.0234394781291485
1.23037123680115	-0.942811846733093	-3.34920334815979	0.170582488179207	0.392246216535568	0.0234606377780437
1.23134994506836	-0.946208775043488	-3.34768176078796	0.170649260282516	0.392083466053009	0.0233443453907967
1.23440003395081	-0.944544911384583	-3.34434127807617	0.170623898506165	0.391995042562485	0.0233283545821905
1.23766851425171	-0.948894917964935	-3.34956550598145	0.17066216468811	0.392010509967804	0.0232570208609104
1.23401868343353	-0.950681865215302	-3.34731006622314	0.170901253819466	0.391871333122253	0.0231281910091639
1.24534225463867	-0.951972961425781	-3.34218287467957	0.170769825577736	0.391756683588028	0.0229835528880358
1.2457640171051	-0.953327775001526	-3.35287189483643	0.170948073267937	0.391757726669312	0.0229283384978771
1.25163507461548	-0.956135332584381	-3.34143948554993	0.170940443873405	0.391519248485565	0.0228845756500959
1.25023424625397	-0.958647310733795	-3.34836769104004	0.170987650752068	0.391552448272705	0.0227962117642164
1.25307738780975	-0.958092272281647	-3.347651720047	0.171081498265266	0.391467690467834	0.0228013284504414
1.25735557079315	-0.956308126449585	-3.34633564949036	0.171128556132317	0.391474455595016	0.0227627344429493
1.25997936725616	-0.9614337682724	-3.34276485443115	0.171233236789703	0.391479998826981	0.0227361153811216
1.25670790672302	-0.958974480628967	-3.34498977661133	0.171361416578293	0.391452521085739	0.0227579418569803
1.26490521430969	-0.962138831615448	-3.3411853313446	0.171340554952621	0.391416221857071	0.0227587688714266
1.2652393579483	-0.966448307037354	-3.34705495834351	0.171425625681877	0.391625374555588	0.0228259041905403
1.26425349712372	-0.964131116867065	-3.34652400016785	0.171478599309921	0.391571998596191	0.0228036344051361
1.27357459068298	-0.961638271808624	-3.34720015525818	0.171541556715965	0.391700893640518	0.0227666646242142
1.27342009544373	-0.964820325374603	-3.35127854347229	0.171661764383316	0.391697347164154	0.0227934196591377
1.27685904502869	-0.964383482933044	-3.35348129272461	0.171597853302956	0.391739308834076	0.0227362737059593
1.28095865249634	-0.964571535587311	-3.35538768768311	0.171686962246895	0.39199560880661	0.0226466488093138
1.28184080123901	-0.969877481460571	-3.35202407836914	0.171803802251816	0.391982972621918	0.0226159431040287
1.28406035900116	-0.967939138412476	-3.35422945022583	0.17176279425621	0.392172455787659	0.0225609447807074
1.28532803058624	-0.968862354755402	-3.35683274269104	0.171996727585793	0.392305999994278	0.0225026626139879
1.28730654716492	-0.969744801521301	-3.35043883323669	0.172047480940819	0.392344385385513	0.0223508328199387
1.28820490837097	-0.971353769302368	-3.35806202888489	0.172039151191711	0.392516225576401	0.0221992060542107
1.29524505138397	-0.971924781799316	-3.36268329620361	0.172220051288605	0.392674833536148	0.0220971740782261
1.29221773147583	-0.975709855556488	-3.36163282394409	0.172239899635315	0.392667263746262	0.0220115073025227
1.29837965965271	-0.97249573469162	-3.36282658576965	0.172231540083885	0.39287394285202	0.0219891872256994
1.30030119419098	-0.977465093135834	-3.36440920829773	0.172303155064583	0.392941176891327	0.021911071613431
1.30136179924011	-0.976060330867767	-3.36114692687988	0.172379180788994	0.393048614263535	0.021850036457181
1.29980194568634	-0.972911655902863	-3.3658401966095	0.172484874725342	0.393090665340424	0.0217860192060471
1.30746626853943	-0.972775220870972	-3.35971236228943	0.172407567501068	0.39320781826973	0.0217396970838308
1.30697131156921	-0.97746080160141	-3.36646127700806	0.172402903437614	0.393306225538254	0.0217300131917
1.30360198020935	-0.974877536296844	-3.36796283721924	0.172405734658241	0.393381178379059	0.0217170398682356
1.30688953399658	-0.972933888435364	-3.3643913269043	0.172417402267456	0.39344397187233	0.0217265170067549
1.31006610393524	-0.973841667175293	-3.37099313735962	0.172383427619934	0.393488019704819	0.0217424929141998
1.30713200569153	-0.972894489765167	-3.3634192943573	0.172337159514427	0.393598049879074	0.0217450950294733
1.30875539779663	-0.969518840312958	-3.36846899986267	0.172355145215988	0.393553704023361	0.0217281710356474
1.31079697608948	-0.968312382698059	-3.35852980613709	0.172152101993561	0.393668085336685	0.0216876287013292
1.30433285236359	-0.968463003635406	-3.36448073387146	0.172181323170662	0.393712788820267	0.0216595679521561
1.30492544174194	-0.963419198989868	-3.3652708530426	0.172089830040932	0.393611550331116	0.0215708129107952
1.30678045749664	-0.964890122413635	-3.35818529129028	0.171914756298065	0.393697142601013	0.0214587040245533
1.30373632907867	-0.962445139884949	-3.36460757255554	0.171877950429916	0.393658250570297	0.0214369501918554
1.30490827560425	-0.960850715637207	-3.35459756851196	0.171703487634659	0.393501073122025	0.0213390290737152
1.30132102966309	-0.959838211536407	-3.36140012741089	0.171618655323982	0.393540620803833	0.0212844107300043
1.30347168445587	-0.956321358680725	-3.35695552825928	0.171439170837402	0.393401443958282	0.0212155003100634
1.30443549156189	-0.95609724521637	-3.35247659683228	0.171344459056854	0.393454492092133	0.0211470201611519
1.29924714565277	-0.950842320919037	-3.35890984535217	0.171260789036751	0.393298625946045	0.0211165510118008
1.30251717567444	-0.952128291130066	-3.35128283500671	0.170981124043465	0.393200725317001	0.0210673157125711
1.30273175239563	-0.949029386043549	-3.35194802284241	0.17089381814003	0.393232852220535	0.0210314691066742
1.29185223579407	-0.950894176959991	-3.350830078125	0.170776933431625	0.393091022968292	0.0210327114909887
1.29869914054871	-0.941389977931976	-3.34710288047791	0.170612469315529	0.393046319484711	0.0210384875535965
1.29663729667664	-0.944041669368744	-3.34656238555908	0.170510411262512	0.393026828765869	0.0209998544305563
1.29294228553772	-0.943026781082153	-3.34856224060059	0.170334801077843	0.392993122339249	0.0209698844701052
1.29238486289978	-0.93664538860321	-3.3526771068573	0.170230224728584	0.392908990383148	0.0209545698016882
1.29456949234009	-0.935763001441956	-3.34863185882568	0.170059993863106	0.392848938703537	0.0208660345524549
1.28960728645325	-0.937111735343933	-3.34864687919617	0.169920340180397	0.392894595861435	0.0208513513207436
1.29271078109741	-0.930854797363281	-3.34010291099548	0.169846728444099	0.392739832401276	0.0207606349140406
1.2951455116272	-0.93319296836853	-3.33853793144226	0.169648841023445	0.39278843998909	0.0206671878695488
1.29119288921356	-0.934176445007324	-3.33882331848145	0.169502004981041	0.392753273248672	0.0206274501979351
1.291499376297	-0.930854499340057	-3.33703780174255	0.169489189982414	0.39273002743721	0.0205611847341061
1.29316699504852	-0.928931593894959	-3.33449387550354	0.169300079345703	0.392718553543091	0.0204587355256081
1.29463815689087	-0.931430518627167	-3.33573961257935	0.169147953391075	0.392717570066452	0.0203667897731066
1.29068779945374	-0.927190124988556	-3.33798837661743	0.169114857912064	0.392665177583694	0.020279448479414
1.29222750663757	-0.931111872196198	-3.33672761917114	0.169000014662743	0.392698436975479	0.0201396867632866
1.29225564002991	-0.925260245800018	-3.33194136619568	0.168906167149544	0.392708122730255	0.020049162209034
1.2969126701355	-0.926821827888489	-3.3317563533783	0.16880951821804	0.392731577157974	0.0199877228587866
1.29477429389954	-0.930882036685944	-3.33469939231873	0.168726190924644	0.392803162336349	0.0198802035301924
1.29152369499207	-0.926021993160248	-3.34082055091858	0.168725743889809	0.392881870269775	0.0197971351444721
1.29713833332062	-0.925660967826843	-3.33346891403198	0.168648198246956	0.392868995666504	0.0197033993899822
1.29770863056183	-0.929913818836212	-3.33780479431152	0.168544456362724	0.392993330955505	0.0196862183511257
1.29680955410004	-0.926440358161926	-3.33503794670105	0.168557330965996	0.392926543951035	0.0195616018027067
1.29899501800537	-0.928062617778778	-3.33589720726013	0.168378412723541	0.392987668514252	0.0194264836609364
1.30303514003754	-0.927047073841095	-3.33498954772949	0.168463945388794	0.393033355474472	0.0194092411547899
1.30045890808105	-0.931270778179169	-3.33460974693298	0.168410360813141	0.393049836158752	0.0192425344139338
1.30589878559113	-0.928988099098206	-3.3325731754303	0.168291568756104	0.393069446086884	0.0191713832318783
1.30349445343018	-0.930598020553589	-3.33825612068176	0.16824346780777	0.393031060695648	0.018995800986886
1.30983877182007	-0.93101841211319	-3.33699488639832	0.168188512325287	0.393010884523392	0.0188399236649275
1.30988872051239	-0.93430495262146	-3.33362627029419	0.168081402778625	0.392959922552109	0.01868343539536
1.30887699127197	-0.936547696590424	-3.33354067802429	0.168114870786667	0.392922580242157	0.018566757440567
1.31416666507721	-0.935328483581543	-3.33433890342712	0.167977720499039	0.392935335636139	0.0184207819402218
1.3192971944809	-0.937567949295044	-3.33210682868958	0.167857155203819	0.392858892679214	0.0184504054486752
1.31600165367126	-0.937344253063202	-3.32722067832947	0.167954221367836	0.392873287200928	0.0184514597058296
1.320188164711	-0.940529048442841	-3.32177591323853	0.167752325534821	0.392635077238083	0.0182561222463846
1.3184951543808	-0.940246105194092	-3.32778239250183	0.167653441429138	0.392644315958023	0.0181607231497765
1.32419240474701	-0.937329232692719	-3.32315516471863	0.167595073580742	0.392453610897064	0.0181874074041843
1.32176065444946	-0.941516280174255	-3.32645177841187	0.167607709765434	0.392382383346558	0.0182219799607992
1.32510030269623	-0.938213884830475	-3.32483553886414	0.167481288313866	0.392269939184189	0.0181595180183649
1.32622981071472	-0.938894093036652	-3.31953144073486	0.167437717318535	0.392171293497086	0.0181102678179741
1.3285014629364	-0.941428184509277	-3.32082438468933	0.167323589324951	0.391935676336288	0.0180493425577879
1.32750964164734	-0.938554346561432	-3.31346869468689	0.167204990983009	0.391861885786057	0.0179029013961554
1.3283417224884	-0.937588274478912	-3.30873894691467	0.167138159275055	0.391678184270859	0.0179240461438894
1.32987463474274	-0.939387440681458	-3.31222486495972	0.16703075170517	0.391496390104294	0.0178178790956736
1.32685625553131	-0.940733432769775	-3.31187629699707	0.16689421236515	0.391403645277023	0.0177917443215847
1.32910048961639	-0.936304450035095	-3.30920886993408	0.166827663779259	0.391149044036865	0.0177818518131971
1.33133792877197	-0.937538146972656	-3.30667018890381	0.166731908917427	0.391027748584747	0.0177165884524584
1.3302173614502	-0.940823197364807	-3.3080370426178	0.166648864746094	0.390852004289627	0.0177315212786198
1.33116722106934	-0.936339259147644	-3.30004787445068	0.166579633951187	0.390616118907928	0.0176800601184368
1.33681428432465	-0.93802684545517	-3.30082201957703	0.166337370872498	0.390415459871292	0.0176467821002007
1.33066987991333	-0.940398156642914	-3.29684448242188	0.166263833642006	0.390300393104553	0.017614770680666
1.33437204360962	-0.934095859527588	-3.29962491989136	0.166179567575455	0.389993906021118	0.0175582841038704
1.33475506305695	-0.937584102153778	-3.29373836517334	0.165938019752502	0.389854937791824	0.0174569990485907
1.33126747608185	-0.941557586193085	-3.29921841621399	0.165824398398399	0.389669448137283	0.0173773262649775
1.33414530754089	-0.937669396400452	-3.28877520561218	0.165833413600922	0.389404267072678	0.017306650057435
1.33301544189453	-0.935592591762543	-3.28718185424805	0.165644660592079	0.389297127723694	0.017285643145442
1.33400630950928	-0.937687277793884	-3.28994011878967	0.165515929460526	0.388989567756653	0.0172410998493433
1.33370101451874	-0.937317907810211	-3.28383350372314	0.165401726961136	0.388911664485931	0.0170993749052286
1.33031189441681	-0.936563491821289	-3.2795078754425	0.165321260690689	0.388597309589386	0.017099728807807
1.33398854732513	-0.936641812324524	-3.27616167068481	0.165130853652954	0.388377219438553	0.0169799216091633
1.33792579174042	-0.935598254203796	-3.27638649940491	0.165041029453278	0.388271868228912	0.0169811397790909
1.33522057533264	-0.937245607376099	-3.27411985397339	0.164953261613846	0.387988984584808	0.017012806609273
1.33629858493805	-0.936527669429779	-3.27607202529907	0.164813965559006	0.387844383716583	0.0169368293136358
1.3376317024231	-0.937231421470642	-3.27168989181519	0.164624989032745	0.387630820274353	0.0169267803430557
1.33750534057617	-0.934645712375641	-3.2678165435791	0.164567098021507	0.387497872114182	0.016959436237812
1.33557832241058	-0.935456097126007	-3.27140831947327	0.164449572563171	0.387226134538651	0.0169204566627741
1.34094405174255	-0.932871043682098	-3.25956630706787	0.164223894476891	0.387135058641434	0.0169337075203657
1.33689546585083	-0.932213306427002	-3.26587057113647	0.164227366447449	0.387070924043655	0.0170022826641798
1.34024882316589	-0.933603703975677	-3.26173496246338	0.164048999547958	0.386843651533127	0.0169868860393763
1.33954167366028	-0.933763146400452	-3.26567625999451	0.163951724767685	0.386770904064178	0.0170193891972303
1.337646484375	-0.930427074432373	-3.26432824134827	0.163889512419701	0.386674821376801	0.0170680955052376
1.34539341926575	-0.926379680633545	-3.25797629356384	0.163762435317039	0.38657146692276	0.0170867796987295
1.34249901771545	-0.931343734264374	-3.26173377037048	0.163685366511345	0.386589586734772	0.0171748735010624
1.33981049060822	-0.927631855010986	-3.25895023345947	0.163573667407036	0.386426657438278	0.0171440746635199
1.34804534912109	-0.929420411586761	-3.25778269767761	0.163367927074432	0.386435210704803	0.017146298661828
1.34533953666687	-0.92411857843399	-3.25657773017883	0.1634561419487	0.386454641819	0.0171850360929966
1.34831690788269	-0.929893255233765	-3.25920510292053	0.163350597023964	0.386401951313019	0.0171970631927252
1.34683644771576	-0.928079307079315	-3.25575494766235	0.163238853216171	0.386398613452911	0.0171497352421284
1.35010373592377	-0.925460815429688	-3.25385141372681	0.163186728954315	0.386511892080307	0.0171527303755283
1.34939551353455	-0.92815238237381	-3.25622844696045	0.163208946585655	0.386479765176773	0.0171097163110971
1.35170781612396	-0.925950706005096	-3.25564360618591	0.163039058446884	0.386505842208862	0.0170013476163149
1.35471248626709	-0.925284385681152	-3.26022553443909	0.163147285580635	0.38663774728775	0.0170257873833179
1.3591490983963	-0.930767595767975	-3.25644063949585	0.162965446710587	0.386656016111374	0.0169897880405188
1.35909712314606	-0.930794239044189	-3.26074695587158	0.163010030984879	0.386792540550232	0.0169766619801521
1.35955941677094	-0.930687785148621	-3.26253533363342	0.163003817200661	0.386806458234787	0.0169164147228003
1.36423254013062	-0.929114520549774	-3.26058864593506	0.162910759449005	0.387042999267578	0.0169057827442884
1.36576592922211	-0.934016585350037	-3.2611243724823	0.162925750017166	0.387107104063034	0.0169412288814783
1.36237251758575	-0.933638274669647	-3.26435589790344	0.162956327199936	0.387151449918747	0.0169064402580261
1.3719048500061	-0.930350005626678	-3.26853346824646	0.162901297211647	0.387352585792542	0.0168994702398777
1.36860072612762	-0.936216115951538	-3.2722339630127	0.162912234663963	0.38751682639122	0.0168844573199749
1.36906242370605	-0.933281481266022	-3.26926517486572	0.162989035248756	0.387569129467011	0.0169552192091942
1.37784111499786	-0.932924211025238	-3.26886677742004	0.162888184189796	0.387712746858597	0.0169449150562286
1.3809061050415	-0.938583016395569	-3.27092957496643	0.16294601559639	0.387916386127472	0.0169695541262627
1.37439846992493	-0.937073588371277	-3.2742965221405	0.162972122430801	0.387982875108719	0.0169728826731443
1.38104498386383	-0.934869527816772	-3.27126836776733	0.163023188710213	0.388037174940109	0.0169587340205908
1.38360106945038	-0.938476204872131	-3.2723982334137	0.162948772311211	0.388280302286148	0.0169730745255947
1.38409912586212	-0.937723934650421	-3.27753496170044	0.163086533546448	0.388411372900009	0.0170626565814018
1.3828250169754	-0.939363062381744	-3.28064155578613	0.163022920489311	0.388461947441101	0.0170568246394396
1.38992726802826	-0.937657594680786	-3.27759790420532	0.162972897291183	0.3886778652668	0.0171325094997883
1.38778388500214	-0.93922483921051	-3.28192806243896	0.163022890686989	0.38882103562355	0.0172283928841352
1.38646817207336	-0.938184082508087	-3.28079581260681	0.163022950291634	0.388874560594559	0.0172717291861773
1.38986945152283	-0.938541352748871	-3.27632713317871	0.162979036569595	0.389075666666031	0.017396280542016
1.38733303546906	-0.935097694396973	-3.27791213989258	0.163028851151466	0.389275759458542	0.0175222959369421
1.38775777816772	-0.939595460891724	-3.28809785842896	0.163047552108765	0.389362990856171	0.0177030172199011
1.38546180725098	-0.938634157180786	-3.28504943847656	0.162915825843811	0.389539331197739	0.0177872776985168
1.3898993730545	-0.931903183460236	-3.28334307670593	0.162974387407303	0.389738023281097	0.0179369580000639
1.39272797107697	-0.938233911991119	-3.28625154495239	0.162880957126617	0.389793634414673	0.0180466938763857
1.38721776008606	-0.935347020626068	-3.28431820869446	0.162828400731087	0.389972716569901	0.0181413050740957
1.39230859279633	-0.935631155967712	-3.2830228805542	0.162808656692505	0.390075117349625	0.0181759838014841
1.39008295536041	-0.935856521129608	-3.28920841217041	0.162726044654846	0.390180379152298	0.0182605665177107
1.3937224149704	-0.933051109313965	-3.28380513191223	0.162724107503891	0.390298843383789	0.0183661486953497
1.39155101776123	-0.938565075397491	-3.28991079330444	0.162673056125641	0.390475749969482	0.0184527710080147
1.39295315742493	-0.935050368309021	-3.29220867156982	0.162615180015564	0.390555799007416	0.0185109358280897
1.39282214641571	-0.936281621456146	-3.29221701622009	0.16262324154377	0.390602767467499	0.0184823349118233
1.39766132831573	-0.932774662971497	-3.29600048065186	0.162533134222031	0.390720069408417	0.0185612794011831
1.39554691314697	-0.942423760890961	-3.29161906242371	0.162535578012466	0.3908751308918	0.0186331439763308
1.39170432090759	-0.938974022865295	-3.29198002815247	0.162502244114876	0.390791296958923	0.0186838079243898
1.40502405166626	-0.938713192939758	-3.29177308082581	0.162377715110779	0.390939861536026	0.018721517175436
1.40058875083923	-0.942647457122803	-3.29631376266479	0.162464529275894	0.391077131032944	0.0187892392277718
1.40333104133606	-0.943828701972961	-3.29651927947998	0.162370964884758	0.391097754240036	0.0187415331602097
1.40797102451324	-0.945313513278961	-3.29774260520935	0.162333562970161	0.391109526157379	0.0187939908355474
1.41034185886383	-0.945843040943146	-3.2983283996582	0.162383288145065	0.391325414180756	0.0188594609498978
1.41348648071289	-0.946578800678253	-3.29543042182922	0.162433013319969	0.391267448663712	0.0188505928963423
1.40952563285828	-0.951261639595032	-3.29702210426331	0.162304177880287	0.391492187976837	0.018883753567934
1.41319346427917	-0.946519017219543	-3.29237198829651	0.162411198019981	0.3913933634758	0.0188630986958742
1.41244149208069	-0.95077657699585	-3.2986626625061	0.16225877404213	0.391525328159332	0.0187725480645895
1.42142295837402	-0.951080799102783	-3.29805088043213	0.162369176745415	0.391598492860794	0.0189081691205502
1.41219007968903	-0.955244064331055	-3.29699683189392	0.162396013736725	0.39166271686554	0.0189169533550739
1.41889452934265	-0.954515337944031	-3.30291509628296	0.162385225296021	0.391582638025284	0.0188915673643351
1.42173862457275	-0.957784354686737	-3.29771208763123	0.162374392151833	0.391696959733963	0.018908929079771
1.41926693916321	-0.961184561252594	-3.3008086681366	0.162369340658188	0.391690403223038	0.0189191345125437
1.42482578754425	-0.964350402355194	-3.29775786399841	0.16221509873867	0.391675502061844	0.018878411501646
1.42534112930298	-0.962299466133118	-3.29635047912598	0.162295937538147	0.391714185476303	0.018888296559453
1.42992329597473	-0.965910911560059	-3.29888391494751	0.162299051880836	0.39167782664299	0.0189245417714119
1.43115985393524	-0.970964014530182	-3.29745841026306	0.162225261330605	0.391667157411575	0.0189315713942051
1.43851542472839	-0.968442440032959	-3.29778814315796	0.162153482437134	0.391625046730042	0.0189121980220079
1.43908309936523	-0.974828600883484	-3.29216957092285	0.162261068820953	0.391710788011551	0.0189342554658651
1.43881869316101	-0.976965844631195	-3.29851746559143	0.162109360098839	0.391652584075928	0.0188623853027821
1.43944334983826	-0.977502882480621	-3.30022382736206	0.162257939577103	0.391678690910339	0.018792113289237
1.44640934467316	-0.97546124458313	-3.2971453666687	0.162152707576752	0.391656130552292	0.0187249630689621
1.4453090429306	-0.981620490550995	-3.30009579658508	0.16221958398819	0.391724228858948	0.0186978634446859
1.44697737693787	-0.980082869529724	-3.30107307434082	0.162234038114548	0.391602605581284	0.0186691507697105
1.45050394535065	-0.978349447250366	-3.2983603477478	0.162217333912849	0.391610652208328	0.0186649076640606
1.45553886890411	-0.981876850128174	-3.30147790908813	0.162161856889725	0.391693145036697	0.018693158403039
1.45080733299255	-0.98445463180542	-3.30421423912048	0.162250757217407	0.391684979200363	0.0187033377587795
1.45607113838196	-0.984142065048218	-3.30040502548218	0.16214607656002	0.391677618026733	0.0186618268489838
1.45510971546173	-0.986887037754059	-3.30090737342834	0.162192389369011	0.391766667366028	0.018743684515357
1.45419526100159	-0.984674513339996	-3.30125260353088	0.162183925509453	0.391785740852356	0.0188201311975718
1.45351850986481	-0.984174787998199	-3.30342173576355	0.162226960062981	0.391755789518356	0.0188317708671093
1.45826256275177	-0.987925410270691	-3.30520057678223	0.162182733416557	0.391850829124451	0.0189041420817375
1.45355033874512	-0.987188875675201	-3.3016664981842	0.162198051810265	0.391890376806259	0.0189546458423138
1.45610570907593	-0.987313389778137	-3.30799794197083	0.162233009934425	0.391839563846588	0.0189120098948479
1.46161735057831	-0.989059150218964	-3.30883622169495	0.162205383181572	0.391901195049286	0.0189338959753513
1.45669484138489	-0.993525743484497	-3.30277585983276	0.16225278377533	0.391939133405685	0.0188994705677032
1.45779752731323	-0.988926649093628	-3.31085968017578	0.162332609295845	0.391914010047913	0.0188996400684118
1.46065056324005	-0.99262797832489	-3.30479979515076	0.162240564823151	0.391921669244766	0.0188696552067995
1.45966899394989	-0.994394719600677	-3.3082070350647	0.162301525473595	0.391945123672485	0.0188873577862978
1.45717108249664	-0.995953381061554	-3.30605864524841	0.162316292524338	0.391824632883072	0.018872519955039
1.46133983135223	-0.99407571554184	-3.30691051483154	0.162321031093597	0.391814917325974	0.0187812875956297
1.46069395542145	-0.997008442878723	-3.30513095855713	0.16228973865509	0.391837984323502	0.0187638886272907
1.45763945579529	-1.0003958940506	-3.30523228645325	0.162376523017883	0.391736626625061	0.018676521256566
1.46147859096527	-0.995672583580017	-3.30218768119812	0.162244945764542	0.391648709774017	0.0185731183737516
1.45741152763367	-0.99811315536499	-3.30537629127502	0.162309721112251	0.391643881797791	0.0185566507279873
1.45868515968323	-1.00043499469757	-3.29886555671692	0.162278860807419	0.391575038433075	0.0186004359275103
1.45514178276062	-0.998901963233948	-3.3088583946228	0.162304028868675	0.391421854496002	0.018843661993742
1.4604344367981	-0.995108306407928	-3.30094051361084	0.162205398082733	0.391471982002258	0.0192257389426231
1.4546879529953	-0.995918333530426	-3.30825662612915	0.162242323160172	0.391445934772491	0.0194860082119703
1.45365250110626	-0.989597022533417	-3.30023264884949	0.162152752280235	0.391229838132858	0.0197887476533651
1.45751285552979	-0.989385187625885	-3.30252933502197	0.161973565816879	0.39132022857666	0.0200862884521484
1.45165860652924	-0.988228678703308	-3.3047034740448	0.162055507302284	0.39124783873558	0.0204173903912306
1.45408403873444	-0.981167793273926	-3.3008553981781	0.161952450871468	0.391082882881165	0.0206651594489813
1.45363771915436	-0.980573415756226	-3.30163311958313	0.161810994148254	0.39115697145462	0.0209646243602037
1.44938087463379	-0.978363633155823	-3.30052161216736	0.161885544657707	0.391039460897446	0.0212209243327379
1.44657361507416	-0.977071523666382	-3.30644869804382	0.161788761615753	0.390979200601578	0.0213701352477074
1.45439660549164	-0.972063958644867	-3.30121660232544	0.161672934889793	0.391002804040909	0.02152419090271
1.44839024543762	-0.976064205169678	-3.30143475532532	0.161682993173599	0.39085179567337	0.021598044782877
1.44437623023987	-0.971606194972992	-3.29801726341248	0.161661297082901	0.390736639499664	0.0216139126569033
1.45272815227509	-0.969971656799316	-3.2974910736084	0.161530271172523	0.390682011842728	0.0217254422605038
1.44743406772614	-0.975090801715851	-3.29571294784546	0.161561042070389	0.390605360269547	0.0218492206186056
1.4466964006424	-0.969120979309082	-3.29665327072144	0.161589786410332	0.390404999256134	0.0219076108187437
1.44696497917175	-0.967488944530487	-3.29679393768311	0.161588326096535	0.390241861343384	0.0220124740153551
1.44754266738892	-0.968813121318817	-3.29319071769714	0.161521002650261	0.390165209770203	0.0221122205257416
1.4401022195816	-0.964661955833435	-3.29621243476868	0.161579251289368	0.389974027872086	0.0221342965960503
1.4424797296524	-0.964542150497437	-3.28962397575378	0.161277309060097	0.389878779649735	0.0221048854291439
1.44140362739563	-0.96380877494812	-3.28842258453369	0.161354765295982	0.389893054962158	0.0220890268683434
1.43464088439941	-0.965092420578003	-3.28937411308289	0.161362886428833	0.389654994010925	0.0217869020998478
1.43395733833313	-0.966641366481781	-3.29148459434509	0.161123663187027	0.389629900455475	0.0209398474544287
1.43277180194855	-0.980865120887756	-3.28867411613464	0.1611018627882	0.38959327340126	0.0200576689094305
1.42886698246002	-0.990204513072968	-3.29409980773926	0.161055073142052	0.389564961194992	0.0208183079957962
1.43892002105713	-0.971195757389069	-3.2890956401825	0.160846129059792	0.38952961564064	0.022146113216877
1.44328284263611	-0.954521179199219	-3.2857551574707	0.160828366875648	0.389505714178085	0.0230367928743362
1.43993186950684	-0.954693019390106	-3.28449654579163	0.160733431577682	0.389347583055496	0.0236184448003769
1.43337762355804	-0.95379114151001	-3.28311204910278	0.160537362098694	0.389403313398361	0.0241787936538458
1.4256454706192	-0.943817973136902	-3.29336214065552	0.160547271370888	0.389453202486038	0.0247617978602648
1.43072533607483	-0.933571100234985	-3.28467988967896	0.160498604178429	0.389251083135605	0.0252291262149811
1.42493796348572	-0.937123000621796	-3.2849588394165	0.16056814789772	0.389099538326263	0.0256432313472033
1.41859602928162	-0.932866752147675	-3.28306555747986	0.160477563738823	0.389171451330185	0.0260469522327185
1.41855263710022	-0.930643975734711	-3.28804755210876	0.16057513654232	0.389122366905212	0.0264436230063438
1.41467392444611	-0.928649425506592	-3.28112554550171	0.160554513335228	0.389015883207321	0.0268328599631786
1.40946698188782	-0.924393713474274	-3.28915667533875	0.160674035549164	0.389017581939697	0.0271662119776011
1.41116738319397	-0.917232632637024	-3.28404426574707	0.160559669137001	0.388956636190414	0.0275411382317543
1.4109058380127	-0.918661594390869	-3.28820896148682	0.160468459129333	0.389022022485733	0.0278772190213203
1.40783214569092	-0.917427837848663	-3.28551840782166	0.160490810871124	0.388994872570038	0.0281494054943323
1.40373659133911	-0.916307628154755	-3.28465390205383	0.160530850291252	0.388947397470474	0.0283323917537928
1.40789818763733	-0.913426220417023	-3.28143978118896	0.160387352108955	0.388923227787018	0.0284977499395609
1.40696263313293	-0.91540139913559	-3.27661824226379	0.160481080412865	0.388955563306808	0.0286091435700655
1.40625262260437	-0.916223287582397	-3.28385353088379	0.160444021224976	0.388886004686356	0.0286065377295017
1.40697085857391	-0.91855788230896	-3.28198838233948	0.160287395119667	0.388904631137848	0.0285939779132605
1.40978193283081	-0.91958612203598	-3.27629804611206	0.160426259040833	0.388989478349686	0.0286229681223631
1.40840804576874	-0.921664953231812	-3.27714943885803	0.160442769527435	0.388863235712051	0.0284430328756571
1.41801679134369	-0.923017978668213	-3.27846693992615	0.160436064004898	0.388886332511902	0.0283249597996473
1.42147243022919	-0.932529985904694	-3.28128027915955	0.160485744476318	0.388745754957199	0.028086556121707
1.41927909851074	-0.928392171859741	-3.27678751945496	0.16047465801239	0.388757973909378	0.0279412157833576
1.41644072532654	-0.931179583072662	-3.28225135803223	0.160629779100418	0.388928860425949	0.0278577636927366
1.40786874294281	-0.936099112033844	-3.28121423721313	0.160601153969765	0.388990849256516	0.0279820542782545
1.41476655006409	-0.934105396270752	-3.28358936309814	0.160534992814064	0.389106810092926	0.0280050467699766
1.42226457595825	-0.931986510753632	-3.28265404701233	0.160656124353409	0.389012664556503	0.0279384199529886
1.4083194732666	-0.935090005397797	-3.28194499015808	0.160873696208	0.389091700315475	0.0279317367821932
1.4116415977478	-0.938537776470184	-3.28495717048645	0.161010324954987	0.389337480068207	0.0279657635837793
1.42198359966278	-0.931386172771454	-3.28404688835144	0.161239802837372	0.389246910810471	0.0278817228972912
1.42611610889435	-0.943360805511475	-3.29204559326172	0.161334693431854	0.389329820871353	0.0275768395513296
1.42067098617554	-0.941945910453796	-3.28459286689758	0.161636903882027	0.38937309384346	0.0275374464690685
1.42112481594086	-0.942221999168396	-3.28666806221008	0.1618981808424	0.38956144452095	0.0274003092199564
1.42223966121674	-0.946734845638275	-3.29013514518738	0.16214282810688	0.389687538146973	0.0272920466959476
1.40226662158966	-0.946373403072357	-3.29983305931091	0.16237735748291	0.390029549598694	0.0273014269769192
1.4213752746582	-0.941063940525055	-3.29480957984924	0.162445217370987	0.39019763469696	0.0273512229323387
1.42666852474213	-0.940315842628479	-3.30187845230103	0.162751227617264	0.390224516391754	0.02727853320539
1.43420004844666	-0.952441930770874	-3.29986214637756	0.162832364439964	0.390176683664322	0.0269830208271742
1.4401661157608	-0.949889779090881	-3.29486465454102	0.163296058773994	0.390084236860275	0.0266262739896774
1.43682837486267	-0.963637173175812	-3.29634547233582	0.163697794079781	0.389871805906296	0.0258616525679827
1.41241300106049	-0.959012091159821	-3.29379081726074	0.164024487137794	0.390266448259354	0.0254717580974102
1.40819299221039	-0.96844220161438	-3.31511855125427	0.164093434810638	0.391070365905762	0.0257897842675447
1.4056304693222	-0.952348053455353	-3.30882596969604	0.16414187848568	0.391314268112183	0.0263957884162664
1.4004921913147	-0.954302251338959	-3.3189709186554	0.163979798555374	0.391823768615723	0.0267378911375999
1.39656591415405	-0.93562263250351	-3.3212308883667	0.164365336298943	0.392256081104279	0.0274028684943914
1.40389919281006	-0.933269262313843	-3.32258796691895	0.164500802755356	0.39226022362709	0.0275508612394333
1.40720736980438	-0.927287459373474	-3.31955528259277	0.16478419303894	0.392350554466248	0.0275417417287827
1.41650259494781	-0.939739465713501	-3.32194924354553	0.16506239771843	0.392534971237183	0.0272615756839514
1.41342294216156	-0.943925261497498	-3.31760883331299	0.165285304188728	0.392516791820526	0.0268591307103634
1.40675187110901	-0.947185277938843	-3.31286478042603	0.165589958429337	0.392650961875916	0.0264477115124464
1.3966246843338	-0.952830791473389	-3.31859803199768	0.165887460112572	0.392746180295944	0.0261394679546356
1.39463353157043	-0.949004650115967	-3.322345495224	0.165938541293144	0.392746448516846	0.0259476397186518
1.39173793792725	-0.940377473831177	-3.32801461219788	0.166236713528633	0.392822772264481	0.0259764175862074
1.3951073884964	-0.948960959911346	-3.32772517204285	0.16638295352459	0.392669469118118	0.0257319193333387
1.3942893743515	-0.944606363773346	-3.31720447540283	0.166619211435318	0.392369478940964	0.025680985301733
1.39465200901031	-0.949582695960999	-3.31661486625671	0.166852250695229	0.392359405755997	0.0253905933350325
1.39326727390289	-0.945873618125916	-3.31690263748169	0.167003691196442	0.391997694969177	0.025355625897646
1.39863801002502	-0.948451995849609	-3.30981945991516	0.167063906788826	0.391981899738312	0.0254393965005875
1.39424479007721	-0.949669778347015	-3.31479454040527	0.167150944471359	0.391710162162781	0.0256002135574818
1.39586579799652	-0.946945488452911	-3.30840873718262	0.167087256908417	0.391646146774292	0.0257671400904655
1.38424265384674	-0.944181203842163	-3.315753698349	0.167443066835403	0.391391336917877	0.0259031634777784
1.38670122623444	-0.938585519790649	-3.3048985004425	0.167512372136116	0.391064912080765	0.0260605327785015
1.38594496250153	-0.936160624027252	-3.30266618728638	0.167635202407837	0.390904307365417	0.0262657236307859
1.37963032722473	-0.934130072593689	-3.30617070198059	0.167832165956497	0.390711575746536	0.0264937430620193
1.38410580158234	-0.926801681518555	-3.30508899688721	0.167967230081558	0.390602260828018	0.0267642699182034
1.37393033504486	-0.927011907100677	-3.30357384681702	0.168111085891724	0.39050430059433	0.0271151103079319
1.37429368495941	-0.918829202651978	-3.30551338195801	0.168271660804749	0.390430718660355	0.0275156144052744
1.36593806743622	-0.920009076595306	-3.3077917098999	0.168466076254845	0.390556991100311	0.0279231444001198
1.35414183139801	-0.910910606384277	-3.30973386764526	0.168645322322845	0.390797555446625	0.0285075437277555
1.36287724971771	-0.899409830570221	-3.30769276618958	0.168627023696899	0.390927642583847	0.0289982464164495
1.35382866859436	-0.904681324958801	-3.31184887886047	0.168759018182755	0.391094475984573	0.0293293278664351
1.34733664989471	-0.896024882793427	-3.30798530578613	0.169043838977814	0.391311198472977	0.0295525416731834
1.34428012371063	-0.892048120498657	-3.30799388885498	0.169237434864044	0.391461759805679	0.0296793729066849
1.34164595603943	-0.895778000354767	-3.31412053108215	0.169475421309471	0.391697525978088	0.0296197198331356
1.33652770519257	-0.896321058273315	-3.31360173225403	0.169656157493591	0.391856640577316	0.0295553784817457
1.33403730392456	-0.895265460014343	-3.31949520111084	0.169937908649445	0.392114073038101	0.0294341277331114
1.32548117637634	-0.898098051548004	-3.32252144813538	0.17017450928688	0.392219841480255	0.0292543396353722
1.32989704608917	-0.896981239318848	-3.32357120513916	0.170329213142395	0.392444312572479	0.0292359925806522
1.31895756721497	-0.895719051361084	-3.32664155960083	0.170478090643883	0.392572730779648	0.0293272919952869
1.31987178325653	-0.890081167221069	-3.32244658470154	0.170660614967346	0.392845958471298	0.02960205078125
1.3189891576767	-0.894013047218323	-3.32661700248718	0.170704439282417	0.392931669950485	0.0298136584460735
1.31875097751617	-0.890657484531403	-3.32799506187439	0.170682951807976	0.393200933933258	0.0300705283880234
1.32457971572876	-0.889171063899994	-3.33389759063721	0.170855939388275	0.393447607755661	0.0303105693310499
1.32005548477173	-0.888533055782318	-3.33327579498291	0.170815646648407	0.393526285886765	0.0303841158747673
1.32128036022186	-0.88674658536911	-3.33295845985413	0.170822814106941	0.393861532211304	0.0304612293839455
1.3179053068161	-0.89168381690979	-3.33588075637817	0.17092490196228	0.393958121538162	0.0304699242115021
1.32107627391815	-0.885715186595917	-3.33345770835876	0.170866310596466	0.394071340560913	0.0304143410176039
1.31527519226074	-0.89222639799118	-3.33711624145508	0.171039164066315	0.39423069357872	0.0303376130759716
1.31168282032013	-0.887320518493652	-3.34010601043701	0.171091914176941	0.394168794155121	0.030246689915657
1.32142877578735	-0.887327551841736	-3.33528971672058	0.171039894223213	0.394351810216904	0.0302076451480389
1.31233859062195	-0.892890512943268	-3.34359121322632	0.171142309904099	0.394253939390183	0.0301475580781698
1.31877517700195	-0.89162141084671	-3.3419029712677	0.171187609434128	0.394350230693817	0.0300639495253563
1.31534361839294	-0.901113331317902	-3.33686971664429	0.171240940690041	0.394318163394928	0.0300235748291016
1.32262206077576	-0.895184874534607	-3.34175872802734	0.171175837516785	0.394255936145782	0.0300076045095921
1.31870913505554	-0.8985595703125	-3.33571767807007	0.171234846115112	0.394309014081955	0.0299889929592609
1.31611728668213	-0.904467642307281	-3.33864140510559	0.171182736754417	0.394210517406464	0.0299133397638798
1.3185054063797	-0.899890959262848	-3.32973909378052	0.171202719211578	0.394185394048691	0.0297839231789112
1.32153904438019	-0.90868204832077	-3.33397102355957	0.171130016446114	0.393987238407135	0.0297101810574532
1.32265543937683	-0.908934772014618	-3.33567762374878	0.171011403203011	0.393900126218796	0.0294839311391115
1.32393443584442	-0.909749090671539	-3.33533120155334	0.171161711215973	0.393818855285645	0.0293647442013025
1.32613253593445	-0.917430460453033	-3.33563995361328	0.171031400561333	0.393632590770721	0.0293151531368494
1.33020722866058	-0.91343492269516	-3.33607196807861	0.171032473444939	0.393643110990524	0.0292426254600286
1.33207273483276	-0.921821355819702	-3.33584356307983	0.171132504940033	0.393594145774841	0.0292310547083616
1.33030784130096	-0.922026753425598	-3.32614779472351	0.171160250902176	0.393405020236969	0.0291404463350773
1.33255410194397	-0.924598813056946	-3.32713317871094	0.171133369207382	0.393389821052551	0.0291792843490839
1.33002579212189	-0.925139367580414	-3.32840824127197	0.171266242861748	0.393249720335007	0.0290916040539742
1.3348354101181	-0.925699770450592	-3.32667827606201	0.171299412846565	0.393318742513657	0.0289948917925358
1.32611894607544	-0.933247029781342	-3.33027529716492	0.171439453959465	0.39322429895401	0.0289320200681686
1.33039665222168	-0.928885698318481	-3.32773399353027	0.171427741646767	0.3931485414505	0.0288542807102203
1.32882475852966	-0.936700761318207	-3.3278489112854	0.171533539891243	0.393229752779007	0.0286943092942238
1.32201707363129	-0.939294099807739	-3.32715821266174	0.171629369258881	0.393077254295349	0.0285401418805122
1.32752978801727	-0.939397871494293	-3.32432842254639	0.171707689762115	0.393024682998657	0.0283560734242201
1.32341587543488	-0.944045782089233	-3.32991409301758	0.171779274940491	0.392779916524887	0.0281424541026354
1.32705628871918	-0.94465559720993	-3.32136797904968	0.171731412410736	0.392635405063629	0.0279814973473549
1.32736468315125	-0.946930289268494	-3.32056164741516	0.171846240758896	0.392589569091797	0.027829322963953
1.32367825508118	-0.950586795806885	-3.31974124908447	0.171896994113922	0.392291605472565	0.0277867205440998
1.32887482643127	-0.948509514331818	-3.30804896354675	0.171802952885628	0.392155855894089	0.027768986299634
1.32809281349182	-0.95373409986496	-3.31259107589722	0.171865314245224	0.391991645097733	0.0278843212872744
1.3199942111969	-0.951806604862213	-3.31682324409485	0.171901002526283	0.391769498586655	0.0280873477458954
1.32610368728638	-0.948497474193573	-3.30541968345642	0.171799451112747	0.391570329666138	0.0282137375324965
1.32813370227814	-0.949962377548218	-3.31189966201782	0.171930134296417	0.391463547945023	0.0284396559000015
1.31786406040192	-0.949787616729736	-3.30623722076416	0.171963170170784	0.391239285469055	0.0286342427134514
1.32093286514282	-0.942945122718811	-3.30555820465088	0.171986058354378	0.3911152780056	0.0288285855203867
1.32567954063416	-0.945181131362915	-3.30921649932861	0.172000557184219	0.39109605550766	0.0290154498070478
1.31761634349823	-0.945146918296814	-3.30496001243591	0.172089457511902	0.390872836112976	0.0291736777871847
1.32265734672546	-0.94287371635437	-3.30340194702148	0.172043368220329	0.390744656324387	0.0292964167892933
1.32119262218475	-0.942117631435394	-3.3026762008667	0.172176644206047	0.390814691781998	0.0294404588639736
1.31942856311798	-0.939034700393677	-3.30296421051025	0.172269985079765	0.390676647424698	0.0296587254852057
1.31670725345612	-0.94221031665802	-3.30528092384338	0.172364413738251	0.390613555908203	0.0296870972961187
1.3207083940506	-0.940172731876373	-3.30551218986511	0.17231310904026	0.390716940164566	0.0298668835312128
1.31175911426544	-0.94219583272934	-3.30571317672729	0.172413766384125	0.390717029571533	0.0299880374222994
1.31274783611298	-0.931976556777954	-3.30805397033691	0.172591105103493	0.39080673456192	0.0300905387848616
1.31450712680817	-0.935179471969604	-3.30574488639832	0.172625303268433	0.390830755233765	0.0302220955491066
1.30862927436829	-0.936591148376465	-3.30398559570313	0.172561690211296	0.390973061323166	0.0302810352295637
1.31169807910919	-0.931212961673737	-3.30850100517273	0.172830477356911	0.391067147254944	0.0303728636354208
1.31205320358276	-0.935202181339264	-3.30824542045593	0.172777369618416	0.391103476285934	0.0303120240569115
1.3100221157074	-0.93645453453064	-3.31338405609131	0.172871083021164	0.391253650188446	0.0303122811019421
1.3091938495636	-0.934251070022583	-3.30839252471924	0.172965541481972	0.391250163316727	0.0302820801734924
1.3101532459259	-0.937332212924957	-3.31436204910278	0.172983407974243	0.391435146331787	0.0302542429417372
1.30955922603607	-0.932857155799866	-3.31409645080566	0.173053935170174	0.391403615474701	0.0302327238023281
1.31403315067291	-0.935524165630341	-3.31379842758179	0.173036307096481	0.391573756933212	0.0302752032876015
1.30462265014648	-0.935647666454315	-3.31279730796814	0.173186674714088	0.391622006893158	0.0303815845400095
1.31037509441376	-0.931705713272095	-3.31637620925903	0.173097923398018	0.391682803630829	0.0303065963089466
1.30821919441223	-0.933624923229218	-3.31116652488709	0.173095971345901	0.391866743564606	0.0302887111902237
1.30151259899139	-0.933377921581268	-3.31588888168335	0.173182740807533	0.391859203577042	0.0302629619836807
1.30581748485565	-0.928230047225952	-3.31802153587341	0.17315936088562	0.391897112131119	0.0301967430859804
1.30029988288879	-0.933470666408539	-3.32039785385132	0.173272758722305	0.391941457986832	0.0301149096339941
1.29716575145721	-0.93310958147049	-3.31377553939819	0.173196598887444	0.391893714666367	0.0300338249653578
1.29620850086212	-0.930866360664368	-3.31464004516602	0.173248618841171	0.391970038414001	0.0300727635622025
1.2924929857254	-0.92939031124115	-3.31832003593445	0.173316597938538	0.391939222812653	0.0300673097372055
1.2859799861908	-0.932631433010101	-3.31571769714355	0.173238217830658	0.392056167125702	0.0302498079836369
1.28418779373169	-0.920603573322296	-3.3151638507843	0.173366740345955	0.392056405544281	0.0304174665361643
1.27587592601776	-0.922636151313782	-3.31416749954224	0.173247933387756	0.392109334468842	0.0306624881923199
1.26766526699066	-0.919839441776276	-3.31951308250427	0.173201218247414	0.39217272400856	0.0309120342135429
1.26652467250824	-0.914082944393158	-3.3233368396759	0.173282518982887	0.392363548278809	0.0311997793614864
1.25955283641815	-0.912312984466553	-3.32143759727478	0.173296704888344	0.392425149679184	0.0314696468412876
1.26371419429779	-0.908641278743744	-3.31762480735779	0.173227176070213	0.392609000205994	0.0318033248186111
1.25913512706757	-0.906265735626221	-3.32570338249207	0.173213392496109	0.392718434333801	0.0321431346237659
1.26909971237183	-0.901431322097778	-3.32034158706665	0.173111215233803	0.392809838056564	0.0324208363890648
1.26773810386658	-0.90689492225647	-3.32569670677185	0.173106729984283	0.393109142780304	0.0327872596681118
1.26925349235535	-0.896447837352753	-3.32774925231934	0.173101112246513	0.393182933330536	0.0331776030361652
1.26977348327637	-0.896537482738495	-3.33152604103088	0.173217803239822	0.393390029668808	0.0336321629583836
1.27331078052521	-0.89238429069519	-3.32808542251587	0.17318120598793	0.393547117710114	0.0338640287518501
1.26948547363281	-0.895948231220245	-3.33564448356628	0.173205763101578	0.393783688545227	0.0340421125292778
1.26211047172546	-0.887198388576508	-3.33745718002319	0.173259019851685	0.393899768590927	0.0340221673250198
1.26413035392761	-0.886244714260101	-3.32996344566345	0.173216134309769	0.394054114818573	0.0340072810649872
1.2606987953186	-0.890607476234436	-3.33213090896606	0.173241451382637	0.394126623868942	0.0338939130306244
1.25848174095154	-0.886419653892517	-3.33885741233826	0.173227697610855	0.394226163625717	0.0338295213878155
1.25249660015106	-0.8875333070755	-3.33859419822693	0.173238024115562	0.394386142492294	0.0337706059217453
1.25193393230438	-0.885848641395569	-3.34348583221436	0.173217877745628	0.39431431889534	0.0338083133101463
1.25791764259338	-0.887621581554413	-3.34160280227661	0.173027560114861	0.394466161727905	0.0338334888219833
1.2511385679245	-0.88897430896759	-3.34512901306152	0.173078387975693	0.394611150026321	0.0340148583054543
1.25896406173706	-0.885208606719971	-3.33599948883057	0.173045128583908	0.394445031881332	0.0340986140072346
1.26327216625214	-0.884619057178497	-3.34205150604248	0.172865197062492	0.394646733999252	0.0341230221092701
1.25989556312561	-0.88838517665863	-3.3421938419342	0.172828897833824	0.39462348818779	0.0342387743294239
1.267009973526	-0.88120424747467	-3.33398079872131	0.172743245959282	0.394564747810364	0.03426294028759
1.26115334033966	-0.887161135673523	-3.34042453765869	0.172652572393417	0.394519507884979	0.0342097468674183
1.26685392856598	-0.883105158805847	-3.34261059761047	0.172503441572189	0.394482851028442	0.0340251140296459
1.26386725902557	-0.889655709266663	-3.34401249885559	0.172513350844383	0.394490391016006	0.0338112488389015
1.27067196369171	-0.884572744369507	-3.34155988693237	0.172328859567642	0.394273191690445	0.0337721817195416
1.26551508903503	-0.892815232276917	-3.33554530143738	0.17238475382328	0.394197136163712	0.0338383503258228
1.26605653762817	-0.88469535112381	-3.33425116539001	0.172294944524765	0.394077122211456	0.0337497815489769
1.26702880859375	-0.891635179519653	-3.33643221855164	0.172217443585396	0.393891513347626	0.0336057618260384
1.26496171951294	-0.891091525554657	-3.3264856338501	0.171995893120766	0.393647581338882	0.0333879627287388
1.26341474056244	-0.895739734172821	-3.32724094390869	0.171937435865402	0.393513411283493	0.0331928879022598
1.26045143604279	-0.891293287277222	-3.32880544662476	0.171800643205643	0.393029600381851	0.0329750627279282
1.26416146755219	-0.895322799682617	-3.31819200515747	0.17153887450695	0.392826169729233	0.0327459909021854
1.26077783107758	-0.899348258972168	-3.31967067718506	0.171373263001442	0.392406046390533	0.0324426963925362
1.26582515239716	-0.902212858200073	-3.32129240036011	0.171203747391701	0.392142027616501	0.032279796898365
1.26033866405487	-0.902810156345367	-3.30786609649658	0.170954331755638	0.391737222671509	0.0320576168596745
1.26151418685913	-0.90121603012085	-3.31081938743591	0.170799151062965	0.391422390937805	0.0318965651094913
1.2620564699173	-0.902721345424652	-3.30411171913147	0.170685172080994	0.391104280948639	0.0317375250160694
1.25923025608063	-0.904032051563263	-3.29630613327026	0.170366749167442	0.390765935182571	0.0316018611192703
1.25712478160858	-0.900237560272217	-3.29909658432007	0.17033751308918	0.390531569719315	0.0314675197005272
1.25537741184235	-0.902009248733521	-3.2949047088623	0.170183733105659	0.390180498361588	0.0312996655702591
1.25076603889465	-0.901656568050385	-3.30007648468018	0.170038282871246	0.390067428350449	0.0311428681015968
1.24986517429352	-0.895671486854553	-3.29472351074219	0.170017972588539	0.38979384303093	0.0310744289308786
1.24987685680389	-0.898495197296143	-3.29186749458313	0.16991725564003	0.389739692211151	0.0310325752943754
1.24799835681915	-0.901034474372864	-3.29399943351746	0.169896066188812	0.38958141207695	0.0309907104820013
1.24613749980927	-0.896708428859711	-3.28880739212036	0.169908493757248	0.389493346214294	0.0309263728559017
1.24049043655396	-0.895665109157562	-3.292236328125	0.169917851686478	0.389340847730637	0.0309031754732132
1.24810981750488	-0.893467426300049	-3.29284644126892	0.169822320342064	0.389305353164673	0.0308136846870184
1.2461986541748	-0.898252308368683	-3.28916168212891	0.169823989272118	0.389323502779007	0.0307621844112873
1.23380410671234	-0.896533608436584	-3.2920708656311	0.169794335961342	0.389166980981827	0.0307210627943277
1.24061024188995	-0.891732215881348	-3.28673052787781	0.169777140021324	0.389188557863235	0.0306693520396948
1.24029624462128	-0.895642876625061	-3.29310870170593	0.169715568423271	0.38923767209053	0.0305949039757252
1.23861086368561	-0.893467903137207	-3.28390598297119	0.169639945030212	0.389166861772537	0.0305662397295237
1.23943686485291	-0.890734314918518	-3.29014015197754	0.169795051217079	0.389109253883362	0.0305350199341774
1.24637186527252	-0.893358111381531	-3.28832626342773	0.169564351439476	0.389178305864334	0.030657235532999
1.24131166934967	-0.891402363777161	-3.28768444061279	0.169656872749329	0.38931605219841	0.0308446381241083
1.26218521595001	-0.88612961769104	-3.29147720336914	0.169640675187111	0.389083743095398	0.0312189497053623
1.28912746906281	-0.884697020053864	-3.29034185409546	0.169396251440048	0.389235824346542	0.0315691344439983
1.30888283252716	-0.881721019744873	-3.29053640365601	0.169341400265694	0.389310240745544	0.0319659151136875
1.35470950603485	-0.885391414165497	-3.28279376029968	0.169137954711914	0.389004558324814	0.032017819583416
1.38845062255859	-0.887978315353394	-3.28264927864075	0.169032469391823	0.388792991638184	0.0314037166535854
1.41955018043518	-0.896472573280334	-3.27550363540649	0.169142499566078	0.38834273815155	0.0304702669382095
1.40681517124176	-0.908688545227051	-3.26804423332214	0.169483825564384	0.388025879859924	0.0287094488739967
1.4019603729248	-0.926142036914825	-3.26768183708191	0.169732168316841	0.387719988822937	0.0265260357409716
1.37572121620178	-0.94572788476944	-3.26553010940552	0.169986441731453	0.387426525354385	0.0241386145353317
1.339759349823	-0.959037363529205	-3.27959036827087	0.170277670025826	0.387422174215317	0.0217551775276661
1.33455836772919	-0.964751780033112	-3.27584958076477	0.170297205448151	0.387525320053101	0.0199927091598511
1.33206593990326	-0.977384984493256	-3.28193831443787	0.170419439673424	0.387402653694153	0.0186156574636698
1.33621001243591	-0.985090732574463	-3.2795078754425	0.170385524630547	0.387314021587372	0.017751969397068
1.35509169101715	-0.978748083114624	-3.27241015434265	0.170505911111832	0.387217015028	0.0176643617451191
1.36671674251556	-0.980397045612335	-3.27080845832825	0.170366734266281	0.387392729520798	0.017900949344039
1.37107145786285	-0.978606998920441	-3.27242422103882	0.170334339141846	0.387691617012024	0.0181573890149593
1.37617790699005	-0.974219024181366	-3.27030658721924	0.169979929924011	0.387954741716385	0.0183180291205645
1.3724639415741	-0.969805717468262	-3.27944040298462	0.169657006859779	0.388618439435959	0.0184145178645849
1.36348593235016	-0.97162789106369	-3.28343534469604	0.169640854001045	0.389068067073822	0.0182703156024218
1.34976875782013	-0.963880121707916	-3.29314661026001	0.169685289263725	0.389474630355835	0.0176187995821238
1.35718047618866	-0.962969064712524	-3.29871225357056	0.169904515147209	0.389805793762207	0.0167883690446615
1.35165178775787	-0.974437296390533	-3.30009245872498	0.170234888792038	0.390143781900406	0.0158147122710943
1.35203790664673	-0.975393891334534	-3.29930257797241	0.170526459813118	0.390375673770905	0.0148946950212121
1.35406243801117	-0.9833163022995	-3.29803442955017	0.170804515480995	0.3906070291996	0.0140982316806912
1.35111153125763	-0.985660672187805	-3.30479550361633	0.170983240008354	0.39076954126358	0.0135173229500651
1.35243356227875	-0.985205113887787	-3.30897283554077	0.171126514673233	0.391114115715027	0.0131540345028043
1.34374439716339	-0.985067784786224	-3.31365180015564	0.171266049146652	0.39129838347435	0.0129807060584426
1.34448289871216	-0.976983428001404	-3.31343054771423	0.171262979507446	0.391527861356735	0.0130731202661991
1.34652960300446	-0.973031997680664	-3.31944489479065	0.171235576272011	0.391752958297729	0.0134234158322215
1.34212219715118	-0.965913057327271	-3.32408046722412	0.171312376856804	0.392015635967255	0.014056502841413
1.34542596340179	-0.956525564193726	-3.31743860244751	0.171235591173172	0.391959637403488	0.0147011084482074
1.35074496269226	-0.94864296913147	-3.32261347770691	0.171089857816696	0.392209827899933	0.0153834139928222
1.35548329353333	-0.942679047584534	-3.32101678848267	0.171114072203636	0.392305076122284	0.0159420631825924
1.3526703119278	-0.938608765602112	-3.32556819915771	0.171036541461945	0.392351865768433	0.0163726340979338
1.35377860069275	-0.929898798465729	-3.32564520835876	0.170976057648659	0.392381906509399	0.0167436394840479
1.3530604839325	-0.927013635635376	-3.32344746589661	0.170990213751793	0.392447471618652	0.0169939436018467
1.34740960597992	-0.926081955432892	-3.32767415046692	0.171015366911888	0.392341822385788	0.0171880964189768
1.3552930355072	-0.918681383132935	-3.32647180557251	0.170817896723747	0.392397165298462	0.0173426736146212
1.35171139240265	-0.920804977416992	-3.32668375968933	0.170876502990723	0.392342060804367	0.0174942873418331
1.3553854227066	-0.910251677036285	-3.32767629623413	0.170748755335808	0.392194330692291	0.0176786463707685
1.36443936824799	-0.911959290504456	-3.32317018508911	0.170651406049728	0.39215150475502	0.0178733170032501
1.36329138278961	-0.911604285240173	-3.3248724937439	0.170454382896423	0.391976475715637	0.0179348066449165
1.37164747714996	-0.909366011619568	-3.32307553291321	0.170301854610443	0.391953349113464	0.0180243924260139
1.36878800392151	-0.906285762786865	-3.32514548301697	0.170098036527634	0.391826599836349	0.0179729834198952
1.36775779724121	-0.911182820796967	-3.32549500465393	0.16991300880909	0.391737341880798	0.0178381968289614
1.36995911598206	-0.905378758907318	-3.3258056640625	0.169637829065323	0.391722798347473	0.017681922763586
1.37092018127441	-0.909523546695709	-3.32421970367432	0.169580742716789	0.391630202531815	0.0175101440399885
1.37070727348328	-0.909413754940033	-3.32021427154541	0.169407680630684	0.391347169876099	0.017213424667716
1.37759780883789	-0.91064441204071	-3.31595706939697	0.169135853648186	0.391408234834671	0.016888190060854
1.37084114551544	-0.916194677352905	-3.32014036178589	0.169085681438446	0.391258031129837	0.0164593234658241
1.37625348567963	-0.915515899658203	-3.31876683235168	0.168889746069908	0.39108818769455	0.0159753076732159
1.37290072441101	-0.921084821224213	-3.31962728500366	0.168698251247406	0.391108989715576	0.0153835657984018
1.37185251712799	-0.924367427825928	-3.32159209251404	0.168621301651001	0.390919476747513	0.0149286556988955
1.36937177181244	-0.926409363746643	-3.31551074981689	0.168359994888306	0.390792071819305	0.0146124232560396
1.36859595775604	-0.925381600856781	-3.31467604637146	0.16813038289547	0.390749365091324	0.0144512737169862
1.37131226062775	-0.930257260799408	-3.31529402732849	0.167910426855087	0.390616685152054	0.0143001163378358
1.36840224266052	-0.926058053970337	-3.3146710395813	0.167653307318687	0.390585452318192	0.0141386426985264
1.37124264240265	-0.927624821662903	-3.31298494338989	0.167463317513466	0.390496999025345	0.0140103669837117
1.36906242370605	-0.928868055343628	-3.3075475692749	0.167186513543129	0.390317499637604	0.0138750551268458
1.36959159374237	-0.926483929157257	-3.30873322486877	0.167101860046387	0.390349209308624	0.013932510279119
1.36616325378418	-0.926757872104645	-3.30926823616028	0.166894748806953	0.390030056238174	0.0140502834692597
1.36432540416718	-0.921944141387939	-3.31135392189026	0.166726157069206	0.38994836807251	0.0138659235090017
1.36379027366638	-0.925182819366455	-3.30721831321716	0.166635885834694	0.389855265617371	0.0138223674148321
1.35781538486481	-0.921700417995453	-3.29949331283569	0.166501075029373	0.389668673276901	0.0139303291216493
1.35990178585052	-0.918993532657623	-3.29992866516113	0.166482582688332	0.389555692672729	0.0139872003346682
1.35485017299652	-0.919806063175201	-3.30096578598022	0.166332200169563	0.389448404312134	0.0140311913564801
1.34731984138489	-0.913790583610535	-3.30845093727112	0.166315972805023	0.389318317174912	0.0142117133364081
1.3503714799881	-0.908590078353882	-3.30199980735779	0.16613806784153	0.389156043529511	0.0144170569255948
1.34366047382355	-0.910063564777374	-3.30079793930054	0.166071847081184	0.389298915863037	0.0145321050658822
1.33889579772949	-0.903948128223419	-3.3004047870636	0.166069388389587	0.389248043298721	0.0147144198417664
1.33733630180359	-0.897300362586975	-3.30428814888	0.165901809930801	0.389148682355881	0.0150053463876247
1.34187924861908	-0.89476215839386	-3.2961962223053	0.165859505534172	0.389186054468155	0.0151960318908095
1.33171153068542	-0.896335661411285	-3.306804895401	0.165820807218552	0.389069765806198	0.0152944596484303
1.33189618587494	-0.887445449829102	-3.3017201423645	0.165816321969032	0.388893723487854	0.0154045931994915
1.32447826862335	-0.892168343067169	-3.30222463607788	0.165696039795876	0.388974517583847	0.0154424477368593
1.32751393318176	-0.884576857089996	-3.30006432533264	0.165694236755371	0.388856768608093	0.0154439425095916
1.32176566123962	-0.889551043510437	-3.29972004890442	0.165629059076309	0.388922601938248	0.0153585271909833
1.31799471378326	-0.887902736663818	-3.30258679389954	0.165624916553497	0.388947606086731	0.0154367825016379
1.31833505630493	-0.886325836181641	-3.29601836204529	0.165490329265594	0.388858586549759	0.0158463604748249
1.31410658359528	-0.878905057907104	-3.30569076538086	0.165554106235504	0.388843804597855	0.0162549689412117
1.31272089481354	-0.872080147266388	-3.29792356491089	0.165463134646416	0.388752549886703	0.0165080316364765
1.30929481983185	-0.873201370239258	-3.29723453521729	0.165375366806984	0.388930350542068	0.0165762715041637
1.30568313598633	-0.876053273677826	-3.30049395561218	0.165353864431381	0.388783723115921	0.0166340582072735
1.30263328552246	-0.87077134847641	-3.2961061000824	0.1651950776577	0.388788491487503	0.0166509132832289
1.30807590484619	-0.86541885137558	-3.29730892181396	0.165077373385429	0.388790190219879	0.0169421676546335
1.30153214931488	-0.870334029197693	-3.2964506149292	0.165126919746399	0.388816565275192	0.0170037243515253
1.29396677017212	-0.866981089115143	-3.29860019683838	0.165106728672981	0.388696521520615	0.0169620476663113
1.2994886636734	-0.862138628959656	-3.29556202888489	0.165029644966125	0.388681858778	0.0169045682996511
1.29245126247406	-0.867538928985596	-3.30138635635376	0.165122970938683	0.388655930757523	0.0169503148645163
1.29225850105286	-0.864823281764984	-3.29961967468262	0.16510783135891	0.388520449399948	0.016869705170393
1.28654086589813	-0.866344332695007	-3.29438352584839	0.165013790130615	0.388586521148682	0.0169615596532822
1.28443884849548	-0.86296135187149	-3.2957329750061	0.165104269981384	0.388508588075638	0.0170083399862051
1.28447270393372	-0.866289019584656	-3.29257321357727	0.164948403835297	0.388541221618652	0.0169817749410868
1.2730268239975	-0.865938663482666	-3.29326915740967	0.165034145116806	0.388681888580322	0.0170240458101034
1.27377986907959	-0.866931915283203	-3.29564166069031	0.164815425872803	0.388762593269348	0.0171828344464302
1.27005875110626	-0.862929701805115	-3.29837775230408	0.164900079369545	0.388753265142441	0.017635490745306
1.26956808567047	-0.858451724052429	-3.30149388313293	0.164769008755684	0.388731747865677	0.0180223640054464
1.27140319347382	-0.856484889984131	-3.29654598236084	0.164738908410072	0.388935744762421	0.0182124897837639
1.26566004753113	-0.860977709293365	-3.29946184158325	0.164724454283714	0.388997495174408	0.0184696353971958
1.26769316196442	-0.858704268932343	-3.29756784439087	0.164674028754234	0.388873875141144	0.0186540763825178
1.25960230827332	-0.860818803310394	-3.29819512367249	0.164581894874573	0.389021903276443	0.0189744513481855
1.26564157009125	-0.852345287799835	-3.29037165641785	0.164561793208122	0.38893660902977	0.0194251220673323
1.26201057434082	-0.858839988708496	-3.29609894752502	0.164564162492752	0.389066070318222	0.0194866452366114
1.25986039638519	-0.856988489627838	-3.29695987701416	0.164583891630173	0.389052778482437	0.0198432710021734
1.2590628862381	-0.854370892047882	-3.29998993873596	0.164611145853996	0.388936370611191	0.0202202033251524
1.26439392566681	-0.852834224700928	-3.29326248168945	0.164553299546242	0.389115124940872	0.0204819124191999
1.25513100624084	-0.853808701038361	-3.29688286781311	0.164564102888107	0.389135032892227	0.0208946727216244
1.25826442241669	-0.846619307994843	-3.29564332962036	0.164679452776909	0.389254152774811	0.0212271437048912
1.24969124794006	-0.854966104030609	-3.29454946517944	0.164700001478195	0.389242261648178	0.0213918164372444
1.2542964220047	-0.849368393421173	-3.29215979576111	0.164599537849426	0.389314711093903	0.0218119099736214
1.24917042255402	-0.848975419998169	-3.29831719398499	0.164719894528389	0.389522224664688	0.0220208484679461
1.24256825447083	-0.84931206703186	-3.29900884628296	0.164767250418663	0.389679372310638	0.0222554709762335
1.24376749992371	-0.849907994270325	-3.299236536026	0.164648473262787	0.389773607254028	0.0224944297224283
1.23918545246124	-0.848103046417236	-3.30100560188293	0.164703711867332	0.389953017234802	0.0227776356041431
1.2424681186676	-0.846295952796936	-3.29870581626892	0.164785787463188	0.390078604221344	0.0230043735355139
1.24033331871033	-0.84882926940918	-3.30183577537537	0.164690688252449	0.390297591686249	0.023252522572875
1.23464715480804	-0.844138145446777	-3.30040645599365	0.164855867624283	0.390284270048141	0.0236565675586462
1.23744213581085	-0.842372834682465	-3.30372500419617	0.164809957146645	0.390437662601471	0.0239137019962072
1.23731112480164	-0.844188511371613	-3.30650687217712	0.164802208542824	0.390575140714645	0.0243707206100225
1.22919893264771	-0.841787397861481	-3.30719399452209	0.164936691522598	0.390641301870346	0.0247022788971663
1.23107051849365	-0.836430370807648	-3.30762529373169	0.164977937936783	0.390791088342667	0.0249759927392006
1.23042750358582	-0.837437510490417	-3.306236743927	0.164869323372841	0.391018331050873	0.0252713318914175
1.22419095039368	-0.839126288890839	-3.31505036354065	0.165027424693108	0.391319334506989	0.0255494024604559
1.22499966621399	-0.835317194461823	-3.30684971809387	0.16491436958313	0.391522020101547	0.0259048119187355
1.23064422607422	-0.832113742828369	-3.31174969673157	0.164858400821686	0.391727417707443	0.0264700744301081
1.22356736660004	-0.83686888217926	-3.31564211845398	0.164979562163353	0.392005920410156	0.0268496628850698
1.22329831123352	-0.834523677825928	-3.31504082679749	0.165012001991272	0.392144680023193	0.0271878838539124
1.22513449192047	-0.834745347499847	-3.31587362289429	0.165090531110764	0.392554879188538	0.0273894313722849
1.22183847427368	-0.841715931892395	-3.32355070114136	0.165182173252106	0.392791211605072	0.0276450663805008
1.22257602214813	-0.835208833217621	-3.32413649559021	0.165158927440643	0.393083035945892	0.0279007460922003
1.22217559814453	-0.839393019676209	-3.33072280883789	0.165222123265266	0.393329203128815	0.0282238647341728
1.22385931015015	-0.835485100746155	-3.33148646354675	0.165243208408356	0.393529802560806	0.0285278912633657
1.22651588916779	-0.837873816490173	-3.33030843734741	0.165355086326599	0.393785417079926	0.0289875213056803
1.22759902477264	-0.837587893009186	-3.33155107498169	0.165473788976669	0.393816083669662	0.0292850229889154
1.23344326019287	-0.838302075862885	-3.33487343788147	0.165529489517212	0.393939793109894	0.0296099781990051
1.24137818813324	-0.838288724422455	-3.33793067932129	0.165508896112442	0.394081890583038	0.0299573112279177
1.23787891864777	-0.840686202049255	-3.33902788162231	0.16570708155632	0.394116878509521	0.0303342770785093
1.24056625366211	-0.838646650314331	-3.33913397789001	0.165756806731224	0.394009113311768	0.0306979417800903
1.23974585533142	-0.840361595153809	-3.34070014953613	0.165781050920486	0.394262403249741	0.0309317465871572
1.23855805397034	-0.84123420715332	-3.34095025062561	0.165931761264801	0.394282251596451	0.0313209220767021
1.24126958847046	-0.834236681461334	-3.33231902122498	0.165842339396477	0.3942950963974	0.0316145122051239
1.23851680755615	-0.842713594436646	-3.34380221366882	0.165924921631813	0.394394606351852	0.0320726484060287
1.24182486534119	-0.831964492797852	-3.34338974952698	0.165965303778648	0.394371956586838	0.0322793647646904
1.24091076850891	-0.839898824691772	-3.34689331054688	0.166005507111549	0.394436031579971	0.0324530191719532
1.24434995651245	-0.838269412517548	-3.34262919425964	0.16608963906765	0.394217520952225	0.0327627584338188
1.25255262851715	-0.835900366306305	-3.3374879360199	0.166059404611588	0.394033849239349	0.0330696664750576
1.25753450393677	-0.843494713306427	-3.3352963924408	0.166172429919243	0.393931746482849	0.0331528000533581
1.25795137882233	-0.846856892108917	-3.33283472061157	0.166241481900215	0.393603086471558	0.0331213884055614
1.27438426017761	-0.843932688236237	-3.32755994796753	0.166303277015686	0.393291711807251	0.0330285243690014
1.26441085338593	-0.856232583522797	-3.32469081878662	0.166313052177429	0.393094569444656	0.0326819829642773
1.26989281177521	-0.860955834388733	-3.32773756980896	0.166338250041008	0.393104046583176	0.032478217035532
1.27500593662262	-0.865054607391357	-3.32117033004761	0.166251927614212	0.392711848020554	0.0324238575994968
1.28681576251984	-0.86585658788681	-3.31766033172607	0.16615816950798	0.392361789941788	0.0322582423686981
1.28543281555176	-0.872933864593506	-3.32324576377869	0.166330575942993	0.392093271017075	0.0319413356482983
1.28502810001373	-0.882039189338684	-3.32055020332336	0.166315734386444	0.39187753200531	0.0314202606678009
1.29506087303162	-0.88225644826889	-3.31611037254334	0.166400671005249	0.391644656658173	0.0310664512217045
1.30318987369537	-0.89408403635025	-3.30826997756958	0.166341036558151	0.391272038221359	0.030600493773818
1.31102383136749	-0.897529125213623	-3.30148816108704	0.166315779089928	0.390799939632416	0.0301262978464365
1.31263482570648	-0.912281632423401	-3.30484223365784	0.16652150452137	0.390590727329254	0.0294817350804806
1.31407034397125	-0.916656792163849	-3.30445384979248	0.166708841919899	0.390143662691116	0.0287456903606653
1.32692956924438	-0.922619760036469	-3.29273080825806	0.166920304298401	0.389583468437195	0.0281424913555384
1.32580673694611	-0.937503099441528	-3.29269695281982	0.167132928967476	0.389291346073151	0.0274520646780729
1.3301910161972	-0.94291216135025	-3.28959250450134	0.167295843362808	0.388961255550385	0.0269887261092663
1.32395482063293	-0.949566066265106	-3.2899911403656	0.167509317398071	0.389068454504013	0.026638850569725
1.33885371685028	-0.952690422534943	-3.29771041870117	0.167600870132446	0.389037042856216	0.0269827209413052
1.34030401706696	-0.952276229858398	-3.28864479064941	0.167597144842148	0.388902068138123	0.0274278707802296
1.3459255695343	-0.947292387485504	-3.29076743125916	0.167754769325256	0.388879269361496	0.0276849120855331
1.34841775894165	-0.952424585819244	-3.29590559005737	0.168037608265877	0.388891160488129	0.0278291646391153
1.33560526371002	-0.954496204853058	-3.29416799545288	0.168528482317925	0.388856738805771	0.027680654078722
1.34297776222229	-0.955589354038239	-3.290194272995	0.168975979089737	0.388874799013138	0.0276361964643002
1.34176361560822	-0.960348129272461	-3.30053639411926	0.169296368956566	0.388817548751831	0.0277263205498457
1.34650540351868	-0.95953780412674	-3.29679322242737	0.169648930430412	0.389019101858139	0.02791603282094
1.34973680973053	-0.963537931442261	-3.30739450454712	0.170025259256363	0.389400035142899	0.0283444933593273
1.3591023683548	-0.963087022304535	-3.30168795585632	0.170239597558975	0.389623492956162	0.0290244817733765
1.36273562908173	-0.959596991539001	-3.31000590324402	0.170317426323891	0.390009731054306	0.0298150964081287
1.37249338626862	-0.951346158981323	-3.31193017959595	0.170570552349091	0.390468448400497	0.0306595358997583
1.37042593955994	-0.949847996234894	-3.31907081604004	0.170816987752914	0.390808552503586	0.03139428794384
1.37871599197388	-0.941771030426025	-3.31959700584412	0.170887783169746	0.391209572553635	0.0318523794412613
1.3753342628479	-0.944027841091156	-3.33039617538452	0.171157166361809	0.391575634479523	0.032175961881876
1.38088428974152	-0.939459383487701	-3.32473015785217	0.171339362859726	0.391901254653931	0.0322903208434582
1.37814128398895	-0.948215901851654	-3.33352565765381	0.171652838587761	0.392154425382614	0.0321254804730415
1.3745893239975	-0.950814664363861	-3.33418774604797	0.171878755092621	0.392224729061127	0.0318379029631615
1.38089501857758	-0.953972995281219	-3.33469676971436	0.172077491879463	0.392334133386612	0.0314070358872414
1.37543344497681	-0.960072815418243	-3.33855533599854	0.172266662120819	0.392231285572052	0.0308875255286694
1.3845876455307	-0.964610278606415	-3.33651542663574	0.172268822789192	0.392208427190781	0.0305085275322199
1.38132417201996	-0.968950688838959	-3.3323016166687	0.172325789928436	0.391991227865219	0.030259707942605
1.38763403892517	-0.969693601131439	-3.33275866508484	0.172158241271973	0.391672402620316	0.0300558246672153
1.39045011997223	-0.973519861698151	-3.33012628555298	0.172101080417633	0.391469836235046	0.0300765782594681
1.39278519153595	-0.976689755916595	-3.32887935638428	0.171881198883057	0.391116142272949	0.0301008820533752
1.4003643989563	-0.971998035907745	-3.32070422172546	0.171686261892319	0.390842705965042	0.0301892962306738
1.40008926391602	-0.975283682346344	-3.31853652000427	0.171590149402618	0.390426069498062	0.0303299035876989
1.40116322040558	-0.977318286895752	-3.31653141975403	0.171335250139236	0.390019178390503	0.030430294573307
1.40845477581024	-0.970848858356476	-3.31114554405212	0.171212658286095	0.389625459909439	0.0306051261723042
1.41459095478058	-0.971705973148346	-3.30573558807373	0.170986980199814	0.389186710119247	0.0307895746082067
1.41321969032288	-0.971015155315399	-3.30546283721924	0.170837596058846	0.388710975646973	0.0309684406965971
1.41846096515656	-0.96761679649353	-3.29949021339417	0.170658633112907	0.388443380594254	0.031147563830018
1.42399191856384	-0.967778921127319	-3.30000638961792	0.170443370938301	0.387902110815048	0.0312371775507927
1.42639374732971	-0.967190563678741	-3.29244375228882	0.170170530676842	0.387648403644562	0.031352873891592
1.43368911743164	-0.97027713060379	-3.28751587867737	0.170016914606094	0.387270212173462	0.0315153412520885
1.42968547344208	-0.969560861587524	-3.2853786945343	0.169861689209938	0.386860281229019	0.0316036269068718
1.43670129776001	-0.967854082584381	-3.28199744224548	0.169656753540039	0.386639773845673	0.0317340865731239
1.44408667087555	-0.966913044452667	-3.28235912322998	0.169423282146454	0.386318892240524	0.0317670218646526
1.44289875030518	-0.967319786548615	-3.27641320228577	0.169356688857079	0.386109679937363	0.0318692624568939
1.45067143440247	-0.96383672952652	-3.27657175064087	0.169230774044991	0.385812401771545	0.0318353772163391
1.45300197601318	-0.972117006778717	-3.27302122116089	0.168968498706818	0.385747909545898	0.0318457446992397
1.45589184761047	-0.963133215904236	-3.26617169380188	0.168909877538681	0.38564395904541	0.0318099521100521
1.45871114730835	-0.969210922718048	-3.27011919021606	0.168815925717354	0.385456025600433	0.0318121239542961
1.46031022071838	-0.97109043598175	-3.27597260475159	0.168734714388847	0.385379284620285	0.0316978767514229
1.45986759662628	-0.969292044639587	-3.26743459701538	0.16865611076355	0.385342866182327	0.031652320176363
1.46433508396149	-0.970442891120911	-3.27365136146545	0.168686419725418	0.38537535071373	0.0315226763486862
1.4613436460495	-0.971255958080292	-3.27640795707703	0.168645545840263	0.385348111391068	0.0313024781644344
1.46517634391785	-0.975388526916504	-3.27154111862183	0.168482333421707	0.385398179292679	0.0311234556138515
1.46177208423615	-0.978379845619202	-3.27612996101379	0.168533027172089	0.385508030653	0.0309888515621424
1.46385288238525	-0.975054085254669	-3.27888870239258	0.168588683009148	0.385482668876648	0.0307769495993853
1.46554887294769	-0.97742086648941	-3.27665519714355	0.168545141816139	0.385646730661392	0.0306129418313503
1.45824897289276	-0.979196012020111	-3.27726554870605	0.168647691607475	0.385747998952866	0.0305873770266771
1.45935332775116	-0.97422593832016	-3.27134704589844	0.168764039874077	0.385886877775192	0.0305008366703987
1.45875477790833	-0.975642800331116	-3.27911186218262	0.168780133128166	0.385951489210129	0.0304255709052086
1.45800614356995	-0.97466117143631	-3.28292322158813	0.168839499354362	0.386163979768753	0.0304705612361431
1.45104289054871	-0.972628772258759	-3.2834894657135	0.168939605355263	0.386181950569153	0.0305511653423309
1.45835852622986	-0.966611325740814	-3.28203964233398	0.168941274285316	0.38632145524025	0.0306598301976919
1.45235240459442	-0.974128782749176	-3.28995871543884	0.168949380517006	0.386405050754547	0.0308205112814903
1.45148766040802	-0.96347188949585	-3.28447461128235	0.169139161705971	0.386542826890945	0.0310092475265265
1.45063316822052	-0.961995363235474	-3.28670454025269	0.169155269861221	0.386594027280808	0.0312911830842495
1.451176404953	-0.959714710712433	-3.29095005989075	0.169196978211403	0.386568605899811	0.0315579622983933
1.44900512695313	-0.95622056722641	-3.28743720054626	0.169227078557014	0.38668417930603	0.0318299904465675
1.44909942150116	-0.950634717941284	-3.28725671768188	0.169322714209557	0.386774986982346	0.0321054607629776
1.44725739955902	-0.95017397403717	-3.29149007797241	0.169388726353645	0.386777609586716	0.0323445424437523
1.44983172416687	-0.945543050765991	-3.29407429695129	0.169371470808983	0.386812955141068	0.0325761996209621
1.44483542442322	-0.944158852100372	-3.29454350471497	0.169582605361938	0.387006878852844	0.0327959097921848
1.45034945011139	-0.936715662479401	-3.29582738876343	0.169650197029114	0.3869309425354	0.0330189242959023
1.45211982727051	-0.939060151576996	-3.29417634010315	0.169606879353523	0.387030094861984	0.0332530178129673
1.44613420963287	-0.936440885066986	-3.29669046401978	0.169758901000023	0.387173146009445	0.0335214622318745
1.45160281658173	-0.929412186145782	-3.29313063621521	0.169871613383293	0.387223869562149	0.0336888432502747
1.44453823566437	-0.931071400642395	-3.29816222190857	0.169939815998077	0.387300550937653	0.0338769108057022
1.44592583179474	-0.920225560665131	-3.30210328102112	0.170004084706306	0.387460917234421	0.0339932814240456
1.44798791408539	-0.924842953681946	-3.30890941619873	0.170184820890427	0.387619823217392	0.0340828597545624
1.4465343952179	-0.919990658760071	-3.30029249191284	0.170211657881737	0.387730062007904	0.0341840386390686
1.44081509113312	-0.923883199691772	-3.31250929832459	0.170368954539299	0.387983471155167	0.034291747957468
1.44074749946594	-0.91596794128418	-3.31349587440491	0.170417681336403	0.388091534376144	0.0343164317309856
1.44954299926758	-0.914911210536957	-3.31603026390076	0.170490607619286	0.388338327407837	0.0342980362474918
1.44238042831421	-0.920914471149445	-3.31757926940918	0.170609593391418	0.38849276304245	0.0343203730881214
1.44590866565704	-0.915130496025085	-3.31901836395264	0.170655474066734	0.388795286417007	0.034307137131691
1.44710779190063	-0.916906416416168	-3.31416702270508	0.170825719833374	0.389110743999481	0.0343088954687119
1.44280934333801	-0.919320642948151	-3.32192492485046	0.17093163728714	0.389303624629974	0.0342291258275509
1.44566333293915	-0.915777325630188	-3.32118010520935	0.170928418636322	0.389638006687164	0.0341701693832874
1.44025433063507	-0.917028903961182	-3.33005523681641	0.171204641461372	0.390039056539536	0.0341412499547005
1.43622815608978	-0.916541159152985	-3.32845735549927	0.171280086040497	0.390239268541336	0.0340361297130585
1.43834555149078	-0.914675712585449	-3.33786630630493	0.171279236674309	0.390766620635986	0.034010536968708
1.42329394817352	-0.916379570960999	-3.33682084083557	0.171551436185837	0.391093105077744	0.0339409559965134
1.42522644996643	-0.911676526069641	-3.34488797187805	0.171682626008987	0.391552418470383	0.0339326187968254
1.41900980472565	-0.910504817962646	-3.34560251235962	0.171859294176102	0.391958445310593	0.0338829979300499
1.41491854190826	-0.908329904079437	-3.35408234596252	0.171926528215408	0.392574071884155	0.0338865779340267
1.40541470050812	-0.909201443195343	-3.35795378684998	0.172099977731705	0.393067389726639	0.0339713767170906
1.40844738483429	-0.902977705001831	-3.35720610618591	0.172327548265457	0.393591076135635	0.034088134765625
1.39808011054993	-0.9028200507164	-3.36876749992371	0.172455698251724	0.394022911787033	0.0341628640890121
1.39799773693085	-0.895514488220215	-3.37994503974915	0.172525316476822	0.394585013389587	0.0341902822256088
1.39861333370209	-0.896110773086548	-3.37599802017212	0.172678291797638	0.395183145999908	0.0341125689446926
1.38739204406738	-0.895009458065033	-3.37743282318115	0.172683134675026	0.395667523145676	0.0341558754444122
1.38650298118591	-0.88726931810379	-3.38569712638855	0.172845959663391	0.396339178085327	0.0341629721224308
1.38089430332184	-0.888203263282776	-3.39398741722107	0.172983571887016	0.396780282258987	0.0341595262289047
1.38467061519623	-0.882588505744934	-3.397625207901	0.172933757305145	0.397508293390274	0.0341395251452923
1.3776912689209	-0.882174491882324	-3.40214776992798	0.173081189393997	0.398044496774673	0.0340670496225357
1.3931382894516	-0.862538456916809	-3.40218043327332	0.173023864626884	0.398467868566513	0.0347308628261089
1.37410581111908	-0.79687887430191	-3.4263014793396	0.173183187842369	0.400524824857712	0.0373447649180889
1.44306373596191	-0.793346345424652	-3.42178583145142	0.172169551253319	0.399947762489319	0.0370504222810268
1.40478003025055	-0.813522577285767	-3.41554594039917	0.172300443053246	0.400422155857086	0.0358810946345329
1.38045632839203	-0.834871113300323	-3.42153525352478	0.171897202730179	0.401515871286392	0.0353898294270039
1.37562394142151	-0.82690441608429	-3.4548511505127	0.172242760658264	0.403086930513382	0.0344829112291336
1.35792505741119	-0.812530398368835	-3.43719506263733	0.172474935650826	0.403435975313187	0.0343443378806114
1.31722605228424	-0.830897510051727	-3.44685316085815	0.172709926962852	0.404263883829117	0.0333117246627808
1.31541180610657	-0.820139229297638	-3.45253562927246	0.173012167215347	0.40483546257019	0.0319354012608528
1.26534795761108	-0.843248605728149	-3.46247839927673	0.173320516943932	0.405390590429306	0.0297436993569136
1.28867638111115	-0.859017968177795	-3.47393369674683	0.17303954064846	0.405937135219574	0.0292425341904163
1.30006504058838	-0.834899365901947	-3.44691514968872	0.172586753964424	0.405339628458023	0.0300460048019886
1.31215000152588	-0.825961828231812	-3.44933128356934	0.172194853425026	0.405095964670181	0.0317270904779434
1.29601192474365	-0.808976709842682	-3.45398211479187	0.171814158558846	0.40532723069191	0.0325606316328049
1.31207466125488	-0.801816582679749	-3.45533156394959	0.171313568949699	0.405251681804657	0.0331351980566978
1.3077574968338	-0.795575261116028	-3.43439269065857	0.170922189950943	0.40453514456749	0.0336734279990196
1.31090998649597	-0.793225944042206	-3.42727279663086	0.17073792219162	0.40403163433075	0.0344187244772911
1.30243170261383	-0.777601718902588	-3.43853974342346	0.170742556452751	0.404689371585846	0.0343396402895451
1.32282793521881	-0.78333979845047	-3.43781137466431	0.170447021722794	0.404265463352203	0.0340694971382618
1.3167439699173	-0.783373057842255	-3.4210376739502	0.170102775096893	0.404092282056808	0.034029632806778
1.31378221511841	-0.777966737747192	-3.41667199134827	0.169782981276512	0.403913557529449	0.0342906191945076
1.30256807804108	-0.759508669376373	-3.42273092269897	0.169569566845894	0.404001772403717	0.0340435095131397
1.29351890087128	-0.766798436641693	-3.4233763217926	0.169193953275681	0.403734415769577	0.0339598171412945
1.26362955570221	-0.760960400104523	-3.4065375328064	0.169164523482323	0.40331894159317	0.0337022393941879
1.25256514549255	-0.758506774902344	-3.4229519367218	0.169028297066689	0.403744161128998	0.0333362631499767
1.24909007549286	-0.750247836112976	-3.41584277153015	0.169069617986679	0.403755366802216	0.0334783419966698
1.24376821517944	-0.746968448162079	-3.40933847427368	0.168806806206703	0.403597831726074	0.0333772674202919
1.23155307769775	-0.75416111946106	-3.41420078277588	0.168703526258469	0.403845578432083	0.0332527197897434
1.2350298166275	-0.733807384967804	-3.39889407157898	0.168470427393913	0.403282225131989	0.0334209650754929
1.20146059989929	-0.734028935432434	-3.4087438583374	0.168607473373413	0.403491526842117	0.0332749374210835
1.20869886875153	-0.726096212863922	-3.41014075279236	0.168562576174736	0.403843700885773	0.0332951284945011
1.20624792575836	-0.715071260929108	-3.40184783935547	0.168363824486732	0.403888553380966	0.0332379601895809
1.19135308265686	-0.719081699848175	-3.40500688552856	0.168165653944016	0.403944462537766	0.0332557894289494
1.18897140026093	-0.716363966464996	-3.41384959220886	0.168167129158974	0.404466867446899	0.0334756709635258
1.19145655632019	-0.688176929950714	-3.40694332122803	0.168123707175255	0.404641389846802	0.0335508361458778
1.18856525421143	-0.693843841552734	-3.41093373298645	0.168054491281509	0.404704034328461	0.0336139276623726
1.17861521244049	-0.689377546310425	-3.40150952339172	0.167917996644974	0.404899924993515	0.0332823060452938
1.16516923904419	-0.699276506900787	-3.41317939758301	0.167959585785866	0.405255824327469	0.0328783094882965
1.1657327413559	-0.680179953575134	-3.41286373138428	0.168065324425697	0.405203521251678	0.0326315760612488
1.14758884906769	-0.675776243209839	-3.40760016441345	0.168128699064255	0.405595064163208	0.0322411805391312
1.12986195087433	-0.68217009305954	-3.41410899162292	0.168190449476242	0.405851691961288	0.0320576131343842
1.12710690498352	-0.684620201587677	-3.4124584197998	0.168107450008392	0.405671000480652	0.031744372099638
1.09954023361206	-0.670498192310333	-3.41105604171753	0.168290704488754	0.40584933757782	0.0313216708600521
1.11237072944641	-0.670452356338501	-3.42090487480164	0.168328821659088	0.405733615159988	0.0313317589461803
1.10932517051697	-0.657640159130096	-3.41349053382874	0.168267726898193	0.405680507421494	0.0315533466637135
1.11643123626709	-0.660736918449402	-3.40708327293396	0.168227955698967	0.405589491128922	0.0317344404757023
1.1007741689682	-0.649758279323578	-3.40066742897034	0.168164432048798	0.40547713637352	0.0316885560750961
1.10238826274872	-0.647310733795166	-3.40696835517883	0.168042734265327	0.405424535274506	0.0315871983766556
1.06938016414642	-0.644334733486176	-3.41831398010254	0.16810368001461	0.405713349580765	0.0312616564333439
1.0612508058548	-0.638366103172302	-3.40989232063293	0.167918890714645	0.405825972557068	0.0311713498085737
1.05740737915039	-0.633375465869904	-3.41382813453674	0.167777538299561	0.405814588069916	0.0312068928033113
1.05407345294952	-0.617799282073975	-3.4085738658905	0.16793404519558	0.405860811471939	0.0312466789036989
1.04116952419281	-0.629170775413513	-3.41164684295654	0.167952582240105	0.406273871660233	0.0310057085007429
1.03184938430786	-0.61501157283783	-3.40406227111816	0.167913883924484	0.40590563416481	0.0308633856475353
1.01437318325043	-0.623961627483368	-3.41376328468323	0.168015763163567	0.406122297048569	0.0305238831788301
1.01374840736389	-0.606055080890656	-3.41008687019348	0.1679797321558	0.406029254198074	0.0304467808455229
1.00345313549042	-0.607983112335205	-3.4140465259552	0.167934909462929	0.406126618385315	0.0301753133535385
0.989172399044037	-0.604467988014221	-3.40614295005798	0.167911142110825	0.406230181455612	0.0301946606487036
0.99021977186203	-0.599575281143188	-3.41033101081848	0.167803660035133	0.406246274709702	0.0302717592567205
0.9752476811409	-0.596163928508759	-3.40812683105469	0.167781695723534	0.406167566776276	0.0303752720355988
0.960908889770508	-0.583026528358459	-3.40910792350769	0.16761913895607	0.406293839216232	0.0305119249969721
0.955679655075073	-0.586329698562622	-3.41740393638611	0.167597085237503	0.406423091888428	0.0305823497474194
0.950726747512817	-0.579978823661804	-3.40470051765442	0.167409226298332	0.40614053606987	0.030423553660512
0.943994104862213	-0.582814633846283	-3.40813374519348	0.167433679103851	0.406175971031189	0.0304850414395332
0.952815711498261	-0.571455180644989	-3.40783596038818	0.167456984519958	0.405938237905502	0.030515905469656
0.957699835300446	-0.564463198184967	-3.40081810951233	0.167403116822243	0.405874639749527	0.0302668754011393
0.943171143531799	-0.572911202907562	-3.40165638923645	0.167452394962311	0.405668914318085	0.0300635881721973
0.939438998699188	-0.566465616226196	-3.40228796005249	0.167510822415352	0.405727297067642	0.0301521737128496
0.932122886180878	-0.569531619548798	-3.40390658378601	0.1676175147295	0.405708730220795	0.0298384930938482
0.929715692996979	-0.559681475162506	-3.39751577377319	0.167431071400642	0.405711591243744	0.0298007633537054
0.901447892189026	-0.55958616733551	-3.40381360054016	0.167530432343483	0.405839413404465	0.0299757178872824
0.892298400402069	-0.553961277008057	-3.4133563041687	0.167471542954445	0.406144082546234	0.0299373790621758
0.883678138256073	-0.547956049442291	-3.41196036338806	0.167348355054855	0.40630105137825	0.0299093592911959
0.891194939613342	-0.545721590518951	-3.41333556175232	0.167169511318207	0.406422972679138	0.0298095922917128
0.887706220149994	-0.545725524425507	-3.40985679626465	0.166929751634598	0.406344026327133	0.0296633895486593
0.884906232357025	-0.544017136096954	-3.41544628143311	0.167038768529892	0.406520307064056	0.029513843357563
0.883529186248779	-0.539270281791687	-3.40456080436707	0.166908293962479	0.406270176172256	0.0294925831258297
0.885868906974792	-0.540518939495087	-3.40329170227051	0.166819959878922	0.406351566314697	0.0294157527387142
0.877661526203156	-0.53919392824173	-3.40031743049622	0.166765600442886	0.406047105789185	0.029332498088479
0.872477650642395	-0.539548277854919	-3.40533304214478	0.166787847876549	0.406137347221375	0.0290265884250402
0.86977744102478	-0.541607141494751	-3.40705013275146	0.166721493005753	0.405959367752075	0.0286027155816555
0.862386584281921	-0.541622936725616	-3.41021537780762	0.166555732488632	0.406094789505005	0.0280819106847048
0.866413056850433	-0.543395817279816	-3.40126991271973	0.166503086686134	0.405939370393753	0.0277146901935339
0.848380208015442	-0.545129537582397	-3.3948118686676	0.166342437267303	0.405715435743332	0.0277872141450644
0.856504321098328	-0.538528382778168	-3.3931565284729	0.166261970996857	0.405536890029907	0.0280644726008177
0.846262514591217	-0.530841469764709	-3.39510178565979	0.166301116347313	0.405315726995468	0.0275900159031153
0.852926313877106	-0.534025728702545	-3.39738059043884	0.16622656583786	0.405255794525146	0.0276373755186796
0.84086686372757	-0.534705281257629	-3.39390420913696	0.166201204061508	0.404909610748291	0.0277402754873037
0.839735686779022	-0.528018712997437	-3.38269591331482	0.166121900081635	0.404650747776031	0.0278709288686514
0.840290248394012	-0.529100120067596	-3.39195823669434	0.166101828217506	0.404503136873245	0.028332905843854
0.830361306667328	-0.519827663898468	-3.38655209541321	0.165998250246048	0.404289871454239	0.0285285245627165
0.833458662033081	-0.521206259727478	-3.38841724395752	0.165944620966911	0.404054194688797	0.0284180119633675
0.835172533988953	-0.526174902915955	-3.3765332698822	0.165797501802444	0.403612494468689	0.0279124062508345
0.849217593669891	-0.527731120586395	-3.37657737731934	0.165717422962189	0.403364837169647	0.027479225769639
0.842121660709381	-0.531901717185974	-3.37549114227295	0.16568560898304	0.403174877166748	0.0277035050094128
0.845261573791504	-0.520331561565399	-3.37499260902405	0.165605053305626	0.402757734060287	0.0283033400774002
0.834605813026428	-0.519140899181366	-3.37459468841553	0.165658518671989	0.402812391519547	0.02872059866786
0.832594513893127	-0.51778256893158	-3.36951613426209	0.165533065795898	0.402561515569687	0.0289628449827433
0.837914705276489	-0.515463888645172	-3.37097144126892	0.165267154574394	0.402358651161194	0.0289362277835608
0.84421181678772	-0.519932866096497	-3.36408996582031	0.165169790387154	0.402038812637329	0.0286107901483774
0.845742344856262	-0.525391459465027	-3.36272048950195	0.165056362748146	0.401784330606461	0.0282361470162869
0.856234967708588	-0.52917355298996	-3.36467027664185	0.164977222681046	0.401587277650833	0.0277436170727015
0.863397359848022	-0.534032940864563	-3.36174249649048	0.164977952837944	0.401624292135239	0.0273529253900051
0.874597787857056	-0.542186617851257	-3.36117672920227	0.164878070354462	0.401336342096329	0.0272754020988941
0.865861535072327	-0.53815358877182	-3.34798669815063	0.164833068847656	0.401224166154861	0.0275030005723238
0.862289309501648	-0.537697672843933	-3.35628271102905	0.164856821298599	0.401371955871582	0.0278421901166439
0.858800411224365	-0.535831987857819	-3.36345553398132	0.164882197976112	0.401161164045334	0.0277889426797628
0.864694833755493	-0.538608312606812	-3.35732555389404	0.164677441120148	0.401334762573242	0.0274185929447412
0.86637008190155	-0.550801277160645	-3.36685562133789	0.164535120129585	0.40129828453064	0.0270807351917028
0.878088414669037	-0.551311075687408	-3.35583424568176	0.164324253797531	0.401356011629105	0.0269666034728289
0.884850084781647	-0.551537871360779	-3.36042165756226	0.164382219314575	0.401147216558456	0.02737638913095
0.889391005039215	-0.554606258869171	-3.35990238189697	0.164297759532928	0.400991678237915	0.0274210665374994
0.895683825016022	-0.553121626377106	-3.35941576957703	0.164312556385994	0.401004672050476	0.0270530804991722
0.89711856842041	-0.56514710187912	-3.36377215385437	0.164423629641533	0.401069194078445	0.0267338417470455
0.9022136926651	-0.566269814968109	-3.35885620117188	0.164398998022079	0.401043117046356	0.0265886969864368
0.907624185085297	-0.571372985839844	-3.36308717727661	0.164262235164642	0.401095390319824	0.0266821719706059
0.902924180030823	-0.570988893508911	-3.35684132575989	0.164369136095047	0.401031166315079	0.0269230604171753
0.905300676822662	-0.573786854743958	-3.36434960365295	0.164289399981499	0.401036858558655	0.0270085129886866
0.91602498292923	-0.572219610214233	-3.36370325088501	0.164178520441055	0.401059031486511	0.0272458605468273
0.924219906330109	-0.575691342353821	-3.3644540309906	0.164238840341568	0.400877177715302	0.0276082884520292
0.93156486749649	-0.573100566864014	-3.35636329650879	0.16412790119648	0.400745004415512	0.0279782302677631
0.940247237682343	-0.57635772228241	-3.36532258987427	0.16416734457016	0.400855839252472	0.0285724345594645
0.951849400997162	-0.570163547992706	-3.36193752288818	0.164065107703209	0.400662004947662	0.02888716571033
0.954098761081696	-0.584850966930389	-3.36273431777954	0.16413477063179	0.400783628225327	0.0287823956459761
0.95721423625946	-0.584375083446503	-3.36241817474365	0.164132967591286	0.400732100009918	0.0287407413125038
0.9574875831604	-0.588678121566772	-3.36455225944519	0.164239883422852	0.400688499212265	0.028596481308341
0.96828031539917	-0.598484635353088	-3.36235904693604	0.164196133613586	0.400687724351883	0.0280785877257586
0.972504794597626	-0.606198012828827	-3.36489796638489	0.164196565747261	0.400899648666382	0.0276686158031225
0.978085100650787	-0.619090557098389	-3.36620926856995	0.164276838302612	0.400834918022156	0.0272490885108709
0.990369558334351	-0.626975297927856	-3.36462569236755	0.164291933178902	0.400757223367691	0.0266798567026854
0.996212244033813	-0.633474826812744	-3.36521196365356	0.164339706301689	0.400819659233093	0.0263801030814648
0.999565243721008	-0.641160726547241	-3.37080645561218	0.164366960525513	0.400968819856644	0.0266240444034338
1.00896346569061	-0.642131567001343	-3.37524461746216	0.164361253380775	0.400974810123444	0.0267528258264065
1.01863491535187	-0.645688712596893	-3.37176990509033	0.164180293679237	0.40103679895401	0.0270575024187565
1.02632200717926	-0.65312260389328	-3.3723828792572	0.164192989468575	0.401088207960129	0.0274031441658735
1.04017567634583	-0.652743935585022	-3.36953067779541	0.164176106452942	0.400920838117599	0.0276315845549107
1.05345225334167	-0.658971965312958	-3.3725311756134	0.163988545536995	0.400904387235641	0.0279011316597462
1.0630841255188	-0.664762020111084	-3.37408661842346	0.164045542478561	0.400781869888306	0.0284499302506447
1.0737978219986	-0.669489979743958	-3.36872577667236	0.164137691259384	0.400484889745712	0.0282762981951237
1.07721889019012	-0.669074892997742	-3.36508131027222	0.16423973441124	0.400483638048172	0.028395114466548
1.09073543548584	-0.682262659072876	-3.37047243118286	0.164304971694946	0.400367587804794	0.0287282653152943
1.08245253562927	-0.686581194400787	-3.37138080596924	0.164442479610443	0.400312811136246	0.0284658391028643
1.1017472743988	-0.688720762729645	-3.3690824508667	0.164473205804825	0.400220900774002	0.0282976645976305
1.10378563404083	-0.699045181274414	-3.3719630241394	0.164413824677467	0.400054395198822	0.0282493196427822
1.10196304321289	-0.706041395664215	-3.36993002891541	0.164583519101143	0.400023639202118	0.0281692519783974
1.1120138168335	-0.708308815956116	-3.36986446380615	0.164629459381104	0.399915546178818	0.0283483080565929
1.11698269844055	-0.713619768619537	-3.37523794174194	0.164586886763573	0.399765372276306	0.0283001158386469
1.12523770332336	-0.716639876365662	-3.36877751350403	0.164591148495674	0.399660617113113	0.0282290279865265
1.13217234611511	-0.723741471767426	-3.37076592445374	0.16449062526226	0.399539768695831	0.0284465700387955
1.13346791267395	-0.728401720523834	-3.36827373504639	0.164530426263809	0.399253398180008	0.0284037347882986
1.14905035495758	-0.735432744026184	-3.36423516273499	0.164369970560074	0.399080127477646	0.0283711664378643
1.14969968795776	-0.739636957645416	-3.36205911636353	0.164439827203751	0.398904591798782	0.0284238755702972
1.15824818611145	-0.73713880777359	-3.36258959770203	0.164477929472923	0.398488193750381	0.0285569485276937
1.16413426399231	-0.744190990924835	-3.36091804504395	0.164372786879539	0.398272722959518	0.0287899523973465
1.16713547706604	-0.749238014221191	-3.36424565315247	0.164498165249825	0.39793598651886	0.0291338320821524
1.17317056655884	-0.747272491455078	-3.35390520095825	0.164470002055168	0.397596955299377	0.0293154288083315
1.17689669132233	-0.750845849514008	-3.3563129901886	0.164481356739998	0.397321075201035	0.029310742393136
1.18126749992371	-0.76121312379837	-3.35612773895264	0.164434745907784	0.397000044584274	0.029375858604908
1.18581974506378	-0.75831800699234	-3.35126209259033	0.164388045668602	0.396709382534027	0.0296037048101425
1.18819141387939	-0.759645879268646	-3.35280346870422	0.164457425475121	0.396329343318939	0.0298512391746044
1.19319117069244	-0.761967182159424	-3.35139465332031	0.16438727080822	0.396058887243271	0.0299645438790321
1.19356524944305	-0.764747798442841	-3.34762501716614	0.164429724216461	0.395920991897583	0.0302543435245752
1.19537281990051	-0.762193739414215	-3.34330606460571	0.164459362626076	0.395619541406631	0.030575830489397
1.19756376743317	-0.767899036407471	-3.34250593185425	0.164424002170563	0.395448058843613	0.0308191664516926
1.19640493392944	-0.766282796859741	-3.34264183044434	0.164303064346313	0.395255297422409	0.0311771053820848
1.20184326171875	-0.765204906463623	-3.34148931503296	0.164352476596832	0.395131677389145	0.0315428525209427
1.20375144481659	-0.770506381988525	-3.34751033782959	0.164303436875343	0.39485090970993	0.0319820456206799
1.20670461654663	-0.769110202789307	-3.34046173095703	0.16420005261898	0.394753456115723	0.0328228734433651
1.21135783195496	-0.761300504207611	-3.34442114830017	0.164160892367363	0.394661068916321	0.0335653759539127
1.20910739898682	-0.765022754669189	-3.33850169181824	0.164002224802971	0.394534140825272	0.0340243130922318
1.21862840652466	-0.761344850063324	-3.34303164482117	0.163804158568382	0.394482344388962	0.0343647636473179
1.22566032409668	-0.765386700630188	-3.33712863922119	0.16374260187149	0.394400000572205	0.0347969606518745
1.22058796882629	-0.766320407390594	-3.34026288986206	0.163741573691368	0.394331097602844	0.0349675826728344
1.22919940948486	-0.766174256801605	-3.33929038047791	0.163562461733818	0.394273817539215	0.0350434556603432
1.23064434528351	-0.775286197662354	-3.34027218818665	0.163596853613853	0.394105225801468	0.0352212749421597
1.22986590862274	-0.774988055229187	-3.33763480186462	0.163725361227989	0.393899142742157	0.035219319164753
1.24536371231079	-0.775964736938477	-3.33599615097046	0.163760796189308	0.393595218658447	0.0352170318365097
1.24838280677795	-0.788251936435699	-3.3331892490387	0.163892328739166	0.393224686384201	0.0350705645978451
1.25470399856567	-0.791292548179626	-3.32739567756653	0.164147883653641	0.39289516210556	0.0348208919167519
1.26711547374725	-0.798027217388153	-3.31937551498413	0.164288699626923	0.392471790313721	0.0344235599040985
1.27373540401459	-0.814056396484375	-3.32649803161621	0.164558216929436	0.392173439264297	0.0341076850891113
1.28078472614288	-0.818388283252716	-3.31718730926514	0.164606392383575	0.391773700714111	0.0339646860957146
1.28645348548889	-0.828148663043976	-3.31892061233521	0.1648069024086	0.391643077135086	0.0338596701622009
1.29457795619965	-0.835745096206665	-3.31446242332459	0.16496479511261	0.391326069831848	0.0337970666587353
1.30592226982117	-0.836726605892181	-3.3193507194519	0.165004536509514	0.391149073839188	0.0338144861161709
1.30696177482605	-0.849233269691467	-3.3184540271759	0.16518697142601	0.391008913516998	0.0338301695883274
1.31596696376801	-0.850227296352386	-3.31700301170349	0.165252208709717	0.390749484300613	0.0337904393672943
1.32324600219727	-0.857283592224121	-3.31321549415588	0.165354028344154	0.390830606222153	0.0339494831860065
1.33172452449799	-0.855143904685974	-3.31901168823242	0.165613427758217	0.390874326229095	0.0342286750674248
1.33609664440155	-0.859345376491547	-3.3197762966156	0.16573303937912	0.390977948904037	0.0345285907387733
1.34400939941406	-0.858306646347046	-3.32295393943787	0.165880039334297	0.391100764274597	0.0349104255437851
1.34759449958801	-0.862875938415527	-3.32642364501953	0.16608439385891	0.391398251056671	0.0351157262921333
1.34384989738464	-0.863279223442078	-3.33404898643494	0.166391313076019	0.391660422086716	0.0353025533258915
1.34761965274811	-0.860089123249054	-3.33538055419922	0.166550979018211	0.39206463098526	0.0354003645479679
1.34769237041473	-0.862216770648956	-3.3403902053833	0.16690593957901	0.392465323209763	0.03548713773489
1.33952796459198	-0.866406500339508	-3.34711575508118	0.167202785611153	0.392742663621902	0.0355975329875946
1.34654831886292	-0.865154922008514	-3.35012197494507	0.167434722185135	0.393201291561127	0.0356045104563236
1.34678399562836	-0.871161043643951	-3.35111665725708	0.167670220136642	0.393666058778763	0.0356767401099205
1.34090828895569	-0.870760798454285	-3.35476493835449	0.167855843901634	0.39398404955864	0.0356887392699718
1.34416127204895	-0.871768295764923	-3.36041045188904	0.168186292052269	0.394481360912323	0.0356284752488136
1.34270596504211	-0.876859128475189	-3.36167740821838	0.168357849121094	0.394687384366989	0.0354694128036499
1.34310460090637	-0.877354860305786	-3.36544179916382	0.168495461344719	0.394885122776031	0.0352621041238308
1.334845662117	-0.881381034851074	-3.37206220626831	0.168807134032249	0.395125597715378	0.0351312570273876
1.33666884899139	-0.881112217903137	-3.3701343536377	0.169078409671783	0.395104110240936	0.0350061617791653
1.33721613883972	-0.884565532207489	-3.37217092514038	0.169201657176018	0.39518529176712	0.0349463857710361
1.33498215675354	-0.885702013969421	-3.37709355354309	0.169365525245667	0.395092666149139	0.0350307524204254
1.33386468887329	-0.883411347866058	-3.36774849891663	0.169552013278008	0.394828259944916	0.0351617820560932
1.3313295841217	-0.887969672679901	-3.37308049201965	0.169647380709648	0.394720643758774	0.0355035699903965
1.33435523509979	-0.878116965293884	-3.36762642860413	0.16967585682869	0.394511759281158	0.0358112752437592
1.33917772769928	-0.879336714744568	-3.37285614013672	0.16979019343853	0.39431244134903	0.0362184755504131
1.33587718009949	-0.874980211257935	-3.36362886428833	0.169759586453438	0.393987745046616	0.0366354696452618
1.33613896369934	-0.872403562068939	-3.3687117099762	0.169793128967285	0.393838793039322	0.0371013879776001
1.33175253868103	-0.865335524082184	-3.35792970657349	0.169817686080933	0.393432945013046	0.0374679006636143
1.33430361747742	-0.864082336425781	-3.35468363761902	0.169687330722809	0.393184214830399	0.0378287024796009
1.33223366737366	-0.861965656280518	-3.35263729095459	0.169758513569832	0.392984539270401	0.0381809212267399
1.33028650283813	-0.856817722320557	-3.34917640686035	0.16964790225029	0.392684191465378	0.038400299847126
1.33308291435242	-0.854307174682617	-3.34423732757568	0.16969707608223	0.392517387866974	0.0387122295796871
1.32581889629364	-0.852600872516632	-3.3516833782196	0.169692292809486	0.392192184925079	0.0389032252132893
1.33174979686737	-0.844071984291077	-3.33983969688416	0.169589012861252	0.392161756753922	0.039251483976841
1.32651340961456	-0.847437858581543	-3.34654355049133	0.169670403003693	0.392032206058502	0.0395062565803528
1.32462847232819	-0.837164282798767	-3.33500027656555	0.169626966118813	0.391823142766953	0.0397938527166843
1.32471001148224	-0.839524447917938	-3.33767414093018	0.169652238488197	0.39183297753334	0.0400342158973217
1.31953036785126	-0.83407860994339	-3.34454751014709	0.169717103242874	0.391750633716583	0.0402580946683884
1.32080948352814	-0.82759964466095	-3.33852601051331	0.169741407036781	0.391648262739182	0.0404211021959782
1.32114112377167	-0.830892086029053	-3.33883619308472	0.169628962874413	0.391739994287491	0.0405507870018482
1.3161815404892	-0.826109766960144	-3.33982157707214	0.169780448079109	0.391754031181335	0.0407344177365303
1.31797897815704	-0.821329414844513	-3.34228897094727	0.169681951403618	0.391691267490387	0.0408436544239521
1.31818032264709	-0.820915102958679	-3.34424614906311	0.169748112559319	0.391856610774994	0.0410166643559933
1.31869697570801	-0.820438742637634	-3.33605456352234	0.169718056917191	0.391738653182983	0.0410753265023232
1.32120263576508	-0.822178661823273	-3.34361004829407	0.169774577021599	0.391871511936188	0.0412148348987103
1.32210624217987	-0.82051020860672	-3.34172606468201	0.169763624668121	0.391794770956039	0.0413895212113857
1.32400369644165	-0.821295201778412	-3.34140586853027	0.169749662280083	0.391818672418594	0.0414711199700832
1.32773411273956	-0.818864941596985	-3.34030508995056	0.169834226369858	0.391957610845566	0.0416094325482845
1.32566046714783	-0.822674930095673	-3.34799146652222	0.16989777982235	0.391968637704849	0.0417566560208797
1.32903754711151	-0.813975751399994	-3.34663581848145	0.169928401708603	0.392024844884872	0.0418155156075954
1.32939350605011	-0.82088702917099	-3.34490585327148	0.169972643256187	0.392139434814453	0.0419202670454979
1.3279857635498	-0.816209495067596	-3.33611989021301	0.169944748282433	0.39205864071846	0.0419746413826942
1.33149969577789	-0.814854919910431	-3.34346127510071	0.170019462704659	0.392254918813705	0.0420014560222626
1.32791423797607	-0.819578230381012	-3.34555673599243	0.170145869255066	0.392145395278931	0.042033888399601
1.33315968513489	-0.814561009407043	-3.34964227676392	0.170091331005096	0.392236709594727	0.0420950911939144
1.32310009002686	-0.821951806545258	-3.35002446174622	0.170170426368713	0.392406970262527	0.0421186648309231
1.32702589035034	-0.81428474187851	-3.34897780418396	0.170222967863083	0.392362803220749	0.0421228781342506
1.32252907752991	-0.81843489408493	-3.34397387504578	0.170303210616112	0.392342746257782	0.0421397164463997
1.31714749336243	-0.817501127719879	-3.34451508522034	0.170240104198456	0.392401099205017	0.0421193726360798
1.31483793258667	-0.816761672496796	-3.34775590896606	0.170360788702965	0.392474502325058	0.042151115834713
1.30765950679779	-0.820093214511871	-3.34326720237732	0.170418992638588	0.392407923936844	0.0420706048607826
1.30594110488892	-0.817184150218964	-3.34936094284058	0.170422941446304	0.39244145154953	0.0420101620256901
1.30485057830811	-0.819774389266968	-3.35249614715576	0.170418456196785	0.392453044652939	0.0420149639248848
1.29784655570984	-0.818514823913574	-3.35212683677673	0.170514300465584	0.392378926277161	0.041985634714365
1.30303347110748	-0.822260975837708	-3.34953498840332	0.170397594571114	0.392251968383789	0.0419466346502304
1.29915750026703	-0.821956217288971	-3.34795165061951	0.170409768819809	0.392328262329102	0.0419750884175301
1.29165124893188	-0.821419298648834	-3.3473014831543	0.170490875840187	0.392139792442322	0.0419891327619553
1.29147207736969	-0.817317306995392	-3.34662246704102	0.170456185936928	0.392096191644669	0.0420578494668007
1.29414701461792	-0.822809338569641	-3.35184812545776	0.170499324798584	0.392032295465469	0.0421467609703541
1.29117333889008	-0.821511805057526	-3.35200476646423	0.170449212193489	0.39188352227211	0.0423360504209995
1.30111396312714	-0.818106770515442	-3.34129571914673	0.170360878109932	0.39191335439682	0.0426086522638798
1.29950821399689	-0.823033690452576	-3.35124468803406	0.170334354043007	0.391743510961533	0.0427827946841717
1.31091570854187	-0.814297318458557	-3.33675932884216	0.170259326696396	0.39164987206459	0.0429447703063488
1.31245946884155	-0.822897136211395	-3.34537816047668	0.170228660106659	0.391597598791122	0.0431206524372101
1.31769049167633	-0.818298041820526	-3.345707654953	0.170194312930107	0.391494363546371	0.0431400462985039
1.32642960548401	-0.819443941116333	-3.33729434013367	0.170224830508232	0.391461551189423	0.0433041825890541
1.32619333267212	-0.8212029337883	-3.34219002723694	0.170227944850922	0.391417592763901	0.0433025918900967
1.32805943489075	-0.819782674312592	-3.34060716629028	0.170224159955978	0.391322106122971	0.0434239618480206
1.33780145645142	-0.809472560882568	-3.34129762649536	0.170343995094299	0.391480833292007	0.0442088283598423
1.33268165588379	-0.78947925567627	-3.34805178642273	0.170289546251297	0.391675114631653	0.0451239608228207
1.33611905574799	-0.781102418899536	-3.34525322914124	0.170201614499092	0.392087638378143	0.0450020432472229
1.31742537021637	-0.794748544692993	-3.3524272441864	0.170168399810791	0.39230689406395	0.0446282252669334
1.29565107822418	-0.785723328590393	-3.35094547271729	0.170197978615761	0.392493605613709	0.0444968789815903
1.29372763633728	-0.779681503772736	-3.36022186279297	0.170209154486656	0.393039852380753	0.0444263070821762
1.27227079868317	-0.774584531784058	-3.3656439781189	0.170447289943695	0.39346644282341	0.0443025715649128
1.26914083957672	-0.776220679283142	-3.37251877784729	0.170451939105988	0.393786877393723	0.0441809706389904
1.26233661174774	-0.784344971179962	-3.3694384098053	0.170500174164772	0.393819361925125	0.0439165644347668
1.26967358589172	-0.787603974342346	-3.3678035736084	0.170353472232819	0.393994569778442	0.0435925796627998
1.26933562755585	-0.784682333469391	-3.36610865592957	0.170340284705162	0.393865346908569	0.0436269156634808
1.26737701892853	-0.779812693595886	-3.36132264137268	0.170077979564667	0.393725097179413	0.0439204387366772
1.28711843490601	-0.776405096054077	-3.36891770362854	0.169808954000473	0.393764406442642	0.0442504696547985
1.3005006313324	-0.773800909519196	-3.3555953502655	0.169526159763336	0.393041878938675	0.0442226231098175
1.30704724788666	-0.78253173828125	-3.35847139358521	0.169160425662994	0.392869979143143	0.0438710525631905
1.30715775489807	-0.785056233406067	-3.3462073802948	0.169137209653854	0.392515301704407	0.0439265295863152
1.30393254756927	-0.78166401386261	-3.35448598861694	0.169192790985107	0.392328023910522	0.0435440950095654
1.31351459026337	-0.783859074115753	-3.34617352485657	0.169037520885468	0.392098873853683	0.0435212478041649
1.31087386608124	-0.785904407501221	-3.33836793899536	0.168986141681671	0.391567945480347	0.0435877963900566
1.32389891147614	-0.77877801656723	-3.3395459651947	0.16906550526619	0.391511797904968	0.0436378568410873
1.31258857250214	-0.770722150802612	-3.3285665512085	0.169183820486069	0.390942126512527	0.0433321632444859
1.30026710033417	-0.775981485843658	-3.34115123748779	0.169054418802261	0.390949666500092	0.0428947173058987
1.29847228527069	-0.770341098308563	-3.32718801498413	0.169066816568375	0.390488684177399	0.0427321195602417
1.27898991107941	-0.779924333095551	-3.34066581726074	0.169089660048485	0.39059242606163	0.0422112382948399
1.2916351556778	-0.760669231414795	-3.32803249359131	0.169099360704422	0.390176296234131	0.0425278656184673
1.27856397628784	-0.769827842712402	-3.32835650444031	0.168984934687614	0.390142381191254	0.0424338281154633
1.25968599319458	-0.769934892654419	-3.3350031375885	0.169091418385506	0.39008840918541	0.0424643196165562
1.27140092849731	-0.762458860874176	-3.33478951454163	0.168980225920677	0.390101045370102	0.0424495488405228
1.27684187889099	-0.746422052383423	-3.3224949836731	0.168973445892334	0.389812588691711	0.0430229417979717
1.28954470157623	-0.745553612709045	-3.32505440711975	0.168659776449203	0.389859050512314	0.0433005765080452
1.29935383796692	-0.732584953308105	-3.32060170173645	0.168803825974464	0.38967353105545	0.0433426573872566
1.28875660896301	-0.741887032985687	-3.32163333892822	0.168524712324142	0.389891803264618	0.042903907597065
1.27982127666473	-0.736946940422058	-3.32795691490173	0.168558314442635	0.390249848365784	0.0427506528794765
1.29096353054047	-0.72938483953476	-3.32173824310303	0.168427646160126	0.390066355466843	0.042245838791132
1.27475297451019	-0.732322573661804	-3.32956027984619	0.168606281280518	0.39046522974968	0.0414806641638279
1.2767493724823	-0.732700645923615	-3.33331060409546	0.168598249554634	0.390738606452942	0.0410201400518417
1.28498721122742	-0.733116328716278	-3.31928968429565	0.168726220726967	0.39047509431839	0.0403003059327602
1.25098240375519	-0.742877125740051	-3.32327914237976	0.169034585356712	0.390545040369034	0.0391948744654655
1.25250148773193	-0.7442387342453	-3.3333146572113	0.169019430875778	0.391079753637314	0.0382668636739254
1.25354540348053	-0.732307314872742	-3.32884764671326	0.168993562459946	0.391022056341171	0.0379042327404022
1.24732375144958	-0.744635999202728	-3.33476734161377	0.168816834688187	0.390959769487381	0.0374362803995609
1.24219334125519	-0.735715687274933	-3.32615947723389	0.168783605098724	0.390970379114151	0.0371803157031536
1.2333562374115	-0.740094602108002	-3.33361482620239	0.168744534254074	0.391201913356781	0.0368167422711849
1.22179675102234	-0.731206893920898	-3.3326587677002	0.168760746717453	0.39125993847847	0.0367255583405495
1.2222363948822	-0.73375540971756	-3.34032297134399	0.168492898344994	0.391432076692581	0.0363459214568138
1.23505127429962	-0.727827727794647	-3.33436226844788	0.168398052453995	0.391170531511307	0.0361763127148151
1.22325956821442	-0.729096591472626	-3.3260645866394	0.168471410870552	0.390944600105286	0.035736721009016
1.21786260604858	-0.728653252124786	-3.32703518867493	0.168725684285164	0.390869289636612	0.0350934565067291
1.20914077758789	-0.723440885543823	-3.32571053504944	0.168757945299149	0.390874058008194	0.0346128419041634
1.18810105323792	-0.725130319595337	-3.3368821144104	0.168857559561729	0.391131103038788	0.0341777130961418
1.18273675441742	-0.724740087985992	-3.34091067314148	0.168828710913658	0.391183942556381	0.0337857268750668
1.18059742450714	-0.721428751945496	-3.33374333381653	0.16864912211895	0.39143368601799	0.0335635766386986
1.17737627029419	-0.718765258789063	-3.33071541786194	0.168656602501869	0.391246616840363	0.0334532782435417
1.15644085407257	-0.711744606494904	-3.33301591873169	0.168811917304993	0.391198188066483	0.0334756039083004
1.14957511425018	-0.69982236623764	-3.33460021018982	0.168961018323898	0.391388237476349	0.0339163579046726
1.14377152919769	-0.698734521865845	-3.34233713150024	0.16887341439724	0.391676336526871	0.0344200879335403
1.14854300022125	-0.692123115062714	-3.33971238136292	0.168782591819763	0.391645938158035	0.0348954573273659
1.1522068977356	-0.678580820560455	-3.33098936080933	0.168568566441536	0.391659766435623	0.0354495868086815
1.14606297016144	-0.681160271167755	-3.33922052383423	0.168492048978806	0.391819149255753	0.0358716808259487
1.14342856407166	-0.667139232158661	-3.33887934684753	0.168570011854172	0.391912132501602	0.0360104702413082
1.12506365776062	-0.665209472179413	-3.34061145782471	0.168631330132484	0.392116159200668	0.0361707434058189
1.12533521652222	-0.658539414405823	-3.33987832069397	0.168604001402855	0.39231738448143	0.0364639237523079
1.12434303760529	-0.658069014549255	-3.34446430206299	0.168565928936005	0.392552673816681	0.0364952459931374
1.11966931819916	-0.654417932033539	-3.34849715232849	0.168555319309235	0.392702609300613	0.0363230183720589
1.11462152004242	-0.654029667377472	-3.34599161148071	0.168668389320374	0.392679929733276	0.0361309573054314
1.11470866203308	-0.654903769493103	-3.34221243858337	0.168664515018463	0.392729014158249	0.0358829833567142
1.10469329357147	-0.649860382080078	-3.3506281375885	0.168891802430153	0.392889082431793	0.0355761274695396
1.09913158416748	-0.649993777275085	-3.34974431991577	0.168975457549095	0.392962366342545	0.0355842523276806
1.09441208839417	-0.651650011539459	-3.35329365730286	0.168970942497253	0.393316149711609	0.0358632281422615
1.0936107635498	-0.649894297122955	-3.35821604728699	0.169034838676453	0.393483519554138	0.0358978733420372
1.09062206745148	-0.647069573402405	-3.3547568321228	0.168982520699501	0.393444150686264	0.035562951117754
1.0905385017395	-0.641489624977112	-3.3511073589325	0.169034793972969	0.393485605716705	0.03568060323596
1.08720850944519	-0.642175912857056	-3.34929466247559	0.16913828253746	0.3935926258564	0.0361094810068607
1.06473898887634	-0.635054111480713	-3.36259961128235	0.169355198740959	0.393921345472336	0.0368849821388721
1.07478070259094	-0.622158706188202	-3.36712241172791	0.1692985445261	0.394207149744034	0.0375851802527905
1.08490526676178	-0.623427271842957	-3.3645932674408	0.169173493981361	0.394164681434631	0.0379087552428246
1.08303773403168	-0.619486510753632	-3.36767554283142	0.169201344251633	0.394233793020248	0.0378836877644062
1.08796846866608	-0.618136167526245	-3.35948801040649	0.169216126203537	0.394115775823593	0.0378594174981117
1.08422672748566	-0.623713314533234	-3.35758185386658	0.169365897774696	0.394120633602142	0.0376553125679493
1.07597482204437	-0.623847484588623	-3.3591775894165	0.169519737362862	0.394139021635056	0.0374170131981373
1.08099782466888	-0.621421933174133	-3.36658263206482	0.169579982757568	0.394472420215607	0.0373947583138943
1.08400118350983	-0.626805603504181	-3.36777591705322	0.169444859027863	0.394640743732452	0.0374785140156746
1.08298909664154	-0.630599796772003	-3.36731791496277	0.169226706027985	0.394590854644775	0.037467148154974
1.08541059494019	-0.624227106571198	-3.37175798416138	0.169251188635826	0.394741386175156	0.0376193895936012
1.081014752388	-0.622937440872192	-3.36785125732422	0.169076129794121	0.394562095403671	0.0377092659473419
1.07378101348877	-0.620019614696503	-3.37408518791199	0.168939143419266	0.394720584154129	0.0382133200764656
1.08286798000336	-0.61451256275177	-3.37076950073242	0.168846011161804	0.394791603088379	0.0387434959411621
1.07181370258331	-0.611795127391815	-3.37160921096802	0.1686000674963	0.394900292158127	0.0396822690963745
1.07918190956116	-0.608476459980011	-3.3731837272644	0.168305054306984	0.395315766334534	0.0403400063514709
1.07856917381287	-0.600959658622742	-3.37769961357117	0.16797824203968	0.395385682582855	0.0405266433954239
1.0756322145462	-0.604686081409454	-3.37851715087891	0.167713657021523	0.395802587270737	0.0407430231571198
1.07679152488708	-0.599233746528625	-3.38630819320679	0.167639642953873	0.395922511816025	0.0413756817579269
1.08745980262756	-0.58817994594574	-3.37591171264648	0.167306929826736	0.395976036787033	0.0413418337702751
1.08048570156097	-0.595610439777374	-3.37529921531677	0.167174324393272	0.396104633808136	0.0413704551756382
1.06182539463043	-0.593238711357117	-3.37695717811584	0.167210623621941	0.396358728408813	0.0415704920887947
1.05866599082947	-0.590758979320526	-3.38733673095703	0.167363166809082	0.3968485891819	0.0416857898235321
1.05797004699707	-0.587631285190582	-3.38462114334106	0.167398855090141	0.396893590688705	0.0422007776796818
1.06039798259735	-0.588573813438416	-3.39150667190552	0.16728612780571	0.397432029247284	0.0423677228391171
1.07501184940338	-0.598106324672699	-3.39539647102356	0.167226761579514	0.397919118404388	0.0419110991060734
1.07749140262604	-0.597304165363312	-3.39169144630432	0.167203545570374	0.397807836532593	0.0414916984736919
1.07233166694641	-0.605658650398254	-3.39664268493652	0.167347878217697	0.398098111152649	0.0420322343707085
1.06757390499115	-0.591683268547058	-3.39049220085144	0.167516604065895	0.398085474967957	0.0427627041935921
1.0711225271225	-0.587311565876007	-3.39680218696594	0.16743578016758	0.39862322807312	0.0429879166185856
1.06609809398651	-0.593700587749481	-3.40401387214661	0.167414799332619	0.398764401674271	0.0430286712944508
1.07186734676361	-0.588801503181458	-3.40438723564148	0.167173489928246	0.399186015129089	0.0434865169227123
1.0722051858902	-0.59479421377182	-3.4004921913147	0.167076483368874	0.399282544851303	0.0440457463264465
1.0605217218399	-0.585999488830566	-3.40690612792969	0.167154654860497	0.399428278207779	0.044245719909668
1.06580007076263	-0.584601581096649	-3.41742444038391	0.167177826166153	0.399765968322754	0.0440913699567318
1.06451988220215	-0.588433921337128	-3.41650629043579	0.167094185948372	0.399978637695313	0.0439859963953495
1.07644736766815	-0.587430953979492	-3.41183638572693	0.167001709342003	0.400032341480255	0.0443741269409657
1.06880986690521	-0.587979257106781	-3.41158413887024	0.167028814554214	0.400010824203491	0.0446731001138687
1.06868731975555	-0.583065927028656	-3.41431570053101	0.16719177365303	0.400322169065475	0.0448473878204823
1.05268430709839	-0.584735095500946	-3.42242550849915	0.167216464877129	0.400470495223999	0.0448292009532452
1.05987238883972	-0.57721084356308	-3.41926431655884	0.167047828435898	0.400372296571732	0.0448754206299782
1.06386876106262	-0.587937474250793	-3.41295313835144	0.166945993900299	0.400493532419205	0.0447643883526325
1.05697476863861	-0.586674690246582	-3.41523671150208	0.166911885142326	0.400568872690201	0.0450683794915676
1.06109976768494	-0.57274866104126	-3.41612720489502	0.166910722851753	0.400534987449646	0.045629259198904
1.0521103143692	-0.578903138637543	-3.41683292388916	0.166794717311859	0.400472551584244	0.0458344183862209
1.06049346923828	-0.575694680213928	-3.41629886627197	0.166586562991142	0.400526523590088	0.0455640442669392
1.06362771987915	-0.574539244174957	-3.4169454574585	0.16662971675396	0.400611847639084	0.0454566180706024
1.06208288669586	-0.581299364566803	-3.41523504257202	0.166403219103813	0.400455474853516	0.0455539673566818
1.0623939037323	-0.575869202613831	-3.41195845603943	0.16648967564106	0.400492548942566	0.0459109172224998
1.05237579345703	-0.573391735553741	-3.41510391235352	0.166476368904114	0.400363683700562	0.046066839247942
1.05705225467682	-0.569523990154266	-3.4079864025116	0.166351556777954	0.400450646877289	0.0461205877363682
1.04920172691345	-0.573476433753967	-3.41542172431946	0.166352614760399	0.400444686412811	0.046192891895771
1.05699813365936	-0.569243669509888	-3.41143035888672	0.166275441646576	0.400489091873169	0.0463910028338432
1.05416774749756	-0.57146418094635	-3.41333961486816	0.166155189275742	0.400394916534424	0.0467837676405907
1.05257773399353	-0.560308933258057	-3.41094446182251	0.166058227419853	0.400388896465302	0.0472328811883926
1.05698382854462	-0.557552516460419	-3.41486620903015	0.166136547923088	0.400447905063629	0.0474800802767277
1.04957449436188	-0.558033883571625	-3.41050100326538	0.166022732853889	0.400344967842102	0.0475659109652042
1.05579125881195	-0.561699450016022	-3.40839886665344	0.16593936085701	0.400365114212036	0.0476658344268799
1.05539059638977	-0.559689223766327	-3.4108452796936	0.165887266397476	0.400344341993332	0.0477530546486378
1.06427323818207	-0.555818557739258	-3.40996599197388	0.165901109576225	0.400496184825897	0.0479113943874836
1.05001676082611	-0.560326337814331	-3.41520357131958	0.165919691324234	0.400553643703461	0.0479539074003696
1.05417764186859	-0.557557821273804	-3.41007661819458	0.165902227163315	0.400746047496796	0.0481629967689514
1.05227613449097	-0.556772112846375	-3.41271662712097	0.165890425443649	0.4006687104702	0.0482693612575531
1.05513381958008	-0.550083160400391	-3.41532683372498	0.165768891572952	0.400959521532059	0.0484066754579544
1.04479289054871	-0.557401180267334	-3.41640567779541	0.165837720036507	0.401053756475449	0.0485544204711914
1.04629063606262	-0.552369832992554	-3.41884875297546	0.165662184357643	0.401370167732239	0.0487459748983383
1.04864740371704	-0.55195564031601	-3.42469501495361	0.165658161044121	0.401525586843491	0.0490399524569511
1.0439578294754	-0.548962295055389	-3.42460751533508	0.165533646941185	0.401739984750748	0.0493228025734425
1.04699635505676	-0.550621390342712	-3.421546459198	0.165401801466942	0.402049899101257	0.0497628077864647
1.04601645469666	-0.54036945104599	-3.42024111747742	0.165251955389977	0.402088165283203	0.0499762669205666
1.04505658149719	-0.546235084533691	-3.42891120910645	0.165205448865891	0.402306348085403	0.0502403825521469
1.05117678642273	-0.540028989315033	-3.42832589149475	0.165166974067688	0.402431547641754	0.0504761822521687
1.05275082588196	-0.540939271450043	-3.42848658561707	0.165091067552567	0.402574807405472	0.0506208948791027
1.05285227298737	-0.540404915809631	-3.42469358444214	0.164941728115082	0.402692526578903	0.0508066862821579
1.05455327033997	-0.540267467498779	-3.4287645816803	0.164956629276276	0.402895987033844	0.0509743131697178
1.05153572559357	-0.540762901306152	-3.43064951896667	0.164990797638893	0.402906239032745	0.0508166179060936
1.05942070484161	-0.536337554454803	-3.42711901664734	0.16497315466404	0.402853488922119	0.0505372025072575
1.05847465991974	-0.54656708240509	-3.43523812294006	0.165200114250183	0.402889639139175	0.0503687672317028
1.06218945980072	-0.545420527458191	-3.4294650554657	0.165275111794472	0.402652263641357	0.0501674115657806
1.05779623985291	-0.553655982017517	-3.4282341003418	0.165420368313789	0.402671188116074	0.0500588603317738
1.05378437042236	-0.547942519187927	-3.42205381393433	0.165512323379517	0.402466386556625	0.0499958656728268
1.05855250358582	-0.548226773738861	-3.42367744445801	0.165554076433182	0.402477622032166	0.0499711930751801
1.05719125270844	-0.551352977752686	-3.42999172210693	0.165550589561462	0.402423411607742	0.050002783536911
1.06530511379242	-0.548038005828857	-3.42629218101501	0.165422186255455	0.402422070503235	0.0500995777547359
1.05940473079681	-0.55210667848587	-3.42726850509644	0.165383204817772	0.402286380529404	0.0502160303294659
1.06760239601135	-0.54293155670166	-3.42335820198059	0.165316760540009	0.402306884527206	0.0502639263868332
1.06830716133118	-0.552930653095245	-3.42424941062927	0.16521891951561	0.402289777994156	0.0502082295715809
1.06538939476013	-0.548765301704407	-3.41220569610596	0.165099710226059	0.402124315500259	0.050059400498867
1.06529295444489	-0.557992458343506	-3.41682171821594	0.165015250444412	0.402112424373627	0.0499440096318722
1.06903970241547	-0.553498923778534	-3.41435575485229	0.164915978908539	0.402082592248917	0.0499017760157585
1.0634937286377	-0.563062369823456	-3.41580247879028	0.164767980575562	0.402112632989883	0.049812026321888
1.06708490848541	-0.559760987758636	-3.40925002098084	0.16457000374794	0.402112722396851	0.0496992990374565
1.06985354423523	-0.56197601556778	-3.40756893157959	0.164509952068329	0.402168273925781	0.0496266074478626
1.06463313102722	-0.566326856613159	-3.41629481315613	0.164364069700241	0.402123630046844	0.0496189258992672
1.06728672981262	-0.560433804988861	-3.40884184837341	0.164260357618332	0.402308821678162	0.0497762896120548
1.06727576255798	-0.566355228424072	-3.41160655021667	0.164093866944313	0.402440518140793	0.0499141290783882
1.07623910903931	-0.561100661754608	-3.40658974647522	0.163824930787086	0.402698993682861	0.050110686570406
1.07306468486786	-0.56658399105072	-3.41400957107544	0.163773849606514	0.403064578771591	0.05030657351017
1.07951760292053	-0.560141086578369	-3.40954566001892	0.163569226861	0.403288394212723	0.0502715259790421
1.07570505142212	-0.564731001853943	-3.41407489776611	0.163462921977043	0.403711438179016	0.0501748621463776
1.07141470909119	-0.558844029903412	-3.4200599193573	0.163488566875458	0.403911024332047	0.0500310249626637
1.07833862304688	-0.562789499759674	-3.42138695716858	0.16340146958828	0.404377222061157	0.0498903468251228
1.06892931461334	-0.566564321517944	-3.42700743675232	0.163433134555817	0.404709994792938	0.0496602803468704
1.07642531394958	-0.564489603042603	-3.42721772193909	0.163365229964256	0.405155628919601	0.0493222661316395
1.07040071487427	-0.568003058433533	-3.43366765975952	0.163369700312614	0.405479222536087	0.0491382665932179
1.07171773910522	-0.56578665971756	-3.43690013885498	0.163391530513763	0.405960410833359	0.0489388182759285
1.06425619125366	-0.56949645280838	-3.43884778022766	0.16332483291626	0.406298011541367	0.0486904978752136
1.06926321983337	-0.565929472446442	-3.44316363334656	0.163269430398941	0.406713932752609	0.0483281090855598
1.06092190742493	-0.57031238079071	-3.44201445579529	0.163330018520355	0.406957775354385	0.0479010865092278
1.07042515277863	-0.57016396522522	-3.44219732284546	0.163263410329819	0.407219082117081	0.04743742197752
1.05920886993408	-0.575157761573792	-3.44624304771423	0.163277581334114	0.407365381717682	0.0470788143575192
1.06353509426117	-0.576267957687378	-3.44761753082275	0.163159847259521	0.407617658376694	0.0469207875430584
1.05472588539124	-0.573476672172546	-3.4475154876709	0.163079932332039	0.407652914524078	0.046711940318346
1.05788540840149	-0.568861782550812	-3.44553422927856	0.162859976291656	0.407837599515915	0.0465103648602962
1.05421161651611	-0.573961615562439	-3.45335984230042	0.162790507078171	0.40786224603653	0.0464179068803787
1.05363547801971	-0.56697005033493	-3.44338393211365	0.162523239850998	0.40794238448143	0.0464214459061623
1.04452884197235	-0.568286657333374	-3.45017170906067	0.162311747670174	0.40806183218956	0.0463571883738041
1.05183243751526	-0.564619064331055	-3.44373989105225	0.162000387907028	0.408057153224945	0.0461168847978115
1.04400563240051	-0.569281339645386	-3.43983960151672	0.161919936537743	0.408001631498337	0.0459555424749851
1.04583919048309	-0.561698853969574	-3.43979454040527	0.161576777696609	0.407884955406189	0.0459006763994694
1.04370594024658	-0.566912949085236	-3.44083213806152	0.161292672157288	0.407871425151825	0.0458094067871571
1.03990054130554	-0.560135662555695	-3.43893074989319	0.160916283726692	0.407743483781815	0.0456039160490036
1.04218804836273	-0.56460702419281	-3.43388700485229	0.160700038075447	0.407731056213379	0.0453451909124851
1.03986322879791	-0.561082780361176	-3.43506169319153	0.160396814346313	0.407425820827484	0.0449515320360661
1.03806793689728	-0.561955213546753	-3.42886781692505	0.160022810101509	0.407445192337036	0.0448226034641266
1.029536485672	-0.561392486095428	-3.43029356002808	0.159827381372452	0.407372087240219	0.0450119934976101
1.03910219669342	-0.55642032623291	-3.42168712615967	0.159301310777664	0.407362818717957	0.0450380928814411
1.03084528446198	-0.55851137638092	-3.42420053482056	0.158932834863663	0.407368272542953	0.0448761209845543
1.03554439544678	-0.553945422172546	-3.41615986824036	0.158552527427673	0.407247185707092	0.044679831713438
1.03716731071472	-0.558947324752808	-3.42275619506836	0.158198714256287	0.407350063323975	0.0443964712321758
1.03163182735443	-0.557316184043884	-3.4185004234314	0.157928660511971	0.407131791114807	0.0440154708921909
1.03899717330933	-0.555465042591095	-3.41357016563416	0.157541781663895	0.40711921453476	0.0435270592570305
1.0313640832901	-0.567488849163055	-3.41535210609436	0.157304316759109	0.407160818576813	0.0428768210113049
1.03527700901031	-0.567180037498474	-3.4128246307373	0.156999632716179	0.407138496637344	0.0420066304504871
1.02765905857086	-0.574632346630096	-3.41204690933228	0.156865447759628	0.406983554363251	0.0410034134984016
1.03014075756073	-0.577650725841522	-3.40761351585388	0.15661059319973	0.406894087791443	0.0400963947176933
1.0327570438385	-0.587396085262299	-3.41064071655273	0.15644671022892	0.406849682331085	0.0391738787293434
1.02739191055298	-0.594585537910461	-3.4108099937439	0.156204417347908	0.40671980381012	0.0383880622684956
1.02903461456299	-0.595988154411316	-3.40345072746277	0.156109288334846	0.406820178031921	0.0378646105527878
1.02954280376434	-0.601807951927185	-3.40529084205627	0.155962273478508	0.406728118658066	0.0374281294643879
1.03334033489227	-0.600936353206635	-3.3959813117981	0.155596151947975	0.406728863716125	0.0369791872799397
1.03611016273499	-0.606917500495911	-3.40229797363281	0.15541760623455	0.406911373138428	0.0365133434534073
1.03210556507111	-0.608858406543732	-3.40321922302246	0.155253767967224	0.406769007444382	0.0359575338661671
1.03526198863983	-0.610417544841766	-3.39934992790222	0.15501181781292	0.406767964363098	0.0354779995977879
1.03300642967224	-0.611237585544586	-3.40175080299377	0.154945120215416	0.406812459230423	0.0351804420351982
1.02955639362335	-0.614668190479279	-3.39828205108643	0.154780045151711	0.40672978758812	0.0348614081740379
1.03357934951782	-0.613355755805969	-3.39672565460205	0.154445379972458	0.406809002161026	0.0347287282347679
1.03717815876007	-0.617315828800201	-3.40178799629211	0.154231756925583	0.406885862350464	0.0346110351383686
1.03332245349884	-0.616201877593994	-3.39791011810303	0.153971582651138	0.406834632158279	0.0346053689718246
1.04072463512421	-0.610829174518585	-3.39225435256958	0.153829112648964	0.40687370300293	0.0345634520053864
1.04321300983429	-0.614832162857056	-3.3966269493103	0.153569787740707	0.406973630189896	0.034439817070961
1.04004049301147	-0.615764975547791	-3.39111065864563	0.153529137372971	0.406789839267731	0.0341819226741791
1.04922497272491	-0.618098974227905	-3.39129686355591	0.153376191854477	0.406721293926239	0.0338363349437714
1.05087637901306	-0.622153282165527	-3.39546656608582	0.153306126594543	0.406629651784897	0.033509261906147
1.04496002197266	-0.625831663608551	-3.39361023902893	0.153136491775513	0.406512767076492	0.0334068462252617
1.05099022388458	-0.617834806442261	-3.39383411407471	0.153082191944122	0.406557857990265	0.0333643406629562
1.04654347896576	-0.623408615589142	-3.38760781288147	0.152986615896225	0.406418949365616	0.0332095995545387
1.0562379360199	-0.622033178806305	-3.38624334335327	0.152647331357002	0.406344592571259	0.033007837831974
1.05511593818665	-0.623350620269775	-3.38746762275696	0.152591407299042	0.406383335590363	0.0329803824424744
1.05554103851318	-0.621845781803131	-3.38596677780151	0.152567535638809	0.406196087598801	0.0330200009047985
1.05577385425568	-0.622100174427032	-3.38519906997681	0.152392745018005	0.406252145767212	0.0331611596047878
1.05808186531067	-0.618349492549896	-3.38239407539368	0.152339160442352	0.406269252300262	0.0332170128822327
1.0560177564621	-0.623091697692871	-3.38743376731873	0.152226194739342	0.406162619590759	0.0331435836851597
1.05692684650421	-0.617647469043732	-3.3879120349884	0.152075037360191	0.406183421611786	0.0330834947526455
1.06158745288849	-0.621919631958008	-3.38823556900024	0.151889726519585	0.406292289495468	0.0330128371715546
1.05815625190735	-0.620896339416504	-3.3841507434845	0.151892930269241	0.406254947185516	0.0328433364629745
1.061110496521	-0.624081671237946	-3.38306546211243	0.151704981923103	0.406190752983093	0.0325546748936176
1.05928754806519	-0.621845781803131	-3.38140535354614	0.151758894324303	0.406269967556	0.0323773175477982
1.06197786331177	-0.62506103515625	-3.37997698783875	0.151684120297432	0.406302839517593	0.0322535783052444
1.06344568729401	-0.628955543041229	-3.38184142112732	0.15160858631134	0.406346410512924	0.0320339202880859
1.06103408336639	-0.625239908695221	-3.38468623161316	0.151461377739906	0.406360596418381	0.0319066643714905
1.06440055370331	-0.627936840057373	-3.385094165802	0.151424393057823	0.406498730182648	0.0317059755325317
1.05990505218506	-0.630964279174805	-3.3914783000946	0.151436328887939	0.406459510326386	0.0314842946827412
1.06931722164154	-0.630577981472015	-3.38806533813477	0.151315167546272	0.406690895557404	0.0312983244657516
1.06123483181	-0.634602248668671	-3.39094114303589	0.15138304233551	0.406834542751312	0.0311027187854052
1.06501376628876	-0.631898045539856	-3.39163184165955	0.151379823684692	0.406843930482864	0.0309683103114367
1.06930935382843	-0.635111272335052	-3.38798999786377	0.151334151625633	0.407021075487137	0.0309163182973862
1.06676745414734	-0.636945307254791	-3.3943784236908	0.151329889893532	0.407191544771194	0.0308607947081327
1.06933641433716	-0.635287344455719	-3.39475655555725	0.151375830173492	0.40733990073204	0.0307914223521948
1.07014214992523	-0.635024845600128	-3.39241170883179	0.15134759247303	0.407542198896408	0.0307477544993162
1.06960928440094	-0.635949850082397	-3.39465355873108	0.151417031884193	0.407738715410233	0.0306663177907467
1.07110023498535	-0.635712742805481	-3.40245604515076	0.151550456881523	0.407935738563538	0.0306671466678381
1.06951904296875	-0.637906908988953	-3.40141987800598	0.15157076716423	0.408118367195129	0.0305815562605858
1.07018804550171	-0.633790731430054	-3.40591144561768	0.151721954345703	0.408373117446899	0.0305423308163881
1.06710624694824	-0.636814713478088	-3.40154719352722	0.151836574077606	0.4084532558918	0.0304301660507917
1.06915688514709	-0.635761141777039	-3.40613651275635	0.151973590254784	0.408599346876144	0.0302919968962669
1.06977212429047	-0.633135318756104	-3.40721774101257	0.152004793286324	0.408780246973038	0.0303227193653584
1.0631000995636	-0.636314809322357	-3.41035270690918	0.15207003057003	0.408885210752487	0.0304644070565701
1.0657970905304	-0.627535700798035	-3.40726757049561	0.152306944131851	0.408909410238266	0.0306771788746119
1.06131279468536	-0.625082790851593	-3.41023373603821	0.152222588658333	0.409318000078201	0.0312508381903172
1.05618286132813	-0.621683835983276	-3.41521215438843	0.152341187000275	0.40951806306839	0.031930398195982
1.05931091308594	-0.608405947685242	-3.4113564491272	0.152235254645348	0.409686833620071	0.0325696095824242
1.05586183071136	-0.607570648193359	-3.41878080368042	0.152160838246346	0.410016864538193	0.0331791415810585
1.0532374382019	-0.596976339817047	-3.41977214813232	0.152309656143188	0.410218775272369	0.0336052998900414
1.057612657547	-0.59536474943161	-3.42134094238281	0.152325049042702	0.41043809056282	0.0337694436311722
1.04892921447754	-0.594111382961273	-3.42547726631165	0.152445822954178	0.410524964332581	0.0338726192712784
1.05068242549896	-0.590424716472626	-3.42384958267212	0.152558863162994	0.410678446292877	0.0339322686195374
1.04535806179047	-0.587044179439545	-3.42714810371399	0.152779638767242	0.41090252995491	0.0339681282639503
1.04057657718658	-0.590147912502289	-3.42820620536804	0.15284276008606	0.411038339138031	0.0339036658406258
1.04054462909698	-0.584631383419037	-3.4289186000824	0.152916386723518	0.411224544048309	0.0337781235575676
1.0384556055069	-0.589666128158569	-3.43453145027161	0.153144732117653	0.41140428185463	0.0337763130664825
1.03266882896423	-0.58197695016861	-3.43312740325928	0.153314545750618	0.411588788032532	0.0340045616030693
1.04117953777313	-0.576278984546661	-3.4364640712738	0.153360724449158	0.411724627017975	0.0342596806585789
1.03461802005768	-0.575303733348846	-3.43493890762329	0.15351228415966	0.41192364692688	0.034468412399292
1.03259742259979	-0.569841682910919	-3.43793988227844	0.153565347194672	0.412016779184341	0.034711666405201
1.03027713298798	-0.566552996635437	-3.44026517868042	0.153710976243019	0.412306696176529	0.0348132587969303
1.02740156650543	-0.564073920249939	-3.44482135772705	0.153789758682251	0.412337124347687	0.0348159335553646
1.0304936170578	-0.561834633350372	-3.44458365440369	0.153779536485672	0.412582099437714	0.0346856042742729
1.01941978931427	-0.565350651741028	-3.44398283958435	0.153983220458031	0.412742882966995	0.0345982238650322
1.01488792896271	-0.557616949081421	-3.44507122039795	0.154175490140915	0.412918865680695	0.0345775671303272
1.01001179218292	-0.562018156051636	-3.44501972198486	0.15429063141346	0.41295912861824	0.0345759503543377
1.00846290588379	-0.558225572109222	-3.44616198539734	0.154278770089149	0.413266658782959	0.0345029905438423
1.00535106658936	-0.554997742176056	-3.45603322982788	0.154442310333252	0.413587927818298	0.0345543287694454
0.996846377849579	-0.554055035114288	-3.45724368095398	0.154570534825325	0.413750022649765	0.0347652621567249
0.992072641849518	-0.54471743106842	-3.46021437644959	0.154593005776405	0.41414287686348	0.0351652540266514
0.996096193790436	-0.541438460350037	-3.46026802062988	0.154690936207771	0.414553970098495	0.03556102886796
0.98587828874588	-0.537168085575104	-3.46235775947571	0.154762178659439	0.414794325828552	0.0359033681452274
0.992062091827393	-0.531145811080933	-3.46609878540039	0.154820904135704	0.415100127458572	0.0359684936702251
0.992806673049927	-0.533697366714478	-3.47318863868713	0.154922887682915	0.415442436933517	0.0359377264976501
0.986989259719849	-0.534256100654602	-3.47338604927063	0.155160754919052	0.415702611207962	0.0358335934579372
0.988584220409393	-0.532464623451233	-3.46916723251343	0.15526095032692	0.416006654500961	0.0356825478374958
0.985446393489838	-0.533341228961945	-3.47662162780762	0.155410036444664	0.416450917720795	0.035698838531971
0.979658842086792	-0.533688187599182	-3.48132872581482	0.15549573302269	0.416734009981155	0.0354773215949535
0.973303735256195	-0.530297160148621	-3.4849112033844	0.155714452266693	0.417074531316757	0.0352576076984406
0.972194910049438	-0.529277741909027	-3.48181343078613	0.155769228935242	0.417396157979965	0.035161841660738
0.961272239685059	-0.529790878295898	-3.49111700057983	0.155967086553574	0.417800754308701	0.0351982228457928
0.95557165145874	-0.521289885044098	-3.48894286155701	0.156169414520264	0.418098479509354	0.0352074019610882
0.957132875919342	-0.522448301315308	-3.49636173248291	0.15617273747921	0.418510049581528	0.0353755950927734
0.950031280517578	-0.519802451133728	-3.49451756477356	0.156323179602623	0.418944865465164	0.0356512516736984
0.948807537555695	-0.512319386005402	-3.4943516254425	0.15637569129467	0.419278234243393	0.0358612202107906
0.944694101810455	-0.50856339931488	-3.50425720214844	0.156472399830818	0.419679760932922	0.0359965711832047
0.941807568073273	-0.509666085243225	-3.50474286079407	0.156548246741295	0.419993251562119	0.0360824055969715
0.943477511405945	-0.505286514759064	-3.51121592521667	0.156707853078842	0.420434415340424	0.0359923131763935
0.932956218719482	-0.5077103972435	-3.51434636116028	0.156856134533882	0.420678287744522	0.0359714068472385
0.937070429325104	-0.501753807067871	-3.51159620285034	0.156945630908012	0.42104783654213	0.0360837541520596
0.92748236656189	-0.49941498041153	-3.51609873771667	0.157094866037369	0.421328514814377	0.0360636785626411
0.932154476642609	-0.496159732341766	-3.51583623886108	0.157113701105118	0.421648323535919	0.0359954163432121
0.924850642681122	-0.499801129102707	-3.52119040489197	0.157374233007431	0.421972572803497	0.0358207039535046
0.921567499637604	-0.494883209466934	-3.51924896240234	0.157417580485344	0.422145664691925	0.0355281345546246
0.918726146221161	-0.497681140899658	-3.52740025520325	0.157646462321281	0.422437787055969	0.0352154076099396
0.910103321075439	-0.498421877622604	-3.52981638908386	0.157893896102905	0.422485530376434	0.0348811782896519
0.909961998462677	-0.496390104293823	-3.52787113189697	0.158104225993156	0.422738015651703	0.03486093506217
0.902224600315094	-0.497832715511322	-3.52796125411987	0.158237218856812	0.42279914021492	0.0349357649683952
0.904914796352386	-0.489328384399414	-3.52530074119568	0.158296436071396	0.423004806041718	0.0350001268088818
0.897052109241486	-0.492265403270721	-3.53018689155579	0.158404722809792	0.423060834407806	0.0353040583431721
0.893393456935883	-0.482130199670792	-3.53005194664001	0.158383935689926	0.42330738902092	0.0358072184026241
0.884577453136444	-0.476120918989182	-3.54247117042542	0.158456146717072	0.423551678657532	0.036311399191618
0.886753857135773	-0.467126280069351	-3.53157949447632	0.158499866724014	0.42358922958374	0.0366414375603199
0.892784118652344	-0.469234466552734	-3.53004455566406	0.158522620797157	0.423593461513519	0.0367230586707592
0.884370028972626	-0.465304791927338	-3.53149080276489	0.158613100647926	0.42365574836731	0.036951158195734
0.889962434768677	-0.463101506233215	-3.53019642829895	0.158637747168541	0.423744887113571	0.0370532497763634
0.879002451896667	-0.460829138755798	-3.5346052646637	0.158759236335754	0.423632830381393	0.0369630455970764
0.877598881721497	-0.457387745380402	-3.53279304504395	0.158738225698471	0.423666387796402	0.0368846617639065
0.875814199447632	-0.459704518318176	-3.532301902771	0.158768594264984	0.423741847276688	0.036892618983984
0.871026754379272	-0.458605974912643	-3.5285484790802	0.158728018403053	0.423753380775452	0.0369194597005844
0.867929875850677	-0.457261472940445	-3.52884721755981	0.158732637763023	0.423819959163666	0.0368284918367863
0.860870480537415	-0.452834278345108	-3.53032875061035	0.158698990941048	0.423681259155273	0.0366530232131481
0.864771902561188	-0.453042685985565	-3.52926659584045	0.158615037798882	0.423862040042877	0.0366022512316704
0.860488772392273	-0.450636118650436	-3.52267050743103	0.158558443188667	0.423743605613709	0.0367082878947258
0.85946661233902	-0.456387311220169	-3.5288188457489	0.158521562814713	0.423824846744537	0.0367970243096352
0.854907810688019	-0.44695657491684	-3.52522039413452	0.158451825380325	0.423840016126633	0.0366272330284119
0.852666914463043	-0.453932166099548	-3.523517370224	0.158369824290276	0.423827528953552	0.0362725257873535
0.853500783443451	-0.445333302021027	-3.52277898788452	0.158255890011787	0.423746973276138	0.0359000861644745
0.847519040107727	-0.454428941011429	-3.52828907966614	0.158218786120415	0.423637539148331	0.0353989861905575
0.852320730686188	-0.451230615377426	-3.52441096305847	0.158087879419327	0.423579394817352	0.0349252857267857
0.842780470848084	-0.45936530828476	-3.52904224395752	0.158100798726082	0.42334771156311	0.0348084382712841
0.8514364361763	-0.456344366073608	-3.51732754707336	0.157922610640526	0.423354834318161	0.0346106477081776
0.840835869312286	-0.460606604814529	-3.51264929771423	0.157761007547379	0.423092752695084	0.0343367829918861
0.846828281879425	-0.457194358110428	-3.51455855369568	0.157672926783562	0.423045545816422	0.0342408120632172
0.842534780502319	-0.458854705095291	-3.51174688339233	0.15749529004097	0.422749370336533	0.0339453332126141
0.846301913261414	-0.459849745035172	-3.51057529449463	0.157385513186455	0.422737538814545	0.0336389169096947
0.844097137451172	-0.456859022378922	-3.49980139732361	0.157187208533287	0.422433644533157	0.0334556475281715
0.842082679271698	-0.462929338216782	-3.50718712806702	0.157046169042587	0.42237663269043	0.0335117094218731
0.837777733802795	-0.458493322134018	-3.50747561454773	0.15689679980278	0.422114908695221	0.0334035232663155
0.83718079328537	-0.459775477647781	-3.49487662315369	0.156804487109184	0.422028064727783	0.0333082564175129
0.83204060792923	-0.456269800662994	-3.49243330955505	0.156551450490952	0.421723306179047	0.0334128141403198
0.835358619689941	-0.45689195394516	-3.48703551292419	0.156334683299065	0.421728044748306	0.0336722508072853
0.830224514007568	-0.44859579205513	-3.49336290359497	0.156184315681458	0.421387851238251	0.0337517857551575
0.842776596546173	-0.447035670280457	-3.48985862731934	0.15607813000679	0.421259522438049	0.0337512604892254
0.838137745857239	-0.452193975448608	-3.48598909378052	0.155858621001244	0.420991271734238	0.0337023362517357
0.845021426677704	-0.447355836629868	-3.4835352897644	0.155706644058228	0.420747071504593	0.0336883291602135
0.843376994132996	-0.452185064554214	-3.48159241676331	0.155522003769875	0.420556724071503	0.0338577404618263
0.835619628429413	-0.446462780237198	-3.47639608383179	0.155423447489738	0.420208901166916	0.0340556241571903
0.842333972454071	-0.441933393478394	-3.47450256347656	0.155324339866638	0.420090794563293	0.0341160222887993
0.843443691730499	-0.441877335309982	-3.47755122184753	0.155045717954636	0.419809877872467	0.0341074019670486
0.847293496131897	-0.445308387279511	-3.4716169834137	0.154903963208199	0.419729024171829	0.0341421626508236
0.840180218219757	-0.443165570497513	-3.47551226615906	0.154898852109909	0.419523924589157	0.0340859368443489
0.848721623420715	-0.439881205558777	-3.46661067008972	0.154691800475121	0.419265747070313	0.0340537205338478
0.845445871353149	-0.444435268640518	-3.46808195114136	0.154599830508232	0.41911181807518	0.0341039374470711
0.853524506092072	-0.437597692012787	-3.45806956291199	0.154399439692497	0.41900697350502	0.0341335013508797
0.851186394691467	-0.444858819246292	-3.46464800834656	0.154298946261406	0.418653875589371	0.0340305380523205
0.853789806365967	-0.439334392547607	-3.4599175453186	0.154068350791931	0.418525576591492	0.0338457189500332
0.850072503089905	-0.444382727146149	-3.45954775810242	0.15405099093914	0.418469339609146	0.033684216439724
0.852110922336578	-0.441611975431442	-3.4517924785614	0.153791606426239	0.418154746294022	0.0334847457706928
0.856882929801941	-0.442382782697678	-3.45135760307312	0.153553023934364	0.418114334344864	0.0333741419017315
0.854291796684265	-0.443769156932831	-3.45486807823181	0.153590694069862	0.417890638113022	0.0333155915141106
0.859494030475616	-0.440686702728271	-3.44135856628418	0.153377130627632	0.41762512922287	0.0331630855798721
0.856911063194275	-0.448956072330475	-3.44172167778015	0.153177157044411	0.417506963014603	0.0329484716057777
0.85747754573822	-0.442623436450958	-3.44517612457275	0.153034314513206	0.417258888483047	0.0326186008751392
0.862043142318726	-0.450564950704575	-3.44185876846313	0.15285387635231	0.417134970426559	0.0323630608618259
0.863514006137848	-0.452202796936035	-3.43500423431396	0.152680411934853	0.41679260134697	0.0321256332099438
0.86434406042099	-0.451029181480408	-3.43284559249878	0.152460113167763	0.416646540164948	0.031865768134594
0.867224156856537	-0.461070388555527	-3.43256282806396	0.15235236287117	0.416385859251022	0.0316061154007912
0.86867880821228	-0.454809188842773	-3.4248993396759	0.152172461152077	0.416187763214111	0.0314131490886211
0.864516139030457	-0.460469484329224	-3.42645788192749	0.152045860886574	0.415994882583618	0.0311811827123165
0.875241935253143	-0.457839965820313	-3.41733336448669	0.151733666658401	0.415686100721359	0.0311057381331921
0.874599039554596	-0.463765919208527	-3.42207717895508	0.151654750108719	0.415469408035278	0.0311355087906122
0.878006100654602	-0.461157083511353	-3.41759204864502	0.151399344205856	0.41520893573761	0.030893886461854
0.878303706645966	-0.465360820293427	-3.41439175605774	0.151279091835022	0.415040910243988	0.0307739730924368
0.881672441959381	-0.46521207690239	-3.41292071342468	0.151054918766022	0.414667576551437	0.0306919608265162
0.886959850788116	-0.463363885879517	-3.40895581245422	0.150884747505188	0.414460569620132	0.0307817049324512
0.890493214130402	-0.465579718351364	-3.40758609771729	0.150664508342743	0.414298862218857	0.0307285450398922
0.88622373342514	-0.466446548700333	-3.40424418449402	0.150593832135201	0.413896828889847	0.030616344884038
0.897516846656799	-0.467249810695648	-3.3960120677948	0.150289535522461	0.413602411746979	0.0304739475250244
0.899038195610046	-0.470448315143585	-3.39509010314941	0.150086432695389	0.413521558046341	0.0305429399013519
0.896397769451141	-0.469045758247375	-3.39849185943604	0.149979427456856	0.413120299577713	0.030532943084836
0.904251158237457	-0.468357622623444	-3.38910865783691	0.149794772267342	0.41291069984436	0.0305113792419434
0.901133716106415	-0.470173329114914	-3.38645100593567	0.149643048644066	0.412603825330734	0.0306359697133303
0.909620821475983	-0.466558903455734	-3.38263773918152	0.149341940879822	0.412271291017532	0.0307601001113653
0.908162832260132	-0.469749122858047	-3.37632131576538	0.149293482303619	0.41203910112381	0.0307899080216885
0.908371984958649	-0.469861954450607	-3.37474274635315	0.148992985486984	0.411680608987808	0.0307025499641895
0.915571630001068	-0.468224734067917	-3.37125515937805	0.148877426981926	0.411498486995697	0.0306307692080736
0.917037606239319	-0.472942888736725	-3.37058234214783	0.14875091612339	0.411122620105743	0.0307451728731394
0.917933762073517	-0.468152791261673	-3.36805129051209	0.148600116372108	0.410809516906738	0.0309054832905531
0.926669299602509	-0.466002345085144	-3.36529898643494	0.14839893579483	0.41059947013855	0.0309026315808296
0.92340475320816	-0.470996111631393	-3.364342212677	0.148361995816231	0.410437285900116	0.0308740958571434
0.92242032289505	-0.471300065517426	-3.35630035400391	0.148143291473389	0.410131335258484	0.0308547168970108
0.929268300533295	-0.469142407178879	-3.35680866241455	0.147949010133743	0.409889400005341	0.0307980831712484
0.932178258895874	-0.473123759031296	-3.35575294494629	0.147875338792801	0.40967333316803	0.0307454336434603
0.928654670715332	-0.473241329193115	-3.35084438323975	0.147795185446739	0.409441888332367	0.0306731332093477
0.937954127788544	-0.470801532268524	-3.34785079956055	0.147586852312088	0.409168541431427	0.030706474557519
0.938491463661194	-0.477416902780533	-3.34902572631836	0.147463500499725	0.409074246883392	0.0308045726269484
0.93501615524292	-0.475501030683517	-3.34374690055847	0.147452920675278	0.408797949552536	0.030770443379879
0.940974354743958	-0.474852114915848	-3.34475183486938	0.147198855876923	0.408610254526138	0.0307502914220095
0.943197906017303	-0.472164958715439	-3.34133386611938	0.147225052118301	0.408484220504761	0.0306758247315884
0.945650637149811	-0.478933691978455	-3.34222006797791	0.147014319896698	0.408298790454865	0.030634880065918
0.946686983108521	-0.478378295898438	-3.34240889549255	0.14684072136879	0.408153742551804	0.0305746551603079
0.947239875793457	-0.478337794542313	-3.334557056427	0.146838799118996	0.407963842153549	0.0305568743497133
0.953477561473846	-0.475634723901749	-3.33352780342102	0.146729439496994	0.407872259616852	0.0305710341781378
0.954396307468414	-0.482140302658081	-3.3367338180542	0.146645441651344	0.407820791006088	0.0306126046925783
0.954382658004761	-0.478595405817032	-3.33329916000366	0.146694824099541	0.40758353471756	0.0307415220886469
0.961883246898651	-0.474475026130676	-3.33353161811829	0.146605342626572	0.40748542547226	0.0308190993964672
0.959674715995789	-0.47920823097229	-3.33444690704346	0.146580651402473	0.407484740018845	0.0308349188417196
0.963347375392914	-0.479130566120148	-3.32263851165771	0.146444156765938	0.407207906246185	0.0308551639318466
0.964939773082733	-0.479458391666412	-3.32884573936462	0.146419897675514	0.407263815402985	0.0308411754667759
0.968142092227936	-0.481774002313614	-3.33331322669983	0.146392330527306	0.40706405043602	0.0308744627982378
0.971727192401886	-0.48008930683136	-3.3239107131958	0.14619342982769	0.40700489282608	0.0309719815850258
0.967231690883636	-0.478514462709427	-3.32695126533508	0.146360173821449	0.406987428665161	0.0310260038822889
0.971910893917084	-0.479898363351822	-3.32425403594971	0.146272048354149	0.406801491975784	0.0309575702995062
0.971086025238037	-0.479369461536407	-3.3282208442688	0.146181121468544	0.406786471605301	0.0309744160622358
0.977908670902252	-0.47792062163353	-3.32090616226196	0.146094113588333	0.406719982624054	0.0308797750622034
0.973454833030701	-0.485573083162308	-3.32063412666321	0.146103143692017	0.406645745038986	0.0307888519018888
0.974970936775208	-0.480843871831894	-3.320556640625	0.145994752645493	0.406489312648773	0.0307120382785797
0.977711021900177	-0.485566943883896	-3.31988596916199	0.14590348303318	0.40644833445549	0.0306406654417515
0.970976829528809	-0.487207770347595	-3.32079863548279	0.145892083644867	0.406269252300262	0.0305170826613903
0.981595754623413	-0.482482016086578	-3.31485629081726	0.145729511976242	0.406203657388687	0.030387919396162
0.977822363376617	-0.493677198886871	-3.3200511932373	0.145630374550819	0.406118839979172	0.0302561316639185
0.97736120223999	-0.48838546872139	-3.31139159202576	0.145597442984581	0.40605628490448	0.0300527717918158
0.980819046497345	-0.487079799175262	-3.31131815910339	0.145499154925346	0.405971169471741	0.0299424435943365
0.979838728904724	-0.490672618150711	-3.31623482704163	0.145474851131439	0.405816435813904	0.0298900566995144
0.97654527425766	-0.489395380020142	-3.31013488769531	0.145325869321823	0.405647605657578	0.0298825595527887
0.981703579425812	-0.491500437259674	-3.30507898330688	0.14534130692482	0.405620932579041	0.0296908542513847
0.980968952178955	-0.492992043495178	-3.3081328868866	0.145272880792618	0.405485987663269	0.0295867528766394
0.976393103599548	-0.494436770677567	-3.31664967536926	0.145270675420761	0.405416280031204	0.0295571647584438
0.984292984008789	-0.491569757461548	-3.29672265052795	0.145105496048927	0.405078738927841	0.0296446196734905
0.981615722179413	-0.493731826543808	-3.29778695106506	0.144927069544792	0.405093252658844	0.0296328291296959
0.986289918422699	-0.493387043476105	-3.30171537399292	0.145033687353134	0.405001431703568	0.0295459795743227
0.979313850402832	-0.486719876527786	-3.31038546562195	0.144959405064583	0.405050694942474	0.0294149033725262
0.976080477237701	-0.484630912542343	-3.31157422065735	0.144738286733627	0.405033260583878	0.0295049827545881
0.960594594478607	-0.488869816064835	-3.30599904060364	0.144829794764519	0.404943823814392	0.0295309945940971
0.966368794441223	-0.487990200519562	-3.30007529258728	0.144716829061508	0.404794692993164	0.0294995382428169
0.973411619663239	-0.492622137069702	-3.2999894618988	0.14467641711235	0.404797673225403	0.0295517165213823
0.976897120475769	-0.487518906593323	-3.29612398147583	0.144753590226173	0.404674679040909	0.0297420565038919
0.974073052406311	-0.489630728960037	-3.30728363990784	0.144765570759773	0.404673367738724	0.0298350155353546
0.969722747802734	-0.485202670097351	-3.29887342453003	0.144695237278938	0.404544144868851	0.0298725534230471
0.964193642139435	-0.480439096689224	-3.29904842376709	0.144724726676941	0.404703617095947	0.0297372601926327
0.965789496898651	-0.485714346170425	-3.29209065437317	0.144518837332726	0.404544562101364	0.0296487286686897
0.960337996482849	-0.491614192724228	-3.30403542518616	0.144593834877014	0.404761910438538	0.0295547284185886
0.962151110172272	-0.484376966953278	-3.30192732810974	0.144651651382446	0.404628425836563	0.0295404139906168
0.958608865737915	-0.485672444105148	-3.29848694801331	0.144547969102859	0.404745876789093	0.0295814834535122
0.954892516136169	-0.482027351856232	-3.30078816413879	0.144687727093697	0.404824137687683	0.0295446440577507
0.950051724910736	-0.480416804552078	-3.29911661148071	0.144707247614861	0.404859155416489	0.0294909775257111
0.95451432466507	-0.481824338436127	-3.29917931556702	0.144617974758148	0.404824107885361	0.0294141825288534
0.950415909290314	-0.482665985822678	-3.30171370506287	0.14459191262722	0.405029714107513	0.0293355192989111
0.950953304767609	-0.481929838657379	-3.29908061027527	0.144615530967712	0.405130416154861	0.0292352810502052
0.948537230491638	-0.489159524440765	-3.30332827568054	0.144662111997604	0.405137866735458	0.0291616413742304
0.947358310222626	-0.483065456151962	-3.29980874061584	0.144654914736748	0.405267953872681	0.0291168987751007
0.951767683029175	-0.482785910367966	-3.30920124053955	0.144631713628769	0.405354589223862	0.0289885774254799
0.946027278900146	-0.487255752086639	-3.30826282501221	0.144715622067451	0.405480206012726	0.0289659276604652
0.941304206848145	-0.486605226993561	-3.30560231208801	0.144783973693848	0.405567973852158	0.0288616567850113
0.949305593967438	-0.484445780515671	-3.30275201797485	0.144671365618706	0.405709713697433	0.0287664979696274
0.945544064044952	-0.486375004053116	-3.31198263168335	0.144840627908707	0.405965149402618	0.0287516470998526
0.94346696138382	-0.488703310489655	-3.31013226509094	0.14491118490696	0.406047850847244	0.0288433711975813
0.945376217365265	-0.486023902893066	-3.31292200088501	0.144917905330658	0.406208157539368	0.0288773737847805
0.949004888534546	-0.482945472002029	-3.31479239463806	0.145088002085686	0.406463325023651	0.0290827956050634
0.945094704627991	-0.486853927373886	-3.31709289550781	0.145190596580505	0.406600505113602	0.02925019338727
0.948533952236176	-0.483179122209549	-3.32028365135193	0.145257115364075	0.40681117773056	0.0293708723038435
0.949191272258759	-0.482089191675186	-3.32152843475342	0.145416632294655	0.407134056091309	0.0294839963316917
0.944913029670715	-0.485069513320923	-3.32750010490417	0.145632073283195	0.407307475805283	0.0293627250939608
0.951299428939819	-0.484834730625153	-3.32998919487	0.145758986473083	0.407382637262344	0.0290631633251905
0.949194729328156	-0.487789869308472	-3.32839798927307	0.145976528525352	0.407615900039673	0.0290180295705795
0.943093955516815	-0.487435966730118	-3.33267664909363	0.146246761083603	0.407699763774872	0.0291278697550297
0.946795165538788	-0.48629042506218	-3.33586406707764	0.146467268466949	0.407811045646667	0.0291670933365822
0.94694995880127	-0.486309975385666	-3.33544921875	0.14667172729969	0.408009499311447	0.029439901933074
0.941730141639709	-0.488694161176682	-3.33487224578857	0.146796986460686	0.408168584108353	0.0298731476068497
0.944780170917511	-0.482819527387619	-3.34557008743286	0.146949097514153	0.408201485872269	0.03025714866817
0.950984120368958	-0.483329445123672	-3.34181904792786	0.146946504712105	0.408443868160248	0.0305447317659855
0.945837318897247	-0.479265987873077	-3.33746123313904	0.147202715277672	0.40863037109375	0.0307545084506273
0.948741436004639	-0.477199077606201	-3.34585952758789	0.14735709130764	0.408617496490479	0.030880494043231
0.949993491172791	-0.478394359350204	-3.34848570823669	0.147416293621063	0.408844202756882	0.0310095157474279
0.946596562862396	-0.477781474590302	-3.34589838981628	0.147738292813301	0.409004420042038	0.0311940219253302
0.943578600883484	-0.480152249336243	-3.34756135940552	0.147894963622093	0.409010082483292	0.0312703475356102
0.946376144886017	-0.476287633180618	-3.34951496124268	0.148044183850288	0.409210950136185	0.0312369354069233
0.945370018482208	-0.483717828989029	-3.35264492034912	0.148210123181343	0.409421175718308	0.0312688536942005
0.936077356338501	-0.485782712697983	-3.35661864280701	0.14849890768528	0.409408956766129	0.0312393549829721
0.94111967086792	-0.478772908449173	-3.35498142242432	0.148655369877815	0.409595668315887	0.0312424246221781
0.937923848628998	-0.486380457878113	-3.35928440093994	0.148822471499443	0.40972575545311	0.0313455946743488
0.933343172073364	-0.482317596673965	-3.35964274406433	0.14911849796772	0.409896522760391	0.0315860286355019
0.937428593635559	-0.478328406810761	-3.35907959938049	0.149187430739403	0.410066962242126	0.0318200252950192
0.93344908952713	-0.481386452913284	-3.36465954780579	0.149388924241066	0.410259813070297	0.0319998376071453
0.93272876739502	-0.478628575801849	-3.36866021156311	0.149507761001587	0.410423576831818	0.0321381203830242
0.935483455657959	-0.479292005300522	-3.36928677558899	0.149636149406433	0.410625219345093	0.0322310328483582
0.929746031761169	-0.478997379541397	-3.37075638771057	0.149783328175545	0.410726487636566	0.032280582934618
0.933732569217682	-0.481649696826935	-3.3680624961853	0.149850070476532	0.410979062318802	0.0322267822921276
0.925281167030334	-0.481287091970444	-3.36888194084167	0.150137975811958	0.411139041185379	0.0321706049144268
0.928052604198456	-0.486870527267456	-3.37612676620483	0.150232926011086	0.411212205886841	0.0320310145616531
0.924969851970673	-0.482019931077957	-3.38127613067627	0.15038637816906	0.411351054906845	0.0317936055362225
0.928120017051697	-0.488852649927139	-3.38253831863403	0.150553077459335	0.411500155925751	0.0316730365157127
0.922891020774841	-0.492398500442505	-3.3748881816864	0.15070541203022	0.4114870429039	0.0314597971737385
0.926685273647308	-0.494318395853043	-3.38396382331848	0.150779813528061	0.411576986312866	0.0312717780470848
0.929074466228485	-0.501204788684845	-3.38350319862366	0.150913521647453	0.411645710468292	0.0311383809894323
0.921538710594177	-0.503429412841797	-3.38178992271423	0.151111677289009	0.411587089300156	0.0309981666505337
0.931425809860229	-0.502023577690125	-3.38385581970215	0.151162192225456	0.411659359931946	0.0308699831366539
0.930905818939209	-0.510854005813599	-3.3834924697876	0.151283979415894	0.411701947450638	0.0307650770992041
0.928084015846252	-0.507682621479034	-3.3899245262146	0.151418685913086	0.411626905202866	0.0306988786906004
0.93459677696228	-0.509865581989288	-3.38686966896057	0.151442304253578	0.411697059869766	0.0306247677654028
0.932217061519623	-0.517002463340759	-3.38762164115906	0.151593282818794	0.411773175001144	0.030673885717988
0.932466924190521	-0.516157031059265	-3.38721656799316	0.151652604341507	0.411674231290817	0.0305533707141876
0.937413275241852	-0.515364706516266	-3.38965320587158	0.151831194758415	0.411675363779068	0.0305052734911442
0.93985116481781	-0.522913575172424	-3.38303685188293	0.151886135339737	0.411654680967331	0.0304534062743187
0.934350430965424	-0.52275162935257	-3.3919723033905	0.152032673358917	0.411630898714066	0.0303678028285503
0.94324779510498	-0.523259282112122	-3.38303327560425	0.152096211910248	0.411515921354294	0.0303107835352421
0.943699300289154	-0.52942019701004	-3.38910841941834	0.152192234992981	0.411611586809158	0.0302129313349724
0.943384110927582	-0.528418362140656	-3.3899302482605	0.152277439832687	0.411516338586807	0.0301537811756134
0.944166004657745	-0.533084630966187	-3.38643741607666	0.15242862701416	0.411436825990677	0.0300974398851395
0.951434433460236	-0.531900525093079	-3.39132595062256	0.152483060956001	0.41149640083313	0.0300788041204214
0.949034631252289	-0.541309833526611	-3.39040613174438	0.152628660202026	0.411408185958862	0.0300824847072363
0.953211188316345	-0.535453259944916	-3.3911075592041	0.152732089161873	0.411367893218994	0.0300692282617092
0.955226123332977	-0.537555575370789	-3.39191293716431	0.152808457612991	0.41139554977417	0.03015011921525
0.95713609457016	-0.544873595237732	-3.39255666732788	0.15290555357933	0.411303281784058	0.0301483236253262
0.961202621459961	-0.543303489685059	-3.3876690864563	0.152995333075523	0.411277502775192	0.0302526354789734
0.96543562412262	-0.544711589813232	-3.39721250534058	0.153148084878922	0.41123104095459	0.0302884168922901
0.963601469993591	-0.547483563423157	-3.39950895309448	0.153250932693481	0.41113206744194	0.0303588695824146
0.97254741191864	-0.546354413032532	-3.39273262023926	0.153262242674828	0.411152780056	0.0304236747324467
0.970174312591553	-0.552028834819794	-3.3974461555481	0.153479382395744	0.41119047999382	0.0304549783468246
0.970848202705383	-0.550436496734619	-3.39531993865967	0.153544321656227	0.411036789417267	0.0305409859865904
0.975154578685761	-0.54900598526001	-3.39369249343872	0.15362349152565	0.411056220531464	0.0305927749723196
0.979755461215973	-0.554922044277191	-3.3980085849762	0.153750464320183	0.411111861467361	0.0306122861802578
0.977791547775269	-0.556427597999573	-3.39330625534058	0.153833150863647	0.410924553871155	0.0306483749300241
0.983747839927673	-0.554946541786194	-3.39550542831421	0.153921291232109	0.410950899124146	0.0307437125593424
0.984829008579254	-0.557748138904572	-3.39607095718384	0.154034480452538	0.410933017730713	0.0308575052767992
0.981544733047485	-0.561829388141632	-3.3964319229126	0.154157713055611	0.410888284444809	0.0309086814522743
0.990888118743896	-0.558802425861359	-3.3975727558136	0.154143095016479	0.410880297422409	0.0309884883463383
0.99180269241333	-0.565254092216492	-3.40152215957642	0.154295071959496	0.41078770160675	0.0311178341507912
0.990739285945892	-0.56323117017746	-3.4025821685791	0.154421031475067	0.410690158605576	0.0312430784106255
1.00010323524475	-0.563608288764954	-3.39742374420166	0.1543810069561	0.410758644342422	0.0313214361667633
0.997387766838074	-0.569795370101929	-3.40501356124878	0.154569298028946	0.410708278417587	0.0314297452569008
1.00186610221863	-0.567107617855072	-3.39317870140076	0.154609456658363	0.410669296979904	0.0314361490309238
1.00072705745697	-0.57037615776062	-3.39996123313904	0.154723942279816	0.410654902458191	0.0315078645944595
1.0019565820694	-0.570165157318115	-3.40980005264282	0.154704377055168	0.410543024539948	0.0315300896763802
1.00851941108704	-0.573261678218842	-3.40154886245728	0.154821038246155	0.410622268915176	0.0315543189644814
1.0060898065567	-0.576337277889252	-3.40154361724854	0.154872879385948	0.410550743341446	0.0315326936542988
1.01386892795563	-0.573322296142578	-3.39891505241394	0.154980465769768	0.410448223352432	0.0314570590853691
1.01378631591797	-0.58238685131073	-3.39853930473328	0.155028760433197	0.410454213619232	0.0314904898405075
1.0177515745163	-0.5796759724617	-3.40015482902527	0.154941648244858	0.410337388515472	0.0314348973333836
1.01694428920746	-0.583366870880127	-3.40395665168762	0.155112743377686	0.410431683063507	0.0313471481204033
1.02154624462128	-0.585811078548431	-3.40808796882629	0.155168414115906	0.410187512636185	0.0312130749225616
1.02647972106934	-0.587680518627167	-3.40587210655212	0.155120432376862	0.410323351621628	0.0310812015086412
1.02622258663177	-0.593556582927704	-3.40532064437866	0.155244186520576	0.41024175286293	0.0310190785676241
1.03364300727844	-0.593011677265167	-3.39889240264893	0.155225932598114	0.410100907087326	0.0309524647891521
1.03119301795959	-0.599028348922729	-3.4003005027771	0.155318781733513	0.410041898488998	0.0308143775910139
1.03777265548706	-0.600943326950073	-3.40434694290161	0.155295446515083	0.410028785467148	0.03069007396698
1.03771102428436	-0.602165102958679	-3.4015588760376	0.155358195304871	0.410002440214157	0.0305555611848831
1.03982269763947	-0.604422330856323	-3.40117955207825	0.155499875545502	0.409968763589859	0.0304393861442804
1.04614186286926	-0.604902684688568	-3.40372538566589	0.155439928174019	0.409814089536667	0.0303309634327888
1.05008637905121	-0.613576769828796	-3.40486407279968	0.155480995774269	0.40987828373909	0.030215322971344
1.04878032207489	-0.613025307655334	-3.4037127494812	0.155573323369026	0.409804433584213	0.030178539454937
1.05254662036896	-0.61594945192337	-3.40685415267944	0.155561685562134	0.409714996814728	0.0300654303282499
1.0553058385849	-0.62001496553421	-3.40073871612549	0.155610993504524	0.409699827432632	0.0300049837678671
1.05591142177582	-0.622277915477753	-3.40596699714661	0.155655682086945	0.409730523824692	0.0299329198896885
1.0592622756958	-0.626807153224945	-3.40030980110168	0.155733495950699	0.409613907337189	0.029880752786994
1.06327867507935	-0.626574277877808	-3.40081357955933	0.155665725469589	0.409577786922455	0.0298249237239361
1.06456553936005	-0.626811504364014	-3.40596985816956	0.155819326639175	0.409535974264145	0.0297607574611902
1.0697808265686	-0.630985677242279	-3.40582633018494	0.155852869153023	0.409412294626236	0.0297434628009796
1.07729661464691	-0.632927894592285	-3.40251612663269	0.155859619379044	0.409443020820618	0.0297098383307457
1.07592356204987	-0.636169195175171	-3.40064787864685	0.15591986477375	0.409397006034851	0.0298225283622742
1.07900452613831	-0.63800185918808	-3.40437197685242	0.155961334705353	0.409254491329193	0.0298086181282997
1.08487462997437	-0.635461270809174	-3.39995908737183	0.155991345643997	0.409221142530441	0.0298712383955717
1.0873064994812	-0.642506837844849	-3.40904879570007	0.156058758497238	0.409256666898727	0.0299267936497927
1.08330929279327	-0.643535912036896	-3.39755010604858	0.1561379134655	0.409125149250031	0.0298988185822964
1.0918505191803	-0.637778639793396	-3.40080165863037	0.156204968690872	0.409150004386902	0.0299102924764156
1.093470454216	-0.64935290813446	-3.40531873703003	0.156147882342339	0.409050852060318	0.0298965182155371
1.09075689315796	-0.645095527172089	-3.40062546730042	0.156352370977402	0.409017503261566	0.0298876520246267
1.09661853313446	-0.646669566631317	-3.40355706214905	0.156371802091599	0.408944219350815	0.0298332218080759
1.09519863128662	-0.649141848087311	-3.40445876121521	0.156414315104485	0.408849447965622	0.0297919772565365
1.10294234752655	-0.65418553352356	-3.40028929710388	0.156468242406845	0.408847719430923	0.0297551807016134
1.09909641742706	-0.655556857585907	-3.4016330242157	0.156554356217384	0.408772826194763	0.0297149140387774
1.10262811183929	-0.65742415189743	-3.40042734146118	0.15662869811058	0.408677607774735	0.0297297351062298
1.10490727424622	-0.658167719841003	-3.4008936882019	0.156577527523041	0.408677190542221	0.0296794716268778
1.10419988632202	-0.656874597072601	-3.40378785133362	0.156716525554657	0.408634632825851	0.029701504856348
1.10985767841339	-0.661486864089966	-3.40016674995422	0.15668648481369	0.408506602048874	0.0296856425702572
1.10977113246918	-0.66265869140625	-3.40997910499573	0.156875163316727	0.408512234687805	0.0296487081795931
1.10743892192841	-0.663776218891144	-3.40072011947632	0.156903833150864	0.408495277166367	0.0296755284070969
1.11839318275452	-0.662546932697296	-3.40277099609375	0.156842261552811	0.408398002386093	0.0296885576099157
1.11310410499573	-0.668012261390686	-3.40800166130066	0.157028868794441	0.408417671918869	0.0297716595232487
1.11334502696991	-0.665652096271515	-3.4036180973053	0.157067179679871	0.408248245716095	0.029770914465189
1.12433803081512	-0.662655174732208	-3.40017461776733	0.157086998224258	0.408329397439957	0.0297820121049881
1.11717069149017	-0.671375870704651	-3.40872740745544	0.157181531190872	0.408192902803421	0.0298381093889475
1.11992847919464	-0.669292211532593	-3.4006974697113	0.157227978110313	0.408210664987564	0.0298469699919224
1.12383794784546	-0.668925762176514	-3.40780234336853	0.15724404156208	0.408172994852066	0.029877221211791
1.1257027387619	-0.673660516738892	-3.40416097640991	0.157336950302124	0.40809553861618	0.029908349737525
1.12100195884705	-0.671852767467499	-3.40735554695129	0.157505065202713	0.407983422279358	0.029855027794838
1.1287933588028	-0.671911358833313	-3.40073418617249	0.157367557287216	0.407886415719986	0.0298519134521484
1.12851643562317	-0.674374163150787	-3.39990496635437	0.157454371452332	0.407939285039902	0.029843807220459
1.1230263710022	-0.678193986415863	-3.40250468254089	0.157495081424713	0.407733261585236	0.0297629069536924
1.13084363937378	-0.674743175506592	-3.40095376968384	0.157467752695084	0.407703161239624	0.0297550521790981
1.12974488735199	-0.680539131164551	-3.40079998970032	0.15755495429039	0.407707065343857	0.0296726040542126
1.12959587574005	-0.68058180809021	-3.40282535552979	0.157583773136139	0.407482266426086	0.0296415761113167
1.1326961517334	-0.677660167217255	-3.39810466766357	0.157576680183411	0.407430291175842	0.0295608919113874
1.12765181064606	-0.682130396366119	-3.4032347202301	0.157637193799019	0.40735724568367	0.0294993408024311
1.13360273838043	-0.684224843978882	-3.39710426330566	0.15750740468502	0.407223671674728	0.0294068474322557
1.1316043138504	-0.687532365322113	-3.40071964263916	0.157594114542007	0.407218962907791	0.0294156447052956
1.12834084033966	-0.688964426517487	-3.39941072463989	0.157659441232681	0.406911969184875	0.0292986705899239
1.13686919212341	-0.684248864650726	-3.39391660690308	0.157631382346153	0.406956344842911	0.0292078405618668
1.13268959522247	-0.688905596733093	-3.40450811386108	0.157666623592377	0.406887382268906	0.0292161498218775
1.13522744178772	-0.688382267951965	-3.39340901374817	0.157729297876358	0.406768232584	0.0291180610656738
1.13670146465302	-0.69084632396698	-3.39666080474854	0.157697513699532	0.406644761562347	0.0290630962699652
1.1367005109787	-0.689509630203247	-3.39227843284607	0.157759517431259	0.406632125377655	0.0290365871042013
1.13589978218079	-0.693254351615906	-3.39639830589294	0.157767802476883	0.406455934047699	0.0289633851498365
1.13703393936157	-0.695028603076935	-3.39393305778503	0.157720267772675	0.406437963247299	0.0288385860621929
1.13928651809692	-0.691737592220306	-3.39578795433044	0.1578319221735	0.406445652246475	0.028872687369585
1.13999724388123	-0.697210371494293	-3.3879292011261	0.157896637916565	0.406325072050095	0.0288193002343178
1.13653886318207	-0.695788025856018	-3.38808679580688	0.157811552286148	0.406292885541916	0.0287933368235826
1.14243829250336	-0.693487465381622	-3.39080810546875	0.157940670847893	0.406304031610489	0.0288540814071894
1.13547027111053	-0.697433114051819	-3.39352536201477	0.158005610108376	0.40617299079895	0.0288369543850422
1.13841462135315	-0.690938770771027	-3.3957507610321	0.157969310879707	0.406229317188263	0.0288575571030378
1.14147508144379	-0.695487678050995	-3.39535236358643	0.158038347959518	0.406134933233261	0.0288654062896967
1.13784635066986	-0.694111824035645	-3.39001727104187	0.15795961022377	0.406133055686951	0.0289522372186184
1.13693904876709	-0.692562103271484	-3.39368271827698	0.158011332154274	0.406275868415833	0.029126001521945
1.13252747058868	-0.689090371131897	-3.38829517364502	0.158104464411736	0.406104177236557	0.0292452946305275
1.14075648784637	-0.685202419757843	-3.39174270629883	0.158063605427742	0.406225144863129	0.0293249487876892
1.13211500644684	-0.691171765327454	-3.39719200134277	0.15811862051487	0.406186372041702	0.0294516291469336
1.13342428207397	-0.685833930969238	-3.39382815361023	0.158102676272392	0.40618821978569	0.0296526663005352
1.13774681091309	-0.684082567691803	-3.39529085159302	0.158070459961891	0.406268268823624	0.0297200568020344
1.13358151912689	-0.685251414775848	-3.39418435096741	0.158106371760368	0.406305909156799	0.0298749282956123
1.13153576850891	-0.682170152664185	-3.39503216743469	0.158231854438782	0.406283497810364	0.0299911461770535
1.13229441642761	-0.680234968662262	-3.39438605308533	0.158107981085777	0.406371474266052	0.0301047656685114
1.13085472583771	-0.676520347595215	-3.39629364013672	0.158290937542915	0.406466752290726	0.030267097055912
1.13105952739716	-0.674979507923126	-3.39251661300659	0.158263057470322	0.406502932310104	0.0303771756589413
1.12581622600555	-0.673743605613709	-3.3988995552063	0.15818977355957	0.406618654727936	0.0304711293429136
1.12614667415619	-0.671183586120605	-3.39821672439575	0.158264666795731	0.406700223684311	0.030579537153244
1.12702178955078	-0.667874813079834	-3.39660501480103	0.158242210745811	0.406856238842011	0.0306898951530457
1.12765514850616	-0.669668436050415	-3.39702653884888	0.15818352997303	0.406928956508636	0.0307966154068708
1.11708211898804	-0.664862751960754	-3.40014934539795	0.158303380012512	0.406983196735382	0.0308897253125906
1.12479245662689	-0.660240650177002	-3.39890670776367	0.158202543854713	0.407078295946121	0.0309239942580462
1.11882019042969	-0.663250148296356	-3.40171241760254	0.158288881182671	0.40723842382431	0.0310026481747627
1.11257123947144	-0.661209464073181	-3.40028405189514	0.158281832933426	0.407260090112686	0.0310711059719324
1.11272966861725	-0.659459829330444	-3.40289282798767	0.158182770013809	0.40742215514183	0.030973432585597
1.11419427394867	-0.657015204429626	-3.39964818954468	0.158170700073242	0.407508999109268	0.0310293734073639
1.10519433021545	-0.660710871219635	-3.40465760231018	0.158156260848045	0.407648235559464	0.030949292704463
1.106041431427	-0.654122710227966	-3.4001727104187	0.158136323094368	0.40763920545578	0.0308595597743988
1.10825526714325	-0.657490849494934	-3.39776086807251	0.158078864216805	0.407797634601593	0.0308237131685019
1.10103559494019	-0.657755434513092	-3.40361404418945	0.158113121986389	0.407851755619049	0.0306943003088236
1.10277104377747	-0.652307033538818	-3.39934706687927	0.158089339733124	0.407866984605789	0.030591057613492
1.10014426708221	-0.657320559024811	-3.40559101104736	0.157948330044746	0.408077299594879	0.0305027589201927
1.09823083877563	-0.655541837215424	-3.40447449684143	0.157988116145134	0.408148020505905	0.0303911734372377
1.09258270263672	-0.655473053455353	-3.40135025978088	0.157950416207314	0.408142060041428	0.0302364062517881
1.09591472148895	-0.65153706073761	-3.40554404258728	0.15796285867691	0.408314079046249	0.0302099324762821
1.09324944019318	-0.655538082122803	-3.4034686088562	0.157895475625992	0.408287674188614	0.0300315823405981
1.09355437755585	-0.653517544269562	-3.40305256843567	0.157874286174774	0.408477663993835	0.030010974034667
1.08948767185211	-0.650104343891144	-3.40484023094177	0.15793389081955	0.408532381057739	0.0299862679094076
1.09090495109558	-0.653851807117462	-3.40523958206177	0.157859951257706	0.408599436283112	0.0299101285636425
1.08891189098358	-0.647957742214203	-3.40126776695251	0.157882735133171	0.408726781606674	0.0298936758190393
1.0892893075943	-0.649253368377686	-3.40315413475037	0.157877683639526	0.408844769001007	0.0298916324973106
1.0818680524826	-0.650959610939026	-3.40531754493713	0.157944396138191	0.408856302499771	0.029809657484293
1.08658468723297	-0.647302091121674	-3.40442872047424	0.157799437642097	0.409012675285339	0.0298190508037806
1.08231008052826	-0.647314727306366	-3.41050791740417	0.158001303672791	0.409191995859146	0.0298113655298948
1.07975196838379	-0.64658397436142	-3.40267968177795	0.157860562205315	0.409116208553314	0.0298106614500284
1.07667827606201	-0.643427610397339	-3.4088294506073	0.157901898026466	0.409391343593597	0.0298518650233746
1.07848811149597	-0.642136454582214	-3.40611004829407	0.157992571592331	0.409532278776169	0.0298832580447197
1.0718184709549	-0.639251589775085	-3.40621447563171	0.157975271344185	0.409512758255005	0.0299280043691397
1.07780027389526	-0.63897442817688	-3.41044330596924	0.157950952649117	0.409795075654984	0.0299786664545536
1.0716780424118	-0.63837194442749	-3.41167902946472	0.158045873045921	0.409791976213455	0.0300232507288456
1.06785035133362	-0.635795474052429	-3.41002798080444	0.158034324645996	0.409869968891144	0.0301221814006567
1.07340276241302	-0.628949344158173	-3.40742230415344	0.158025473356247	0.409981369972229	0.0301164165139198
1.06888675689697	-0.633984565734863	-3.41622972488403	0.158073604106903	0.410006761550903	0.0301663782447577
1.06517350673676	-0.628527581691742	-3.41136932373047	0.15810053050518	0.41018208861351	0.0301474165171385
1.06436192989349	-0.627574324607849	-3.41689038276672	0.158081412315369	0.410246968269348	0.0301639754325151
1.05903279781342	-0.625686466693878	-3.41682934761047	0.158035948872566	0.410273343324661	0.0301458742469549
1.05703318119049	-0.621977508068085	-3.41614627838135	0.158041775226593	0.410332798957825	0.0302010644227266
1.06137907505035	-0.622280895709991	-3.41191959381104	0.158046573400497	0.410410165786743	0.0301977377384901
1.05386865139008	-0.622140169143677	-3.41732215881348	0.15797846019268	0.410326719284058	0.0302106216549873
1.05614042282104	-0.615364730358124	-3.41247534751892	0.157907128334045	0.410387247800827	0.0302132423967123
1.05063998699188	-0.616672873497009	-3.41623282432556	0.158000767230988	0.410365253686905	0.0302756559103727
1.05098795890808	-0.616262793540955	-3.41309309005737	0.157887816429138	0.410297453403473	0.0303317606449127
1.04509401321411	-0.613656997680664	-3.41424322128296	0.157837852835655	0.410312592983246	0.0303730759769678
1.04996943473816	-0.609977543354034	-3.41193222999573	0.157773643732071	0.410295784473419	0.0304040145128965
1.04008829593658	-0.609285593032837	-3.41777086257935	0.157752677798271	0.410179704427719	0.0304299537092447
1.04351699352264	-0.603687584400177	-3.41131567955017	0.157568380236626	0.410154938697815	0.0304501056671143
1.0386950969696	-0.603111386299133	-3.40569543838501	0.157644212245941	0.410148292779922	0.0305056143552065
1.03434252738953	-0.601678550243378	-3.40831542015076	0.157555490732193	0.409945487976074	0.030573720112443
1.03246796131134	-0.602532863616943	-3.40668368339539	0.157387152314186	0.409893929958344	0.0305431541055441
1.02912175655365	-0.598050355911255	-3.40488958358765	0.157393082976341	0.409819275140762	0.0306469369679689
1.02478289604187	-0.601767718791962	-3.40436697006226	0.157321006059647	0.409629166126251	0.0306004304438829
1.0265040397644	-0.590862274169922	-3.40233755111694	0.157151371240616	0.409563332796097	0.0305809937417507
1.02073276042938	-0.592116713523865	-3.40834784507751	0.157173275947571	0.409448027610779	0.0306849703192711
1.01746964454651	-0.588221251964569	-3.39894104003906	0.157032281160355	0.409253686666489	0.0306301638484001
1.01795220375061	-0.587337017059326	-3.39988493919373	0.156943023204803	0.409224838018417	0.0306905694305897
1.01323270797729	-0.583397686481476	-3.4006142616272	0.156882107257843	0.409185349941254	0.0307583305984735
1.00785005092621	-0.583226799964905	-3.39987468719482	0.156893119215965	0.409028828144073	0.0308090336620808
1.00916242599487	-0.57934844493866	-3.39371085166931	0.156668350100517	0.408863365650177	0.0308877769857645
1.0043306350708	-0.578683078289032	-3.39578127861023	0.156719580292702	0.408951282501221	0.0309212505817413
0.999378263950348	-0.57389098405838	-3.39745235443115	0.156643584370613	0.408681660890579	0.0309533756226301
1.00131690502167	-0.570381224155426	-3.39041781425476	0.156612545251846	0.408744692802429	0.030971635133028
0.993532299995422	-0.573670327663422	-3.39223146438599	0.156477332115173	0.408650875091553	0.0310207530856133
0.993314981460571	-0.568664193153381	-3.3908360004425	0.156383022665977	0.408556342124939	0.03095643222332
0.991798996925354	-0.565353751182556	-3.38821887969971	0.156380742788315	0.408571571111679	0.0310205277055502
0.98547625541687	-0.566574096679688	-3.3919849395752	0.156334802508354	0.408483177423477	0.0309856608510017
0.990126073360443	-0.565719783306122	-3.38746738433838	0.156175509095192	0.408475816249847	0.0309583656489849
0.98462700843811	-0.560758471488953	-3.38789963722229	0.156206056475639	0.408389240503311	0.0309967026114464
0.988336145877838	-0.56140673160553	-3.38771533966064	0.156106546521187	0.408308863639832	0.0309494715183973
0.983530402183533	-0.561234652996063	-3.38729095458984	0.156022012233734	0.408268392086029	0.0310157723724842
0.986043870449066	-0.554960250854492	-3.38307499885559	0.155945599079132	0.408239215612412	0.0310315322130919
0.983534634113312	-0.558894753456116	-3.38820481300354	0.155936986207962	0.408241808414459	0.0309482403099537
0.979260742664337	-0.558041155338287	-3.38363575935364	0.155854821205139	0.408252120018005	0.0309150535613298
0.978710949420929	-0.553550601005554	-3.38576602935791	0.155854672193527	0.408233046531677	0.0308122951537371
0.983672022819519	-0.557494699954987	-3.37950134277344	0.1556406468153	0.408273994922638	0.0307056400924921
0.977302849292755	-0.556327044963837	-3.38321661949158	0.155774161219597	0.408360511064529	0.0306679476052523
0.981925189495087	-0.553095459938049	-3.37849020957947	0.155719578266144	0.408269762992859	0.0305866822600365
0.978053152561188	-0.553842961788177	-3.381671667099	0.155652359127998	0.408318430185318	0.0305006541311741
0.983886539936066	-0.552825093269348	-3.38031220436096	0.155604958534241	0.408437967300415	0.030419597402215
0.975990295410156	-0.556314468383789	-3.3831799030304	0.155580103397369	0.408442914485931	0.0303682684898376
0.979589223861694	-0.551096737384796	-3.37903428077698	0.155499622225761	0.408463776111603	0.0303171910345554
0.978163242340088	-0.552202999591827	-3.38627886772156	0.155486837029457	0.408621400594711	0.0302764922380447
0.980335414409637	-0.551068425178528	-3.39014077186584	0.155415549874306	0.408647269010544	0.0302577447146177
0.980312585830688	-0.556542992591858	-3.39196634292603	0.155372425913811	0.408751845359802	0.030214961618185
0.986351788043976	-0.549316763877869	-3.38082718849182	0.155346438288689	0.408691376447678	0.0303844977170229
0.993895411491394	-0.544420421123505	-3.38338279724121	0.155312195420265	0.408927291631699	0.0311702657490969
1.00046467781067	-0.543051362037659	-3.38873815536499	0.155137270689011	0.409158438444138	0.0319551751017571
1.00177013874054	-0.539850890636444	-3.38652682304382	0.155016824603081	0.409329622983933	0.0321364924311638
1.0081684589386	-0.535249769687653	-3.38457894325256	0.154844611883163	0.409616053104401	0.032128419727087
1.00019681453705	-0.544282197952271	-3.39495229721069	0.154700696468353	0.40990948677063	0.0318618454039097
0.997787237167358	-0.53852254152298	-3.39522862434387	0.154565751552582	0.410265356302261	0.0313808806240559
0.995857000350952	-0.544329881668091	-3.39722394943237	0.154620051383972	0.410427570343018	0.0310651399195194
1.00137996673584	-0.543430626392365	-3.39175963401794	0.154555886983871	0.410534381866455	0.0308270938694477
1.00446951389313	-0.549312472343445	-3.39040541648865	0.154511868953705	0.41089591383934	0.0305826533585787
1.00435507297516	-0.551929593086243	-3.40038919448853	0.15460392832756	0.410987764596939	0.0301395431160927
1.00972592830658	-0.555003523826599	-3.39499878883362	0.154461935162544	0.411115109920502	0.0297317057847977
1.01436674594879	-0.556626737117767	-3.39922857284546	0.154429748654366	0.41123029589653	0.0294211562722921
1.01343488693237	-0.564199388027191	-3.40546989440918	0.154373288154602	0.411359131336212	0.0290461909025908
1.01049935817719	-0.564148247241974	-3.40117263793945	0.154349431395531	0.411407083272934	0.0284932777285576
1.01982963085175	-0.568436443805695	-3.40257859230042	0.154187202453613	0.411409854888916	0.0279853884130716
1.01547789573669	-0.573647975921631	-3.4044976234436	0.154207199811935	0.411477833986282	0.0277020242065191
[truncated: 21,561 more rows]
