# Supplementary material for: Identification of Haptic Based Guiding Using Hard Reins
Source: PLoS One. 2015 Jul 22;10(7):e0132020. doi: 10.1371/journal.pone.0132020 (PMC4511788; doi:10.1371/journal.pone.0132020)
Supplement: S6 File — (ZIP) [file pone.0132020.s006.zip › Exp2_ForceData2/Subject7/path2/T7.csv]

Force X (N)	Force Y (N)	Force Z (N)	Torque X (N-m)	Torque Y (N-m)	Torque Z (N-m)	Frequency = 10000	Averaging Level = 16	F/T Serial Number = FT11772	Time Started = 19/12/2012 13:06:20
2.24389338493347	-1.03224146366119	-3.09952902793884	0.14359524846077	0.406279891729355	0.001582917640917
2.24224376678467	-1.03186905384064	-3.09645628929138	0.143484354019165	0.405993163585663	0.00159863010048866
2.24176812171936	-1.03446817398071	-3.09531021118164	0.143355488777161	0.405824273824692	0.00155355397146195
2.2500958442688	-1.0293585062027	-3.09384918212891	0.143149957060814	0.40556013584137	0.00158671988174319
2.25132012367249	-1.02606010437012	-3.08115077018738	0.143071606755257	0.405372023582459	0.00167840311769396
2.25317311286926	-1.03076505661011	-3.08707332611084	0.142942994832993	0.405269116163254	0.00178656238131225
2.25354695320129	-1.03241181373596	-3.08718061447144	0.142947793006897	0.405115157365799	0.00187687471043319
2.24318170547485	-1.03584456443787	-3.08840799331665	0.142855003476143	0.404837429523468	0.00207836134359241
2.24846696853638	-1.03798198699951	-3.0823187828064	0.142718642950058	0.404510378837585	0.00213959044776857
2.24824166297913	-1.03416121006012	-3.08357334136963	0.142641544342041	0.404359310865402	0.00235278531908989
2.24508357048035	-1.03142368793488	-3.07883548736572	0.142517134547234	0.404148280620575	0.00249873707070947
2.24915719032288	-1.02738952636719	-3.07898807525635	0.142464458942413	0.403835326433182	0.00265865703113377
2.24866676330566	-1.03058540821075	-3.07694053649902	0.142394497990608	0.403710573911667	0.00284503120929003
2.24891471862793	-1.0291485786438	-3.07516860961914	0.142426401376724	0.403447836637497	0.0029758105520159
2.24746751785278	-1.03070175647736	-3.07766032218933	0.142247557640076	0.403320878744125	0.00323793827556074
2.24641418457031	-1.03370821475983	-3.07463598251343	0.142255052924156	0.403184741735458	0.00340131740085781
2.25115466117859	-1.03035831451416	-3.07106447219849	0.142178878188133	0.403039306402206	0.00358828459866345
2.25686693191528	-1.02678513526917	-3.07101273536682	0.14206774532795	0.402866512537003	0.0038610256742686
2.25680041313171	-1.02079975605011	-3.06267857551575	0.142015546560287	0.402599483728409	0.0041107414290309
2.25666236877441	-1.01788675785065	-3.05727005004883	0.141933441162109	0.402444422245026	0.00433506490662694
2.25189828872681	-1.01576197147369	-3.06362247467041	0.14192758500576	0.40219384431839	0.00473915692418814
2.24945521354675	-1.01760125160217	-3.05640363693237	0.14188539981842	0.401955276727676	0.00498994160443544
2.24771809577942	-1.01839077472687	-3.06413531303406	0.141894727945328	0.401774019002914	0.00530845113098621
2.2454993724823	-1.01767814159393	-3.05857539176941	0.141832962632179	0.401579439640045	0.00561807537451386
2.24488639831543	-1.01404070854187	-3.05506443977356	0.141770675778389	0.401411801576614	0.00588519591838121
2.24396204948425	-1.01140475273132	-3.05309581756592	0.141785755753517	0.401210963726044	0.00615759706124663
2.24464821815491	-1.00785946846008	-3.05544877052307	0.141746625304222	0.401045203208923	0.00638337107375264
2.24488878250122	-1.00365614891052	-3.04769325256348	0.141611069440842	0.400788396596909	0.00660197343677282
2.24785780906677	-1.00182354450226	-3.04970645904541	0.141595482826233	0.400533318519592	0.00678820675238967
2.24843120574951	-1.00080347061157	-3.04097509384155	0.141513898968697	0.400410443544388	0.00691020209342241
2.24981307983398	-0.995460867881775	-3.03957080841064	0.141505658626556	0.400213569402695	0.00712027214467525
2.24881792068481	-0.993810057640076	-3.04448676109314	0.141410604119301	0.400062680244446	0.00726255821064115
2.24462103843689	-0.996326148509979	-3.04325103759766	0.141313448548317	0.399822622537613	0.00745375920087099
2.24209403991699	-0.997202098369598	-3.03905773162842	0.141312256455421	0.399574041366577	0.00754913222044706
2.23954558372498	-0.994715809822083	-3.03464078903198	0.141246736049652	0.39938160777092	0.00765086431056261
2.238285779953	-0.993706226348877	-3.03948473930359	0.141179487109184	0.399201273918152	0.0078609511256218
2.23802781105042	-0.993129670619965	-3.0372896194458	0.141105100512505	0.399003326892853	0.00789104495197535
2.23138570785522	-0.99260950088501	-3.03440546989441	0.141161784529686	0.398808091878891	0.0079725868999958
2.23351764678955	-0.99533748626709	-3.03409624099731	0.141066357493401	0.398608356714249	0.00816680770367384
2.23228764533997	-0.996868491172791	-3.03501510620117	0.141092836856842	0.398476421833038	0.00812187045812607
2.23585510253906	-0.995598077774048	-3.0365297794342	0.141028627753258	0.398404031991959	0.00813097599893808
2.23542833328247	-0.994088888168335	-3.02575445175171	0.141026064753532	0.398296386003494	0.00822172779589891
2.23102045059204	-0.995367407798767	-3.02533030509949	0.140942275524139	0.398148030042648	0.00811821781098843
2.23349833488464	-0.996897876262665	-3.02701187133789	0.140857189893723	0.398054003715515	0.00810374319553375
2.23640418052673	-0.993245840072632	-3.0296106338501	0.140916168689728	0.397911727428436	0.00805182848125696
2.23427271842957	-0.995879232883453	-3.02100896835327	0.140863612294197	0.397790044546127	0.00800670590251684
2.23440098762512	-0.996855616569519	-3.02141427993774	0.140778794884682	0.397766321897507	0.00795913208276033
2.23323082923889	-0.991968929767609	-3.02553987503052	0.140714779496193	0.397715598344803	0.00792899541556835
2.23764300346375	-0.993657231330872	-3.02235865592957	0.140680313110352	0.397555291652679	0.00793299078941345
2.23786473274231	-0.995490074157715	-3.01307892799377	0.14078950881958	0.397443771362305	0.00789178069680929
2.23799395561218	-0.993299305438995	-3.01670789718628	0.140737906098366	0.397394508123398	0.00790458545088768
2.23633027076721	-0.988912284374237	-3.02150201797485	0.140803292393684	0.397297233343124	0.00793612655252218
2.23370957374573	-0.993030667304993	-3.01321887969971	0.140669599175453	0.397187441587448	0.00789704732596874
2.23211979866028	-0.9943967461586	-3.01487159729004	0.140705808997154	0.397192686796188	0.00792978145182133
2.23095440864563	-0.993748486042023	-3.0184154510498	0.140792340040207	0.39715313911438	0.00789478700608015
2.23132109642029	-1.0008956193924	-3.02022004127502	0.140820875763893	0.397098124027252	0.00792280957102776
2.2292959690094	-1.00440621376038	-3.01905822753906	0.140927836298943	0.397137373685837	0.00799194537103176
2.2306113243103	-1.00382399559021	-3.02381038665771	0.14097572863102	0.397210776805878	0.00800099968910217
2.23461008071899	-1.00482034683228	-3.02182197570801	0.141087353229523	0.397196739912033	0.00798928178846836
2.24070572853088	-1.00652122497559	-3.01887059211731	0.14108008146286	0.397473722696304	0.00812159013003111
2.24496865272522	-1.00174868106842	-3.02545619010925	0.141171351075172	0.397510826587677	0.00816141907125711
2.24439692497253	-1.0042998790741	-3.02036643028259	0.141212701797485	0.397580623626709	0.00827178452163935
2.24712514877319	-1.00313353538513	-3.02694344520569	0.141346409916878	0.39767250418663	0.00843956880271435
2.24659729003906	-1.0036404132843	-3.02316522598267	0.141447424888611	0.397814393043518	0.00858775340020657
2.25076270103455	-1.0035787820816	-3.02821898460388	0.141507223248482	0.397895902395248	0.00872742664068937
2.24631953239441	-1.00687968730927	-3.02794933319092	0.141745403409004	0.39799776673317	0.00899731088429689
2.24817490577698	-1.00484359264374	-3.02682518959045	0.141798093914986	0.398126989603043	0.00910814013332129
2.25397419929504	-1.00203835964203	-3.033118724823	0.141937166452408	0.398204982280731	0.0093947546556592
2.2538697719574	-1.00147294998169	-3.03191924095154	0.14204116165638	0.398318737745285	0.00956081785261631
2.25428104400635	-0.999820172786713	-3.03049445152283	0.142166122794151	0.39846283197403	0.00976410787552595
2.25023984909058	-1.00477957725525	-3.03517770767212	0.142397940158844	0.398553013801575	0.00998302642256022
2.24892568588257	-1.00543594360352	-3.03928017616272	0.1425751298666	0.398717969655991	0.010199423879385
2.245361328125	-1.00321900844574	-3.04341387748718	0.142773002386093	0.398786276578903	0.0104325488209724
2.2468478679657	-1.00430274009705	-3.03798651695251	0.142824962735176	0.398910850286484	0.0106829088181257
2.24973440170288	-1.00177013874054	-3.04127621650696	0.143000170588493	0.399018287658691	0.0109620774164796
2.25112175941467	-1.00078725814819	-3.04083466529846	0.143203496932983	0.399110555648804	0.0111310835927725
2.24615693092346	-1.0006355047226	-3.04767298698425	0.14333675801754	0.399187386035919	0.0115037485957146
2.24306011199951	-1.0022132396698	-3.04263663291931	0.143381953239441	0.399303019046783	0.0117251174524426
2.24646472930908	-0.99846476316452	-3.04354333877563	0.143524527549744	0.399354994297028	0.0120352189987898
2.24499130249023	-0.996664345264435	-3.05352401733398	0.143711566925049	0.399567186832428	0.0122003769502044
2.24742984771729	-0.995472013950348	-3.05171298980713	0.143892332911491	0.399571806192398	0.0124481618404388
2.24702095985413	-0.993031740188599	-3.05211162567139	0.144015967845917	0.399774163961411	0.0127251343801618
2.24990677833557	-0.994270086288452	-3.05251812934875	0.143996268510818	0.399855107069016	0.0129047790542245
2.24441909790039	-0.990788459777832	-3.05328941345215	0.144229426980019	0.399882584810257	0.0131151909008622
2.24867510795593	-0.989805459976196	-3.05948638916016	0.144382372498512	0.400015413761139	0.0132674649357796
2.24926471710205	-0.98827201128006	-3.0509877204895	0.144451320171356	0.400169610977173	0.013444671407342
2.24674654006958	-0.985573649406433	-3.05070352554321	0.144558548927307	0.400294750928879	0.0135644869878888
2.2415988445282	-0.988409996032715	-3.06303572654724	0.144771635532379	0.400345087051392	0.013669247739017
2.24506664276123	-0.991054713726044	-3.05849313735962	0.144847258925438	0.400386959314346	0.0137546863406897
2.24185657501221	-0.989112317562103	-3.06390523910522	0.144980847835541	0.400479167699814	0.0137767288833857
2.23985958099365	-0.985396683216095	-3.06150126457214	0.145102322101593	0.400502890348434	0.0137561075389385
2.23885726928711	-0.988071024417877	-3.06476187705994	0.145264819264412	0.400688052177429	0.0139213362708688
2.23798108100891	-0.989684224128723	-3.06214904785156	0.145407050848007	0.400840550661087	0.0138272661715746
2.23562574386597	-0.991545081138611	-3.06830859184265	0.145489200949669	0.400922209024429	0.0138578433543444
2.23148608207703	-0.984205543994904	-3.0673999786377	0.145637482404709	0.400993287563324	0.0138777056708932
2.23072338104248	-0.985886514186859	-3.06501531600952	0.145771846175194	0.401066511869431	0.0139499669894576
2.23007321357727	-0.987447559833527	-3.07433080673218	0.145884871482849	0.401274442672729	0.0140475993975997
2.2322564125061	-0.987670004367828	-3.06750297546387	0.146079987287521	0.401334077119827	0.0140067897737026
2.23106002807617	-0.983916401863098	-3.07414698600769	0.146115764975548	0.401454329490662	0.0140445940196514
2.2288179397583	-0.985535740852356	-3.07399892807007	0.14623174071312	0.401579946279526	0.014005845412612
2.22928738594055	-0.984412789344788	-3.07692360877991	0.14639538526535	0.401701956987381	0.0140074612572789
2.22890186309814	-0.988278925418854	-3.07950162887573	0.146534755825996	0.401883035898209	0.0140100847929716
2.22759222984314	-0.980975687503815	-3.07713556289673	0.146720141172409	0.401953548192978	0.0138834398239851
2.2239933013916	-0.984033644199371	-3.08242988586426	0.146753206849098	0.402038931846619	0.0138555821031332
2.22433018684387	-0.988195419311523	-3.07721590995789	0.146875351667404	0.402122169733047	0.0137640601024032
2.22453236579895	-0.987407743930817	-3.07573485374451	0.146990656852722	0.402250111103058	0.0136558106169105
2.22010469436646	-0.983574450016022	-3.0811767578125	0.147195145487785	0.402352154254913	0.0135403778403997
2.21837520599365	-0.983805179595947	-3.08480596542358	0.147211611270905	0.402383089065552	0.0133612034842372
2.21957850456238	-0.978814423084259	-3.08442044258118	0.14727346599102	0.402488142251968	0.0132658574730158
2.21941494941711	-0.979754030704498	-3.07936573028564	0.147416278719902	0.402536302804947	0.0131054501980543
2.21737241744995	-0.979624271392822	-3.08188152313232	0.14751797914505	0.402545809745789	0.0130258873105049
2.21790909767151	-0.97687441110611	-3.08193469047546	0.14762207865715	0.402722537517548	0.0129029899835587
2.21625638008118	-0.977987706661224	-3.07991170883179	0.147652506828308	0.402736186981201	0.0127951102331281
2.21888899803162	-0.979456782341003	-3.08653569221497	0.14778459072113	0.4029301404953	0.0127008901908994
2.22025752067566	-0.978044748306274	-3.08161211013794	0.14778171479702	0.402904391288757	0.012568180449307
2.2144079208374	-0.975094795227051	-3.08087301254272	0.147909447550774	0.402982801198959	0.0125296898186207
2.21154546737671	-0.973851442337036	-3.07804131507874	0.148029834032059	0.402993232011795	0.0124666728079319
2.20984196662903	-0.975117266178131	-3.08355712890625	0.148032695055008	0.403025597333908	0.0124637251719832
2.2123920917511	-0.974652230739594	-3.0784068107605	0.14809761941433	0.403009504079819	0.0123866498470306
2.20903897285461	-0.973320245742798	-3.08951473236084	0.148178264498711	0.403097987174988	0.0122540527954698
2.20023465156555	-0.978869676589966	-3.09140825271606	0.148331537842751	0.403117209672928	0.0122065674513578
2.19815015792847	-0.982324123382568	-3.09045004844666	0.148361653089523	0.403097867965698	0.0120696825906634
2.19585180282593	-0.977875173091888	-3.08913898468018	0.148447886109352	0.403063088655472	0.0120238149538636
2.18947339057922	-0.980157911777496	-3.08771634101868	0.148464754223824	0.403066724538803	0.0118703003972769
2.19260573387146	-0.978524029254913	-3.0896692276001	0.148507818579674	0.403105109930038	0.0117595344781876
2.18763303756714	-0.976929783821106	-3.09128189086914	0.148637428879738	0.402986258268356	0.0115704257041216
2.18105268478394	-0.976110935211182	-3.09650325775146	0.1486896276474	0.403047263622284	0.0114695085212588
2.17600727081299	-0.977400004863739	-3.09422183036804	0.148671641945839	0.403056591749191	0.0113236997276545
2.17962217330933	-0.974864959716797	-3.08675909042358	0.148738637566566	0.40299117565155	0.01126220356673
2.17357420921326	-0.970654964447021	-3.08585906028748	0.148833036422729	0.403103798627853	0.0111682889983058
2.17161893844604	-0.970871925354004	-3.08869028091431	0.148892536759377	0.403099864721298	0.0109767625108361
2.17150235176086	-0.97313117980957	-3.08866262435913	0.148791670799255	0.403054744005203	0.0109018934890628
2.16918659210205	-0.967721581459045	-3.09041666984558	0.148942843079567	0.403050363063812	0.0106813441962004
2.16929197311401	-0.968086421489716	-3.08843159675598	0.148973077535629	0.403111279010773	0.0105669656768441
2.16469073295593	-0.969641447067261	-3.09536528587341	0.148956373333931	0.40314769744873	0.010406662710011
2.16125226020813	-0.968108296394348	-3.09078431129456	0.148984014987946	0.403130143880844	0.0103116426616907
2.16063094139099	-0.966635882854462	-3.09023833274841	0.149131864309311	0.403113842010498	0.0101824523881078
2.15686178207397	-0.967384517192841	-3.08693361282349	0.1491309851408	0.403176099061966	0.0100252162665129
2.15612268447876	-0.96726381778717	-3.09128379821777	0.149153590202332	0.403118342161179	0.00998595729470253
2.15205478668213	-0.96410870552063	-3.08865141868591	0.149144247174263	0.403131127357483	0.00985836517065763
2.15024638175964	-0.962251961231232	-3.0912652015686	0.149199947714806	0.403260141611099	0.0098467580974102
2.15394854545593	-0.962294459342957	-3.08855295181274	0.149130135774612	0.403298646211624	0.00977789144963026
2.14989757537842	-0.955523073673248	-3.08896088600159	0.149223566055298	0.403301894664764	0.00973825715482235
2.1431245803833	-0.951234698295593	-3.09261274337769	0.149268195033073	0.403336495161057	0.00973755307495594
2.13905334472656	-0.954420566558838	-3.08943748474121	0.149248421192169	0.403373301029205	0.00960262026637793
2.13925218582153	-0.956005096435547	-3.08991551399231	0.149229511618614	0.403435587882996	0.00952006224542856
2.13828992843628	-0.950148046016693	-3.08769750595093	0.149325519800186	0.403368830680847	0.009388267993927
2.13499140739441	-0.948800384998322	-3.09230279922485	0.149275153875351	0.403423339128494	0.00923909246921539
2.12899613380432	-0.951720952987671	-3.08935165405273	0.149306267499924	0.403494328260422	0.0091077396646142
2.13518333435059	-0.953011035919189	-3.08303713798523	0.149335145950317	0.403435587882996	0.00893248524516821
2.13367128372192	-0.949030995368958	-3.09272861480713	0.149341061711311	0.403464317321777	0.00875055883079767
2.12857723236084	-0.952391862869263	-3.09472012519836	0.149354040622711	0.403532087802887	0.00859238021075726
2.12995791435242	-0.951845169067383	-3.08498954772949	0.149286702275276	0.403369277715683	0.00850537419319153
2.12878012657166	-0.949532091617584	-3.08560132980347	0.149262502789497	0.403350055217743	0.008363320492208
2.12553644180298	-0.946788311004639	-3.08385872840881	0.149259626865387	0.403355956077576	0.00821778643876314
2.12363743782043	-0.947123289108276	-3.09792947769165	0.149289146065712	0.403419256210327	0.00824363250285387
2.12307190895081	-0.947323441505432	-3.08956456184387	0.149229720234871	0.403317838907242	0.00805490557104349
2.1237416267395	-0.94913649559021	-3.08563232421875	0.149176478385925	0.403356969356537	0.00805906392633915
2.12114644050598	-0.947429537773132	-3.09251308441162	0.149256199598312	0.403365820646286	0.00791048258543015
2.12043881416321	-0.948610723018646	-3.08880090713501	0.149264484643936	0.403351575136185	0.00777960475534201
2.11705255508423	-0.95273768901825	-3.09430336952209	0.149182006716728	0.403346925973892	0.0076785059645772
2.11472821235657	-0.950193524360657	-3.09213542938232	0.149218216538429	0.403262048959732	0.00757852336391807
2.11207389831543	-0.952322721481323	-3.09087371826172	0.149127125740051	0.403318643569946	0.00742922583594918
2.11460638046265	-0.95066887140274	-3.08876490592957	0.149177372455597	0.403262853622437	0.00732942344620824
2.11539173126221	-0.951598525047302	-3.08674502372742	0.149143561720848	0.403269171714783	0.00720423506572843
2.11026120185852	-0.952468395233154	-3.08894634246826	0.149167701601982	0.403304815292358	0.00709802005439997
2.11049818992615	-0.953705370426178	-3.0923285484314	0.14920312166214	0.403258800506592	0.00697616161778569
2.10707902908325	-0.952464818954468	-3.09363579750061	0.149187415838242	0.403184294700623	0.00693643325939775
2.10274004936218	-0.952145457267761	-3.08479332923889	0.149275824427605	0.403173595666885	0.00684241857379675
2.09928679466248	-0.953933119773865	-3.09790420532227	0.14923757314682	0.403181433677673	0.00687541998922825
2.09965062141418	-0.952917575836182	-3.09077906608582	0.149282366037369	0.403136879205704	0.00681174453347921
2.09942317008972	-0.952532529830933	-3.09347295761108	0.149307683110237	0.403229951858521	0.00671668536961079
2.09674191474915	-0.950979888439178	-3.09815955162048	0.149241164326668	0.403213709592819	0.00668248301371932
2.09901428222656	-0.949486196041107	-3.09305047988892	0.149333149194717	0.403193384408951	0.00660343887284398
2.10328841209412	-0.95218962430954	-3.09209132194519	0.149330705404282	0.403238564729691	0.00651562213897705
2.10372996330261	-0.948172211647034	-3.09343600273132	0.149409040808678	0.403317660093308	0.00640140753239393
2.10448551177979	-0.950073301792145	-3.09631133079529	0.149403810501099	0.403315216302872	0.00630236603319645
2.10787296295166	-0.954740226268768	-3.08915996551514	0.149369686841965	0.403300523757935	0.0061568901874125
2.10928463935852	-0.953149437904358	-3.0896327495575	0.149462640285492	0.403271019458771	0.00605575880035758
2.1103355884552	-0.956754922866821	-3.09279561042786	0.149559393525124	0.403428882360458	0.00592609355226159
2.11328673362732	-0.956347703933716	-3.092289686203	0.149516776204109	0.403442770242691	0.00582559872418642
2.1175217628479	-0.956776797771454	-3.09380483627319	0.149573355913162	0.403373628854752	0.00572954351082444
2.1204297542572	-0.959187686443329	-3.08974766731262	0.149637013673782	0.403387427330017	0.00559249287471175
2.12132096290588	-0.959684610366821	-3.09283447265625	0.149694368243217	0.403428912162781	0.00555535405874252
2.12195491790771	-0.963963449001312	-3.09737396240234	0.149675458669662	0.403517663478851	0.00543908635154366
2.12455248832703	-0.96477872133255	-3.09233403205872	0.149706020951271	0.40352189540863	0.00540145533159375
2.12615156173706	-0.964196920394897	-3.10003876686096	0.149790152907372	0.403542399406433	0.00530895125120878
2.12636971473694	-0.967505395412445	-3.09276747703552	0.149792209267616	0.403624802827835	0.00525118596851826
2.13067698478699	-0.968743503093719	-3.09534454345703	0.149774670600891	0.403595715761185	0.0052676210179925
2.13085222244263	-0.969151258468628	-3.09836935997009	0.149821117520332	0.40361100435257	0.00526901846751571
2.13018298149109	-0.972273886203766	-3.09993410110474	0.149885460734367	0.403714329004288	0.00519399670884013
2.13137412071228	-0.972894370555878	-3.09790396690369	0.149888053536415	0.403729647397995	0.00527988001704216
2.13346815109253	-0.976625204086304	-3.10001540184021	0.149927332997322	0.403793185949326	0.00529142003506422
2.14015579223633	-0.978404939174652	-3.10387945175171	0.149874433875084	0.403855323791504	0.00528313405811787
2.13851475715637	-0.971824645996094	-3.09625768661499	0.149853572249413	0.403787225484848	0.00528987171128392
2.1405291557312	-0.97533905506134	-3.10407280921936	0.149839445948601	0.403853267431259	0.00532320654019713
2.14778900146484	-0.976196765899658	-3.10691213607788	0.149861976504326	0.403877794742584	0.00535778794437647
2.1479218006134	-0.979313373565674	-3.09820485115051	0.149926856160164	0.403861790895462	0.00531122321262956
2.15166306495667	-0.98029226064682	-3.10211324691772	0.149894863367081	0.403903156518936	0.00526541704311967
2.15079736709595	-0.980038225650787	-3.10104870796204	0.149875447154045	0.403864800930023	0.00524699734523892
2.1527783870697	-0.981688976287842	-3.10180997848511	0.149839043617249	0.403790920972824	0.00530682364478707
2.15888214111328	-0.980603396892548	-3.09787821769714	0.149702131748199	0.403791725635529	0.00535993138328195
2.16354250907898	-0.980598211288452	-3.09336686134338	0.149688139557838	0.403786987066269	0.0054157180711627
2.16387009620667	-0.980429232120514	-3.10177683830261	0.149583339691162	0.403714507818222	0.00547966314479709
2.16768264770508	-0.98079127073288	-3.09678792953491	0.149504214525223	0.403630942106247	0.0055285026319325
2.17023062705994	-0.979059040546417	-3.0903103351593	0.149532362818718	0.403523862361908	0.00566390762105584
2.16994881629944	-0.982046782970428	-3.09439253807068	0.149455860257149	0.40350416302681	0.0057275453582406
2.17236113548279	-0.980525732040405	-3.09372019767761	0.149375393986702	0.403425097465515	0.00575516885146499
2.17410850524902	-0.981409847736359	-3.08473563194275	0.149228066205978	0.403272330760956	0.00585277751088142
2.17995262145996	-0.979873180389404	-3.08920240402222	0.149170428514481	0.403115689754486	0.0057711717672646
2.17752122879028	-0.983290135860443	-3.08992671966553	0.149156987667084	0.403013855218887	0.00580770010128617
2.17724299430847	-0.982239842414856	-3.08672761917114	0.149046316742897	0.403027474880219	0.00573279429227114
2.17941904067993	-0.98563289642334	-3.08523225784302	0.148987844586372	0.402891874313354	0.00568782119080424
2.18068265914917	-0.987471342086792	-3.08468413352966	0.149005517363548	0.40273180603981	0.00563580682501197
2.1784930229187	-0.991574108600616	-3.08553004264832	0.149010598659515	0.402793020009995	0.00555539969354868
2.18228721618652	-0.992773234844208	-3.08959460258484	0.14896348118782	0.402697920799255	0.00556384352967143
2.18477582931519	-0.991988062858582	-3.08157444000244	0.148872315883636	0.402567595243454	0.00547145726159215
2.18996524810791	-0.992710530757904	-3.08261656761169	0.148881003260612	0.402655273675919	0.00553286354988813
2.19453716278076	-0.994907915592194	-3.08488130569458	0.14886175096035	0.402606576681137	0.00561787094920874
2.19729590415955	-0.99493545293808	-3.08700251579285	0.148823261260986	0.402679026126862	0.00562507938593626
2.20050978660584	-0.994455099105835	-3.08510565757751	0.148769870400429	0.402620077133179	0.00561704626306891
2.20467591285706	-0.995716214179993	-3.08549189567566	0.148764938116074	0.402567744255066	0.00568178948014975
2.20211172103882	-0.99770450592041	-3.08598470687866	0.148713186383247	0.402521640062332	0.00571719417348504
2.20232892036438	-1.00129723548889	-3.09016513824463	0.148718819022179	0.402444362640381	0.00576292583718896
2.20715880393982	-1.00297689437866	-3.07984471321106	0.14870385825634	0.402395665645599	0.00565968919545412
2.21303653717041	-1.00436091423035	-3.0886869430542	0.148702278733253	0.402457654476166	0.00563917635008693
2.2153422832489	-1.00575160980225	-3.08588337898254	0.148660331964493	0.402415692806244	0.00563807273283601
2.21643733978271	-1.0084308385849	-3.08484816551209	0.148657500743866	0.402359783649445	0.00559254083782434
2.22296190261841	-1.01187765598297	-3.08182621002197	0.148559272289276	0.402353763580322	0.00556927127763629
2.22652292251587	-1.01110136508942	-3.08417677879334	0.148729309439659	0.402389854192734	0.00556317809969187
2.22646069526672	-1.01472699642181	-3.086674451828	0.148646399378777	0.402382016181946	0.00568059552460909
2.23439383506775	-1.01273036003113	-3.08137106895447	0.148528844118118	0.402341455221176	0.00568816345185041
2.23509693145752	-1.01384508609772	-3.0783064365387	0.148596465587616	0.402309268712997	0.00578666152432561
2.23817038536072	-1.01399981975555	-3.08572387695313	0.148591160774231	0.402388989925385	0.00585808651521802
2.23960781097412	-1.01508343219757	-3.08686876296997	0.148545771837234	0.402357310056686	0.00594440242275596
2.24275493621826	-1.01315116882324	-3.08441686630249	0.14842189848423	0.402253240346909	0.00601362716406584
2.24316954612732	-1.01352441310883	-3.08134436607361	0.148395583033562	0.402245223522186	0.00605790922418237
2.24748587608337	-1.01595842838287	-3.08176493644714	0.148410707712173	0.402279525995255	0.00608400115743279
2.25059151649475	-1.01663434505463	-3.08455681800842	0.148357436060905	0.402193367481232	0.00607494032010436
2.24872159957886	-1.01747703552246	-3.08237934112549	0.148305267095566	0.402117937803268	0.0060485708527267
2.24835729598999	-1.01572930812836	-3.07805132865906	0.148157492280006	0.401949614286423	0.00603207712993026
2.25054788589478	-1.01467752456665	-3.08032560348511	0.148085981607437	0.401862531900406	0.0059273112565279
2.25219583511353	-1.01901364326477	-3.08338499069214	0.14800788462162	0.401740670204163	0.00596583588048816
2.2534167766571	-1.01660799980164	-3.0720751285553	0.147834733128548	0.401609718799591	0.00589104322716594
2.2525327205658	-1.01380920410156	-3.07345533370972	0.147796422243118	0.401448160409927	0.00584076484665275
2.24950766563416	-1.01596200466156	-3.07533836364746	0.147729381918907	0.401383727788925	0.00594611465930939
2.25045919418335	-1.01754856109619	-3.07147884368896	0.147605001926422	0.401233941316605	0.00587655836716294
2.25304365158081	-1.01905405521393	-3.07392907142639	0.147468507289886	0.401129096746445	0.00589903397485614
2.24985098838806	-1.0148777961731	-3.06817889213562	0.147310167551041	0.400993585586548	0.00581291131675243
2.24716210365295	-1.01236832141876	-3.06535959243774	0.147280767560005	0.400834769010544	0.00585060706362128
2.24854755401611	-1.01678168773651	-3.06770992279053	0.147121995687485	0.400841474533081	0.00586888892576098
2.25359869003296	-1.0164635181427	-3.06760239601135	0.147024422883987	0.400695592164993	0.00579740107059479
2.25547385215759	-1.01508104801178	-3.06465625762939	0.146921738982201	0.400585740804672	0.00574510637670755
2.25024676322937	-1.01550507545471	-3.06048703193665	0.146806687116623	0.400447338819504	0.00570518709719181
2.25429487228394	-1.02005338668823	-3.05619025230408	0.146674245595932	0.400246739387512	0.00563855655491352
2.25549387931824	-1.01842272281647	-3.05661106109619	0.146612837910652	0.400201737880707	0.00564449932426214
2.25757503509521	-1.01683712005615	-3.05764412879944	0.146523416042328	0.400026559829712	0.00551287131384015
2.26117634773254	-1.02002882957458	-3.0540759563446	0.146397992968559	0.399990171194077	0.00554221495985985
2.26494288444519	-1.01642036437988	-3.04864573478699	0.146184325218201	0.399839669466019	0.0054056397639215
2.26942682266235	-1.01439929008484	-3.05559968948364	0.146275863051414	0.399866878986359	0.00545752514153719
2.27506589889526	-1.01885116100311	-3.05205750465393	0.146101638674736	0.399949252605438	0.0054180477745831
2.27635908126831	-1.01961040496826	-3.0494749546051	0.146147519350052	0.3997642993927	0.00549188535660505
2.27789115905762	-1.01984655857086	-3.04810571670532	0.146093547344208	0.399814963340759	0.00553104793652892
2.28023719787598	-1.02081072330475	-3.04748964309692	0.146090403199196	0.399785697460175	0.00552299106493592
2.28295540809631	-1.02144944667816	-3.05113196372986	0.145943582057953	0.399718284606934	0.00561873987317085
2.28554224967957	-1.02190637588501	-3.04847979545593	0.145925268530846	0.39970001578331	0.00570275308564305
2.28943586349487	-1.02340400218964	-3.05133652687073	0.145900994539261	0.399682015180588	0.00581743195652962
2.28884768486023	-1.02579152584076	-3.05198693275452	0.145855411887169	0.399675905704498	0.00591279426589608
2.2922785282135	-1.0262725353241	-3.05687308311462	0.145880296826363	0.399686068296433	0.00615879893302917
2.28987383842468	-1.02813172340393	-3.04838085174561	0.145904943346977	0.399715662002563	0.00623736996203661
2.29668378829956	-1.02767097949982	-3.05148148536682	0.145877823233604	0.399726927280426	0.00638258270919323
2.30057120323181	-1.0232480764389	-3.04831838607788	0.145794406533241	0.399750173091888	0.00656282715499401
2.30141687393188	-1.02320086956024	-3.05456113815308	0.145862638950348	0.399767994880676	0.00675830012187362
2.29905438423157	-1.02418053150177	-3.05588340759277	0.14584082365036	0.399887025356293	0.00699642766267061
2.29984307289124	-1.02654385566711	-3.05169057846069	0.145888715982437	0.399941742420197	0.00709663331508636
2.3037314414978	-1.02107238769531	-3.05146479606628	0.145944610238075	0.400027215480804	0.00725211622193456
2.30443739891052	-1.02042067050934	-3.05961799621582	0.145957618951797	0.400114774703979	0.00741939339786768
2.30330228805542	-1.0237158536911	-3.05345296859741	0.145991593599319	0.40022748708725	0.00750699872151017
2.30777621269226	-1.02140760421753	-3.05461502075195	0.145977661013603	0.400371998548508	0.00765468971803784
2.30606269836426	-1.01573872566223	-3.05616641044617	0.146094456315041	0.400488495826721	0.00773457298055291
2.30585837364197	-1.01872444152832	-3.0663845539093	0.146056920289993	0.400626868009567	0.00785755459219217
2.30695366859436	-1.01721882820129	-3.05812311172485	0.146021813154221	0.400710016489029	0.00795677863061428
2.31258010864258	-1.01297962665558	-3.05602312088013	0.146033614873886	0.400733292102814	0.00805379915982485
2.31121516227722	-1.01538503170013	-3.06172609329224	0.146032825112343	0.400945484638214	0.00820010900497437
2.31044912338257	-1.01227700710297	-3.06815838813782	0.146073296666145	0.401148051023483	0.00822493620216846
2.30914425849915	-1.01422238349915	-3.06675314903259	0.146139413118362	0.401233345270157	0.00831179693341255
2.31166076660156	-1.01331996917725	-3.06079316139221	0.146160915493965	0.401309013366699	0.00833150930702686
2.3118200302124	-1.01463985443115	-3.06369876861572	0.14618344604969	0.401451110839844	0.00838259235024452
2.31097936630249	-1.01422834396362	-3.07307147979736	0.146182104945183	0.401604235172272	0.00838583055883646
2.31332969665527	-1.01039528846741	-3.07381415367126	0.146232098340988	0.401673793792725	0.00841251015663147
2.31294226646423	-1.01110935211182	-3.07439613342285	0.14609706401825	0.40178370475769	0.00850563775748014
2.3098566532135	-1.01200199127197	-3.07305288314819	0.146296486258507	0.401922136545181	0.00845128484070301
2.30731344223022	-1.01258289813995	-3.07763385772705	0.146236181259155	0.401999622583389	0.00846653990447521
2.30769681930542	-1.00845491886139	-3.07472610473633	0.146187886595726	0.40201723575592	0.00842151418328285
2.31016445159912	-1.00804698467255	-3.07354736328125	0.14622737467289	0.402142286300659	0.00837994553148746
2.3012318611145	-1.00241887569427	-3.0748918056488	0.146201357245445	0.402199387550354	0.0084563372656703
2.30464792251587	-1.0025851726532	-3.06904816627502	0.14616422355175	0.402232587337494	0.00834496133029461
2.30427575111389	-1.00200378894806	-3.07390713691711	0.146103456616402	0.402259290218353	0.00835125241428614
2.29955911636353	-1.00016832351685	-3.07449841499329	0.146147981286049	0.402305692434311	0.00821865070611238
2.29914021492004	-1.00132775306702	-3.07144570350647	0.146125435829163	0.402310907840729	0.0080570550635457
2.29659056663513	-1.00124680995941	-3.07202887535095	0.146053105592728	0.402378916740417	0.00801640935242176
2.29715609550476	-1.00566256046295	-3.07075309753418	0.146030575037003	0.402321428060532	0.0077778035774827
2.29535794258118	-1.00333762168884	-3.077143907547	0.145914658904076	0.402328044176102	0.00756167620420456
2.29138135910034	-1.0043660402298	-3.07595729827881	0.145876288414001	0.402322798967361	0.00739795202389359
2.29145741462708	-1.00355982780457	-3.07210731506348	0.145822316408157	0.402207583189011	0.00722039537504315
2.29449033737183	-0.998396158218384	-3.06518173217773	0.145786568522453	0.402215749025345	0.00702188210561872
2.29351472854614	-1.00066256523132	-3.06200671195984	0.145660310983658	0.402268528938293	0.00685978168621659
2.29567313194275	-0.995752274990082	-3.06680059432983	0.145584106445313	0.402281403541565	0.0066571612842381
2.29144763946533	-0.994866609573364	-3.06412410736084	0.145577728748322	0.402158379554749	0.0063821692019701
2.28849792480469	-0.998889923095703	-3.06832075119019	0.14558133482933	0.402039915323257	0.00620813062414527
2.28954315185547	-0.999779105186462	-3.06079435348511	0.145463928580284	0.40211620926857	0.00597519334405661
2.29008483886719	-1.00046145915985	-3.05604839324951	0.145333871245384	0.402048051357269	0.00575223192572594
2.28863120079041	-0.998893678188324	-3.06017589569092	0.145311370491982	0.402022123336792	0.00552753359079361
2.28909993171692	-1.0013325214386	-3.06248760223389	0.145306020975113	0.401873171329498	0.00520779192447662
2.28739595413208	-1.00439643859863	-3.05714011192322	0.145178899168968	0.401910930871964	0.00505191413685679
2.29215788841248	-1.00394868850708	-3.0536036491394	0.145056009292603	0.401819705963135	0.00478938641026616
2.2916567325592	-1.00603675842285	-3.05324006080627	0.145028367638588	0.401882082223892	0.0046761236153543
2.29393291473389	-1.00890231132507	-3.06271266937256	0.144992813467979	0.401765108108521	0.00443323142826557
2.29572319984436	-1.00827169418335	-3.0575098991394	0.144978702068329	0.401717573404312	0.00417322479188442
2.29247188568115	-1.00498676300049	-3.05844235420227	0.144881382584572	0.401730090379715	0.00405397033318877
2.29322862625122	-1.00666844844818	-3.05818915367126	0.144882619380951	0.401778489351273	0.00389347318559885
2.28899836540222	-1.01205480098724	-3.058434009552	0.144885271787643	0.401709526777267	0.00375771895051003
2.29296374320984	-1.01079118251801	-3.05783200263977	0.144787967205048	0.401750177145004	0.0035453662276268
2.29208397865295	-1.01008653640747	-3.05346179008484	0.144763231277466	0.401831805706024	0.00341595825739205
2.2890145778656	-1.0147442817688	-3.06126856803894	0.144800618290901	0.401679158210754	0.00328507600352168
2.28828740119934	-1.01585447788239	-3.06152534484863	0.144777789711952	0.401705682277679	0.0030359635129571
2.2901976108551	-1.0179637670517	-3.06461334228516	0.144776046276093	0.401693999767303	0.00278327986598015
2.29357528686523	-1.02328085899353	-3.06162285804749	0.144703537225723	0.401749670505524	0.00251239072531462
2.29695439338684	-1.02406144142151	-3.05428385734558	0.144729152321815	0.40165114402771	0.00211161305196583
2.30043077468872	-1.02517437934875	-3.06373953819275	0.144634425640106	0.40167498588562	0.0018625115044415
2.29652500152588	-1.02546858787537	-3.0604841709137	0.144624516367912	0.401633560657501	0.0016807159408927
2.29867124557495	-1.02947425842285	-3.05936717987061	0.144562780857086	0.401733487844467	0.00145600421819836
2.30158948898315	-1.03155040740967	-3.06252980232239	0.144491508603096	0.40167573094368	0.0012864317977801
2.300696849823	-1.02816832065582	-3.06380128860474	0.144575610756874	0.401709586381912	0.00104442436713725
2.30524897575378	-1.03093528747559	-3.05892062187195	0.144465386867523	0.401802450418472	0.000933497154619545
2.30144166946411	-1.03160655498505	-3.06159043312073	0.144428104162216	0.40190064907074	0.000760473601985723
2.30376529693604	-1.03183770179749	-3.06010913848877	0.144427791237831	0.401893228292465	0.000602431478910148
2.30469417572021	-1.02737319469452	-3.05663728713989	0.144365847110748	0.401860266923904	0.000504070892930031
2.30178904533386	-1.02897500991821	-3.06066155433655	0.144442707300186	0.401893347501755	0.000359229248715565
2.29624724388123	-1.02648735046387	-3.05953121185303	0.144369691610336	0.401956170797348	0.000324192660627887
2.29846501350403	-1.02909374237061	-3.06001400947571	0.144298821687698	0.401960760354996	0.00021964666666463
2.29645109176636	-1.02842843532562	-3.06027030944824	0.14429347217083	0.402011543512344	0.000162012278451584
2.30033922195435	-1.0247608423233	-3.05617022514343	0.144265785813332	0.401966422796249	9.97441457002424E-05
2.29462957382202	-1.02572965621948	-3.05921101570129	0.144320264458656	0.402008503675461	1.74643282662146E-05
2.29216361045837	-1.02512300014496	-3.05829572677612	0.144275277853012	0.402082741260529	3.60226431439514E-06
2.28973579406738	-1.02451753616333	-3.05960178375244	0.144246727228165	0.401976764202118	-3.54539188265335E-05
2.28802108764648	-1.02276134490967	-3.05973267555237	0.144317507743835	0.402004897594452	-8.8899934780784E-05
2.28947687149048	-1.01730239391327	-3.05700302124023	0.144181907176971	0.40197542309761	-0.000126248065498658
2.28892707824707	-1.01971101760864	-3.05515336990356	0.144166097044945	0.401867479085922	-0.000221968060941435
2.28928470611572	-1.0195916891098	-3.05939054489136	0.14408466219902	0.401817113161087	-0.000231381156481802
2.28477597236633	-1.01383793354034	-3.05554294586182	0.144072383642197	0.401828199625015	-0.00021245630341582
2.28131341934204	-1.01227700710297	-3.05151605606079	0.144095718860626	0.401676744222641	-0.000221212831092998
2.28084492683411	-1.01294815540314	-3.05907082557678	0.144050061702728	0.401692450046539	-0.000152874883497134
2.2806339263916	-1.01176965236664	-3.04917240142822	0.144130721688271	0.401648104190826	-3.12430165649857E-05
2.28103613853455	-1.0108882188797	-3.05504155158997	0.144078508019447	0.401594996452332	5.52256460650824E-05
2.27686500549316	-1.00795757770538	-3.04911589622498	0.14409464597702	0.401532024145126	0.000188606383744627
2.27308249473572	-1.00907683372498	-3.05101776123047	0.144009277224541	0.401440858840942	0.000276727136224508
2.2710428237915	-1.01001155376434	-3.05413103103638	0.144076272845268	0.401394903659821	0.000368467095540836
2.27244400978088	-1.00525939464569	-3.05507302284241	0.14400540292263	0.401335924863815	0.000512870494276285
2.27443933486938	-1.00212943553925	-3.05463910102844	0.144043132662773	0.401386201381683	0.000602790387347341
2.27354621887207	-1.00549626350403	-3.05434226989746	0.144038408994675	0.401404559612274	0.00077619100920856
2.27294564247131	-1.00506341457367	-3.05333042144775	0.144074752926826	0.401363253593445	0.000759983493480831
2.26846122741699	-1.00575709342957	-3.06052780151367	0.144199401140213	0.401291877031326	0.000857987615745515
2.27131795883179	-1.00969445705414	-3.05654692649841	0.144213303923607	0.401338756084442	0.000940144236665219
2.27088236808777	-1.01275289058685	-3.05606293678284	0.144248679280281	0.401349067687988	0.000959669996518642
2.27475786209106	-1.01247978210449	-3.0634400844574	0.144327148795128	0.401443541049957	0.000965958519373089
2.28234481811523	-1.01333808898926	-3.05285739898682	0.144337102770805	0.401423454284668	0.000954586954321712
2.28392910957336	-1.01356434822083	-3.0603928565979	0.144456416368484	0.401565283536911	0.00099286762997508
2.29147839546204	-1.01546239852905	-3.05718088150024	0.144426316022873	0.401705533266068	0.00100871245376766
2.2959520816803	-1.018150806427	-3.05575275421143	0.144596442580223	0.401657432317734	0.0010901567293331
2.29805970191956	-1.02266001701355	-3.06328654289246	0.144728600978851	0.401784420013428	0.00108520581852645
2.29892683029175	-1.02616441249847	-3.06040334701538	0.144803464412689	0.401863753795624	0.00116655719466507
2.30569362640381	-1.02928233146667	-3.06519985198975	0.144890904426575	0.401790142059326	0.0011978232068941
2.30839490890503	-1.03242766857147	-3.06240916252136	0.144913926720619	0.401937067508698	0.00118639075662941
2.31587934494019	-1.03325533866882	-3.06718826293945	0.144969701766968	0.402017056941986	0.00122557335998863
2.3204391002655	-1.03137934207916	-3.06406903266907	0.144983485341072	0.402074128389359	0.00123062042985111
2.32775926589966	-1.03646147251129	-3.06448245048523	0.145022884011269	0.402064621448517	0.00127913802862167
2.32717657089233	-1.04078471660614	-3.06593036651611	0.145176127552986	0.402162283658981	0.001344621530734
2.32964468002319	-1.04790306091309	-3.06636476516724	0.145227432250977	0.402152538299561	0.00130297394935042
2.33356142044067	-1.04732990264893	-3.06926918029785	0.145241782069206	0.402028620243073	0.00128392851911485
2.33335518836975	-1.04973161220551	-3.06763625144959	0.14535941183567	0.402066081762314	0.0012603682698682
2.33753395080566	-1.05427122116089	-3.06940507888794	0.145373404026031	0.402038276195526	0.0013795355334878
2.34218668937683	-1.05829060077667	-3.06912469863892	0.145427510142326	0.402095258235931	0.00128447310999036
2.34645843505859	-1.05567753314972	-3.06967377662659	0.14547723531723	0.40201461315155	0.00131902331486344
2.34330224990845	-1.05787432193756	-3.06997966766357	0.145478546619415	0.402081608772278	0.00134078820701689
2.34882020950317	-1.06298208236694	-3.06502604484558	0.145528078079224	0.402031719684601	0.00139879900962114
2.35895347595215	-1.06461846828461	-3.07060432434082	0.145554378628731	0.402080655097961	0.00148468592669815
2.36329245567322	-1.06106841564178	-3.06397557258606	0.145575150847435	0.402111023664474	0.00159141910262406
2.36704111099243	-1.06172752380371	-3.06396555900574	0.145585417747498	0.402105689048767	0.00163864775095135
2.36896109580994	-1.06162536144257	-3.06751894950867	0.145561352372169	0.402093261480331	0.00171482039149851
2.37212252616882	-1.06421613693237	-3.0666823387146	0.145670518279076	0.40216851234436	0.00176116765942425
2.37166738510132	-1.06715595722198	-3.06674313545227	0.145646780729294	0.402066648006439	0.00183466693852097
2.37759256362915	-1.06390345096588	-3.05532169342041	0.14570140838623	0.402078777551651	0.00187710474710912
2.37728452682495	-1.06480193138123	-3.05802345275879	0.145679712295532	0.401949822902679	0.00192869629245251
2.38055014610291	-1.06510543823242	-3.06890892982483	0.145728930830956	0.401978582143784	0.00201134127564728
2.38258361816406	-1.06647884845734	-3.06145811080933	0.145690083503723	0.401907622814178	0.00196696678176522
2.38215637207031	-1.07100141048431	-3.06021642684937	0.145697057247162	0.401851713657379	0.002049166476354
2.38397645950317	-1.06999135017395	-3.05873537063599	0.145720362663269	0.401837855577469	0.00208671391010284
2.38844633102417	-1.07254707813263	-3.06049776077271	0.145793154835701	0.401812463998795	0.00211497023701668
2.38816952705383	-1.07253229618073	-3.06336379051209	0.145778819918633	0.401807397603989	0.0022055683657527
2.39177465438843	-1.07167506217957	-3.06017160415649	0.145807072520256	0.401745289564133	0.00227308878675103
2.39184045791626	-1.07610464096069	-3.059250831604	0.145779803395271	0.401857018470764	0.0023984694853425
2.39315414428711	-1.07753241062164	-3.06262922286987	0.145861282944679	0.401763826608658	0.00249862344935536
2.39793133735657	-1.07570052146912	-3.0607967376709	0.145827323198318	0.401764333248138	0.0026495261117816
2.39404201507568	-1.07530856132507	-3.06498193740845	0.145838677883148	0.401790082454681	0.00286123971454799
2.39783120155334	-1.07242166996002	-3.06292486190796	0.145830228924751	0.401698976755142	0.00305550079792738
2.39327573776245	-1.07494592666626	-3.06494903564453	0.145874425768852	0.401755064725876	0.00325579266063869
2.40062284469604	-1.07361030578613	-3.0592565536499	0.145860433578491	0.401845008134842	0.00343537097796798
2.4015965461731	-1.07404756546021	-3.06681299209595	0.145840182900429	0.401842027902603	0.00354299717582762
2.39658427238464	-1.07147145271301	-3.06652355194092	0.145967528223991	0.40193510055542	0.00382878654636443
2.39509081840515	-1.07156610488892	-3.06472897529602	0.145913749933243	0.401965349912643	0.00400501396507025
2.40148949623108	-1.07540488243103	-3.06329560279846	0.145958214998245	0.401940494775772	0.00417460547760129
2.39926648139954	-1.07054054737091	-3.06363534927368	0.145979151129723	0.402108013629913	0.00428025750443339
2.39802384376526	-1.06878197193146	-3.0643322467804	0.145948022603989	0.402038216590881	0.00440717022866011
2.39916658401489	-1.07291769981384	-3.06361794471741	0.145995661616325	0.40213617682457	0.00460921693593264
2.40078568458557	-1.07302236557007	-3.06687951087952	0.145990073680878	0.402039349079132	0.0047636260278523
2.40279054641724	-1.06976366043091	-3.06417775154114	0.145982638001442	0.402156054973602	0.00491719739511609
2.4010488986969	-1.06833577156067	-3.06181859970093	0.145962670445442	0.402051329612732	0.00509621435776353
2.40188241004944	-1.06769096851349	-3.05936074256897	0.145842343568802	0.402012974023819	0.00529101165011525
2.4030978679657	-1.06655061244965	-3.05956029891968	0.145813375711441	0.40193372964859	0.00549285113811493
2.40268397331238	-1.06303298473358	-3.06403970718384	0.145804107189178	0.401902347803116	0.00571875413879752
2.40002226829529	-1.06073367595673	-3.07399034500122	0.145831674337387	0.401953279972076	0.00598669145256281
2.40132093429565	-1.05923807621002	-3.06203675270081	0.145749434828758	0.401831805706024	0.00613215751945972
2.39766144752502	-1.0561820268631	-3.06125020980835	0.145681485533714	0.401773780584335	0.00638190563768148
2.39866805076599	-1.05614948272705	-3.06476211547852	0.145664393901825	0.401683479547501	0.00649410858750343
2.39409804344177	-1.05413806438446	-3.06705141067505	0.145609438419342	0.401573479175568	0.00667302682995796
2.38841843605042	-1.05688548088074	-3.06474494934082	0.145565360784531	0.40149000287056	0.00685978587716818
2.38570261001587	-1.05725419521332	-3.0654571056366	0.145531848073006	0.401443123817444	0.00692205270752311
2.38676285743713	-1.05410528182983	-3.06193399429321	0.145461618900299	0.401327669620514	0.00702605536207557
2.38401341438293	-1.04744911193848	-3.05999398231506	0.145396426320076	0.401241779327393	0.00706586055457592
2.38661098480225	-1.04898405075073	-3.05634188652039	0.145344436168671	0.401189655065537	0.00705848075449467
2.3833212852478	-1.04852569103241	-3.0606517791748	0.14528888463974	0.401096880435944	0.00715072592720389
2.378014087677	-1.05140256881714	-3.05647039413452	0.145212814211845	0.400900483131409	0.00712075084447861
2.37724637985229	-1.05096673965454	-3.05785441398621	0.145179137587547	0.400799930095673	0.00702954875305295
2.37763047218323	-1.04745936393738	-3.05464792251587	0.145066782832146	0.400795161724091	0.00700586754828691
2.38196969032288	-1.04099547863007	-3.049147605896	0.145030155777931	0.400670856237412	0.00691610854119062
2.37785172462463	-1.04101359844208	-3.05330443382263	0.144965872168541	0.400567948818207	0.00693905493244529
2.37406992912292	-1.04240119457245	-3.04979181289673	0.144850015640259	0.400535643100739	0.00687411753460765
2.37990260124207	-1.04714214801788	-3.04752254486084	0.144769743084908	0.400416791439056	0.00676549226045609
2.37938499450684	-1.04158747196198	-3.05204296112061	0.144775241613388	0.400414764881134	0.00665021827444434
2.37378764152527	-1.04358410835266	-3.04883432388306	0.144641101360321	0.400358378887177	0.00647654430940747
2.37191033363342	-1.04517245292664	-3.04585838317871	0.144597291946411	0.400215804576874	0.00640877801924944
2.36877274513245	-1.04757559299469	-3.04267024993896	0.1445422321558	0.400059789419174	0.00613814173266292
2.36597776412964	-1.04324960708618	-3.04769992828369	0.144448578357697	0.399932622909546	0.00603437563404441
2.36581420898438	-1.04410827159882	-3.04346632957459	0.144448891282082	0.399887919425964	0.00582156656309962
2.3643319606781	-1.04633581638336	-3.03859949111938	0.144388258457184	0.399815559387207	0.00569891044870019
2.3643581867218	-1.0453325510025	-3.0435094833374	0.144347563385963	0.39973908662796	0.00553389079868793
2.36292910575867	-1.04433333873749	-3.03863787651062	0.144316658377647	0.399598240852356	0.0053230281919241
2.35885882377625	-1.0466240644455	-3.04716324806213	0.144305124878883	0.399676501750946	0.00525216478854418
2.36099028587341	-1.04940712451935	-3.03693962097168	0.144215777516365	0.399559944868088	0.00515378918498755
2.35708785057068	-1.04782807826996	-3.03406047821045	0.144186094403267	0.399506211280823	0.00503107300028205
2.35704922676086	-1.04791057109833	-3.04194355010986	0.144213795661926	0.399342387914658	0.00492552481591702
2.35279083251953	-1.05247831344604	-3.03881788253784	0.144235983490944	0.399274438619614	0.00477307895198464
2.35423278808594	-1.05165183544159	-3.03982591629028	0.144285917282104	0.399189382791519	0.00472648115828633
2.35592174530029	-1.04778099060059	-3.03176689147949	0.14419661462307	0.399122267961502	0.00469180615618825
2.35178017616272	-1.05253279209137	-3.03686928749084	0.144236817955971	0.399065524339676	0.0046403375454247
2.35048937797546	-1.0535284280777	-3.03568577766418	0.144231975078583	0.398977369070053	0.00454182783141732
2.34711599349976	-1.05474781990051	-3.03167176246643	0.144290760159492	0.39894363284111	0.0044927136041224
2.34662866592407	-1.05885016918182	-3.04268383979797	0.144351854920387	0.398913115262985	0.00456463312730193
2.34845805168152	-1.06009757518768	-3.03094959259033	0.14431095123291	0.398810237646103	0.00452885497361422
2.34791421890259	-1.06021511554718	-3.03720259666443	0.144387468695641	0.398751020431519	0.00454401271417737
2.34676504135132	-1.06311964988708	-3.04205179214478	0.144470393657684	0.39873218536377	0.00460831867530942
2.34725284576416	-1.06337893009186	-3.04014992713928	0.144511386752129	0.398738712072372	0.0046160682104528
2.35118126869202	-1.06322646141052	-3.03894710540771	0.144453004002571	0.398628294467926	0.00457530422136188
2.35178923606873	-1.06048560142517	-3.03772926330566	0.144510939717293	0.398582398891449	0.004613081458956
2.35418105125427	-1.06156361103058	-3.04166793823242	0.144532084465027	0.398610293865204	0.00473657855764031
2.35337829589844	-1.06541550159454	-3.03722238540649	0.144514948129654	0.39859327673912	0.00479637086391449
2.35705542564392	-1.06706047058105	-3.0386266708374	0.144544467329979	0.398481905460358	0.00475487718358636
2.35799479484558	-1.0659157037735	-3.04110360145569	0.144596144556999	0.398445248603821	0.00472314655780792
2.35810780525208	-1.06521689891815	-3.0405478477478	0.14460015296936	0.398370683193207	0.0046799723058939
2.36104679107666	-1.07185363769531	-3.03310894966125	0.144577458500862	0.398439675569534	0.00472363689914346
2.36327481269836	-1.07158553600311	-3.03791570663452	0.144602224230766	0.398429334163666	0.00469137728214264
2.36553955078125	-1.07165598869324	-3.03820943832397	0.144701391458511	0.398322910070419	0.00456523196771741
2.36118340492249	-1.0725234746933	-3.04176783561707	0.144677057862282	0.39835000038147	0.00454476708546281
2.36476445198059	-1.07557380199432	-3.03548908233643	0.144707694649696	0.398243337869644	0.00446657324209809
2.36943387985229	-1.07670152187347	-3.03412413597107	0.14472022652626	0.398248136043549	0.0044045839458704
2.36806631088257	-1.07580757141113	-3.03573131561279	0.144721999764442	0.398263275623322	0.00431562215089798
2.37106275558472	-1.07441091537476	-3.03405499458313	0.144709408283234	0.398333460092545	0.00431945640593767
2.37228894233704	-1.07901430130005	-3.03949499130249	0.144778281450272	0.398279845714569	0.00425043841823936
2.37330412864685	-1.08403563499451	-3.03247904777527	0.144840970635414	0.398333430290222	0.00419302005320787
2.3772599697113	-1.08548951148987	-3.038419008255	0.144900187849998	0.398427963256836	0.0041104624979198
2.38127827644348	-1.08366858959198	-3.04292154312134	0.14498382806778	0.398476928472519	0.0040526557713747
2.38440370559692	-1.0872722864151	-3.03764796257019	0.145006686449051	0.398625284433365	0.00397189194336534
2.38524031639099	-1.08638334274292	-3.03964710235596	0.145007357001305	0.398687720298767	0.00392685923725367
2.38298988342285	-1.08960926532745	-3.04070949554443	0.145036786794662	0.398627638816834	0.00389014300890267
2.38047885894775	-1.09545361995697	-3.04111766815186	0.145173370838165	0.39867103099823	0.0038834810256958
2.38171100616455	-1.09411883354187	-3.04025554656982	0.145229011774063	0.398712426424026	0.003952881321311
2.38112425804138	-1.09066319465637	-3.03950238227844	0.145294055342674	0.398695349693298	0.00396055588498712
2.38224244117737	-1.09058606624603	-3.04421901702881	0.145352393388748	0.398817926645279	0.00415866542607546
2.38380718231201	-1.09061634540558	-3.0435254573822	0.145403251051903	0.398897767066956	0.0042410627938807
2.38666081428528	-1.08870565891266	-3.0415825843811	0.145481884479523	0.399063855409622	0.00434155017137527
2.38907504081726	-1.0849130153656	-3.0451295375824	0.145475164055824	0.399054884910584	0.00449256971478462
2.38497400283813	-1.08495843410492	-3.0437023639679	0.145528733730316	0.399125456809998	0.00458539137616754
2.38503289222717	-1.08477282524109	-3.04404878616333	0.145624428987503	0.399209916591644	0.00470676552504301
2.3833909034729	-1.07880675792694	-3.0445511341095	0.145745635032654	0.399344891309738	0.00477889040485024
2.38203001022339	-1.08060503005981	-3.04222202301025	0.145773649215698	0.399371266365051	0.0049053798429668
2.38336825370789	-1.08168077468872	-3.04911971092224	0.145826160907745	0.399391293525696	0.00506649445742369
2.3781156539917	-1.0813535451889	-3.04409885406494	0.145931079983711	0.399449497461319	0.00515585485845804
2.37659120559692	-1.0813319683075	-3.0527868270874	0.145984381437302	0.399460434913635	0.00524215074256063
2.37337017059326	-1.0782904624939	-3.05313420295715	0.146064460277557	0.399444431066513	0.00536999851465225
2.37159109115601	-1.07567417621613	-3.04695224761963	0.146147549152374	0.399504840373993	0.00558855524286628
2.37584924697876	-1.07257175445557	-3.05124282836914	0.146159514784813	0.399577498435974	0.00566623266786337
2.37168145179749	-1.07446396350861	-3.05051207542419	0.146131426095963	0.399498611688614	0.00583013379946351
2.36672878265381	-1.07161915302277	-3.05386567115784	0.146296814084053	0.399487286806107	0.00598428165540099
2.35820126533508	-1.06981229782104	-3.05703568458557	0.146402701735497	0.399450838565826	0.00602435600012541
2.35868072509766	-1.06643223762512	-3.04798936843872	0.146235778927803	0.399453312158585	0.00618196511641145
2.35934805870056	-1.06147742271423	-3.04661917686462	0.146287471055984	0.399393051862717	0.00620029261335731
2.36031675338745	-1.05652570724487	-3.05128717422485	0.146409302949905	0.399469792842865	0.00638427166268229
2.36049771308899	-1.0569326877594	-3.04178762435913	0.146321445703506	0.399474203586578	0.00638887891545892
2.35737895965576	-1.05872845649719	-3.04954743385315	0.146352976560593	0.399532794952393	0.00646718312054873
2.35511445999146	-1.05847012996674	-3.05128836631775	0.146447613835335	0.39946722984314	0.00649518659338355
2.35305142402649	-1.06161379814148	-3.05028748512268	0.146414175629616	0.399362087249756	0.00653716921806335
2.35468053817749	-1.05378723144531	-3.05106282234192	0.146413683891296	0.39935377240181	0.00656081503257155
2.35319519042969	-1.05179286003113	-3.04355955123901	0.146340593695641	0.399231672286987	0.00655015092343092
2.35448789596558	-1.05252408981323	-3.04961895942688	0.146317780017853	0.399317055940628	0.00664228061214089
2.35511445999146	-1.05472338199615	-3.04235243797302	0.146235629916191	0.399200886487961	0.00657211616635323
2.35318946838379	-1.05036377906799	-3.0438232421875	0.146267294883728	0.399032950401306	0.0065083671361208
2.34492206573486	-1.05417931079865	-3.04362726211548	0.146242067217827	0.398919105529785	0.00652101170271635
2.34448623657227	-1.05612289905548	-3.04785704612732	0.14624060690403	0.398823440074921	0.0063699996098876
2.34143710136414	-1.05563843250275	-3.04548001289368	0.146335139870644	0.398846715688705	0.00625238846987486
2.34112143516541	-1.06143391132355	-3.05046081542969	0.146287932991982	0.398786038160324	0.00609696470201015
2.34471225738525	-1.06342828273773	-3.0434935092926	0.146289557218552	0.398710787296295	0.00587589666247368
2.34866809844971	-1.06211853027344	-3.04856061935425	0.1462142765522	0.398657917976379	0.00560560636222363
2.344881772995	-1.06421613693237	-3.04684853553772	0.146224215626717	0.398669898509979	0.00536901457235217
2.34827256202698	-1.06989514827728	-3.03641796112061	0.146210715174675	0.398706287145615	0.00509917363524437
2.35188293457031	-1.07040536403656	-3.04971504211426	0.146180510520935	0.398749709129334	0.00490847323089838
2.35860157012939	-1.07146298885345	-3.04563760757446	0.146157890558243	0.398696482181549	0.00463109789416194
2.36260557174683	-1.07138764858246	-3.04035592079163	0.146164014935493	0.398730903863907	0.00444813910871744
2.36349534988403	-1.07456147670746	-3.04207253456116	0.146085992455482	0.398804903030396	0.00417621154338121
2.36536908149719	-1.07275426387787	-3.04048204421997	0.146147519350052	0.398804068565369	0.00382768758572638
2.36841988563538	-1.07827699184418	-3.03641128540039	0.146055653691292	0.398855000734329	0.00354645168408751
2.37212705612183	-1.08003222942352	-3.03544759750366	0.146109014749527	0.398843228816986	0.00317365629598498
2.37555718421936	-1.08306920528412	-3.03774666786194	0.146176636219025	0.398957967758179	0.00290131499059498
2.37448310852051	-1.08587408065796	-3.04429006576538	0.146204769611359	0.399064183235168	0.0025841249153018
2.38031625747681	-1.08859324455261	-3.03895950317383	0.146202191710472	0.399181067943573	0.0022364507894963
2.38043856620789	-1.09329438209534	-3.03961849212646	0.146186396479607	0.399245411157608	0.00196628598496318
2.38454389572144	-1.09662556648254	-3.04026579856873	0.146304070949554	0.399332195520401	0.00168878550175577
2.38684868812561	-1.10467720031738	-3.04475665092468	0.146338790655136	0.399461269378662	0.00143604201730341
2.3882143497467	-1.10516822338104	-3.04555559158325	0.146431177854538	0.3995061814785	0.00120378297287971
2.38507914543152	-1.11179721355438	-3.0479109287262	0.146418794989586	0.399643182754517	0.00104585126973689
2.38582015037537	-1.11567616462708	-3.04958987236023	0.146545350551605	0.399725675582886	0.000930834212340415
2.38850331306458	-1.11751115322113	-3.04759001731873	0.146590366959572	0.399855107069016	0.00083425099728629
2.39548397064209	-1.11995983123779	-3.04891848564148	0.146650940179825	0.400005847215652	0.000691185588948429
2.39707922935486	-1.12156999111176	-3.05323934555054	0.146756410598755	0.400147318840027	0.000705083308275789
2.39603495597839	-1.12621772289276	-3.05427861213684	0.146809041500092	0.400345742702484	0.000659570971038193
2.40316295623779	-1.12862813472748	-3.05788087844849	0.146867707371712	0.400436103343964	0.000589611881878227
2.40465140342712	-1.13046848773956	-3.05886459350586	0.146972075104713	0.400631725788116	0.000689502572640777
2.41328477859497	-1.13030290603638	-3.05966901779175	0.147013872861862	0.400732278823853	0.000672590103931725
2.41756224632263	-1.1253604888916	-3.0507504940033	0.147041648626328	0.400807410478592	0.000744133372791111
2.41710829734802	-1.12702775001526	-3.05953884124756	0.147033601999283	0.400822967290878	0.00086353556253016
2.42176222801209	-1.12730121612549	-3.05520796775818	0.147058010101318	0.400826841592789	0.000969667860772461
2.42683267593384	-1.12583661079407	-3.05684757232666	0.147055268287659	0.40084370970726	0.00109829765278846
2.42425346374512	-1.12634146213531	-3.05706381797791	0.147161036729813	0.400933772325516	0.0012923670001328
2.42355823516846	-1.1315735578537	-3.0599730014801	0.147143617272377	0.400862336158752	0.00144943792838603
2.42504978179932	-1.13018894195557	-3.06591200828552	0.147163510322571	0.400848269462585	0.00154312269296497
2.42877173423767	-1.12775659561157	-3.06393980979919	0.147248983383179	0.400890201330185	0.00170640368014574
2.42922878265381	-1.12718605995178	-3.05729413032532	0.147186130285263	0.400839507579803	0.00186491955537349
2.42926001548767	-1.12894821166992	-3.05871748924255	0.147189766168594	0.400880843400955	0.00206708139739931
2.43041276931763	-1.1306004524231	-3.0609405040741	0.14714777469635	0.400805324316025	0.00214265729300678
2.4272358417511	-1.12811493873596	-3.06447386741638	0.147259309887886	0.400710761547089	0.00231557595543563
2.4287543296814	-1.13465785980225	-3.06331062316895	0.147202864289284	0.400654911994934	0.00245515606366098
2.42725467681885	-1.13254761695862	-3.06482815742493	0.147282794117928	0.40062427520752	0.00251171947456896
2.42986273765564	-1.13364410400391	-3.06314921379089	0.147291988134384	0.400613486766815	0.00267589022405446
2.43035435676575	-1.13390719890594	-3.06345009803772	0.147267282009125	0.400526016950607	0.00277589703910053
2.43327236175537	-1.13173484802246	-3.06250071525574	0.147238582372665	0.400566011667252	0.00288844434544444
2.43848562240601	-1.12821924686432	-3.0573525428772	0.147131413221359	0.400461733341217	0.00294818915426731
2.44446539878845	-1.12499570846558	-3.05261492729187	0.147114396095276	0.400348603725433	0.00308769405819476
2.4384069442749	-1.12577390670776	-3.05187797546387	0.147186949849129	0.400288254022598	0.00314404303207994
2.43773221969604	-1.12568187713623	-3.05590844154358	0.147100672125816	0.400246500968933	0.00328295957297087
2.44137692451477	-1.12858891487122	-3.04895186424255	0.147029727697372	0.400085419416428	0.00334664643742144
2.44074654579163	-1.12644851207733	-3.05362224578857	0.147028252482414	0.399921864271164	0.00341964932158589
2.43231511116028	-1.13111102581024	-3.05491733551025	0.147050201892853	0.399848014116287	0.0034492202103138
2.43323802947998	-1.13018202781677	-3.05199074745178	0.146927580237389	0.399791300296783	0.00351312034763396
2.43335914611816	-1.12932586669922	-3.0509204864502	0.14689701795578	0.399617701768875	0.00352867995388806
2.43345093727112	-1.12907493114471	-3.05372166633606	0.14689838886261	0.399610221385956	0.00352090923115611
2.43567705154419	-1.1270923614502	-3.04710578918457	0.146853893995285	0.399532735347748	0.00354290334507823
2.43714785575867	-1.12583148479462	-3.05169320106506	0.146715000271797	0.399417757987976	0.00359129556454718
2.43805456161499	-1.12313795089722	-3.04910230636597	0.146620556712151	0.399290233850479	0.00361314998008311
2.43575382232666	-1.11844432353973	-3.03797435760498	0.146623834967613	0.399185925722122	0.00367202307097614
2.43404769897461	-1.11542129516602	-3.04262781143188	0.146600231528282	0.399023979902267	0.00374570791609585
2.42919278144836	-1.1178070306778	-3.04085564613342	0.146480724215508	0.398937374353409	0.00380684388801456
2.43356490135193	-1.1177567243576	-3.03878664970398	0.146461188793182	0.398856967687607	0.00380008784122765
2.43341112136841	-1.11280870437622	-3.03639721870422	0.146391808986664	0.398760169744492	0.00386440940201283
2.43065214157104	-1.11003053188324	-3.04077863693237	0.146415188908577	0.398756742477417	0.00397658767178655
2.42504739761353	-1.11102628707886	-3.04151463508606	0.146290987730026	0.398638188838959	0.00392847135663033
2.42226123809814	-1.11642158031464	-3.04126691818237	0.146330192685127	0.398564994335175	0.00388652365654707
2.42419219017029	-1.10871875286102	-3.03491759300232	0.146243751049042	0.398504704236984	0.00391053454950452
2.42159605026245	-1.11693203449249	-3.03871846199036	0.146313667297363	0.398386180400848	0.00387174193747342
2.41725540161133	-1.11535823345184	-3.04473638534546	0.146278589963913	0.398336350917816	0.00380733236670494
2.41994667053223	-1.11494135856628	-3.03748893737793	0.146099090576172	0.398304462432861	0.00370256439782679
2.41746735572815	-1.11658990383148	-3.03442215919495	0.146132260560989	0.39816015958786	0.00375308492220938
2.41630482673645	-1.11821734905243	-3.03995418548584	0.14605624973774	0.398195624351501	0.00368574052117765
2.41591358184814	-1.11540257930756	-3.03606534004211	0.146105960011482	0.398051291704178	0.00363385188393295
2.41401886940002	-1.11599469184875	-3.04241061210632	0.146005615592003	0.39808514714241	0.00359020102769136
2.41454577445984	-1.11905086040497	-3.03334665298462	0.145839720964432	0.397943735122681	0.00352087779901922
2.41623425483704	-1.11817896366119	-3.03004574775696	0.14580799639225	0.397763341665268	0.00346094742417336
2.41559839248657	-1.11730229854584	-3.03380870819092	0.145818561315536	0.397772341966629	0.00337088853120804
2.41422629356384	-1.11946082115173	-3.03522157669067	0.145804226398468	0.397668421268463	0.00322833773680031
2.41534447669983	-1.11915016174316	-3.03314232826233	0.145663008093834	0.397588282823563	0.00328055932186544
2.41713237762451	-1.11651086807251	-3.03012251853943	0.145514726638794	0.3974589407444	0.00310579803772271
2.41538643836975	-1.11825788021088	-3.02657461166382	0.145637407898903	0.397390246391296	0.00308304815553129
2.41578364372253	-1.11901676654816	-3.03691649436951	0.145547181367874	0.397378176450729	0.00296070519834757
2.41605377197266	-1.12046647071838	-3.03077816963196	0.145502820611	0.397254288196564	0.0028785103932023
2.41857099533081	-1.1197282075882	-3.02448439598084	0.145420208573341	0.39715650677681	0.00277240807190537
2.41748595237732	-1.12184011936188	-3.02561783790588	0.145399793982506	0.397100567817688	0.00267402618192136
2.41914582252502	-1.12260365486145	-3.02960252761841	0.145361334085464	0.397012025117874	0.00256343698129058
2.42093968391418	-1.12128853797913	-3.02694034576416	0.14529724419117	0.396961808204651	0.00247014476917684
2.42250680923462	-1.12309896945953	-3.01714587211609	0.145189315080643	0.396814286708832	0.0023723291233182
2.41857266426086	-1.12247824668884	-3.02370667457581	0.145173296332359	0.396825462579727	0.00238034897483885
2.42159652709961	-1.12550210952759	-3.02211475372314	0.145115479826927	0.396742850542068	0.00225067185238004
2.4236102104187	-1.1221696138382	-3.01970028877258	0.145089507102966	0.396741300821304	0.00217624451033771
2.42678165435791	-1.12196242809296	-3.02222347259521	0.145022809505463	0.396683901548386	0.00221459637396038
2.4281792640686	-1.12289190292358	-3.01523733139038	0.144986435770988	0.39662304520607	0.00214230036363006
2.42996764183044	-1.11706244945526	-3.01954793930054	0.144852519035339	0.396513074636459	0.0019707849714905
2.42714929580688	-1.11720585823059	-3.01408886909485	0.144810393452644	0.396516591310501	0.00199566525407135
2.4264714717865	-1.11913347244263	-3.01559448242188	0.144727751612663	0.396357804536819	0.00192141078878194
2.42396426200867	-1.12326347827911	-3.01603507995605	0.144712060689926	0.396325379610062	0.00182204099837691
2.4249210357666	-1.1243531703949	-3.01582384109497	0.144757956266403	0.396289497613907	0.00185170490294695
2.42498588562012	-1.12647998332977	-3.01391530036926	0.144733592867851	0.396298885345459	0.001788450172171
2.4263904094696	-1.12867653369904	-3.02250170707703	0.144809663295746	0.396297991275787	0.00180224783252925
2.42243838310242	-1.12636530399323	-3.01708817481995	0.144811734557152	0.396338522434235	0.00183743145316839
2.42511010169983	-1.1312392950058	-3.0137677192688	0.144792318344116	0.396443635225296	0.00185982440598309
2.43062520027161	-1.13001453876495	-3.02130794525146	0.144836246967316	0.39649760723114	0.001921356189996
2.43606209754944	-1.12834739685059	-3.02135872840881	0.144873514771461	0.396529316902161	0.00198554689995945
2.44008564949036	-1.12602281570435	-3.01293253898621	0.144863054156303	0.396607607603073	0.00210809241980314
2.43624496459961	-1.1187139749527	-3.02536559104919	0.144938766956329	0.396649301052094	0.00219525466673076
2.43589973449707	-1.12004613876343	-3.01532363891602	0.144929692149162	0.396602869033813	0.00233242614194751
2.43474745750427	-1.12194168567657	-3.01725912094116	0.144968897104263	0.396697759628296	0.00246870703995228
2.43441343307495	-1.12079036235809	-3.01971507072449	0.144981235265732	0.396815925836563	0.00256103789433837
2.43049573898315	-1.12421870231628	-3.02286791801453	0.145123302936554	0.396814495325089	0.00261323782615364
2.42989301681519	-1.12506794929504	-3.02142667770386	0.14517080783844	0.396917849779129	0.00273713632486761
2.42780351638794	-1.12288904190063	-3.03140997886658	0.145250424742699	0.397072613239288	0.00283603649586439
2.42852449417114	-1.12442994117737	-3.03181624412537	0.145330190658569	0.397110730409622	0.00288724643178284
2.42829537391663	-1.12669777870178	-3.03230118751526	0.145317658782005	0.397207289934158	0.00295551004819572
2.428138256073	-1.12422466278076	-3.02444815635681	0.14538262784481	0.397260636091232	0.00297581078484654
2.42762780189514	-1.12465572357178	-3.0262713432312	0.145512163639069	0.397330611944199	0.00312391971237957
2.42405366897583	-1.1251904964447	-3.03795218467712	0.145574286580086	0.397484570741653	0.003167127026245
2.42795252799988	-1.12472212314606	-3.03064584732056	0.145648330450058	0.39755243062973	0.0032812796998769
2.42501091957092	-1.12043166160583	-3.02871155738831	0.14560367166996	0.397603094577789	0.00344962044619024
2.42072820663452	-1.11861670017242	-3.03010535240173	0.145710378885269	0.397677600383759	0.00357258575968444
2.42033648490906	-1.11917424201965	-3.03455018997192	0.145724311470985	0.397671014070511	0.00378035218454897
2.42128992080688	-1.11507058143616	-3.03516173362732	0.145767614245415	0.397765696048737	0.00388675811700523
2.42275977134705	-1.11447286605835	-3.03559732437134	0.145801022648811	0.397895485162735	0.00408006086945534
2.41797661781311	-1.11073327064514	-3.03589534759521	0.14592245221138	0.39789879322052	0.00426775123924017
2.41356110572815	-1.1127837896347	-3.03663563728333	0.145877733826637	0.39790341258049	0.00442185439169407
2.4178729057312	-1.11270046234131	-3.03760385513306	0.145836353302002	0.39800825715065	0.00450583733618259
2.41929316520691	-1.10539591312408	-3.0404212474823	0.145922601222992	0.397978514432907	0.00465872185304761
2.4185950756073	-1.10539925098419	-3.03150677680969	0.145926281809807	0.398002952337265	0.00476305466145277
2.41807079315186	-1.10343611240387	-3.03187656402588	0.145943537354469	0.398045271635056	0.00483838794752955
2.41451454162598	-1.10168468952179	-3.03492140769959	0.146019533276558	0.397961378097534	0.00484759034588933
2.41463303565979	-1.09832739830017	-3.02627754211426	0.145952746272087	0.397960126399994	0.00492020370438695
2.41284871101379	-1.09852075576782	-3.03432321548462	0.145962506532669	0.397920936346054	0.00497735105454922
2.41289401054382	-1.094611287117	-3.02964782714844	0.145987704396248	0.397849708795547	0.00503530586138368
2.411212682724	-1.09110260009766	-3.02760696411133	0.145962312817574	0.397877603769302	0.00513655133545399
2.40658926963806	-1.09419786930084	-3.0318546295166	0.145997136831284	0.397894740104675	0.00525882560759783
2.40907406806946	-1.0934454202652	-3.02561736106873	0.145988717675209	0.397832989692688	0.00532583147287369
2.40556764602661	-1.08890914916992	-3.03565502166748	0.146006911993027	0.397914409637451	0.0055375718511641
2.39959263801575	-1.0914614200592	-3.03165888786316	0.146100789308548	0.397811710834503	0.00563224079087377
2.39858222007751	-1.09057557582855	-3.02760124206543	0.146072790026665	0.397888243198395	0.00576668651774526
2.39645218849182	-1.09164309501648	-3.03805470466614	0.146117269992828	0.397992998361588	0.0059360284358263
2.400057554245	-1.08767771720886	-3.03382277488709	0.14610156416893	0.397914677858353	0.00599557720124722
2.39909672737122	-1.08766341209412	-3.02999377250671	0.146164149045944	0.397925019264221	0.0061797397211194
2.39154171943665	-1.08708024024963	-3.03345704078674	0.146206721663475	0.398090302944183	0.00624744640663266
2.39582180976868	-1.08388245105743	-3.03341698646545	0.146189361810684	0.398094475269318	0.00635873805731535
2.39244651794434	-1.08195722103119	-3.04137992858887	0.146336182951927	0.398083567619324	0.00641515525057912
2.39134430885315	-1.08274364471436	-3.03201508522034	0.146402344107628	0.398075252771378	0.00640052929520607
2.39189028739929	-1.07996940612793	-3.03341627120972	0.146435335278511	0.398212850093842	0.00652399612590671
2.39112091064453	-1.07719695568085	-3.03470039367676	0.14642596244812	0.398291051387787	0.00653750356286764
2.38715720176697	-1.07878637313843	-3.03674745559692	0.146513611078262	0.398352444171906	0.00659489864483476
2.38677334785461	-1.0783280134201	-3.0344865322113	0.146626025438309	0.398355156183243	0.0065986686386168
2.38351011276245	-1.08263742923737	-3.03584265708923	0.146652072668076	0.39847069978714	0.00661788275465369
2.38117480278015	-1.08661770820618	-3.0451602935791	0.146747127175331	0.398562401533127	0.00666357530280948
2.38466095924377	-1.08563351631165	-3.04051899909973	0.146771594882011	0.398637443780899	0.00666884565725923
2.38791227340698	-1.08209097385406	-3.04293012619019	0.146788403391838	0.398803740739822	0.00669768312945962
2.38193607330322	-1.08316719532013	-3.04988503456116	0.146892070770264	0.398873031139374	0.0067613385617733
2.38005638122559	-1.08572244644165	-3.04675650596619	0.146990239620209	0.399010092020035	0.0066859726794064
2.38524174690247	-1.08428454399109	-3.04264426231384	0.147015541791916	0.399143993854523	0.00663038855418563
2.38335251808167	-1.08416891098022	-3.04929804801941	0.147080764174461	0.399203896522522	0.0066304774954915
2.38438177108765	-1.08308303356171	-3.04681277275085	0.14714004099369	0.399321347475052	0.00661368854343891
2.38385128974915	-1.08224833011627	-3.04710364341736	0.14716149866581	0.399482876062393	0.0065480787307024
2.37899947166443	-1.08673572540283	-3.0507390499115	0.147296875715256	0.399586409330368	0.00651338510215282
2.38203835487366	-1.08529257774353	-3.05242896080017	0.147375881671906	0.399632334709167	0.00646223686635494
2.38173532485962	-1.08466613292694	-3.0528781414032	0.147362604737282	0.399802476167679	0.00641647027805448
2.377121925354	-1.08506643772125	-3.05361461639404	0.147443428635597	0.399913907051086	0.0063220770098269
2.37776875495911	-1.08959901332855	-3.05636525154114	0.14741162955761	0.399954944849014	0.00626078248023987
2.37832260131836	-1.08598661422729	-3.05748558044434	0.147518545389175	0.400008797645569	0.00617544166743755
2.37873196601868	-1.08769500255585	-3.05340838432312	0.1475470662117	0.400194704532623	0.00615597143769264
2.37699627876282	-1.09191071987152	-3.05837464332581	0.14754556119442	0.400193899869919	0.00604127300903201
2.37444853782654	-1.09160423278809	-3.053715467453	0.147508397698402	0.400157511234283	0.00595935201272368
2.37024331092834	-1.08885943889618	-3.05557870864868	0.147585391998291	0.400206238031387	0.00587499886751175
2.37282013893127	-1.08868885040283	-3.06081533432007	0.147627830505371	0.400200664997101	0.00585542526096106
2.37365937232971	-1.09223425388336	-3.05930757522583	0.147641599178314	0.400186151266098	0.00583373522385955
2.37289237976074	-1.09071123600006	-3.05424976348877	0.147609949111938	0.400195240974426	0.00576196284964681
2.37198138237	-1.09174180030823	-3.05558013916016	0.147689923644066	0.400219082832336	0.00575294252485037
2.37028479576111	-1.08863818645477	-3.05752468109131	0.147603124380112	0.400282561779022	0.00569257978349924
2.3739640712738	-1.08284556865692	-3.04925990104675	0.147584676742554	0.400252521038055	0.00574564328417182
2.37717247009277	-1.08543992042542	-3.05954599380493	0.147598683834076	0.400369316339493	0.00572312157601118
2.37872171401978	-1.08488214015961	-3.05204939842224	0.147558763623238	0.400302290916443	0.00573606928810477
2.37530827522278	-1.08301043510437	-3.05160927772522	0.147619590163231	0.400303661823273	0.00577624468132854
2.36900401115417	-1.0829473733902	-3.04918050765991	0.147653520107269	0.400290369987488	0.00579289626330137
2.36682415008545	-1.0845193862915	-3.05718374252319	0.147677093744278	0.400289744138718	0.00586426630616188
2.3607075214386	-1.08577907085419	-3.05331087112427	0.147674649953842	0.400173485279083	0.00598177686333656
2.35625886917114	-1.08480608463287	-3.05818200111389	0.147592335939407	0.400068044662476	0.00611705146729946
2.35709166526794	-1.0844269990921	-3.05051326751709	0.147670552134514	0.400045990943909	0.00616069789975882
2.3553524017334	-1.07810199260712	-3.0527446269989	0.147609174251556	0.400046348571777	0.00628511048853397
2.34673595428467	-1.07517099380493	-3.05186176300049	0.147582083940506	0.399942278862	0.00641939742490649
2.34525918960571	-1.07392585277557	-3.05064702033997	0.147556930780411	0.399909794330597	0.00652466202154756
2.34630966186523	-1.07233166694641	-3.05375218391418	0.147453263401985	0.399839758872986	0.00657986244186759
2.34037852287292	-1.06810402870178	-3.04763221740723	0.14754943549633	0.399796515703201	0.00657900515943766
2.33689379692078	-1.06775534152985	-3.05254912376404	0.147461995482445	0.399809896945953	0.00665885303169489
2.34055185317993	-1.0648695230484	-3.04771280288696	0.147372797131538	0.399710685014725	0.00662491610273719
2.33725333213806	-1.0633260011673	-3.05111455917358	0.147462904453278	0.399669528007507	0.00669566495344043
2.34001779556274	-1.0595566034317	-3.04563879966736	0.147395610809326	0.399772971868515	0.00664727715775371
2.33945631980896	-1.0599776506424	-3.04160618782043	0.147339344024658	0.399758249521255	0.00674329372122884
2.33919906616211	-1.05759990215302	-3.045823097229	0.147446528077126	0.399807304143906	0.00671887397766113
2.3368763923645	-1.06037735939026	-3.04882860183716	0.147478058934212	0.399789363145828	0.00667186919599772
2.33651947975159	-1.05787527561188	-3.04926538467407	0.147476747632027	0.399793684482574	0.00669303257018328
2.33378386497498	-1.05705952644348	-3.04113006591797	0.14747641980648	0.399760216474533	0.00668426603078842
2.33293271064758	-1.05759000778198	-3.04436779022217	0.147413402795792	0.399782210588455	0.00676855491474271
2.33264255523682	-1.05816626548767	-3.05085849761963	0.147483289241791	0.399813175201416	0.0067432364448905
2.32826256752014	-1.05840229988098	-3.05026197433472	0.147500231862068	0.399775087833405	0.00684281112626195
2.31898045539856	-1.06110894680023	-3.05126547813416	0.147618174552917	0.399727553129196	0.0068419249728322
2.32097387313843	-1.06402599811554	-3.05116510391235	0.147494673728943	0.399703204631805	0.00682345824316144
2.3227686882019	-1.05893588066101	-3.0523476600647	0.147576957941055	0.399699091911316	0.00688104145228863
2.31364464759827	-1.05752623081207	-3.04690265655518	0.147577464580536	0.399591386318207	0.00689272861927748
2.31463027000427	-1.06078958511353	-3.0569269657135	0.147611454129219	0.399576634168625	0.00690979463979602
2.31518840789795	-1.06118738651276	-3.04951333999634	0.147581145167351	0.39954999089241	0.00683376286178827
2.31327557563782	-1.0580450296402	-3.05023550987244	0.147589668631554	0.399565517902374	0.0067956312559545
2.313716173172	-1.05399370193481	-3.04383087158203	0.147504702210426	0.399559944868088	0.00678932899609208
2.31490683555603	-1.04966199398041	-3.04809093475342	0.147570550441742	0.399533927440643	0.00675508473068476
2.31480169296265	-1.05076313018799	-3.04552483558655	0.147549197077751	0.399518728256226	0.00672448333352804
2.31719017028809	-1.05237185955048	-3.04458165168762	0.14747853577137	0.3995141685009	0.00675087049603462
2.31456804275513	-1.05218875408173	-3.04443359375	0.147563338279724	0.399465769529343	0.00673709809780121
2.31429004669189	-1.0522233247757	-3.04033350944519	0.14758737385273	0.399526357650757	0.00676979264244437
2.31181526184082	-1.05040812492371	-3.04946064949036	0.147550091147423	0.399514704942703	0.0068022427149117
2.31151103973389	-1.05462265014648	-3.04385161399841	0.14753657579422	0.399451464414597	0.00677681295201182
2.30590057373047	-1.05535984039307	-3.04136061668396	0.147591173648834	0.399372100830078	0.00686192605644464
2.30329895019531	-1.05637383460999	-3.05293750762939	0.147574618458748	0.399344921112061	0.00679274508729577
2.30254149436951	-1.05449962615967	-3.04425024986267	0.147528082132339	0.399301439523697	0.00688905455172062
2.29708290100098	-1.05408596992493	-3.04973316192627	0.147515222430229	0.399236023426056	0.00689913658425212
2.29628443717957	-1.05568134784698	-3.05072379112244	0.147514179348946	0.399123042821884	0.00694641144946218
2.29756140708923	-1.05057632923126	-3.04604363441467	0.147435173392296	0.399067878723145	0.0069661783054471
2.29498672485352	-1.05085563659668	-3.0429151058197	0.147483661770821	0.399007260799408	0.00691161165013909
2.28990697860718	-1.05113935470581	-3.04637765884399	0.147481635212898	0.3990498483181	0.0069806226529181
2.29576730728149	-1.04714477062225	-3.04313325881958	0.147339209914207	0.398936659097672	0.00687927193939686
2.29355621337891	-1.04480445384979	-3.03944087028503	0.147424250841141	0.398884773254395	0.00699695060029626
2.29118657112122	-1.0452641248703	-3.0402684211731	0.147386237978935	0.398860573768616	0.00696620857343078
2.28999161720276	-1.04617214202881	-3.04508113861084	0.147401183843613	0.39880234003067	0.00704454397782683
2.2943651676178	-1.04252564907074	-3.03523349761963	0.147383123636246	0.3987757563591	0.00713907089084387
2.29447150230408	-1.04177927970886	-3.03832840919495	0.147363305091858	0.398787766695023	0.00722654489800334
2.29301977157593	-1.04151046276093	-3.04075384140015	0.147405982017517	0.398792088031769	0.00735607277601957
2.29004502296448	-1.0449196100235	-3.04090905189514	0.147435531020164	0.398660331964493	0.00736356806010008
2.29426860809326	-1.04112017154694	-3.04125642776489	0.147394508123398	0.398625940084457	0.0075010503642261
2.29248070716858	-1.03886640071869	-3.03914189338684	0.147541478276253	0.398734629154205	0.00758002931252122
2.2932460308075	-1.04338300228119	-3.04015970230103	0.147462025284767	0.398765057325363	0.00767835462465882
2.29484629631042	-1.04100978374481	-3.0370306968689	0.14750762283802	0.398791491985321	0.00769256381317973
2.29276990890503	-1.04142904281616	-3.03811597824097	0.147579848766327	0.398756563663483	0.00770710594952106
2.29222774505615	-1.04556035995483	-3.0434455871582	0.147584989666939	0.398867398500443	0.00781570095568895
2.29149675369263	-1.04909861087799	-3.04892373085022	0.147615388035774	0.398836553096771	0.00785079598426819
2.28622770309448	-1.05001640319824	-3.04730486869812	0.147769451141357	0.398803949356079	0.00798661354929209
2.28776693344116	-1.05007874965668	-3.04947638511658	0.147866278886795	0.398817956447601	0.00804080162197351
2.28589916229248	-1.04867660999298	-3.04512643814087	0.147786676883698	0.398908197879791	0.00819976534694433
2.28441023826599	-1.04771161079407	-3.04940629005432	0.147902801632881	0.398932546377182	0.00827241130173206
2.28918981552124	-1.05187451839447	-3.05306649208069	0.14787270128727	0.398928880691528	0.00839973799884319
2.28867506980896	-1.0446355342865	-3.0461118221283	0.147897347807884	0.398916244506836	0.00842949189245701
2.28918123245239	-1.04436600208282	-3.04994916915894	0.147968903183937	0.398959755897522	0.00849392171949148
2.2888126373291	-1.04628109931946	-3.05235028266907	0.147906228899956	0.39907369017601	0.00853344984352589
2.29882073402405	-1.04374623298645	-3.04419612884521	0.147915154695511	0.39908903837204	0.0085324365645647
2.29761958122253	-1.04140174388885	-3.04724812507629	0.148062452673912	0.399183869361877	0.00859485566616058
2.29925322532654	-1.04542553424835	-3.04221153259277	0.148072749376297	0.399145871400833	0.00849051959812641
2.30025577545166	-1.04715120792389	-3.0437216758728	0.148111462593079	0.399173885583878	0.00849048886448145
2.30772614479065	-1.0455322265625	-3.04302477836609	0.148149430751801	0.399288237094879	0.00847749318927526
2.30575799942017	-1.04774105548859	-3.04692316055298	0.14814355969429	0.399318903684616	0.00837840419262648
2.30857467651367	-1.04985821247101	-3.04810643196106	0.148173406720161	0.399265974760056	0.00831687916070223
2.31160235404968	-1.05252492427826	-3.0439395904541	0.148205637931824	0.399270594120026	0.00824636500328779
2.31468534469604	-1.05493080615997	-3.05365180969238	0.148202180862427	0.399366617202759	0.00816104467958212
2.31484603881836	-1.0555408000946	-3.0507652759552	0.148228779435158	0.399356603622437	0.00808632746338844
2.31888461112976	-1.06084084510803	-3.04756903648376	0.148154735565186	0.399343907833099	0.00800087209790945
2.32380652427673	-1.06172633171082	-3.04378294944763	0.14829970896244	0.399317264556885	0.00792341958731413
2.31706571578979	-1.06819403171539	-3.05521059036255	0.148285046219826	0.399375736713409	0.00783910974860191
2.31950092315674	-1.07118463516235	-3.0508017539978	0.148221462965012	0.399314045906067	0.00772041501477361
2.32433772087097	-1.07200980186462	-3.0542266368866	0.14826026558876	0.399257659912109	0.00762518122792244
2.328204870224	-1.07407236099243	-3.0529088973999	0.148277223110199	0.399219036102295	0.00751317478716373
2.32938838005066	-1.07697319984436	-3.05738019943237	0.148314997553825	0.399194777011871	0.00736265815794468
2.32998776435852	-1.07831525802612	-3.05116987228394	0.148216336965561	0.399070739746094	0.0073041133582592
2.33107471466064	-1.08138990402222	-3.04945278167725	0.148170426487923	0.399025082588196	0.00708107883110642
2.3378586769104	-1.07769203186035	-3.05353713035584	0.148114278912544	0.398955345153809	0.0069947992451489
2.34345459938049	-1.07905614376068	-3.04684782028198	0.148067206144333	0.398904889822006	0.00688557978719473
2.34264898300171	-1.08393514156342	-3.04356813430786	0.148092165589333	0.398834258317947	0.00672266958281398
2.34718990325928	-1.08383345603943	-3.04549932479858	0.148006856441498	0.398861348628998	0.0065372702665627
2.35222959518433	-1.08508861064911	-3.04108667373657	0.148052215576172	0.398762375116348	0.00638571195304394
2.34988141059875	-1.08669817447662	-3.04426693916321	0.148008286952972	0.398682236671448	0.00634143361821771
2.34519696235657	-1.09081196784973	-3.0415575504303	0.147987008094788	0.398650467395782	0.00616325531154871
2.34620404243469	-1.09354186058044	-3.04568266868591	0.148038938641548	0.398604512214661	0.00613137008622289
2.34565711021423	-1.10105192661285	-3.04611039161682	0.148013457655907	0.398634433746338	0.00616738386452198
2.34919238090515	-1.10156857967377	-3.04693007469177	0.14803022146225	0.398575752973557	0.00607832055538893
2.35150647163391	-1.09718120098114	-3.04657578468323	0.147976472973824	0.398614466190338	0.00606581196188927
2.35165286064148	-1.09737718105316	-3.0444962978363	0.147999241948128	0.398640036582947	0.00602672481909394
2.35301494598389	-1.09949147701263	-3.04759621620178	0.147967100143433	0.398524582386017	0.00609415490180254
2.35502195358276	-1.10586023330688	-3.04829955101013	0.147972449660301	0.398766934871674	0.00611712783575058
2.36040878295898	-1.10199666023254	-3.0548312664032	0.148124754428864	0.398801445960999	0.00607019430026412
2.3646547794342	-1.10575830936432	-3.04461646080017	0.148096069693565	0.398865699768066	0.00616119801998138
2.36587309837341	-1.10498058795929	-3.04705691337585	0.148162469267845	0.399025499820709	0.00613892916589975
2.37390851974487	-1.10711419582367	-3.05394172668457	0.148137822747231	0.399065554141998	0.00614372128620744
2.37567496299744	-1.10530924797058	-3.04825043678284	0.148161724209785	0.399091154336929	0.00613502273336053
2.37737941741943	-1.10408067703247	-3.04189157485962	0.148170232772827	0.399127751588821	0.0061232359148562
2.3783655166626	-1.10492551326752	-3.05329704284668	0.148245081305504	0.399075359106064	0.00612838240340352
2.37606191635132	-1.10738122463226	-3.04908776283264	0.148275792598724	0.399085164070129	0.00620307540521026
2.37884736061096	-1.10552680492401	-3.0459086894989	0.14835749566555	0.399183213710785	0.00627872720360756
2.38040113449097	-1.11355757713318	-3.04754662513733	0.148280069231987	0.399172008037567	0.00636035017669201
2.38675403594971	-1.10991203784943	-3.0474967956543	0.148404359817505	0.399156481027603	0.00643649743869901
2.38697218894959	-1.11159682273865	-3.05066156387329	0.148434549570084	0.399212330579758	0.00646496890112758
2.39027452468872	-1.11117839813232	-3.0474956035614	0.148414433002472	0.399278253316879	0.00661948462948203
2.39185905456543	-1.11475157737732	-3.04975295066834	0.148495614528656	0.399270325899124	0.00672148121520877
2.39027047157288	-1.1180671453476	-3.06079864501953	0.148479163646698	0.39931046962738	0.00687181809917092
2.39243507385254	-1.11705875396729	-3.05331683158875	0.148450553417206	0.399255484342575	0.00689463736489415
2.38733553886414	-1.11748600006104	-3.05755615234375	0.148522287607193	0.39922884106636	0.00708833802491426
2.38553190231323	-1.11903929710388	-3.05258512496948	0.148570507764816	0.399127066135406	0.00713455909863114
2.39020681381226	-1.11945748329163	-3.05539011955261	0.14845709502697	0.399133145809174	0.00725205522030592
2.39073705673218	-1.115025639534	-3.05516028404236	0.148461043834686	0.399039745330811	0.00734960800036788
2.393306016922	-1.11761403083801	-3.04758477210999	0.148440912365913	0.399046212434769	0.00756911095231771
2.39607715606689	-1.1144061088562	-3.05383491516113	0.148412749171257	0.399050444364548	0.00775771215558052
2.39516043663025	-1.11701929569244	-3.05149579048157	0.14850027859211	0.39895761013031	0.00777212809771299
2.39741516113281	-1.11628305912018	-3.0560462474823	0.148404151201248	0.398864090442657	0.00788103509694338
2.39434051513672	-1.11523103713989	-3.05215859413147	0.148361504077911	0.398737728595734	0.00805057678371668
2.39578461647034	-1.11894941329956	-3.0500373840332	0.148317620158195	0.398627638816834	0.00815482251346111
2.39776206016541	-1.11675024032593	-3.04908084869385	0.148284286260605	0.398558497428894	0.00827603042125702
2.39597344398499	-1.11471962928772	-3.05238366127014	0.148254439234734	0.398522585630417	0.00836447440087795
2.40054726600647	-1.11035335063934	-3.05204391479492	0.148094534873962	0.398447155952454	0.00847888458520174
2.4067850112915	-1.11089873313904	-3.04526042938232	0.148065596818924	0.398269504308701	0.00849703699350357
2.40730786323547	-1.11123549938202	-3.04531121253967	0.148144006729126	0.398271024227142	0.00868118181824684
2.41079998016357	-1.10879182815552	-3.04102206230164	0.148024514317513	0.398273348808289	0.00868159532546997
2.41424012184143	-1.1119282245636	-3.03694820404053	0.147997856140137	0.398240864276886	0.00883740745484829
2.41460728645325	-1.11293292045593	-3.04226994514465	0.147947147488594	0.398154765367508	0.00882485136389732
2.41675591468811	-1.11715972423553	-3.04105687141418	0.147942900657654	0.398032516241074	0.00892003811895847
2.41896271705627	-1.11415696144104	-3.04145741462708	0.147879332304001	0.398029506206512	0.00896546430885792
2.42070269584656	-1.11188960075378	-3.0360951423645	0.147872820496559	0.398038029670715	0.00902278069406748
2.42326188087463	-1.1155492067337	-3.04126286506653	0.147852256894112	0.398060321807861	0.00912509486079216
2.4228687286377	-1.11441278457642	-3.04022145271301	0.147904902696609	0.398018360137939	0.00915782433003187
2.42649030685425	-1.11700034141541	-3.04064035415649	0.147882997989655	0.398015260696411	0.00915207248181105
2.42700362205505	-1.11402070522308	-3.03738331794739	0.147846892476082	0.39809250831604	0.00920147076249123
2.4271137714386	-1.11576771736145	-3.03942894935608	0.147886633872986	0.398095637559891	0.00928064435720444
2.42682719230652	-1.12188351154327	-3.04198384284973	0.147813186049461	0.398201942443848	0.00930689461529255
2.43234181404114	-1.11930763721466	-3.04064035415649	0.14786060154438	0.398280471563339	0.00930287223309278
2.43128371238709	-1.11877048015594	-3.04578995704651	0.147913441061974	0.398233681917191	0.00932933948934078
2.42963671684265	-1.11938989162445	-3.04497385025024	0.147956326603889	0.398374438285828	0.00945012178272009
2.43316340446472	-1.12205374240875	-3.04573488235474	0.147933885455132	0.398442536592484	0.00950038526207209
2.43039608001709	-1.12517142295837	-3.04484057426453	0.148061186075211	0.398509323596954	0.00953648239374161
2.43430542945862	-1.12356293201447	-3.0473530292511	0.148040443658829	0.398619562387466	0.00961539428681135
2.43768191337585	-1.12046420574188	-3.04701566696167	0.148088574409485	0.39874392747879	0.00963920168578625
2.43677306175232	-1.12348449230194	-3.05398368835449	0.148118764162064	0.398864835500717	0.00983437988907099
2.43856930732727	-1.12385666370392	-3.04933762550354	0.148154497146606	0.398969560861588	0.00981095992028713
2.44347500801086	-1.1199609041214	-3.05128312110901	0.148219287395477	0.399072617292404	0.00992971565574408
2.44265365600586	-1.12373948097229	-3.05367875099182	0.148267552256584	0.39935365319252	0.00999745354056358
2.44544076919556	-1.12593328952789	-3.05136275291443	0.148279339075089	0.399388253688812	0.0101411202922463
2.44972229003906	-1.12268483638763	-3.0462498664856	0.148328453302383	0.399484187364578	0.0102381687611341
2.44696283340454	-1.1221684217453	-3.05067706108093	0.148442000150681	0.399613499641418	0.01032461412251
2.44717264175415	-1.12367355823517	-3.06441330909729	0.148457646369934	0.399798572063446	0.0104278260841966
2.44633936882019	-1.12347304821014	-3.05567741394043	0.148438021540642	0.399848937988281	0.010541052557528
2.44726419448853	-1.1223783493042	-3.05622506141663	0.148495987057686	0.399891465902328	0.010675398632884
2.44687128067017	-1.12050402164459	-3.06246733665466	0.14858503639698	0.400024592876434	0.0107091004028916
2.44808125495911	-1.12209570407867	-3.06116437911987	0.148533567786217	0.400076746940613	0.0108411908149719
2.44427919387817	-1.12062311172485	-3.06666207313538	0.148599147796631	0.400042861700058	0.0109221236780286
2.44634604454041	-1.11900401115417	-3.05859470367432	0.148631110787392	0.400075405836105	0.0109356855973601
2.44726729393005	-1.11788296699524	-3.06355977058411	0.148594409227371	0.400157064199448	0.0110608758404851
2.44497227668762	-1.11826312541962	-3.06454634666443	0.14858777821064	0.400125741958618	0.0110948383808136
2.44266295433044	-1.11390542984009	-3.06298041343689	0.148579880595207	0.400100976228714	0.0111856274306774
2.44137597084045	-1.10814690589905	-3.05996298789978	0.148597180843353	0.400108009576797	0.0112793948501348
2.44259572029114	-1.1093373298645	-3.06093692779541	0.148620963096619	0.400140076875687	0.0113646443933249
2.44351434707642	-1.10933923721313	-3.06845188140869	0.148576110601425	0.400102019309998	0.0114970561116934
2.44362497329712	-1.10842144489288	-3.06100821495056	0.148537620902061	0.400136083364487	0.0114446664229035
2.43670511245728	-1.10792481899261	-3.06827926635742	0.148547634482384	0.400116801261902	0.0115581844002008
2.43677115440369	-1.10539817810059	-3.0634651184082	0.148561388254166	0.400077253580093	0.0115264765918255
2.43433356285095	-1.10425412654877	-3.06276917457581	0.148483350872993	0.400061637163162	0.0115061430260539
2.4346182346344	-1.1072393655777	-3.06316232681274	0.148540422320366	0.400044918060303	0.0115363067016006
2.42369604110718	-1.10568881034851	-3.06242632865906	0.148508951067925	0.399925231933594	0.0115093253552914
2.42161917686462	-1.10585176944733	-3.06295156478882	0.148408845067024	0.399872064590454	0.0115164928138256
2.41834235191345	-1.10231149196625	-3.05756235122681	0.148497402667999	0.399734705686569	0.011471969075501
2.41533827781677	-1.09934437274933	-3.06293487548828	0.148368895053864	0.3997742831707	0.0115398401394486
2.41381096839905	-1.09831690788269	-3.05474853515625	0.14826363325119	0.399585396051407	0.0115360366180539
2.41372799873352	-1.0926034450531	-3.05547523498535	0.148283094167709	0.399555027484894	0.0115645797923207
2.41439867019653	-1.0885317325592	-3.04994964599609	0.148179486393929	0.399572461843491	0.01152737531811
2.41048192977905	-1.08608591556549	-3.05089831352234	0.148086473345757	0.399406969547272	0.0115745328366756
2.40914797782898	-1.0845890045166	-3.0503044128418	0.148116767406464	0.399377316236496	0.0115699656307697
2.4039101600647	-1.08693313598633	-3.0459897518158	0.148064032196999	0.399253904819489	0.0114888958632946
2.39902377128601	-1.08120119571686	-3.04596352577209	0.147951990365982	0.399138867855072	0.0114755537360907
2.39458703994751	-1.08356666564941	-3.03952097892761	0.147880136966705	0.399038821458817	0.0113776233047247
2.39272832870483	-1.08048951625824	-3.04670214653015	0.147785812616348	0.398847043514252	0.0112686334177852
2.38794088363647	-1.08428037166595	-3.05055737495422	0.14768460392952	0.398764550685883	0.0111018950119615
2.38270902633667	-1.08112192153931	-3.0501983165741	0.14762955904007	0.398501008749008	0.0110328961163759
2.38170886039734	-1.08136391639709	-3.04649209976196	0.147441148757935	0.39847058057785	0.0107787912711501
2.37776875495911	-1.07881426811218	-3.04124903678894	0.14736233651638	0.398348689079285	0.010650203563273
2.37550401687622	-1.07771027088165	-3.05011916160584	0.147357925772667	0.398211389780045	0.0105793932452798
2.37195181846619	-1.07920181751251	-3.04016709327698	0.147256731987	0.398040980100632	0.0103913424536586
2.36426043510437	-1.07781600952148	-3.04559063911438	0.14726747572422	0.398003190755844	0.0102789951488376
2.36176371574402	-1.08216381072998	-3.04170536994934	0.147173255681992	0.397943288087845	0.00999227445572615
2.36043477058411	-1.07939422130585	-3.04100894927979	0.147106364369392	0.397858291864395	0.00985586829483509
2.35678195953369	-1.0774222612381	-3.03678774833679	0.147026002407074	0.397782742977142	0.00958324689418077
2.35787987709045	-1.07522594928741	-3.03529024124146	0.146972492337227	0.397763073444366	0.00942208245396614
2.35883855819702	-1.07639420032501	-3.03060817718506	0.146890565752983	0.397779405117035	0.00916627794504166
2.36137771606445	-1.07683336734772	-3.03240275382996	0.146860644221306	0.397827625274658	0.00892333406955004
2.36727643013	-1.0780280828476	-3.02887272834778	0.146800547838211	0.397863954305649	0.00866869185119867
2.36414647102356	-1.07804298400879	-3.02901268005371	0.146820589900017	0.397940397262573	0.0083530368283391
2.36304998397827	-1.08073949813843	-3.04474091529846	0.146877244114876	0.398034751415253	0.00807095132768154
2.36483669281006	-1.08710598945618	-3.03556227684021	0.146808162331581	0.398127913475037	0.00775178102776408
2.36670517921448	-1.0857390165329	-3.03523302078247	0.146801054477692	0.398134708404541	0.00753680989146233
2.36544942855835	-1.08717262744904	-3.03346920013428	0.146882444620132	0.398245960474014	0.00724323140457273
2.36698651313782	-1.09393215179443	-3.03949522972107	0.146822288632393	0.398286283016205	0.00708978669717908
2.36002373695374	-1.09672212600708	-3.04156565666199	0.146830171346664	0.398285537958145	0.00686411932110786
2.36397004127502	-1.09434700012207	-3.03906345367432	0.146821200847626	0.398371785879135	0.00670101214200258
2.36891460418701	-1.08988547325134	-3.03805136680603	0.146771624684334	0.398441791534424	0.00655748369172215
2.37172365188599	-1.09246432781219	-3.03964185714722	0.146765902638435	0.398677706718445	0.00643892725929618
2.37815141677856	-1.09603083133698	-3.04037594795227	0.146832793951035	0.398788690567017	0.00624490110203624
2.38076186180115	-1.09555268287659	-3.04114842414856	0.146799340844154	0.39887210726738	0.00614183349534869
2.37535715103149	-1.10016489028931	-3.04141616821289	0.146997287869453	0.399082630872726	0.00607831683009863
2.38102602958679	-1.1073112487793	-3.04725337028503	0.146930426359177	0.399091124534607	0.00594544224441051
2.37634539604187	-1.1065913438797	-3.05179476737976	0.146999537944794	0.399193853139877	0.0058980262838304
2.37928366661072	-1.1111067533493	-3.04840302467346	0.147006183862686	0.39925017952919	0.00583951687440276
2.382572889328	-1.11343479156494	-3.05074071884155	0.146969497203827	0.399379551410675	0.00580963492393494
2.38423728942871	-1.11215364933014	-3.05239987373352	0.147094205021858	0.399427622556686	0.00579667836427689
2.38753008842468	-1.10695564746857	-3.0548791885376	0.147027850151062	0.399604767560959	0.00573387136682868
2.39528298377991	-1.10595381259918	-3.04606652259827	0.147046849131584	0.399705052375793	0.0056938249617815
2.39664363861084	-1.10575664043427	-3.05525779724121	0.147129699587822	0.39977839589119	0.00576384738087654
2.40128993988037	-1.10476720333099	-3.04780268669128	0.147109925746918	0.399979948997498	0.00575958844274282
2.40279364585876	-1.1081337928772	-3.05006694793701	0.147123947739601	0.400077551603317	0.00579761480912566
2.40042757987976	-1.1164927482605	-3.05766892433167	0.14726123213768	0.400254338979721	0.00580200739204884
2.40132260322571	-1.11463868618011	-3.05700969696045	0.147292032837868	0.400338232517242	0.00586047722026706
2.39747023582459	-1.11640441417694	-3.06006121635437	0.147311985492706	0.400355696678162	0.00592905003577471
2.39504909515381	-1.11831271648407	-3.07082200050354	0.147341817617416	0.400511085987091	0.00599385937675834
2.39623665809631	-1.11527252197266	-3.06413054466248	0.147379368543625	0.400580048561096	0.00611187983304262
2.40020322799683	-1.11305320262909	-3.06505846977234	0.147480800747871	0.400684893131256	0.00618544453755021
2.39608836174011	-1.11350774765015	-3.06438136100769	0.147544905543327	0.400760233402252	0.0063639241270721
2.39599394798279	-1.11435580253601	-3.06895995140076	0.147614642977715	0.400744050741196	0.00650361506268382
2.39985585212708	-1.11396181583405	-3.06842613220215	0.147593274712563	0.400878995656967	0.00660139275714755
2.39581298828125	-1.10806739330292	-3.06704998016357	0.147560864686966	0.400873601436615	0.00669220089912415
2.39867925643921	-1.10727119445801	-3.06510162353516	0.147680386900902	0.400908619165421	0.00683096190914512
2.39924287796021	-1.10777175426483	-3.06506323814392	0.147644340991974	0.400990813970566	0.00699407607316971
2.40422940254211	-1.10346496105194	-3.06296229362488	0.14768397808075	0.401053696870804	0.00709805730730295
2.40178370475769	-1.10096752643585	-3.06172394752502	0.147714167833328	0.401161789894104	0.00724532548338175
2.40628266334534	-1.10300981998444	-3.05842185020447	0.147701188921928	0.401189565658569	0.00732510490342975
2.40757274627686	-1.10353553295135	-3.0649585723877	0.147854000329971	0.401263207197189	0.00750356959179044
2.40468144416809	-1.10543704032898	-3.06801223754883	0.147868633270264	0.401416033506393	0.00755831832066178
2.40727567672729	-1.10887479782104	-3.07071924209595	0.147780269384384	0.40133473277092	0.00771915866062045
2.40372133255005	-1.10847783088684	-3.06874561309814	0.148031562566757	0.401277363300323	0.00773335713893175
2.40100932121277	-1.11213088035583	-3.07490015029907	0.147982373833656	0.401368618011475	0.00781514495611191
2.40048718452454	-1.1102499961853	-3.06841397285461	0.147899240255356	0.401264667510986	0.00784794986248016
2.40145707130432	-1.1129298210144	-3.06777167320251	0.147976040840149	0.401236474514008	0.00787797197699547
2.40108561515808	-1.11430430412292	-3.07494711875916	0.148004814982414	0.401367694139481	0.00793363340198994
2.40171194076538	-1.1110235452652	-3.07123184204102	0.148017048835754	0.401238203048706	0.00790619570761919
2.40255761146545	-1.11068511009216	-3.06831693649292	0.147961616516113	0.401175320148468	0.00799703691154718
2.4047429561615	-1.11410534381866	-3.07026433944702	0.14793549478054	0.401172786951065	0.00793968979269266
2.40477156639099	-1.11369431018829	-3.07445168495178	0.147913694381714	0.401191860437393	0.00800097547471523
2.40608739852905	-1.11117362976074	-3.06702876091003	0.147896304726601	0.401167064905167	0.00799096096307039
2.40645885467529	-1.11072146892548	-3.06710577011108	0.147957533597946	0.401174783706665	0.00814985390752554
2.41319942474365	-1.10954225063324	-3.06876921653748	0.147894024848938	0.401219397783279	0.00823182892054319
2.41457438468933	-1.10914528369904	-3.06500124931335	0.147890657186508	0.401164948940277	0.00836021360009909
2.41295504570007	-1.10569167137146	-3.06451940536499	0.147889956831932	0.401232421398163	0.00859548337757587
2.41601347923279	-1.1094286441803	-3.06338763237	0.147881254553795	0.401277184486389	0.00878500193357468
2.41617226600647	-1.1094274520874	-3.0699827671051	0.147895306348801	0.401234596967697	0.00900200940668583
2.41345310211182	-1.10645794868469	-3.06964135169983	0.147962123155594	0.401289492845535	0.00915324036031961
2.40724897384644	-1.11054921150208	-3.07772088050842	0.147969052195549	0.401280611753464	0.00941378157585859
2.41040515899658	-1.10559189319611	-3.07736873626709	0.147987991571426	0.401163876056671	0.0096580944955349
2.4102201461792	-1.10393106937408	-3.07064819335938	0.148038402199745	0.401194483041763	0.0099503081291914
2.40767860412598	-1.10387682914734	-3.07521152496338	0.147989302873611	0.401236981153488	0.0101721212267876
2.40483903884888	-1.09997069835663	-3.07057499885559	0.147938206791878	0.401142954826355	0.0104565108194947
2.39810013771057	-1.09591913223267	-3.0710334777832	0.147938922047615	0.401039302349091	0.0107699567452073
2.40030312538147	-1.08998620510101	-3.06789612770081	0.147801607847214	0.401021808385849	0.0110702021047473
2.40081310272217	-1.08170115947723	-3.07129049301147	0.147700741887093	0.400940865278244	0.0115011101588607
2.40304017066956	-1.07824659347534	-3.0652186870575	0.147750571370125	0.401015967130661	0.0118320668116212
2.40153861045837	-1.07744920253754	-3.06916785240173	0.147636458277702	0.400971233844757	0.0121894693002105
2.39721894264221	-1.07189953327179	-3.06333136558533	0.147680416703224	0.400883406400681	0.012481015175581
2.39650702476501	-1.0723649263382	-3.07312774658203	0.147655874490738	0.40093594789505	0.0128190824761987
2.3878173828125	-1.06943798065186	-3.06594944000244	0.14757776260376	0.400749057531357	0.0130027560517192
2.37776350975037	-1.06580257415771	-3.06926321983337	0.147632718086243	0.400723874568939	0.0134133910760283
2.37641501426697	-1.06063497066498	-3.06598234176636	0.147481754422188	0.400623708963394	0.0137789733707905
2.37842154502869	-1.04972910881042	-3.06334781646729	0.147236421704292	0.400592654943466	0.0143574364483356
2.37744736671448	-1.04061448574066	-3.06395292282104	0.14704330265522	0.400576412677765	0.0148848732933402
2.38339352607727	-1.03583145141602	-3.06255030632019	0.146788969635963	0.400552660226822	0.0152843026444316
2.38449954986572	-1.02777814865112	-3.0557701587677	0.14659982919693	0.400499194860458	0.0155772734433413
2.38322424888611	-1.02692842483521	-3.05783319473267	0.146396160125732	0.400400668382645	0.0156804509460926
2.38140892982483	-1.03082847595215	-3.05733227729797	0.146346062421799	0.400258392095566	0.015649838373065
2.37070989608765	-1.02841913700104	-3.05758047103882	0.146281287074089	0.400202512741089	0.0155024193227291
2.36558866500854	-1.03111565113068	-3.05749988555908	0.146221876144409	0.400168299674988	0.0152657683938742
2.36148977279663	-1.03103911876678	-3.0542163848877	0.146135225892067	0.400056660175323	0.0150685217231512
2.34752488136292	-1.03019511699677	-3.0628719329834	0.146115228533745	0.399959832429886	0.0148485358804464
2.34359908103943	-1.02519857883453	-3.05679368972778	0.145971894264221	0.400007575750351	0.0146685345098376
2.34180474281311	-1.01913475990295	-3.05726742744446	0.145777925848961	0.399967223405838	0.0147414421662688
2.33993792533875	-1.01426935195923	-3.05143547058105	0.145632222294807	0.400003641843796	0.0148978196084499
2.33758330345154	-1.01021778583527	-3.05123543739319	0.145374059677124	0.400021493434906	0.0152494944632053
2.33917784690857	-1.00284194946289	-3.04986548423767	0.144969075918198	0.400138944387436	0.0154870795086026
2.34423398971558	-0.997306704521179	-3.04831576347351	0.144578218460083	0.400086641311646	0.0157429985702038
2.34819459915161	-0.994591414928436	-3.05137205123901	0.144378423690796	0.400070697069168	0.0158126521855593
2.34814643859863	-0.998746991157532	-3.04538226127625	0.144126683473587	0.399918586015701	0.0156028494238853
2.34412789344788	-0.995477080345154	-3.04396152496338	0.144040569663048	0.399942606687546	0.0153105286881328
2.33947968482971	-1.00269460678101	-3.04290461540222	0.144006699323654	0.399842500686646	0.0147954048588872
2.33623147010803	-1.00799918174744	-3.05295825004578	0.143945574760437	0.399854332208633	0.014302191324532
2.32847905158997	-1.00987184047699	-3.04946565628052	0.143929332494736	0.399802148342133	0.0137294139713049
2.32042145729065	-1.01373183727264	-3.04989004135132	0.143832728266716	0.39986315369606	0.0133440839126706
2.31027936935425	-1.01603257656097	-3.04646492004395	0.14375975728035	0.3996961414814	0.013004569336772
2.31009531021118	-1.01140236854553	-3.05121374130249	0.143588721752167	0.399787545204163	0.0129059087485075
2.30417442321777	-1.00539672374725	-3.04417419433594	0.14334063231945	0.399774253368378	0.0129089336842299
2.30326795578003	-1.0025018453598	-3.04945111274719	0.143187165260315	0.399783104658127	0.0130615420639515
2.30143260955811	-1.00038349628448	-3.04327702522278	0.143086194992065	0.399903446435928	0.0131307551637292
2.301682472229	-0.997650504112244	-3.04537606239319	0.143006652593613	0.399902939796448	0.0131490901112556
2.30201816558838	-0.994207501411438	-3.04477405548096	0.142893195152283	0.399970948696136	0.0130806285887957
2.30196166038513	-0.992239952087402	-3.03975939750671	0.142881155014038	0.400069147348404	0.0129908276721835
2.30038690567017	-0.990290105342865	-3.04546880722046	0.142958536744118	0.400165885686874	0.0129226064309478
2.300940990448	-0.992513000965118	-3.04520201683044	0.142861425876617	0.400274127721787	0.0126865953207016
2.29785490036011	-0.991731703281403	-3.04085421562195	0.142875403165817	0.400263041257858	0.0125593226402998
2.29595303535461	-0.991642475128174	-3.04170536994934	0.142932742834091	0.400379329919815	0.0123959695920348
2.29312205314636	-0.997448086738586	-3.04759120941162	0.142983764410019	0.400506794452667	0.0123811475932598
2.28506684303284	-0.995250463485718	-3.05073261260986	0.14292998611927	0.4005446434021	0.012506578117609
2.28237342834473	-0.996220350265503	-3.054692029953	0.142929971218109	0.400607138872147	0.0127091854810715
2.28460502624512	-0.986714005470276	-3.04911780357361	0.142845556139946	0.400582700967789	0.0129923634231091
2.28247022628784	-0.983546197414398	-3.05184698104858	0.142796948552132	0.400721371173859	0.0131708299741149
2.28678703308105	-0.982415974140167	-3.05306553840637	0.142642945051193	0.40082198381424	0.0133370673283935
2.29360175132751	-0.978247463703156	-3.05016398429871	0.142585918307304	0.40087702870369	0.0133498935028911
2.28990817070007	-0.976709008216858	-3.05053067207336	0.142561942338943	0.400952965021133	0.0133517235517502
2.2918746471405	-0.97919362783432	-3.04637718200684	0.142558455467224	0.400995016098022	0.0132299549877644
2.29563593864441	-0.983035206794739	-3.0477077960968	0.142556563019753	0.401019334793091	0.0131751820445061
2.29420638084412	-0.983451247215271	-3.05432772636414	0.142574146389961	0.401154518127441	0.0129839535802603
2.29012751579285	-0.987824261188507	-3.0578076839447	0.142588004469872	0.401136666536331	0.0128444163128734
2.28637385368347	-0.988163352012634	-3.05667614936829	0.142766207456589	0.401151478290558	0.0126279024407268
2.28219413757324	-0.988977909088135	-3.05654978752136	0.14269557595253	0.401270866394043	0.0126062268391252
2.28311467170715	-0.988241374492645	-3.06132674217224	0.142707481980324	0.401357054710388	0.0125663112848997
2.28004789352417	-0.98678058385849	-3.06171727180481	0.142709821462631	0.401486039161682	0.0125658148899674
2.27902674674988	-0.983046531677246	-3.06115221977234	0.142657950520515	0.401519685983658	0.0126755079254508
2.27161002159119	-0.985550761222839	-3.06065630912781	0.142806112766266	0.401572585105896	0.0127060804516077
2.27252221107483	-0.982746005058289	-3.06522607803345	0.142757281661034	0.401642233133316	0.012819086201489
2.27259039878845	-0.984559953212738	-3.06230711936951	0.142715603113174	0.401696383953094	0.012701409868896
2.26913118362427	-0.983779311180115	-3.05811357498169	0.142839103937149	0.401825338602066	0.0126687940210104
2.27055668830872	-0.983808875083923	-3.07027459144592	0.142885819077492	0.401925951242447	0.012558420188725
2.26992154121399	-0.980771064758301	-3.06445264816284	0.142819061875343	0.401951432228088	0.012410394847393
2.27290487289429	-0.979482650756836	-3.06069397926331	0.142948418855667	0.402014195919037	0.0122959101572633
2.27726793289185	-0.983214318752289	-3.06180024147034	0.142966076731682	0.402176171541214	0.0120798107236624
2.27752637863159	-0.979434251785278	-3.06024765968323	0.143018931150436	0.402285784482956	0.0120310392230749
2.27509355545044	-0.982995390892029	-3.06380152702332	0.1431605219841	0.402428090572357	0.0119259105995297
2.27677655220032	-0.99069344997406	-3.06854701042175	0.14317487180233	0.40257665514946	0.0119637092575431
2.27894020080566	-0.988982796669006	-3.06460523605347	0.143264070153236	0.402751326560974	0.0119501892477274
2.27099347114563	-0.990499258041382	-3.0777587890625	0.143459990620613	0.402957022190094	0.0120329866185784
2.27297067642212	-0.996305644512177	-3.07219362258911	0.14348541200161	0.402900338172913	0.0120010487735271
2.27145910263062	-0.99469119310379	-3.07808136940002	0.143555149435997	0.403111189603806	0.0121064018458128
2.27191162109375	-0.992244482040405	-3.0733482837677	0.14356791973114	0.403199702501297	0.0121644018217921
2.27899861335754	-0.985556900501251	-3.07302284240723	0.143639996647835	0.403397917747498	0.0122745111584663
2.28438019752502	-0.985469996929169	-3.07217144966125	0.143780618906021	0.403596878051758	0.0123987169936299
2.28230476379395	-0.988433301448822	-3.07626891136169	0.143791988492012	0.403778225183487	0.0124589940533042
2.28478932380676	-0.98794949054718	-3.07827615737915	0.143927440047264	0.403855413198471	0.0125115942209959
2.28348469734192	-0.990815341472626	-3.0815007686615	0.144070491194725	0.404074132442474	0.0126785524189472
2.28038716316223	-0.995018482208252	-3.08456110954285	0.144094169139862	0.404180258512497	0.0127053717151284
2.27931714057922	-0.99720174074173	-3.0912618637085	0.14425727725029	0.404260039329529	0.0128809390589595
2.27440500259399	-0.993700206279755	-3.08963537216187	0.144302323460579	0.40444204211235	0.0129835493862629
2.27602577209473	-0.988378942012787	-3.08156776428223	0.144255176186562	0.404470056295395	0.013158624060452
2.27566862106323	-0.987479269504547	-3.08869624137878	0.144370540976524	0.404590994119644	0.0133478594943881
2.27946448326111	-0.987046480178833	-3.08773636817932	0.144419625401497	0.404754757881165	0.013487795367837
2.27935004234314	-0.981414794921875	-3.09069228172302	0.144438937306404	0.404906213283539	0.0137588707730174
2.27897810935974	-0.979718565940857	-3.08996224403381	0.144576951861382	0.404991269111633	0.0139331799000502
2.27537059783936	-0.982211709022522	-3.09339165687561	0.144595414400101	0.405224233865738	0.0141709232702851
2.27699875831604	-0.982234477996826	-3.09238052368164	0.144711807370186	0.405232936143875	0.0143916225060821
2.26533389091492	-0.981907546520233	-3.1020495891571	0.144768446683884	0.40535095334053	0.0145981227979064
2.26521301269531	-0.979223012924194	-3.09127569198608	0.144805744290352	0.405277848243713	0.0147293908521533
2.26321196556091	-0.972862720489502	-3.09806275367737	0.144796207547188	0.405445963144302	0.0149844074621797
2.26477909088135	-0.970789670944214	-3.09447932243347	0.144762247800827	0.4054214656353	0.0151402354240417
2.26554584503174	-0.963787376880646	-3.09882616996765	0.144852370023727	0.40560245513916	0.0153973801061511
2.26088666915894	-0.962334930896759	-3.09717059135437	0.144844740629196	0.405737906694412	0.0156396590173244
2.26083326339722	-0.96184241771698	-3.10082626342773	0.144821718335152	0.405794709920883	0.0159480255097151
2.25798225402832	-0.961741983890533	-3.0974702835083	0.144968450069427	0.405752956867218	0.0161420088261366
2.25089764595032	-0.958812773227692	-3.10328102111816	0.144958347082138	0.405847311019897	0.0163964368402958
2.24491453170776	-0.960237085819244	-3.09827876091003	0.144939213991165	0.405812859535217	0.0165391881018877
2.24403381347656	-0.955490350723267	-3.10261464118958	0.144975870847702	0.405847072601318	0.0167422667145729
2.24948334693909	-0.945168793201447	-3.1006715297699	0.144846946001053	0.405915826559067	0.016861330717802
2.24838423728943	-0.946525037288666	-3.10033464431763	0.144846618175507	0.406051099300385	0.0170809105038643
2.24933242797852	-0.950064837932587	-3.10591745376587	0.144827127456665	0.406110256910324	0.0171724576503038
2.24274873733521	-0.949609458446503	-3.10974645614624	0.144888907670975	0.406090289354324	0.0173398423939943
2.23557758331299	-0.950827836990356	-3.10639953613281	0.144882410764694	0.40610533952713	0.0173473265022039
2.23868298530579	-0.951316118240356	-3.10368847846985	0.144723385572433	0.406055748462677	0.0173880737274885
2.23916697502136	-0.94060742855072	-3.10013508796692	0.144651398062706	0.405971139669418	0.0174387954175472
2.24264621734619	-0.939455568790436	-3.09820103645325	0.144597589969635	0.406051993370056	0.0174523312598467
2.2471878528595	-0.934952795505524	-3.09973120689392	0.144549816846848	0.406110167503357	0.0174984224140644
2.24501323699951	-0.937416255474091	-3.10384559631348	0.144430547952652	0.406127274036407	0.0174865014851093
2.24336981773376	-0.94561243057251	-3.10221838951111	0.144420802593231	0.406012386083603	0.0174658838659525
2.23809242248535	-0.94538551568985	-3.10291862487793	0.144403085112572	0.405931830406189	0.0173650830984116
2.23690319061279	-0.948427677154541	-3.10016584396362	0.144243136048317	0.405847311019897	0.017188236117363
2.23347187042236	-0.945077478885651	-3.09705591201782	0.144228830933571	0.405719131231308	0.0169579088687897
2.23612833023071	-0.946111798286438	-3.0955536365509	0.144164830446243	0.405820101499558	0.0167434774339199
2.23273229598999	-0.94740629196167	-3.09761381149292	0.144066408276558	0.405817419290543	0.0165162477642298
2.23465514183044	-0.945347964763641	-3.09704089164734	0.144039154052734	0.405779629945755	0.0163263101130724
2.23869204521179	-0.944387972354889	-3.09375047683716	0.144080460071564	0.40582337975502	0.0161311831325293
2.23615765571594	-0.949072241783142	-3.10078835487366	0.144029766321182	0.405972570180893	0.015997065231204
2.23165917396545	-0.958131849765778	-3.10185098648071	0.144008800387383	0.405955135822296	0.0158135071396828
2.22753882408142	-0.954860329627991	-3.09854865074158	0.143900647759438	0.405798316001892	0.0156683064997196
2.22831654548645	-0.95193338394165	-3.09613227844238	0.143905788660049	0.405891627073288	0.0155862858518958
2.23807859420776	-0.951189935207367	-3.09356021881104	0.143867000937462	0.406029880046844	0.0154928611591458
2.2372043132782	-0.953954458236694	-3.09402751922607	0.143836960196495	0.405962586402893	0.0154004618525505
2.23170185089111	-0.957732677459717	-3.10276556015015	0.143894195556641	0.406056046485901	0.0153387719765306
2.23602247238159	-0.960347712039948	-3.10324573516846	0.143868938088417	0.406001538038254	0.0152990641072392
2.22900748252869	-0.961173593997955	-3.10439586639404	0.143822357058525	0.405943632125854	0.0152930226176977
2.22706866264343	-0.965685665607452	-3.10027146339417	0.143758624792099	0.405914604663849	0.0152160776779056
2.23369717597961	-0.961802363395691	-3.09937381744385	0.143728271126747	0.405849456787109	0.0151952477172017
2.23731994628906	-0.961253046989441	-3.0991632938385	0.143759846687317	0.405929774045944	0.0152507685124874
2.24038696289063	-0.960427343845367	-3.08884119987488	0.143696337938309	0.40588304400444	0.0153003949671984
2.24235558509827	-0.96114194393158	-3.09393978118896	0.143762663006783	0.405845642089844	0.0153931835666299
2.2428297996521	-0.962115824222565	-3.09995794296265	0.143769830465317	0.406046092510223	0.0156798101961613
2.2441680431366	-0.966251611709595	-3.10118198394775	0.143711239099503	0.406014233827591	0.015817653387785
2.23994302749634	-0.966374635696411	-3.10522842407227	0.143861129879951	0.405951976776123	0.0160681642591953
2.2395031452179	-0.96679699420929	-3.09979343414307	0.143836051225662	0.40593758225441	0.0162807125598192
2.23682403564453	-0.962624251842499	-3.10421323776245	0.143823385238647	0.405800014734268	0.0165499188005924
2.24460649490356	-0.960611402988434	-3.09790873527527	0.143779262900352	0.405872166156769	0.0167033709585667
2.24915194511414	-0.95450234413147	-3.09660458564758	0.143809840083122	0.405860334634781	0.0170483682304621
2.24517607688904	-0.958543360233307	-3.09750843048096	0.143860593438148	0.405953168869019	0.0172720421105623
2.24965524673462	-0.959674656391144	-3.10575437545776	0.14380556344986	0.405926436185837	0.0175209883600473
2.24844646453857	-0.95800518989563	-3.09635925292969	0.143868997693062	0.405843019485474	0.0177431926131248
2.24023962020874	-0.959291338920593	-3.10531854629517	0.14389568567276	0.405791699886322	0.0180223193019629
2.242112159729	-0.959029078483582	-3.09882783889771	0.143928378820419	0.405667126178741	0.0181458443403244
2.24303412437439	-0.950836002826691	-3.09789490699768	0.143818929791451	0.405675321817398	0.0184271913021803
2.25111317634583	-0.951870262622833	-3.09511041641235	0.143766283988953	0.405545353889465	0.0186564028263092
2.24682950973511	-0.948598206043243	-3.10018515586853	0.143866792321205	0.4056176841259	0.0189327411353588
2.24492454528809	-0.952103972434998	-3.10279726982117	0.143828704953194	0.405613869428635	0.0191416945308447
2.24407577514648	-0.952354550361633	-3.10400152206421	0.143858268857002	0.405443280935287	0.0194077882915735
2.23866295814514	-0.95175963640213	-3.10374760627747	0.143856167793274	0.405409157276154	0.0195635333657265
2.24065232276917	-0.9460688829422	-3.09746432304382	0.143678650259972	0.405241370201111	0.0198017191141844
2.2418360710144	-0.941883265972137	-3.09445977210999	0.143739193677902	0.405134558677673	0.0199365951120853
2.24219226837158	-0.939736187458038	-3.09525203704834	0.14371258020401	0.405149608850479	0.0201721843332052
2.24764609336853	-0.938233375549316	-3.0901951789856	0.143612936139107	0.405069231987	0.020305834710598
2.24672985076904	-0.938170850276947	-3.09360194206238	0.143623679876328	0.405120760202408	0.0204785950481892
2.246009349823	-0.943820357322693	-3.09319424629211	0.143628314137459	0.404992014169693	0.0205714609473944
2.23685431480408	-0.943950355052948	-3.10045075416565	0.143640458583832	0.404781848192215	0.0206895433366299
2.23754000663757	-0.943742573261261	-3.09688663482666	0.143578946590424	0.404636710882187	0.0207907166332006
2.238450050354	-0.941234350204468	-3.09450316429138	0.143383160233498	0.404557049274445	0.0209096241742373
2.24106335639954	-0.936511874198914	-3.09229826927185	0.14331790804863	0.404438227415085	0.0210287775844336
2.24381709098816	-0.935962378978729	-3.08688902854919	0.143244415521622	0.404332906007767	0.0210803225636482
2.25248670578003	-0.932360947132111	-3.08362650871277	0.143163442611694	0.404319018125534	0.0212151743471622
2.25027465820313	-0.935766339302063	-3.08387756347656	0.143058344721794	0.404210925102234	0.0212286468595266
2.25219559669495	-0.93908828496933	-3.08552098274231	0.143096253275871	0.404019206762314	0.0213116612285376
2.24474668502808	-0.93890392780304	-3.08830571174622	0.143016591668129	0.403904855251312	0.0213607251644135
2.2440025806427	-0.940779626369476	-3.08101272583008	0.142796829342842	0.403694629669189	0.0212230253964663
2.24513173103333	-0.937791585922241	-3.07809042930603	0.142765656113625	0.403452634811401	0.0212319362908602
2.24612641334534	-0.93860137462616	-3.07780361175537	0.142617613077164	0.403399705886841	0.021198058500886
2.25228691101074	-0.934790253639221	-3.0771918296814	0.142459571361542	0.403285354375839	0.0212025437504053
2.25253653526306	-0.939373314380646	-3.07680487632751	0.142498597502708	0.403217196464539	0.0211444795131683
2.25330924987793	-0.942270278930664	-3.07644248008728	0.142382189631462	0.403175801038742	0.0211552996188402
2.24889874458313	-0.943483710289001	-3.07752990722656	0.142317861318588	0.40293675661087	0.0210676230490208
2.24889874458313	-0.944675981998444	-3.07540273666382	0.142190098762512	0.402757495641708	0.0209790710359812
2.25036549568176	-0.938399910926819	-3.07231950759888	0.142032325267792	0.402579993009567	0.020901070907712
2.2504198551178	-0.940597057342529	-3.07351517677307	0.141880050301552	0.402530401945114	0.0208449065685272
2.25725030899048	-0.94187206029892	-3.07040739059448	0.141726315021515	0.40245646238327	0.020724406465888
2.26366329193115	-0.93828022480011	-3.06699109077454	0.1416395008564	0.402330070734024	0.0206292010843754
2.2589750289917	-0.941148161888123	-3.07045841217041	0.141620114445686	0.402343928813934	0.0206584203988314
2.2619035243988	-0.949901282787323	-3.06552839279175	0.141506373882294	0.402272820472717	0.0205091685056686
2.25665593147278	-0.950998246669769	-3.06993412971497	0.141448259353638	0.402209967374802	0.0204733684659004
2.25830602645874	-0.953297138214111	-3.06766533851624	0.141343235969543	0.402110189199448	0.0203335415571928
2.25923490524292	-0.959190964698792	-3.06693196296692	0.141194999217987	0.402002334594727	0.0202466323971748
2.26114988327026	-0.954794228076935	-3.06666159629822	0.141187161207199	0.401884078979492	0.0200452115386724
2.26852679252625	-0.950821042060852	-3.0597128868103	0.140982791781425	0.401798844337463	0.0199650432914495
2.27619242668152	-0.954815030097961	-3.05856418609619	0.140910089015961	0.401884615421295	0.0198254510760307
2.27732062339783	-0.959592282772064	-3.06412720680237	0.140916392207146	0.401930838823318	0.0197677724063396
2.27995324134827	-0.962378323078156	-3.05867218971252	0.140807881951332	0.401856273412704	0.019606813788414
2.27658343315125	-0.96627402305603	-3.06249403953552	0.140870854258537	0.401805609464645	0.0195899251848459
2.27544045448303	-0.969946324825287	-3.06659579277039	0.140817224979401	0.401778280735016	0.0194637048989534
2.27667951583862	-0.972167551517487	-3.06159448623657	0.140709891915321	0.401760965585709	0.0194380898028612
2.27896022796631	-0.972544968128204	-3.06061911582947	0.140669971704483	0.401719778776169	0.0193617921322584
2.28554701805115	-0.967245995998383	-3.06519651412964	0.140607014298439	0.401804834604263	0.0193880498409271
2.28734350204468	-0.965750873088837	-3.05861520767212	0.140589401125908	0.401843190193176	0.0193693339824677
2.29405474662781	-0.972382843494415	-3.06473660469055	0.140610620379448	0.401957750320435	0.0194131601601839
2.29845309257507	-0.973592400550842	-3.06052708625793	0.140622675418854	0.402013331651688	0.0193897895514965
2.29705476760864	-0.97454309463501	-3.0662043094635	0.140556856989861	0.402064979076386	0.0193870607763529
2.29431176185608	-0.977852344512939	-3.06928205490112	0.140643373131752	0.402183949947357	0.0194578412920237
2.30097007751465	-0.978681802749634	-3.06851625442505	0.14064247906208	0.402100503444672	0.0194595996290445
2.29583525657654	-0.980877995491028	-3.07451701164246	0.140587672591209	0.402081668376923	0.019500158727169
2.2962646484375	-0.981043040752411	-3.06599497795105	0.140595495700836	0.402069598436356	0.0194791797548532
2.30206060409546	-0.976011455059052	-3.06548690795898	0.140635147690773	0.402156442403793	0.0195236671715975
2.31048178672791	-0.977835118770599	-3.06048703193665	0.140471249818802	0.402235865592957	0.0195302590727806
2.31473708152771	-0.979828298091888	-3.06149435043335	0.140597999095917	0.402305006980896	0.0195061638951302
2.30927610397339	-0.987773001194	-3.07133007049561	0.140654891729355	0.402342230081558	0.0195431523025036
2.3110203742981	-0.991237938404083	-3.0653133392334	0.140549510717392	0.402298390865326	0.0194682292640209
2.312016248703	-0.98875504732132	-3.06425261497498	0.140654072165489	0.402247428894043	0.0194146651774645
2.31199765205383	-0.988638997077942	-3.06856775283813	0.140592753887177	0.402317643165588	0.0193358827382326
2.31848192214966	-0.986199796199799	-3.06324172019959	0.140530034899712	0.402321130037308	0.0193802732974291
2.32322382926941	-0.985068798065186	-3.06446361541748	0.1405910551548	0.402419030666351	0.0193534232676029
2.33027195930481	-0.98884105682373	-3.06474685668945	0.140575394034386	0.402501434087753	0.01930196210742
2.32775473594666	-0.988509774208069	-3.06275486946106	0.14062725007534	0.402536302804947	0.0193607769906521
2.32848501205444	-0.995691776275635	-3.06437468528748	0.140635639429092	0.402631878852844	0.0193332377821207
2.3279275894165	-0.995803654193878	-3.06980443000793	0.140671968460083	0.402595341205597	0.0192916635423899
2.32529973983765	-0.999705135822296	-3.07275533676147	0.140691116452217	0.402621209621429	0.0192518047988415
2.32365751266479	-1.00204336643219	-3.07051086425781	0.140623986721039	0.402638882398605	0.0192372165620327
2.33041715621948	-1.00155007839203	-3.06641411781311	0.140635475516319	0.402612656354904	0.0191834270954132
2.33193922042847	-1.00313997268677	-3.07263803482056	0.1406040340662	0.402678906917572	0.019133297726512
2.33789992332459	-1.00308179855347	-3.069420337677	0.140625357627869	0.402680903673172	0.0190493408590555
2.34450578689575	-0.998768329620361	-3.07232904434204	0.140651449561119	0.402782589197159	0.0190845690667629
2.34687638282776	-1.00025010108948	-3.06987857818604	0.140673786401749	0.402959704399109	0.0189866796135902
2.3479688167572	-1.0069934129715	-3.06813025474548	0.14075580239296	0.402907371520996	0.0189972706139088
2.3456175327301	-1.01199388504028	-3.07103419303894	0.140848204493523	0.402982980012894	0.0190248601138592
2.34434723854065	-1.01181149482727	-3.07421374320984	0.140876770019531	0.40306830406189	0.0190449971705675
2.34386014938354	-1.01349472999573	-3.07035827636719	0.1408681422472	0.402997612953186	0.0190234966576099
2.34173369407654	-1.01270353794098	-3.07338976860046	0.140964537858963	0.403066843748093	0.0190375484526157
2.34541940689087	-1.00955379009247	-3.07677984237671	0.140849173069	0.403068780899048	0.019069341942668
2.35120058059692	-1.00758922100067	-3.06718158721924	0.140891000628471	0.403093308210373	0.0191620867699385
2.35574460029602	-1.00985395908356	-3.07065892219543	0.140966802835464	0.403267174959183	0.0191657617688179
2.35632562637329	-1.01119446754456	-3.06707382202148	0.140990108251572	0.403313755989075	0.0192903578281403
2.34968519210815	-1.01295280456543	-3.08069562911987	0.141170218586922	0.403336703777313	0.0193705279380083
2.35038042068481	-1.01757907867432	-3.07793974876404	0.141114845871925	0.403293013572693	0.0194318387657404
2.34925985336304	-1.0110502243042	-3.07722425460815	0.141188204288483	0.403232336044312	0.0194568652659655
2.34986329078674	-1.01389789581299	-3.07636165618896	0.141145393252373	0.403268098831177	0.0195660218596458
2.35570740699768	-1.00853538513184	-3.07276272773743	0.141197144985199	0.403281182050705	0.0197097044438124
2.35833692550659	-1.00523388385773	-3.07275223731995	0.141208201646805	0.403309285640717	0.0197960902005434
2.35776519775391	-1.00634121894836	-3.07439684867859	0.141178876161575	0.403358042240143	0.0199704729020596
2.36307334899902	-1.00567483901978	-3.0701642036438	0.14123560488224	0.403320372104645	0.02004649117589
2.36023831367493	-1.00373613834381	-3.07280564308167	0.141244977712631	0.403357595205307	0.0201549548655748
2.35805869102478	-1.01001620292664	-3.07648468017578	0.141260802745819	0.403359532356262	0.0201899204403162
2.3561794757843	-1.01039385795593	-3.07689332962036	0.14134056866169	0.403198808431625	0.0202580112963915
2.34850192070007	-1.00924110412598	-3.07877898216248	0.141378432512283	0.403121918439865	0.0202563107013702
2.34897971153259	-1.00725495815277	-3.07740187644959	0.141292497515678	0.403039067983627	0.0203183591365814
2.35008883476257	-1.0054407119751	-3.06851816177368	0.141296491026878	0.402906715869904	0.020297521725297
2.35228371620178	-1.0004004240036	-3.07150602340698	0.141274392604828	0.402955710887909	0.0203757453709841
2.35473370552063	-0.998626589775085	-3.06310296058655	0.141243621706963	0.402959227561951	0.020452493801713
2.34799838066101	-1.00452446937561	-3.07274317741394	0.141291290521622	0.402953654527664	0.0204880516976118
2.34503316879272	-1.00386118888855	-3.07485222816467	0.14125844836235	0.402730017900467	0.0205004774034023
2.33847761154175	-1.00233256816864	-3.07583951950073	0.141331776976585	0.402669668197632	0.0205766540020704
2.34187698364258	-0.999825417995453	-3.06656622886658	0.141228020191193	0.402560591697693	0.0204795822501183
2.3449375629425	-0.992700636386871	-3.06994366645813	0.141058817505836	0.402531772851944	0.020537706092
2.3401620388031	-0.991789221763611	-3.06218266487122	0.14112676680088	0.402447491884232	0.0204343628138304
2.34653759002686	-0.993858873844147	-3.07016253471375	0.14109069108963	0.402493119239807	0.0203932225704193
2.34361624717712	-0.99669086933136	-3.06928396224976	0.141097068786621	0.402551919221878	0.0203334279358387
2.33461403846741	-0.999060750007629	-3.07417440414429	0.141024142503738	0.402458608150482	0.0201900266110897
2.33472180366516	-0.99740082025528	-3.06571483612061	0.141167998313904	0.402257472276688	0.0200937148183584
2.32758951187134	-0.996010184288025	-3.07220244407654	0.14097760617733	0.402222514152527	0.0200254321098328
2.33520412445068	-0.991219997406006	-3.05612111091614	0.140841037034988	0.402056455612183	0.0197929814457893
2.33325529098511	-0.988651812076569	-3.06512713432312	0.140888944268227	0.402166366577148	0.0198096912354231
2.33296084403992	-0.988836646080017	-3.05731248855591	0.140808254480362	0.402101457118988	0.0196768213063478
2.33567833900452	-0.992092072963715	-3.06266808509827	0.140713095664978	0.402033150196075	0.0196000766009092
2.329261302948	-0.998146176338196	-3.0713312625885	0.140792205929756	0.401974201202393	0.0194206330925226
2.32632040977478	-0.998028159141541	-3.06254696846008	0.140659511089325	0.401933312416077	0.0193181335926056
2.32394909858704	-0.999536037445068	-3.0613956451416	0.140618488192558	0.40182489156723	0.0191514920443296
2.32383728027344	-1.00004076957703	-3.06460475921631	0.140557333827019	0.401721030473709	0.0189441181719303
2.32464647293091	-0.996338427066803	-3.06141805648804	0.14044588804245	0.401572018861771	0.0187630746513605
2.32438850402832	-0.995458841323853	-3.05945062637329	0.140406727790833	0.40161007642746	0.0186030510812998
2.33153605461121	-0.996438086032867	-3.05417346954346	0.140307366847992	0.401680439710617	0.0183623526245356
2.3339946269989	-0.992763817310333	-3.05710673332214	0.140300437808037	0.401684105396271	0.018143666908145
2.32568573951721	-1.0009458065033	-3.0583074092865	0.140404611825943	0.401800036430359	0.0180582422763109
2.32999420166016	-1.00687181949615	-3.05973720550537	0.140351369976997	0.401721090078354	0.0178802870213985
2.32286763191223	-1.0049079656601	-3.0636248588562	0.140298098325729	0.401667833328247	0.0177714340388775
2.32291769981384	-1.00551474094391	-3.05523729324341	0.140324726700783	0.401608824729919	0.0176559574902058
2.32061743736267	-1.00604784488678	-3.05997753143311	0.140287816524506	0.401734501123428	0.0175514239817858
2.32005286216736	-1.00343370437622	-3.05944275856018	0.140279710292816	0.401835948228836	0.0174752566963434
2.32442903518677	-0.9985631108284	-3.05696535110474	0.140206545591354	0.401844263076782	0.017470195889473
2.33250856399536	-0.999071836471558	-3.05782890319824	0.140363171696663	0.402033656835556	0.0174537468701601
2.33131408691406	-1.00487995147705	-3.06161856651306	0.140316158533096	0.402187079191208	0.017523443326354
2.33237624168396	-1.00468671321869	-3.05995750427246	0.140346392989159	0.402277290821075	0.0175072979182005
2.32711911201477	-1.00705575942993	-3.06484174728394	0.140454560518265	0.402327299118042	0.0175120830535889
2.324782371521	-1.00998020172119	-3.0627543926239	0.140508472919464	0.402422785758972	0.0174257159233093
2.32778930664063	-1.00622057914734	-3.06484603881836	0.140451401472092	0.402490466833115	0.0175001416355371
2.3288414478302	-1.00588190555573	-3.06476712226868	0.140530496835709	0.40264493227005	0.0174420550465584
2.3346471786499	-1.0014568567276	-3.06266164779663	0.140570551156998	0.402703315019608	0.0175595097243786
2.33819079399109	-1.00235748291016	-3.06313347816467	0.140621393918991	0.402787983417511	0.017572907730937
2.34205389022827	-1.0059974193573	-3.06890368461609	0.140687495470047	0.403047204017639	0.0177488662302494
2.33984279632568	-1.00745129585266	-3.06853461265564	0.140771359205246	0.40310201048851	0.0177059769630432
2.3330352306366	-1.0104912519455	-3.07251977920532	0.14084792137146	0.403060227632523	0.017883138731122
2.33470940589905	-1.00853145122528	-3.06896877288818	0.140857622027397	0.403063982725143	0.0178650468587875
2.33961820602417	-1.00329172611237	-3.07260131835938	0.140859678387642	0.403160095214844	0.017982255667448
2.34728860855103	-1.0027756690979	-3.06104826927185	0.140846565365791	0.403221786022186	0.0180572420358658
2.34806847572327	-0.999384224414825	-3.07498478889465	0.140968173742294	0.403369635343552	0.0181507170200348
2.34741473197937	-1.00166928768158	-3.07485032081604	0.14094652235508	0.403452813625336	0.0181937124580145
2.34848976135254	-1.00169813632965	-3.07176494598389	0.140998482704163	0.403445422649384	0.0183127578347921
2.34385704994202	-1.00903451442719	-3.0768346786499	0.141168043017387	0.40345698595047	0.0183262303471565
2.34245443344116	-1.00581395626068	-3.08180832862854	0.141119748353958	0.403499960899353	0.0184432901442051
2.34129977226257	-1.00790405273438	-3.07423138618469	0.141084805130959	0.403448104858398	0.0184549149125814
2.3398768901825	-1.0024174451828	-3.07819724082947	0.141241446137428	0.403396755456924	0.018540458753705
2.34931588172913	-0.995615720748901	-3.06642246246338	0.141069367527962	0.403506875038147	0.0186148192733526
2.34481859207153	-0.998812794685364	-3.07996964454651	0.141169771552086	0.403618454933167	0.0186870917677879
2.34669065475464	-1.0012069940567	-3.07646870613098	0.141183689236641	0.403609842061996	0.018747616559267
2.33636355400085	-1.00059199333191	-3.07734632492065	0.141231939196587	0.403618693351746	0.0188255608081818
2.33413791656494	-1.00306522846222	-3.07667207717896	0.141288176178932	0.403432011604309	0.0188594441860914
2.33722853660584	-0.994867324829102	-3.07599902153015	0.141167789697647	0.403388381004334	0.0189572367817163
2.33974742889404	-0.9893559217453	-3.06799697875977	0.141193047165871	0.403455287218094	0.0189666729420424
2.33931541442871	-0.994522094726563	-3.07935619354248	0.141248419880867	0.403453141450882	0.0190834272652864
2.32900094985962	-0.995215535163879	-3.07323575019836	0.141235634684563	0.403242617845535	0.0190840605646372
2.33394169807434	-0.985597789287567	-3.06857347488403	0.141190961003304	0.403234332799912	0.019038924947381
2.33512258529663	-0.988825857639313	-3.06709790229797	0.1411362439394	0.403292655944824	0.0191116314381361
2.33274745941162	-0.992889165878296	-3.06684160232544	0.141350239515305	0.403203576803207	0.0190527252852917
2.32691502571106	-0.991793274879456	-3.07412719726563	0.141253188252449	0.403138250112534	0.0191092044115067
2.32513332366943	-0.99150937795639	-3.07010626792908	0.141176998615265	0.4029680788517	0.0190315395593643
2.32528352737427	-0.987467348575592	-3.072829246521	0.141190350055695	0.402867376804352	0.0189893525093794
2.33000326156616	-0.9823077917099	-3.06312894821167	0.141090661287308	0.402875125408173	0.0189333837479353
2.33044242858887	-0.984573125839233	-3.06767582893372	0.141175076365471	0.402942955493927	0.018908966332674
2.32935166358948	-0.989384055137634	-3.06665921211243	0.14116795361042	0.402804583311081	0.0188023429363966
2.32691955566406	-0.98818826675415	-3.07109355926514	0.141212418675423	0.402708232402802	0.018714202567935
2.32059121131897	-0.992996990680695	-3.06541705131531	0.141279667615891	0.402666240930557	0.0185476485639811
2.32833027839661	-0.993524730205536	-3.06811594963074	0.141084283590317	0.402530789375305	0.0184080824255943
2.32416915893555	-0.988229513168335	-3.06175756454468	0.141110777854919	0.402531892061234	0.018233560025692
2.33522987365723	-0.989851713180542	-3.06270360946655	0.141147390007973	0.402585417032242	0.0181088354438543
2.32838153839111	-0.994080364704132	-3.07098150253296	0.141254633665085	0.402573645114899	0.0179318320006132
2.32404637336731	-0.996899843215942	-3.06757497787476	0.14125357568264	0.402467906475067	0.0178440567106009
2.32498383522034	-0.993641376495361	-3.06569194793701	0.141205176711082	0.402525186538696	0.0176569893956184
2.33480310440063	-0.989657521247864	-3.06278514862061	0.141188323497772	0.402504593133926	0.0175700336694717
2.33522534370422	-0.993178606033325	-3.06784009933472	0.141326308250427	0.402608603239059	0.0174969658255577
2.33133888244629	-0.999999344348907	-3.06755089759827	0.141317650675774	0.402620404958725	0.0174111798405647
2.32664680480957	-1.00108814239502	-3.06679201126099	0.141377776861191	0.402551770210266	0.0173160787671804
2.32894372940063	-0.998698472976685	-3.07083821296692	0.1413244754076	0.4026058614254	0.0171773433685303
2.33115196228027	-0.999400913715363	-3.06195425987244	0.141359135508537	0.402565091848373	0.0171386171132326
2.33314085006714	-0.99828565120697	-3.06261014938354	0.141393899917603	0.402578681707382	0.0170165803283453
2.33909273147583	-0.997159242630005	-3.0623619556427	0.141387194395065	0.402635782957077	0.0169432051479816
2.33896684646606	-0.99528694152832	-3.06132316589355	0.14144566655159	0.402732998132706	0.016968721523881
2.33896827697754	-0.997520327568054	-3.06379199028015	0.141548827290535	0.40275701880455	0.0169110912829638
2.34003973007202	-1.00115752220154	-3.06819128990173	0.141504362225533	0.402741611003876	0.0169184785336256
2.33861303329468	-1.00368535518646	-3.06569647789001	0.141603991389275	0.402709752321243	0.0168827679008245
2.32983827590942	-1.00506734848022	-3.07172060012817	0.141631200909615	0.402735859155655	0.0169254373759031
2.33636069297791	-0.998022615909576	-3.06350708007813	0.141649171710014	0.402547478675842	0.0168616697192192
2.33857107162476	-0.997149765491486	-3.06961584091187	0.141582265496254	0.402675181627274	0.0169103108346462
2.34003615379334	-1.00047588348389	-3.06349754333496	0.141639679670334	0.402609914541245	0.0168588440865278
2.33525061607361	-1.00481677055359	-3.0740818977356	0.141699850559235	0.402731627225876	0.0168612860143185
2.33649587631226	-1.00665009021759	-3.06815385818481	0.141686543822289	0.402620822191238	0.0168035440146923
2.33186364173889	-1.00337755680084	-3.07341432571411	0.141768425703049	0.402488559484482	0.0167733933776617
2.32821178436279	-1.0019690990448	-3.06776714324951	0.141903147101402	0.402416825294495	0.016754362732172
2.33121299743652	-1.00075829029083	-3.06532692909241	0.141717255115509	0.402288049459457	0.0167653486132622
2.33495163917542	-0.997858226299286	-3.06878209114075	0.141752019524574	0.402301073074341	0.0166736133396626
2.33660578727722	-0.997829735279083	-3.06124019622803	0.141736194491386	0.402322083711624	0.0167199522256851
2.33971977233887	-0.998167276382446	-3.06170511245728	0.141794249415398	0.402310341596603	0.016760790720582
2.33695340156555	-1.00281774997711	-3.06968450546265	0.141846165060997	0.402400434017181	0.0168069321662188
2.33070349693298	-1.00419795513153	-3.06603813171387	0.141897886991501	0.402187377214432	0.0167938433587551
2.32958841323853	-1.00077688694	-3.06572556495667	0.141850560903549	0.402182668447495	0.0168758314102888
2.33788847923279	-0.995291769504547	-3.06188607215881	0.141888603568077	0.402214646339417	0.0168877728283405
2.33605289459229	-0.996362090110779	-3.06604623794556	0.141920506954193	0.402253478765488	0.016963355243206
2.34108328819275	-1.00250208377838	-3.06595087051392	0.141924530267715	0.402261406183243	0.0170096885412931
2.33434128761292	-0.999932169914246	-3.06768417358398	0.142100542783737	0.40228283405304	0.0170718710869551
2.33259105682373	-1.00301396846771	-3.06861090660095	0.142011508345604	0.402260065078735	0.0170646235346794
2.33388900756836	-1.00176179409027	-3.0667462348938	0.14203916490078	0.402246832847595	0.0170696061104536
2.33510208129883	-0.999610304832459	-3.07250690460205	0.142148599028587	0.402149975299835	0.0170440245419741
2.33216452598572	-0.9990473985672	-3.07084369659424	0.142079368233681	0.402249425649643	0.0170897878706455
2.34401059150696	-0.997441172599792	-3.0624086856842	0.142040029168129	0.402110695838928	0.0169688183814287
2.34472417831421	-0.996391773223877	-3.06392884254456	0.142154097557068	0.402306467294693	0.0170210413634777
2.34494423866272	-1.00470721721649	-3.06909012794495	0.142163127660751	0.402260690927505	0.0168984141200781
2.34320592880249	-1.0039074420929	-3.07290410995483	0.142247170209885	0.40224277973175	0.0168088302016258
2.34683561325073	-1.00884997844696	-3.06640291213989	0.142201989889145	0.402252852916718	0.0166452508419752
2.34529256820679	-1.00400149822235	-3.06994915008545	0.142165169119835	0.402197599411011	0.0165792815387249
2.35603356361389	-1.00434494018555	-3.06680583953857	0.142211481928825	0.402196675539017	0.0163333639502525
2.35816192626953	-1.00353741645813	-3.06870245933533	0.142214342951775	0.402310431003571	0.0163730699568987
2.35686898231506	-1.01581728458405	-3.06999373435974	0.142241090536118	0.402339398860931	0.0161966681480408
2.35437178611755	-1.01201963424683	-3.07217693328857	0.142268553376198	0.402277708053589	0.0160445105284452
2.35108232498169	-1.01144444942474	-3.06701636314392	0.142305567860603	0.402284115552902	0.0158891677856445
2.35556983947754	-1.01632165908813	-3.0723831653595	0.142242640256882	0.402319461107254	0.015809902921319
2.36028361320496	-1.01355993747711	-3.06400346755981	0.142308756709099	0.402353495359421	0.0156255699694157
2.36282181739807	-1.01277041435242	-3.06811118125916	0.142247095704079	0.402421802282333	0.015578649006784
2.36696147918701	-1.01653909683228	-3.06711268424988	0.142265662550926	0.402435213327408	0.015355484560132
2.37002158164978	-1.01380479335785	-3.06600069999695	0.142266169190407	0.402479290962219	0.0152851371094584
2.36988878250122	-1.01461672782898	-3.0698618888855	0.142348617315292	0.402571171522141	0.0151370288804173
2.37315440177917	-1.01881444454193	-3.06789183616638	0.142286375164986	0.402688592672348	0.0150906620547175
2.37533354759216	-1.02172958850861	-3.0675675868988	0.142461344599724	0.40259063243866	0.0149523196741939
2.37181162834167	-1.02677440643311	-3.07773876190186	0.142425313591957	0.402688950300217	0.0148839941248298
2.36852645874023	-1.02917265892029	-3.0679624080658	0.142352789640427	0.40252560377121	0.0147338882088661
2.37079238891602	-1.02797400951385	-3.06872034072876	0.142406925559044	0.402531921863556	0.014719950966537
2.37615013122559	-1.01994526386261	-3.06497693061829	0.142334893345833	0.40248230099678	0.0145946694537997
2.37800812721252	-1.0250940322876	-3.06722331047058	0.142357245087624	0.402587890625	0.0146257784217596
2.38010764122009	-1.02717447280884	-3.07340145111084	0.142378136515617	0.402529627084732	0.0144942998886108
2.37260866165161	-1.02822422981262	-3.06999158859253	0.142398402094841	0.402442902326584	0.0145832821726799
2.37236046791077	-1.02772581577301	-3.07334303855896	0.142425701022148	0.402369320392609	0.0145039958879352
2.37469029426575	-1.03203082084656	-3.06840491294861	0.142352506518364	0.402286887168884	0.0144463703036308
2.37222790718079	-1.02701056003571	-3.06915616989136	0.142357498407364	0.402154684066772	0.0144243594259024
2.3669695854187	-1.02586030960083	-3.0688157081604	0.142339959740639	0.402052462100983	0.0144844138994813
2.36621189117432	-1.02809000015259	-3.06894874572754	0.142320021986961	0.401941031217575	0.0145143810659647
2.36906814575195	-1.02890563011169	-3.06688404083252	0.142266198992729	0.40178582072258	0.0144582260400057
2.36961722373962	-1.0291063785553	-3.06837511062622	0.142234832048416	0.401724368333817	0.0144550129771233
2.36399865150452	-1.02511465549469	-3.06668257713318	0.14223550260067	0.401624411344528	0.0144479712471366
2.36412715911865	-1.02594721317291	-3.06251454353333	0.142161592841148	0.401533752679825	0.0144828846678138
2.36652159690857	-1.0243638753891	-3.05768299102783	0.142164409160614	0.401346027851105	0.0144899357110262
2.36373949050903	-1.02189421653748	-3.05996823310852	0.142209902405739	0.401258915662766	0.0144215170294046
2.36403822898865	-1.02121996879578	-3.06204056739807	0.142122209072113	0.401242405176163	0.0144304921850562
2.36504912376404	-1.02073776721954	-3.05719757080078	0.142070114612579	0.401094257831573	0.0143731525167823
2.36945009231567	-1.01604819297791	-3.06085419654846	0.142171710729599	0.400888085365295	0.0143989324569702
2.37149834632874	-1.01325643062592	-3.05580401420593	0.142053186893463	0.401008158922195	0.0142953200265765
2.37401938438416	-1.0175005197525	-3.05800247192383	0.142090335488319	0.400911778211594	0.0142552684992552
2.36576342582703	-1.02519369125366	-3.05949521064758	0.142128437757492	0.400775820016861	0.0141059039160609
2.36541509628296	-1.02396881580353	-3.0561683177948	0.142062410712242	0.400649279356003	0.0140172252431512
2.36476016044617	-1.02469754219055	-3.05497908592224	0.142085909843445	0.400483220815659	0.0137929283082485
2.36908316612244	-1.02562725543976	-3.05805015563965	0.141983911395073	0.400461375713348	0.0137009229511023
2.37043023109436	-1.02015113830566	-3.04966592788696	0.1420007199049	0.400307446718216	0.0135165899991989
2.37493538856506	-1.02216196060181	-3.04762244224548	0.141947314143181	0.400314301252365	0.0134259415790439
2.38168287277222	-1.02711594104767	-3.04396605491638	0.14198961853981	0.400292843580246	0.013306463137269
2.37329387664795	-1.02762567996979	-3.05311679840088	0.142048507928848	0.400316685438156	0.0132822999730706
2.37218594551086	-1.03296232223511	-3.05045413970947	0.142071574926376	0.400195837020874	0.0131341386586428
2.37436175346375	-1.0318615436554	-3.05838942527771	0.142122700810432	0.400081694126129	0.0130389211699367
2.36971187591553	-1.03149008750916	-3.04915595054626	0.142001464962959	0.400027722120285	0.0129438443109393
2.37283873558044	-1.02524399757385	-3.05116891860962	0.142086356878281	0.39993605017662	0.0128971971571445
2.37591052055359	-1.02456450462341	-3.0508885383606	0.142133563756943	0.399998128414154	0.0128477634862065
2.37821078300476	-1.0243604183197	-3.04700446128845	0.142148181796074	0.399984419345856	0.0127421701326966
2.3808913230896	-1.02437448501587	-3.04435300827026	0.142125099897385	0.399959444999695	0.0126572493463755
2.38396263122559	-1.02653574943542	-3.04785490036011	0.142233401536942	0.399894684553146	0.0125095937401056
2.38162398338318	-1.02888059616089	-3.05358815193176	0.142214119434357	0.400053799152374	0.0124510508030653
2.38278818130493	-1.02984821796417	-3.04973459243774	0.142274916172028	0.399997979402542	0.0123293586075306
2.38409399986267	-1.03069317340851	-3.04312014579773	0.142282083630562	0.399955213069916	0.012330673635006
2.38407111167908	-1.03080666065216	-3.045818567276	0.14236044883728	0.399952501058578	0.0122781507670879
2.38520526885986	-1.03173589706421	-3.05023741722107	0.14238615334034	0.399794578552246	0.0122056426480412
2.38454222679138	-1.03302645683289	-3.0415985584259	0.142351865768433	0.39980086684227	0.0122212152928114
2.3850462436676	-1.03222513198853	-3.04915714263916	0.142387479543686	0.399689495563507	0.0122215002775192
2.38503503799438	-1.03524255752563	-3.04654932022095	0.142404496669769	0.399694085121155	0.0122252637520432
2.38539886474609	-1.03582382202148	-3.0469810962677	0.142444834113121	0.399594038724899	0.012258518487215
2.37997651100159	-1.03587651252747	-3.0498788356781	0.142533332109451	0.399558216333389	0.0123415635898709
2.3781156539917	-1.03963017463684	-3.05006504058838	0.142529055476189	0.39950355887413	0.0122951380908489
2.38170003890991	-1.04161524772644	-3.05397439002991	0.142514660954475	0.399342119693756	0.0122740576043725
2.38150477409363	-1.03850376605988	-3.04628252983093	0.142551049590111	0.399249404668808	0.012344878166914
2.37766361236572	-1.04027986526489	-3.04548287391663	0.142528280615807	0.399236112833023	0.0123912133276463
2.37962079048157	-1.04211866855621	-3.05012202262878	0.142579674720764	0.399155676364899	0.0124873658642173
2.38151121139526	-1.04225552082062	-3.04408526420593	0.142648607492447	0.399035722017288	0.0124344145879149
2.38262391090393	-1.04004561901093	-3.05075359344482	0.142636314034462	0.398992121219635	0.0124494405463338
2.38314509391785	-1.040491938591	-3.04290795326233	0.142558306455612	0.398913681507111	0.0125205218791962
2.3891339302063	-1.03701281547546	-3.04706811904907	0.142563760280609	0.398790270090103	0.0125821558758616
2.39423274993896	-1.03412890434265	-3.04272174835205	0.142652094364166	0.398962646722794	0.0125993611291051
2.39789152145386	-1.03651344776154	-3.04196619987488	0.142644420266151	0.398922443389893	0.0126968650147319
2.39905524253845	-1.03822493553162	-3.03804159164429	0.14269845187664	0.39899355173111	0.0127687510102987
2.39910960197449	-1.0422271490097	-3.03559231758118	0.14278356730938	0.399021476507187	0.0128446789458394
2.40083646774292	-1.04203736782074	-3.05135345458984	0.142790228128433	0.39908292889595	0.012919818982482
2.40204262733459	-1.04781055450439	-3.04697442054749	0.142795160412788	0.39903736114502	0.0129399783909321
2.39769601821899	-1.04856717586517	-3.0504322052002	0.142998024821281	0.39900404214859	0.0129970451816916
2.39965772628784	-1.047159075737	-3.04319071769714	0.142946496605873	0.399016231298447	0.0129769193008542
2.4023129940033	-1.04385185241699	-3.04502129554749	0.143005639314651	0.399080038070679	0.0129885114729404
2.41290807723999	-1.04737663269043	-3.04453897476196	0.143013536930084	0.399210751056671	0.0129152806475759
2.408775806427	-1.05242276191711	-3.04785346984863	0.143176421523094	0.399349302053452	0.0129791162908077
2.40903306007385	-1.057532787323	-3.05348658561707	0.143223509192467	0.399419397115707	0.0128739681094885
2.40937399864197	-1.05512428283691	-3.05122375488281	0.143312126398087	0.399507701396942	0.0128885637968779
2.40606832504272	-1.05850517749786	-3.05287599563599	0.143349662423134	0.399552971124649	0.0128691783174872
2.407386302948	-1.05848824977875	-3.05481886863709	0.143366917967796	0.399628639221191	0.0128715448081493
2.41512846946716	-1.05275523662567	-3.05001282691956	0.143478587269783	0.399768799543381	0.012832885608077
2.41310906410217	-1.05487179756165	-3.05321502685547	0.143442198634148	0.400015503168106	0.0128946052864194
2.41873049736023	-1.05631458759308	-3.05553674697876	0.143626108765602	0.400128215551376	0.0129021303728223
2.40903353691101	-1.06018793582916	-3.06195497512817	0.143647879362106	0.400306642055511	0.0128996353596449
2.40875315666199	-1.05885910987854	-3.05917358398438	0.14373517036438	0.400282889604568	0.0129774687811732
2.40903115272522	-1.0538158416748	-3.06142854690552	0.143800526857376	0.40050795674324	0.0129734836518764
2.41170692443848	-1.05141830444336	-3.05813241004944	0.143791064620018	0.400593936443329	0.0130847506225109
2.41216659545898	-1.04918169975281	-3.06078219413757	0.143911704421043	0.400776833295822	0.0131141804158688
2.40913486480713	-1.05383133888245	-3.06394696235657	0.143957629799843	0.400918334722519	0.0132312355563045
2.40163397789001	-1.05551946163177	-3.06674313545227	0.144022285938263	0.400973260402679	0.0133198481053114
2.39784002304077	-1.05846357345581	-3.06791973114014	0.144093096256256	0.401045829057693	0.0133600942790508
2.39347147941589	-1.05595624446869	-3.06587648391724	0.144135981798172	0.401160180568695	0.0134538859128952
2.38860487937927	-1.0507504940033	-3.06907343864441	0.144118130207062	0.401147574186325	0.0134713463485241
2.38281774520874	-1.05510914325714	-3.0718514919281	0.144088640809059	0.401220977306366	0.0136585282161832
2.38306617736816	-1.04924142360687	-3.06675386428833	0.1440749168396	0.401236683130264	0.0137054780498147
2.38384675979614	-1.04324066638947	-3.06717777252197	0.144010946154594	0.401269376277924	0.0139226457104087
2.37960886955261	-1.04199588298798	-3.06400752067566	0.144073873758316	0.401464581489563	0.0140470182523131
2.38003206253052	-1.04310834407806	-3.06995534896851	0.144037768244743	0.401535540819168	0.0142045700922608
2.37445163726807	-1.04163300991058	-3.06720471382141	0.144109845161438	0.401599377393723	0.0143510308116674
2.37084364891052	-1.03899645805359	-3.07343983650208	0.14407205581665	0.401581853628159	0.014471085742116
2.36727452278137	-1.03883898258209	-3.07226705551147	0.144039526581764	0.401550799608231	0.0146691240370274
2.36033082008362	-1.03766429424286	-3.07258439064026	0.143985450267792	0.401641517877579	0.0148166203871369
2.35209894180298	-1.04027676582336	-3.07283186912537	0.144015669822693	0.401685923337936	0.0150177944451571
2.34693741798401	-1.03503620624542	-3.0682361125946	0.143918037414551	0.401542901992798	0.0152415744960308
2.3404552936554	-1.02834379673004	-3.07285976409912	0.14392177760601	0.401664853096008	0.0154859228059649
2.34039258956909	-1.02155554294586	-3.06876659393311	0.143690347671509	0.401691764593124	0.0159537494182587
2.34124374389648	-1.0127717256546	-3.07104563713074	0.143618777394295	0.401742815971375	0.0164288133382797
2.33648681640625	-1.01664340496063	-3.06974911689758	0.143489226698875	0.401873469352722	0.0169068966060877
2.32628917694092	-1.01478040218353	-3.07092237472534	0.143364116549492	0.401691377162933	0.0171910542994738
2.32536458969116	-1.00913870334625	-3.07230162620544	0.143138483166695	0.401562035083771	0.0173889771103859
2.32564616203308	-1.00173139572144	-3.06440377235413	0.142992630600929	0.401555716991425	0.0173840392380953
2.32518601417542	-1.00561261177063	-3.07020688056946	0.1429193764925	0.401652842760086	0.0174092594534159
2.31461000442505	-1.00840890407562	-3.07193970680237	0.142926916480064	0.401571214199066	0.0172527842223644
2.30679154396057	-1.01421713829041	-3.06961894035339	0.142853870987892	0.401419997215271	0.0172022767364979
2.31006360054016	-1.00686287879944	-3.06291770935059	0.142764061689377	0.401417106389999	0.0171638708561659
2.30545663833618	-1.00856912136078	-3.06846714019775	0.14269232749939	0.401534914970398	0.0172031633555889
2.30822110176086	-1.00891399383545	-3.057785987854	0.14273576438427	0.401443660259247	0.0172596927732229
2.29601287841797	-1.01317131519318	-3.0669252872467	0.142632901668549	0.401549488306046	0.0173677559942007
2.29360008239746	-1.01222670078278	-3.07046222686768	0.14254055917263	0.401459574699402	0.0175569243729115
2.29050636291504	-1.0063658952713	-3.06778597831726	0.142459079623222	0.401539474725723	0.0177944488823414
2.29842615127563	-1.00109481811523	-3.05943059921265	0.142290860414505	0.401616483926773	0.0181800741702318
2.2987539768219	-1.00413393974304	-3.0741970539093	0.142376244068146	0.401755928993225	0.0185158234089613
2.29501175880432	-1.00554180145264	-3.06981062889099	0.142201945185661	0.401792109012604	0.0189268626272678
2.29715132713318	-1.0029319524765	-3.0644166469574	0.142128750681877	0.401717752218246	0.0191562939435244
2.30647826194763	-0.996491968631744	-3.06920790672302	0.141962453722954	0.401878446340561	0.0194844603538513
2.30673217773438	-1.0042622089386	-3.07156872749329	0.141984790563583	0.401982605457306	0.0197165105491877
2.30887365341187	-1.00409305095673	-3.07330536842346	0.141944006085396	0.402001172304153	0.0200303215533495
2.30564165115356	-1.00509095191956	-3.0724663734436	0.141829282045364	0.401920050382614	0.0202419348061085
2.30711245536804	-1.00656175613403	-3.06989526748657	0.141668826341629	0.402009814977646	0.0204599797725677
2.3197193145752	-1.00463962554932	-3.0665009021759	0.141586124897003	0.401943147182465	0.0205554384738207
2.32455277442932	-1.00145745277405	-3.06492018699646	0.141409173607826	0.402106195688248	0.0207452792674303
2.33111429214478	-1.00838434696198	-3.06670212745667	0.141417294740677	0.402163296937943	0.0208316296339035
2.32446193695068	-1.01851630210876	-3.0710825920105	0.14136104285717	0.402294307947159	0.0208184011280537
2.32913088798523	-1.01816070079803	-3.07005333900452	0.141334623098373	0.40215215086937	0.020846439525485
2.33107137680054	-1.01796352863312	-3.07145810127258	0.141326710581779	0.402327477931976	0.0207430217415094
2.33508372306824	-1.01988422870636	-3.07663893699646	0.141276836395264	0.402409106492996	0.0206768475472927
2.34482049942017	-1.02172076702118	-3.07299447059631	0.14133095741272	0.402533173561096	0.0206111073493958
2.34833478927612	-1.02357816696167	-3.07257032394409	0.141325905919075	0.40269261598587	0.0204279087483883
2.35169434547424	-1.02944028377533	-3.07370924949646	0.141278624534607	0.402903944253922	0.0204336270689964
2.35301542282104	-1.03592431545258	-3.08170366287231	0.141467690467834	0.402977854013443	0.0204106140881777
2.34944868087769	-1.04049932956696	-3.08214092254639	0.141422584652901	0.403056800365448	0.0204278770834208
2.35221409797668	-1.03987753391266	-3.08200979232788	0.14142470061779	0.403037160634995	0.0204075947403908
2.35889172554016	-1.04063153266907	-3.08189225196838	0.141422629356384	0.403272420167923	0.020528819411993
2.37251925468445	-1.04225277900696	-3.07893037796021	0.141406938433647	0.403397530317307	0.0206014961004257
2.36986017227173	-1.04291844367981	-3.07745909690857	0.141541734337807	0.403553038835526	0.020779674872756
2.3782479763031	-1.05248141288757	-3.08631253242493	0.141574248671532	0.403625190258026	0.0208563841879368
2.37367033958435	-1.05319821834564	-3.08618593215942	0.141658440232277	0.403629869222641	0.0209540966898203
2.37836575508118	-1.05411648750305	-3.0836980342865	0.141548439860344	0.403579205274582	0.0210324600338936
2.38545322418213	-1.04984831809998	-3.08347201347351	0.141620144248009	0.403750389814377	0.0212030317634344
2.38967323303223	-1.05629420280457	-3.08230447769165	0.141522422432899	0.4038105905056	0.0213340688496828
2.39756536483765	-1.0564649105072	-3.08293390274048	0.14167183637619	0.403785765171051	0.0215348917990923
2.39483237266541	-1.05813086032867	-3.08706617355347	0.141723245382309	0.403851419687271	0.0217931400984526
2.39535212516785	-1.05819225311279	-3.08854055404663	0.141733348369598	0.4038325548172	0.0219972487539053
2.39688467979431	-1.06394028663635	-3.09135699272156	0.141753003001213	0.403702467679977	0.0222804229706526
2.39286971092224	-1.05988144874573	-3.09497857093811	0.141846120357513	0.403675764799118	0.0225412454456091
2.39525151252747	-1.0551301240921	-3.08739614486694	0.141747996211052	0.40362948179245	0.0228218715637922
2.40225577354431	-1.05247104167938	-3.08573651313782	0.141772642731667	0.403694033622742	0.0230731163173914
2.39955735206604	-1.05599510669708	-3.08743333816528	0.141840100288391	0.403586268424988	0.023408941924572
2.39349770545959	-1.05824720859528	-3.0849723815918	0.141896829009056	0.403478384017944	0.0236207246780396
2.40195822715759	-1.05051982402802	-3.08534407615662	0.141755506396294	0.403335630893707	0.0239634234458208
2.40043830871582	-1.04629075527191	-3.0848753452301	0.141839191317558	0.403338849544525	0.0242632441222668
2.40553617477417	-1.04670536518097	-3.08421087265015	0.141779169440269	0.403198331594467	0.0244836490601301
2.40600061416626	-1.04182100296021	-3.0774257183075	0.141853377223015	0.403137296438217	0.0247384682297707
2.40244436264038	-1.04327285289764	-3.08126449584961	0.141819879412651	0.402972161769867	0.0250313188880682
2.40121865272522	-1.04565286636353	-3.08674883842468	0.141859129071236	0.402815192937851	0.0252679716795683
2.39425420761108	-1.04427921772003	-3.08571815490723	0.141823962330818	0.40265154838562	0.0255202911794186
2.39104080200195	-1.04143941402435	-3.08497333526611	0.141651973128319	0.40239405632019	0.0256962664425373
2.39532113075256	-1.03278183937073	-3.0815544128418	0.141754552721977	0.402284622192383	0.0259471107274294
2.39522576332092	-1.03322684764862	-3.07731533050537	0.141601607203484	0.402209043502808	0.0261562075465918
2.38748455047607	-1.03408491611481	-3.08061480522156	0.141658902168274	0.401970773935318	0.0264013465493917
2.38421630859375	-1.03083634376526	-3.07308959960938	0.141519784927368	0.401663571596146	0.0265612658113241
2.38361954689026	-1.02530992031097	-3.07502269744873	0.141418755054474	0.401478469371796	0.0267516914755106
2.38469934463501	-1.02462887763977	-3.06765127182007	0.141325831413269	0.401325821876526	0.0268115662038326
2.38717031478882	-1.01571893692017	-3.0637218952179	0.141241505742073	0.401160925626755	0.0269932262599468
2.38655495643616	-1.02073609828949	-3.06719374656677	0.141194939613342	0.400969713926315	0.0270443819463253
2.38362741470337	-1.02186489105225	-3.06959509849548	0.14114935696125	0.400790721178055	0.0271232835948467
2.37370204925537	-1.01949501037598	-3.06465077400208	0.141196444630623	0.400510728359222	0.0271376166492701
2.37296104431152	-1.01667857170105	-3.06687307357788	0.140986382961273	0.400168299674988	0.0271797571331263
2.38008093833923	-1.01112651824951	-3.05653429031372	0.140928536653519	0.400084048509598	0.027192821726203
2.37731981277466	-1.01651298999786	-3.05888199806213	0.140884056687355	0.39989310503006	0.0272605065256357
2.37103319168091	-1.01693940162659	-3.06135678291321	0.140853300690651	0.399622321128845	0.0272773038595915
2.3710789680481	-1.01384139060974	-3.04748749732971	0.14067043364048	0.399326026439667	0.027207262814045
2.3705689907074	-1.00648629665375	-3.04795432090759	0.140681445598602	0.399254202842712	0.0272928718477488
2.3715832233429	-1.00363671779633	-3.04755878448486	0.140578150749207	0.399155050516129	0.0272628646343946
2.37011671066284	-1.00520431995392	-3.04499006271362	0.140474438667297	0.39899343252182	0.0273476652801037
2.36512875556946	-1.00751209259033	-3.04848909378052	0.140577554702759	0.398870378732681	0.0272893216460943
2.36225438117981	-1.0064058303833	-3.04688334465027	0.140535026788712	0.398671656847	0.0273574981838465
2.35852599143982	-1.00591933727264	-3.04645729064941	0.140458703041077	0.398410588502884	0.0273078288882971
2.36255836486816	-0.999475717544556	-3.04353404045105	0.140410020947456	0.398398637771606	0.0273549947887659
2.35870409011841	-1.00036907196045	-3.04289388656616	0.14045287668705	0.398351311683655	0.0273346304893494
2.35668206214905	-1.00288510322571	-3.04416227340698	0.140480488538742	0.398241758346558	0.027322756126523
2.35213112831116	-0.999455332756042	-3.04936504364014	0.140450596809387	0.398064702749252	0.0272740088403225
2.34578776359558	-1.00057089328766	-3.04388165473938	0.140442743897438	0.397899776697159	0.0273112859576941
2.35046529769897	-0.998840570449829	-3.03634333610535	0.140352889895439	0.397737830877304	0.0272189397364855
2.34946703910828	-0.993127107620239	-3.0436475276947	0.140277326107025	0.397807031869888	0.0272054634988308
2.35707569122314	-0.990315139293671	-3.03186655044556	0.140307903289795	0.397713512182236	0.0272003691643476
2.35015487670898	-0.994600832462311	-3.04609131813049	0.140300095081329	0.397683203220367	0.0271506141871214
2.34615302085876	-0.996925711631775	-3.03467845916748	0.140241131186485	0.39753246307373	0.0271145831793547
2.34207606315613	-0.993295669555664	-3.03531384468079	0.140382155776024	0.39743846654892	0.0270663127303123
2.34128880500793	-0.988366007804871	-3.03753757476807	0.140277698636055	0.397453546524048	0.0269866529852152
2.34821319580078	-0.98409229516983	-3.03384399414063	0.140194162726402	0.397405058145523	0.0269452650099993
2.35064888000488	-0.984725892543793	-3.03251481056213	0.140289112925529	0.397493630647659	0.026883689686656
2.34942579269409	-0.986619174480438	-3.03302335739136	0.140168756246567	0.397576212882996	0.0268551148474216
2.34521436691284	-0.988783478736877	-3.03962230682373	0.140311315655708	0.397500902414322	0.0267433933913708
2.3389048576355	-0.988708138465881	-3.03860592842102	0.140259027481079	0.397466331720352	0.0266001094132662
2.33510756492615	-0.983648180961609	-3.03506112098694	0.140323907136917	0.39745244383812	0.0264306776225567
2.34383249282837	-0.981479048728943	-3.03131699562073	0.140274628996849	0.397574692964554	0.0262508057057858
2.34046363830566	-0.982617735862732	-3.03626322746277	0.140302360057831	0.397677421569824	0.0261807590723038
2.33212327957153	-0.988529145717621	-3.03775548934937	0.140364363789558	0.39757227897644	0.0258988495916128
2.33024787902832	-0.983331680297852	-3.03542184829712	0.140325412154198	0.39757114648819	0.0257375165820122
2.33345723152161	-0.980350613594055	-3.02909660339355	0.140280410647392	0.397614806890488	0.0255333203822374
2.3333752155304	-0.979300916194916	-3.04450440406799	0.140339210629463	0.397775590419769	0.0253904331475496
2.32839584350586	-0.989755690097809	-3.03682589530945	0.140319913625717	0.39770570397377	0.0251647252589464
2.31907224655151	-0.98449969291687	-3.03927826881409	0.140391319990158	0.3976791203022	0.0249406769871712
2.31715822219849	-0.98661333322525	-3.04021406173706	0.140330612659454	0.397702753543854	0.0247810687869787
2.31978344917297	-0.978037416934967	-3.03353190422058	0.140274628996849	0.39764991402626	0.0245978534221649
2.32044410705566	-0.978481769561768	-3.03211355209351	0.140339866280556	0.397753983736038	0.0243942197412252
2.31863069534302	-0.980740547180176	-3.03157830238342	0.140232160687447	0.397920787334442	0.02433074824512
2.31026172637939	-0.984643042087555	-3.04121851921082	0.140390709042549	0.397873967885971	0.0241165552288294
2.30453729629517	-0.979495823383331	-3.03710865974426	0.140277490019798	0.397779822349548	0.0239279605448246
2.30347537994385	-0.975341022014618	-3.03693175315857	0.140271246433258	0.397886008024216	0.0237540882080793
2.310307264328	-0.976561367511749	-3.0318431854248	0.140186712145805	0.397893965244293	0.0235464349389076
2.30881285667419	-0.975142300128937	-3.03190565109253	0.140254348516464	0.397967427968979	0.023366030305624
2.30328059196472	-0.977745056152344	-3.03729295730591	0.140305265784264	0.398077696561813	0.0232553798705339
2.29990124702454	-0.981996655464172	-3.0395987033844	0.140294477343559	0.398054867982864	0.0230204481631517
2.29732608795166	-0.984069585800171	-3.04613256454468	0.140344262123108	0.398108124732971	0.0228990111500025
2.29010701179504	-0.984751760959625	-3.03875279426575	0.140324532985687	0.398066461086273	0.0227152444422245
2.29520583152771	-0.981006801128387	-3.03881978988647	0.140274554491043	0.398064196109772	0.0225665476173162
2.29439830780029	-0.978585124015808	-3.03880143165588	0.140279397368431	0.398271471261978	0.0224098041653633
2.29721760749817	-0.979533553123474	-3.03898215293884	0.140412151813507	0.398365825414658	0.0223600547760725
2.29335379600525	-0.984562277793884	-3.04198288917542	0.140445873141289	0.398485749959946	0.0222476832568645
2.28641986846924	-0.987956821918488	-3.04232335090637	0.14046972990036	0.398515224456787	0.0222054217010736
2.2849760055542	-0.987043142318726	-3.04309773445129	0.140578538179398	0.398551404476166	0.0221661869436502
2.28294634819031	-0.986806571483612	-3.04985308647156	0.140677228569984	0.398657023906708	0.0221000723540783
2.28597617149353	-0.983882367610931	-3.04501700401306	0.140639618039131	0.398669898509979	0.0220792852342129
2.28665447235107	-0.984553575515747	-3.04316687583923	0.140707388520241	0.398820042610168	0.0220418926328421
2.29239225387573	-0.984893321990967	-3.04868268966675	0.140749081969261	0.399101436138153	0.0219546239823103
2.29169964790344	-0.981806993484497	-3.04785513877869	0.140908569097519	0.399313598871231	0.0220474489033222
2.28852391242981	-0.991067290306091	-3.05139112472534	0.14100481569767	0.399428933858871	0.022010488435626
2.28685688972473	-0.98401802778244	-3.05365920066834	0.141032040119171	0.399410575628281	0.0220110677182674
2.28955698013306	-0.987231492996216	-3.05197787284851	0.141179040074348	0.399681806564331	0.0220308247953653
2.29838442802429	-0.981379985809326	-3.05322289466858	0.141299903392792	0.399955332279205	0.0221153125166893
2.29089307785034	-0.988750457763672	-3.0595281124115	0.141387701034546	0.400131493806839	0.0222247745841742
2.28703331947327	-0.989874303340912	-3.05818867683411	0.141657307744026	0.400184571743011	0.0222174506634474
2.28548860549927	-0.992102205753326	-3.06412053108215	0.141657382249832	0.400411576032639	0.0223527457565069
2.28906440734863	-0.990940392017365	-3.06434655189514	0.141692027449608	0.400530338287354	0.0224065016955137
2.29224276542664	-0.989776372909546	-3.05948185920715	0.141918733716011	0.400736182928085	0.0225376188755035
2.29567170143127	-0.986469745635986	-3.06111288070679	0.141942411661148	0.401095747947693	0.022650133818388
2.29887199401855	-0.987942278385162	-3.06056237220764	0.142158374190331	0.401319056749344	0.0228779967874289
2.29407715797424	-0.993151068687439	-3.071772813797	0.142433926463127	0.401489675045013	0.0230211578309536
2.28740286827087	-0.990757703781128	-3.07866239547729	0.142362788319588	0.401542454957962	0.0232294853776693
2.29743266105652	-0.988812804222107	-3.06936740875244	0.142535671591759	0.401741683483124	0.0233629792928696
2.29657626152039	-0.986966669559479	-3.07307291030884	0.142662301659584	0.402024418115616	0.0237110164016485
2.29495739936829	-0.993355572223663	-3.0804922580719	0.142802461981773	0.402153223752975	0.0239067859947681
2.28979778289795	-0.986519515514374	-3.07763266563416	0.142925158143044	0.402216017246246	0.024083411321044
2.29409146308899	-0.986142575740814	-3.07741379737854	0.142959073185921	0.402377068996429	0.0243112817406654
2.30107188224792	-0.983748435974121	-3.0756847858429	0.143096506595612	0.40260124206543	0.0244979057461023
2.29166984558105	-0.988679587841034	-3.08570337295532	0.143154665827751	0.402640104293823	0.0247267447412014
2.28911733627319	-0.98632538318634	-3.07991337776184	0.143333286046982	0.402746021747589	0.0248513091355562
2.29904246330261	-0.979326605796814	-3.08065581321716	0.143267616629601	0.402787864208221	0.025098379701376
2.2934467792511	-0.981457054615021	-3.08516716957092	0.143517330288887	0.403034299612045	0.0252978950738907
2.2856810092926	-0.984802603721619	-3.08793759346008	0.14350999891758	0.403061419725418	0.0255041923373938
2.28272938728333	-0.980959951877594	-3.08271431922913	0.143634587526321	0.403000056743622	0.0256927348673344
2.28758692741394	-0.971496105194092	-3.08430171012878	0.143523082137108	0.40308541059494	0.0258890744298697
2.28326177597046	-0.976787805557251	-3.08789253234863	0.143590912222862	0.403309315443039	0.0261579472571611
2.2803692817688	-0.974745988845825	-3.0869517326355	0.14369398355484	0.403160750865936	0.0263164844363928
2.27224612236023	-0.973082900047302	-3.087886095047	0.143664672970772	0.403253018856049	0.0264964494854212
2.28116512298584	-0.966790497303009	-3.08412194252014	0.143622174859047	0.403257042169571	0.0265823099762201
2.27544045448303	-0.964562594890594	-3.08576226234436	0.1436957269907	0.403359919786453	0.0268133692443371
2.2794234752655	-0.965378940105438	-3.08505821228027	0.143671661615372	0.403349190950394	0.0268810652196407
2.27689743041992	-0.965477645397186	-3.08724546432495	0.143721669912338	0.403392553329468	0.027011763304472
2.265052318573	-0.96824449300766	-3.08654141426086	0.143770068883896	0.403447955846787	0.0270876195281744
2.26475882530212	-0.963657915592194	-3.09178948402405	0.143739700317383	0.403274267911911	0.0272325444966555
2.26647543907166	-0.960455000400543	-3.0818407535553	0.143652051687241	0.403400003910065	0.0273038446903229
2.27102470397949	-0.960835099220276	-3.08434891700745	0.143709406256676	0.403447806835175	0.0274313930422068
2.26509165763855	-0.961890339851379	-3.09259986877441	0.14372493326664	0.403571248054504	0.0275859236717224
2.26211047172546	-0.964660286903381	-3.09137940406799	0.14361384510994	0.403521060943604	0.0275644958019257
2.25557732582092	-0.963155627250671	-3.08803915977478	0.143684253096581	0.403448939323425	0.0276784989982843
2.25833749771118	-0.957221388816834	-3.08762145042419	0.143565148115158	0.403560370206833	0.0276870410889387
2.26243901252747	-0.955667912960052	-3.08603024482727	0.143581256270409	0.403634607791901	0.027828823775053
2.25756669044495	-0.960864245891571	-3.09055233001709	0.143579959869385	0.403613984584808	0.027850940823555
2.24843740463257	-0.962726414203644	-3.09130883216858	0.143577858805656	0.403617829084396	0.0279711540788412
2.25628304481506	-0.959260046482086	-3.09204411506653	0.143462494015694	0.403549939393997	0.0279625039547682
2.25631070137024	-0.955118596553802	-3.08888983726501	0.143381536006927	0.403630644083023	0.0280814375728369
2.26005673408508	-0.953606843948364	-3.08376169204712	0.143381789326668	0.403682976961136	0.0281303469091654
2.26334071159363	-0.95719575881958	-3.08942151069641	0.143357455730438	0.403764814138412	0.0281814839690924
2.25030827522278	-0.95983099937439	-3.0880880355835	0.143297255039215	0.403755396604538	0.0281711015850306
2.25511503219604	-0.955482244491577	-3.09181022644043	0.143249690532684	0.403648287057877	0.0281995479017496
2.25949621200562	-0.95432835817337	-3.08486557006836	0.14311857521534	0.403818339109421	0.0282298810780048
2.25576758384705	-0.960865318775177	-3.09101247787476	0.143258810043335	0.403795957565308	0.0282413102686405
2.25249338150024	-0.958693444728851	-3.09523725509644	0.14297416806221	0.403718560934067	0.0282649919390678
2.26171040534973	-0.956633687019348	-3.0850818157196	0.143117189407349	0.403808802366257	0.0282191764563322
2.25670623779297	-0.962359309196472	-3.09248518943787	0.142981067299843	0.403887897729874	0.0282193534076214
2.25511336326599	-0.965570271015167	-3.09358286857605	0.142976492643356	0.403818964958191	0.0281381998211145
2.25942325592041	-0.958885014057159	-3.08648204803467	0.142882794141769	0.403771847486496	0.0280863810330629
2.26444244384766	-0.966659307479858	-3.08521747589111	0.142806276679039	0.403957039117813	0.0281080324202776
2.25681447982788	-0.969974994659424	-3.0877001285553	0.142800658941269	0.403931796550751	0.0280445292592049
2.25663375854492	-0.968820452690125	-3.08950757980347	0.142691403627396	0.403936445713043	0.0280785784125328
2.26271462440491	-0.963341116905212	-3.08754777908325	0.142653092741966	0.404070913791656	0.0280314330011606
2.26719450950623	-0.972342789173126	-3.08891558647156	0.142662957310677	0.404090076684952	0.0280630551278591
2.25965547561646	-0.976649105548859	-3.09401869773865	0.142618924379349	0.404075622558594	0.0280853323638439
2.26795387268066	-0.971206068992615	-3.07896614074707	0.142501160502434	0.404060125350952	0.0280647370964289
2.26821970939636	-0.975015342235565	-3.09495115280151	0.142510309815407	0.404283851385117	0.028207466006279
2.2641270160675	-0.978244423866272	-3.09058523178101	0.14249575138092	0.404112279415131	0.028200963512063
2.26748561859131	-0.972510933876038	-3.08860611915588	0.142330035567284	0.404181927442551	0.0282397177070379
2.27539157867432	-0.974253237247467	-3.0898802280426	0.142347127199173	0.404273003339767	0.0283074714243412
2.27300906181335	-0.982150256633759	-3.08872318267822	0.142286881804466	0.404316395521164	0.0283643752336502
2.26586508750916	-0.980270564556122	-3.09518194198608	0.142277657985687	0.404206395149231	0.0284578036516905
2.2736976146698	-0.977946221828461	-3.08756899833679	0.142158702015877	0.40415370464325	0.0284330267459154
2.2758891582489	-0.972281754016876	-3.08948493003845	0.142149299383163	0.404200941324234	0.028530266135931
2.27860856056213	-0.978089690208435	-3.08823990821838	0.142101481556892	0.404195785522461	0.0285873673856258
2.28105473518372	-0.984152555465698	-3.09101462364197	0.142040312290192	0.404206901788712	0.0286623314023018
2.26994204521179	-0.986987054347992	-3.09217691421509	0.142039269208908	0.404139041900635	0.0286047402769327
2.27557873725891	-0.985304176807404	-3.09313893318176	0.141913622617722	0.403983235359192	0.0287127736955881
2.27960014343262	-0.985403656959534	-3.08480668067932	0.141782879829407	0.40408331155777	0.0288131944835186
2.28792500495911	-0.984391629695892	-3.08447909355164	0.141785725951195	0.403966844081879	0.0288595054298639
2.28054070472717	-0.991604089736938	-3.08962750434875	0.1417326182127	0.403935611248016	0.0289748422801495
2.27924418449402	-0.987945258617401	-3.08294606208801	0.14158122241497	0.403677374124527	0.0289820916950703
2.28753328323364	-0.985490620136261	-3.08350467681885	0.141518920660019	0.403644889593124	0.0291380863636732
2.28951644897461	-0.992419362068176	-3.07642292976379	0.141456440091133	0.403607785701752	0.0292133372277021
2.28444886207581	-0.997122645378113	-3.08787631988525	0.141340285539627	0.403472363948822	0.0292799193412066
2.28224229812622	-0.990549027919769	-3.08039736747742	0.141309127211571	0.403245449066162	0.0293544307351112
2.29426717758179	-0.988910734653473	-3.08017873764038	0.141154572367668	0.403209567070007	0.0294123571366072
2.29442596435547	-0.991720855236053	-3.07905960083008	0.141088381409645	0.403182715177536	0.0295421350747347
2.28801107406616	-0.998135268688202	-3.07647514343262	0.141086161136627	0.402915507555008	0.0296039003878832
2.29013919830322	-0.990348756313324	-3.07871985435486	0.140919014811516	0.402797341346741	0.029725918546319
2.2990505695343	-0.989227712154388	-3.07093024253845	0.140852823853493	0.402661800384521	0.0298850890249014
2.29173684120178	-0.996663868427277	-3.08070588111877	0.140795782208443	0.402640074491501	0.0300558619201183
2.29347920417786	-0.993548989295959	-3.07101011276245	0.140714347362518	0.402315527200699	0.0301657095551491
2.29890155792236	-0.990242660045624	-3.07312297821045	0.140560239553452	0.402340829372406	0.0303553063422441
2.30323314666748	-0.988957941532135	-3.07136225700378	0.140515804290771	0.40225026011467	0.030614335089922
2.30221843719482	-0.991865634918213	-3.07723999023438	0.140641778707504	0.402227073907852	0.0307391118258238
2.29594826698303	-0.994283318519592	-3.06955218315125	0.140498802065849	0.402139961719513	0.0308828633278608
2.2955949306488	-0.995126128196716	-3.0688271522522	0.140471905469894	0.401934802532196	0.030942028388381
2.30420088768005	-0.988362729549408	-3.07000994682312	0.140323832631111	0.401840925216675	0.0311280898749828
2.30428838729858	-0.988139867782593	-3.06422972679138	0.140307411551476	0.401878148317337	0.0312882028520107
2.30936694145203	-0.994327545166016	-3.06851029396057	0.140284955501556	0.40180978178978	0.0314198397099972
2.30032873153687	-0.995575249195099	-3.06908774375916	0.140278294682503	0.401648074388504	0.0315441489219666
2.3145318031311	-0.988582730293274	-3.06391859054565	0.140070497989655	0.401569843292236	0.0316970311105251
2.3104932308197	-0.992807447910309	-3.06985473632813	0.140105307102203	0.401559472084045	0.031830657273531
2.30685091018677	-0.993754684925079	-3.06699395179749	0.140116050839424	0.401326715946198	0.0318824574351311
2.31987309455872	-0.989053845405579	-3.06204104423523	0.139953657984734	0.401303946971893	0.0320108495652676
2.31392049789429	-0.994828820228577	-3.07034301757813	0.140010923147202	0.40132063627243	0.0321026518940926
2.31518507003784	-0.994203269481659	-3.06402826309204	0.139823332428932	0.401097387075424	0.0321176685392857
2.32407689094543	-0.989839553833008	-3.059330701828	0.139797866344452	0.401124268770218	0.0322492979466915
2.32772064208984	-0.992084264755249	-3.05928993225098	0.139781653881073	0.401057362556458	0.0322901494801044
2.32823014259338	-0.999252140522003	-3.06438946723938	0.139751851558685	0.401085793972015	0.0323682390153408
2.32696962356567	-1.00150465965271	-3.06302070617676	0.139686524868011	0.400917142629623	0.0323712714016438
2.32332253456116	-1.00002551078796	-3.05999159812927	0.139594197273254	0.400813817977905	0.0325000025331974
2.33880543708801	-0.994671523571014	-3.05803513526917	0.139451831579208	0.400778025388718	0.03250627592206
2.33719229698181	-0.998581349849701	-3.06205940246582	0.139511376619339	0.400826692581177	0.0326719395816326
2.33939051628113	-1.00420093536377	-3.06188297271729	0.139398574829102	0.400686621665955	0.0327008590102196
2.33981490135193	-1.00063788890839	-3.05476045608521	0.139269232749939	0.400588899850845	0.0327300168573856
2.35190463066101	-0.994344890117645	-3.05436182022095	0.139253243803978	0.400615781545639	0.0329138822853565
2.3476676940918	-1.00592446327209	-3.05702257156372	0.139152824878693	0.400560140609741	0.0329116806387901
2.34767937660217	-1.00204038619995	-3.05810594558716	0.139184921979904	0.400406241416931	0.0329997390508652
2.35757184028625	-0.999337911605835	-3.05030608177185	0.139009326696396	0.400444477796555	0.0330986604094505
2.35877680778503	-1.00699305534363	-3.06269836425781	0.139095202088356	0.400438368320465	0.0330776199698448
2.35739159584045	-1.00791835784912	-3.05344128608704	0.138976752758026	0.400284111499786	0.0332062132656574
2.35667085647583	-1.00937902927399	-3.05344605445862	0.138935625553131	0.400230914354324	0.0331524237990379
2.36213994026184	-1.00829124450684	-3.06040740013123	0.138873174786568	0.400193184614182	0.0332725010812283
2.36674237251282	-1.00251519680023	-3.04744291305542	0.138762712478638	0.400103509426117	0.0332722738385201
2.3679826259613	-1.00442540645599	-3.05116295814514	0.13874588906765	0.400139808654785	0.0333441868424416
2.37764239311218	-1.00622582435608	-3.04420804977417	0.13870957493782	0.400183647871017	0.033312551677227
2.37765645980835	-1.00625157356262	-3.05539751052856	0.138655483722687	0.400162518024445	0.0333977341651917
2.37267255783081	-1.01543891429901	-3.05260038375854	0.13870869576931	0.400132089853287	0.033436443656683
2.37416481971741	-1.01204061508179	-3.05420064926147	0.138645455241203	0.399945795536041	0.0334045626223087
2.37651300430298	-1.01249611377716	-3.04919028282166	0.138498485088348	0.399934023618698	0.0333947390317917
2.38568711280823	-1.00767338275909	-3.04673027992249	0.138487696647644	0.399909496307373	0.0334739834070206
2.38725256919861	-1.01735293865204	-3.04973530769348	0.138421341776848	0.399984955787659	0.0334616005420685
2.38476514816284	-1.01717925071716	-3.05747628211975	0.138473823666573	0.399799913167953	0.0334684289991856
2.38413023948669	-1.01835989952087	-3.05084943771362	0.138467878103256	0.399736851453781	0.0334475338459015
2.39020419120789	-1.01454329490662	-3.04808735847473	0.138313174247742	0.399603962898254	0.033466212451458
2.39684653282166	-1.01501035690308	-3.04373502731323	0.138340666890144	0.399621963500977	0.0334380529820919
2.39929556846619	-1.01700842380524	-3.04536080360413	0.138215363025665	0.399664580821991	0.0334121659398079
2.39744639396667	-1.02017891407013	-3.04313325881958	0.13828818500042	0.399602681398392	0.0334759838879108
2.3948392868042	-1.02598869800568	-3.05130386352539	0.138249576091766	0.399498820304871	0.0334928333759308
2.39383292198181	-1.01977980136871	-3.04753017425537	0.138227418065071	0.399323165416718	0.0335191823542118
2.40629935264587	-1.01710212230682	-3.04101872444153	0.138129338622093	0.39933967590332	0.0335263721644878
2.39527869224548	-1.02163147926331	-3.04907846450806	0.138156935572624	0.39923107624054	0.0336007922887802
2.4038405418396	-1.02014768123627	-3.04247117042542	0.138100728392601	0.399049609899521	0.0335136391222477
2.40559792518616	-1.01986801624298	-3.04313993453979	0.138090237975121	0.39906707406044	0.0336788110435009
2.40209341049194	-1.02617979049683	-3.05026340484619	0.138104036450386	0.398980706930161	0.0336922444403172
2.40152621269226	-1.02106010913849	-3.03515148162842	0.137950003147125	0.398781150579453	0.0336167141795158
2.40799307823181	-1.01945400238037	-3.040034532547	0.137977480888367	0.398862540721893	0.0337502099573612
2.40476036071777	-1.02492690086365	-3.03379130363464	0.138018265366554	0.398559004068375	0.0337394922971725
2.40853786468506	-1.01668679714203	-3.03924870491028	0.137894168496132	0.398518711328506	0.0337320491671562
2.41100311279297	-1.02170205116272	-3.03443646430969	0.137881070375443	0.398506641387939	0.0337633453309536
2.40931153297424	-1.02453184127808	-3.03444480895996	0.137876510620117	0.398343205451965	0.0337199158966541
2.40018558502197	-1.02427291870117	-3.04048919677734	0.137825340032578	0.398221671581268	0.0337337292730808
2.41650485992432	-1.02221202850342	-3.03242373466492	0.137683093547821	0.398067653179169	0.0336475782096386
2.41540360450745	-1.01651954650879	-3.03422474861145	0.137699082493782	0.398117542266846	0.0336478613317013
2.41700315475464	-1.02577459812164	-3.02938842773438	0.13764800131321	0.398052453994751	0.0336105078458786
2.41705822944641	-1.02474319934845	-3.03504157066345	0.137702390551567	0.398047268390656	0.0335933081805706
2.41253185272217	-1.02854561805725	-3.03242993354797	0.137643620371819	0.398015171289444	0.0334888584911823
2.41205811500549	-1.03084623813629	-3.03652691841125	0.137623280286789	0.397828012704849	0.0334412083029747
2.41244435310364	-1.02755355834961	-3.028813123703	0.137659773230553	0.397694855928421	0.0333738699555397
2.41940784454346	-1.02141439914703	-3.03109836578369	0.137466967105865	0.397688686847687	0.0332880839705467
2.4202709197998	-1.02894926071167	-3.0279495716095	0.137582883238792	0.397762209177017	0.0332109741866589
2.4184033870697	-1.03208267688751	-3.02991557121277	0.137493699789047	0.397616267204285	0.0330774113535881
2.42476391792297	-1.02856731414795	-3.02983379364014	0.137430712580681	0.397588223218918	0.0330503918230534
2.42553353309631	-1.03263819217682	-3.03020119667053	0.137495696544647	0.397588342428207	0.0329247452318668
2.4232919216156	-1.03711342811584	-3.02759003639221	0.137441784143448	0.397517263889313	0.0328439623117447
2.4259614944458	-1.03164064884186	-3.02662467956543	0.137412145733833	0.397422194480896	0.0326910391449928
2.4406373500824	-1.03569400310516	-3.02596735954285	0.137314721941948	0.397491216659546	0.0325603783130646
2.43637204170227	-1.03881680965424	-3.02878928184509	0.137375339865685	0.397500395774841	0.0324775166809559
2.43411183357239	-1.046257853508	-3.02609419822693	0.137429937720299	0.397406071424484	0.0323299802839756
2.43808531761169	-1.04485392570496	-3.03131198883057	0.137438535690308	0.397319883108139	0.03217638656497
2.43473434448242	-1.04713106155396	-3.02680206298828	0.137329414486885	0.397287309169769	0.0320515781641006
2.43686079978943	-1.04821646213531	-3.02417063713074	0.137343659996986	0.397222489118576	0.0319584086537361
2.44446849822998	-1.0459703207016	-3.02283525466919	0.137293577194214	0.397285491228104	0.0319004841148853
2.44521498680115	-1.04495429992676	-3.02277088165283	0.13729439675808	0.397364646196365	0.0317926034331322
2.45290207862854	-1.0451740026474	-3.02214598655701	0.137343913316727	0.397377252578735	0.0317228473722935
2.44589018821716	-1.05484342575073	-3.03035831451416	0.13741759955883	0.397565066814423	0.0316385626792908
2.44649052619934	-1.04937994480133	-3.02529287338257	0.137423112988472	0.397399634122849	0.031524084508419
2.45305824279785	-1.04963612556458	-3.02527189254761	0.137313336133957	0.397604614496231	0.0315024964511395
2.44962573051453	-1.0565699338913	-3.03181290626526	0.13754166662693	0.397642731666565	0.0314212180674076
2.45106768608093	-1.04990899562836	-3.0271053314209	0.137479573488235	0.397575706243515	0.031328059732914
2.45594692230225	-1.05336117744446	-3.02832770347595	0.137450516223907	0.397819668054581	0.0313270948827267
2.46165823936462	-1.05252230167389	-3.02842450141907	0.137613266706467	0.39786684513092	0.0312589257955551
2.45511817932129	-1.05897510051727	-3.03376936912537	0.13762341439724	0.397931784391403	0.0312665887176991
2.45219016075134	-1.0572007894516	-3.03201770782471	0.137670531868935	0.397903800010681	0.031158871948719
2.45429444313049	-1.05370509624481	-3.03536415100098	0.137632235884666	0.398037880659103	0.0310754459351301
2.45927309989929	-1.0550754070282	-3.02577090263367	0.137580752372742	0.398102343082428	0.0308666955679655
2.46278071403503	-1.05477166175842	-3.02866125106812	0.137697979807854	0.398338615894318	0.0308708064258099
2.46119260787964	-1.06144404411316	-3.03728795051575	0.137727722525597	0.398572742938995	0.0308594480156899
2.4543616771698	-1.05884480476379	-3.03575158119202	0.137800276279449	0.398565649986267	0.030902212485671
2.45639801025391	-1.05557990074158	-3.03618478775024	0.137782976031303	0.39868226647377	0.0309379808604717
2.46218848228455	-1.05186796188354	-3.03475713729858	0.137836024165154	0.398885726928711	0.0310058575123549
2.45876574516296	-1.05747711658478	-3.04159665107727	0.137900456786156	0.39910826086998	0.0310768522322178
2.45293307304382	-1.05708467960358	-3.03858017921448	0.138027936220169	0.399059057235718	0.03112867847085
2.45223617553711	-1.05548930168152	-3.04801988601685	0.138018667697906	0.399070560932159	0.0311145707964897
2.45384526252747	-1.04622280597687	-3.03823804855347	0.138076573610306	0.399151593446732	0.0310731269419193
2.45574736595154	-1.04644000530243	-3.04258418083191	0.138116449117661	0.39924031496048	0.0310508478432894
2.46093392372131	-1.04761183261871	-3.0378680229187	0.138111531734467	0.399388939142227	0.0309037994593382
2.45975041389465	-1.04529166221619	-3.0456714630127	0.138200417160988	0.399471998214722	0.0308916792273521
2.45256805419922	-1.0528427362442	-3.04824471473694	0.13831053674221	0.399554550647736	0.0307647306472063
2.45218181610107	-1.05160057544708	-3.05068445205688	0.138293147087097	0.399500727653503	0.0307042133063078
2.45508646965027	-1.04511284828186	-3.03537011146545	0.138283491134644	0.399489104747772	0.0305812507867813
2.45242667198181	-1.04769778251648	-3.04596304893494	0.138327240943909	0.399703741073608	0.030597934499383
2.44826030731201	-1.05193412303925	-3.04884219169617	0.138360694050789	0.399612724781036	0.0304509922862053
2.44059729576111	-1.04777717590332	-3.04775047302246	0.138471633195877	0.399610459804535	0.0303471703082323
2.44396781921387	-1.04441893100739	-3.04439687728882	0.138310730457306	0.399632275104523	0.0302623063325882
2.44833755493164	-1.04060804843903	-3.04151701927185	0.138376995921135	0.399687170982361	0.0301396679133177
2.44840383529663	-1.04227030277252	-3.04185509681702	0.138384893536568	0.399750471115112	0.0300158150494099
2.44574308395386	-1.04375600814819	-3.04635977745056	0.138342916965485	0.399874657392502	0.0299073345959187
2.43830633163452	-1.04823935031891	-3.05016541481018	0.138431310653687	0.399751245975494	0.0297054145485163
2.43737816810608	-1.04088580608368	-3.04269456863403	0.138306990265846	0.399621695280075	0.0295483712106943
2.44051623344421	-1.0388514995575	-3.04616546630859	0.138329520821571	0.399804323911667	0.0293927453458309
2.43344688415527	-1.04289162158966	-3.04828548431396	0.138465985655785	0.399686723947525	0.0292145386338234
2.42944383621216	-1.04207503795624	-3.04837012290955	0.138370767235756	0.399662375450134	0.0290495585650206
2.43554306030273	-1.03535568714142	-3.05054259300232	0.138332664966583	0.399699777364731	0.0288128517568111
2.43314933776855	-1.03706526756287	-3.04463338851929	0.138295382261276	0.399765521287918	0.0286628101021051
2.4285991191864	-1.03993451595306	-3.0392758846283	0.138369232416153	0.399711042642593	0.0284657441079617
2.42116236686707	-1.04475128650665	-3.05160737037659	0.138393998146057	0.399686485528946	0.0282283611595631
2.4181797504425	-1.03941106796265	-3.04043173789978	0.138338550925255	0.399502098560333	0.0279601905494928
2.42093992233276	-1.0342960357666	-3.03708982467651	0.138222634792328	0.399593561887741	0.0277354437857866
2.42226481437683	-1.03649485111237	-3.04281568527222	0.138249322772026	0.399543255567551	0.0276125613600016
2.41369557380676	-1.03982961177826	-3.04396891593933	0.138334527611732	0.399436861276627	0.0273077134042978
2.40817809104919	-1.03629791736603	-3.0402295589447	0.138185143470764	0.399323165416718	0.0271203089505434
2.40781426429749	-1.03380453586578	-3.04117321968079	0.138136506080627	0.399301767349243	0.0268799103796482
2.40992069244385	-1.03279542922974	-3.03907036781311	0.138066828250885	0.399249821901321	0.0266785230487585
2.40772318840027	-1.03112483024597	-3.03240895271301	0.138084307312965	0.39934104681015	0.0265284180641174
2.40687322616577	-1.03480386734009	-3.04171299934387	0.138081803917885	0.399378299713135	0.0263771992176771
2.39925408363342	-1.03627526760101	-3.03946828842163	0.138107001781464	0.399327784776688	0.0262100286781788
2.3904447555542	-1.03522109985352	-3.03865098953247	0.138018608093262	0.399269938468933	0.026045598089695
2.39638948440552	-1.02377414703369	-3.04271602630615	0.138025373220444	0.399319976568222	0.0259284116327763
2.39410877227783	-1.0272821187973	-3.03925633430481	0.138014644384384	0.399479508399963	0.025850847363472
2.38745331764221	-1.03200280666351	-3.04817342758179	0.138058856129646	0.399484306573868	0.0257974732667208
2.38428378105164	-1.03057157993317	-3.04014945030212	0.137908741831779	0.399402022361755	0.0256056692451239
2.38234305381775	-1.02168405056	-3.04325556755066	0.138036504387856	0.399464935064316	0.0255292449146509
2.38773584365845	-1.02275049686432	-3.03940463066101	0.137912735342979	0.399733185768127	0.025449026376009
2.38374400138855	-1.02586078643799	-3.04352855682373	0.138055801391602	0.39975506067276	0.0254088658839464
2.37600779533386	-1.02709150314331	-3.05028915405273	0.138097584247589	0.399731159210205	0.0252376627177
2.37282466888428	-1.02447926998138	-3.04296326637268	0.13803942501545	0.399799436330795	0.0252305436879396
2.37475538253784	-1.02201616764069	-3.05132436752319	0.138087525963783	0.399865925312042	0.0251258369535208
2.37788724899292	-1.01728796958923	-3.04517412185669	0.138064950704575	0.400024652481079	0.0251439865678549
2.37909746170044	-1.01305043697357	-3.04383111000061	0.138107404112816	0.400174468755722	0.0251019056886435
2.38267731666565	-1.01971530914307	-3.05299949645996	0.138165503740311	0.400374740362167	0.0250848028808832
2.36996531486511	-1.02012658119202	-3.04999756813049	0.138283953070641	0.400446623563766	0.0250131357461214
2.37138342857361	-1.01983916759491	-3.05658936500549	0.138217359781265	0.400516986846924	0.0250094998627901
2.3767557144165	-1.01017320156097	-3.04885244369507	0.138277813792229	0.400674730539322	0.0249101426452398
2.37573146820068	-1.01488304138184	-3.05012845993042	0.138378381729126	0.400937914848328	0.0248670168220997
2.37280130386353	-1.01775228977203	-3.05659866333008	0.138451352715492	0.401040226221085	0.0247888453304768
2.36410713195801	-1.02130889892578	-3.05941915512085	0.138473853468895	0.401126325130463	0.0246135331690311
2.36674690246582	-1.01872599124908	-3.05529952049255	0.138513848185539	0.401128828525543	0.0245809890329838
2.36309003829956	-1.01599395275116	-3.06401538848877	0.13859598338604	0.401275306940079	0.0244886577129364
2.3648247718811	-1.01735746860504	-3.05897784233093	0.138640999794006	0.401419311761856	0.0244208369404078
2.36598348617554	-1.01389455795288	-3.06658172607422	0.138649508357048	0.401497691869736	0.0243843849748373
2.37159895896912	-1.01113724708557	-3.05937027931213	0.138600334525108	0.401567697525024	0.0243906248360872
2.37104535102844	-1.01219213008881	-3.06026387214661	0.138700112700462	0.401754200458527	0.0243804436177015
2.37292194366455	-1.00916576385498	-3.06163120269775	0.138696104288101	0.401910424232483	0.024352690204978
2.37310409545898	-1.01230001449585	-3.06667542457581	0.138775527477264	0.402106553316116	0.024409594014287
2.37357926368713	-1.01343536376953	-3.0690815448761	0.138811156153679	0.40216138958931	0.0243707690387964
2.36358308792114	-1.01387596130371	-3.07074213027954	0.138932198286057	0.402186065912247	0.0243749190121889
2.35969924926758	-1.01745045185089	-3.07141017913818	0.138950169086456	0.402216196060181	0.0242692138999701
2.36002993583679	-1.014204621315	-3.0714430809021	0.138896808028221	0.402293801307678	0.0242435988038778
2.35949754714966	-1.00588464736938	-3.0652322769165	0.138929858803749	0.402306288480759	0.0242119673639536
2.36011719703674	-1.00632083415985	-3.06738877296448	0.138895854353905	0.402379423379898	0.0241645872592926
2.36048698425293	-1.00164437294006	-3.06739282608032	0.138965964317322	0.402449458837509	0.0240963790565729
2.35844564437866	-1.00043833255768	-3.06872987747192	0.138972952961922	0.40248116850853	0.0240484811365604
2.35414838790894	-1.0021698474884	-3.06375098228455	0.13902847468853	0.402606606483459	0.0240438152104616
2.35439348220825	-1.00162184238434	-3.06785297393799	0.139043286442757	0.402639597654343	0.0240301657468081
2.34412097930908	-1.00600945949554	-3.07800817489624	0.139032930135727	0.402629464864731	0.0239426419138908
2.34319543838501	-0.997339189052582	-3.07157683372498	0.139014258980751	0.402485221624374	0.0238983202725649
2.34207558631897	-0.994014918804169	-3.06593060493469	0.138997793197632	0.402600139379501	0.0238028168678284
2.34396481513977	-0.993959724903107	-3.0645911693573	0.138926640152931	0.402659118175507	0.0238118506968021
2.33932518959045	-0.995096385478973	-3.06945323944092	0.139019012451172	0.402705460786819	0.0236771740019321
2.33517670631409	-0.997212529182434	-3.07264351844788	0.138999745249748	0.402712732553482	0.0236011873930693
2.32413697242737	-0.997085690498352	-3.06951856613159	0.138996928930283	0.402496665716171	0.0234438516199589
2.32960891723633	-0.990914881229401	-3.06805777549744	0.138953983783722	0.402531385421753	0.0233551375567913
2.32498574256897	-0.98575222492218	-3.06250071525574	0.138995110988617	0.402586072683334	0.0232231114059687
2.32397294044495	-0.986724376678467	-3.07110118865967	0.13899889588356	0.402620524168015	0.0231607705354691
2.32627272605896	-0.987691581249237	-3.06663680076599	0.139018386602402	0.402668058872223	0.0229860246181488
2.31726670265198	-0.990397751331329	-3.07252740859985	0.13902547955513	0.402711570262909	0.0229278020560741
2.30967259407043	-0.993035316467285	-3.0672333240509	0.139147996902466	0.402594357728958	0.0226944889873266
2.30724191665649	-0.985096633434296	-3.07427716255188	0.139072760939598	0.402600228786469	0.0225678291171789
2.31203961372375	-0.981716156005859	-3.05800032615662	0.139063462615013	0.402647972106934	0.0224983375519514
2.30845856666565	-0.983695447444916	-3.0720317363739	0.139105200767517	0.402819395065308	0.0225070491433144
2.30084824562073	-0.987422108650208	-3.07077312469482	0.139137953519821	0.4026198387146	0.0224002320319414
2.29689788818359	-0.982972681522369	-3.07382535934448	0.139197558164597	0.402643322944641	0.0224121399223804
2.29611420631409	-0.983116030693054	-3.06771755218506	0.139152675867081	0.402743965387344	0.0222807731479406
2.29811263084412	-0.976460993289948	-3.07133650779724	0.139151871204376	0.402673423290253	0.0222476497292519
2.29947638511658	-0.976399958133698	-3.0663046836853	0.139180064201355	0.402861773967743	0.0221745893359184
2.30017495155334	-0.975106477737427	-3.07034087181091	0.139186590909958	0.402935117483139	0.0222159065306187
2.2966742515564	-0.975552797317505	-3.07175159454346	0.139166235923767	0.403094738721848	0.0222032330930233
2.29262948036194	-0.974094033241272	-3.07450366020203	0.139275938272476	0.403250098228455	0.0222559198737144
2.29002356529236	-0.97371119260788	-3.07995128631592	0.139309599995613	0.403214395046234	0.0221815444529057
2.28196263313293	-0.97393411397934	-3.08665156364441	0.139379009604454	0.403308719396591	0.0222397539764643
2.27722835540771	-0.971188724040985	-3.07795095443726	0.139425471425056	0.403399705886841	0.0221877153962851
2.2822060585022	-0.962419390678406	-3.08085227012634	0.139324471354485	0.403440922498703	0.0221955645829439
2.28212094306946	-0.964421629905701	-3.07341432571411	0.139430820941925	0.403623849153519	0.022171450778842
2.27949786186218	-0.968421280384064	-3.0898425579071	0.139531925320625	0.403706341981888	0.0221799835562706
2.2689688205719	-0.967118203639984	-3.08424735069275	0.139488056302071	0.403727650642395	0.0220744796097279
2.27048897743225	-0.963720917701721	-3.07968878746033	0.139533534646034	0.403677552938461	0.0220604576170444
2.27457666397095	-0.958939373493195	-3.08070468902588	0.139485821127892	0.403851181268692	0.0219871941953897
2.2779815196991	-0.962399005889893	-3.08291673660278	0.139569237828255	0.403822153806686	0.0219777915626764
2.26837277412415	-0.965304374694824	-3.09028911590576	0.139635980129242	0.403965532779694	0.0219493098556995
2.26547884941101	-0.962805569171906	-3.0841817855835	0.139522761106491	0.403850495815277	0.0218154080212116
2.268963098526	-0.95744925737381	-3.08084559440613	0.13956193625927	0.403973340988159	0.021869171410799
2.26805806159973	-0.957901835441589	-3.07970643043518	0.139544308185577	0.404029726982117	0.0218875743448734
2.26160597801209	-0.962462663650513	-3.09026765823364	0.13962310552597	0.404066830873489	0.0219089537858963
2.25619554519653	-0.954069256782532	-3.08118891716003	0.13958927989006	0.403974622488022	0.021860571578145
2.26294541358948	-0.950794339179993	-3.07928013801575	0.139466404914856	0.404038816690445	0.0218758340924978
2.26268982887268	-0.946663439273834	-3.08102822303772	0.139516741037369	0.404062896966934	0.021932490170002
2.25239992141724	-0.948349714279175	-3.08558368682861	0.1395513266325	0.404150396585464	0.021924989297986
2.24883627891541	-0.948367416858673	-3.08108997344971	0.1395593136549	0.404076129198074	0.0219044517725706
2.24914717674255	-0.944545745849609	-3.0881335735321	0.139559522271156	0.40405011177063	0.0219780132174492
2.23983407020569	-0.94475269317627	-3.08489727973938	0.139592379331589	0.404090881347656	0.0219115968793631
2.23658728599548	-0.944901943206787	-3.08325338363647	0.139520794153214	0.404004096984863	0.0219514761120081
2.23288345336914	-0.942879438400269	-3.08863282203674	0.139540806412697	0.403861552476883	0.0219505745917559
2.22352313995361	-0.940044105052948	-3.08837127685547	0.139441594481468	0.403934866189957	0.0220166761428118
2.22919368743896	-0.932003498077393	-3.07324886322021	0.139413878321648	0.403709322214127	0.0219809748232365
2.22677206993103	-0.928374469280243	-3.08497619628906	0.139429032802582	0.40374892950058	0.022040881216526
2.22553634643555	-0.927311420440674	-3.07568502426147	0.139263719320297	0.403807938098907	0.0219938736408949
2.2245557308197	-0.928607583045959	-3.07646989822388	0.139224588871002	0.403687864542007	0.0220122095197439
2.21608710289001	-0.930568277835846	-3.08145833015442	0.139345467090607	0.403676003217697	0.0219211094081402
2.20990943908691	-0.931333661079407	-3.08274507522583	0.139244988560677	0.403525114059448	0.0219633597880602
2.20750856399536	-0.927907943725586	-3.08122730255127	0.139247313141823	0.40332156419754	0.0218615643680096
2.20616269111633	-0.92119574546814	-3.08070206642151	0.139133021235466	0.403275072574615	0.0219486951828003
2.20832085609436	-0.915917575359344	-3.07572484016418	0.139120653271675	0.403299123048782	0.0219095721840858
2.20475482940674	-0.915670216083527	-3.07962727546692	0.139154613018036	0.403345048427582	0.0220196545124054
2.19926023483276	-0.918204009532928	-3.07800054550171	0.139198198914528	0.403372168540955	0.0220509860664606
2.18811941146851	-0.919035851955414	-3.08340001106262	0.139114305377007	0.403367102146149	0.0221593137830496
2.19200778007507	-0.915461480617523	-3.07858061790466	0.139083862304688	0.403276175260544	0.0221637263894081
2.19202947616577	-0.906362056732178	-3.08086442947388	0.138995975255966	0.403418391942978	0.0222683548927307
2.1945264339447	-0.905946493148804	-3.07333850860596	0.138966903090477	0.403398364782333	0.0223134253174067
2.19420123100281	-0.903399050235748	-3.08080530166626	0.139044642448425	0.403537541627884	0.022394796833396
2.18861031532288	-0.911105871200562	-3.08080315589905	0.138995483517647	0.403578460216522	0.0223608519881964
2.18288159370422	-0.906991004943848	-3.08823418617249	0.139091074466705	0.403502255678177	0.0223049148917198
2.19019794464111	-0.902235865592957	-3.08016443252563	0.138950631022453	0.403649896383286	0.0222875755280256
2.18738770484924	-0.906587660312653	-3.08545732498169	0.139158546924591	0.403763204813004	0.0221929140388966
2.18305087089539	-0.910188317298889	-3.08588600158691	0.13907964527607	0.403811007738113	0.022205451503396
2.17835831642151	-0.908811569213867	-3.08942270278931	0.139125406742096	0.403807491064072	0.0221129152923822
2.18430328369141	-0.904056191444397	-3.08539843559265	0.139090210199356	0.403913080692291	0.0221749395132065
2.18471956253052	-0.899418413639069	-3.08360242843628	0.139117255806923	0.404029726982117	0.0221428405493498
2.18734765052795	-0.902709364891052	-3.09314036369324	0.139133885502815	0.404192566871643	0.0221836268901825
2.18727946281433	-0.906480193138123	-3.08736634254456	0.139194741845131	0.404279142618179	0.0221585631370544
2.17618680000305	-0.908471822738647	-3.0918927192688	0.139277517795563	0.404318660497665	0.0222019776701927
2.18294763565063	-0.90231454372406	-3.0876133441925	0.139218181371689	0.404431998729706	0.0221358574926853
2.18189382553101	-0.900926411151886	-3.08735918998718	0.139282464981079	0.404699981212616	0.0221810676157475
2.18570685386658	-0.903888761997223	-3.0879271030426	0.13936410844326	0.404780775308609	0.0221135597676039
2.17630386352539	-0.906871020793915	-3.10270595550537	0.139451548457146	0.405019491910934	0.0221499651670456
2.17661070823669	-0.906707584857941	-3.09738659858704	0.139547035098076	0.404886275529861	0.0220478624105453
2.17985534667969	-0.900943577289581	-3.09966778755188	0.139476090669632	0.405247747898102	0.0219510868191719
2.17810773849487	-0.908007144927979	-3.0971417427063	0.139602780342102	0.405352771282196	0.022041741758585
2.17575812339783	-0.909633874893188	-3.10090184211731	0.139722272753716	0.40540012717247	0.0219681411981583
2.17516851425171	-0.903148353099823	-3.09841227531433	0.139678448438644	0.40541535615921	0.0219597276300192
2.18243288993835	-0.903960108757019	-3.09935569763184	0.139622285962105	0.405695647001266	0.0218795705586672
2.17439460754395	-0.907677114009857	-3.10194754600525	0.139834180474281	0.40585133433342	0.0220120958983898
2.17251658439636	-0.909687101840973	-3.10726428031921	0.139790460467339	0.405829399824142	0.0219598095864058
2.17204403877258	-0.899129629135132	-3.1033821105957	0.139832586050034	0.405896306037903	0.0219774097204208
2.17446208000183	-0.900288939476013	-3.10586762428284	0.139851868152618	0.406055331230164	0.022044138982892
2.17790746688843	-0.899738430976868	-3.10353183746338	0.139995500445366	0.406282216310501	0.0221408531069756
2.16840386390686	-0.900979816913605	-3.10940098762512	0.140017554163933	0.406418651342392	0.0222810264676809
2.16479539871216	-0.900813460350037	-3.11220622062683	0.14011524617672	0.406362414360046	0.022299500182271
2.15400862693787	-0.899858832359314	-3.11636877059937	0.140137761831284	0.406499594449997	0.0224544089287519
2.15310311317444	-0.89377623796463	-3.1048538684845	0.140080362558365	0.406422972679138	0.0224704947322607
2.15610241889954	-0.88618928194046	-3.10872364044189	0.140223875641823	0.406625241041183	0.0226626619696617
2.15241456031799	-0.890365779399872	-3.10566067695618	0.140190005302429	0.406770020723343	0.0227447096258402
2.143709897995	-0.887790262699127	-3.11618709564209	0.14025217294693	0.406723529100418	0.0228697471320629
2.14534568786621	-0.880706489086151	-3.11077809333801	0.14021098613739	0.406797736883163	0.0229964777827263
2.14591765403748	-0.882748425006866	-3.11552023887634	0.140351220965385	0.406940937042236	0.0230215191841125
2.1315758228302	-0.884558856487274	-3.12042832374573	0.140313550829887	0.406811147928238	0.0231830403208733
2.13631319999695	-0.877096176147461	-3.11186099052429	0.140272334218025	0.406819492578506	0.0231481622904539
2.13602423667908	-0.870043098926544	-3.11216163635254	0.140220180153847	0.406863927841187	0.0233016014099121
2.13417267799377	-0.878168702125549	-3.11074042320251	0.140265122056007	0.406867682933807	0.0233088880777359
2.1214337348938	-0.875052332878113	-3.12037491798401	0.14025029540062	0.406711578369141	0.023387610912323
2.12658834457397	-0.868570685386658	-3.11113047599792	0.140171051025391	0.406588137149811	0.0233648382127285
2.12420392036438	-0.868578433990479	-3.11345076560974	0.140192344784737	0.406738728284836	0.0233581066131592
2.11855053901672	-0.872500240802765	-3.11202359199524	0.140197277069092	0.406452894210815	0.0233982931822538
2.11496448516846	-0.869514763355255	-3.10993409156799	0.140090301632881	0.406351208686829	0.023303484544158
2.12105059623718	-0.864179849624634	-3.10910487174988	0.140058755874634	0.406283497810364	0.0232425946742296
2.11716866493225	-0.870132386684418	-3.10825085639954	0.140076488256454	0.406368106603622	0.023284075781703
2.10588383674622	-0.869388401508331	-3.1081280708313	0.140048056840897	0.40611520409584	0.0232871174812317
2.10510301589966	-0.86622554063797	-3.10855007171631	0.139937952160835	0.406045794487	0.0232582967728376
2.10724949836731	-0.858097314834595	-3.10312724113464	0.139875382184982	0.405929416418076	0.0232597421854734
2.10547399520874	-0.858806669712067	-3.10590481758118	0.139839366078377	0.405965209007263	0.0233759600669146
2.11067724227905	-0.858270645141602	-3.09998464584351	0.139797210693359	0.405932545661926	0.0233613662421703
2.0967378616333	-0.859314322471619	-3.10934019088745	0.139836087822914	0.405835747718811	0.0234499908983707
2.09558582305908	-0.859813034534454	-3.10022854804993	0.139751300215721	0.405728876590729	0.0233186259865761
2.09455704689026	-0.854785203933716	-3.10479164123535	0.13968263566494	0.405721873044968	0.0234451312571764
2.09834480285645	-0.853757917881012	-3.09716987609863	0.139616265892982	0.40567484498024	0.0233997255563736
2.09616136550903	-0.849730730056763	-3.09787917137146	0.139774084091187	0.405664086341858	0.023487476631999
2.09632563591003	-0.85048896074295	-3.10022473335266	0.139668628573418	0.405818611383438	0.0235604289919138
2.09418606758118	-0.854367911815643	-3.106849193573	0.139698162674904	0.40581813454628	0.0236777123063803
2.08804702758789	-0.85189014673233	-3.10237884521484	0.139876931905746	0.405771642923355	0.0237578935921192
2.0793468952179	-0.852557063102722	-3.10450673103333	0.139725387096405	0.405827760696411	0.0238901898264885
2.0803530216217	-0.847658276557922	-3.09838914871216	0.139794990420341	0.405783176422119	0.023956386372447
2.08557605743408	-0.840670585632324	-3.10350465774536	0.139784574508667	0.405970603227615	0.0240935180336237
2.08006024360657	-0.842566430568695	-3.10688281059265	0.139902219176292	0.406087398529053	0.0242744795978069
2.07437443733215	-0.842056334018707	-3.10721063613892	0.139995649456978	0.406204074621201	0.0243448745459318
2.07067489624023	-0.839536428451538	-3.11075830459595	0.139977648854256	0.406249523162842	0.0243941191583872
2.06605243682861	-0.83842271566391	-3.11629509925842	0.140010342001915	0.406392961740494	0.0245512183755636
2.06449842453003	-0.839363157749176	-3.11005210876465	0.140038639307022	0.406493097543716	0.0245558749884367
2.06803202629089	-0.835943818092346	-3.11274719238281	0.139936000108719	0.406652688980103	0.0246184933930635
2.06515121459961	-0.830233097076416	-3.10485887527466	0.140004172921181	0.406800627708435	0.0246695131063461
2.07217502593994	-0.829319655895233	-3.10872578620911	0.140017062425613	0.407001376152039	0.0247282441705465
2.06905913352966	-0.828627943992615	-3.1109459400177	0.140136942267418	0.40727573633194	0.0248500499874353
2.06192302703857	-0.831612527370453	-3.11579489707947	0.140130311250687	0.407339304685593	0.0249441750347614
2.05871510505676	-0.828295350074768	-3.12265658378601	0.140238523483276	0.407389551401138	0.0250113941729069
2.05306529998779	-0.82683390378952	-3.1203293800354	0.140269130468369	0.407643616199493	0.0251034032553434
2.04832577705383	-0.825415313243866	-3.12073636054993	0.140244796872139	0.407703906297684	0.0250607095658779
2.04849100112915	-0.81820285320282	-3.11590385437012	0.140308260917664	0.407779276371002	0.0251263119280338
2.04897952079773	-0.814818441867828	-3.12243366241455	0.140335917472839	0.408109307289124	0.0250619985163212
2.05147457122803	-0.814183235168457	-3.12121033668518	0.140261307358742	0.408274084329605	0.025146434083581
2.04091763496399	-0.818882524967194	-3.12036204338074	0.140394270420074	0.408403486013412	0.02502859570086
2.03430008888245	-0.813222646713257	-3.12213158607483	0.140325143933296	0.408403396606445	0.0251119025051594
2.03428649902344	-0.813346803188324	-3.12493562698364	0.14028288424015	0.408600032329559	0.0250357128679752
2.03196692466736	-0.805371761322021	-3.12599778175354	0.140253931283951	0.408706098794937	0.0250917319208384
2.03135299682617	-0.806378424167633	-3.12215995788574	0.140278190374374	0.408802211284637	0.0250629130750895
2.02823877334595	-0.808389246463776	-3.12583351135254	0.140295520424843	0.408951282501221	0.0251312162727118
2.02051305770874	-0.806718349456787	-3.13280463218689	0.140198901295662	0.408872485160828	0.0250887144356966
2.0279655456543	-0.800334453582764	-3.12529969215393	0.140009999275208	0.40898522734642	0.0251264926046133
2.02304196357727	-0.795438468456268	-3.12622666358948	0.140006572008133	0.409183204174042	0.0250544417649508
2.02043461799622	-0.801187992095947	-3.1314480304718	0.140004202723503	0.409144014120102	0.0250512436032295
2.01160049438477	-0.802942872047424	-3.13645720481873	0.139895409345627	0.409170806407928	0.0251176469027996
2.00746035575867	-0.799876153469086	-3.12625861167908	0.139656901359558	0.409092724323273	0.024908659979701
2.00831651687622	-0.788986504077911	-3.12809729576111	0.139679864048958	0.409096270799637	0.024983249604702
2.01274800300598	-0.791964054107666	-3.123939037323	0.139468774199486	0.409118443727493	0.0249190740287304
[truncated: 15,237 more rows]
