# Supplementary material for: Identification of Haptic Based Guiding Using Hard Reins
Source: PLoS One. 2015 Jul 22;10(7):e0132020. doi: 10.1371/journal.pone.0132020 (PMC4511788; doi:10.1371/journal.pone.0132020)
Supplement: S6 File — (ZIP) [file pone.0132020.s006.zip › Exp2_ForceData2/Subject7/path2/T8.csv]

Force X (N)	Force Y (N)	Force Z (N)	Torque X (N-m)	Torque Y (N-m)	Torque Z (N-m)	Frequency = 10000	Averaging Level = 16	F/T Serial Number = FT11772	Time Started = 19/12/2012 13:23:36
0.741284072399139	-0.960272550582886	-2.7700400352478	0.161758854985237	0.335200905799866	-0.0611493922770023
0.764403820037842	-0.97011125087738	-2.77665066719055	0.161864519119263	0.335907340049744	-0.0600230246782303
0.795877754688263	-0.986907064914703	-2.78432106971741	0.162049368023872	0.336769223213196	-0.0588604286313057
0.826495170593262	-0.996917963027954	-2.79360795021057	0.162465646862984	0.337755084037781	-0.057736948132515
0.86188280582428	-1.01505839824677	-2.803138256073	0.162732049822807	0.339041233062744	-0.0566770546138287
0.890311717987061	-1.0321192741394	-2.81627130508423	0.163155764341354	0.340401619672775	-0.0557219982147217
0.92460572719574	-1.05209624767303	-2.82394933700562	0.163567334413528	0.342006534337997	-0.0548741295933723
0.961518943309784	-1.06739449501038	-2.84062767028809	0.164228647947311	0.343592703342438	-0.0541091188788414
0.993504524230957	-1.08011543750763	-2.85412907600403	0.164852932095528	0.345426768064499	-0.0532794408500195
1.02780067920685	-1.10383677482605	-2.87039160728455	0.16547055542469	0.34722763299942	-0.0525628551840782
1.05955004692078	-1.11859774589539	-2.8885805606842	0.166283875703812	0.34917163848877	-0.0518080480396748
1.09155333042145	-1.13606107234955	-2.90548467636108	0.167096570134163	0.351201951503754	-0.0510980971157551
1.1215592622757	-1.15239000320435	-2.9258770942688	0.167934149503708	0.35326674580574	-0.0504360049962997
1.15266084671021	-1.17156851291656	-2.94810795783997	0.168889001011848	0.355401188135147	-0.0498311594128609
1.18472790718079	-1.19437444210052	-2.96623921394348	0.169801265001297	0.357604652643204	-0.049279123544693
1.21522736549377	-1.20539355278015	-2.98730397224426	0.170794203877449	0.359705120325089	-0.0488007478415966
1.24603998661041	-1.22662103176117	-3.00794219970703	0.171935752034187	0.361755073070526	-0.0483535826206207
1.27757668495178	-1.246209025383	-3.03343152999878	0.173011139035225	0.364029258489609	-0.0478986389935017
1.31085002422333	-1.27052187919617	-3.05133199691772	0.173971995711327	0.366199612617493	-0.0474712885916233
1.34931421279907	-1.29222536087036	-3.07448101043701	0.174973994493484	0.368406713008881	-0.0471929423511028
1.37870013713837	-1.30968809127808	-3.09482908248901	0.176305741071701	0.370572775602341	-0.0468743592500687
1.41610395908356	-1.33652460575104	-3.11261940002441	0.177153572440147	0.372950613498688	-0.0466315448284149
1.45411419868469	-1.357142329216	-3.13394665718079	0.178312167525291	0.374926626682281	-0.0464490577578545
1.48558187484741	-1.37657535076141	-3.15621328353882	0.179573565721512	0.377138912677765	-0.0461891852319241
1.52062284946442	-1.39971649646759	-3.1804039478302	0.180479615926743	0.379420101642609	-0.0460195913910866
1.54761815071106	-1.41817438602448	-3.19999551773071	0.181691482663155	0.381387770175934	-0.0458744801580906
1.58890163898468	-1.44281911849976	-3.2281379699707	0.182637855410576	0.383720636367798	-0.0457171238958836
1.61106383800507	-1.4575434923172	-3.23771333694458	0.183720231056213	0.385664463043213	-0.0455202609300613
1.64680469036102	-1.48198401927948	-3.25676846504211	0.184734985232353	0.387818664312363	-0.0454399921000004
1.67692112922668	-1.49536597728729	-3.2741174697876	0.185741946101189	0.389750570058823	-0.0452430136501789
1.69968605041504	-1.51189756393433	-3.29634618759155	0.186788395047188	0.391833335161209	-0.0451346039772034
1.73510599136353	-1.53205299377441	-3.32172656059265	0.187672674655914	0.393722206354141	-0.0451435744762421
1.75483775138855	-1.53946089744568	-3.33595561981201	0.188783943653107	0.395648092031479	-0.0449759811162949
1.7806636095047	-1.55904603004456	-3.35330033302307	0.189593613147736	0.397458910942078	-0.0450255125761032
1.79877460002899	-1.56905853748322	-3.3803551197052	0.190749257802963	0.399277180433273	-0.0450304001569748
1.82510006427765	-1.58571207523346	-3.3874249458313	0.191437944769859	0.400988668203354	-0.045098353177309
1.83955097198486	-1.59510409832001	-3.40575957298279	0.192480430006981	0.402586847543716	-0.0452190153300762
1.86009621620178	-1.60925817489624	-3.42103600502014	0.193244531750679	0.404012113809586	-0.0454574525356293
1.8778281211853	-1.62093341350555	-3.43296313285828	0.193906202912331	0.405634135007858	-0.0456761866807938
1.89176630973816	-1.62835788726807	-3.45328879356384	0.19490048289299	0.406843930482864	-0.0459736660122871
1.90760517120361	-1.63419556617737	-3.46098709106445	0.195444405078888	0.408038765192032	-0.0463618338108063
1.91606569290161	-1.64794981479645	-3.4731171131134	0.196131572127342	0.409425973892212	-0.0469927303493023
1.91376423835754	-1.64826810359955	-3.4803409576416	0.19677822291851	0.41036331653595	-0.0485529266297817
1.92733502388	-1.66246259212494	-3.50025081634521	0.197195440530777	0.41137757897377	-0.0491570979356766
1.93099451065063	-1.66291749477386	-3.51041626930237	0.197784453630447	0.412152856588364	-0.0494330152869225
1.94090592861176	-1.6730625629425	-3.51258540153503	0.198210075497627	0.412881553173065	-0.0503247156739235
1.94174337387085	-1.68483138084412	-3.51590085029602	0.198637261986732	0.413360863924026	-0.0510270185768604
1.95534551143646	-1.68409049510956	-3.52358365058899	0.199058815836906	0.41388139128685	-0.0518319495022297
1.95889127254486	-1.6926087141037	-3.53197193145752	0.199208468198776	0.414203763008118	-0.0529170073568821
1.95831787586212	-1.69636166095734	-3.52843880653381	0.199599146842957	0.414521932601929	-0.0540290996432304
1.96123135089874	-1.69877350330353	-3.53738951683044	0.199772849678993	0.414749205112457	-0.0552862286567688
1.96422219276428	-1.70592999458313	-3.53839516639709	0.199957504868507	0.414766877889633	-0.056711595505476
1.96002161502838	-1.70908355712891	-3.53676819801331	0.199896708130836	0.414716422557831	-0.0581004247069359
1.95106267929077	-1.71302938461304	-3.53536915779114	0.199944704771042	0.414755076169968	-0.0596698559820652
1.95108449459076	-1.70985841751099	-3.53976678848267	0.200001150369644	0.414540827274323	-0.0613563433289528
1.94507122039795	-1.71522653102875	-3.53222990036011	0.200007647275925	0.414241671562195	-0.0631185472011566
1.93563139438629	-1.71560311317444	-3.52801537513733	0.199895828962326	0.414063513278961	-0.0648662224411964
1.9215099811554	-1.71271443367004	-3.52531719207764	0.199938878417015	0.413740336894989	-0.0666766986250877
1.91540539264679	-1.718390583992	-3.52556562423706	0.199928507208824	0.413252472877502	-0.0686635076999664
1.9041074514389	-1.71792507171631	-3.52073574066162	0.199654325842857	0.412977397441864	-0.0705399140715599
1.88441216945648	-1.71724462509155	-3.51686954498291	0.199758917093277	0.412437111139297	-0.0724603086709976
1.87796974182129	-1.7134530544281	-3.51076483726501	0.199449717998505	0.411968857049942	-0.074409082531929
1.86016893386841	-1.71527755260468	-3.50648641586304	0.199432730674744	0.411506712436676	-0.0762837752699852
1.84417152404785	-1.70793998241425	-3.49942421913147	0.199328482151031	0.410888284444809	-0.0782139822840691
1.83292233943939	-1.70955431461334	-3.4944224357605	0.199145123362541	0.410424709320068	-0.0800614580512047
1.80644965171814	-1.70378255844116	-3.49006867408752	0.199008211493492	0.409687757492065	-0.0819028839468956
1.80390620231628	-1.69715940952301	-3.48458290100098	0.198865830898285	0.409169524908066	-0.0838007256388664
1.78126323223114	-1.69761514663696	-3.47680044174194	0.198616430163383	0.408523172140121	-0.0856045782566071
1.75679934024811	-1.68696045875549	-3.47099137306213	0.198517262935638	0.407865643501282	-0.0873780325055122
1.74455571174622	-1.68331944942474	-3.46702742576599	0.198297724127769	0.407250493764877	-0.08913853764534
1.71830403804779	-1.67909634113312	-3.45953941345215	0.198084473609924	0.406753599643707	-0.0908078476786613
1.70161318778992	-1.66622424125671	-3.45816802978516	0.198083266615868	0.406031250953674	-0.0925154089927673
1.68156445026398	-1.66354691982269	-3.45057988166809	0.197736948728561	0.40553405880928	-0.094147764146328
1.65571403503418	-1.64913392066956	-3.45329666137695	0.197771310806274	0.40506985783577	-0.095796138048172
1.63692200183868	-1.64305531978607	-3.44144511222839	0.197352722287178	0.404556483030319	-0.097256101667881
1.60620391368866	-1.62910377979279	-3.43786215782166	0.197333306074142	0.404036968946457	-0.0987451449036598
1.58805215358734	-1.62171483039856	-3.44314360618591	0.197137013077736	0.403810948133469	-0.100084394216537
1.55861520767212	-1.60444343090057	-3.42762613296509	0.197044238448143	0.40330559015274	-0.101433619856834
1.5371767282486	-1.5962141752243	-3.43090510368347	0.196934282779694	0.403045654296875	-0.102670446038246
1.50269961357117	-1.57539999485016	-3.42638635635376	0.196942418813705	0.402698516845703	-0.103876121342182
1.48016166687012	-1.57107794284821	-3.42566347122192	0.196832701563835	0.402502536773682	-0.105069205164909
1.45014560222626	-1.54924535751343	-3.4264805316925	0.196809038519859	0.402193695306778	-0.106058388948441
1.42554485797882	-1.53857958316803	-3.41987681388855	0.196806266903877	0.402016013860703	-0.10703156888485
1.38930296897888	-1.52151870727539	-3.41904854774475	0.196848452091217	0.401790857315063	-0.107835248112679
1.37500786781311	-1.50595009326935	-3.42654848098755	0.196768194437027	0.401616871356964	-0.108666762709618
1.33671700954437	-1.48307681083679	-3.41790771484375	0.19690503180027	0.401425451040268	-0.109264962375164
1.31099677085876	-1.47590470314026	-3.42032408714294	0.196740210056305	0.401311844587326	-0.109763890504837
1.28828632831573	-1.45202839374542	-3.41548919677734	0.196835219860077	0.400973439216614	-0.110146321356297
1.25384604930878	-1.43262898921967	-3.42007517814636	0.196840450167656	0.40092933177948	-0.110316038131714
1.23415863513947	-1.4179722070694	-3.41234469413757	0.196710214018822	0.400694727897644	-0.110531613230705
1.20223128795624	-1.39863348007202	-3.40990471839905	0.196766287088394	0.400381177663803	-0.110459379851818
1.17680048942566	-1.38421058654785	-3.40769457817078	0.1965351998806	0.400179356336594	-0.110439851880074
1.15848076343536	-1.36664068698883	-3.40661263465881	0.196462258696556	0.399879425764084	-0.110391885042191
1.12623560428619	-1.34798097610474	-3.40241003036499	0.196426779031754	0.39961564540863	-0.110192477703094
1.11076164245605	-1.33367776870728	-3.40419840812683	0.196130990982056	0.39933305978775	-0.110042281448841
1.08068370819092	-1.31285047531128	-3.39800786972046	0.196138933300972	0.398922711610794	-0.109685130417347
1.06154227256775	-1.30374300479889	-3.40013551712036	0.195734187960625	0.398680001497269	-0.109489582479
1.0430451631546	-1.28829920291901	-3.39227771759033	0.195525363087654	0.398053735494614	-0.10923483222723
1.01764345169067	-1.27021467685699	-3.3898913860321	0.195417806506157	0.397723346948624	-0.108918860554695
0.997333824634552	-1.26072776317596	-3.38629364967346	0.194976687431335	0.397467195987701	-0.10862272977829
0.979121863842011	-1.2444361448288	-3.37945771217346	0.194812908768654	0.396668314933777	-0.108429342508316
0.956941366195679	-1.23574721813202	-3.3788743019104	0.194548666477203	0.39642122387886	-0.1080636754632
0.938624501228333	-1.22090697288513	-3.37249350547791	0.194161668419838	0.395826309919357	-0.107921794056892
0.920302152633667	-1.21714162826538	-3.36389803886414	0.193846002221107	0.395246177911758	-0.107664003968239
0.9103022813797	-1.20556271076202	-3.36315989494324	0.193486094474792	0.394672423601151	-0.10752509534359
0.889628827571869	-1.19151568412781	-3.35498547554016	0.193215578794479	0.3940669298172	-0.107276260852814
0.874667644500732	-1.1908403635025	-3.34340739250183	0.192891299724579	0.393382132053375	-0.107022553682327
0.868571996688843	-1.18665957450867	-3.34060573577881	0.192352920770645	0.392769068479538	-0.106782309710979
0.856404721736908	-1.1743403673172	-3.32862401008606	0.192026987671852	0.392074465751648	-0.106525532901287
0.841846466064453	-1.17321765422821	-3.32778906822205	0.191663011908531	0.391422152519226	-0.106158226728439
0.837886393070221	-1.16993463039398	-3.32173728942871	0.191131666302681	0.390755623579025	-0.105863057076931
0.830137133598328	-1.16412341594696	-3.31087589263916	0.190846055746078	0.389958143234253	-0.105476401746273
0.82130753993988	-1.16178488731384	-3.31080198287964	0.190321147441864	0.389375299215317	-0.105074264109135
0.81969028711319	-1.15775978565216	-3.29389619827271	0.189962655305862	0.388510197401047	-0.104638881981373
0.806325316429138	-1.1516215801239	-3.28842329978943	0.1895532310009	0.387876063585281	-0.104107290506363
0.806904971599579	-1.15587913990021	-3.28534364700317	0.189026102423668	0.387117773294449	-0.103660456836224
0.807657063007355	-1.14790797233582	-3.27325963973999	0.188641309738159	0.386494308710098	-0.103121347725391
0.797565579414368	-1.14334607124329	-3.26959943771362	0.188321024179459	0.385658502578735	-0.102564439177513
0.793632984161377	-1.14394116401672	-3.25995302200317	0.187886148691177	0.385025590658188	-0.101954914629459
0.796296536922455	-1.14008271694183	-3.25335383415222	0.187455162405968	0.384363919496536	-0.101243279874325
0.794690668582916	-1.14098954200745	-3.24213814735413	0.186978340148926	0.383710861206055	-0.100581616163254
0.793513715267181	-1.13736188411713	-3.23884892463684	0.186738267540932	0.382899671792984	-0.0998439118266106
0.79398500919342	-1.13270974159241	-3.23325109481812	0.186450362205505	0.382292717695236	-0.0989996716380119
0.793676495552063	-1.12955546379089	-3.22634887695313	0.186035454273224	0.38176554441452	-0.0980992391705513
0.794659018516541	-1.13214516639709	-3.21877431869507	0.185659766197205	0.381109714508057	-0.0971914604306221
0.79685240983963	-1.13118779659271	-3.21497273445129	0.185214355587959	0.380528420209885	-0.0962217152118683
0.804745376110077	-1.12799084186554	-3.2149453163147	0.184842884540558	0.379946649074554	-0.0952124372124672
0.804544031620026	-1.12085604667664	-3.20268559455872	0.184461414813995	0.379302740097046	-0.0940380319952965
0.805540680885315	-1.1214851140976	-3.1973705291748	0.184094578027725	0.378729641437531	-0.0928632169961929
0.810344994068146	-1.11738562583923	-3.19117379188538	0.183856964111328	0.378142207860947	-0.0914721488952637
0.81520402431488	-1.11472356319427	-3.18492460250854	0.183298423886299	0.377774029970169	-0.0901411324739456
0.827370405197144	-1.1111626625061	-3.17575788497925	0.18296991288662	0.377077221870422	-0.0887424945831299
0.827409029006958	-1.10739302635193	-3.17486619949341	0.182709187269211	0.376506209373474	-0.0872210636734962
0.834390103816986	-1.10857832431793	-3.17028999328613	0.182194262742996	0.376122832298279	-0.0856828764081001
0.843960165977478	-1.10400283336639	-3.16383242607117	0.181768283247948	0.375609308481216	-0.0841620117425919
0.844903886318207	-1.10115718841553	-3.16130661964417	0.181587979197502	0.375102996826172	-0.0824899449944496
0.858812212944031	-1.10258710384369	-3.15178537368774	0.181067734956741	0.374861925840378	-0.0808862373232841
0.867482423782349	-1.10249185562134	-3.15051174163818	0.180670812726021	0.374279320240021	-0.0792767554521561
0.876387298107147	-1.09783279895782	-3.14169216156006	0.180467769503593	0.373931080102921	-0.0776281878352165
0.880426406860352	-1.09573924541473	-3.13968110084534	0.18013608455658	0.373739451169968	-0.0759793668985367
0.892415821552277	-1.10122311115265	-3.13641357421875	0.17975027859211	0.373475819826126	-0.0743979662656784
0.904399454593658	-1.09841752052307	-3.13315892219543	0.179449558258057	0.373181045055389	-0.0728155523538589
0.913818895816803	-1.09436333179474	-3.13206434249878	0.179165288805962	0.372961044311523	-0.0712639093399048
0.92250919342041	-1.09388267993927	-3.13119029998779	0.178924798965454	0.372845768928528	-0.0697593092918396
0.928769290447235	-1.10043549537659	-3.12237071990967	0.178781494498253	0.372653603553772	-0.068277046084404
0.948762357234955	-1.10234117507935	-3.12551116943359	0.178399384021759	0.372599959373474	-0.0669181272387505
0.955369830131531	-1.09925830364227	-3.12216329574585	0.178252071142197	0.372498333454132	-0.0655819550156593
0.965337812900543	-1.10694527626038	-3.11976766586304	0.178082183003426	0.372586697340012	-0.0643107891082764
0.982780992984772	-1.11040532588959	-3.12302589416504	0.177710145711899	0.372534543275833	-0.0630880296230316
0.992677092552185	-1.11044037342072	-3.11756682395935	0.17767670750618	0.372537165880203	-0.0618910230696201
1.00272560119629	-1.11984050273895	-3.11946511268616	0.177526220679283	0.372818559408188	-0.0606685280799866
1.0277224779129	-1.12571597099304	-3.11867737770081	0.177349165081978	0.372829377651215	-0.0596307069063187
1.03179287910461	-1.12402021884918	-3.12006402015686	0.17728953063488	0.373007744550705	-0.0585144087672234
1.0448317527771	-1.133416056633	-3.12219381332397	0.17723885178566	0.373158693313599	-0.057358093559742
1.06155610084534	-1.13560163974762	-3.11999344825745	0.177191197872162	0.373440116643906	-0.0562042444944382
1.07499194145203	-1.13754665851593	-3.1246657371521	0.17716521024704	0.373642265796661	-0.0550805181264877
1.08365345001221	-1.13885951042175	-3.12703824043274	0.177233189344406	0.373835772275925	-0.0539759993553162
1.09269189834595	-1.14440631866455	-3.12862420082092	0.177205383777618	0.374305188655853	-0.0529188625514507
1.10837864875793	-1.14882302284241	-3.13512468338013	0.177154019474983	0.374619692564011	-0.0519283562898636
1.11510145664215	-1.14809679985046	-3.13617897033691	0.177310258150101	0.374749600887299	-0.0508914738893509
1.12484526634216	-1.15329933166504	-3.13855767250061	0.177384480834007	0.375206500291824	-0.0498681589961052
1.13610327243805	-1.15459787845612	-3.14239978790283	0.177388161420822	0.375529915094376	-0.0489479415118694
1.1428610086441	-1.16213572025299	-3.14266729354858	0.177524492144585	0.375783205032349	-0.0481098257005215
1.15984177589417	-1.15866923332214	-3.14354920387268	0.177580609917641	0.376107513904572	-0.0473920404911041
1.15800857543945	-1.16101360321045	-3.14829349517822	0.17770890891552	0.376436471939087	-0.0465803928673267
1.17716979980469	-1.16921603679657	-3.1531035900116	0.177650973200798	0.376752197742462	-0.0459698252379894
1.18559944629669	-1.1625816822052	-3.14916443824768	0.177728831768036	0.376918166875839	-0.0453447438776493
1.18828725814819	-1.16940772533417	-3.15467381477356	0.177847623825073	0.377171128988266	-0.0448105782270432
1.19742679595947	-1.1799328327179	-3.15448641777039	0.177704200148582	0.377510607242584	-0.04434559866786
1.20907211303711	-1.17409467697144	-3.15676426887512	0.177909567952156	0.377598971128464	-0.0439457781612873
1.21329081058502	-1.18278706073761	-3.15920853614807	0.177766099572182	0.377892643213272	-0.0435535199940205
1.22494947910309	-1.18559443950653	-3.15635204315186	0.177896440029144	0.377880156040192	-0.0433115772902966
1.22994208335876	-1.19139719009399	-3.15961003303528	0.177718937397003	0.378168642520905	-0.0430286191403866
1.24560451507568	-1.19725072383881	-3.15914750099182	0.177671536803246	0.37812128663063	-0.0429366268217564
1.24750506877899	-1.20127856731415	-3.15858125686646	0.177806630730629	0.37832111120224	-0.0427991077303886
1.26469767093658	-1.21121430397034	-3.16304492950439	0.177502363920212	0.378499865531921	-0.042789701372385
1.27366554737091	-1.21428442001343	-3.16081190109253	0.177505493164063	0.378503113985062	-0.0428284704685211
1.28418684005737	-1.22397291660309	-3.16071343421936	0.177375137805939	0.378773152828217	-0.0428983718156815
1.29828917980194	-1.2268226146698	-3.16075730323792	0.17739999294281	0.378795146942139	-0.0431452877819538
1.30125665664673	-1.2391494512558	-3.16242408752441	0.177371397614479	0.379011988639832	-0.0433012135326862
1.3274552822113	-1.25039601325989	-3.16543841362	0.177230924367905	0.379104465246201	-0.043637041002512
1.33042991161346	-1.25352811813354	-3.16434860229492	0.17742857336998	0.379214614629745	-0.0440216697752476
1.35192704200745	-1.27183079719543	-3.16334819793701	0.17724147439003	0.379390835762024	-0.0444241985678673
1.36212921142578	-1.27287006378174	-3.16536712646484	0.177498623728752	0.379465103149414	-0.0449166558682919
1.37067413330078	-1.29219532012939	-3.16567397117615	0.177368760108948	0.379806488752365	-0.0453061163425446
1.38524568080902	-1.29149055480957	-3.16777682304382	0.177609696984291	0.379793763160706	-0.0457926578819752
1.3908509016037	-1.30576467514038	-3.16812467575073	0.177636563777924	0.3801229596138	-0.0462383553385735
1.4040892124176	-1.31282377243042	-3.17091989517212	0.177635475993156	0.380233734846115	-0.0469019338488579
1.40468084812164	-1.31830501556396	-3.17381143569946	0.177824527025223	0.380563080310822	-0.047490444034338
1.41235423088074	-1.32359755039215	-3.17261862754822	0.177792936563492	0.380935251712799	-0.0483104698359966
1.4108579158783	-1.33145713806152	-3.17240476608276	0.177930667996407	0.381081938743591	-0.0490482971072197
1.42341387271881	-1.33737182617188	-3.18085145950317	0.177884042263031	0.381515890359879	-0.0498528219759464
1.42220890522003	-1.33977913856506	-3.18102264404297	0.17804354429245	0.381840616464615	-0.0506546683609486
1.4244704246521	-1.34707975387573	-3.18255233764648	0.178092628717422	0.382146418094635	-0.0514513924717903
1.43503677845001	-1.35477602481842	-3.18448686599731	0.17801271378994	0.382581889629364	-0.0522509813308716
1.4384560585022	-1.3576911687851	-3.18349766731262	0.17813815176487	0.382681727409363	-0.0531011782586575
1.44340896606445	-1.36296665668488	-3.18722176551819	0.178091824054718	0.383133679628372	-0.0539691336452961
1.4447340965271	-1.36805999279022	-3.18945336341858	0.178167060017586	0.383256733417511	-0.0547491684556007
1.44186246395111	-1.37327396869659	-3.19110751152039	0.178218618035316	0.383492052555084	-0.0554892048239708
1.45631372928619	-1.376744389534	-3.18616414070129	0.178152814507484	0.383649319410324	-0.0562824122607708
1.45180261135101	-1.37385284900665	-3.1905255317688	0.178200274705887	0.383687436580658	-0.0568423420190811
1.45309138298035	-1.3822820186615	-3.18935322761536	0.178219124674797	0.383824497461319	-0.0573825724422932
1.45664262771606	-1.38275635242462	-3.19529223442078	0.178234934806824	0.383877158164978	-0.0579892247915268
1.45441913604736	-1.38342761993408	-3.19262886047363	0.17832288146019	0.38387930393219	-0.0585699379444122
1.45028734207153	-1.38603782653809	-3.19259691238403	0.178285658359528	0.384185194969177	-0.0592084564268589
1.45618224143982	-1.39331352710724	-3.194659948349	0.178338795900345	0.384158760309219	-0.0599976591765881
1.45713782310486	-1.39106750488281	-3.18969988822937	0.17823451757431	0.384352743625641	-0.0607060045003891
1.45780408382416	-1.4007511138916	-3.19184613227844	0.178061798214912	0.384546309709549	-0.0614999458193779
1.45841598510742	-1.3940509557724	-3.19493746757507	0.178128838539124	0.384622156620026	-0.062293067574501
1.45401644706726	-1.39737784862518	-3.19486975669861	0.177992537617683	0.384978145360947	-0.0629910975694656
1.4590265750885	-1.39907050132751	-3.19661355018616	0.17776395380497	0.385106146335602	-0.0638443604111671
1.45374655723572	-1.39705884456635	-3.19401025772095	0.177871644496918	0.385364443063736	-0.0644921287894249
1.45083105564117	-1.40513408184052	-3.19288945198059	0.177745699882507	0.385630458593369	-0.0652322098612785
1.45478761196136	-1.40754079818726	-3.20384907722473	0.177491903305054	0.38592541217804	-0.0659907162189484
1.45710361003876	-1.4041839838028	-3.19840478897095	0.177680864930153	0.386064141988754	-0.0665851458907127
1.45026111602783	-1.40997111797333	-3.20253396034241	0.177516654133797	0.386598855257034	-0.0671533569693565
1.45199942588806	-1.41198885440826	-3.19902539253235	0.177403554320335	0.386827826499939	-0.0678893029689789
1.45230448246002	-1.41044044494629	-3.20717549324036	0.177454233169556	0.387099027633667	-0.068567305803299
1.44237875938416	-1.41000306606293	-3.20726561546326	0.177453845739365	0.387556582689285	-0.0691510587930679
1.43984758853912	-1.41209781169891	-3.2153582572937	0.17725844681263	0.388019651174545	-0.0698908418416977
1.44077265262604	-1.41093194484711	-3.2152054309845	0.177192285656929	0.388376653194427	-0.0706935375928879
1.42667937278748	-1.4099645614624	-3.21882271766663	0.177297040820122	0.388842523097992	-0.0713276937603951
1.42823469638824	-1.4105339050293	-3.22160935401917	0.177115753293037	0.389361083507538	-0.0722049549221992
1.41411364078522	-1.40505969524384	-3.22132468223572	0.177215352654457	0.389676988124847	-0.0728887692093849
1.41195940971375	-1.40609431266785	-3.23120284080505	0.177063837647438	0.390294671058655	-0.0736620798707008
1.39822173118591	-1.40221893787384	-3.23485898971558	0.177123114466667	0.390770077705383	-0.0743135139346123
1.4016774892807	-1.40327978134155	-3.23341512680054	0.176976397633553	0.391234427690506	-0.0750128477811813
1.38458752632141	-1.39859008789063	-3.23991227149963	0.17703914642334	0.391732484102249	-0.0755712687969208
1.38551115989685	-1.40474820137024	-3.24361443519592	0.176924005150795	0.392241299152374	-0.0761917307972908
1.37860953807831	-1.39233863353729	-3.24391436576843	0.177118748426437	0.392689526081085	-0.0767774283885956
1.37266731262207	-1.39967393875122	-3.25185298919678	0.176914602518082	0.393292874097824	-0.0773619785904884
1.37401056289673	-1.39817583560944	-3.25356268882751	0.176905378699303	0.393678933382034	-0.0780718326568604
1.36325550079346	-1.39201855659485	-3.25810599327087	0.176954790949821	0.394136667251587	-0.0786864683032036
1.35570073127747	-1.39516127109528	-3.25646948814392	0.176939532160759	0.394615113735199	-0.0792951434850693
1.3586630821228	-1.39708709716797	-3.26201772689819	0.176785707473755	0.395067602396011	-0.0799618288874626
1.35404419898987	-1.39054131507874	-3.26043057441711	0.176888927817345	0.395455300807953	-0.080687016248703
1.34373760223389	-1.39211106300354	-3.26691651344299	0.17673122882843	0.395854741334915	-0.0813841596245766
1.33925712108612	-1.38655257225037	-3.26367855072021	0.17682783305645	0.396099358797073	-0.0819852501153946
1.31957280635834	-1.38143742084503	-3.27408218383789	0.176634773612022	0.396477907896042	-0.0822551846504211
1.31624579429626	-1.3751620054245	-3.26872682571411	0.176643833518028	0.396523386240005	-0.0825406238436699
1.29981029033661	-1.36660611629486	-3.271559715271	0.176701277494431	0.396827191114426	-0.0826488360762596
1.29271340370178	-1.36547386646271	-3.27771544456482	0.176338776946068	0.3971206843853	-0.0827896371483803
1.28993737697601	-1.35963046550751	-3.27943396568298	0.176245719194412	0.397113651037216	-0.0829808190464973
1.27850103378296	-1.35496544837952	-3.26977205276489	0.176216095685959	0.397340327501297	-0.0830651000142097
1.27853262424469	-1.35168468952179	-3.27438569068909	0.17583841085434	0.397502601146698	-0.0832282453775406
1.26676034927368	-1.34568107128143	-3.27166295051575	0.175681173801422	0.397511333227158	-0.0832583829760551
1.26573324203491	-1.34411597251892	-3.26990699768066	0.175496026873589	0.397685557603836	-0.083366334438324
1.26277446746826	-1.34078884124756	-3.27437424659729	0.175196588039398	0.397780776023865	-0.0835492610931396
1.25825309753418	-1.33690690994263	-3.2720308303833	0.175066530704498	0.397670418024063	-0.0837959870696068
1.25366866588593	-1.33675229549408	-3.27038383483887	0.174742713570595	0.397969782352448	-0.0839900597929955
1.25284969806671	-1.33453738689423	-3.26864695549011	0.174600943922997	0.397995233535767	-0.0842213034629822
1.24675798416138	-1.32997786998749	-3.26958250999451	0.174464538693428	0.39816489815712	-0.0844050645828247
1.24614465236664	-1.33112823963165	-3.27158284187317	0.174133092164993	0.39832404255867	-0.0845671221613884
1.24160706996918	-1.32399952411652	-3.26935482025146	0.17415688931942	0.39852449297905	-0.0846302062273026
1.24366700649261	-1.32829344272614	-3.27030539512634	0.173868298530579	0.398780912160873	-0.0846366509795189
1.2441383600235	-1.32299900054932	-3.27263784408569	0.173807457089424	0.398959964513779	-0.0846071317791939
1.23635172843933	-1.32109427452087	-3.27605271339417	0.17380778491497	0.399232298135757	-0.084531344473362
1.24326968193054	-1.32506096363068	-3.27379107475281	0.173713847994804	0.399504721164703	-0.084516204893589
1.23981964588165	-1.31625926494598	-3.28025579452515	0.173658609390259	0.399804085493088	-0.084379717707634
1.2334908246994	-1.31919848918915	-3.28008770942688	0.173652857542038	0.400164484977722	-0.0842414349317551
1.23379266262054	-1.31808638572693	-3.28283429145813	0.173684105277061	0.400473982095718	-0.0842186436057091
1.23230218887329	-1.30797064304352	-3.28496837615967	0.173899635672569	0.400797128677368	-0.084157682955265
1.22182190418243	-1.31078457832336	-3.28899550437927	0.173806518316269	0.401320159435272	-0.0840820744633675
1.22219109535217	-1.31113338470459	-3.29265689849854	0.173987656831741	0.401602149009705	-0.0841894522309303
1.21303641796112	-1.30488324165344	-3.29463887214661	0.174007385969162	0.402102679014206	-0.0841362550854683
1.21822679042816	-1.30557346343994	-3.29720258712769	0.174001082777977	0.402385294437408	-0.0843008533120155
1.20866346359253	-1.30370998382568	-3.30030369758606	0.17425636947155	0.402784317731857	-0.0843488201498985
1.21229457855225	-1.30335426330566	-3.30404114723206	0.174185067415237	0.403250098228455	-0.0845000594854355
1.20519232749939	-1.309690117836	-3.30766081809998	0.174304530024529	0.403538823127747	-0.0844440162181854
1.21573781967163	-1.30465090274811	-3.30875873565674	0.174360662698746	0.403929322957993	-0.0844663232564926
1.20653092861176	-1.30207121372223	-3.31327128410339	0.174527302384377	0.404229611158371	-0.0843077078461647
1.21667921543121	-1.31613540649414	-3.31889986991882	0.17447429895401	0.404615849256516	-0.0841970145702362
1.22728204727173	-1.30985808372498	-3.31680178642273	0.174680665135384	0.404701888561249	-0.0840660035610199
1.22437059879303	-1.31314527988434	-3.32132887840271	0.174779266119003	0.405030012130737	-0.0838111862540245
1.23320960998535	-1.32250690460205	-3.32444882392883	0.174674078822136	0.405420750379562	-0.0835608169436455
1.24517405033112	-1.31983077526093	-3.31907510757446	0.174778968095779	0.405459851026535	-0.0833062157034874
1.24679350852966	-1.32968461513519	-3.32144045829773	0.17479108273983	0.405827641487122	-0.0829696580767632
1.25830292701721	-1.32820951938629	-3.32261848449707	0.174754902720451	0.405907094478607	-0.0827736109495163
1.25674653053284	-1.32808971405029	-3.32677984237671	0.174756795167923	0.40618708729744	-0.0823914334177971
1.26681542396545	-1.33529269695282	-3.3324773311615	0.174579471349716	0.406333178281784	-0.0821227058768272
1.26566076278687	-1.3281067609787	-3.32844996452332	0.174644961953163	0.406516045331955	-0.0817040055990219
1.27064967155457	-1.33063328266144	-3.32992148399353	0.174489244818687	0.406794100999832	-0.0813004374504089
1.27013635635376	-1.3262734413147	-3.32699918746948	0.174368634819984	0.406925648450851	-0.0808906108140945
1.27258622646332	-1.33005440235138	-3.33171606063843	0.174299523234367	0.407101184129715	-0.080486424267292
1.27717685699463	-1.32594406604767	-3.33156108856201	0.174135863780975	0.407224476337433	-0.0800430104136467
1.27342748641968	-1.32474827766418	-3.33350586891174	0.17414003610611	0.407368540763855	-0.0795906037092209
1.27456629276276	-1.32311952114105	-3.33751511573792	0.173976257443428	0.407560437917709	-0.0791381299495697
1.2795215845108	-1.31879186630249	-3.33020925521851	0.173912033438683	0.407549947500229	-0.0786980390548706
1.2775069475174	-1.31941270828247	-3.3365957736969	0.173780545592308	0.407781571149826	-0.0781448781490326
1.27895677089691	-1.32019889354706	-3.33314251899719	0.173723950982094	0.407790064811707	-0.0776441842317581
1.27787709236145	-1.31585669517517	-3.33543181419373	0.173653200268745	0.407929539680481	-0.0771008729934692
1.28600072860718	-1.31203949451447	-3.32914853096008	0.173577189445496	0.407910317182541	-0.0764317810535431
1.28115832805634	-1.31063401699066	-3.33522081375122	0.173520877957344	0.408030062913895	-0.0757346674799919
1.2927473783493	-1.31073009967804	-3.33183693885803	0.173298671841621	0.408136308193207	-0.0751251056790352
1.28530871868134	-1.30623590946198	-3.33703804016113	0.173247426748276	0.408012866973877	-0.0743601620197296
1.29667150974274	-1.30429637432098	-3.33143377304077	0.173066854476929	0.408080399036407	-0.0737938657402992
1.28873240947723	-1.30565309524536	-3.33286714553833	0.17296926677227	0.408223867416382	-0.0730874091386795
1.3041707277298	-1.30439138412476	-3.32835149765015	0.172741740942001	0.408130198717117	-0.0725121349096298
1.2968522310257	-1.30250310897827	-3.33059024810791	0.172633498907089	0.408285051584244	-0.0718861147761345
1.30751919746399	-1.30635833740234	-3.33077239990234	0.172474086284637	0.408224165439606	-0.0713869109749794
1.30646288394928	-1.30060160160065	-3.33414244651794	0.17224857211113	0.408530443906784	-0.0707910060882568
1.31267654895782	-1.29955518245697	-3.33127355575562	0.172152414917946	0.408310204744339	-0.0703308060765266
1.31210482120514	-1.30134189128876	-3.33134484291077	0.17205636203289	0.408641844987869	-0.0696814805269241
1.31710946559906	-1.29216396808624	-3.32907462120056	0.171897873282433	0.408562660217285	-0.0691453814506531
1.31460511684418	-1.29429161548615	-3.33304405212402	0.171832740306854	0.408706068992615	-0.0685123950242996
1.323770403862	-1.29121315479279	-3.33216238021851	0.171670630574226	0.408893316984177	-0.0679746568202972
1.31862378120422	-1.2836982011795	-3.33417081832886	0.171546801924706	0.408939987421036	-0.0674003213644028
1.31702947616577	-1.28763830661774	-3.33248686790466	0.171455308794975	0.409060627222061	-0.0668931975960732
1.32538676261902	-1.28307664394379	-3.33788418769836	0.171253114938736	0.409176379442215	-0.0664181932806969
1.31336355209351	-1.27606916427612	-3.33400440216064	0.171195536851883	0.40939649939537	-0.0658193752169609
1.3162055015564	-1.28235733509064	-3.34073972702026	0.170978650450706	0.409524351358414	-0.0654429197311401
1.31335890293121	-1.27111911773682	-3.33139228820801	0.171021997928619	0.409615188837051	-0.0650111213326454
1.31317794322968	-1.27477860450745	-3.3383629322052	0.170809119939804	0.409680426120758	-0.0646367073059082
1.30772542953491	-1.2679750919342	-3.34017658233643	0.1707793623209	0.409951239824295	-0.0642309635877609
1.31277227401733	-1.26410913467407	-3.3351149559021	0.170656770467758	0.409953564405441	-0.0639205053448677
1.29938960075378	-1.26045942306519	-3.3424768447876	0.170544117689133	0.410141676664352	-0.0635101348161697
1.30580735206604	-1.25830698013306	-3.33896970748901	0.170437648892403	0.41026845574379	-0.0632631778717041
1.29526007175446	-1.24928104877472	-3.33681011199951	0.170373752713203	0.410418123006821	-0.0629613474011421
1.29475009441376	-1.25303983688354	-3.33802771568298	0.170241609215736	0.410503059625626	-0.0627274885773659
1.29432010650635	-1.24301242828369	-3.34040427207947	0.170145437121391	0.41052308678627	-0.0625094771385193
1.29291129112244	-1.24788498878479	-3.34242129325867	0.169921696186066	0.410639047622681	-0.0623241849243641
1.28804755210876	-1.24029588699341	-3.34478902816772	0.169783860445023	0.410568952560425	-0.0621969439089298
1.28339207172394	-1.23867857456207	-3.33976888656616	0.169605955481529	0.410750538110733	-0.0619517713785172
1.28405165672302	-1.23783445358276	-3.33955502510071	0.169414758682251	0.410476833581924	-0.0618551261723042
1.27922391891479	-1.2337908744812	-3.33989834785461	0.169348642230034	0.410509794950485	-0.061664167791605
1.28249990940094	-1.23488986492157	-3.33701586723328	0.168916165828705	0.410393625497818	-0.0614987909793854
1.28037714958191	-1.23161220550537	-3.33689641952515	0.168852418661118	0.410127818584442	-0.0613865666091442
1.28511881828308	-1.23623061180115	-3.32782697677612	0.168496876955032	0.410087555646896	-0.0612298212945461
1.2807879447937	-1.22948110103607	-3.3245587348938	0.168349429965019	0.409751951694489	-0.0611879155039787
1.28584098815918	-1.2368198633194	-3.3280234336853	0.167957916855812	0.409571379423141	-0.0611676573753357
1.28456687927246	-1.22876071929932	-3.32246851921082	0.167822331190109	0.409232020378113	-0.0611183941364288
1.28921163082123	-1.2371209859848	-3.31307983398438	0.167497992515564	0.408993750810623	-0.0612209290266037
1.2861921787262	-1.23250734806061	-3.31111288070679	0.167234644293785	0.408568322658539	-0.0612773075699806
1.29220545291901	-1.23699021339417	-3.31178188323975	0.166894420981407	0.408241480588913	-0.0614810027182102
1.28261828422546	-1.2327241897583	-3.30488419532776	0.166658505797386	0.407902210950851	-0.0615988485515118
1.29233014583588	-1.23750030994415	-3.30327033996582	0.166366711258888	0.407593071460724	-0.0617907494306564
1.28348517417908	-1.22944903373718	-3.29799914360046	0.166200697422028	0.407168388366699	-0.0618895515799522
1.28879261016846	-1.23748195171356	-3.29325890541077	0.16579282283783	0.406900882720947	-0.0619869120419025
1.28943276405334	-1.23055410385132	-3.28728008270264	0.165631338953972	0.406475067138672	-0.0621124245226383
1.28661072254181	-1.23451900482178	-3.28668403625488	0.165218576788902	0.406183570623398	-0.0623048841953278
1.29130065441132	-1.23414123058319	-3.28441405296326	0.165039837360382	0.405786603689194	-0.0625484064221382
1.28426516056061	-1.23330843448639	-3.28383445739746	0.16484509408474	0.405516445636749	-0.0625894516706467
1.2910224199295	-1.23532962799072	-3.27271151542664	0.164468258619308	0.405166417360306	-0.0629241019487381
1.28454530239105	-1.2356983423233	-3.2726001739502	0.16442184150219	0.404854327440262	-0.0630675256252289
1.29316473007202	-1.23443734645844	-3.26992225646973	0.164066642522812	0.404701948165894	-0.0634284093976021
1.28703486919403	-1.2385470867157	-3.26780557632446	0.163957640528679	0.404284477233887	-0.0635875910520554
1.29906988143921	-1.23951971530914	-3.26497292518616	0.163701549172401	0.404143273830414	-0.0639228299260139
1.28882551193237	-1.23787546157837	-3.25545191764832	0.163618490099907	0.403845757246017	-0.0641123130917549
1.29663586616516	-1.24566996097565	-3.26156163215637	0.163306027650833	0.403718292713165	-0.0644268020987511
1.29927754402161	-1.23986756801605	-3.25684380531311	0.16332183778286	0.403333783149719	-0.0647517591714859
1.29222285747528	-1.23947560787201	-3.2531406879425	0.163185060024261	0.403331100940704	-0.0650354772806168
1.29725360870361	-1.25062370300293	-3.25235080718994	0.162895262241364	0.403164267539978	-0.0653622001409531
1.29595220088959	-1.24005305767059	-3.25276517868042	0.162928819656372	0.402933210134506	-0.0656740590929985
1.29582810401917	-1.24644732475281	-3.2491762638092	0.162651494145393	0.402860581874847	-0.065980926156044
1.29685521125793	-1.24349415302277	-3.24856495857239	0.162713065743446	0.402628302574158	-0.066218301653862
1.29049158096313	-1.24445617198944	-3.24822330474854	0.162666663527489	0.402645260095596	-0.066406786441803
1.29568898677826	-1.25002956390381	-3.24547171592712	0.162385851144791	0.402567982673645	-0.0666328892111778
1.29400110244751	-1.24301135540009	-3.24737763404846	0.162363409996033	0.402432143688202	-0.0668742582201958
1.2934398651123	-1.2477685213089	-3.23970055580139	0.162333518266678	0.402459561824799	-0.0669909045100212
1.29572772979736	-1.24440562725067	-3.24423837661743	0.162185966968536	0.40230792760849	-0.0672041848301888
1.28824615478516	-1.24337530136108	-3.23823094367981	0.162313416600227	0.402249425649643	-0.0673331916332245
1.28959357738495	-1.24376559257507	-3.24120020866394	0.161985889077187	0.402285218238831	-0.0675327628850937
1.28748869895935	-1.24143326282501	-3.24090433120728	0.162011921405792	0.402073860168457	-0.0677505061030388
1.28210067749023	-1.2441623210907	-3.24251127243042	0.161884948611259	0.402201563119888	-0.0678706765174866
1.28388941287994	-1.23873245716095	-3.23556399345398	0.161680057644844	0.402177721261978	-0.068173848092556
1.27217543125153	-1.23888444900513	-3.23197102546692	0.161722093820572	0.401963502168655	-0.0682792514562607
1.2769011259079	-1.23730623722076	-3.23636388778687	0.16157166659832	0.402034133672714	-0.0684086307883263
1.27171087265015	-1.23235440254211	-3.23219037055969	0.161405146121979	0.401974946260452	-0.0685856342315674
1.26520454883575	-1.23930144309998	-3.23759818077087	0.161386027932167	0.401877701282501	-0.0686300843954086
1.27446389198303	-1.23113059997559	-3.23354721069336	0.161248743534088	0.401772856712341	-0.0688449740409851
1.26143085956573	-1.22740232944489	-3.23875594139099	0.16123078763485	0.40162804722786	-0.0688164755702019
1.26581943035126	-1.23420917987823	-3.234299659729	0.161038294434547	0.401551634073257	-0.0690149068832397
1.26684749126434	-1.22745728492737	-3.22989845275879	0.161041975021362	0.401337206363678	-0.0691190212965012
1.25711965560913	-1.22383463382721	-3.23029541969299	0.161044925451279	0.401310920715332	-0.0691443681716919
1.25612080097198	-1.22974419593811	-3.22789096832275	0.160847619175911	0.401259034872055	-0.0693268701434135
1.25966024398804	-1.22247707843781	-3.22738432884216	0.160869300365448	0.400931268930435	-0.0694002136588097
1.2496349811554	-1.21882975101471	-3.22327065467834	0.160863563418388	0.400880843400955	-0.0694150179624558
1.25119984149933	-1.22496378421783	-3.22514414787292	0.160703629255295	0.400857746601105	-0.0695494785904884
1.24967777729034	-1.21794438362122	-3.22199511528015	0.160639703273773	0.400622457265854	-0.0696974620223045
1.24251437187195	-1.21946024894714	-3.21630692481995	0.160689473152161	0.400524079799652	-0.0698183700442314
1.24867212772369	-1.21987164020538	-3.219402551651	0.160515144467354	0.400465756654739	-0.0701192393898964
1.23441183567047	-1.21270310878754	-3.2175931930542	0.160651415586472	0.400391042232513	-0.0703343078494072
1.23353719711304	-1.21787548065186	-3.21809840202332	0.160384267568588	0.400310337543488	-0.0706508606672287
1.23234462738037	-1.21900057792664	-3.216064453125	0.160297632217407	0.400244027376175	-0.0709841176867485
1.23158740997314	-1.21065735816956	-3.21246099472046	0.160312816500664	0.400063723325729	-0.0712054148316383
1.2242773771286	-1.21376240253448	-3.21631169319153	0.160096883773804	0.39999195933342	-0.0714668035507202
1.22574651241302	-1.21142494678497	-3.20748710632324	0.160193413496017	0.399801224470139	-0.0717949792742729
1.21783101558685	-1.21200323104858	-3.21282172203064	0.160053119063377	0.399736225605011	-0.0719642266631126
1.22056567668915	-1.21578907966614	-3.21072959899902	0.159902006387711	0.399597018957138	-0.0722799301147461
1.22331047058105	-1.21299076080322	-3.20803666114807	0.159906461834908	0.399372458457947	-0.0725856199860573
1.21442568302155	-1.20935750007629	-3.20209527015686	0.159939169883728	0.399218887090683	-0.0727980434894562
1.22112941741943	-1.21942830085754	-3.20466613769531	0.159711629152298	0.399118363857269	-0.073180578649044
1.2229870557785	-1.21684205532074	-3.20592021942139	0.15974360704422	0.398746132850647	-0.0735370367765427
1.21597957611084	-1.21480441093445	-3.20136284828186	0.159720122814178	0.398738503456116	-0.0737205594778061
1.21983408927917	-1.22232627868652	-3.20052170753479	0.159628242254257	0.398529142141342	-0.0739957466721535
1.22296583652496	-1.22892153263092	-3.19804692268372	0.159544706344604	0.398279339075089	-0.0743209049105644
1.2238461971283	-1.2239590883255	-3.19364953041077	0.159628257155418	0.398172080516815	-0.0745859518647194
1.23018503189087	-1.23096215724945	-3.19782781600952	0.159446433186531	0.39803546667099	-0.0748100802302361
1.23477005958557	-1.23386859893799	-3.19092392921448	0.159381851553917	0.397860884666443	-0.0751123130321503
1.23303127288818	-1.23639070987701	-3.19817447662354	0.159368127584457	0.39779469370842	-0.0753193646669388
1.23992383480072	-1.24212431907654	-3.19848918914795	0.15931048989296	0.397777408361435	-0.075611524283886
1.24670839309692	-1.24313688278198	-3.19335508346558	0.159279614686966	0.397628158330917	-0.0758924707770348
1.24638080596924	-1.24249458312988	-3.18615388870239	0.159297779202461	0.397530257701874	-0.0760905519127846
1.2493417263031	-1.24947488307953	-3.18950319290161	0.159217402338982	0.397505879402161	-0.0763199180364609
1.25457668304443	-1.2604740858078	-3.18545794487	0.159062013030052	0.397492736577988	-0.0765373334288597
1.25730895996094	-1.25259625911713	-3.18877220153809	0.159163862466812	0.397433340549469	-0.0767414122819901
1.25622987747192	-1.26022267341614	-3.19055366516113	0.158995419740677	0.397613227367401	-0.0768877416849136
1.26300203800201	-1.2664577960968	-3.1865131855011	0.159195378422737	0.397502154111862	-0.07710812240839
1.26494407653809	-1.26857423782349	-3.18889331817627	0.159163042902946	0.397654086351395	-0.0771824270486832
1.27604806423187	-1.27265357971191	-3.18908548355103	0.159144416451454	0.397615104913712	-0.0772790685296059
1.27392518520355	-1.27106690406799	-3.18815064430237	0.159406706690788	0.397724121809006	-0.0772209987044334
1.28495657444	-1.28055393695831	-3.19183683395386	0.15930013358593	0.39787232875824	-0.0771958455443382
1.29438519477844	-1.28416430950165	-3.19116497039795	0.159372240304947	0.397999465465546	-0.0772592723369598
1.29277205467224	-1.28083300590515	-3.19864773750305	0.159589037299156	0.398064464330673	-0.0772586613893509
1.29694044589996	-1.29050505161285	-3.19565606117249	0.159561812877655	0.398454636335373	-0.0772543102502823
1.30313289165497	-1.2905867099762	-3.19871068000793	0.159741371870041	0.398448824882507	-0.0772819668054581
1.30360662937164	-1.29170501232147	-3.19946670532227	0.160029396414757	0.398695290088654	-0.0772214010357857
1.30761861801147	-1.29460084438324	-3.19991016387939	0.159999772906303	0.399138689041138	-0.0771468952298164
1.31323909759521	-1.29769718647003	-3.20782399177551	0.160172373056412	0.399127662181854	-0.0771762803196907
1.31309199333191	-1.29524445533752	-3.21023988723755	0.160461843013763	0.399448901414871	-0.0770393460988998
1.31530821323395	-1.30127847194672	-3.21047329902649	0.160440564155579	0.399814337491989	-0.0770127549767494
1.31803798675537	-1.29791235923767	-3.21272206306458	0.160647064447403	0.399882584810257	-0.0768912807106972
1.31920504570007	-1.30208265781403	-3.21401882171631	0.160917669534683	0.400209277868271	-0.0768084898591042
1.32500123977661	-1.30173456668854	-3.21634221076965	0.160893648862839	0.400492280721664	-0.0767743438482285
1.32316088676453	-1.30182766914368	-3.21848964691162	0.161123126745224	0.400549441576004	-0.0766529515385628
1.32501447200775	-1.30534338951111	-3.21782517433167	0.161299958825111	0.400790810585022	-0.0765795186161995
1.3313319683075	-1.30705451965332	-3.22695136070251	0.161222368478775	0.401006162166595	-0.0765572041273117
1.33406329154968	-1.30663228034973	-3.220618724823	0.161430984735489	0.401049166917801	-0.0764540284872055
1.3334778547287	-1.3075088262558	-3.22583079338074	0.161462157964706	0.401255130767822	-0.0763709172606468
1.33986723423004	-1.30796480178833	-3.22208714485168	0.161357775330544	0.40146541595459	-0.0763246864080429
1.3409880399704	-1.30894732475281	-3.22770953178406	0.161508575081825	0.401384949684143	-0.0762586668133736
1.34212040901184	-1.30752205848694	-3.23139667510986	0.161639660596848	0.401597142219543	-0.0762076079845428
1.35026693344116	-1.30912959575653	-3.2312707901001	0.16145858168602	0.401727765798569	-0.0761817097663879
1.34366738796234	-1.31014919281006	-3.23043942451477	0.161582604050636	0.401665687561035	-0.0760250836610794
1.34708201885223	-1.31324410438538	-3.22835087776184	0.161575302481651	0.401877194643021	-0.0759351029992104
1.34994983673096	-1.30989623069763	-3.23015999794006	0.161636129021645	0.401773482561111	-0.0758781433105469
1.34856915473938	-1.31570708751678	-3.23303365707397	0.161619961261749	0.401945620775223	-0.0757428482174873
1.3579957485199	-1.31463313102722	-3.23586010932922	0.161546185612679	0.401861399412155	-0.0756997615098953
1.35351610183716	-1.31329882144928	-3.22642040252686	0.161644801497459	0.401789605617523	-0.0756320282816887
1.35327792167664	-1.31800889968872	-3.22891640663147	0.161576271057129	0.401912450790405	-0.0755369886755943
1.3607771396637	-1.31996285915375	-3.23315691947937	0.161459028720856	0.401858955621719	-0.0755226835608482
1.35720300674438	-1.31396067142487	-3.22883820533752	0.161515101790428	0.401767879724503	-0.0755660012364388
1.36641883850098	-1.32226574420929	-3.22840785980225	0.161279156804085	0.401805758476257	-0.0755747556686401
1.35803306102753	-1.31549274921417	-3.22595548629761	0.161393657326698	0.401736289262772	-0.0755760222673416
1.36466598510742	-1.32524955272675	-3.22916221618652	0.161286100745201	0.401699483394623	-0.0755374282598495
1.36616218090057	-1.31908559799194	-3.22894620895386	0.161193698644638	0.401637822389603	-0.0756561234593391
1.35835576057434	-1.31924474239349	-3.22442984580994	0.161200255155563	0.401619583368301	-0.0755495876073837
1.36812257766724	-1.32462155818939	-3.22427749633789	0.161037772893906	0.401582807302475	-0.0756713896989822
1.35961008071899	-1.32093024253845	-3.22124028205872	0.161175608634949	0.401534050703049	-0.0755771100521088
1.36581492424011	-1.3242574930191	-3.22569108009338	0.160901561379433	0.401567071676254	-0.075544461607933
1.3653689622879	-1.3219633102417	-3.22401094436646	0.160842970013618	0.401313751935959	-0.0755458623170853
1.36210477352142	-1.32160842418671	-3.22751784324646	0.160962298512459	0.401443183422089	-0.0754106268286705
1.3679883480072	-1.32146227359772	-3.22490191459656	0.160671219229698	0.401437491178513	-0.0753325968980789
1.36613500118256	-1.32038938999176	-3.21967482566834	0.160728573799133	0.401292055845261	-0.0752035602927208
1.36293148994446	-1.31735301017761	-3.22397947311401	0.160793483257294	0.40132811665535	-0.0750067606568336
1.36614716053009	-1.31984984874725	-3.2249550819397	0.160687133669853	0.40144020318985	-0.0748507380485535
1.37134778499603	-1.32123231887817	-3.22386741638184	0.160525754094124	0.401402592658997	-0.0747317671775818
1.36475992202759	-1.3152197599411	-3.21970462799072	0.160701006650925	0.401305884122849	-0.0745085626840591
1.36837887763977	-1.31932473182678	-3.2204258441925	0.160532906651497	0.40150174498558	-0.0743928030133247
1.37060534954071	-1.31646227836609	-3.22553086280823	0.16057100892067	0.401349812746048	-0.0742573216557503
1.37138521671295	-1.31467199325562	-3.22502946853638	0.160653710365295	0.401453465223312	-0.074121467769146
1.36835491657257	-1.31498467922211	-3.22211003303528	0.160540610551834	0.401575297117233	-0.0739740431308746
1.37380290031433	-1.31661057472229	-3.22505736351013	0.160505577921867	0.401532113552094	-0.0739155560731888
1.37480998039246	-1.30938220024109	-3.22202491760254	0.160629868507385	0.401576548814774	-0.073865070939064
1.36862993240356	-1.30955004692078	-3.22268629074097	0.160670727491379	0.40175673365593	-0.073778972029686
1.37221622467041	-1.31496489048004	-3.22438073158264	0.160601675510406	0.401847630739212	-0.0738627687096596
1.37353777885437	-1.31039571762085	-3.23126888275146	0.160628020763397	0.401898920536041	-0.0739776119589806
1.3663135766983	-1.30802547931671	-3.22618699073792	0.160807833075523	0.402050584554672	-0.0739644914865494
1.36688899993896	-1.31378865242004	-3.23212361335754	0.160649955272675	0.402088820934296	-0.0741101279854774
1.37135791778564	-1.31148445606232	-3.2292857170105	0.16080816090107	0.402197986841202	-0.0742320716381073
1.3614467382431	-1.30828249454498	-3.23179340362549	0.160880595445633	0.402404695749283	-0.0742282569408417
1.3653644323349	-1.31123197078705	-3.231281042099	0.160849615931511	0.402411967515945	-0.074351504445076
1.3629013299942	-1.30984199047089	-3.2294750213623	0.161140754818916	0.402481347322464	-0.0744372233748436
1.36269807815552	-1.31085443496704	-3.23742294311523	0.160900741815567	0.402807831764221	-0.0745211616158485
1.35959553718567	-1.3096672296524	-3.23558139801025	0.161054611206055	0.402732253074646	-0.0746579691767693
1.3587235212326	-1.30874121189117	-3.23213624954224	0.161231681704521	0.402959436178207	-0.0747195780277252
1.35973131656647	-1.3127988576889	-3.23888087272644	0.161047711968422	0.403234571218491	-0.0748503804206848
1.36288607120514	-1.31375324726105	-3.24040079116821	0.16108500957489	0.403332859277725	-0.0750072598457336
1.35750508308411	-1.30925512313843	-3.24485540390015	0.161315023899078	0.403516441583633	-0.075012244284153
1.3599454164505	-1.31344902515411	-3.24482131004334	0.161217525601387	0.403852373361588	-0.0751329064369202
1.35934019088745	-1.30831480026245	-3.24225449562073	0.161355778574944	0.403817594051361	-0.075139582157135
1.3576238155365	-1.3112940788269	-3.25021433830261	0.161340475082397	0.404226452112198	-0.0751340687274933
1.36034786701202	-1.30934500694275	-3.24821662902832	0.161410734057426	0.404226392507553	-0.0751414075493813
1.35160255432129	-1.30608296394348	-3.24859070777893	0.161602303385735	0.404447227716446	-0.0750494003295898
1.3570271730423	-1.3097733259201	-3.2535388469696	0.161425366997719	0.404702514410019	-0.0750515758991241
1.3532053232193	-1.30178987979889	-3.25277280807495	0.161656737327576	0.404685765504837	-0.0750607773661613
1.36047399044037	-1.31194925308228	-3.25643944740295	0.161590278148651	0.404906272888184	-0.0750552415847778
1.36035656929016	-1.30283713340759	-3.25365257263184	0.161624506115913	0.404925465583801	-0.0750712379813194
1.35801887512207	-1.30502092838287	-3.25285363197327	0.161764666438103	0.40508759021759	-0.0751037746667862
1.36106896400452	-1.31310832500458	-3.25732564926147	0.161681443452835	0.405132293701172	-0.0752310082316399
1.36301779747009	-1.30291175842285	-3.26311016082764	0.161781311035156	0.405126303434372	-0.0753437802195549
1.35679054260254	-1.30367481708527	-3.25671601295471	0.161803364753723	0.40516996383667	-0.0754346400499344
1.35938000679016	-1.31188714504242	-3.25482106208801	0.161686092615128	0.405280441045761	-0.0754718035459518
1.36195051670074	-1.30306267738342	-3.2583863735199	0.161835014820099	0.405111134052277	-0.075475700199604
1.3542058467865	-1.30104780197144	-3.26036214828491	0.161802977323532	0.405259788036346	-0.0754466652870178
1.36416494846344	-1.30496525764465	-3.25847196578979	0.161693438887596	0.405224144458771	-0.0756616815924644
1.35549569129944	-1.30106604099274	-3.25967049598694	0.161764517426491	0.4051473736763	-0.0757443234324455
1.35855996608734	-1.30560457706451	-3.26035952568054	0.161587238311768	0.405198723077774	-0.0759399235248566
1.35772180557251	-1.30134451389313	-3.25234222412109	0.161624953150749	0.4051733314991	-0.07612045109272
1.3519948720932	-1.29757571220398	-3.25729036331177	0.161689609289169	0.405205637216568	-0.0762847736477852
1.35853397846222	-1.3066211938858	-3.25345611572266	0.161540120840073	0.40522974729538	-0.0766297429800034
1.35297524929047	-1.29977285861969	-3.26109004020691	0.161795824766159	0.405142158269882	-0.0768629461526871
1.35327005386353	-1.30381894111633	-3.25972723960876	0.161627054214478	0.405297726392746	-0.077163003385067
1.35353112220764	-1.30215072631836	-3.25518345832825	0.161692395806313	0.405157506465912	-0.0775426924228668
1.34831786155701	-1.30099940299988	-3.26017355918884	0.1618692278862	0.405229657888412	-0.0778697058558464
1.34806799888611	-1.3047034740448	-3.25397872924805	0.161707922816277	0.405411213636398	-0.0782413557171822
1.34517729282379	-1.30180883407593	-3.25611019134521	0.161836817860603	0.405218094587326	-0.078621543943882
1.34377670288086	-1.30568134784698	-3.26006603240967	0.161908388137817	0.405304491519928	-0.0789082795381546
1.34642267227173	-1.30244827270508	-3.25290203094482	0.161851927638054	0.405299812555313	-0.0792998448014259
1.33833014965057	-1.30719065666199	-3.26080536842346	0.161904439330101	0.405282586812973	-0.0795788839459419
1.34883296489716	-1.30922913551331	-3.25897574424744	0.161895707249641	0.405235916376114	-0.0799079611897469
1.33823335170746	-1.301962018013	-3.2554919719696	0.16193813085556	0.405259907245636	-0.0801905393600464
1.3374547958374	-1.31152212619781	-3.25980591773987	0.162018746137619	0.405249863862991	-0.0804749354720116
1.346315741539	-1.30711221694946	-3.25659275054932	0.161862820386887	0.405259430408478	-0.0807623490691185
1.33364295959473	-1.30043911933899	-3.25530028343201	0.162108272314072	0.405226826667786	-0.0809682309627533
1.33635604381561	-1.30875742435455	-3.25445580482483	0.161965534090996	0.405254453420639	-0.0811671018600464
1.339799284935	-1.304328083992	-3.2567834854126	0.16194149851799	0.40517458319664	-0.0813921317458153
1.33222424983978	-1.30241620540619	-3.25206518173218	0.162076205015182	0.405205190181732	-0.0815231502056122
1.32699346542358	-1.30101668834686	-3.25664520263672	0.162063509225845	0.405290991067886	-0.0816524550318718
1.33298003673553	-1.30112838745117	-3.25599884986877	0.161980271339417	0.405231952667236	-0.0818024873733521
1.32017016410828	-1.29485368728638	-3.25463080406189	0.16213558614254	0.405276387929916	-0.0818587988615036
1.32061100006104	-1.30046093463898	-3.25687456130981	0.162176549434662	0.405346572399139	-0.0819986239075661
1.32317554950714	-1.29342246055603	-3.25549268722534	0.162170320749283	0.405323326587677	-0.0821341425180435
1.31263494491577	-1.28781235218048	-3.25982618331909	0.162379786372185	0.405229330062866	-0.0822283327579498
1.31047594547272	-1.29576230049133	-3.2572557926178	0.162264719605446	0.405491411685944	-0.0823082104325294
1.313889503479	-1.28855061531067	-3.25986766815186	0.16239096224308	0.405371248722076	-0.0824413970112801
1.30278658866882	-1.28107297420502	-3.26109170913696	0.162478417158127	0.405449032783508	-0.0825337395071983
1.29863262176514	-1.28556096553802	-3.26121497154236	0.162490367889404	0.405672967433929	-0.0825943574309349
1.2997145652771	-1.28460896015167	-3.26317501068115	0.162470906972885	0.405635923147202	-0.0826059505343437
1.29502999782562	-1.27374947071075	-3.25984168052673	0.162534758448601	0.405627071857452	-0.0827020406723022
1.29354107379913	-1.28179574012756	-3.25831747055054	0.162487298250198	0.4057876765728	-0.0826947912573814
1.29729902744293	-1.27642488479614	-3.26165294647217	0.162466138601303	0.405788123607636	-0.082692876458168
1.29150533676147	-1.27158582210541	-3.25822782516479	0.162461161613464	0.405844241380692	-0.0826987847685814
1.2831996679306	-1.27560782432556	-3.25873970985413	0.16238833963871	0.405887693166733	-0.0826296955347061
1.29156279563904	-1.27066683769226	-3.26846170425415	0.1623754799366	0.405894309282303	-0.0825544521212578
1.28427171707153	-1.2673727273941	-3.26062726974487	0.162418588995934	0.405910491943359	-0.0824543386697769
1.28177511692047	-1.2682386636734	-3.26220965385437	0.162470430135727	0.405932009220123	-0.0823575556278229
1.28352522850037	-1.2659707069397	-3.26314163208008	0.162305101752281	0.405975997447968	-0.0823166370391846
1.2812215089798	-1.2627317905426	-3.25581097602844	0.162362113595009	0.405840039253235	-0.0821948871016502
1.27155363559723	-1.26161825656891	-3.26120042800903	0.162346109747887	0.405915200710297	-0.0819973573088646
1.28163993358612	-1.26020836830139	-3.26039099693298	0.162227913737297	0.405836641788483	-0.0819719880819321
1.27076411247253	-1.25357460975647	-3.25557041168213	0.162310287356377	0.405744552612305	-0.0818394422531128
1.26960670948029	-1.2583544254303	-3.26131153106689	0.162197142839432	0.405690461397171	-0.0817914977669716
1.27621185779572	-1.2525600194931	-3.25922918319702	0.162082388997078	0.405710399150848	-0.0817619487643242
1.26541328430176	-1.24855482578278	-3.26252698898315	0.162148132920265	0.405515342950821	-0.0816521793603897
1.26900804042816	-1.25946593284607	-3.25754499435425	0.161939918994904	0.405547201633453	-0.0816941261291504
1.26990497112274	-1.25136470794678	-3.25135517120361	0.161954969167709	0.405291259288788	-0.0817053318023682
1.26758897304535	-1.25375545024872	-3.25347757339478	0.161805808544159	0.405310451984406	-0.0816851630806923
1.27269041538239	-1.25840675830841	-3.25476980209351	0.161632195115089	0.405147880315781	-0.0817966088652611
1.27476000785828	-1.25412178039551	-3.2527129650116	0.161673650145531	0.40495952963829	-0.0818943679332733
1.27269995212555	-1.26095676422119	-3.25625324249268	0.161524921655655	0.404938846826553	-0.0818635374307632
1.28115439414978	-1.26359248161316	-3.25152802467346	0.161339417099953	0.40482285618782	-0.0819041952490807
1.2860347032547	-1.26296424865723	-3.24923753738403	0.161385059356689	0.40464174747467	-0.0818335860967636
1.28573894500732	-1.26401209831238	-3.24141263961792	0.161337643861771	0.404561817646027	-0.0817742198705673
1.29161965847015	-1.27386784553528	-3.24825835227966	0.161208495497704	0.404520899057388	-0.0817577317357063
1.30427169799805	-1.27336657047272	-3.24791646003723	0.161099717020988	0.404397696256638	-0.0817358195781708
1.29868936538696	-1.2722989320755	-3.2409873008728	0.161212891340256	0.404327362775803	-0.0816301330924034
1.30833065509796	-1.28422319889069	-3.24300384521484	0.161113485693932	0.404366672039032	-0.0814967527985573
1.31840658187866	-1.28363013267517	-3.24713778495789	0.161045283079147	0.404356509447098	-0.0814767777919769
1.31830847263336	-1.28354740142822	-3.24223828315735	0.16125750541687	0.404289245605469	-0.0813395529985428
1.32244050502777	-1.29029011726379	-3.24367880821228	0.161147683858871	0.404479682445526	-0.0812744200229645
1.33111369609833	-1.29075813293457	-3.24409556388855	0.161177858710289	0.404421508312225	-0.0813178047537804
1.3303347826004	-1.29082322120667	-3.24003672599792	0.161253854632378	0.404467761516571	-0.0812874883413315
1.32854580879211	-1.29633247852325	-3.24497222900391	0.161437809467316	0.404521822929382	-0.0812790244817734
1.34015834331512	-1.29591715335846	-3.24621295928955	0.161423727869987	0.40472823381424	-0.0813190564513206
1.33369851112366	-1.2952868938446	-3.25310587882996	0.161543041467667	0.404722034931183	-0.081339068710804
1.33975160121918	-1.30685949325562	-3.24772667884827	0.161429524421692	0.404944896697998	-0.0813470780849457
1.3509635925293	-1.30229532718658	-3.2520477771759	0.161607891321182	0.404885947704315	-0.0814043283462524
1.34673953056335	-1.30571043491364	-3.25465512275696	0.161666616797447	0.40505388379097	-0.0813451856374741
1.35470414161682	-1.31409287452698	-3.24896025657654	0.161634236574173	0.405231446027756	-0.0813164040446281
1.36523830890656	-1.31393277645111	-3.25274276733398	0.16168899834156	0.405172318220139	-0.0812688022851944
1.36562240123749	-1.31341433525085	-3.25374507904053	0.161713302135468	0.405203998088837	-0.0811914801597595
1.37360036373138	-1.32794296741486	-3.25448274612427	0.1616350710392	0.40543869137764	-0.0811291188001633
1.3789234161377	-1.32132065296173	-3.25788307189941	0.161709278821945	0.405381768941879	-0.0810698866844177
1.38073742389679	-1.33093988895416	-3.25675845146179	0.161740511655807	0.405566215515137	-0.0809781178832054
1.3938797712326	-1.32664895057678	-3.2587890625	0.161754131317139	0.40561717748642	-0.0810234844684601
1.38833832740784	-1.33360302448273	-3.26099443435669	0.16187772154808	0.40574249625206	-0.080829493701458
1.3986154794693	-1.33023989200592	-3.2610559463501	0.161842241883278	0.405842691659927	-0.0807556509971619
1.39600479602814	-1.33368313312531	-3.26145648956299	0.161946952342987	0.405951470136642	-0.0805853679776192
1.40473425388336	-1.33165884017944	-3.25855565071106	0.161993131041527	0.406066656112671	-0.0805194228887558
1.40081989765167	-1.33305525779724	-3.25839304924011	0.162173375487328	0.406207174062729	-0.080349288880825
1.40241074562073	-1.33602619171143	-3.2684497833252	0.162097930908203	0.406373679637909	-0.0802797451615334
1.4071524143219	-1.33511769771576	-3.26228785514832	0.162223443388939	0.406359016895294	-0.0801590532064438
1.40246891975403	-1.33263635635376	-3.26594567298889	0.16249506175518	0.406513512134552	-0.0800299420952797
1.41175532341003	-1.33232271671295	-3.2670464515686	0.16241243481636	0.4066261947155	-0.0800214558839798
1.40320122241974	-1.3261650800705	-3.2640495300293	0.162529647350311	0.406635463237762	-0.0799480080604553
1.40473318099976	-1.33430540561676	-3.27229523658752	0.162587657570839	0.406729429960251	-0.0799408555030823
1.41030991077423	-1.32645297050476	-3.27043294906616	0.162615478038788	0.406734943389893	-0.0799732208251953
1.40201592445374	-1.326380610466	-3.26738214492798	0.162704706192017	0.406783699989319	-0.0799646452069283
1.40460550785065	-1.33185958862305	-3.27407693862915	0.162581250071526	0.406893223524094	-0.0799927860498428
1.41276073455811	-1.32788920402527	-3.27012968063354	0.162657767534256	0.406748116016388	-0.0800384804606438
1.40421772003174	-1.3230938911438	-3.27251362800598	0.162735939025879	0.406844049692154	-0.0800482705235481
1.41121733188629	-1.33250248432159	-3.27091240882874	0.162564918398857	0.406833976507187	-0.0801380127668381
1.41026604175568	-1.3254371881485	-3.27302169799805	0.16279025375843	0.406740844249725	-0.0801995471119881
1.41158032417297	-1.33178818225861	-3.26984119415283	0.162655934691429	0.406895607709885	-0.0802399814128876
1.41605806350708	-1.33065223693848	-3.26905918121338	0.162706032395363	0.406760722398758	-0.0803504139184952
1.41080808639526	-1.32496464252472	-3.27184915542603	0.162776082754135	0.406683474779129	-0.0804466009140015
1.41306626796722	-1.3312703371048	-3.27189445495605	0.16273920238018	0.406752228736877	-0.0805810317397118
1.41609668731689	-1.32892346382141	-3.26801466941834	0.162768244743347	0.406639993190765	-0.0807961374521255
1.4100753068924	-1.32472085952759	-3.26681852340698	0.162847384810448	0.406655490398407	-0.0809914544224739
1.40602970123291	-1.32743179798126	-3.27059936523438	0.162817984819412	0.406635612249374	-0.081210270524025
1.41154432296753	-1.32613635063171	-3.27257466316223	0.162818267941475	0.406545430421829	-0.08149603754282
1.40391159057617	-1.32311999797821	-3.2689106464386	0.162846058607101	0.406559407711029	-0.0816715434193611
1.4023722410202	-1.32351577281952	-3.26919794082642	0.162736505270004	0.406466603279114	-0.0819840654730797
1.39807331562042	-1.31923735141754	-3.26398086547852	0.162879839539528	0.406299650669098	-0.0822942331433296
1.39275717735291	-1.31732225418091	-3.27217054367065	0.162692055106163	0.406448185443878	-0.0825237035751343
1.38943564891815	-1.31310415267944	-3.261385679245	0.162732034921646	0.406093090772629	-0.0828642398118973
1.38287603855133	-1.31220841407776	-3.26745128631592	0.16279348731041	0.406073063611984	-0.0831086784601212
1.38480341434479	-1.31217086315155	-3.26381516456604	0.162517070770264	0.40594881772995	-0.0834308639168739
1.37521612644196	-1.30765807628632	-3.26175856590271	0.162589818239212	0.405647486448288	-0.083616316318512
1.37739562988281	-1.30651021003723	-3.26143360137939	0.162511125206947	0.405627459287643	-0.0838799923658371
1.37274789810181	-1.29974269866943	-3.25853228569031	0.16244737803936	0.405329048633575	-0.0840808898210526
1.36365413665771	-1.30134379863739	-3.25699305534363	0.162445664405823	0.405145674943924	-0.0843164399266243
1.36915624141693	-1.30308437347412	-3.25543546676636	0.162189096212387	0.405005186796188	-0.084559477865696
1.36565554141998	-1.29725277423859	-3.25283050537109	0.162165448069572	0.404675960540771	-0.0847956016659737
1.36295580863953	-1.30023157596588	-3.25336503982544	0.162072971463203	0.404649943113327	-0.0850121602416039
1.36685168743134	-1.30409216880798	-3.2537317276001	0.161882638931274	0.404417991638184	-0.0852398499846458
1.36389625072479	-1.29809772968292	-3.24554514884949	0.161843508481979	0.404188424348831	-0.0854785367846489
1.36278891563416	-1.30783677101135	-3.25047087669373	0.161763042211533	0.404079973697662	-0.0856718346476555
1.37006616592407	-1.3039231300354	-3.24849557876587	0.161621361970901	0.403999626636505	-0.085923433303833
1.36782360076904	-1.3003625869751	-3.24425220489502	0.16151288151741	0.403896629810333	-0.0861568599939346
1.36547231674194	-1.30164432525635	-3.24476671218872	0.161534979939461	0.403753340244293	-0.0862333625555038
1.3685964345932	-1.30681312084198	-3.2406952381134	0.16136734187603	0.403717666864395	-0.0863752961158752
1.37578988075256	-1.30409157276154	-3.23994207382202	0.161274895071983	0.403595983982086	-0.0865565463900566
1.36889123916626	-1.30641031265259	-3.24001145362854	0.161338835954666	0.403475284576416	-0.0866608768701553
1.37203907966614	-1.30780434608459	-3.24216556549072	0.161222547292709	0.403478115797043	-0.0867370739579201
1.37397515773773	-1.30588531494141	-3.23341012001038	0.161060497164726	0.403362721204758	-0.0869678035378456
1.36560666561127	-1.30600321292877	-3.23723077774048	0.161140039563179	0.403219819068909	-0.0871308669447899
1.37121284008026	-1.30455136299133	-3.23968458175659	0.161098554730415	0.403194397687912	-0.0873229205608368
1.36955285072327	-1.30496561527252	-3.23044204711914	0.160977691411972	0.403034150600433	-0.0875452756881714
1.36154282093048	-1.30583417415619	-3.2369065284729	0.161007940769196	0.402869135141373	-0.0876369997859001
1.37095940113068	-1.30554473400116	-3.22930097579956	0.160842210054398	0.402806371450424	-0.0878816768527031
1.35867285728455	-1.30300462245941	-3.23002219200134	0.160910904407501	0.402675181627274	-0.0879794508218765
1.36424338817596	-1.31215369701385	-3.23011898994446	0.160634890198708	0.402655810117722	-0.0881373733282089
1.36621725559235	-1.30439603328705	-3.22794628143311	0.160652413964272	0.402454257011414	-0.0882798358798027
1.36165595054626	-1.30388379096985	-3.22847390174866	0.160684928297997	0.402354508638382	-0.0883689001202583
1.36173725128174	-1.30600774288177	-3.22898387908936	0.16054804623127	0.40237283706665	-0.0883877500891685
1.3683705329895	-1.30638468265533	-3.22565388679504	0.160385251045227	0.402166962623596	-0.0884753167629242
1.36327266693115	-1.30377101898193	-3.22351455688477	0.160429626703262	0.402134507894516	-0.088459201157093
1.36321413516998	-1.31195473670959	-3.22178816795349	0.160296782851219	0.402086853981018	-0.0884776785969734
1.37221586704254	-1.3083301782608	-3.22322726249695	0.160272777080536	0.402093857526779	-0.0884684398770332
1.36501729488373	-1.30195116996765	-3.22151923179626	0.160321399569511	0.401966482400894	-0.0884087085723877
1.36691629886627	-1.30841588973999	-3.22406339645386	0.16021840274334	0.401983022689819	-0.0883630588650703
1.3700977563858	-1.30494606494904	-3.22247314453125	0.160244822502136	0.402004390954971	-0.088360995054245
1.36939978599548	-1.30006003379822	-3.21950674057007	0.160318791866302	0.40192312002182	-0.0882602259516716
1.36562049388885	-1.30398988723755	-3.22557139396667	0.160320639610291	0.401925802230835	-0.0882450267672539
1.36568593978882	-1.30331075191498	-3.22672724723816	0.160250931978226	0.402001291513443	-0.0881932079792023
1.36483073234558	-1.29590439796448	-3.21898651123047	0.160236597061157	0.401971220970154	-0.0882425233721733
1.35845673084259	-1.29473972320557	-3.22418069839478	0.160402253270149	0.401894450187683	-0.0882182866334915
1.35685050487518	-1.29114246368408	-3.22427225112915	0.160497605800629	0.402063280344009	-0.0882177352905273
1.35718488693237	-1.29099214076996	-3.22227907180786	0.160330191254616	0.402059495449066	-0.0882719084620476
1.34537625312805	-1.28874611854553	-3.22326493263245	0.160428270697594	0.401965588331223	-0.0882233157753944
1.34693872928619	-1.28777849674225	-3.22296404838562	0.160492613911629	0.402082979679108	-0.0882665812969208
1.34531235694885	-1.28424608707428	-3.22408866882324	0.160448893904686	0.402021914720535	-0.0882984176278114
1.33937335014343	-1.28125941753387	-3.22183156013489	0.160513609647751	0.401978701353073	-0.0883496552705765
1.33580851554871	-1.27807295322418	-3.22860240936279	0.160584211349487	0.401984632015228	-0.088407389819622
1.33210277557373	-1.27789974212646	-3.22131514549255	0.160403147339821	0.402072995901108	-0.0884030386805534
1.33025908470154	-1.27211022377014	-3.22126150131226	0.160485848784447	0.401759445667267	-0.0885365754365921
1.32554185390472	-1.26950776576996	-3.22442126274109	0.160654217004776	0.401799201965332	-0.0885720998048782
1.32506918907166	-1.26875448226929	-3.21982288360596	0.160426288843155	0.401796132326126	-0.0886393785476685
1.32121825218201	-1.26439261436462	-3.22335195541382	0.160529375076294	0.401526778936386	-0.0887653827667236
1.31356227397919	-1.26081740856171	-3.21694898605347	0.16059772670269	0.40156352519989	-0.0887726917862892
1.31254577636719	-1.26137542724609	-3.22106122970581	0.160516545176506	0.401406526565552	-0.0888601839542389
1.31239748001099	-1.25813019275665	-3.22201228141785	0.160372525453568	0.401324152946472	-0.0889788642525673
1.30703675746918	-1.25242793560028	-3.2182400226593	0.160617709159851	0.401141375303268	-0.0889980420470238
1.30146670341492	-1.25430631637573	-3.21860671043396	0.160371854901314	0.401158094406128	-0.0890377685427666
1.30574023723602	-1.25093758106232	-3.2110321521759	0.160396113991737	0.400803923606873	-0.0891462489962578
1.2974636554718	-1.2464861869812	-3.21606707572937	0.160521805286407	0.400792419910431	-0.0891787856817245
1.29909825325012	-1.24486231803894	-3.20947241783142	0.160303935408592	0.400709927082062	-0.0893037244677544
1.29752683639526	-1.24458682537079	-3.2079963684082	0.160295024514198	0.400417029857636	-0.0894706919789314
1.29475879669189	-1.24231827259064	-3.20801782608032	0.160387620329857	0.400362551212311	-0.0895834118127823
1.29509162902832	-1.24167490005493	-3.20812106132507	0.160228937864304	0.400273412466049	-0.0897480472922325
1.29457092285156	-1.24137592315674	-3.21066975593567	0.160250082612038	0.400051355361938	-0.0898590087890625
1.29051768779755	-1.2390900850296	-3.20845174789429	0.160308018326759	0.39987725019455	-0.0899167656898499
1.28783285617828	-1.23987293243408	-3.20485639572144	0.160214737057686	0.399974137544632	-0.090067096054554
1.29513800144196	-1.24046981334686	-3.1964898109436	0.160200849175453	0.399661809206009	-0.0901123806834221
1.2934638261795	-1.23951745033264	-3.20093607902527	0.160281151533127	0.399466723203659	-0.0901700183749199
1.29311549663544	-1.23429358005524	-3.19993877410889	0.16029454767704	0.399488240480423	-0.0901488214731216
1.29464149475098	-1.24393725395203	-3.20334339141846	0.16012604534626	0.399374902248383	-0.0901817381381989
1.29638230800629	-1.24141502380371	-3.19798684120178	0.160238191485405	0.399146229028702	-0.0901803076267242
1.29472768306732	-1.23929059505463	-3.19854474067688	0.160275906324387	0.399114936590195	-0.0900746732950211
1.30123031139374	-1.24625158309937	-3.19866466522217	0.16021154820919	0.398999214172363	-0.090049996972084
1.30272424221039	-1.24049735069275	-3.19858956336975	0.160261422395706	0.398913770914078	-0.0900176391005516
1.30171477794647	-1.24337816238403	-3.19523119926453	0.160332635045052	0.398867189884186	-0.0898959711194038
1.30409419536591	-1.24469935894012	-3.19359183311462	0.16027919948101	0.39885801076889	-0.0898096114397049
1.31062138080597	-1.25005662441254	-3.19599270820618	0.16022989153862	0.398792088031769	-0.0897034481167793
1.31362593173981	-1.2458883523941	-3.19711351394653	0.160301670432091	0.398677855730057	-0.0895881578326225
1.30899286270142	-1.24557554721832	-3.19499731063843	0.160442188382149	0.398765385150909	-0.0895685777068138
1.31409478187561	-1.25282084941864	-3.19809746742249	0.160324841737747	0.398781001567841	-0.0894408747553825
1.32443940639496	-1.25225782394409	-3.19623589515686	0.160378858447075	0.39876389503479	-0.0893305614590645
1.31913447380066	-1.24965953826904	-3.19115781784058	0.160515666007996	0.398761004209518	-0.089131735265255
1.32636308670044	-1.26123511791229	-3.19945955276489	0.160497441887856	0.398922830820084	-0.089046373963356
1.33642947673798	-1.25680088996887	-3.1909806728363	0.160539299249649	0.398899495601654	-0.0889032334089279
1.33485782146454	-1.25695705413818	-3.19924092292786	0.160720244050026	0.398912221193314	-0.0887335240840912
1.33943057060242	-1.26633608341217	-3.19514799118042	0.160745859146118	0.399184674024582	-0.0884734019637108
1.3528391122818	-1.26574909687042	-3.1990168094635	0.160709410905838	0.399272561073303	-0.0883693024516106
1.34933638572693	-1.26458406448364	-3.2043616771698	0.160931959748268	0.399392902851105	-0.0880827754735947
1.34996974468231	-1.26597166061401	-3.20367002487183	0.16106678545475	0.399690806865692	-0.0878355726599693
1.35627722740173	-1.27314245700836	-3.20505261421204	0.161128893494606	0.399851590394974	-0.0875861793756485
1.35554623603821	-1.26717483997345	-3.20346260070801	0.161414548754692	0.400026977062225	-0.0874366089701653
1.35570394992828	-1.27533984184265	-3.21324396133423	0.161418423056602	0.400301158428192	-0.0871987715363503
1.36791884899139	-1.27185320854187	-3.21186447143555	0.161593049764633	0.400503069162369	-0.0870173647999763
1.36394655704498	-1.26788258552551	-3.21418857574463	0.161783441901207	0.400733977556229	-0.0868873968720436
1.36154198646545	-1.27044713497162	-3.21438598632813	0.161999523639679	0.400914788246155	-0.0866436213254929
1.36811459064484	-1.27265739440918	-3.2219774723053	0.16204409301281	0.401212155818939	-0.0865250676870346
1.36998701095581	-1.26948976516724	-3.22207617759705	0.162283569574356	0.401276111602783	-0.0863846391439438
1.3666627407074	-1.26967000961304	-3.22326612472534	0.162480905652046	0.401579231023788	-0.0862581729888916
1.36491632461548	-1.26763308048248	-3.22542524337769	0.162622705101967	0.401804238557816	-0.0861979499459267
1.37262773513794	-1.26743984222412	-3.22692942619324	0.162645772099495	0.402103215456009	-0.0861444920301437
1.36826372146606	-1.26914024353027	-3.23234486579895	0.162956148386002	0.402125120162964	-0.0860578268766403
1.37373602390289	-1.26966965198517	-3.2395122051239	0.163075983524323	0.40250825881958	-0.0860665142536163
1.37655019760132	-1.26813209056854	-3.23969864845276	0.163113847374916	0.402776479721069	-0.0861756578087807
1.37023997306824	-1.27001368999481	-3.24127912521362	0.163359180092812	0.402835696935654	-0.0861775800585747
1.37717008590698	-1.2724734544754	-3.24153900146484	0.163500040769577	0.403264880180359	-0.0863078013062477
1.37229764461517	-1.26637899875641	-3.24260973930359	0.163762137293816	0.403414309024811	-0.0864603444933891
1.36842286586761	-1.27081263065338	-3.25410103797913	0.16392819583416	0.403775632381439	-0.0866276249289513
1.37241542339325	-1.27127933502197	-3.25173687934875	0.164069339632988	0.404070258140564	-0.0868677720427513
1.37146770954132	-1.26957154273987	-3.25582933425903	0.164203613996506	0.404293715953827	-0.0871572494506836
1.36554384231567	-1.26581275463104	-3.25184392929077	0.164500907063484	0.404388010501862	-0.0875554159283638
1.36593234539032	-1.27477777004242	-3.26393365859985	0.164675176143646	0.404833108186722	-0.0878800302743912
1.364786028862	-1.26613998413086	-3.25906443595886	0.164898708462715	0.40493568778038	-0.088356114923954
1.35902070999146	-1.27530121803284	-3.26158499717712	0.165033608675003	0.405201852321625	-0.0886290147900581
1.36340367794037	-1.27204322814941	-3.2665913105011	0.165191903710365	0.405361086130142	-0.0890305712819099
1.35835599899292	-1.26611578464508	-3.26285409927368	0.165406689047813	0.405487835407257	-0.0893053635954857
1.3491313457489	-1.27130889892578	-3.26439261436462	0.165599659085274	0.405593544244766	-0.0895641595125198
1.35839247703552	-1.26632344722748	-3.27516841888428	0.165683746337891	0.405680954456329	-0.0899228751659393
1.34477722644806	-1.26384592056274	-3.26883912086487	0.165949404239655	0.405667096376419	-0.0900951325893402
1.34734642505646	-1.26994609832764	-3.27572560310364	0.165875867009163	0.40572527050972	-0.0904151797294617
1.34771585464478	-1.26320898532867	-3.26942682266235	0.166100189089775	0.405586540699005	-0.0907489135861397
1.33859598636627	-1.25899577140808	-3.27416276931763	0.166251063346863	0.405517280101776	-0.0910433605313301
1.33629679679871	-1.26314210891724	-3.27298951148987	0.166133239865303	0.405523717403412	-0.0912938639521599
1.34218680858612	-1.26047813892365	-3.27014946937561	0.166086301207542	0.405298918485641	-0.0916590318083763
1.33400344848633	-1.25692903995514	-3.26432108879089	0.166157782077789	0.405113339424133	-0.0919213220477104
1.33367490768433	-1.26461100578308	-3.27289938926697	0.166095227003098	0.405021131038666	-0.0924203246831894
1.34234118461609	-1.26154100894928	-3.26728463172913	0.166075259447098	0.404859155416489	-0.0929140746593475
1.33188092708588	-1.25695669651031	-3.26480197906494	0.166059210896492	0.40450382232666	-0.0933328568935394
1.32680904865265	-1.26245379447937	-3.25707697868347	0.166079297661781	0.404398590326309	-0.0935869812965393
1.33057391643524	-1.25891542434692	-3.26035714149475	0.165983945131302	0.404121994972229	-0.0939190313220024
1.32089900970459	-1.25388920307159	-3.26009559631348	0.166086211800575	0.403883963823318	-0.0941557064652443
1.32192015647888	-1.26273834705353	-3.25729250907898	0.165883406996727	0.403743892908096	-0.0945400521159172
1.32083237171173	-1.25350570678711	-3.25593328475952	0.16601987183094	0.403393089771271	-0.0948997139930725
1.31594157218933	-1.255610704422	-3.25343465805054	0.166006281971931	0.403292566537857	-0.0952027514576912
1.31778907775879	-1.26266574859619	-3.24782991409302	0.165870815515518	0.403222292661667	-0.0955017060041428
1.32126975059509	-1.25625276565552	-3.24949812889099	0.165900766849518	0.403010815382004	-0.0958007052540779
1.31665563583374	-1.25326907634735	-3.24742674827576	0.165982365608215	0.402968019247055	-0.095972828567028
1.32362627983093	-1.26513051986694	-3.25011277198792	0.165827468037605	0.402926504611969	-0.0962557196617126
1.32425832748413	-1.25787830352783	-3.24932932853699	0.16589330136776	0.402839452028275	-0.096487782895565
1.31849360466003	-1.25685560703278	-3.25049519538879	0.165972873568535	0.40286973118782	-0.0967354848980904
1.31965386867523	-1.26467990875244	-3.25176787376404	0.166022047400475	0.402942597866058	-0.0969691947102547
1.32144594192505	-1.26020121574402	-3.25072765350342	0.166126221418381	0.4029800593853	-0.0971879735589027
1.31918454170227	-1.25801217556	-3.24533867835999	0.166336715221405	0.402927547693253	-0.0973364189267159
1.31890738010406	-1.26055383682251	-3.25295805931091	0.166350960731506	0.403131425380707	-0.0974998846650124
1.32125246524811	-1.2580873966217	-3.25255870819092	0.166474148631096	0.403196275234222	-0.0977275371551514
1.3140025138855	-1.2562667131424	-3.25394678115845	0.166656538844109	0.40324729681015	-0.0979225188493729
1.31398046016693	-1.26389074325562	-3.25802731513977	0.166762039065361	0.403360366821289	-0.0981540083885193
1.32222473621368	-1.25783717632294	-3.25674295425415	0.166864573955536	0.40348869562149	-0.0984380170702934
1.30924046039581	-1.25872802734375	-3.26224756240845	0.167083024978638	0.403662741184235	-0.0985934659838676
1.31660866737366	-1.26479649543762	-3.26043939590454	0.167048692703247	0.403883367776871	-0.0989168360829353
1.31731903553009	-1.25958800315857	-3.26488661766052	0.167202159762383	0.403985470533371	-0.0992216467857361
1.30607998371124	-1.26126599311829	-3.26447319984436	0.167331144213676	0.404297173023224	-0.0995092540979385
1.31365787982941	-1.26668775081635	-3.26634836196899	0.167294546961784	0.404460817575455	-0.0998522639274597
1.31161034107208	-1.25725543498993	-3.2749662399292	0.167628258466721	0.404573917388916	-0.100088849663734
1.31013298034668	-1.26314759254456	-3.27701020240784	0.167587548494339	0.40490847826004	-0.10018876940012
1.31223034858704	-1.26242876052856	-3.27660226821899	0.16768504679203	0.405194580554962	-0.100315935909748
1.30890345573425	-1.25265741348267	-3.27782893180847	0.167940199375153	0.405294060707092	-0.100351847708225
1.30534529685974	-1.2596709728241	-3.27980923652649	0.168091520667076	0.405502438545227	-0.100289404392242
1.31088137626648	-1.25541818141937	-3.28311800956726	0.168204918503761	0.405677437782288	-0.100366212427616
1.30134952068329	-1.24979400634766	-3.28531265258789	0.168480381369591	0.405840039253235	-0.100271292030811
1.29991555213928	-1.25227475166321	-3.289302110672	0.168480813503265	0.40608623623848	-0.100294046103954
1.29742276668549	-1.24459707736969	-3.28793811798096	0.16873337328434	0.406165093183517	-0.100330859422684
1.29368996620178	-1.23992276191711	-3.28652858734131	0.16892509162426	0.40625262260437	-0.100258015096188
1.28675985336304	-1.24097561836243	-3.29651188850403	0.168945387005806	0.40644434094429	-0.100306786596775
1.28891408443451	-1.23816180229187	-3.28797364234924	0.169014424085617	0.406390637159348	-0.100374206900597
1.27821552753448	-1.23045909404755	-3.29287147521973	0.169253528118134	0.406402975320816	-0.100374162197113
1.27719020843506	-1.23137891292572	-3.29855632781982	0.169177547097206	0.406430572271347	-0.100551150739193
1.27750849723816	-1.22565376758575	-3.29079103469849	0.169177338480949	0.40634548664093	-0.100747302174568
1.26666009426117	-1.21944546699524	-3.28877758979797	0.169237568974495	0.406271129846573	-0.100827492773533
1.2611768245697	-1.21392917633057	-3.29277849197388	0.169287577271461	0.406200468540192	-0.101058065891266
1.25962913036346	-1.21818709373474	-3.2899181842804	0.169096201658249	0.406081855297089	-0.101356282830238
1.26089024543762	-1.21357595920563	-3.29302883148193	0.169133618474007	0.405756205320358	-0.101635172963142
1.2493200302124	-1.20711743831635	-3.28924012184143	0.169178679585457	0.405762076377869	-0.101863086223602
1.25428867340088	-1.21413135528564	-3.28899884223938	0.169042333960533	0.405546694993973	-0.102288708090782
1.25191247463226	-1.20851111412048	-3.28711891174316	0.169159650802612	0.405196517705917	-0.102653481066227
1.24346029758453	-1.20655083656311	-3.28976988792419	0.169118538498878	0.405039221048355	-0.10295969247818
1.24033045768738	-1.21382439136505	-3.27858996391296	0.169111892580986	0.404897779226303	-0.103380113840103
1.2433032989502	-1.20995891094208	-3.28209519386292	0.169088527560234	0.404685229063034	-0.103685393929482
1.23456227779388	-1.20593500137329	-3.27818417549133	0.169206351041794	0.404439926147461	-0.103900030255318
1.23913133144379	-1.21168172359467	-3.27713370323181	0.169089868664742	0.404281198978424	-0.104173570871353
1.24232447147369	-1.20323884487152	-3.27459669113159	0.169169068336487	0.404027819633484	-0.104294821619987
1.23006057739258	-1.20161294937134	-3.27425861358643	0.169223770499229	0.403852909803391	-0.104415610432625
1.23106896877289	-1.20728468894958	-3.27444815635681	0.169118911027908	0.403788447380066	-0.104527823626995
1.23651266098022	-1.19962406158447	-3.26987981796265	0.169181659817696	0.403471887111664	-0.104553863406181
1.22804737091064	-1.19993031024933	-3.27063536643982	0.169233918190002	0.403345763683319	-0.104514725506306
1.2347868680954	-1.20083069801331	-3.26912641525269	0.169022664427757	0.403156876564026	-0.104560658335686
1.23146045207977	-1.19673025608063	-3.26217460632324	0.169136881828308	0.402928441762924	-0.104516506195068
1.22891938686371	-1.19821810722351	-3.26035141944885	0.169060662388802	0.402817845344543	-0.104513876140118
1.23922777175903	-1.20107090473175	-3.26541996002197	0.168946772813797	0.402615815401077	-0.104604803025723
1.23086631298065	-1.19356179237366	-3.2546591758728	0.169067814946175	0.402354121208191	-0.104420766234398
1.23597526550293	-1.19794070720673	-3.25773215293884	0.168936014175415	0.402229458093643	-0.104389391839504
1.24127697944641	-1.19493436813354	-3.25729179382324	0.168949276208878	0.401911735534668	-0.104394786059856
1.23869431018829	-1.19008016586304	-3.25086236000061	0.169022217392921	0.40167647600174	-0.104260459542274
1.23962104320526	-1.19381499290466	-3.25732278823853	0.168907389044762	0.401641428470612	-0.104241073131561
1.24125862121582	-1.19512641429901	-3.25321984291077	0.169036135077477	0.401297807693481	-0.104242406785488
1.23821592330933	-1.189493060112	-3.24935817718506	0.169087365269661	0.401132255792618	-0.104298904538155
1.23983752727509	-1.19242715835571	-3.25208425521851	0.168976560235023	0.401039838790894	-0.1043406650424
1.24072468280792	-1.18742680549622	-3.24930000305176	0.169126719236374	0.400757700204849	-0.104455783963203
1.23408186435699	-1.18934726715088	-3.24768328666687	0.169258132576942	0.400628507137299	-0.104353211820126
1.23660814762115	-1.19175839424133	-3.24653768539429	0.169195875525475	0.400535881519318	-0.104327440261841
1.23516070842743	-1.18471717834473	-3.24501395225525	0.169239297509193	0.400353640317917	-0.104337453842163
1.22823107242584	-1.18405938148499	-3.24201440811157	0.169439524412155	0.400252163410187	-0.104247562587261
1.23051559925079	-1.1863956451416	-3.24871110916138	0.169267773628235	0.400188028812408	-0.104245118796825
1.22867596149445	-1.18066620826721	-3.24065327644348	0.169551149010658	0.400045812129974	-0.104200378060341
1.22597908973694	-1.17649352550507	-3.23950338363647	0.169591158628464	0.4000503718853	-0.104079410433769
1.22202789783478	-1.1766232252121	-3.24668121337891	0.169584169983864	0.399967968463898	-0.104040563106537
1.22529137134552	-1.17602276802063	-3.24721837043762	0.169628828763962	0.399934142827988	-0.104048304259777
1.21808707714081	-1.17173516750336	-3.23896408081055	0.169808566570282	0.399877429008484	-0.104007229208946
1.22148597240448	-1.17452824115753	-3.24610137939453	0.169785514473915	0.399846941232681	-0.104082323610783
1.22566258907318	-1.17242527008057	-3.23711252212524	0.16987456381321	0.399774879217148	-0.104104161262512
1.2187705039978	-1.16960597038269	-3.24468779563904	0.170031443238258	0.399666637182236	-0.104086294770241
1.2209632396698	-1.17571985721588	-3.24228382110596	0.170048743486404	0.399672031402588	-0.104096829891205
1.22854971885681	-1.17702496051788	-3.24182391166687	0.170199453830719	0.399582266807556	-0.104228809475899
1.22194826602936	-1.17364978790283	-3.24018597602844	0.170400887727737	0.399482697248459	-0.104331754148006
1.21984243392944	-1.17724609375	-3.24010133743286	0.170538783073425	0.399521291255951	-0.104589015245438
1.21807551383972	-1.1786698102951	-3.23885273933411	0.17074716091156	0.399446696043015	-0.104843683540821
1.21229255199432	-1.17716872692108	-3.23814177513123	0.170865803956985	0.39961764216423	-0.104947969317436
1.21084427833557	-1.18195557594299	-3.2428617477417	0.17097894847393	0.399813443422318	-0.104991599917412
1.2109546661377	-1.17760157585144	-3.25120329856873	0.171187847852707	0.399956166744232	-0.104974567890167
1.21012103557587	-1.1687376499176	-3.24648833274841	0.171476185321808	0.400214910507202	-0.104866124689579
1.20602202415466	-1.1671097278595	-3.2515823841095	0.171710789203644	0.400579154491425	-0.10474655777216
1.2080237865448	-1.17554926872253	-3.25675868988037	0.17189060151577	0.400938451290131	-0.104634381830692
1.21827006340027	-1.16789174079895	-3.25565433502197	0.171993270516396	0.401223927736282	-0.104527987539768
1.21027755737305	-1.16219687461853	-3.26369476318359	0.172429159283638	0.401557207107544	-0.10438571870327
1.21732187271118	-1.17428684234619	-3.26272225379944	0.172583192586899	0.401916444301605	-0.104331441223621
1.22330117225647	-1.1660053730011	-3.26541948318481	0.172975420951843	0.402027249336243	-0.104341752827168
1.20873844623566	-1.16541945934296	-3.26837801933289	0.173226296901703	0.402424246072769	-0.104350417852402
1.22243940830231	-1.16680645942688	-3.26616168022156	0.173421457409859	0.402564227581024	-0.104385368525982
1.21491301059723	-1.16177141666412	-3.27192354202271	0.173781722784042	0.402637928724289	-0.104320779442787
1.21785962581635	-1.16203451156616	-3.27235770225525	0.173888146877289	0.402783155441284	-0.104244239628315
1.21963465213776	-1.1586617231369	-3.26618719100952	0.173980310559273	0.402682036161423	-0.104125678539276
1.21437418460846	-1.1512998342514	-3.26568174362183	0.174194023013115	0.402708470821381	-0.104046516120434
1.21388566493988	-1.15245974063873	-3.26878952980042	0.17416325211525	0.402643918991089	-0.104169316589832
1.22053217887878	-1.15643465518951	-3.26429843902588	0.174082532525063	0.402590155601501	-0.104371465742588
1.21912097930908	-1.15250289440155	-3.26657271385193	0.174162998795509	0.402400732040405	-0.104527160525322
1.21733415126801	-1.15135073661804	-3.26131296157837	0.174067914485931	0.402464687824249	-0.104676902294159
1.22550618648529	-1.15939056873322	-3.260906457901	0.17391362786293	0.402202606201172	-0.104955621063709
1.22469174861908	-1.15010344982147	-3.26111531257629	0.174018546938896	0.40207839012146	-0.105249479413033
1.22877061367035	-1.15913927555084	-3.25773143768311	0.173773095011711	0.402099341154099	-0.105534978210926
1.23361945152283	-1.15503704547882	-3.25606775283813	0.173844531178474	0.401853382587433	-0.105887599289417
1.2290335893631	-1.15632843971252	-3.25817060470581	0.173822298645973	0.401923209428787	-0.106124244630337
1.23346126079559	-1.16219592094421	-3.25396513938904	0.173780113458633	0.401782929897308	-0.106567420065403
1.2299337387085	-1.15623807907104	-3.25299787521362	0.173801138997078	0.401737123727798	-0.106753520667553
1.22919845581055	-1.16263604164124	-3.24806976318359	0.173822283744812	0.401793271303177	-0.107009172439575
1.22782695293427	-1.15730679035187	-3.25063872337341	0.173899218440056	0.40179905295372	-0.107242107391357
1.22456574440002	-1.1610814332962	-3.24877405166626	0.17395231127739	0.401835143566132	-0.107346571981907
1.22724068164825	-1.15630924701691	-3.25031423568726	0.173904702067375	0.401859521865845	-0.10766426473856
1.22194850444794	-1.15564072132111	-3.24436545372009	0.173966929316521	0.40189316868782	-0.107876539230347
1.22034728527069	-1.157097697258	-3.25695729255676	0.173981517553329	0.40209025144577	-0.108079895377159
1.22276401519775	-1.15777289867401	-3.2457811832428	0.173771932721138	0.402278363704681	-0.108364805579185
1.21948313713074	-1.15857040882111	-3.24845266342163	0.173855260014534	0.402223706245422	-0.108772136271
1.22050702571869	-1.16144955158234	-3.24773073196411	0.173880323767662	0.402522742748261	-0.109103962779045
1.22175300121307	-1.16205036640167	-3.25054407119751	0.173741787672043	0.402586221694946	-0.10957058519125
1.21710813045502	-1.16405880451202	-3.24653744697571	0.173832133412361	0.40256267786026	-0.109802640974522
1.22330236434937	-1.16928088665009	-3.24764657020569	0.173821777105331	0.402797788381577	-0.110050417482853
1.22789919376373	-1.16796147823334	-3.24741578102112	0.17384135723114	0.402688920497894	-0.110277876257896
1.22133195400238	-1.1698409318924	-3.24844002723694	0.173933386802673	0.402719259262085	-0.110454775393009
1.23151016235352	-1.17557716369629	-3.25179886817932	0.173879817128181	0.402763038873672	-0.110756099224091
1.23032200336456	-1.17359387874603	-3.24684524536133	0.174036353826523	0.402606815099716	-0.111095525324345
1.22900998592377	-1.17489802837372	-3.24850153923035	0.174094215035439	0.402701586484909	-0.111399561166763
1.23297429084778	-1.17878937721252	-3.24617528915405	0.174109011888504	0.402752965688705	-0.11159985512495
1.2357771396637	-1.17833614349365	-3.24409866333008	0.174029305577278	0.402748912572861	-0.111836075782776
1.23944532871246	-1.17898559570313	-3.24141669273376	0.174045488238335	0.402565836906433	-0.11201848089695
1.238410115242	-1.17623317241669	-3.24451589584351	0.174202457070351	0.402699679136276	-0.112155042588711
1.2449141740799	-1.18325126171112	-3.24062991142273	0.174002468585968	0.402819722890854	-0.112480975687504
1.24219262599945	-1.17860805988312	-3.23686289787292	0.174057498574257	0.40279021859169	-0.112809278070927
1.2384512424469	-1.18251216411591	-3.23943710327148	0.174106016755104	0.402849495410919	-0.113058194518089
1.23794603347778	-1.18196535110474	-3.24780535697937	0.173992514610291	0.403113216161728	-0.113364011049271
1.23826599121094	-1.1803902387619	-3.2438440322876	0.174102395772934	0.403113394975662	-0.113686889410019
1.23280489444733	-1.18065512180328	-3.24572825431824	0.17417673766613	0.403350204229355	-0.113871909677982
1.23168480396271	-1.18014097213745	-3.24724960327148	0.17399337887764	0.403674870729446	-0.114067770540714
1.23617219924927	-1.18147206306458	-3.2451171875	0.174094572663307	0.403741061687469	-0.114324428141117
1.23256659507751	-1.17710196971893	-3.24859428405762	0.174287110567093	0.404141396284103	-0.114443264901638
1.22862684726715	-1.17439925670624	-3.25678038597107	0.174331858754158	0.404419809579849	-0.114501915872097
1.22963058948517	-1.17560184001923	-3.25693511962891	0.174403265118599	0.404811650514603	-0.114640861749649
1.23315227031708	-1.17743670940399	-3.26261115074158	0.174366503953934	0.405188262462616	-0.114798545837402
1.23234140872955	-1.17429661750793	-3.26311755180359	0.174582704901695	0.40545055270195	-0.114886157214642
1.2266800403595	-1.17052745819092	-3.26016759872437	0.174776434898376	0.405762910842896	-0.11501520127058
1.22792732715607	-1.17561316490173	-3.27116656303406	0.174853593111038	0.406231552362442	-0.115157678723335
1.23270642757416	-1.17500042915344	-3.26704573631287	0.174858868122101	0.406404256820679	-0.1152458563447
1.23072099685669	-1.17328369617462	-3.26817274093628	0.17499066889286	0.406720876693726	-0.115414313971996
1.23105037212372	-1.17611455917358	-3.27069878578186	0.17514356970787	0.406939387321472	-0.115516401827335
1.23491072654724	-1.17365610599518	-3.27434206008911	0.175249710679054	0.40728235244751	-0.115590371191502
1.23763573169708	-1.17505252361298	-3.27261924743652	0.175088956952095	0.407496601343155	-0.115713872015476
1.23882651329041	-1.17240953445435	-3.27053046226501	0.175278276205063	0.407633751630783	-0.115762382745743
1.23857247829437	-1.17310857772827	-3.27092266082764	0.175437524914742	0.407800257205963	-0.115832902491093
1.23529970645905	-1.17520570755005	-3.26972770690918	0.175342410802841	0.408110588788986	-0.115910336375237
1.23892986774445	-1.1720883846283	-3.27524161338806	0.175247371196747	0.408104807138443	-0.11602071672678
1.24384558200836	-1.17221534252167	-3.27245163917542	0.175275921821594	0.408128619194031	-0.116287596523762
1.235396027565	-1.16837871074677	-3.27641987800598	0.175327181816101	0.408179521560669	-0.116392813622952
1.23348844051361	-1.16769993305206	-3.27529215812683	0.175231799483299	0.40830409526825	-0.116610489785671
1.23640334606171	-1.16090452671051	-3.26930522918701	0.175254464149475	0.40823158621788	-0.116803169250488
1.22532546520233	-1.16121208667755	-3.27319192886353	0.175251290202141	0.408177942037582	-0.116952531039715
1.22989654541016	-1.16051292419434	-3.27374243736267	0.175098657608032	0.408154040575027	-0.117263190448284
1.22173261642456	-1.15683698654175	-3.27444529533386	0.17517164349556	0.407952636480331	-0.117439582943916
1.22636961936951	-1.15658783912659	-3.26589775085449	0.174952492117882	0.407935559749603	-0.117711871862411
1.21869492530823	-1.15546011924744	-3.26788997650146	0.174981161952019	0.40764793753624	-0.117942310869694
1.21727705001831	-1.15449798107147	-3.26543927192688	0.174942895770073	0.407586097717285	-0.118226431310177
1.21835660934448	-1.15436041355133	-3.26202440261841	0.174725338816643	0.4074846804142	-0.118524171411991
1.22003960609436	-1.15818798542023	-3.2527768611908	0.174611940979958	0.407168328762054	-0.118893973529339
1.21507084369659	-1.1514036655426	-3.25067472457886	0.174729689955711	0.406933635473251	-0.119278125464916
1.21339619159698	-1.15644383430481	-3.25341820716858	0.174542143940926	0.406920909881592	-0.11963614821434
1.21684312820435	-1.15885746479034	-3.25357365608215	0.174365118145943	0.40667137503624	-0.120011545717716
1.21430218219757	-1.15092098712921	-3.24687051773071	0.174381300806999	0.406473100185394	-0.120343826711178
1.20557773113251	-1.15694403648376	-3.24593877792358	0.174326330423355	0.406417638063431	-0.120665289461613
1.21037518978119	-1.15864825248718	-3.2475152015686	0.174048408865929	0.406239748001099	-0.121034532785416
1.20861077308655	-1.1546642780304	-3.24315142631531	0.174149453639984	0.40605765581131	-0.121344707906246
1.20387053489685	-1.15850210189819	-3.23907804489136	0.173858061432838	0.406094938516617	-0.121478721499443
1.20776236057281	-1.1583366394043	-3.23511576652527	0.173731654882431	0.40591287612915	-0.121748179197311
1.21068525314331	-1.15802264213562	-3.23210692405701	0.173766002058983	0.40564239025116	-0.121978551149368
1.20292341709137	-1.15954434871674	-3.22821187973022	0.173690617084503	0.405597865581512	-0.12209615111351
1.21102929115295	-1.16140019893646	-3.2287917137146	0.173373281955719	0.405567228794098	-0.122366040945053
1.20587611198425	-1.15696728229523	-3.22114443778992	0.173433676362038	0.405385762453079	-0.122508183121681
1.20208930969238	-1.15803647041321	-3.22298526763916	0.173231407999992	0.405290812253952	-0.122619979083538
1.20721900463104	-1.15999698638916	-3.22270941734314	0.173046752810478	0.405213803052902	-0.122829556465149
1.20763027667999	-1.15961515903473	-3.21878385543823	0.172979488968849	0.404972761869431	-0.12294328212738
1.20235216617584	-1.15846002101898	-3.21507596969604	0.172835558652878	0.404925465583801	-0.123018607497215
1.20494508743286	-1.16026210784912	-3.2114269733429	0.172577351331711	0.404808461666107	-0.123165741562843
1.20257794857025	-1.15856719017029	-3.21456456184387	0.172661796212196	0.404528051614761	-0.123353190720081
1.19773721694946	-1.15677106380463	-3.20819854736328	0.172502085566521	0.404625594615936	-0.12337750941515
1.20104050636292	-1.15817415714264	-3.20937347412109	0.172332599759102	0.404328554868698	-0.123516902327538
1.19966626167297	-1.15482127666473	-3.21002173423767	0.172482788562775	0.404281675815582	-0.123552739620209
1.19821739196777	-1.16189241409302	-3.2046320438385	0.172279581427574	0.404304087162018	-0.123606711626053
1.20100212097168	-1.15517640113831	-3.20244073867798	0.172380387783051	0.404049843549728	-0.123674936592579
1.19791948795319	-1.15587484836578	-3.20253276824951	0.17241732776165	0.404149353504181	-0.123609125614166
1.1986643075943	-1.15940153598785	-3.20604109764099	0.172381743788719	0.404273211956024	-0.123592734336853
1.20265161991119	-1.15954220294952	-3.20457935333252	0.172286942601204	0.404310971498489	-0.123649880290031
1.20224010944366	-1.15544402599335	-3.20369982719421	0.172519102692604	0.404452681541443	-0.123607382178307
1.20087969303131	-1.15599131584167	-3.19933748245239	0.172458350658417	0.404633045196533	-0.123463332653046
1.19954490661621	-1.15589594841003	-3.20609617233276	0.172486051917076	0.404809862375259	-0.123413130640984
1.20380973815918	-1.15690839290619	-3.20695447921753	0.172548115253448	0.404939562082291	-0.123357445001602
1.19560551643372	-1.14992201328278	-3.20875954627991	0.17271201312542	0.405111372470856	-0.123167298734188
1.19372963905334	-1.15018022060394	-3.21209120750427	0.172735288739204	0.405371963977814	-0.12297011166811
1.19620645046234	-1.14901232719421	-3.21005368232727	0.172770097851753	0.40559908747673	-0.122846208512783
1.19262623786926	-1.14248502254486	-3.21013689041138	0.172865316271782	0.405775874853134	-0.122647821903229
1.18224227428436	-1.13744223117828	-3.21665501594543	0.172980755567551	0.405933320522308	-0.122374825179577
1.19087433815002	-1.13965833187103	-3.21555685997009	0.172918573021889	0.406140685081482	-0.122190095484257
1.18165338039398	-1.12783813476563	-3.21950054168701	0.173092126846313	0.406239748001099	-0.121925659477711
1.17640697956085	-1.12960457801819	-3.21539664268494	0.173099309206009	0.406564056873322	-0.121678620576859
1.17753899097443	-1.12610065937042	-3.21599459648132	0.173232018947601	0.406562834978104	-0.121488235890865
1.17625570297241	-1.12271642684937	-3.22287750244141	0.173159703612328	0.406799763441086	-0.121228814125061
1.17705500125885	-1.12309455871582	-3.21770715713501	0.173063650727272	0.406787633895874	-0.121090829372406
1.1745502948761	-1.11528396606445	-3.21876978874207	0.173258244991302	0.406802922487259	-0.120871618390083
1.16979002952576	-1.11644542217255	-3.21867156028748	0.173119708895683	0.407032400369644	-0.120648615062237
1.17292809486389	-1.11824119091034	-3.2213499546051	0.172935485839844	0.407044172286987	-0.120515070855618
1.1746928691864	-1.10745942592621	-3.21719551086426	0.172966912388802	0.40714418888092	-0.120266072452068
1.16955471038818	-1.10894393920898	-3.21800947189331	0.172959163784981	0.407256752252579	-0.119991131126881
1.17465054988861	-1.1084531545639	-3.21975898742676	0.172722369432449	0.407345175743103	-0.119788981974125
1.17767655849457	-1.10804903507233	-3.21801161766052	0.172665551304817	0.407459437847137	-0.119606874883175
1.1753613948822	-1.10390412807465	-3.22022318840027	0.172690227627754	0.407613337039948	-0.119298212230206
1.17658758163452	-1.10555052757263	-3.22566175460815	0.172443032264709	0.40780833363533	-0.119065098464489
1.17929100990295	-1.10097014904022	-3.21669793128967	0.172626107931137	0.407853901386261	-0.11886927485466
1.1738029718399	-1.10110032558441	-3.2272937297821	0.172416791319847	0.408274412155151	-0.118543118238449
1.18166100978851	-1.10098576545715	-3.22549748420715	0.172369122505188	0.408372789621353	-0.118262253701687
1.18052327632904	-1.09667634963989	-3.22758913040161	0.172428414225578	0.408547401428223	-0.117822371423244
1.17719209194183	-1.0914454460144	-3.22639727592468	0.172484487295151	0.408761560916901	-0.117338426411152
1.18203985691071	-1.09389865398407	-3.23098015785217	0.172387361526489	0.408987790346146	-0.116977602243423
1.18794512748718	-1.09290015697479	-3.22893595695496	0.172365888953209	0.40921351313591	-0.116682879626751
1.18587327003479	-1.08607065677643	-3.23149561882019	0.172399237751961	0.409427046775818	-0.11626897752285
1.18613147735596	-1.08809196949005	-3.23314690589905	0.17225281894207	0.409770488739014	-0.116055302321911
1.18446958065033	-1.08327865600586	-3.23621416091919	0.172560021281242	0.409980654716492	-0.115883588790894
1.18446779251099	-1.08426332473755	-3.24099564552307	0.172409132122993	0.410377979278564	-0.115778364241123
1.18534779548645	-1.08495140075684	-3.23961114883423	0.172359123826027	0.410421818494797	-0.115738227963448
1.18263614177704	-1.07673931121826	-3.24430513381958	0.17265610396862	0.410791754722595	-0.115662410855293
1.17874324321747	-1.08044028282166	-3.24903082847595	0.172498464584351	0.411137789487839	-0.115589320659637
1.18256759643555	-1.08151495456696	-3.25406670570374	0.172558709979057	0.411396980285645	-0.115649797022343
1.17899978160858	-1.07347047328949	-3.25129008293152	0.172678127884865	0.411652237176895	-0.115704968571663
1.17617285251617	-1.07837343215942	-3.25663161277771	0.17271414399147	0.412045538425446	-0.11566449701786
1.18289160728455	-1.07902550697327	-3.25845336914063	0.172653168439865	0.412290632724762	-0.115762524306774
1.17909979820251	-1.07350325584412	-3.26162767410278	0.172921136021614	0.412563890218735	-0.115727543830872
1.18094909191132	-1.07831990718842	-3.26662659645081	0.172759756445885	0.413036853075027	-0.115674175322056
1.18377530574799	-1.07474064826965	-3.26668167114258	0.172966510057449	0.413105875253677	-0.115676492452621
1.18034911155701	-1.07458138465881	-3.27018213272095	0.172981038689613	0.413555383682251	-0.115657292306423
1.18764638900757	-1.07368564605713	-3.26568222045898	0.173033177852631	0.41365909576416	-0.1157086789608
1.18254315853119	-1.0778740644455	-3.27262234687805	0.173147559165955	0.413993358612061	-0.115701138973236
1.19128108024597	-1.07540917396545	-3.2714102268219	0.173075452446938	0.414137423038483	-0.115865044295788
1.18685352802277	-1.07810997962952	-3.27380585670471	0.17312316596508	0.414277285337448	-0.115804374217987
1.19758331775665	-1.07896983623505	-3.27686905860901	0.173055946826935	0.41446840763092	-0.115994900465012
1.18688583374023	-1.07713901996613	-3.27510070800781	0.17315274477005	0.414536088705063	-0.115986101329327
1.19697344303131	-1.08164715766907	-3.27428817749023	0.173029407858849	0.414647281169891	-0.116243720054626
1.19860517978668	-1.07993054389954	-3.27856111526489	0.173106521368027	0.414658188819885	-0.116486005485058
1.19255816936493	-1.08574438095093	-3.27629709243774	0.172986581921577	0.414850980043411	-0.116648219525814
1.20072245597839	-1.08415806293488	-3.2767550945282	0.172850638628006	0.414645999670029	-0.116961792111397
1.19882714748383	-1.08594715595245	-3.28076386451721	0.172866925597191	0.41479429602623	-0.11714593321085
1.20186245441437	-1.09064519405365	-3.27694177627563	0.172590270638466	0.414899259805679	-0.117405749857426
1.20364546775818	-1.08723652362823	-3.27472615242004	0.172604262828827	0.414686411619186	-0.117748655378819
1.20554399490356	-1.09507048130035	-3.27776670455933	0.172390654683113	0.414882034063339	-0.117878407239914
1.20939958095551	-1.08746218681335	-3.27077674865723	0.172286510467529	0.414678812026978	-0.118169605731964
1.21265089511871	-1.10027587413788	-3.27524828910828	0.172133058309555	0.41482612490654	-0.118422299623489
1.21956300735474	-1.09557342529297	-3.27495193481445	0.172084480524063	0.414669722318649	-0.118735454976559
1.21609139442444	-1.09799814224243	-3.27313613891602	0.1719611287117	0.414698898792267	-0.11898447573185
1.22223556041718	-1.10532915592194	-3.27295684814453	0.171828582882881	0.414728254079819	-0.119143970310688
1.22871792316437	-1.1012362241745	-3.26902389526367	0.171789601445198	0.414625257253647	-0.119301117956638
1.22267818450928	-1.1013650894165	-3.27384686470032	0.171839073300362	0.414701521396637	-0.119440630078316
1.228919506073	-1.10877656936646	-3.27186274528503	0.171674832701683	0.41485008597374	-0.119563221931458
1.23323750495911	-1.10292613506317	-3.26913166046143	0.171737864613533	0.414731979370117	-0.119754016399384
1.22684836387634	-1.10326552391052	-3.26914215087891	0.171703666448593	0.414856135845184	-0.119878739118576
1.23439276218414	-1.10611212253571	-3.26670622825623	0.171612858772278	0.414811849594116	-0.120165966451168
1.22677505016327	-1.10308289527893	-3.27180099487305	0.171688497066498	0.414999157190323	-0.120323866605759
1.23091387748718	-1.10269355773926	-3.27217578887939	0.171457648277283	0.414959192276001	-0.120719783008099
1.21972036361694	-1.10235023498535	-3.26998591423035	0.171659931540489	0.415080577135086	-0.121021568775177
1.22336232662201	-1.10445940494537	-3.27281355857849	0.171457797288895	0.415168732404709	-0.121368825435638
1.22029232978821	-1.10541176795959	-3.27618288993835	0.17137485742569	0.415204167366028	-0.121777966618538
1.21377766132355	-1.10550689697266	-3.27533268928528	0.171465381979942	0.415326714515686	-0.122151613235474
1.21620774269104	-1.10391008853912	-3.27347874641418	0.171390101313591	0.415294706821442	-0.122719399631023
1.20389521121979	-1.10443544387817	-3.27331709861755	0.171422570943832	0.415492236614227	-0.123081617057323
1.20948457717896	-1.10515582561493	-3.27565240859985	0.171348050236702	0.415570050477982	-0.123591206967831
1.20410478115082	-1.1029611825943	-3.27276182174683	0.171423614025116	0.415593832731247	-0.123994909226894
1.19794809818268	-1.10330164432526	-3.27398276329041	0.17146834731102	0.415927648544312	-0.124377034604549
1.19914150238037	-1.10390913486481	-3.27313470840454	0.171449542045593	0.415967345237732	-0.124737910926342
1.19268190860748	-1.10462820529938	-3.27894425392151	0.171536102890968	0.416276097297668	-0.125002294778824
1.19701528549194	-1.10611414909363	-3.2827844619751	0.171560376882553	0.416311770677567	-0.125297248363495
1.19147956371307	-1.09925699234009	-3.28125309944153	0.171682715415955	0.416514426469803	-0.125521779060364
1.18757307529449	-1.10188043117523	-3.27963185310364	0.171737521886826	0.416750073432922	-0.125670030713081
1.1964727640152	-1.10478961467743	-3.28857088088989	0.171702787280083	0.416855305433273	-0.125955030322075
1.18836677074432	-1.0978456735611	-3.28411054611206	0.171822071075439	0.416956096887589	-0.126076593995094
1.18865835666656	-1.10407507419586	-3.29069089889526	0.171822026371956	0.417096376419067	-0.126309767365456
1.19286966323853	-1.10942113399506	-3.28773713111877	0.171708017587662	0.417267382144928	-0.126645296812057
1.19063806533813	-1.10277581214905	-3.28781318664551	0.171881690621376	0.417197823524475	-0.126850321888924
1.18719291687012	-1.10591185092926	-3.28686571121216	0.171777576208115	0.417375385761261	-0.127127408981323
1.19674563407898	-1.10816073417664	-3.28809213638306	0.171686634421349	0.417280048131943	-0.12739622592926
1.18931150436401	-1.1067066192627	-3.28527641296387	0.171800881624222	0.417268842458725	-0.12752029299736
1.19324028491974	-1.11140859127045	-3.28974986076355	0.171594187617302	0.417305171489716	-0.127846151590347
1.1955087184906	-1.10412883758545	-3.28845810890198	0.171671867370605	0.417255073785782	-0.127994641661644
1.18918526172638	-1.10817968845367	-3.28994941711426	0.171651050448418	0.417344808578491	-0.128142938017845
1.19688498973846	-1.11240613460541	-3.2923150062561	0.171467989683151	0.417236328125	-0.128408312797546
1.1898866891861	-1.10932457447052	-3.28769898414612	0.171569868922234	0.417254000902176	-0.128447145223618
1.19885635375977	-1.10992419719696	-3.28752899169922	0.171451508998871	0.417237162590027	-0.128640800714493
1.19208586215973	-1.10777652263641	-3.28630232810974	0.171502783894539	0.41721123456955	-0.128690242767334
1.19959855079651	-1.11019194126129	-3.283203125	0.171362221240997	0.417325556278229	-0.128842398524284
1.19703006744385	-1.10647177696228	-3.28336977958679	0.171542704105377	0.41715270280838	-0.128973737359047
1.19524908065796	-1.1095095872879	-3.28906440734863	0.17145437002182	0.417408913373947	-0.129068732261658
1.20074188709259	-1.11114263534546	-3.28134393692017	0.171366110444069	0.417315661907196	-0.129233494400978
1.19596266746521	-1.10576856136322	-3.28871273994446	0.171530783176422	0.417368680238724	-0.129351392388344
1.19890451431274	-1.11075282096863	-3.28792333602905	0.171405464410782	0.417488843202591	-0.129545047879219
1.19572758674622	-1.10552215576172	-3.28807091712952	0.171535030007362	0.417492628097534	-0.129705846309662
1.19609522819519	-1.11259877681732	-3.29103803634644	0.17137798666954	0.417633503675461	-0.129907622933388
1.19849812984467	-1.1085022687912	-3.28930020332336	0.171389073133469	0.41756546497345	-0.130126476287842
1.1916481256485	-1.10692739486694	-3.28994297981262	0.171475693583488	0.417601346969604	-0.130299270153046
1.19391369819641	-1.10911178588867	-3.29069113731384	0.171281412243843	0.417594879865646	-0.130519479513168
1.19813990592957	-1.1082421541214	-3.28744125366211	0.17139932513237	0.417536944150925	-0.130681067705154
1.19205963611603	-1.10823786258698	-3.28720474243164	0.171218693256378	0.41759717464447	-0.130691185593605
1.19545423984528	-1.10834217071533	-3.28081822395325	0.171149328351021	0.417436927556992	-0.130876034498215
1.19152867794037	-1.10718786716461	-3.28534269332886	0.17110250890255	0.417386591434479	-0.13095135986805
1.19356310367584	-1.10851311683655	-3.28015494346619	0.170827299356461	0.417467892169952	-0.131108418107033
1.19338130950928	-1.10667276382446	-3.28228354454041	0.170704632997513	0.417135387659073	-0.13128288090229
1.19048225879669	-1.10543167591095	-3.28429412841797	0.170669704675674	0.417099237442017	-0.131381660699844
1.19593381881714	-1.10990107059479	-3.28078603744507	0.170355334877968	0.41706982254982	-0.131529003381729
1.19335305690765	-1.10956907272339	-3.2750883102417	0.170225337147713	0.416782766580582	-0.131663128733635
1.19258713722229	-1.11401748657227	-3.27719902992249	0.170133754611015	0.416770070791245	-0.131771087646484
1.19400632381439	-1.11094439029694	-3.2731192111969	0.169936552643776	0.416558355093002	-0.131976798176765
1.19175577163696	-1.11923801898956	-3.27266216278076	0.169779524207115	0.416513025760651	-0.132025867700577
1.19988548755646	-1.1144814491272	-3.27418065071106	0.16968098282814	0.41629084944725	-0.132091924548149
1.1918613910675	-1.11395812034607	-3.26859521865845	0.169584006071091	0.416163325309753	-0.132201761007309
1.19373869895935	-1.11705815792084	-3.26934742927551	0.169440940022469	0.416164189577103	-0.13224071264267
1.1971195936203	-1.12086391448975	-3.27244448661804	0.169220924377441	0.416050255298615	-0.132301270961761
1.19546270370483	-1.11608600616455	-3.26415514945984	0.169168367981911	0.415887534618378	-0.132478624582291
1.19375860691071	-1.12147462368011	-3.26719450950623	0.16907300055027	0.415836662054062	-0.13249546289444
1.20229458808899	-1.12177014350891	-3.26605677604675	0.169012740254402	0.415756940841675	-0.132552489638329
1.19539153575897	-1.11714446544647	-3.26168704032898	0.168846428394318	0.415657699108124	-0.132591411471367
1.20125710964203	-1.12992942333221	-3.26176261901855	0.168708309531212	0.415541261434555	-0.132503673434258
1.20286285877228	-1.12250196933746	-3.25812864303589	0.168633729219437	0.415414154529572	-0.132414698600769
1.20278632640839	-1.12517607212067	-3.26168942451477	0.168489366769791	0.415341794490814	-0.132311522960663
1.21089553833008	-1.1268390417099	-3.25563049316406	0.168374389410019	0.415180891752243	-0.132243618369102
1.2109489440918	-1.12868618965149	-3.25180721282959	0.168155506253242	0.415096372365952	-0.132089138031006
1.21270191669464	-1.13000798225403	-3.2600953578949	0.167975202202797	0.41500785946846	-0.131984516978264
1.22251772880554	-1.13248491287231	-3.25633549690247	0.167711570858955	0.414821028709412	-0.131966069340706
1.22020018100739	-1.13337230682373	-3.2530210018158	0.167609930038452	0.414608389139175	-0.131788477301598
1.21943724155426	-1.13416612148285	-3.24360203742981	0.167354688048363	0.414491415023804	-0.131619527935982
1.22958779335022	-1.13825845718384	-3.24378538131714	0.167070493102074	0.414297372102737	-0.131537973880768
1.22498190402985	-1.13607275485992	-3.249507188797	0.166914388537407	0.41408434510231	-0.131250113248825
1.23495101928711	-1.14157545566559	-3.24082660675049	0.166519090533257	0.41396576166153	-0.131031334400177
1.23793685436249	-1.13922047615051	-3.2378294467926	0.166428044438362	0.413601815700531	-0.130802407860756
1.2363668680191	-1.14192855358124	-3.23649430274963	0.166203454136848	0.41352853178978	-0.130448743700981
1.24357998371124	-1.14449608325958	-3.22715544700623	0.165913075208664	0.413216471672058	-0.130106016993523
1.25041162967682	-1.14795029163361	-3.22688555717468	0.165681049227715	0.413013964891434	-0.129822626709938
1.25424087047577	-1.14535200595856	-3.23455214500427	0.165432468056679	0.412745267152786	-0.129504457116127
1.25362145900726	-1.14568471908569	-3.22830104827881	0.165251716971397	0.412617921829224	-0.129073619842529
1.26127696037292	-1.15277171134949	-3.22057747840881	0.164932027459145	0.412472128868103	-0.128757819533348
1.2631254196167	-1.15060877799988	-3.22074699401855	0.164733797311783	0.412201136350632	-0.128426253795624
1.26099538803101	-1.14913284778595	-3.22029638290405	0.164541900157928	0.412119209766388	-0.128019496798515
1.26866221427917	-1.15966892242432	-3.21639204025269	0.164255082607269	0.411998480558395	-0.127707108855247
1.273921251297	-1.15239417552948	-3.21536684036255	0.164076641201973	0.41181281208992	-0.127336785197258
1.27160143852234	-1.15685784816742	-3.21360445022583	0.163827687501907	0.411689668893814	-0.127023935317993
1.27894365787506	-1.15940964221954	-3.21005821228027	0.163544714450836	0.411590248346329	-0.1267199665308
1.28085684776306	-1.15419745445251	-3.20959091186523	0.163441985845566	0.411311984062195	-0.126453682780266
1.27745890617371	-1.15575981140137	-3.20450329780579	0.163257405161858	0.411262720823288	-0.126157611608505
1.28401017189026	-1.16016638278961	-3.20692849159241	0.162912636995316	0.411156386137009	-0.125912368297577
1.2857905626297	-1.15828919410706	-3.20035171508789	0.162739843130112	0.410871505737305	-0.125648811459541
1.28376317024231	-1.16223204135895	-3.2048544883728	0.162472099065781	0.410737901926041	-0.125386133790016
1.29342484474182	-1.16285610198975	-3.1960084438324	0.162158444523811	0.410548388957977	-0.125244706869125
1.28825199604034	-1.16119933128357	-3.19867134094238	0.161976665258408	0.410186737775803	-0.124913260340691
1.28980469703674	-1.16568839550018	-3.19357419013977	0.161630496382713	0.41006475687027	-0.12469957023859
1.29926347732544	-1.17009747028351	-3.19260716438293	0.161318495869637	0.4097700715065	-0.124568544328213
1.29638290405273	-1.16743898391724	-3.18774199485779	0.161104008555412	0.409493923187256	-0.124203734099865
1.29903149604797	-1.17120790481567	-3.18446850776672	0.160634085536003	0.409286081790924	-0.123955577611923
1.30431795120239	-1.17319047451019	-3.17789506912231	0.160497352480888	0.408912390470505	-0.123669609427452
1.30254173278809	-1.16706132888794	-3.18081521987915	0.160230129957199	0.408740520477295	-0.123361185193062
1.30529642105103	-1.17531740665436	-3.17500114440918	0.159793704748154	0.408603817224503	-0.123013369739056
1.30956399440765	-1.16867411136627	-3.17091012001038	0.159625872969627	0.408150523900986	-0.122728668153286
1.30307161808014	-1.17359244823456	-3.1709201335907	0.159406810998917	0.408104062080383	-0.122338511049747
1.31151854991913	-1.17708897590637	-3.17270565032959	0.158998161554337	0.407733261585236	-0.122068099677563
1.31115448474884	-1.16889905929565	-3.1659083366394	0.158845826983452	0.40748456120491	-0.121722809970379
1.3073902130127	-1.16966724395752	-3.16394519805908	0.15864309668541	0.407282888889313	-0.121343217790127
1.30592048168182	-1.16950356960297	-3.16210198402405	0.15839259326458	0.407010674476624	-0.121042795479298
1.30821681022644	-1.17469620704651	-3.1608669757843	0.15807332098484	0.40683189034462	-0.120810620486736
1.3100460767746	-1.16821277141571	-3.15590333938599	0.15799967944622	0.40648627281189	-0.120494186878204
1.30084097385406	-1.16948318481445	-3.15644884109497	0.157734587788582	0.406378775835037	-0.120192289352417
1.30626618862152	-1.17171680927277	-3.1540994644165	0.157430112361908	0.4061498939991	-0.120000667870045
1.30368661880493	-1.16749000549316	-3.14884996414185	0.157376065850258	0.405866771936417	-0.119702897965908
1.29753279685974	-1.16497182846069	-3.14552307128906	0.157207012176514	0.405689150094986	-0.119390539824963
1.30308866500854	-1.17110085487366	-3.14524459838867	0.156819939613342	0.405453532934189	-0.119255341589451
1.30111122131348	-1.16420376300812	-3.14041638374329	0.156648427248001	0.405223578214645	-0.118996322154999
1.29418325424194	-1.16259658336639	-3.13722562789917	0.156615644693375	0.404941976070404	-0.118705436587334
1.29165458679199	-1.16567897796631	-3.13502025604248	0.156303703784943	0.404861479997635	-0.118413604795933
1.29744231700897	-1.16546177864075	-3.14281058311462	0.156119883060455	0.404609709978104	-0.118165224790573
1.29331398010254	-1.15978646278381	-3.12941884994507	0.155944123864174	0.404300212860107	-0.117763631045818
1.29087567329407	-1.15876233577728	-3.13129210472107	0.155900597572327	0.404026180505753	-0.117384098470211
1.29118978977203	-1.16472709178925	-3.12681460380554	0.155664458870888	0.403894901275635	-0.116934925317764
1.2938871383667	-1.16119408607483	-3.12421298027039	0.155519589781761	0.403599470853806	-0.116544157266617
1.29145336151123	-1.15897989273071	-3.12757635116577	0.155477419495583	0.403235644102097	-0.116127096116543
1.29198384284973	-1.1618185043335	-3.12596845626831	0.155417412519455	0.403114378452301	-0.115583837032318
1.2936452627182	-1.16148173809052	-3.12191128730774	0.155231103301048	0.402868360280991	-0.115146264433861
1.29648685455322	-1.16274869441986	-3.12475872039795	0.155088827013969	0.402438700199127	-0.11470989137888
1.29388988018036	-1.16141855716705	-3.11577725410461	0.155205428600311	0.402214080095291	-0.114269711077213
1.29127407073975	-1.1607346534729	-3.11595916748047	0.155059769749641	0.401967644691467	-0.113813474774361
1.29509043693542	-1.16269242763519	-3.1075336933136	0.154885277152061	0.401519328355789	-0.113449268043041
1.294917345047	-1.16323757171631	-3.10282707214355	0.155018970370293	0.401199221611023	-0.11297707259655
1.28805112838745	-1.15921139717102	-3.10292863845825	0.155071869492531	0.400802314281464	-0.112473793327808
1.28703558444977	-1.16078269481659	-3.09867310523987	0.15500320494175	0.400482892990112	-0.111843667924404
1.293741106987	-1.16069543361664	-3.10183548927307	0.154961809515953	0.400006949901581	-0.111349292099476
1.28956925868988	-1.15600764751434	-3.0967972278595	0.155008763074875	0.399527728557587	-0.110792517662048
1.27968227863312	-1.15244603157043	-3.09520387649536	0.155136972665787	0.399102717638016	-0.110282227396965
1.28222835063934	-1.1615926027298	-3.0919406414032	0.155095174908638	0.398694723844528	-0.109798207879066
1.28502559661865	-1.15701138973236	-3.09300327301025	0.155180498957634	0.398161798715591	-0.109390452504158
1.28282654285431	-1.15841567516327	-3.08832287788391	0.155330941081047	0.397550016641617	-0.10892166942358
1.27923393249512	-1.16241121292114	-3.08535027503967	0.155362829566002	0.397137403488159	-0.108442097902298
1.28189361095428	-1.16618752479553	-3.08356165885925	0.155372560024261	0.396728336811066	-0.107825331389904
1.28111004829407	-1.16395699977875	-3.07675886154175	0.155544936656952	0.396194279193878	-0.107301481068134
1.28276348114014	-1.16404545307159	-3.07310056686401	0.15571340918541	0.395620971918106	-0.106728009879589
1.28347754478455	-1.16389453411102	-3.06904244422913	0.15592910349369	0.395212829113007	-0.106002390384674
1.28093063831329	-1.16707897186279	-3.0696427822113	0.155983507633209	0.394843876361847	-0.105439655482769
1.28498113155365	-1.17014634609222	-3.07117938995361	0.155965685844421	0.394405514001846	-0.104907229542732
1.28036785125732	-1.16647791862488	-3.06295847892761	0.156232267618179	0.393949568271637	-0.104413934051991
1.2755583524704	-1.16765713691711	-3.06257748603821	0.156255885958672	0.39365491271019	-0.10377824306488
1.27356052398682	-1.16669821739197	-3.0619432926178	0.15631166100502	0.393257439136505	-0.103186585009098
1.27844727039337	-1.16664373874664	-3.06147766113281	0.156474977731705	0.392890691757202	-0.102594077587128
1.27460777759552	-1.16470229625702	-3.06140828132629	0.156803697347641	0.392385095357895	-0.10191336274147
1.2710165977478	-1.16379427909851	-3.05976223945618	0.157000184059143	0.392017900943756	-0.101291306316853
1.26895821094513	-1.17021214962006	-3.05841946601868	0.157339200377464	0.391567140817642	-0.1007194891572
1.27571487426758	-1.1717517375946	-3.05784559249878	0.157544687390327	0.391168504953384	-0.100179128348827
1.27439415454865	-1.17642068862915	-3.05845189094543	0.157788798213005	0.390736222267151	-0.099660225212574
1.27303731441498	-1.18221509456635	-3.05911135673523	0.158060759305954	0.390224635601044	-0.0991673991084099
1.27492356300354	-1.18513762950897	-3.04994869232178	0.158436879515648	0.389829635620117	-0.0987342894077301
1.27396941184998	-1.19222128391266	-3.04879331588745	0.158519074320793	0.389709383249283	-0.0981895923614502
1.27707064151764	-1.20166647434235	-3.05048084259033	0.158685550093651	0.389300793409348	-0.0977536216378212
1.28242337703705	-1.2029618024826	-3.04456090927124	0.158949255943298	0.389108449220657	-0.0972187370061874
1.27837014198303	-1.20395004749298	-3.04843473434448	0.159172609448433	0.389078557491302	-0.0966258272528648
1.28348875045776	-1.21498894691467	-3.04798936843872	0.15933158993721	0.389037221670151	-0.0959126576781273
1.29049301147461	-1.21810066699982	-3.05178284645081	0.159449383616447	0.389119952917099	-0.0952529162168503
1.29886329174042	-1.22257626056671	-3.05264544487	0.159673437476158	0.38916552066803	-0.094400517642498
1.29813802242279	-1.2214537858963	-3.05638718605042	0.160025954246521	0.389310479164124	-0.0935712531208992
1.30491185188293	-1.23008906841278	-3.05831384658813	0.160243228077888	0.389444828033447	-0.0926367416977882
1.30759930610657	-1.23255693912506	-3.05970287322998	0.160620555281639	0.389688372612	-0.0916518121957779
1.32058072090149	-1.23587763309479	-3.06388020515442	0.160806432366371	0.38993963599205	-0.0905271992087364
1.32490038871765	-1.24200654029846	-3.07234358787537	0.161182075738907	0.390210777521133	-0.0894191637635231
1.33743512630463	-1.24321568012238	-3.06911039352417	0.16151025891304	0.390553653240204	-0.088251031935215
1.34317803382874	-1.24095261096954	-3.07766079902649	0.1619683355093	0.39083805680275	-0.087023138999939
1.34508574008942	-1.24385964870453	-3.07950925827026	0.162386372685432	0.39120227098465	-0.085894376039505
1.35041284561157	-1.25146186351776	-3.09491848945618	0.16276653110981	0.391818076372147	-0.0847521051764488
1.36144530773163	-1.25056147575378	-3.10161328315735	0.163178160786629	0.392279535531998	-0.0837706178426743
1.3668429851532	-1.25477719306946	-3.10172009468079	0.163586363196373	0.392663389444351	-0.0827766954898834
1.36391198635101	-1.25380837917328	-3.10904669761658	0.164128541946411	0.393236756324768	-0.0818673297762871
1.36729621887207	-1.25773453712463	-3.11837553977966	0.164592519402504	0.393832385540009	-0.0809029936790466
1.37441229820251	-1.26114642620087	-3.11936545372009	0.164959043264389	0.394370883703232	-0.0801240131258965
1.37184727191925	-1.25739800930023	-3.12784838676453	0.165572106838226	0.39471247792244	-0.0793284177780151
1.38111782073975	-1.26381468772888	-3.13972806930542	0.166019126772881	0.395279347896576	-0.0784988328814507
1.37904274463654	-1.2579562664032	-3.14739775657654	0.166489779949188	0.395689755678177	-0.0778111666440964
1.37872934341431	-1.26814985275269	-3.14661502838135	0.166979297995567	0.396066695451736	-0.0770499929785728
1.38948810100555	-1.26427781581879	-3.15428519248962	0.167417109012604	0.396508932113647	-0.0764451548457146
1.37849462032318	-1.26486921310425	-3.16094279289246	0.167985439300537	0.396838963031769	-0.0757408887147903
1.38887977600098	-1.27917671203613	-3.16460084915161	0.16818031668663	0.39724263548851	-0.0752587094902992
1.39316487312317	-1.27096676826477	-3.16745257377625	0.168829515576363	0.397370874881744	-0.0747270882129669
1.38771963119507	-1.27628099918365	-3.17505431175232	0.169239401817322	0.397798299789429	-0.0742189958691597
1.39570248126984	-1.28201961517334	-3.17488408088684	0.16965688765049	0.397988021373749	-0.0738191828131676
1.38994753360748	-1.2826224565506	-3.18458938598633	0.170080795884132	0.398322314023972	-0.0733692571520805
1.40086150169373	-1.28736352920532	-3.1847996711731	0.170322731137276	0.398459613323212	-0.0729944035410881
1.40000832080841	-1.28995823860168	-3.1950957775116	0.17080369591713	0.398733615875244	-0.0726031363010406
1.40421605110168	-1.29326021671295	-3.19386649131775	0.171113088726997	0.398991584777832	-0.0722994431853294
1.40403366088867	-1.30298900604248	-3.19735097885132	0.171534314751625	0.399160385131836	-0.0718820691108704
1.4162175655365	-1.30276572704315	-3.20195031166077	0.171853214502335	0.399368286132813	-0.0716411098837852
1.40750777721405	-1.30191552639008	-3.2092616558075	0.172351732850075	0.399471163749695	-0.0712571814656258
1.41865253448486	-1.31442618370056	-3.21662139892578	0.172537490725517	0.399756699800491	-0.0709491521120071
1.42801344394684	-1.3101224899292	-3.2074146270752	0.17289887368679	0.399847120046616	-0.0707177743315697
1.42122972011566	-1.31150674819946	-3.21694111824036	0.173379674553871	0.400071620941162	-0.0704352706670761
1.42370522022247	-1.32297706604004	-3.22197914123535	0.173574537038803	0.400345683097839	-0.0702265352010727
1.42321753501892	-1.31626844406128	-3.2216534614563	0.174097150564194	0.400385499000549	-0.0700369328260422
1.4173219203949	-1.32244527339935	-3.22699570655823	0.174249172210693	0.400628268718719	-0.0697746127843857
1.42200708389282	-1.31762433052063	-3.22972822189331	0.174685090780258	0.400708764791489	-0.069670133292675
1.41135787963867	-1.31575059890747	-3.23691153526306	0.175146013498306	0.40089151263237	-0.0693989172577858
1.41396498680115	-1.32178044319153	-3.23499345779419	0.175334692001343	0.401050418615341	-0.0691862106323242
1.41169238090515	-1.31442749500275	-3.23920583724976	0.175847128033638	0.401111632585526	-0.0688800364732742
1.40474796295166	-1.32008183002472	-3.24447703361511	0.176167219877243	0.401342034339905	-0.0686201527714729
1.40872371196747	-1.31593441963196	-3.24661159515381	0.176475003361702	0.401418298482895	-0.0684841051697731
1.39871883392334	-1.3130544424057	-3.25112652778625	0.1770239174366	0.401534080505371	-0.0682119056582451
1.40316081047058	-1.31547331809998	-3.25513076782227	0.177188977599144	0.401630520820618	-0.0680492892861366
1.39920628070831	-1.31133806705475	-3.25715613365173	0.177781388163567	0.401668727397919	-0.0678837224841118
1.39701616764069	-1.31554937362671	-3.26041436195374	0.1781185567379	0.401840627193451	-0.0678023248910904
1.39753234386444	-1.31338119506836	-3.25692462921143	0.178680226206779	0.401662737131119	-0.0678110346198082
1.39497542381287	-1.31424140930176	-3.26232957839966	0.17910136282444	0.401827305555344	-0.0679740309715271
1.38864982128143	-1.31590294837952	-3.26513171195984	0.17971108853817	0.40168085694313	-0.0681559145450592
1.39308679103851	-1.32001614570618	-3.26534295082092	0.179903790354729	0.401788830757141	-0.0683873817324638
1.38615536689758	-1.32116079330444	-3.26708769798279	0.180552467703819	0.401742339134216	-0.0685660615563393
1.39159858226776	-1.32357430458069	-3.27199411392212	0.180717587471008	0.401718109846115	-0.0689257234334946
1.38455939292908	-1.33267796039581	-3.2717604637146	0.181198328733444	0.401601076126099	-0.0691104307770729
1.39231705665588	-1.33066201210022	-3.27548122406006	0.181442469358444	0.401728421449661	-0.0695936307311058
1.38085353374481	-1.33200585842133	-3.27496695518494	0.181876763701439	0.401822626590729	-0.069898746907711
1.38792657852173	-1.34013283252716	-3.28250241279602	0.182023674249649	0.401886105537415	-0.0703936740756035
1.38095414638519	-1.33914840221405	-3.28142499923706	0.182438358664513	0.401955366134644	-0.0706897079944611
1.37911367416382	-1.34510803222656	-3.28446793556213	0.18255178630352	0.402148425579071	-0.0711244642734528
1.37554824352264	-1.34727370738983	-3.29514718055725	0.183068186044693	0.402339965105057	-0.0715337246656418
1.37629246711731	-1.35342407226563	-3.29315996170044	0.183115363121033	0.402571171522141	-0.0719053372740746
1.36710441112518	-1.35238790512085	-3.29604768753052	0.183476701378822	0.402996957302094	-0.0722345113754272
1.37079405784607	-1.35510659217834	-3.30396747589111	0.183783352375031	0.403138130903244	-0.0725553780794144
1.36516833305359	-1.35573220252991	-3.30751848220825	0.184144049882889	0.403586238622665	-0.0727175399661064
1.36726772785187	-1.35723209381104	-3.30620312690735	0.184319332242012	0.403975784778595	-0.0729670152068138
1.35960698127747	-1.3570830821991	-3.31517720222473	0.184756696224213	0.40439647436142	-0.0729724764823914
1.36643743515015	-1.3571503162384	-3.31839466094971	0.184846982359886	0.404809236526489	-0.0730748325586319
1.36451506614685	-1.35859477519989	-3.32598280906677	0.18522135913372	0.405267685651779	-0.0730044096708298
1.3602020740509	-1.34952414035797	-3.32927393913269	0.185413524508476	0.405701905488968	-0.0729215443134308
1.35829126834869	-1.36083030700684	-3.33663129806519	0.185752511024475	0.406160742044449	-0.0728325098752975
1.35801768302917	-1.34911131858826	-3.34099817276001	0.186070367693901	0.406556606292725	-0.0727511197328568
1.34748506546021	-1.35002183914185	-3.34608864784241	0.186381578445435	0.407122194766998	-0.0725433379411697
1.35160982608795	-1.35056340694427	-3.34682106971741	0.186691641807556	0.407520443201065	-0.0724231228232384
1.33972632884979	-1.34255969524384	-3.35420632362366	0.187083676457405	0.408002912998199	-0.0721607282757759
1.34355473518372	-1.34238171577454	-3.36226177215576	0.187292248010635	0.40833592414856	-0.0719617530703545
1.33807063102722	-1.34069573879242	-3.37347459793091	0.18767985701561	0.408880472183228	-0.0717119723558426
1.33599400520325	-1.33464598655701	-3.36799836158752	0.188066452741623	0.40920278429985	-0.0714994072914124
1.33396053314209	-1.33580374717712	-3.38006162643433	0.188232660293579	0.409766435623169	-0.0712329968810081
1.32663071155548	-1.32872569561005	-3.38307809829712	0.188710287213326	0.410085022449493	-0.0709488019347191
1.32824754714966	-1.33292198181152	-3.38547158241272	0.188754796981812	0.410556733608246	-0.0707183107733727
1.32083797454834	-1.32786250114441	-3.38577175140381	0.189197614789009	0.410856693983078	-0.0703658536076546
1.32353556156158	-1.32413637638092	-3.39506912231445	0.189263537526131	0.411277800798416	-0.0702079012989998
1.31764566898346	-1.32265210151672	-3.39722084999084	0.189682900905609	0.411474704742432	-0.0700043588876724
1.31023454666138	-1.3150542974472	-3.40177845954895	0.189912378787994	0.411890059709549	-0.0697626918554306
1.31090867519379	-1.31554675102234	-3.40413355827332	0.190102517604828	0.412234038114548	-0.0696845799684525
1.2982405424118	-1.31126475334167	-3.40754342079163	0.190397024154663	0.412483185529709	-0.0694154724478722
1.30108284950256	-1.30417311191559	-3.41742539405823	0.190637320280075	0.41273906826973	-0.0693610012531281
1.29551422595978	-1.31013488769531	-3.41766357421875	0.190827712416649	0.413113117218018	-0.0692794397473335
1.29044115543365	-1.29821336269379	-3.42342495918274	0.191109910607338	0.413442134857178	-0.0691801756620407
1.29108679294586	-1.29902184009552	-3.42187738418579	0.191244855523109	0.413479179143906	-0.0692259892821312
1.28538429737091	-1.29818832874298	-3.42559790611267	0.191355645656586	0.413953810930252	-0.0691675394773483
1.27944660186768	-1.29247617721558	-3.43730354309082	0.191650912165642	0.414028286933899	-0.0692521035671234
1.27446925640106	-1.29427063465118	-3.43530774116516	0.191661044955254	0.414446443319321	-0.0693311169743538
1.27400088310242	-1.28389036655426	-3.43024873733521	0.191906169056892	0.414455562829971	-0.0694257318973541
1.26822948455811	-1.28905725479126	-3.4363157749176	0.191893607378006	0.414708584547043	-0.0694986060261726
1.26187431812286	-1.28185057640076	-3.44148564338684	0.192236959934235	0.414733201265335	-0.0696032643318176
1.25758504867554	-1.27778339385986	-3.4384548664093	0.192176133394241	0.414907515048981	-0.0698047205805779
1.25646460056305	-1.282097697258	-3.44264531135559	0.192322105169296	0.415068417787552	-0.06989985704422
1.25061929225922	-1.27617788314819	-3.44267153739929	0.192448511719704	0.415010690689087	-0.0699777230620384
1.24674296379089	-1.27361643314362	-3.44097518920898	0.192438706755638	0.414988249540329	-0.0701710656285286
1.25067603588104	-1.27164196968079	-3.44888854026794	0.192552953958511	0.415024280548096	-0.0703650116920471
1.2386577129364	-1.27022969722748	-3.44190859794617	0.192596405744553	0.414932936429977	-0.0704987645149231
1.24040722846985	-1.26381492614746	-3.44439125061035	0.192604422569275	0.414886444807053	-0.0708222240209579
1.23474037647247	-1.26968014240265	-3.44362044334412	0.192611590027809	0.414723694324493	-0.0710082054138184
1.23094487190247	-1.26354682445526	-3.43859148025513	0.192676872014999	0.414502263069153	-0.0713112875819206
1.23706448078156	-1.26894438266754	-3.44793152809143	0.192573890089989	0.414302408695221	-0.0716428384184837
1.22711229324341	-1.25876820087433	-3.43811106681824	0.192734584212303	0.413986206054688	-0.0719828903675079
1.22237181663513	-1.2682648897171	-3.43669819831848	0.192579910159111	0.413861215114594	-0.0723225176334381
1.22559261322021	-1.26105582714081	-3.43562650680542	0.192633330821991	0.413421958684921	-0.0727671086788177
1.21324849128723	-1.26025772094727	-3.43817448616028	0.192462116479874	0.413273423910141	-0.0731445774435997
1.21172165870667	-1.26050698757172	-3.4312059879303	0.192651152610779	0.412810683250427	-0.0735505521297455
1.20686995983124	-1.25930142402649	-3.4269540309906	0.19236621260643	0.412588655948639	-0.073943518102169
1.19898402690887	-1.25710642337799	-3.42193865776062	0.192378997802734	0.412306934595108	-0.0742164924740791
1.19486927986145	-1.25431263446808	-3.42098951339722	0.192281618714333	0.411879658699036	-0.0744940713047981
1.19468307495117	-1.25568187236786	-3.41837334632874	0.192049130797386	0.411565452814102	-0.0747602880001068
1.18233501911163	-1.25327360630035	-3.41540718078613	0.19218935072422	0.411113530397415	-0.0748956352472305
1.1860044002533	-1.24744951725006	-3.41366529464722	0.191817566752434	0.410816848278046	-0.0751288533210754
1.17017316818237	-1.24827802181244	-3.40642166137695	0.191844612360001	0.410311102867126	-0.0752494633197784
1.1764167547226	-1.24398863315582	-3.40502643585205	0.191664412617683	0.41005066037178	-0.0754578188061714
1.15792667865753	-1.23836612701416	-3.40235090255737	0.191582143306732	0.40955838561058	-0.0754822343587875
1.16383528709412	-1.24190843105316	-3.39796876907349	0.191357880830765	0.409125298261642	-0.0756444483995438
1.15169167518616	-1.23253107070923	-3.39803791046143	0.191244125366211	0.408770263195038	-0.0755581706762314
1.15432810783386	-1.23253929615021	-3.39266729354858	0.19123512506485	0.408131688833237	-0.0755964070558548
1.14944124221802	-1.23267531394958	-3.38737344741821	0.190894141793251	0.407885581254959	-0.0755503699183464
1.14072036743164	-1.22195553779602	-3.38315892219543	0.19094642996788	0.407319217920303	-0.0754309669137001
1.14102935791016	-1.22995150089264	-3.37776899337769	0.190647438168526	0.406886398792267	-0.0753080621361732
1.13872647285461	-1.2190523147583	-3.38234686851501	0.190660879015923	0.406396329402924	-0.0751669406890869
1.13481318950653	-1.22323822975159	-3.37345767021179	0.190302461385727	0.405960291624069	-0.0750166475772858
1.12992453575134	-1.2161637544632	-3.37242913246155	0.190408810973167	0.405632734298706	-0.0747121125459671
1.13109576702118	-1.21563923358917	-3.37113618850708	0.19006110727787	0.40530064702034	-0.0745341405272484
1.1243816614151	-1.21113479137421	-3.36414670944214	0.190003007650375	0.404799610376358	-0.0742271840572357
1.12392377853394	-1.20974791049957	-3.36380815505981	0.189963147044182	0.404642194509506	-0.0737775787711143
1.11835670471191	-1.19784140586853	-3.36044788360596	0.189706563949585	0.404341131448746	-0.0733389407396317
1.11190557479858	-1.19876837730408	-3.35303092002869	0.189618915319443	0.40400967001915	-0.072811096906662
1.11846625804901	-1.19295454025269	-3.35604548454285	0.189357340335846	0.403739422559738	-0.0723002701997757
1.10614275932312	-1.18390262126923	-3.35268425941467	0.189299389719963	0.403504222631454	-0.0716812759637833
1.10854470729828	-1.18996465206146	-3.35039186477661	0.188965260982513	0.403320014476776	-0.0711372196674347
1.10558366775513	-1.1755758523941	-3.35273694992065	0.189012259244919	0.402969628572464	-0.0705362632870674
1.10306560993195	-1.17465257644653	-3.34943199157715	0.188718304038048	0.402827262878418	-0.0699737891554832
1.10246229171753	-1.16966199874878	-3.3398711681366	0.188824996352196	0.402435898780823	-0.0694943219423294
1.10235595703125	-1.16813206672668	-3.34709572792053	0.188490673899651	0.402284353971481	-0.0689564421772957
1.09476900100708	-1.16632866859436	-3.3357264995575	0.188528835773468	0.401890575885773	-0.0683957189321518
1.102210521698	-1.16401755809784	-3.33067321777344	0.188277214765549	0.401658147573471	-0.0679722353816032
1.09465730190277	-1.16100776195526	-3.33219337463379	0.188269212841988	0.401353657245636	-0.0674811527132988
1.09926700592041	-1.15805447101593	-3.32997536659241	0.188020184636116	0.400978446006775	-0.0671005621552467
1.09893703460693	-1.15730893611908	-3.33296036720276	0.187975391745567	0.400684624910355	-0.0665616616606712
1.08952724933624	-1.15332865715027	-3.3252124786377	0.187851682305336	0.400326937437058	-0.0660940855741501
1.10232555866241	-1.15360689163208	-3.32809734344482	0.187680929899216	0.400170505046844	-0.0656223446130753
1.08851706981659	-1.14767789840698	-3.32293319702148	0.187613412737846	0.399853646755219	-0.0649848952889442
1.09955072402954	-1.14937245845795	-3.32017421722412	0.187365397810936	0.399685919284821	-0.0645394995808601
1.08949887752533	-1.14281952381134	-3.31640124320984	0.187255010008812	0.399676829576492	-0.0638421624898911
1.0966854095459	-1.14385521411896	-3.31424593925476	0.1871088296175	0.39933705329895	-0.0633021742105484
1.09295308589935	-1.13835775852203	-3.31488275527954	0.187043160200119	0.399495273828506	-0.0626485496759415
1.09442234039307	-1.13538086414337	-3.31609106063843	0.186841577291489	0.399245649576187	-0.0621202327311039
1.09232139587402	-1.12984263896942	-3.30922365188599	0.186863988637924	0.399302095174789	-0.0615290850400925
1.09644877910614	-1.13359701633453	-3.31571960449219	0.186652973294258	0.399411171674728	-0.0609063021838665
1.09500980377197	-1.12300682067871	-3.31256341934204	0.18667334318161	0.399215310811996	-0.0604309588670731
1.09268689155579	-1.13082575798035	-3.31666946411133	0.186561718583107	0.399335145950317	-0.0598403625190258
1.09476542472839	-1.11992979049683	-3.31576609611511	0.186571776866913	0.399241894483566	-0.0594339706003666
1.08817338943481	-1.11996674537659	-3.31837606430054	0.186560034751892	0.399261832237244	-0.058869868516922
1.09450745582581	-1.11841070652008	-3.31828212738037	0.186364337801933	0.39919725060463	-0.0584879741072655
1.08585774898529	-1.11491310596466	-3.31371712684631	0.186516746878624	0.399044066667557	-0.0580069459974766
1.0927392244339	-1.1188508272171	-3.31630492210388	0.186293616890907	0.399006068706512	-0.0576399005949497
1.09329307079315	-1.10978889465332	-3.30844664573669	0.186408013105392	0.398756057024002	-0.0572665669023991
1.09022927284241	-1.11172223091125	-3.30872559547424	0.186194866895676	0.39869949221611	-0.056834764778614
1.09409320354462	-1.11270606517792	-3.30576062202454	0.186039119958878	0.398424953222275	-0.0565560795366764
1.08988809585571	-1.10923755168915	-3.30035209655762	0.186106026172638	0.398233145475388	-0.0562606044113636
1.09324717521667	-1.10848307609558	-3.30557417869568	0.185772433876991	0.398180574178696	-0.0559913516044617
1.09131217002869	-1.10789775848389	-3.29539513587952	0.185692831873894	0.397761136293411	-0.0557282082736492
1.09431505203247	-1.10674595832825	-3.29930472373962	0.185603201389313	0.397633284330368	-0.0554293803870678
1.09695851802826	-1.10392880439758	-3.29390144348145	0.185226634144783	0.397462964057922	-0.0552084222435951
1.0894330739975	-1.10378432273865	-3.29284811019897	0.185183793306351	0.397078573703766	-0.054935697466135
1.0984845161438	-1.1048172712326	-3.28981614112854	0.184925451874733	0.396979749202728	-0.0548115819692612
1.08765983581543	-1.09757816791534	-3.28627896308899	0.184800520539284	0.396584510803223	-0.0545973367989063
1.09410357475281	-1.10706543922424	-3.2871720790863	0.184421524405479	0.396474689245224	-0.054419994354248
1.09304654598236	-1.09646880626678	-3.28617882728577	0.184388965368271	0.396085798740387	-0.0543095804750919
1.08601903915405	-1.09869456291199	-3.28189730644226	0.184119910001755	0.395873129367828	-0.0542305707931519
1.08862948417664	-1.10342729091644	-3.27356147766113	0.183866888284683	0.395497113466263	-0.0542218796908855
1.08386635780334	-1.0929993391037	-3.27207469940186	0.183827787637711	0.395258069038391	-0.054128110408783
1.08529245853424	-1.10158038139343	-3.26943778991699	0.183370992541313	0.394960552453995	-0.0541062876582146
1.08430862426758	-1.09463012218475	-3.26492524147034	0.183336734771729	0.394457340240479	-0.05412557721138
1.08525514602661	-1.09829318523407	-3.26077246665955	0.182943135499954	0.39430558681488	-0.0540018118917942
1.08397233486176	-1.09169065952301	-3.25687766075134	0.182831794023514	0.3936647772789	-0.05404157564044
1.08502078056335	-1.09806036949158	-3.25477719306946	0.182598188519478	0.39337745308876	-0.0539278723299503
1.08408808708191	-1.09182047843933	-3.25090551376343	0.182284235954285	0.393009215593338	-0.0539958365261555
1.08011627197266	-1.09913766384125	-3.24241900444031	0.182085156440735	0.392560660839081	-0.053930502384901
1.08951604366302	-1.09603404998779	-3.24242544174194	0.181801348924637	0.392232596874237	-0.0539345107972622
1.07788074016571	-1.0949844121933	-3.23487162590027	0.181647792458534	0.391867339611053	-0.0538764819502831
1.08538007736206	-1.10329067707062	-3.23838472366333	0.181202545762062	0.391464799642563	-0.053888376802206
1.08777391910553	-1.09569239616394	-3.22681522369385	0.18107271194458	0.390923351049423	-0.0539235062897205
1.07873666286469	-1.09788346290588	-3.22705674171448	0.180770918726921	0.39070650935173	-0.0539083555340767
1.08945941925049	-1.09946167469025	-3.21919417381287	0.180459320545197	0.390241742134094	-0.0538323484361172
1.0850487947464	-1.09702718257904	-3.21397376060486	0.180354759097099	0.389749884605408	-0.0536056011915207
1.09407877922058	-1.09784317016602	-3.21488976478577	0.179843410849571	0.38936847448349	-0.0535208471119404
1.09010457992554	-1.09577059745789	-3.2044084072113	0.179744303226471	0.388988941907883	-0.0533778555691242
1.09905445575714	-1.10153496265411	-3.20325756072998	0.179281443357468	0.388616770505905	-0.0533906891942024
1.09950423240662	-1.10333037376404	-3.19493246078491	0.179046601057053	0.388128310441971	-0.0533437281847
1.09543466567993	-1.10383582115173	-3.19247651100159	0.1789910197258	0.387734442949295	-0.0532962866127491
1.10647690296173	-1.10632765293121	-3.1855788230896	0.17857737839222	0.387422204017639	-0.0534048862755299
1.10249388217926	-1.10732555389404	-3.18794202804565	0.178507342934608	0.38690510392189	-0.0534437783062458
1.1083083152771	-1.11468124389648	-3.18485999107361	0.178053930401802	0.386685162782669	-0.053520031273365
1.10836267471313	-1.11118590831757	-3.17999887466431	0.178008735179901	0.386182814836502	-0.053648017346859
1.1090852022171	-1.11457562446594	-3.17641472816467	0.177756056189537	0.385997742414474	-0.0537064485251904
1.1130063533783	-1.11843979358673	-3.16778755187988	0.177448973059654	0.385559916496277	-0.0538081862032413
1.11122405529022	-1.11754024028778	-3.16943192481995	0.177355259656906	0.385276138782501	-0.0539566054940224
1.12095236778259	-1.12253332138062	-3.16927266120911	0.177047178149223	0.38496595621109	-0.0541282668709755
1.11601758003235	-1.12152051925659	-3.15930247306824	0.176961869001389	0.384647876024246	-0.0542488023638725
1.12207984924316	-1.13244700431824	-3.16230630874634	0.176597535610199	0.38452023267746	-0.054403081536293
1.12329518795013	-1.12515640258789	-3.15839242935181	0.176457911729813	0.384177803993225	-0.0546223185956478
1.12217116355896	-1.12994503974915	-3.15277361869812	0.176304146647453	0.38406378030777	-0.0547467470169067
1.12938475608826	-1.13417708873749	-3.15330195426941	0.176006361842155	0.383850276470184	-0.0549818724393845
1.12537431716919	-1.13369238376617	-3.15094971656799	0.17606957256794	0.383623987436295	-0.055112112313509
1.13371670246124	-1.14150035381317	-3.1536648273468	0.175720289349556	0.383579730987549	-0.0553108789026737
1.1358060836792	-1.13914799690247	-3.14099955558777	0.175766155123711	0.383324712514877	-0.0554955564439297
1.13459730148315	-1.13968050479889	-3.15070772171021	0.175720632076263	0.383310377597809	-0.0556099973618984
1.14274621009827	-1.14399826526642	-3.14151096343994	0.175398841500282	0.383337676525116	-0.0558063462376595
1.14441311359406	-1.14436829090118	-3.14345359802246	0.17536960542202	0.383077561855316	-0.0559599101543427
1.14011120796204	-1.14779376983643	-3.1404504776001	0.175497189164162	0.38317883014679	-0.0561463423073292
1.14957559108734	-1.15078473091125	-3.14652037620544	0.175203308463097	0.38324186205864	-0.0563575178384781
1.14423489570618	-1.15297949314117	-3.14194965362549	0.175276145339012	0.38311305642128	-0.0564884766936302
1.14937055110931	-1.15758526325226	-3.13910531997681	0.175208568572998	0.383377134799957	-0.0567014366388321
1.15528547763824	-1.15604472160339	-3.14111399650574	0.175134316086769	0.38329690694809	-0.0568915940821171
1.14965093135834	-1.16250336170197	-3.14547204971313	0.175092756748199	0.383578568696976	-0.0570059567689896
1.15818178653717	-1.16018772125244	-3.14254069328308	0.17520272731781	0.383707791566849	-0.0572149455547333
1.15173971652985	-1.16050982475281	-3.14866328239441	0.175109416246414	0.384023666381836	-0.0573343597352505
1.15790021419525	-1.16616177558899	-3.14938974380493	0.175116151571274	0.384094774723053	-0.0575906559824944
1.15201139450073	-1.16023659706116	-3.15410161018372	0.175184234976768	0.38443785905838	-0.0577498115599155
1.15631461143494	-1.16669535636902	-3.1540093421936	0.175135672092438	0.384558618068695	-0.0579407215118408
1.15509581565857	-1.16122281551361	-3.15588116645813	0.175294265151024	0.384808003902435	-0.0581018887460232
1.15478408336639	-1.16470170021057	-3.15619134902954	0.175222620368004	0.385276407003403	-0.0581776835024357
1.15609288215637	-1.17089366912842	-3.16587209701538	0.17521907389164	0.385522127151489	-0.0583305060863495
1.15501666069031	-1.16228401660919	-3.16354775428772	0.175343737006187	0.385765016078949	-0.0583671480417252
1.15039837360382	-1.16789996623993	-3.16963005065918	0.175440102815628	0.386181563138962	-0.0583919174969196
1.15647995471954	-1.16629958152771	-3.17121458053589	0.175355166196823	0.386438399553299	-0.0584685616195202
1.15732181072235	-1.16306400299072	-3.1661012172699	0.175593420863152	0.38663786649704	-0.0584672503173351
1.15274250507355	-1.16365098953247	-3.1731276512146	0.175528228282928	0.387098044157028	-0.058440063148737
1.15570592880249	-1.16201138496399	-3.17832684516907	0.175710991024971	0.387270301580429	-0.0585071556270123
1.15117013454437	-1.16302585601807	-3.17909598350525	0.17558553814888	0.387708842754364	-0.0584803260862827
1.15647673606873	-1.16185164451599	-3.18282628059387	0.175777211785316	0.38784322142601	-0.0585385300219059
1.15372037887573	-1.16360211372375	-3.18459486961365	0.175781935453415	0.38839516043663	-0.0587159357964993
1.16315376758575	-1.16479313373566	-3.18143057823181	0.175753995776176	0.388714820146561	-0.0590719617903233
1.1561039686203	-1.16351747512817	-3.18758487701416	0.175880059599876	0.38900899887085	-0.0592183880507946
1.15786194801331	-1.17136478424072	-3.19454312324524	0.175856351852417	0.389529943466187	-0.059319157153368
1.15924608707428	-1.16156780719757	-3.19295382499695	0.175986215472221	0.389768779277802	-0.0593805387616158
1.15074098110199	-1.16124522686005	-3.1982741355896	0.176049500703812	0.3901626765728	-0.0594624690711498
1.15574109554291	-1.16512680053711	-3.2039647102356	0.17605522274971	0.390602558851242	-0.0596252381801605
1.15159511566162	-1.15964365005493	-3.20220327377319	0.176228418946266	0.390846341848373	-0.0596390664577484
1.15166366100311	-1.16385424137115	-3.20582294464111	0.17613460123539	0.391207337379456	-0.0598012581467628
1.15155601501465	-1.16093814373016	-3.21327352523804	0.176366895437241	0.391512870788574	-0.0599584132432938
1.15272748470306	-1.16368722915649	-3.20861291885376	0.1761095225811	0.391917526721954	-0.0600850656628609
1.15494978427887	-1.16196000576019	-3.21235132217407	0.17632569372654	0.392057031393051	-0.0603299215435982
1.1586412191391	-1.16940546035767	-3.22068095207214	0.176230549812317	0.392452746629715	-0.0605048500001431
1.16496205329895	-1.16838526725769	-3.22047710418701	0.176091626286507	0.392679750919342	-0.060898445546627
1.16215753555298	-1.16907119750977	-3.21694350242615	0.176208332180977	0.392834693193436	-0.0611340403556824
1.16887140274048	-1.17634379863739	-3.22402858734131	0.176155135035515	0.393154084682465	-0.0614381693303585
1.16204214096069	-1.1690913438797	-3.2191014289856	0.1761225014925	0.393274903297424	-0.0616156607866287
1.15965723991394	-1.17758691310883	-3.22568941116333	0.176126554608345	0.393503189086914	-0.0617559589445591
1.16562926769257	-1.17059707641602	-3.22500419616699	0.176023870706558	0.393566995859146	-0.0618086270987988
1.15582191944122	-1.16939961910248	-3.22181558609009	0.176107928156853	0.393678337335587	-0.0617055855691433
1.1587837934494	-1.17005014419556	-3.22306084632874	0.175995364785194	0.393773406744003	-0.0617406256496906
1.15277624130249	-1.16561603546143	-3.22677087783813	0.175974205136299	0.393779128789902	-0.0616456978023052
1.1473605632782	-1.16292381286621	-3.22842741012573	0.175791651010513	0.394019275903702	-0.0616168640553951
1.15812695026398	-1.16550493240356	-3.22313737869263	0.175738796591759	0.394033312797546	-0.0616186000406742
1.15044951438904	-1.15949654579163	-3.2270839214325	0.175802603363991	0.39414969086647	-0.0614972151815891
1.15452694892883	-1.16397368907928	-3.23455882072449	0.17558915913105	0.394314527511597	-0.0615024007856846
1.15766358375549	-1.16080987453461	-3.22826719284058	0.175509557127953	0.394344121217728	-0.0615846589207649
1.15485143661499	-1.16504716873169	-3.22892141342163	0.175495564937592	0.394547015428543	-0.0615528002381325
1.16021859645844	-1.16390466690063	-3.22758316993713	0.17536373436451	0.394597262144089	-0.0617036484181881
1.16140532493591	-1.16659367084503	-3.22964286804199	0.175456538796425	0.394753396511078	-0.061794351786375
1.16798007488251	-1.16719126701355	-3.2279098033905	0.175369262695313	0.394829958677292	-0.0619541145861149
1.16802096366882	-1.17705321311951	-3.2329089641571	0.175318613648415	0.395131468772888	-0.0620629899203777
1.18214726448059	-1.17736542224884	-3.23584270477295	0.175366595387459	0.395119488239288	-0.0623375028371811
1.17731463909149	-1.17806887626648	-3.23811388015747	0.175460278987885	0.395313024520874	-0.0624704249203205
1.1871120929718	-1.19155061244965	-3.23501086235046	0.175344690680504	0.395572274923325	-0.062756635248661
1.19076550006866	-1.18887937068939	-3.23264932632446	0.175507381558418	0.395628660917282	-0.063079945743084
1.19620764255524	-1.19913995265961	-3.23806715011597	0.175365343689919	0.395954310894012	-0.063361257314682
1.19956874847412	-1.19798231124878	-3.23553586006165	0.175672322511673	0.396047294139862	-0.0636535733938217
1.20616316795349	-1.20925831794739	-3.24583435058594	0.175493091344833	0.396457761526108	-0.0639444664120674
1.21281397342682	-1.21124196052551	-3.24574899673462	0.175598219037056	0.396546632051468	-0.0642830580472946
1.21144795417786	-1.21486473083496	-3.24802565574646	0.175784841179848	0.396925747394562	-0.0645578429102898
1.2226756811142	-1.2183610200882	-3.24959588050842	0.175624534487724	0.397293269634247	-0.0648748725652695
1.21837818622589	-1.22636783123016	-3.24847912788391	0.175818115472794	0.397465586662292	-0.0650608390569687
1.23019254207611	-1.22187960147858	-3.25222325325012	0.175799116492271	0.397806227207184	-0.0653545334935188
1.22551083564758	-1.22792744636536	-3.25918388366699	0.175972759723663	0.398072838783264	-0.0655036941170692
1.23507082462311	-1.2347275018692	-3.25324702262878	0.17595449090004	0.398377001285553	-0.0657645165920258
1.23251450061798	-1.22988867759705	-3.2668297290802	0.1761564463377	0.398642867803574	-0.0658760368824005
1.23795771598816	-1.23776578903198	-3.25982093811035	0.176073670387268	0.398948967456818	-0.0660706982016563
1.23460221290588	-1.23496472835541	-3.26048922538757	0.176438450813293	0.399184286594391	-0.0662150755524635
1.23923647403717	-1.24059557914734	-3.27211618423462	0.176283270120621	0.399586737155914	-0.066296398639679
1.23899137973785	-1.24175024032593	-3.27173805236816	0.176492586731911	0.399638414382935	-0.0663888454437256
1.24327719211578	-1.24188947677612	-3.27916955947876	0.176583647727966	0.400083541870117	-0.0664722248911858
1.24426758289337	-1.24124872684479	-3.27573251724243	0.176666975021362	0.400249481201172	-0.0665794312953949
1.24270451068878	-1.24559831619263	-3.28186964988709	0.176789849996567	0.400367259979248	-0.0665352120995522
1.25313675403595	-1.24338734149933	-3.28162717819214	0.176739543676376	0.400645166635513	-0.0666122138500214
1.246577501297	-1.24572277069092	-3.28222751617432	0.17688362300396	0.400871902704239	-0.0666176825761795
1.25257289409637	-1.2502224445343	-3.28488636016846	0.176909685134888	0.40101283788681	-0.066689744591713
1.24549829959869	-1.24450278282166	-3.28626489639282	0.177007392048836	0.401239663362503	-0.0665625110268593
1.25064313411713	-1.24933886528015	-3.28525066375732	0.176934197545052	0.401359230279922	-0.0666832327842712
1.24815905094147	-1.24456715583801	-3.28994607925415	0.177189603447914	0.401467144489288	-0.0666462779045105
1.24569523334503	-1.24573767185211	-3.29512786865234	0.176975682377815	0.40172490477562	-0.066569097340107
1.24620461463928	-1.24728178977966	-3.28508758544922	0.17700132727623	0.401604354381561	-0.0665628910064697
1.24933052062988	-1.24656450748444	-3.29542994499207	0.177028000354767	0.40179055929184	-0.066413588821888
1.24594986438751	-1.24108755588531	-3.28831338882446	0.176916509866714	0.401734948158264	-0.0663987398147583
1.24179601669312	-1.24985229969025	-3.2855806350708	0.176889270544052	0.401774436235428	-0.0662903413176537
1.25138175487518	-1.24538791179657	-3.28937458992004	0.176662787795067	0.401763528585434	-0.0662292465567589
1.24280178546906	-1.24140727519989	-3.28462600708008	0.176608040928841	0.401634097099304	-0.0660827606916428
1.25154304504395	-1.25244927406311	-3.28558802604675	0.176358416676521	0.401574701070786	-0.0660460740327835
1.25347435474396	-1.2469094991684	-3.28481507301331	0.176250070333481	0.401371270418167	-0.0658866316080093
1.25078308582306	-1.25025284290314	-3.28089118003845	0.176019057631493	0.401198893785477	-0.0656984522938728
1.26107800006866	-1.25080561637878	-3.27234125137329	0.175900489091873	0.400957345962524	-0.0656445771455765
1.25614678859711	-1.25100421905518	-3.27737736701965	0.175657451152802	0.400799363851547	-0.0654248371720314
1.26385200023651	-1.25660979747772	-3.26672315597534	0.17541266977787	0.400423765182495	-0.0653959587216377
1.25984215736389	-1.25482606887817	-3.26779389381409	0.17540043592453	0.400111049413681	-0.0652100443840027
1.2674218416214	-1.25600469112396	-3.26850986480713	0.174962654709816	0.399904757738113	-0.065128430724144
1.26400136947632	-1.25639832019806	-3.26062226295471	0.174893468618393	0.399395614862442	-0.0649993717670441
1.26714992523193	-1.25718832015991	-3.25955557823181	0.174691796302795	0.399166733026505	-0.0649115890264511
1.26669883728027	-1.25733458995819	-3.25910449028015	0.17431004345417	0.398747563362122	-0.0649295970797539
1.26226377487183	-1.26083409786224	-3.24842429161072	0.174342423677444	0.398216158151627	-0.0649433881044388
1.27221965789795	-1.26187896728516	-3.24749851226807	0.174134731292725	0.397765547037125	-0.0648683607578278
1.26758062839508	-1.26058065891266	-3.24168968200684	0.173979267477989	0.397223740816116	-0.0645612478256226
1.26160705089569	-1.2615704536438	-3.23849177360535	0.173737242817879	0.396882951259613	-0.0642564669251442
1.27673530578613	-1.2638943195343	-3.22980380058289	0.173348009586334	0.3963243663311	-0.0640322491526604
1.27343499660492	-1.2621876001358	-3.23033428192139	0.173207834362984	0.395920932292938	-0.0638229995965958
1.27801620960236	-1.27128422260284	-3.22129440307617	0.17274509370327	0.395585715770721	-0.06361273676157
1.28267693519592	-1.26658880710602	-3.21663117408752	0.172624379396439	0.394960135221481	-0.0635230764746666
1.27764856815338	-1.2685672044754	-3.21610927581787	0.1723952293396	0.394518733024597	-0.0632817894220352
1.28607034683228	-1.27488029003143	-3.20709156990051	0.172008082270622	0.393999129533768	-0.0631026402115822
1.28203332424164	-1.26882195472717	-3.20109081268311	0.171886712312698	0.393470823764801	-0.0628891289234161
1.29261267185211	-1.28123319149017	-3.19833469390869	0.171520322561264	0.393012374639511	-0.0626394376158714
1.29244816303253	-1.27634286880493	-3.1933262348175	0.171363562345505	0.392507284879684	-0.0623649656772614
1.29569602012634	-1.28265035152435	-3.1881275177002	0.171073824167252	0.392110407352448	-0.0619974248111248
1.30655598640442	-1.28744304180145	-3.18681192398071	0.170785695314407	0.391660034656525	-0.0617078132927418
1.30465698242188	-1.28449988365173	-3.17719459533691	0.17087858915329	0.391150116920471	-0.0613876357674599
1.31167793273926	-1.29066693782806	-3.17697954177856	0.170416042208672	0.390924632549286	-0.060997486114502
1.31916201114655	-1.28950119018555	-3.16948866844177	0.170379877090454	0.390315681695938	-0.0606631189584732
1.31850779056549	-1.29306149482727	-3.16967153549194	0.170254454016685	0.390218079090118	-0.0602540597319603
1.32944345474243	-1.29238831996918	-3.16307735443115	0.170020505785942	0.389805227518082	-0.0599135756492615
1.32487547397614	-1.29887783527374	-3.15980124473572	0.170022666454315	0.389546304941177	-0.0594517067074776
1.34084475040436	-1.30193614959717	-3.16084551811218	0.169859275221825	0.389380663633347	-0.0590435825288296
1.33456325531006	-1.29887235164642	-3.15578508377075	0.169917643070221	0.389126121997833	-0.0585410483181477
1.34493458271027	-1.30647718906403	-3.15650272369385	0.169792622327805	0.388997793197632	-0.0581479705870152
1.35038506984711	-1.30521929264069	-3.15596961975098	0.169817596673965	0.388771891593933	-0.0575932189822197
1.35130965709686	-1.31107664108276	-3.15274930000305	0.169865265488625	0.388694763183594	-0.0571034923195839
1.36145389080048	-1.31381797790527	-3.15444278717041	0.169818982481956	0.388554394245148	-0.0566837899386883
1.36249554157257	-1.31121373176575	-3.15181279182434	0.169958785176277	0.388487964868546	-0.0561408177018166
1.36693871021271	-1.3177832365036	-3.15334224700928	0.169916540384293	0.388609141111374	-0.0557450242340565
1.37527859210968	-1.32232081890106	-3.15288853645325	0.170138657093048	0.388459175825119	-0.0553501434624195
1.37779581546783	-1.32202315330505	-3.15207743644714	0.170179799199104	0.388756543397903	-0.054856289178133
1.38666844367981	-1.32868540287018	-3.15295839309692	0.170267924666405	0.388641893863678	-0.0544551201164722
1.3875846862793	-1.32732999324799	-3.15927505493164	0.170636638998985	0.388848125934601	-0.0539510324597359
1.39706492424011	-1.33528685569763	-3.15817666053772	0.170596674084663	0.389035373926163	-0.0534785352647305
1.39797949790955	-1.33159160614014	-3.15535855293274	0.170906454324722	0.388998985290527	-0.0529993064701557
1.40404629707336	-1.33796000480652	-3.16252517700195	0.171079963445663	0.38934862613678	-0.0525245741009712
1.40770244598389	-1.33233308792114	-3.16491532325745	0.171315476298332	0.38942813873291	-0.0521140024065971
1.4050657749176	-1.34404397010803	-3.16420125961304	0.17155958712101	0.389632612466812	-0.0516008473932743
1.4188916683197	-1.33776760101318	-3.17401385307312	0.171744823455811	0.389741867780685	-0.051226545125246
1.40900003910065	-1.33876752853394	-3.17251825332642	0.172120273113251	0.389961332082748	-0.050785381346941
1.42117822170258	-1.34777474403381	-3.17204070091248	0.172295525670052	0.390071034431458	-0.0504598952829838
1.41813492774963	-1.34248733520508	-3.17866969108582	0.172654196619987	0.390193313360214	-0.050020158290863
1.4239114522934	-1.34933829307556	-3.1771183013916	0.17274384200573	0.390324056148529	-0.0496251285076141
1.42552506923676	-1.34952318668365	-3.17186284065247	0.173133566975594	0.39033567905426	-0.0494196899235249
1.42953717708588	-1.34907162189484	-3.17901253700256	0.17317758500576	0.39054349064827	-0.0490991733968258
1.42939960956573	-1.35395312309265	-3.17545008659363	0.173440098762512	0.390422642230988	-0.0488598942756653
1.43483018875122	-1.3564715385437	-3.18544268608093	0.173646166920662	0.39064171910286	-0.0486766993999481
1.43460094928741	-1.35417628288269	-3.1825487613678	0.173745587468147	0.390619367361069	-0.0484852604568005
1.43180644512177	-1.3601952791214	-3.18267798423767	0.173901781439781	0.390594810247421	-0.0482516884803772
1.44214034080505	-1.35962128639221	-3.18247771263123	0.173952877521515	0.39060115814209	-0.0481066554784775
1.43133437633514	-1.35779869556427	-3.17865467071533	0.174189388751984	0.390528440475464	-0.0478795766830444
1.44063138961792	-1.36724209785461	-3.18341279029846	0.174130946397781	0.390531092882156	-0.0478208027780056
1.4346569776535	-1.35937416553497	-3.18377208709717	0.174294129014015	0.390509724617004	-0.0476035065948963
1.43979203701019	-1.36538171768188	-3.18108129501343	0.174212157726288	0.390284299850464	-0.0475573278963566
1.43731677532196	-1.36338198184967	-3.18356323242188	0.174442261457443	0.390149593353271	-0.0474817007780075
1.44154298305511	-1.36766159534454	-3.1780948638916	0.174186736345291	0.390018284320831	-0.0473867580294609
1.43840360641479	-1.36521279811859	-3.18053364753723	0.174364849925041	0.389867931604385	-0.0473102815449238
1.44772756099701	-1.37327456474304	-3.1756055355072	0.174233078956604	0.38969013094902	-0.0472088903188705
1.44366776943207	-1.36766600608826	-3.17285680770874	0.174378171563148	0.389437437057495	-0.0470648892223835
1.45335233211517	-1.37724959850311	-3.17401552200317	0.174170166254044	0.389371246099472	-0.0469533577561378
1.4522362947464	-1.37256133556366	-3.17272806167603	0.174285739660263	0.388991862535477	-0.0467638559639454
1.4566924571991	-1.37952816486359	-3.16954183578491	0.174205482006073	0.388863891363144	-0.0465265735983849
1.46505773067474	-1.37793755531311	-3.1630437374115	0.174267426133156	0.388624310493469	-0.0464398339390755
1.46004784107208	-1.38142764568329	-3.16140413284302	0.174314230680466	0.388488382101059	-0.0462082885205746
1.47239518165588	-1.38529467582703	-3.16522908210754	0.174216419458389	0.38826459646225	-0.0461415313184261
1.46802842617035	-1.38402271270752	-3.16347980499268	0.1744165122509	0.388123542070389	-0.0459836535155773
1.477898478508	-1.38940739631653	-3.15902185440063	0.174286156892776	0.38804367184639	-0.0458843447268009
1.47571849822998	-1.38696777820587	-3.15905928611755	0.174545735120773	0.387879252433777	-0.0458747372031212
1.48418402671814	-1.39448356628418	-3.16190576553345	0.17439529299736	0.387742340564728	-0.0458507798612118
1.48316097259521	-1.39414203166962	-3.15769577026367	0.17462731897831	0.387558549642563	-0.045896053314209
1.48968052864075	-1.3989429473877	-3.15984606742859	0.174533888697624	0.387530952692032	-0.0459601655602455
1.49190211296082	-1.40369915962219	-3.1570463180542	0.174752369523048	0.387306451797485	-0.0459753945469856
1.50128018856049	-1.40942716598511	-3.15683221817017	0.174582093954086	0.387293457984924	-0.0460686385631561
1.49694931507111	-1.40740621089935	-3.15546941757202	0.174845948815346	0.387104570865631	-0.0461593642830849
1.50735783576965	-1.41681802272797	-3.1541383266449	0.174748957157135	0.387065827846527	-0.0463678650557995
1.50152730941772	-1.41731512546539	-3.15068054199219	0.174908325076103	0.386877775192261	-0.0464464873075485
1.51098597049713	-1.42285263538361	-3.15002846717834	0.175032019615173	0.386867821216583	-0.0464951545000076
1.51100444793701	-1.42301368713379	-3.14591383934021	0.175101608037949	0.386747896671295	-0.0465644560754299
1.50838720798492	-1.42547941207886	-3.1514630317688	0.175253957509995	0.386808395385742	-0.0465211234986782
1.51993942260742	-1.43225145339966	-3.15047645568848	0.175312072038651	0.386701077222824	-0.0466709695756435
1.50687789916992	-1.42870724201202	-3.155109167099	0.17554347217083	0.386831760406494	-0.0467374585568905
1.5153785943985	-1.43599891662598	-3.15380930900574	0.175679072737694	0.386700242757797	-0.0469624176621437
1.51059091091156	-1.43114185333252	-3.15575909614563	0.176063552498817	0.386538982391357	-0.0468505620956421
1.51022183895111	-1.43909692764282	-3.15379333496094	0.176069512963295	0.386555731296539	-0.0467620044946671
1.51117289066315	-1.42807483673096	-3.1485903263092	0.176306486129761	0.386528015136719	-0.0467167682945728
1.51195573806763	-1.4341151714325	-3.15542125701904	0.17627876996994	0.386671394109726	-0.0466493852436543
1.51455795764923	-1.43236076831818	-3.15667796134949	0.176349237561226	0.386504739522934	-0.0466739498078823
1.51470935344696	-1.43944525718689	-3.15566062927246	0.176556840538979	0.386579573154449	-0.0466796346008778
1.51761102676392	-1.44048464298248	-3.15626788139343	0.176591485738754	0.38648796081543	-0.0469385758042336
1.5078547000885	-1.43841516971588	-3.14823651313782	0.176918938755989	0.386314541101456	-0.0470165945589542
1.51399528980255	-1.44327068328857	-3.15912175178528	0.176919102668762	0.386335998773575	-0.047170702368021
1.50201654434204	-1.43886482715607	-3.15071606636047	0.177168428897858	0.38627952337265	-0.0471831262111664
1.5031361579895	-1.44898796081543	-3.15920472145081	0.177221491932869	0.386378228664398	-0.0472380109131336
1.50899732112885	-1.44261980056763	-3.15662407875061	0.177339226007462	0.386260598897934	-0.0473155044019222
1.49492311477661	-1.44252741336823	-3.15661358833313	0.177543997764587	0.386309593915939	-0.04732646048069
1.49945390224457	-1.44595897197723	-3.15733218193054	0.177573785185814	0.386291265487671	-0.0475347377359867
1.48833584785461	-1.43899500370026	-3.15873575210571	0.178002789616585	0.386101186275482	-0.0475048422813416
1.48619210720062	-1.44155812263489	-3.16382598876953	0.177973389625549	0.386212438344955	-0.0475649461150169
1.47207748889923	-1.43438911437988	-3.15315675735474	0.178324371576309	0.386138141155243	-0.0475611053407192
1.47677779197693	-1.43520653247833	-3.1618812084198	0.178229033946991	0.386199235916138	-0.0475578717887402
1.46891021728516	-1.43099892139435	-3.16067862510681	0.178334787487984	0.386199772357941	-0.0475755073130131
1.46955418586731	-1.43362593650818	-3.15984559059143	0.178472101688385	0.386293739080429	-0.047544289380312
1.46069157123566	-1.42813682556152	-3.16216492652893	0.178601264953613	0.386171877384186	-0.0476012267172337
1.45342290401459	-1.43128454685211	-3.16440010070801	0.178748190402985	0.38633731007576	-0.0475556701421738
1.45472323894501	-1.42375266551971	-3.16388750076294	0.17889903485775	0.386228412389755	-0.0475893653929234
1.4415717124939	-1.42382752895355	-3.16346216201782	0.17901499569416	0.386246711015701	-0.0474916435778141
1.44147741794586	-1.42628252506256	-3.16206884384155	0.179132580757141	0.38623458147049	-0.0475265681743622
1.43224632740021	-1.41643083095551	-3.16501593589783	0.179358288645744	0.386291980743408	-0.0474775545299053
1.42868936061859	-1.41948294639587	-3.16686034202576	0.179376065731049	0.386247992515564	-0.0476457215845585
1.42196607589722	-1.41387939453125	-3.16830658912659	0.179897293448448	0.385984480381012	-0.0475450567901134
1.41950464248657	-1.41730189323425	-3.16059422492981	0.179862007498741	0.385961979627609	-0.0474645346403122
1.40810358524323	-1.4123729467392	-3.16426038742065	0.180137827992439	0.385732471942902	-0.0473211817443371
1.41162657737732	-1.40923655033112	-3.16632771492004	0.180168524384499	0.385737806558609	-0.0473292954266071
1.40203034877777	-1.40063202381134	-3.16472578048706	0.180309027433395	0.385673612356186	-0.0472981184720993
1.39918732643127	-1.40824127197266	-3.16416501998901	0.180348694324493	0.385597914457321	-0.0472916215658188
1.39532327651978	-1.39889132976532	-3.16595506668091	0.180474862456322	0.385536670684814	-0.0473396368324757
1.38758361339569	-1.40444874763489	-3.16547513008118	0.180441111326218	0.385530263185501	-0.0474853813648224
1.38432598114014	-1.39676606655121	-3.1660783290863	0.180675834417343	0.385429799556732	-0.0477171577513218
1.37464594841003	-1.39666306972504	-3.16559815406799	0.18060964345932	0.385472804307938	-0.0478333719074726
1.37415969371796	-1.39493429660797	-3.163010597229	0.180649295449257	0.385306745767593	-0.048088263720274
1.36417710781097	-1.39675760269165	-3.16741061210632	0.180816724896431	0.38534876704216	-0.0482122078537941
1.36499094963074	-1.39252305030823	-3.16596865653992	0.180723413825035	0.385200917720795	-0.0484018214046955
1.35320556163788	-1.39117395877838	-3.16107869148254	0.180953040719032	0.385035783052444	-0.0485265105962753
1.35807681083679	-1.39085710048676	-3.16076898574829	0.180944874882698	0.385046184062958	-0.0487400516867638
1.34319746494293	-1.38400912284851	-3.16022658348084	0.181144446134567	0.384927302598953	-0.0489050634205341
1.34199583530426	-1.39156663417816	-3.16701126098633	0.181160002946854	0.384827822446823	-0.0492882132530212
1.34081280231476	-1.38633871078491	-3.16141676902771	0.181338623166084	0.384562849998474	-0.0495539419353008
1.33013105392456	-1.3882087469101	-3.15651345252991	0.181477084755898	0.384450435638428	-0.0496020503342152
1.33524584770203	-1.38740754127502	-3.16072034835815	0.181543901562691	0.384234607219696	-0.0497402735054493
1.32268464565277	-1.38433587551117	-3.16158127784729	0.181529462337494	0.384335815906525	-0.0496961325407028
1.32625043392181	-1.38344264030457	-3.16055202484131	0.181533724069595	0.384094148874283	-0.0498085841536522
1.31863069534302	-1.37987589836121	-3.15895009040833	0.181767210364342	0.384109914302826	-0.0497711896896362
1.31933689117432	-1.38291203975677	-3.15625309944153	0.18163213133812	0.383999347686768	-0.0497771352529526
1.31369256973267	-1.37960886955261	-3.15551781654358	0.181884691119194	0.383891433477402	-0.0498725473880768
1.31458628177643	-1.383660197258	-3.16354942321777	0.181851476430893	0.383966058492661	-0.0500456653535366
1.3105057477951	-1.37608551979065	-3.15016198158264	0.181893840432167	0.383778005838394	-0.0503413453698158
1.30458676815033	-1.3864643573761	-3.15509605407715	0.182003900408745	0.383892089128494	-0.0503341518342495
1.2973849773407	-1.37338221073151	-3.15650844573975	0.182148486375809	0.383651047945023	-0.0501979850232601
1.28550338745117	-1.36927270889282	-3.15223360061646	0.182315215468407	0.383615881204605	-0.0499856509268284
1.28354239463806	-1.3705221414566	-3.15915536880493	0.182375997304916	0.383545458316803	-0.049690667539835
1.27502048015594	-1.35603475570679	-3.1567587852478	0.182584181427956	0.383389741182327	-0.0493824295699596
1.26893329620361	-1.35913681983948	-3.16101050376892	0.182575866580009	0.383270919322968	-0.0491176135838032
1.26238930225372	-1.35066032409668	-3.1557412147522	0.182908087968826	0.383143991231918	-0.0488874986767769
1.25325512886047	-1.349280834198	-3.16069650650024	0.182839915156364	0.383154004812241	-0.0485333353281021
1.2506742477417	-1.34056723117828	-3.15705251693726	0.183114990592003	0.382936090230942	-0.0482131466269493
1.24633324146271	-1.34289169311523	-3.16146874427795	0.183027744293213	0.382970541715622	-0.0477851405739784
1.24339151382446	-1.33410632610321	-3.15013766288757	0.18331515789032	0.382774710655212	-0.0474781803786755
1.23825991153717	-1.33421182632446	-3.15566682815552	0.183329567313194	0.382989853620529	-0.0471880994737148
1.23412275314331	-1.32761776447296	-3.15924334526062	0.183500126004219	0.382852435112	-0.0471256710588932
1.22880840301514	-1.3298134803772	-3.16355276107788	0.183656424283981	0.383078187704086	-0.0471653081476688
1.22898828983307	-1.32091176509857	-3.16004061698914	0.183926627039909	0.382984012365341	-0.0469380356371403
1.21215224266052	-1.31834387779236	-3.16529154777527	0.184268325567245	0.383069813251495	-0.0464485064148903
1.21318113803864	-1.31534373760223	-3.16235089302063	0.18435862660408	0.38324573636055	-0.0460612289607525
1.20065307617188	-1.30421757698059	-3.16588377952576	0.184701457619667	0.383432447910309	-0.0455794744193554
1.20302641391754	-1.30362892150879	-3.17176032066345	0.184721767902374	0.383701592683792	-0.0453094691038132
1.19620478153229	-1.29994475841522	-3.17061877250671	0.185112804174423	0.383718281984329	-0.04501036927104
1.18806052207947	-1.29594171047211	-3.17838382720947	0.185342028737068	0.384143143892288	-0.044657614082098
1.18418645858765	-1.28680860996246	-3.17824387550354	0.185613974928856	0.384221494197845	-0.0444558449089527
1.17116582393646	-1.28311383724213	-3.18385481834412	0.185797065496445	0.384696424007416	-0.0441890507936478
1.17108380794525	-1.27809715270996	-3.19067883491516	0.186010494828224	0.38489556312561	-0.0439832508563995
1.15819787979126	-1.27091038227081	-3.19436860084534	0.186323389410973	0.38521671295166	-0.0437296703457832
1.15628743171692	-1.27423799037933	-3.19271683692932	0.186392724514008	0.385641545057297	-0.0435160361230373
1.14495241641998	-1.25903403759003	-3.19972324371338	0.186718821525574	0.385934293270111	-0.0432052835822105
1.14365696907043	-1.26466226577759	-3.19973540306091	0.186849236488342	0.386320024728775	-0.0429335758090019
1.13119268417358	-1.25181031227112	-3.20484828948975	0.187138050794601	0.386597514152527	-0.0427164919674397
1.12959706783295	-1.25147759914398	-3.20758628845215	0.187236845493317	0.386969685554504	-0.0425080843269825
1.1162873506546	-1.24212670326233	-3.20735740661621	0.187558710575104	0.387209951877594	-0.0423293672502041
1.11484813690186	-1.24712944030762	-3.2179708480835	0.187670156359673	0.387535721063614	-0.0423175469040871
1.09542322158813	-1.23415005207062	-3.2236008644104	0.188034132122993	0.387839615345001	-0.0423688776791096
1.09746193885803	-1.23884534835815	-3.22013115882874	0.188214987516403	0.387914955615997	-0.0422622039914131
1.08383107185364	-1.22786676883698	-3.22017025947571	0.188650265336037	0.388117074966431	-0.0420191586017609
1.07729375362396	-1.22484219074249	-3.22468185424805	0.188639551401138	0.388191789388657	-0.041912417858839
1.06577169895172	-1.21777629852295	-3.2248523235321	0.188855960965157	0.388603419065475	-0.041646484285593
1.06425940990448	-1.2116494178772	-3.22404956817627	0.188892960548401	0.388797551393509	-0.0414522625505924
1.05043268203735	-1.20868837833405	-3.22955775260925	0.18889607489109	0.389166325330734	-0.0412275120615959
1.0549064874649	-1.2038049697876	-3.22956776618958	0.188792884349823	0.389296591281891	-0.0410375371575356
1.0426037311554	-1.2003585100174	-3.23291707038879	0.188890784978867	0.389579445123672	-0.0407000258564949
1.0389176607132	-1.19217336177826	-3.22990465164185	0.188840359449387	0.3897964656353	-0.0403370670974255
1.03889417648315	-1.19163584709167	-3.23582649230957	0.188702672719955	0.390097320079803	-0.040069941431284
1.02567088603973	-1.18487775325775	-3.22936391830444	0.188888892531395	0.389957845211029	-0.0397679060697556
1.02562665939331	-1.18002903461456	-3.23674368858337	0.188878953456879	0.390072584152222	-0.0396378114819527
1.01535081863403	-1.18170464038849	-3.23976731300354	0.188872814178467	0.390201598405838	-0.0393092408776283
1.01554560661316	-1.17277526855469	-3.24370074272156	0.188917770981789	0.390135228633881	-0.0390349105000496
1.01231122016907	-1.17508542537689	-3.23690557479858	0.188824579119682	0.390357553958893	-0.0387289263308048
1.00877141952515	-1.17002904415131	-3.23604989051819	0.188926786184311	0.390239506959915	-0.0384374335408211
1.01045715808868	-1.17139613628387	-3.23721599578857	0.188879430294037	0.390358150005341	-0.0382253602147102
1.00709843635559	-1.16529369354248	-3.24229454994202	0.189093232154846	0.390314042568207	-0.0379789955914021
1.00873947143555	-1.17515826225281	-3.23699855804443	0.188997074961662	0.390390843153	-0.0377072691917419
1.00641632080078	-1.16616642475128	-3.24195170402527	0.189194947481155	0.390410333871841	-0.0374982431530952
1.00952672958374	-1.16911458969116	-3.24220776557922	0.189256459474564	0.39021834731102	-0.0372975021600723
1.00494229793549	-1.17374897003174	-3.24430394172668	0.189401343464851	0.390328764915466	-0.037125501781702
1.00768721103668	-1.17585170269012	-3.24037098884583	0.189255431294441	0.390311896800995	-0.0369868464767933
1.00402235984802	-1.17972612380981	-3.24576783180237	0.189332559704781	0.390288382768631	-0.0367228351533413
1.01156294345856	-1.17601096630096	-3.24196767807007	0.189231649041176	0.390291273593903	-0.0365257188677788
1.01380372047424	-1.18248236179352	-3.23719930648804	0.189218267798424	0.39033380150795	-0.0362174697220325
1.01593255996704	-1.17512774467468	-3.23920440673828	0.189118444919586	0.390452057123184	-0.0359003804624081
1.02377247810364	-1.18503546714783	-3.24069833755493	0.189016282558441	0.390480697154999	-0.0356820896267891
1.02075409889221	-1.18021857738495	-3.2365574836731	0.188993662595749	0.390487343072891	-0.0354330986738205
1.02533173561096	-1.18586921691895	-3.24208545684814	0.188864260911942	0.39056584239006	-0.0351922363042831
1.02636253833771	-1.18001854419708	-3.23793578147888	0.188848152756691	0.390528470277786	-0.0350379012525082
1.03008794784546	-1.19087862968445	-3.23590540885925	0.188799664378166	0.390575349330902	-0.0349341817200184
1.02863454818726	-1.18517136573792	-3.23803067207336	0.188875064253807	0.390577435493469	-0.0348090045154095
1.03534507751465	-1.1914404630661	-3.23736023902893	0.188726171851158	0.390489965677261	-0.0347167663276196
1.03616154193878	-1.19381868839264	-3.24045658111572	0.18897271156311	0.390460759401321	-0.0346500724554062
1.04043233394623	-1.19059360027313	-3.23537254333496	0.189074888825417	0.390273243188858	-0.0346707589924335
1.03081405162811	-1.19860005378723	-3.23692345619202	0.189153537154198	0.390368402004242	-0.0347204469144344
1.03611195087433	-1.19634652137756	-3.23610281944275	0.189246296882629	0.390260368585587	-0.0347502790391445
1.0353741645813	-1.20292389392853	-3.23694729804993	0.189160689711571	0.390429943799973	-0.0347548872232437
1.03626894950867	-1.2025431394577	-3.23842835426331	0.189232438802719	0.390495449304581	-0.0346877425909042
1.04170274734497	-1.20591652393341	-3.24339270591736	0.18915843963623	0.390733510255814	-0.0346232056617737
1.03719007968903	-1.20804512500763	-3.23855543136597	0.189307987689972	0.390764176845551	-0.0344994701445103
1.03786027431488	-1.20457565784454	-3.24356722831726	0.189325332641602	0.391054749488831	-0.0343756675720215
1.03950655460358	-1.21236455440521	-3.24591088294983	0.189323410391808	0.391285836696625	-0.0343242846429348
1.03640449047089	-1.2043514251709	-3.24533462524414	0.189500764012337	0.391407310962677	-0.0340241901576519
1.04069435596466	-1.21121060848236	-3.25061440467834	0.189432337880135	0.39184233546257	-0.0337870940566063
1.03726124763489	-1.20383763313293	-3.25456714630127	0.189669907093048	0.392031967639923	-0.0334959402680397
1.04607665538788	-1.20831763744354	-3.25701475143433	0.189634770154953	0.392313241958618	-0.0332596264779568
1.04180347919464	-1.20747983455658	-3.2588574886322	0.189716652035713	0.392761170864105	-0.0328980349004269
1.04661560058594	-1.20873951911926	-3.26134347915649	0.1900674700737	0.39289054274559	-0.032745223492384
1.05059921741486	-1.21199750900269	-3.26632642745972	0.19005860388279	0.393424034118652	-0.0323717407882214
1.05504071712494	-1.20927941799164	-3.26704549789429	0.190395087003708	0.393571496009827	-0.0321344435214996
1.05881905555725	-1.21632826328278	-3.27070450782776	0.19047324359417	0.393894791603088	-0.0318630151450634
1.06427657604218	-1.21789443492889	-3.27621173858643	0.190784335136414	0.3942631483078	-0.0316218286752701
1.06570768356323	-1.21646761894226	-3.27757477760315	0.190980538725853	0.394345611333847	-0.0315245352685452
1.06577742099762	-1.22680592536926	-3.28747296333313	0.191132724285126	0.394777327775955	-0.0313319340348244
1.06312119960785	-1.22362756729126	-3.28446197509766	0.191379487514496	0.394985616207123	-0.0311654396355152
1.07422626018524	-1.22332298755646	-3.29218912124634	0.191524147987366	0.395312696695328	-0.0310068689286709
1.0681244134903	-1.22678136825562	-3.29186677932739	0.19172115623951	0.395575970411301	-0.0307679083198309
1.0730094909668	-1.22314488887787	-3.29827690124512	0.19188466668129	0.395818769931793	-0.0305795017629862
1.07274925708771	-1.23054754734039	-3.29643392562866	0.192020490765572	0.396108627319336	-0.0303601175546646
1.06468904018402	-1.22504901885986	-3.29199314117432	0.192252352833748	0.396328866481781	-0.0301153101027012
1.07365095615387	-1.22076690196991	-3.3038330078125	0.192377984523773	0.39653691649437	-0.029958039522171
1.06267058849335	-1.22196936607361	-3.30630922317505	0.192459017038345	0.396781921386719	-0.0296642631292343
1.0652871131897	-1.2167637348175	-3.30832624435425	0.192708536982536	0.396977812051773	-0.0294925235211849
1.06535875797272	-1.22208070755005	-3.30654358863831	0.192551016807556	0.397192984819412	-0.0293065570294857
1.06208097934723	-1.21805453300476	-3.30885720252991	0.192834079265594	0.397345989942551	-0.0290827788412571
1.0665887594223	-1.218909740448	-3.31025576591492	0.192746162414551	0.397390574216843	-0.028863150626421
1.05829811096191	-1.2150993347168	-3.31665301322937	0.192834109067917	0.397656738758087	-0.0286911930888891
1.06347227096558	-1.21644401550293	-3.31546092033386	0.193035840988159	0.397607833147049	-0.0285819377750158
1.06629121303558	-1.21683192253113	-3.31312441825867	0.1929751932621	0.397628486156464	-0.0284437425434589
1.06645750999451	-1.2177871465683	-3.3198926448822	0.192901834845543	0.397892951965332	-0.0283123590052128
1.06662023067474	-1.21894097328186	-3.31346201896667	0.193082600831985	0.397842109203339	-0.0281843971461058
1.06998586654663	-1.21880888938904	-3.31735014915466	0.192953214049339	0.397977203130722	-0.0281129665672779
1.07507073879242	-1.21924865245819	-3.32141780853271	0.192926853895187	0.39804145693779	-0.0280923768877983
1.0703159570694	-1.22055959701538	-3.31677722930908	0.193008184432983	0.39800551533699	-0.0279842223972082
1.07548320293427	-1.21686792373657	-3.31689953804016	0.193044185638428	0.398038417100906	-0.0279524847865105
1.07805490493774	-1.21979999542236	-3.31976675987244	0.193051174283028	0.398146569728851	-0.0278723035007715
1.07140362262726	-1.21663653850555	-3.31689357757568	0.193081602454185	0.398082584142685	-0.0278000142425299
1.08239340782166	-1.21555280685425	-3.32114768028259	0.193099319934845	0.398252010345459	-0.0278273802250624
1.08258664608002	-1.22030544281006	-3.32304453849792	0.193051621317863	0.398234993219376	-0.0278998725116253
1.07644760608673	-1.21666729450226	-3.32210397720337	0.193073615431786	0.398371636867523	-0.0278518721461296
1.08167290687561	-1.21772384643555	-3.32099437713623	0.193177551031113	0.398426920175552	-0.0278857089579105
1.08523678779602	-1.22259843349457	-3.32616066932678	0.193153709173203	0.398582875728607	-0.0279789157211781
1.07891476154327	-1.21852159500122	-3.32579636573792	0.193228960037231	0.398782044649124	-0.0280170831829309
1.08407163619995	-1.21955299377441	-3.32626533508301	0.193260297179222	0.398705899715424	-0.0281473863869905
1.08902847766876	-1.22233402729034	-3.32489252090454	0.19318862259388	0.398876518011093	-0.0283049903810024
1.08412134647369	-1.2185378074646	-3.32577991485596	0.193359017372131	0.399050056934357	-0.0284110028296709
1.09203493595123	-1.22223937511444	-3.33280158042908	0.193523034453392	0.399074167013168	-0.02857705950737
1.09550368785858	-1.22450757026672	-3.33218050003052	0.193394884467125	0.399154752492905	-0.028685824945569
1.09012258052826	-1.22565221786499	-3.33534359931946	0.193479508161545	0.399406403303146	-0.0288735963404179
1.09968483448029	-1.22566640377045	-3.33170342445374	0.193554580211639	0.399218082427979	-0.0290286093950272
1.10039031505585	-1.23087668418884	-3.33297944068909	0.193438589572906	0.399328976869583	-0.0291835032403469
1.10246872901917	-1.22986376285553	-3.33845329284668	0.193560570478439	0.399400174617767	-0.0293429810553789
1.10087299346924	-1.22773993015289	-3.33561849594116	0.19347782433033	0.399323493242264	-0.0295066367834806
1.10990512371063	-1.23526394367218	-3.33579039573669	0.19340406358242	0.3992959856987	-0.0296959839761257
1.10408353805542	-1.23449051380157	-3.33564686775208	0.193462342023849	0.399297147989273	-0.0297649819403887
1.11058068275452	-1.23539388179779	-3.33368110656738	0.193329110741615	0.399189233779907	-0.0299194362014532
1.11159813404083	-1.23857200145721	-3.33338022232056	0.193405717611313	0.399136364459991	-0.0299960542470217
1.10913383960724	-1.23284459114075	-3.33342790603638	0.193206459283829	0.399029135704041	-0.0301004573702812
1.11728632450104	-1.23648011684418	-3.33282685279846	0.19313757121563	0.398805201053619	-0.0302789248526096
1.11754441261292	-1.2422182559967	-3.32710289955139	0.193070232868195	0.398714661598206	-0.0302611049264669
1.119269490242	-1.23812532424927	-3.32230496406555	0.192949190735817	0.398537963628769	-0.0303392838686705
1.1269918680191	-1.24099922180176	-3.32778739929199	0.192790001630783	0.398373574018478	-0.0304871760308743
1.12073493003845	-1.2417106628418	-3.32333564758301	0.192689716815948	0.398201555013657	-0.030472569167614
1.12539422512054	-1.23791491985321	-3.32221031188965	0.192671716213226	0.398033380508423	-0.0306510142982006
1.12841904163361	-1.24055421352386	-3.31972813606262	0.19242487847805	0.397889137268066	-0.0307001397013664
1.12531733512878	-1.24547398090363	-3.31882524490356	0.192253693938255	0.397806584835052	-0.03070118278265
1.13195145130157	-1.23966979980469	-3.31947326660156	0.192214220762253	0.397531598806381	-0.0307090114802122
1.13062632083893	-1.24162268638611	-3.31701827049255	0.191961020231247	0.397459328174591	-0.0306633356958628
1.13255047798157	-1.24052357673645	-3.31778860092163	0.192045658826828	0.397425323724747	-0.0306653920561075
1.13572955131531	-1.24028372764587	-3.31216812133789	0.191861629486084	0.397128134965897	-0.0306639987975359
1.13423025608063	-1.23841845989227	-3.31010842323303	0.191744029521942	0.39720293879509	-0.0306380838155746
1.13110685348511	-1.23897707462311	-3.30970668792725	0.191741213202477	0.397068172693253	-0.0305131636559963
1.1335381269455	-1.23919332027435	-3.31186413764954	0.191602513194084	0.396908968687058	-0.0305772796273232
1.13153827190399	-1.23604357242584	-3.3135461807251	0.191728264093399	0.396911025047302	-0.030443511903286
1.13027453422546	-1.23189854621887	-3.31022095680237	0.191584795713425	0.39681339263916	-0.0303925313055515
1.13115727901459	-1.23467290401459	-3.31212520599365	0.19157475233078	0.396870642900467	-0.030420009046793
1.12157332897186	-1.22956359386444	-3.30828428268433	0.191587090492249	0.396811425685883	-0.0302725918591022
1.12700021266937	-1.22953402996063	-3.30845618247986	0.191487014293671	0.396849393844604	-0.0302540380507708
1.12969362735748	-1.22940349578857	-3.31092858314514	0.191493570804596	0.396825432777405	-0.0301383137702942
1.11630642414093	-1.22311592102051	-3.30659627914429	0.191497832536697	0.396901249885559	-0.0299950540065765
1.1220383644104	-1.22160625457764	-3.31373500823975	0.191506922245026	0.396884799003601	-0.029962457716465
1.11686444282532	-1.22171413898468	-3.30767893791199	0.191346451640129	0.397128701210022	-0.0297722592949867
1.11374592781067	-1.21563923358917	-3.31298232078552	0.191397771239281	0.397062808275223	-0.0296416115015745
1.12010729312897	-1.21408200263977	-3.31178903579712	0.191345721483231	0.397143393754959	-0.0294978022575378
1.11094069480896	-1.21024429798126	-3.31079292297363	0.19131937623024	0.397278517484665	-0.0293004214763641
1.10834813117981	-1.20584404468536	-3.31284165382385	0.191384002566338	0.397428244352341	-0.0291716009378433
1.10737597942352	-1.20449471473694	-3.31138181686401	0.191414684057236	0.397378593683243	-0.0289954263716936
1.10403323173523	-1.20692121982574	-3.31032109260559	0.191170781850815	0.397640943527222	-0.0287683587521315
1.10030627250671	-1.19501733779907	-3.31545090675354	0.191428139805794	0.397572159767151	-0.0286206938326359
1.09847319126129	-1.19867932796478	-3.31785249710083	0.191171884536743	0.397672861814499	-0.0284093376249075
1.09392428398132	-1.19017553329468	-3.31489992141724	0.191425561904907	0.397725701332092	-0.02820985019207
1.09254443645477	-1.18741703033447	-3.31638550758362	0.191218718886375	0.397773385047913	-0.0281531549990177
1.08709144592285	-1.18849837779999	-3.31218838691711	0.19130851328373	0.397775173187256	-0.0278893131762743
1.08929240703583	-1.1783013343811	-3.31814384460449	0.191223755478859	0.397792398929596	-0.0277559664100409
1.08123409748077	-1.18490731716156	-3.31591415405273	0.191119179129601	0.397805124521255	-0.0275986343622208
1.07816052436829	-1.17229771614075	-3.31544637680054	0.191176056861877	0.397751182317734	-0.0273756179958582
1.08185493946075	-1.17445528507233	-3.31231594085693	0.190984010696411	0.397707939147949	-0.0272136367857456
1.07245934009552	-1.16977071762085	-3.30994987487793	0.190985962748528	0.39752134680748	-0.0270416587591171
1.07642495632172	-1.16330742835999	-3.31434893608093	0.190864726901054	0.397530615329742	-0.026916453614831
1.07325637340546	-1.16591715812683	-3.30813145637512	0.190600767731667	0.397374629974365	-0.0267949774861336
1.06567537784576	-1.16030097007751	-3.30522012710571	0.190481811761856	0.397231966257095	-0.0265861600637436
1.06247413158417	-1.15052008628845	-3.3043098449707	0.190312147140503	0.397127509117126	-0.0265406593680382
1.06131613254547	-1.15232479572296	-3.30454039573669	0.190149590373039	0.396869391202927	-0.0264950729906559
1.05359327793121	-1.14713633060455	-3.30265808105469	0.189920410513878	0.39683535695076	-0.0263531617820263
1.05360054969788	-1.1446259021759	-3.29547333717346	0.189845576882362	0.396405249834061	-0.0263797920197248
1.0488543510437	-1.14324772357941	-3.29747867584229	0.189524844288826	0.396203607320786	-0.0263248812407255
1.04342603683472	-1.13533937931061	-3.30395340919495	0.189307630062103	0.395958751440048	-0.0262612979859114
1.04308187961578	-1.13393199443817	-3.29589891433716	0.189235210418701	0.395625829696655	-0.0263065155595541
1.04161250591278	-1.1327486038208	-3.29078102111816	0.188928663730621	0.395165711641312	-0.0262928195297718
1.03657341003418	-1.1299033164978	-3.28484535217285	0.188643857836723	0.394825667142868	-0.0263258703052998
1.03509593009949	-1.12735152244568	-3.28615188598633	0.188364416360855	0.394610464572906	-0.0263151060789824
1.03186917304993	-1.12324941158295	-3.27834224700928	0.188315272331238	0.394140928983688	-0.0263412967324257
1.02679145336151	-1.11937606334686	-3.26984429359436	0.188015133142471	0.393744081258774	-0.026370832696557
1.02880263328552	-1.12030935287476	-3.26966285705566	0.187682271003723	0.393396377563477	-0.0263927634805441
1.0305655002594	-1.12161338329315	-3.26597428321838	0.187576353549957	0.393053412437439	-0.0263716746121645
1.02477884292603	-1.11830389499664	-3.25874352455139	0.187319800257683	0.392613083124161	-0.0263675097376108
1.02686476707458	-1.11603677272797	-3.25201916694641	0.187010377645493	0.392250180244446	-0.0263994988054037
1.02904224395752	-1.11608195304871	-3.25738906860352	0.186761423945427	0.391991227865219	-0.0263547226786613
1.02015089988708	-1.11432790756226	-3.25241827964783	0.186602085828781	0.391553729772568	-0.026262367144227
1.02994453907013	-1.11502408981323	-3.24854159355164	0.186408847570419	0.391403406858444	-0.0262556280940771
1.01764643192291	-1.11121428012848	-3.24337649345398	0.186252579092979	0.391018062829971	-0.0261930804699659
1.02984881401062	-1.11683189868927	-3.24359798431396	0.18601681292057	0.390716075897217	-0.0262632071971893
1.01984417438507	-1.11313796043396	-3.24010491371155	0.18589648604393	0.39063224196434	-0.0261641349643469
1.02529692649841	-1.11536991596222	-3.2373034954071	0.185780942440033	0.390266597270966	-0.0261436738073826
1.03116452693939	-1.11801016330719	-3.23381972312927	0.185582727193832	0.390125244855881	-0.0260123703628778
1.02620315551758	-1.11745357513428	-3.23708009719849	0.185412362217903	0.390105009078979	-0.0258739553391933
1.0298330783844	-1.11574995517731	-3.23510956764221	0.185525581240654	0.390011489391327	-0.0256815478205681
1.03525447845459	-1.1200704574585	-3.23343944549561	0.18515045940876	0.389991939067841	-0.0254583917558193
1.03423929214478	-1.11673760414124	-3.22965288162231	0.185295984148979	0.389965265989304	-0.02520208992064
1.03813552856445	-1.11822021007538	-3.23125576972961	0.185190781950951	0.38986599445343	-0.0249776765704155
1.03979027271271	-1.12110579013824	-3.23493409156799	0.185077488422394	0.390081107616425	-0.0246306285262108
1.04221224784851	-1.11590361595154	-3.23296475410461	0.185229018330574	0.389994710683823	-0.0243795961141586
1.04575037956238	-1.12238490581512	-3.23236799240112	0.185060948133469	0.390228301286697	-0.0241044871509075
1.045574426651	-1.120241522789	-3.23348498344421	0.185261145234108	0.390182465314865	-0.0237995553761721
1.05486059188843	-1.12064409255981	-3.23577952384949	0.185234174132347	0.390317440032959	-0.0235239118337631
1.05259454250336	-1.12587153911591	-3.23644375801086	0.185330167412758	0.390370666980743	-0.0232409927994013
1.05708277225494	-1.11868417263031	-3.23556923866272	0.185398653149605	0.390437573194504	-0.0230374466627836
1.06578600406647	-1.12752950191498	-3.2384238243103	0.185457572340965	0.390505224466324	-0.022753644734621
1.06093120574951	-1.12920987606049	-3.23557901382446	0.185493230819702	0.390421330928802	-0.0223997011780739
1.07234275341034	-1.12734746932983	-3.24192452430725	0.185569360852242	0.390509963035584	-0.0221502333879471
1.07273375988007	-1.13321220874786	-3.23801946640015	0.1855448782444	0.390540421009064	-0.0218664407730103
1.07712805271149	-1.13032066822052	-3.23734879493713	0.185670539736748	0.390442669391632	-0.0216543879359961
1.07666313648224	-1.13576567173004	-3.24141550064087	0.18552927672863	0.390588015317917	-0.0213435143232346
1.08129346370697	-1.13458585739136	-3.23385119438171	0.185682892799377	0.390408605337143	-0.0210829731076956
1.08518302440643	-1.13465178012848	-3.23414635658264	0.185622438788414	0.39030933380127	-0.0207923799753189
1.08256697654724	-1.13535511493683	-3.23806357383728	0.185460194945335	0.390328675508499	-0.0204862542450428
1.08491885662079	-1.13523328304291	-3.2390284538269	0.185614988207817	0.390176028013229	-0.0202463418245316
1.0878701210022	-1.13114070892334	-3.22851848602295	0.185513466596603	0.390024811029434	-0.0200104042887688
1.08651876449585	-1.1337970495224	-3.23686742782593	0.185455441474915	0.390050441026688	-0.0197695344686508
1.08612203598022	-1.133469581604	-3.23000359535217	0.185464382171631	0.38972395658493	-0.0195315927267075
1.08354210853577	-1.13459706306458	-3.23345899581909	0.185308232903481	0.389714390039444	-0.0193655844777822
1.08032846450806	-1.13026535511017	-3.22850394248962	0.185346007347107	0.389487951993942	-0.0190841015428305
1.08775246143341	-1.13075864315033	-3.23040795326233	0.185146763920784	0.389352202415466	-0.0189392566680908
1.07789874076843	-1.12983393669128	-3.22526741027832	0.185184419155121	0.388996154069901	-0.0187799986451864
1.08442199230194	-1.13310515880585	-3.22414588928223	0.185070931911469	0.388893157243729	-0.0186045188456774
1.07319748401642	-1.12737143039703	-3.21857523918152	0.185076668858528	0.388659417629242	-0.0184339061379433
1.08509814739227	-1.13115906715393	-3.22011685371399	0.184922218322754	0.388279974460602	-0.0184428617358208
1.07792103290558	-1.1300220489502	-3.21306371688843	0.184820994734764	0.388182818889618	-0.0182246714830399
1.08188414573669	-1.1296284198761	-3.21339297294617	0.184876531362534	0.387782126665115	-0.018170315772295
1.08434402942657	-1.13330662250519	-3.21077871322632	0.184699013829231	0.387558162212372	-0.0180768221616745
1.07820236682892	-1.12699925899506	-3.20384931564331	0.184655755758286	0.387375116348267	-0.017992427572608
1.08508121967316	-1.13572835922241	-3.20186185836792	0.184553325176239	0.38693043589592	-0.0179960373789072
1.08320617675781	-1.13087975978851	-3.20577931404114	0.184435918927193	0.38681435585022	-0.017894534394145
1.08480942249298	-1.13173055648804	-3.20003366470337	0.184497475624084	0.386344343423843	-0.0179731920361519
1.08654057979584	-1.13281333446503	-3.19631290435791	0.184270352125168	0.38601416349411	-0.0180098526179791
1.0884393453598	-1.14035975933075	-3.19753980636597	0.184128761291504	0.385911583900452	-0.0179608874022961
1.08936440944672	-1.13693010807037	-3.19611787796021	0.184204086661339	0.385562360286713	-0.0180296935141087
1.0917900800705	-1.13969445228577	-3.19195222854614	0.183917373418808	0.385346829891205	-0.0181292034685612
1.09410107135773	-1.14558219909668	-3.19175696372986	0.183913379907608	0.385083854198456	-0.0181639809161425
1.09062373638153	-1.14012098312378	-3.18986058235168	0.184002071619034	0.38472181558609	-0.0182065404951572
1.09576034545898	-1.14471507072449	-3.19282937049866	0.183810889720917	0.384525150060654	-0.0182964131236076
1.09245598316193	-1.1478830575943	-3.18593072891235	0.183894544839859	0.384305506944656	-0.018247852101922
1.09651982784271	-1.14462649822235	-3.1824803352356	0.183779895305634	0.384125173091888	-0.0183570869266987
1.09546303749084	-1.1527271270752	-3.17914152145386	0.183767676353455	0.383974105119705	-0.0183651223778725
1.09670460224152	-1.14693534374237	-3.17396402359009	0.183769628405571	0.383765161037445	-0.0183749031275511
1.10343098640442	-1.15145862102509	-3.17947673797607	0.183759853243828	0.383707344532013	-0.0184938665479422
1.10422682762146	-1.15500426292419	-3.17770338058472	0.183796554803848	0.383549362421036	-0.0184375960379839
1.09615802764893	-1.15240120887756	-3.17697906494141	0.183882221579552	0.383532166481018	-0.0183610133826733
1.10713005065918	-1.15084254741669	-3.17654538154602	0.184038534760475	0.383408427238464	-0.0184298604726791
1.10445356369019	-1.15868306159973	-3.17823576927185	0.183832764625549	0.38342297077179	-0.0183549076318741
1.10454487800598	-1.15822279453278	-3.17151165008545	0.184089556336403	0.383331894874573	-0.0182554963976145
1.10702133178711	-1.1596177816391	-3.17281603813171	0.183998107910156	0.383455365896225	-0.0181758087128401
1.10479760169983	-1.15604567527771	-3.1714506149292	0.184217631816864	0.383413434028625	-0.018099058419466
1.10990583896637	-1.1620078086853	-3.18014240264893	0.184178799390793	0.383543282747269	-0.0181077551096678
1.10311627388	-1.1559944152832	-3.18121337890625	0.184532880783081	0.383626163005829	-0.0178672429174185
1.10831773281097	-1.15729212760925	-3.17852783203125	0.184425681829453	0.383683353662491	-0.017815887928009
1.10298442840576	-1.15603041648865	-3.18845915794373	0.184849381446838	0.383886694908142	-0.0176688022911549
1.09852409362793	-1.14967632293701	-3.18733787536621	0.18490743637085	0.383984297513962	-0.0175629556179047
1.10407781600952	-1.15184569358826	-3.19017195701599	0.185040935873985	0.384229868650436	-0.0175171382725239
1.09406995773315	-1.14912986755371	-3.19159197807312	0.185313701629639	0.384343862533569	-0.0173582099378109
1.09015893936157	-1.14430999755859	-3.19369840621948	0.185450807213783	0.384556472301483	-0.0172425974160433
1.0933872461319	-1.14368879795074	-3.19619059562683	0.185671299695969	0.384738683700562	-0.0171846877783537
1.08521258831024	-1.1431941986084	-3.19774889945984	0.185942530632019	0.384850442409515	-0.0171482115983963
1.07521688938141	-1.13578391075134	-3.19786548614502	0.186190843582153	0.385033011436462	-0.0171019919216633
1.07698488235474	-1.13395774364471	-3.20058965682983	0.186357527971268	0.385186046361923	-0.017087560147047
1.06640577316284	-1.13367688655853	-3.20296955108643	0.186463221907616	0.385438323020935	-0.0170158725231886
1.06598806381226	-1.12735104560852	-3.21085548400879	0.186728939414024	0.385503143072128	-0.0170766822993755
1.06045651435852	-1.12713575363159	-3.20561814308167	0.186856403946877	0.385594308376312	-0.0171506814658642
1.05319821834564	-1.12269914150238	-3.20630431175232	0.187089070677757	0.385812997817993	-0.0172458346933126
1.0521844625473	-1.12204444408417	-3.20941472053528	0.187223941087723	0.385717034339905	-0.0174065474420786
1.04551315307617	-1.12346935272217	-3.21243119239807	0.187170296907425	0.385984987020493	-0.017590532079339
1.0412141084671	-1.11466956138611	-3.2087128162384	0.187490463256836	0.385866016149521	-0.0178967881947756
1.04023313522339	-1.12039113044739	-3.2098114490509	0.187359929084778	0.38597184419632	-0.0181147065013647
1.03472888469696	-1.11432182788849	-3.20839428901672	0.187686651945114	0.385902851819992	-0.0184313505887985
1.02691495418549	-1.10944581031799	-3.21387791633606	0.187638804316521	0.385876089334488	-0.0187556687742472
1.02460563182831	-1.11094415187836	-3.2130184173584	0.187757924199104	0.385849595069885	-0.019057858735323
1.01126205921173	-1.10348296165466	-3.21278095245361	0.18787357211113	0.385788440704346	-0.0193325020372868
1.00996100902557	-1.10729920864105	-3.21313333511353	0.187790960073471	0.385634690523148	-0.0197159014642239
0.999699354171753	-1.1036571264267	-3.20933794975281	0.187954440712929	0.385530799627304	-0.0200351290404797
0.993193805217743	-1.09495031833649	-3.20845484733582	0.187939271330833	0.385365158319473	-0.0204628929495811
0.994343280792236	-1.09826612472534	-3.20924401283264	0.187934055924416	0.38519212603569	-0.0209337305277586
0.983754217624664	-1.09779751300812	-3.2036440372467	0.187998488545418	0.384996175765991	-0.021283932030201
0.979078412055969	-1.09170055389404	-3.20604944229126	0.18804731965065	0.384838730096817	-0.0217449497431517
0.983479380607605	-1.09512543678284	-3.20447182655334	0.187951818108559	0.384616047143936	-0.0222270600497723
0.969523310661316	-1.09203708171844	-3.20280003547668	0.187961354851723	0.384423851966858	-0.0226759351789951
0.973188638687134	-1.09017300605774	-3.20219969749451	0.18806517124176	0.38423091173172	-0.023224662989378
0.96861732006073	-1.0936074256897	-3.1964738368988	0.187793731689453	0.384027808904648	-0.0236919224262238
0.963107705116272	-1.09278094768524	-3.1922881603241	0.187908157706261	0.383862733840942	-0.0242259968072176
0.970860004425049	-1.09200441837311	-3.19191813468933	0.187895074486732	0.383537262678146	-0.0248189140111208
0.966615319252014	-1.0945862531662	-3.19221043586731	0.187706530094147	0.383359670639038	-0.0254109129309654
0.96357125043869	-1.09405648708344	-3.19333600997925	0.187897652387619	0.383136063814163	-0.0259975865483284
0.965511679649353	-1.09670948982239	-3.18695545196533	0.187752828001976	0.382763028144836	-0.0266020465642214
0.965464413166046	-1.09870362281799	-3.18622946739197	0.187632143497467	0.382689267396927	-0.0271458271890879
0.960356950759888	-1.0989488363266	-3.179927110672	0.187717229127884	0.382351577281952	-0.0277047008275986
0.963300049304962	-1.10002958774567	-3.17710638046265	0.187622755765915	0.382005840539932	-0.0283518768846989
0.963629186153412	-1.1020690202713	-3.17554903030396	0.187676146626472	0.381797313690186	-0.0289456490427256
0.959411263465881	-1.10048007965088	-3.17284488677979	0.187569096684456	0.381476223468781	-0.0295679830014706
0.967695415019989	-1.10703194141388	-3.17287564277649	0.187581986188889	0.381204426288605	-0.0302293319255114
0.95919132232666	-1.10564148426056	-3.16774487495422	0.187623292207718	0.380836188793182	-0.0307374969124794
0.969997704029083	-1.11184728145599	-3.16169595718384	0.187429204583168	0.380561470985413	-0.0314345024526119
0.964510083198547	-1.11385142803192	-3.15534138679504	0.187525883316994	0.380283236503601	-0.0319771803915501
0.972778856754303	-1.11797070503235	-3.15511512756348	0.187413111329079	0.379844635725021	-0.0326310358941555
0.968335509300232	-1.12409722805023	-3.15251231193542	0.187415331602097	0.379702776670456	-0.0332274474203587
0.98231703042984	-1.12622857093811	-3.15295767784119	0.1873529702425	0.379267364740372	-0.0339488089084625
0.97401887178421	-1.12965846061707	-3.15194272994995	0.187329202890396	0.379167079925537	-0.0344764962792397
0.98209422826767	-1.13375282287598	-3.1445848941803	0.187457382678986	0.378767222166061	-0.0350854769349098
0.980851173400879	-1.1377432346344	-3.1461763381958	0.187293320894241	0.378739833831787	-0.0355102755129337
0.9793781042099	-1.13849925994873	-3.14636445045471	0.187556207180023	0.378576546907425	-0.0359930470585823
0.984312891960144	-1.143914103508	-3.14211225509644	0.187523767352104	0.378319591283798	-0.0363611578941345
0.990685403347015	-1.14387965202332	-3.14294290542603	0.18771880865097	0.378267377614975	-0.0364733599126339
0.989460289478302	-1.14411568641663	-3.13779187202454	0.187791302800179	0.378020823001862	-0.0367313884198666
0.988635838031769	-1.15239238739014	-3.14411115646362	0.187817573547363	0.37821838259697	-0.0373014472424984
0.986729979515076	-1.15940117835999	-3.1429443359375	0.187947303056717	0.378141641616821	-0.0379259325563908
0.992296993732452	-1.15822196006775	-3.14167833328247	0.187981173396111	0.378221541643143	-0.0383617021143436
0.981466293334961	-1.16154646873474	-3.14014649391174	0.188189059495926	0.378273040056229	-0.0385371409356594
0.985063970088959	-1.16416430473328	-3.14579653739929	0.188249036669731	0.378435641527176	-0.0384161546826363
0.980940341949463	-1.15744185447693	-3.14063000679016	0.188467651605606	0.378587752580643	-0.0382136255502701
0.993318796157837	-1.15809500217438	-3.14854121208191	0.188512697815895	0.378661751747131	-0.0382329188287258
0.990165174007416	-1.15879690647125	-3.14647769927979	0.18892565369606	0.37872052192688	-0.0380620732903481
0.991444051265717	-1.16300678253174	-3.14489793777466	0.18893826007843	0.378924041986465	-0.0378941595554352
0.995965242385864	-1.16174399852753	-3.14588737487793	0.189313918352127	0.378738343715668	-0.0378185771405697
0.997653484344482	-1.16199052333832	-3.14895701408386	0.189527809619904	0.378882855176926	-0.0377364121377468
0.999876320362091	-1.16406297683716	-3.14895296096802	0.189674094319344	0.378951221704483	-0.0376467816531658
0.992745518684387	-1.16535902023315	-3.15195918083191	0.190108060836792	0.378912687301636	-0.0374497957527637
1.00528836250305	-1.16848254203796	-3.15408730506897	0.190185934305191	0.379027158021927	-0.0373090542852879
0.995177507400513	-1.16480422019958	-3.14997911453247	0.190563797950745	0.3789142370224	-0.0370608977973461
1.00547051429749	-1.17311322689056	-3.1602828502655	0.190751925110817	0.378966510295868	-0.0369684994220734
1.00250995159149	-1.16542494297028	-3.15703701972961	0.191035524010658	0.378908693790436	-0.0366584062576294
1.01317846775055	-1.17269849777222	-3.15634274482727	0.191154181957245	0.378951638936996	-0.0363583900034428
1.00868666172028	-1.16473340988159	-3.15395021438599	0.191411226987839	0.378808498382568	-0.0358952097594738
1.01518511772156	-1.16823482513428	-3.15648531913757	0.191518619656563	0.378739148378372	-0.0357651263475418
1.01060914993286	-1.17630195617676	-3.15130066871643	0.191553130745888	0.37876307964325	-0.0356962867081165
1.01215696334839	-1.16579902172089	-3.15366816520691	0.191840291023254	0.378555119037628	-0.0356568694114685
1.01250386238098	-1.17305600643158	-3.15032124519348	0.191853195428848	0.378463923931122	-0.0356248058378696
1.0120861530304	-1.16974830627441	-3.15401124954224	0.192184954881668	0.378222912549973	-0.0355341099202633
1.00720345973969	-1.16984307765961	-3.15620088577271	0.192081123590469	0.378230601549149	-0.0353583134710789
1.00776064395905	-1.16554737091064	-3.1466805934906	0.192307412624359	0.377739429473877	-0.0351533889770508
1.00458061695099	-1.16572785377502	-3.15040636062622	0.192260518670082	0.377876341342926	-0.0348011925816536
1.01153528690338	-1.15998661518097	-3.14836883544922	0.192215979099274	0.377486675977707	-0.0346977971494198
1.01376235485077	-1.16903936862946	-3.14727735519409	0.192190751433372	0.377440243959427	-0.0346241518855095
1.01444435119629	-1.16045188903809	-3.14447331428528	0.192212715744972	0.377090781927109	-0.0345818474888802
1.02583801746368	-1.17130255699158	-3.13958740234375	0.192143470048904	0.376840740442276	-0.0346480794250965
1.02334952354431	-1.17009055614471	-3.13749265670776	0.192263975739479	0.376515746116638	-0.0345635898411274
1.03354752063751	-1.17238998413086	-3.13856363296509	0.192284345626831	0.376333981752396	-0.034614522010088
1.02765214443207	-1.1818790435791	-3.12907385826111	0.192345798015594	0.376016795635223	-0.0348345376551151
1.03963708877563	-1.18181586265564	-3.12919235229492	0.192361563444138	0.375695407390594	-0.0352487228810787
1.03150463104248	-1.18557620048523	-3.12878561019897	0.192518427968025	0.375541031360626	-0.0354495495557785
1.04019236564636	-1.19298052787781	-3.13147115707397	0.192574128508568	0.375282973051071	-0.0358195193111897
1.03778886795044	-1.18887281417847	-3.12664699554443	0.192811667919159	0.375164717435837	-0.0358556546270847
1.04264044761658	-1.19508111476898	-3.12529850006104	0.192828118801117	0.374827057123184	-0.0361174568533897
1.04046654701233	-1.19236445426941	-3.12674379348755	0.192965820431709	0.37482538819313	-0.0361365601420403
1.04658198356628	-1.1927090883255	-3.12278318405151	0.19317339360714	0.374553143978119	-0.0361463613808155
1.04860532283783	-1.19362092018127	-3.12883996963501	0.193109124898911	0.374681979417801	-0.0360819101333618
1.05189025402069	-1.19343173503876	-3.12317967414856	0.193256914615631	0.374482870101929	-0.0360046699643135
1.05857312679291	-1.19864153862	-3.12868452072144	0.193343728780746	0.374512284994125	-0.0360740683972836
1.06739985942841	-1.19980597496033	-3.12461304664612	0.193415284156799	0.374378114938736	-0.0362597145140171
1.06807589530945	-1.2024507522583	-3.12679553031921	0.193601563572884	0.374325811862946	-0.0363600440323353
1.08423340320587	-1.2096461057663	-3.12627840042114	0.193635374307632	0.37439751625061	-0.0365395024418831
1.08488965034485	-1.20996785163879	-3.12590503692627	0.193847984075546	0.374199599027634	-0.0365775413811207
1.0950756072998	-1.22125566005707	-3.1178572177887	0.193811520934105	0.374370217323303	-0.0369096957147121
1.09847664833069	-1.2252094745636	-3.12764668464661	0.194067791104317	0.374138087034225	-0.0373587608337402
1.10947930812836	-1.2362813949585	-3.12240982055664	0.193977892398834	0.374204128980637	-0.037724182009697
1.10864853858948	-1.23730862140656	-3.12761425971985	0.194303572177887	0.374095290899277	-0.0380768664181232
1.12462532520294	-1.25022172927856	-3.12373471260071	0.19430910050869	0.374063223600388	-0.0383920930325985
1.12962281703949	-1.25128197669983	-3.12533116340637	0.194475337862968	0.374157726764679	-0.0386707112193108
1.13649368286133	-1.25714540481567	-3.12437796592712	0.194741547107697	0.373872935771942	-0.0390569344162941
1.14815497398376	-1.27007830142975	-3.12271308898926	0.194762736558914	0.374076396226883	-0.0393351875245571
1.15296220779419	-1.26669228076935	-3.12138962745667	0.195064917206764	0.373886168003082	-0.0396492332220078
1.1681079864502	-1.27807366847992	-3.12399888038635	0.195106774568558	0.373973667621613	-0.0398293063044548
1.17083346843719	-1.27977979183197	-3.12795352935791	0.19544292986393	0.374070525169373	-0.0398603193461895
1.1829833984375	-1.29307663440704	-3.12503218650818	0.195477694272995	0.374202877283096	-0.0401394329965115
1.1918408870697	-1.2918518781662	-3.12986731529236	0.195756629109383	0.374324589967728	-0.0406368188560009
[truncated: 12,509 more rows]
