# Supplementary material for: Identification of Haptic Based Guiding Using Hard Reins
Source: PLoS One. 2015 Jul 22;10(7):e0132020. doi: 10.1371/journal.pone.0132020 (PMC4511788; doi:10.1371/journal.pone.0132020)
Supplement: S6 File — (ZIP) [file pone.0132020.s006.zip › Exp2_ForceData2/Subject7/path2/T9.csv]

Force X (N)	Force Y (N)	Force Z (N)	Torque X (N-m)	Torque Y (N-m)	Torque Z (N-m)	Frequency = 10000	Averaging Level = 16	F/T Serial Number = FT11772	Time Started = 19/12/2012 13:15:25
0.992936193943024	-1.08730173110962	-3.46663594245911	0.207654625177383	0.392683863639832	-0.00615464942529798
0.988358974456787	-1.0801454782486	-3.47196006774902	0.207821369171143	0.392638921737671	-0.00613641832023859
0.986429214477539	-1.07656645774841	-3.47245669364929	0.207982793450356	0.392623215913773	-0.00604830030351877
0.988867104053497	-1.08321154117584	-3.473219871521	0.207852065563202	0.392912209033966	-0.00600331276655197
0.982676088809967	-1.09180784225464	-3.48088812828064	0.207769811153412	0.393218785524368	-0.00592355197295547
0.980734467506409	-1.09315061569214	-3.48338985443115	0.207830414175987	0.393270879983902	-0.00587882660329342
0.982236444950104	-1.08519315719604	-3.48145937919617	0.207903608679771	0.393278479576111	-0.00586694618687034
0.977681279182434	-1.09124541282654	-3.48078584671021	0.207936018705368	0.393427789211273	-0.00580592220649123
0.95326155424118	-1.08781552314758	-3.49103569984436	0.208220243453979	0.393447011709213	-0.00564997363835573
0.95080703496933	-1.08241558074951	-3.48477244377136	0.208387717604637	0.393504351377487	-0.00561670167371631
0.949348568916321	-1.0788539648056	-3.4889771938324	0.208512276411057	0.393430113792419	-0.00559850642457604
0.952003002166748	-1.06688439846039	-3.47918486595154	0.208632841706276	0.393139868974686	-0.00565806217491627
0.9692502617836	-1.06918382644653	-3.47376322746277	0.208351001143456	0.392903476953506	-0.00576886208727956
0.975430607795715	-1.07663536071777	-3.47183465957642	0.207998648285866	0.392914861440659	-0.00587730202823877
0.975893497467041	-1.08327043056488	-3.48393535614014	0.208013564348221	0.393000334501266	-0.00589270330965519
0.976179540157318	-1.07705998420715	-3.47728800773621	0.208029747009277	0.392855167388916	-0.0059267170727253
0.971881210803986	-1.07920372486115	-3.48200225830078	0.207946941256523	0.392878919839859	-0.0059017539024353
0.968139052391052	-1.0836797952652	-3.47553372383118	0.207884281873703	0.392952769994736	-0.005848185159266
0.949026226997375	-1.08184313774109	-3.488112449646	0.208110958337784	0.393070131540298	-0.00568956369534135
0.941950261592865	-1.07312476634979	-3.48347949981689	0.20835317671299	0.392905980348587	-0.00551334675401449
0.937577784061432	-1.06838488578796	-3.47969055175781	0.208439320325851	0.392882525920868	-0.0054819043725729
0.935150742530823	-1.0511257648468	-3.48128843307495	0.208617895841599	0.392488420009613	-0.00533784739673138
0.934623539447784	-1.04931676387787	-3.47433257102966	0.208586663007736	0.392382472753525	-0.00523618422448635
0.942783534526825	-1.04521238803864	-3.46809077262878	0.208470284938812	0.392051339149475	-0.00526068825274706
0.950419068336487	-1.04392004013062	-3.46725535392761	0.208288371562958	0.391951113939285	-0.00528519228100777
0.945143759250641	-1.03656470775604	-3.46248269081116	0.208351016044617	0.391843497753143	-0.00512858899310231
0.949682235717773	-1.04096376895905	-3.46143555641174	0.208154559135437	0.391798168420792	-0.00511704944074154
0.956523954868317	-1.04565441608429	-3.46175503730774	0.207832753658295	0.391872107982636	-0.00508000561967492
0.953606903553009	-1.04032361507416	-3.46249103546143	0.207983508706093	0.391766667366028	-0.00499388063326478
0.951031923294067	-1.03824746608734	-3.46513390541077	0.207865625619888	0.391710668802261	-0.00495473900809884
0.948037445545197	-1.04314732551575	-3.46623635292053	0.20770850777626	0.391877442598343	-0.00487400963902473
0.946500301361084	-1.04225659370422	-3.46803450584412	0.207645073533058	0.391789972782135	-0.00480810320004821
0.937098801136017	-1.04342234134674	-3.47400760650635	0.207663670182228	0.391950517892838	-0.00475397566333413
0.920304238796234	-1.03835093975067	-3.47753167152405	0.207890495657921	0.392149209976196	-0.00465198699384928
0.913350641727448	-1.0329418182373	-3.47696471214294	0.207960739731789	0.392031103372574	-0.00464689498767257
0.907986521720886	-1.02216076850891	-3.46527004241943	0.208144649863243	0.391925185918808	-0.00464175688102841
0.907017052173615	-1.014279961586	-3.46550822257996	0.208164766430855	0.39174211025238	-0.00469051115214825
0.918577790260315	-1.01509833335876	-3.45582151412964	0.207993894815445	0.391554683446884	-0.00478852493688464
0.931031763553619	-1.01738107204437	-3.45871949195862	0.207806333899498	0.391661733388901	-0.00491904048249125
0.931831777095795	-1.0206857919693	-3.4535391330719	0.207627847790718	0.391732186079025	-0.00505236489698291
0.932718753814697	-1.02625250816345	-3.46190214157104	0.20747597515583	0.391989290714264	-0.00510767381638289
0.930459499359131	-1.03282177448273	-3.46346664428711	0.207356527447701	0.392203122377396	-0.00522034987807274
0.925742089748383	-1.03200554847717	-3.47149348258972	0.207355216145515	0.392335921525955	-0.0053696408867836
0.914516985416412	-1.03398323059082	-3.47076177597046	0.207432955503464	0.39255353808403	-0.00542974006384611
0.902292549610138	-1.02898705005646	-3.47438335418701	0.207681477069855	0.392625212669373	-0.00549294659867883
0.897838890552521	-1.02444589138031	-3.47499489784241	0.207796052098274	0.392669767141342	-0.00555280596017838
0.897876501083374	-1.01496458053589	-3.47628569602966	0.207992613315582	0.39243295788765	-0.00559573480859399
0.903143286705017	-1.0119309425354	-3.46581220626831	0.207954406738281	0.392379313707352	-0.00569246523082256
0.903944253921509	-1.00866663455963	-3.46674299240112	0.2078887373209	0.392436653375626	-0.00575093505904078
0.914803087711334	-1.01116383075714	-3.46767687797546	0.207754522562027	0.392349004745483	-0.00580777274444699
0.9212446808815	-1.01320493221283	-3.46673393249512	0.207497775554657	0.392496436834335	-0.00589287094771862
0.921901047229767	-1.0137745141983	-3.46504878997803	0.20752802491188	0.392479538917542	-0.00589261576533318
0.92731785774231	-1.02234601974487	-3.46704983711243	0.207275941967964	0.392701923847198	-0.00587723636999726
0.927954316139221	-1.02251791954041	-3.46631407737732	0.207177206873894	0.392701029777527	-0.00586363347247243
0.928801953792572	-1.02235078811646	-3.46948099136353	0.207150503993034	0.392702639102936	-0.00583852408453822
0.933355152606964	-1.01868665218353	-3.46576452255249	0.207184135913849	0.392650157213211	-0.00581216905266047
0.929720461368561	-1.02451324462891	-3.46661782264709	0.207113862037659	0.392715781927109	-0.00581908784806728
0.928438544273376	-1.03046441078186	-3.47197961807251	0.206949770450592	0.392953097820282	-0.00573422899469733
0.926282405853271	-1.03003942966461	-3.47130799293518	0.206986665725708	0.392970234155655	-0.00570514658465981
0.918166100978851	-1.03632748126984	-3.47090291976929	0.206983968615532	0.393034249544144	-0.00557018630206585
0.904253304004669	-1.0291622877121	-3.47601985931396	0.207277446985245	0.393062710762024	-0.00541363097727299
0.904839634895325	-1.02968037128448	-3.47100377082825	0.20719501376152	0.393075495958328	-0.00539441918954253
0.896287441253662	-1.02444350719452	-3.47313618659973	0.207382500171661	0.39287543296814	-0.00525188585743308
0.898235261440277	-1.02016091346741	-3.47369909286499	0.207472264766693	0.392880231142044	-0.00521876523271203
0.898529767990112	-1.01626408100128	-3.47100901603699	0.207528486847878	0.392712771892548	-0.00517030665650964
0.903860628604889	-1.01326608657837	-3.46512746810913	0.207561701536179	0.392605721950531	-0.00511665130034089
0.905168354511261	-1.01053583621979	-3.46559357643127	0.20760153234005	0.392511427402496	-0.00505491765215993
0.914430618286133	-1.00789034366608	-3.46580147743225	0.207466587424278	0.392404168844223	-0.00498656556010246
0.926347494125366	-1.01279270648956	-3.46486353874207	0.207251518964767	0.392368733882904	-0.00500108767300844
0.92511385679245	-1.00987088680267	-3.46677160263062	0.207415118813515	0.392405539751053	-0.00485364813357592
0.92820018529892	-1.01263952255249	-3.46905493736267	0.207347318530083	0.392481088638306	-0.00468839984387159
0.931229531764984	-1.0209733247757	-3.46662211418152	0.207137688994408	0.392747461795807	-0.00455075688660145
0.925680100917816	-1.02750205993652	-3.47566175460815	0.207233369350433	0.392859995365143	-0.00435569928959012
0.927940249443054	-1.02210521697998	-3.4707202911377	0.207329779863358	0.392882585525513	-0.00417684251442552
0.930018305778503	-1.01910591125488	-3.47374892234802	0.207437977194786	0.392825067043304	-0.004054747056216
0.923144578933716	-1.02164173126221	-3.48236012458801	0.207555949687958	0.392990916967392	-0.00381113332696259
0.913820564746857	-1.01936542987823	-3.48318314552307	0.20777440071106	0.393154442310333	-0.00355895608663559
0.91415947675705	-1.01783323287964	-3.48167419433594	0.207883775234222	0.393174082040787	-0.00345224794000387
0.906208097934723	-1.0122617483139	-3.48653864860535	0.208168968558311	0.393244385719299	-0.00323111820034683
0.899511754512787	-0.996494591236115	-3.48626184463501	0.208552852272987	0.393098741769791	-0.00309090362861753
0.898860037326813	-0.993894994258881	-3.48355293273926	0.208782970905304	0.39293909072876	-0.00293696485459805
0.900029480457306	-0.993183791637421	-3.48322892189026	0.208853915333748	0.393002688884735	-0.00278880819678307
0.903681755065918	-0.981745958328247	-3.47533845901489	0.208952993154526	0.392838776111603	-0.0026841803919524
0.903606355190277	-0.982178509235382	-3.47970056533813	0.20900322496891	0.392866253852844	-0.00255824252963066
0.903130710124969	-0.979806900024414	-3.47647619247437	0.209102854132652	0.392816185951233	-0.0024425657466054
0.916766405105591	-0.982107222080231	-3.47244572639465	0.208935141563416	0.392722874879837	-0.00245256116613746
0.925431251525879	-0.980356574058533	-3.47180151939392	0.208822041749954	0.392724007368088	-0.00240829074755311
0.91959947347641	-0.979255080223084	-3.47253561019897	0.208950757980347	0.392702549695969	-0.00226946221664548
0.914804458618164	-0.974168598651886	-3.47676920890808	0.209058105945587	0.392679542303085	-0.00213748682290316
0.922554492950439	-0.976386189460754	-3.47244119644165	0.208956196904182	0.392787277698517	-0.00212821527384222
0.92413055896759	-0.982328653335571	-3.47989320755005	0.208794161677361	0.392918109893799	-0.00212574750185013
0.922813653945923	-0.987049281597137	-3.4806342124939	0.208646148443222	0.393083244562149	-0.002071563154459
0.923460006713867	-0.983315944671631	-3.48185706138611	0.208754822611809	0.39307901263237	-0.00205675070174038
0.919448733329773	-0.980258464813232	-3.47951650619507	0.208789095282555	0.39302670955658	-0.00203941320069134
0.917307138442993	-0.980657696723938	-3.47946071624756	0.208775401115417	0.393070667982101	-0.0020378134213388
0.912823021411896	-0.983460009098053	-3.47945475578308	0.208740130066872	0.393200427293777	-0.00199525454081595
0.890500128269196	-0.977496862411499	-3.4891574382782	0.209020480513573	0.393379420042038	-0.00188135134521872
0.881560027599335	-0.968001544475555	-3.4825747013092	0.209324926137924	0.39321357011795	-0.00182390445843339
0.880158424377441	-0.962033152580261	-3.48113322257996	0.209416016936302	0.393153965473175	-0.00189925881568342
0.875017583370209	-0.959367871284485	-3.48330235481262	0.209420338273048	0.39317587018013	-0.0019422605400905
0.87481027841568	-0.959074199199677	-3.48605060577393	0.209443911910057	0.393154799938202	-0.00189463910646737
0.874464392662048	-0.956244289875031	-3.4798321723938	0.209446281194687	0.393164962530136	-0.00201858812943101
0.873799800872803	-0.950424671173096	-3.48359608650208	0.209402576088905	0.393077582120895	-0.00206240336410701
0.889236450195313	-0.947600603103638	-3.47345781326294	0.209282964468002	0.392913401126862	-0.00218541803769767
0.902376651763916	-0.955384731292725	-3.47403335571289	0.208883136510849	0.392971217632294	-0.00220890855416656
0.900736272335052	-0.959151148796082	-3.47584080696106	0.208803772926331	0.393143355846405	-0.00226529547944665
0.903109192848206	-0.959945201873779	-3.47652888298035	0.208758428692818	0.393135190010071	-0.00231930846348405
0.899727702140808	-0.961586177349091	-3.47757172584534	0.208621710538864	0.393314838409424	-0.00230666738934815
0.892892241477966	-0.966878652572632	-3.48762798309326	0.208633810281754	0.393578052520752	-0.00231392029672861
0.891551673412323	-0.967231154441834	-3.48412036895752	0.208531036973	0.393652081489563	-0.00234795152209699
0.887882828712463	-0.962143123149872	-3.48185443878174	0.208612158894539	0.393680155277252	-0.00233629392459989
0.875635921955109	-0.958764016628265	-3.48696875572205	0.208757698535919	0.393778502941132	-0.00232198182493448
0.865004241466522	-0.952759206295013	-3.49524116516113	0.208993643522263	0.393804579973221	-0.00231230561621487
0.865137994289398	-0.94694709777832	-3.49112010002136	0.209019362926483	0.39375439286232	-0.00232980260625482
0.863598048686981	-0.940757095813751	-3.49182653427124	0.20908810198307	0.393595278263092	-0.00240999716334045
0.870280086994171	-0.934875309467316	-3.48573780059814	0.209110960364342	0.393513530492783	-0.00248891278170049
0.881542026996613	-0.93282276391983	-3.47979521751404	0.209005996584892	0.393536388874054	-0.00262025184929371
0.876287698745728	-0.933956503868103	-3.48780941963196	0.208948984742165	0.393704921007156	-0.00266592297703028
0.874857246875763	-0.934065878391266	-3.4844388961792	0.209012418985367	0.393764793872833	-0.00269077764824033
0.88822728395462	-0.9352667927742	-3.47969603538513	0.208806023001671	0.39381417632103	-0.00284825707785785
0.894001245498657	-0.942566275596619	-3.48536038398743	0.208670616149902	0.39396071434021	-0.00291321217082441
0.891850173473358	-0.942982494831085	-3.48314094543457	0.208582296967506	0.394127488136292	-0.00296450103633106
0.892296552658081	-0.943876564502716	-3.48433923721313	0.208627358078957	0.394269913434982	-0.00306431576609612
0.893525362014771	-0.948717832565308	-3.48902249336243	0.208558544516563	0.39446958899498	-0.00317738833837211
0.883825242519379	-0.954845309257507	-3.49559569358826	0.20860630273819	0.394833534955978	-0.00317301577888429
0.884027481079102	-0.953530311584473	-3.49267816543579	0.208627372980118	0.394954532384872	-0.00321737094782293
0.87435382604599	-0.958847045898438	-3.49865579605103	0.208690047264099	0.395145922899246	-0.00320141017436981
0.877727687358856	-0.955840766429901	-3.50336003303528	0.208774134516716	0.395233631134033	-0.00324699305929244
0.870271325111389	-0.95493084192276	-3.50192832946777	0.208884179592133	0.395435690879822	-0.00332173029892147
0.867166519165039	-0.95455014705658	-3.50076508522034	0.208957448601723	0.395555585622787	-0.00324361608363688
0.875999271869659	-0.95342755317688	-3.50199103355408	0.208828195929527	0.395498245954514	-0.00333454646170139
0.882023513317108	-0.953191578388214	-3.49818205833435	0.208868309855461	0.395530223846436	-0.0034463123884052
0.878271877765656	-0.95424610376358	-3.50529813766479	0.208915650844574	0.395686060190201	-0.0033652544952929
0.87035596370697	-0.953673005104065	-3.5075831413269	0.209025949239731	0.395746737718582	-0.00332471658475697
0.875713407993317	-0.951967895030975	-3.50236678123474	0.209047332406044	0.395810782909393	-0.00334204942919314
0.88413679599762	-0.948451578617096	-3.49933338165283	0.208989709615707	0.395742833614349	-0.0033699672203511
0.884867370128632	-0.945581436157227	-3.50213265419006	0.208995267748833	0.395852297544479	-0.00334675121121109
0.876735031604767	-0.948888301849365	-3.50738191604614	0.209033161401749	0.395933091640472	-0.00321786408312619
0.865599274635315	-0.946954548358917	-3.50564742088318	0.209411755204201	0.396071493625641	-0.00305877346545458
0.867977797985077	-0.944677233695984	-3.50330138206482	0.20942585170269	0.39615073800087	-0.00300441193394363
0.860210001468658	-0.943097352981567	-3.51043581962585	0.209554225206375	0.396239548921585	-0.00288476585410535
0.854104578495026	-0.930900454521179	-3.50761866569519	0.209951385855675	0.396104604005814	-0.00279953191056848
0.859303832054138	-0.922299981117249	-3.50154781341553	0.210085764527321	0.395920634269714	-0.00277973897755146
0.865959525108337	-0.918543219566345	-3.50042533874512	0.210026636719704	0.395920008420944	-0.0028249875176698
0.870628297328949	-0.919497966766357	-3.5034167766571	0.210019245743752	0.395953178405762	-0.00279344385489821
0.862270951271057	-0.915615320205688	-3.50348472595215	0.210229486227036	0.396095663309097	-0.00275891064666212
0.865122556686401	-0.917310357093811	-3.50288271903992	0.210209608078003	0.396084308624268	-0.0027951595839113
0.881627678871155	-0.92276519536972	-3.50505399703979	0.209911555051804	0.396160155534744	-0.0029323676135391
0.882624626159668	-0.928246080875397	-3.50622773170471	0.20992237329483	0.396362572908401	-0.00293277343735099
0.879234492778778	-0.921345770359039	-3.50535893440247	0.210022538900375	0.39634108543396	-0.00296177063137293
0.881646811962128	-0.926795482635498	-3.50578308105469	0.210026979446411	0.396457970142365	-0.0030219298787415
0.878615736961365	-0.932675004005432	-3.51622533798218	0.209994494915009	0.396744459867477	-0.0029982915148139
0.872389078140259	-0.937671363353729	-3.52052783966064	0.210065960884094	0.397008180618286	-0.00297445338219404
0.870914816856384	-0.935397803783417	-3.52149271965027	0.210151359438896	0.397101104259491	-0.00300243962556124
0.878458559513092	-0.933549463748932	-3.52141070365906	0.21016937494278	0.397068917751312	-0.00315221282653511
0.882672965526581	-0.925009965896606	-3.51879668235779	0.2103091776371	0.396955907344818	-0.00317717646248639
0.878314316272736	-0.925009489059448	-3.51371693611145	0.210325747728348	0.396963238716125	-0.00325839268043637
0.880968272686005	-0.929371416568756	-3.5167088508606	0.210379734635353	0.397005558013916	-0.00325802993029356
0.875044167041779	-0.932199537754059	-3.52271962165833	0.210387274622917	0.39719820022583	-0.00322876474820077
0.863989174365997	-0.932678759098053	-3.52459812164307	0.210489302873611	0.3974469602108	-0.0031159610953182
0.860645174980164	-0.934666752815247	-3.52489495277405	0.210476726293564	0.397499769926071	-0.00309275090694427
0.868744969367981	-0.934465050697327	-3.5239098072052	0.210492312908173	0.397398740053177	-0.00321324425749481
0.861570298671722	-0.932495832443237	-3.52516150474548	0.210616230964661	0.397437632083893	-0.0031601800583303
0.854642808437347	-0.928240656852722	-3.5297589302063	0.210724458098412	0.397490084171295	-0.00319388043135405
0.862436473369598	-0.932675540447235	-3.5270311832428	0.210590019822121	0.397385984659195	-0.00329091306775808
0.861403226852417	-0.929965078830719	-3.52583122253418	0.210645347833633	0.397333323955536	-0.00328382197767496
0.856086850166321	-0.927555620670319	-3.52146458625793	0.21069423854351	0.397282749414444	-0.00336868455633521
0.856378316879272	-0.925041556358337	-3.52744793891907	0.210567697882652	0.397245943546295	-0.00340636167675257
0.863401710987091	-0.927363455295563	-3.51362323760986	0.210420444607735	0.397142589092255	-0.003512317314744
0.860619783401489	-0.927272975444794	-3.51964569091797	0.210453346371651	0.397056698799133	-0.00353218428790569
0.851952075958252	-0.923949718475342	-3.51941657066345	0.210536524653435	0.397069931030273	-0.00351385492831469
0.857354938983917	-0.924899756908417	-3.51561665534973	0.210376366972923	0.396978706121445	-0.00360672152601182
0.857524633407593	-0.922403037548065	-3.51475119590759	0.210257098078728	0.396789580583572	-0.00361487129703164
0.854604423046112	-0.921604692935944	-3.51673054695129	0.210299164056778	0.39679428935051	-0.00365013466216624
0.845560371875763	-0.916589796543121	-3.51911282539368	0.210380345582962	0.396705567836761	-0.0036334942560643
0.839814245700836	-0.913240313529968	-3.51698899269104	0.210349395871162	0.396667301654816	-0.00367943360470235
0.840375781059265	-0.914169549942017	-3.51482844352722	0.210338220000267	0.39649823307991	-0.00382258114404976
0.835310578346252	-0.905989646911621	-3.5170361995697	0.210489735007286	0.3963563144207	-0.00386238261125982
0.834508299827576	-0.899653553962708	-3.50675010681152	0.210415422916412	0.396169751882553	-0.00396522786468267
0.836444437503815	-0.900121510028839	-3.50283193588257	0.210394293069839	0.395997405052185	-0.00405856966972351
0.8382408618927	-0.893251478672028	-3.49440145492554	0.210355833172798	0.395702391862869	-0.00419518258422613
0.846301913261414	-0.894340932369232	-3.4941189289093	0.210169315338135	0.395567923784256	-0.00434621563181281
0.853088796138763	-0.891940653324127	-3.49019742012024	0.209996342658997	0.395455241203308	-0.00445342948660254
0.861650407314301	-0.898758888244629	-3.49019193649292	0.209771409630775	0.395429939031601	-0.00460213981568813
0.860616385936737	-0.897031784057617	-3.49023270606995	0.209776118397713	0.395310580730438	-0.00460066087543964
0.857760787010193	-0.893804848194122	-3.48927736282349	0.209748551249504	0.395324498414993	-0.00469963392242789
0.858695983886719	-0.894477069377899	-3.49047160148621	0.209720775485039	0.395147740840912	-0.00479144277051091
0.84919273853302	-0.890712797641754	-3.49252128601074	0.20975549519062	0.395117223262787	-0.0047441883943975
0.851523637771606	-0.890208661556244	-3.48647832870483	0.209799662232399	0.395073652267456	-0.00480307545512915
0.854938387870789	-0.89092230796814	-3.48687553405762	0.209617629647255	0.394981294870377	-0.00486051104962826
0.857397735118866	-0.893833637237549	-3.4838707447052	0.209503278136253	0.394878208637238	-0.00493061216548085
0.863944172859192	-0.897131621837616	-3.48517322540283	0.209234833717346	0.394929140806198	-0.00494138430804014
0.867725670337677	-0.900016725063324	-3.48880696296692	0.209144026041031	0.394905388355255	-0.0049969619140029
0.869191765785217	-0.903566002845764	-3.49090147018433	0.208901464939117	0.394905060529709	-0.00498937256634235
0.870290279388428	-0.902669310569763	-3.49338936805725	0.208869531750679	0.394932061433792	-0.00492889853194356
0.869981110095978	-0.905252456665039	-3.48602032661438	0.208822399377823	0.394873887300491	-0.00491667818278074
0.865378558635712	-0.909496188163757	-3.49412846565247	0.208788856863976	0.394974946975708	-0.0048763956874609
0.867111086845398	-0.90643984079361	-3.4911994934082	0.208713114261627	0.394949048757553	-0.00491515127941966
0.864375293254852	-0.911412358283997	-3.49187922477722	0.208748430013657	0.394978374242783	-0.0048561105504632
0.859869837760925	-0.90980339050293	-3.4957389831543	0.208756670355797	0.394915193319321	-0.00487387087196112
0.858603417873383	-0.911766767501831	-3.49297785758972	0.208807766437531	0.394864946603775	-0.00488965446129441
0.845175385475159	-0.902932107448578	-3.49377632141113	0.209060370922089	0.394889265298843	-0.00486898701637983
0.83824348449707	-0.895458042621613	-3.48845672607422	0.209248676896095	0.394734531641006	-0.00488283205777407
0.842119693756104	-0.888875484466553	-3.49195528030396	0.209305480122566	0.394538789987564	-0.00490942830219865
0.851275861263275	-0.886019229888916	-3.47453832626343	0.209253132343292	0.394326508045197	-0.00504594156518579
0.854917049407959	-0.885317444801331	-3.47802662849426	0.209151864051819	0.394248336553574	-0.00510704843327403
0.853760480880737	-0.883309543132782	-3.47626900672913	0.209267243742943	0.394188910722733	-0.00513554224744439
0.853827178478241	-0.883993446826935	-3.47947478294373	0.209226623177528	0.394199460744858	-0.00517253670841455
0.862675189971924	-0.889982521533966	-3.48003530502319	0.208991453051567	0.394158452749252	-0.00524777127429843
0.875265061855316	-0.902956247329712	-3.48212385177612	0.208745643496513	0.394333243370056	-0.00527404528111219
0.870048046112061	-0.906594753265381	-3.4813985824585	0.208626300096512	0.394521206617355	-0.00525484140962362
0.869940400123596	-0.906240284442902	-3.48386716842651	0.208658501505852	0.394506126642227	-0.00531824678182602
0.867615640163422	-0.906267523765564	-3.48661303520203	0.208708450198174	0.394511789083481	-0.0052852719090879
0.865884780883789	-0.908742725849152	-3.48611903190613	0.208793446421623	0.394544541835785	-0.0052307709120214
0.867679059505463	-0.907778024673462	-3.48932933807373	0.208721444010735	0.394562155008316	-0.00524946814402938
0.86173403263092	-0.910213887691498	-3.49185085296631	0.208854213356972	0.394587785005569	-0.00522738043218851
0.85658210515976	-0.906134307384491	-3.49016809463501	0.208988711237907	0.394629001617432	-0.00516378227621317
0.854950129985809	-0.903411328792572	-3.49129128456116	0.209105923771858	0.394565373659134	-0.00509637594223022
0.850965619087219	-0.896923005580902	-3.49422192573547	0.209403038024902	0.394460618495941	-0.00511882826685905
0.847815811634064	-0.891090393066406	-3.49229955673218	0.209629535675049	0.394350290298462	-0.00507354643195868
0.854464173316956	-0.88654226064682	-3.4893057346344	0.209663957357407	0.394280225038528	-0.00507430685684085
0.856260061264038	-0.886130392551422	-3.48728179931641	0.209705233573914	0.394217759370804	-0.00510514061897993
0.863480985164642	-0.885517597198486	-3.48398041725159	0.209698840975761	0.394235461950302	-0.00511735677719116
0.875572979450226	-0.886149823665619	-3.48078036308289	0.209479585289955	0.394176483154297	-0.00514378072693944
0.880535304546356	-0.886471033096313	-3.48222088813782	0.209457114338875	0.394257694482803	-0.00507589196786284
0.878248989582062	-0.887854993343353	-3.48231244087219	0.209456756711006	0.394295901060104	-0.0050279782153666
0.888366997241974	-0.890953302383423	-3.48370146751404	0.209306284785271	0.394433617591858	-0.0049958499148488
0.885457038879395	-0.891122758388519	-3.48223853111267	0.20931950211525	0.394451826810837	-0.00488075008615851
0.885176241397858	-0.892439544200897	-3.48517346382141	0.209355130791664	0.394501924514771	-0.00483823986724019
0.884570598602295	-0.902768611907959	-3.49165725708008	0.209126830101013	0.394804984331131	-0.00473215198144317
0.883319020271301	-0.903999090194702	-3.4846773147583	0.209184259176254	0.394935458898544	-0.00463446648791432
0.877159297466278	-0.908337116241455	-3.49338531494141	0.20916311442852	0.395055860280991	-0.00457644276320934
0.881201684474945	-0.905286490917206	-3.4911093711853	0.209178254008293	0.395036667585373	-0.0045337388291955
0.866388320922852	-0.905230760574341	-3.49409294128418	0.209372013807297	0.395092874765396	-0.00439346441999078
0.865924000740051	-0.905847430229187	-3.48806142807007	0.209478795528412	0.395132154226303	-0.00430898228660226
0.861013650894165	-0.89642459154129	-3.48883485794067	0.209714189171791	0.39489558339119	-0.00430831126868725
0.857778310775757	-0.893168091773987	-3.48914241790771	0.209734290838242	0.39489158987999	-0.00418767938390374
0.860291957855225	-0.892068326473236	-3.48777413368225	0.209715202450752	0.394779324531555	-0.00424403697252274
0.862784326076508	-0.894113838672638	-3.48520994186401	0.209757640957832	0.394805759191513	-0.00422272039577365
0.870511949062347	-0.890566110610962	-3.48452854156494	0.209652751684189	0.394593149423599	-0.00426940619945526
0.885719835758209	-0.890393137931824	-3.47699928283691	0.209448754787445	0.394452184438705	-0.00435576727613807
0.893095970153809	-0.894622981548309	-3.48075723648071	0.209245592355728	0.394404023885727	-0.004392025526613
0.900191903114319	-0.904110550880432	-3.48027229309082	0.209015771746635	0.394516348838806	-0.00440430641174316
0.899804413318634	-0.901230216026306	-3.48207974433899	0.209108263254166	0.394497781991959	-0.00437886919826269
0.90210348367691	-0.909350037574768	-3.48268556594849	0.209028944373131	0.394589483737946	-0.00433587981387973
0.901239395141602	-0.910233676433563	-3.48430347442627	0.208960056304932	0.394650131464005	-0.00433797901496291
0.898759961128235	-0.91607666015625	-3.49055409431458	0.209044590592384	0.394798666238785	-0.00427690800279379
0.893047153949738	-0.919537603855133	-3.49054861068726	0.209132015705109	0.394896805286407	-0.00416921265423298
0.887754678726196	-0.914636313915253	-3.49531579017639	0.209298729896545	0.394933253526688	-0.00409684563055635
0.8755784034729	-0.911635041236877	-3.49574041366577	0.209635391831398	0.394977539777756	-0.00396328512579203
0.874596118927002	-0.908575296401978	-3.49481558799744	0.209659293293953	0.394980996847153	-0.00386058609001338
0.874153971672058	-0.903099775314331	-3.49256992340088	0.209925174713135	0.394857138395309	-0.00384442904032767
0.875548660755157	-0.900651276111603	-3.49630880355835	0.210072085261345	0.394916176795959	-0.00378365232609212
0.881526291370392	-0.890834331512451	-3.48662424087524	0.210173308849335	0.394685000181198	-0.00377103453502059
0.886854767799377	-0.893822550773621	-3.48642659187317	0.210203751921654	0.394650429487228	-0.00374218448996544
0.892270684242249	-0.892967104911804	-3.48436856269836	0.21020071208477	0.394543260335922	-0.0037227226421237
0.894743621349335	-0.89407616853714	-3.49099469184875	0.210226222872734	0.394683688879013	-0.00370824825949967
0.897592008113861	-0.892976701259613	-3.48740935325623	0.210279852151871	0.394690960645676	-0.00366740860044956
0.905641973018646	-0.900150418281555	-3.48153614997864	0.210162788629532	0.394782334566116	-0.00369506538845599
0.906018316745758	-0.898129105567932	-3.48823046684265	0.210274413228035	0.39482906460762	-0.00364188360981643
0.906258761882782	-0.898972034454346	-3.48720908164978	0.210335657000542	0.394954264163971	-0.00366818648763001
0.912293970584869	-0.904342234134674	-3.49059200286865	0.210312679409981	0.394970595836639	-0.00366142182610929
0.908951878547668	-0.903875291347504	-3.49568247795105	0.210330352187157	0.39519277215004	-0.00367627409286797
0.913215458393097	-0.900947213172913	-3.49185252189636	0.210435286164284	0.395224332809448	-0.00370852858759463
0.913918495178223	-0.90931248664856	-3.49334168434143	0.210375428199768	0.395447373390198	-0.00371351419016719
0.914037227630615	-0.914943277835846	-3.50052237510681	0.210357457399368	0.395736634731293	-0.003771529532969
0.910863399505615	-0.91817581653595	-3.50367617607117	0.210444703698158	0.39579439163208	-0.00375762302428484
0.905990302562714	-0.921401500701904	-3.50985836982727	0.210583254694939	0.396008104085922	-0.00377352652139962
0.904567241668701	-0.920724868774414	-3.50574111938477	0.210602477192879	0.396080613136292	-0.00373650179244578
0.895582497119904	-0.920584499835968	-3.51535630226135	0.21085949242115	0.396288514137268	-0.00367832835763693
0.889922857284546	-0.917562067508698	-3.51096653938293	0.210967034101486	0.396260321140289	-0.00370193598791957
0.884740471839905	-0.90487939119339	-3.51433324813843	0.211320400238037	0.396175354719162	-0.00362244807183743
0.886264085769653	-0.911406099796295	-3.51230645179749	0.211246401071548	0.396260976791382	-0.00368035049177706
0.884227931499481	-0.904735743999481	-3.51038432121277	0.211381539702415	0.396224200725555	-0.00368541805073619
0.892539918422699	-0.896727681159973	-3.50239324569702	0.211469024419785	0.395971357822418	-0.0036631771363318
0.890176773071289	-0.898159325122833	-3.5012948513031	0.211498454213142	0.396018594503403	-0.00367347477003932
0.897182941436768	-0.895929634571075	-3.49846434593201	0.211431682109833	0.395894080400467	-0.00372547446750104
0.902346193790436	-0.897103071212769	-3.49973940849304	0.211340308189392	0.395913541316986	-0.00374264596030116
0.903383433818817	-0.897631585597992	-3.49629616737366	0.211254134774208	0.395931631326675	-0.00378539669327438
0.906449377536774	-0.89680427312851	-3.50733017921448	0.211218014359474	0.395846575498581	-0.00384817249141634
0.903281152248383	-0.899842262268066	-3.50282669067383	0.211226806044579	0.395842164754868	-0.00391112081706524
0.906686007976532	-0.897670865058899	-3.49979543685913	0.211172983050346	0.395754516124725	-0.00401150994002819
0.911120891571045	-0.902604997158051	-3.50189089775085	0.210941925644875	0.395746409893036	-0.00415186490863562
0.913558781147003	-0.906196534633636	-3.49773192405701	0.210777446627617	0.395737022161484	-0.0042131170630455
0.917616248130798	-0.910903215408325	-3.4928572177887	0.210709407925606	0.395742803812027	-0.00431838259100914
0.912117540836334	-0.914209425449371	-3.49913644790649	0.210564583539963	0.395828485488892	-0.00442531146109104
0.909000098705292	-0.915782690048218	-3.50318503379822	0.210538119077682	0.395911931991577	-0.00450010132044554
0.909008920192719	-0.91782933473587	-3.49848747253418	0.210451364517212	0.39574733376503	-0.00457186670973897
0.901897847652435	-0.915916204452515	-3.50041699409485	0.210439741611481	0.395818680524826	-0.00464348634704947
0.888169288635254	-0.917036235332489	-3.50451469421387	0.210580751299858	0.395828872919083	-0.00457206834107637
0.879758358001709	-0.912935435771942	-3.50887012481689	0.210784584283829	0.395654708147049	-0.0046738930977881
0.874863028526306	-0.900188207626343	-3.50665616989136	0.210986256599426	0.395428001880646	-0.0046593900769949
0.873189508914948	-0.898472905158997	-3.50439548492432	0.210985004901886	0.395273298025131	-0.00470733270049095
0.874716579914093	-0.895494878292084	-3.49694657325745	0.21100714802742	0.395095139741898	-0.00480831600725651
0.886698126792908	-0.890637993812561	-3.49648475646973	0.210925415158272	0.394845813512802	-0.00494047487154603
0.884246468544006	-0.88836145401001	-3.49649882316589	0.210859850049019	0.394787907600403	-0.00498504796996713
0.893540740013123	-0.893355250358582	-3.48927760124207	0.21060836315155	0.394671678543091	-0.00514896167442203
0.902442872524261	-0.900041520595551	-3.49369096755981	0.210343837738037	0.394745171070099	-0.00527510279789567
0.893008649349213	-0.906843960285187	-3.49361634254456	0.210312709212303	0.394922852516174	-0.00529017252847552
0.885890066623688	-0.909638285636902	-3.49689650535584	0.210349008440971	0.395007967948914	-0.00528240250423551
0.880535900592804	-0.907860577106476	-3.50015449523926	0.210431605577469	0.394968748092651	-0.00529290596023202
0.86727386713028	-0.908746063709259	-3.49686312675476	0.210622385144234	0.394946306943893	-0.00525062065571547
0.870787143707275	-0.908887267112732	-3.49997282028198	0.210589036345482	0.394943207502365	-0.00532867992296815
0.866479396820068	-0.905072033405304	-3.49904680252075	0.210682570934296	0.394838124513626	-0.00535809760913253
0.868244230747223	-0.907104015350342	-3.50207424163818	0.210658028721809	0.394855558872223	-0.00541287986561656
0.866743803024292	-0.906359136104584	-3.50225329399109	0.210736259818077	0.394746005535126	-0.00549096660688519
0.862243354320526	-0.904304683208466	-3.5003547668457	0.210962727665901	0.394730180501938	-0.00554746063426137
0.85715514421463	-0.894912779331207	-3.49880695343018	0.211141899228096	0.39458167552948	-0.00562878884375095
0.857908487319946	-0.891650855541229	-3.4984974861145	0.211293414235115	0.394509226083755	-0.00572639610618353
0.868305206298828	-0.88701593875885	-3.48851776123047	0.211195111274719	0.394240975379944	-0.00597455352544785
0.881732940673828	-0.889860033988953	-3.48903369903564	0.211016982793808	0.394141733646393	-0.00621544988825917
0.889000654220581	-0.895410418510437	-3.48788332939148	0.210880979895592	0.394188523292542	-0.00641919672489166
0.889976918697357	-0.903344571590424	-3.49037218093872	0.210792556405067	0.394349753856659	-0.00654046004638076
0.8903848528862	-0.909393846988678	-3.49355959892273	0.210751831531525	0.394450753927231	-0.00664698891341686
0.891661286354065	-0.911528527736664	-3.49424743652344	0.210842251777649	0.394445151090622	-0.00680804764851928
0.890757858753204	-0.910785913467407	-3.49830937385559	0.210897162556648	0.394514590501785	-0.00694829551503062
0.888671576976776	-0.919258892536163	-3.50102543830872	0.210916638374329	0.394735842943192	-0.00705793499946594
0.887192666530609	-0.920011937618256	-3.50035905838013	0.210951387882233	0.394784182310104	-0.00721674831584096
0.883552610874176	-0.925428628921509	-3.50050163269043	0.21107105910778	0.394887447357178	-0.00738027365878224
0.873099029064178	-0.921474516391754	-3.50990867614746	0.211331427097321	0.394969671964645	-0.00744115607813001
0.865540146827698	-0.915930211544037	-3.5084171295166	0.211733132600784	0.395027548074722	-0.00752307195216417
0.866673290729523	-0.915257334709167	-3.50712513923645	0.211714118719101	0.394999831914902	-0.00767376180738211
0.864367246627808	-0.912033319473267	-3.50598311424255	0.211946278810501	0.394908159971237	-0.00776500394567847
0.868011474609375	-0.907442927360535	-3.50164556503296	0.21211639046669	0.394794940948486	-0.00782368890941143
0.869848549365997	-0.907198309898376	-3.49968838691711	0.212149620056152	0.39480447769165	-0.00792220048606396
0.882423043251038	-0.901673316955566	-3.49561476707459	0.212085366249084	0.394684910774231	-0.00806711427867413
0.887064397335052	-0.904308497905731	-3.49392533302307	0.212072178721428	0.394635677337646	-0.00807212106883526
0.890909016132355	-0.904228925704956	-3.49873065948486	0.212070301175117	0.394679307937622	-0.00811654888093472
0.900372624397278	-0.909888982772827	-3.49504613876343	0.211945682764053	0.394761115312576	-0.00814985297620296
0.903158485889435	-0.91433572769165	-3.50080823898315	0.211894974112511	0.394818365573883	-0.00821307487785816
0.899363100528717	-0.924695253372192	-3.50799584388733	0.211687564849854	0.395278543233871	-0.00819944776594639
0.895692050457001	-0.927262961864471	-3.5053448677063	0.211775034666061	0.395407140254974	-0.00816946662962437
0.893058478832245	-0.92800635099411	-3.51264929771423	0.21185427904129	0.395449668169022	-0.00818539317697287
0.880052745342255	-0.922542273998261	-3.51437520980835	0.212127640843391	0.39557820558548	-0.00809249840676785
0.87724757194519	-0.917364180088043	-3.51948046684265	0.212270572781563	0.395519852638245	-0.00809234566986561
0.873591661453247	-0.907842457294464	-3.50736117362976	0.212477967143059	0.39534467458725	-0.00806232914328575
0.880942285060883	-0.903262078762054	-3.50192189216614	0.212524950504303	0.395143896341324	-0.00812255218625069
0.885097503662109	-0.899825632572174	-3.49858593940735	0.212493419647217	0.395086318254471	-0.0081134345382452
0.893270969390869	-0.902457118034363	-3.50122094154358	0.212453976273537	0.395066171884537	-0.00813785009086132
0.901355266571045	-0.906800270080566	-3.4939398765564	0.212218418717384	0.395171999931335	-0.00811015907675028
0.906271755695343	-0.915110886096954	-3.50199937820435	0.212017521262169	0.395305544137955	-0.00810309406369925
0.905475735664368	-0.915794670581818	-3.50899195671082	0.211969211697578	0.395364820957184	-0.00793891865760088
0.895610630512238	-0.918129861354828	-3.50974583625793	0.211996108293533	0.395648211240768	-0.00785091239959002
0.885716795921326	-0.916783928871155	-3.51167941093445	0.212182149291039	0.395774602890015	-0.0076674441806972
0.887231707572937	-0.914969563484192	-3.51321625709534	0.212119281291962	0.395756274461746	-0.00752699142321944
0.886427700519562	-0.912566363811493	-3.51415491104126	0.212140008807182	0.395738661289215	-0.00738106528297067
0.870193123817444	-0.901055157184601	-3.52064514160156	0.212541475892067	0.395700514316559	-0.00717410771176219
0.869593501091003	-0.896200239658356	-3.51798868179321	0.212578654289246	0.395669460296631	-0.00701200170442462
0.86615389585495	-0.886801600456238	-3.51435136795044	0.21264822781086	0.395605236291885	-0.00686082663014531
0.868594288825989	-0.87872189283371	-3.50954270362854	0.212653890252113	0.395361602306366	-0.00677073514088988
0.870772421360016	-0.875274658203125	-3.5109703540802	0.212731346487999	0.395307153463364	-0.00658240867778659
0.885325968265533	-0.871496737003326	-3.50161671638489	0.212490394711494	0.395129561424255	-0.00655464082956314
0.886623203754425	-0.870538353919983	-3.50380229949951	0.212425470352173	0.39515894651413	-0.00644160900264978
0.881556391716003	-0.865562796592712	-3.50204110145569	0.212411165237427	0.395100206136703	-0.00621914491057396
0.883650898933411	-0.864003598690033	-3.50377941131592	0.212337389588356	0.395098000764847	-0.00607452634721994
0.89615273475647	-0.870153486728668	-3.50129008293152	0.212030023336411	0.395147114992142	-0.00596259348094463
0.889015138149261	-0.869429707527161	-3.50706720352173	0.211900815367699	0.39521735906601	-0.00578639842569828
0.89150458574295	-0.865516722202301	-3.50094127655029	0.211870461702347	0.395187795162201	-0.00561274215579033
0.891113996505737	-0.865824282169342	-3.50429487228394	0.211773157119751	0.395108461380005	-0.00545000052079558
0.887453734874725	-0.870235800743103	-3.50278639793396	0.211699396371841	0.395205408334732	-0.00526741100475192
0.881566047668457	-0.869922816753387	-3.50498628616333	0.211607292294502	0.395223617553711	-0.00510154431685805
0.867561161518097	-0.867115437984467	-3.50573205947876	0.211779728531837	0.395284652709961	-0.0048519978299737
0.861321747303009	-0.86704409122467	-3.50494289398193	0.211760818958282	0.395192444324493	-0.0046290666796267
0.857019603252411	-0.858517825603485	-3.50540542602539	0.211902126669884	0.395150423049927	-0.00448210304602981
0.855499386787415	-0.855362594127655	-3.50575804710388	0.21193727850914	0.395005881786346	-0.00434835534542799
0.850872814655304	-0.848109543323517	-3.50270771980286	0.212036788463593	0.394786447286606	-0.00415398040786386
0.852611780166626	-0.843723893165588	-3.49884176254272	0.212024256587029	0.394736796617508	-0.00406232429668307
0.857764363288879	-0.840241849422455	-3.49803042411804	0.212043642997742	0.394475936889648	-0.00394105724990368
0.855732560157776	-0.838369429111481	-3.49554896354675	0.211987793445587	0.394514471292496	-0.0038777724839747
0.863063454627991	-0.830965459346771	-3.49582171440125	0.211913451552391	0.394412338733673	-0.00377481780014932
0.869006514549255	-0.832715094089508	-3.49038481712341	0.211752742528915	0.394279807806015	-0.00375648960471153
0.880678713321686	-0.840738415718079	-3.49331402778625	0.211391851305962	0.394357293844223	-0.00377619126811624
0.884238600730896	-0.846407353878021	-3.49592852592468	0.211386397480965	0.394472002983093	-0.00370220863260329
0.878681123256683	-0.850320279598236	-3.49927258491516	0.211326658725739	0.394695580005646	-0.00365946721285582
0.877395749092102	-0.850330471992493	-3.49996900558472	0.211341962218285	0.394717365503311	-0.00370979262515903
0.87413489818573	-0.855096638202667	-3.50243282318115	0.211432859301567	0.394806951284409	-0.00368267018347979
0.869701206684113	-0.85390692949295	-3.50677895545959	0.211544081568718	0.394930154085159	-0.00370947178453207
0.860962152481079	-0.854206264019012	-3.51146817207336	0.211673438549042	0.395074158906937	-0.0037269142922014
0.856667578220367	-0.850268244743347	-3.50967121124268	0.211895167827606	0.395109742879868	-0.003674654988572
0.845947980880737	-0.842224538326263	-3.51182961463928	0.212267622351646	0.395121365785599	-0.00361246429383755
0.845943689346313	-0.837754547595978	-3.51205921173096	0.212403580546379	0.395247906446457	-0.00365717662498355
0.847816586494446	-0.830431759357452	-3.50900411605835	0.212571397423744	0.395124673843384	-0.00369352544657886
0.850347638130188	-0.826920688152313	-3.50587558746338	0.212726056575775	0.39513835310936	-0.00374805042520165
0.857576429843903	-0.827441871166229	-3.50460314750671	0.212688311934471	0.395154744386673	-0.00388274993747473
0.855968415737152	-0.826833546161652	-3.5079026222229	0.212734386324883	0.395203649997711	-0.00394065631553531
0.858121693134308	-0.827601850032806	-3.51105546951294	0.212880551815033	0.395329713821411	-0.00397178530693054
0.857733547687531	-0.826488971710205	-3.51129984855652	0.212913155555725	0.395465016365051	-0.00398164568468928
0.851354956626892	-0.82710999250412	-3.50562596321106	0.213116034865379	0.395552754402161	-0.00401656841859221
0.860690116882324	-0.82990026473999	-3.50905203819275	0.21307161450386	0.3956398665905	-0.00399800762534142
0.861960411071777	-0.827003359794617	-3.5089111328125	0.213158994913101	0.395805060863495	-0.00396543554961681
0.865010917186737	-0.82739245891571	-3.51741003990173	0.213139966130257	0.395902276039124	-0.00391825335100293
0.863888204097748	-0.829242408275604	-3.50939226150513	0.213194563984871	0.395930737257004	-0.00384038733318448
0.867994904518127	-0.831409394741058	-3.51232099533081	0.213256448507309	0.396096646785736	-0.00375591707415879
0.866476237773895	-0.83248233795166	-3.51986908912659	0.213250413537025	0.396284192800522	-0.00369597529061139
0.866876900196075	-0.830086708068848	-3.52601885795593	0.213337421417236	0.396299839019775	-0.00355631648562849
0.863490223884583	-0.832883238792419	-3.5243124961853	0.21339051425457	0.396430671215057	-0.00345143629238009
0.860228836536407	-0.83442497253418	-3.52453565597534	0.213431477546692	0.396644830703735	-0.00334715005010366
0.857625901699066	-0.834267616271973	-3.52683997154236	0.213549733161926	0.39668607711792	-0.00325957103632391
0.853900074958801	-0.834374248981476	-3.5337188243866	0.213553100824356	0.396881133317947	-0.0031832994427532
0.850140452384949	-0.832077741622925	-3.53649592399597	0.213735550642014	0.396929681301117	-0.0030699057970196
0.843374907970428	-0.830720245838165	-3.53555274009705	0.213901817798615	0.39699923992157	-0.00295298965647817
0.844838798046112	-0.828671216964722	-3.53616237640381	0.213902190327644	0.397174447774887	-0.00290854601189494
0.836951196193695	-0.824829518795013	-3.53410220146179	0.214063972234726	0.397186249494553	-0.00289465044625103
0.837945878505707	-0.825367987155914	-3.54197525978088	0.214063733816147	0.397221356630325	-0.00286417081952095
0.831297695636749	-0.821714043617249	-3.53863883018494	0.214144229888916	0.397237718105316	-0.0029019492212683
0.828729093074799	-0.820740461349487	-3.54252028465271	0.214216262102127	0.397438377141953	-0.00292026181705296
0.821127414703369	-0.815889835357666	-3.54092860221863	0.214410752058029	0.397339135408401	-0.00305295456200838
0.819685995578766	-0.806993186473846	-3.53677034378052	0.214502960443497	0.397218853235245	-0.00313159171491861
0.817843794822693	-0.807976484298706	-3.53329801559448	0.214542731642723	0.397276103496552	-0.00327749876305461
0.815018236637115	-0.806136608123779	-3.52839779853821	0.214583531022072	0.397257089614868	-0.00343981571495533
0.817913413047791	-0.807604908943176	-3.53596043586731	0.214517995715141	0.397351950407028	-0.00354693061672151
0.817709803581238	-0.807139098644257	-3.53532719612122	0.214535132050514	0.397310048341751	-0.00370153365656734
0.817177176475525	-0.809516131877899	-3.5288507938385	0.214484214782715	0.397327929735184	-0.00390354264527559
0.818159639835358	-0.802319347858429	-3.52983856201172	0.214467659592628	0.397247523069382	-0.0040668323636055
0.830362915992737	-0.805384755134583	-3.52353644371033	0.214188829064369	0.397118806838989	-0.00424085091799498
0.843220472335815	-0.811402142047882	-3.52563333511353	0.213874205946922	0.397190034389496	-0.00437324121594429
0.848122715950012	-0.816253006458282	-3.52187967300415	0.213683128356934	0.397226303815842	-0.00443189265206456
0.850060701370239	-0.818634212017059	-3.52761697769165	0.213557854294777	0.397373616695404	-0.0045202849432826
0.846492886543274	-0.818473279476166	-3.52356600761414	0.213382393121719	0.397502601146698	-0.00453795772045851
0.846066296100616	-0.819241762161255	-3.52355027198792	0.213228166103363	0.397512346506119	-0.00464857462793589
0.850911498069763	-0.820317983627319	-3.52570223808289	0.213097974658012	0.397480130195618	-0.00470344256609678
0.843014061450958	-0.825660347938538	-3.52477931976318	0.212966427206993	0.397736132144928	-0.00476755481213331
0.840465486049652	-0.824085533618927	-3.53384566307068	0.212845221161842	0.397752821445465	-0.00475492514669895
0.833690762519836	-0.825049817562103	-3.5264253616333	0.212803244590759	0.397762805223465	-0.00475615868344903
0.825634479522705	-0.822897851467133	-3.53083777427673	0.212770313024521	0.397716075181961	-0.00476566608995199
0.818287134170532	-0.815710067749023	-3.52959561347961	0.212923035025597	0.397614359855652	-0.00482990499585867
0.816295921802521	-0.809652328491211	-3.52947497367859	0.212810963392258	0.397509634494781	-0.00490272836759686
0.816953897476196	-0.80614447593689	-3.52687311172485	0.212704747915268	0.397382855415344	-0.00504288263618946
0.820406436920166	-0.804324328899384	-3.52504944801331	0.212469384074211	0.397210121154785	-0.00519785471260548
0.828076243400574	-0.802568733692169	-3.5172872543335	0.212252706289291	0.397077023983002	-0.00534071307629347
0.836519837379456	-0.802862703800201	-3.51424932479858	0.211999773979187	0.396942943334579	-0.00554295629262924
0.8474400639534	-0.814785718917847	-3.51162433624268	0.211467623710632	0.396971732378006	-0.00574176292866468
0.852095901966095	-0.818289399147034	-3.50244903564453	0.211088180541992	0.397030770778656	-0.00585547368973494
0.85214626789093	-0.825891554355621	-3.51321244239807	0.2108443826437	0.39705491065979	-0.0060155326500535
0.842673361301422	-0.834397554397583	-3.50761556625366	0.21059076488018	0.397161185741425	-0.00605980074033141
0.839937031269073	-0.835999727249146	-3.50842976570129	0.210518673062325	0.397175759077072	-0.00613217055797577
0.828238189220428	-0.831030309200287	-3.514235496521	0.21057915687561	0.397100389003754	-0.00616096146404743
0.822777628898621	-0.830334782600403	-3.50958323478699	0.210567802190781	0.396939069032669	-0.00624003680422902
0.823990046977997	-0.828053712844849	-3.50331139564514	0.210488617420197	0.396775752305985	-0.00634445250034332
0.826911747455597	-0.830588400363922	-3.503577709198	0.210382968187332	0.396565318107605	-0.00642865570262074
0.833904385566711	-0.825367212295532	-3.49924850463867	0.210137978196144	0.396305620670319	-0.00653838366270065
0.836654841899872	-0.828274130821228	-3.49895167350769	0.209929004311562	0.396201580762863	-0.00661261565983295
0.847434759140015	-0.829177618026733	-3.49414491653442	0.209713086485863	0.395927906036377	-0.00670596724376082
0.850616693496704	-0.831014633178711	-3.4936990737915	0.209555745124817	0.395801186561584	-0.00677052419632673
0.866085469722748	-0.841060101985931	-3.49475240707397	0.209109753370285	0.395701348781586	-0.00684955762699246
0.871041357517242	-0.849218308925629	-3.49740648269653	0.208727017045021	0.395730286836624	-0.0069022374227643
0.872976183891296	-0.855949819087982	-3.49526309967041	0.20854926109314	0.395691722631454	-0.0069197891280055
0.863933384418488	-0.866751194000244	-3.50312328338623	0.208506911993027	0.395766586065292	-0.00682603567838669
0.863970279693604	-0.86690616607666	-3.49964046478271	0.208436787128448	0.39565521478653	-0.00681169889867306
0.858537793159485	-0.864379048347473	-3.4985499382019	0.208570644259453	0.395521193742752	-0.00670770043507218
0.851174056529999	-0.854309737682343	-3.50015783309937	0.208820447325706	0.395223945379257	-0.00668938038870692
0.854263484477997	-0.857779979705811	-3.49199438095093	0.20875509083271	0.395090490579605	-0.00670596351847053
0.861782073974609	-0.853465557098389	-3.48568677902222	0.208778068423271	0.39465656876564	-0.00674066552892327
0.864306449890137	-0.857136845588684	-3.4899570941925	0.208742424845695	0.394539892673492	-0.00676308898255229
0.883863627910614	-0.858050167560577	-3.47831797599792	0.208425730466843	0.39414918422699	-0.00682598259299994
0.889393508434296	-0.863783419132233	-3.47507286071777	0.208301618695259	0.393941938877106	-0.00687049515545368
0.897804260253906	-0.870039045810699	-3.48223447799683	0.20809268951416	0.393933027982712	-0.00691925175487995
0.905079185962677	-0.885269343852997	-3.48177862167358	0.207862123847008	0.394079893827438	-0.00686704320833087
0.903589606285095	-0.891442656517029	-3.48950028419495	0.207829177379608	0.39411386847496	-0.00684183556586504
0.891633093357086	-0.893952488899231	-3.48465013504028	0.208016499876976	0.394122630357742	-0.006767887622118
0.884436964988709	-0.890554010868073	-3.48805522918701	0.208150863647461	0.393873870372772	-0.00665639899671078
0.885472536087036	-0.887473583221436	-3.48220133781433	0.208290904760361	0.393684446811676	-0.00658824341371655
0.890895307064056	-0.88031804561615	-3.47753620147705	0.20850969851017	0.393350213766098	-0.006603192538023
0.896367967128754	-0.881112158298492	-3.47026109695435	0.208495736122131	0.393123507499695	-0.00653019966557622
0.919659078121185	-0.88865202665329	-3.46900963783264	0.208249926567078	0.392932951450348	-0.00654631992802024
0.930921077728271	-0.906565725803375	-3.47131681442261	0.207817107439041	0.393095999956131	-0.0064443345181644
0.928222060203552	-0.915066361427307	-3.47899341583252	0.207910224795341	0.393208771944046	-0.00618584267795086
0.92151266336441	-0.915474355220795	-3.48385190963745	0.208140805363655	0.393203526735306	-0.00605669850483537
0.921682715415955	-0.912785291671753	-3.48650074005127	0.208163008093834	0.393156349658966	-0.00588985485956073
0.923096716403961	-0.911557793617249	-3.48261523246765	0.208270996809006	0.393100887537003	-0.00574650196358562
0.913967549800873	-0.908233642578125	-3.48148059844971	0.208630293607712	0.392978429794312	-0.00565646309405565
0.919702529907227	-0.907143533229828	-3.48446798324585	0.208753660321236	0.392847180366516	-0.00563726481050253
0.927925646305084	-0.907260596752167	-3.48330235481262	0.208695977926254	0.392613440752029	-0.00564755499362946
0.940288960933685	-0.904744744300842	-3.47651863098145	0.208680033683777	0.39250048995018	-0.00568983098492026
0.947040855884552	-0.908021628856659	-3.47487282752991	0.208520263433456	0.392348349094391	-0.00563113996759057
0.963351845741272	-0.918211281299591	-3.46673130989075	0.208215475082397	0.392420023679733	-0.00563439354300499
0.969037532806396	-0.924817442893982	-3.47313094139099	0.208005383610725	0.392521470785141	-0.00563773978501558
0.969207763671875	-0.934044301509857	-3.4742648601532	0.207902491092682	0.392668157815933	-0.00556668639183044
0.960817873477936	-0.938201129436493	-3.47612023353577	0.207962200045586	0.392855137586594	-0.00547728082165122
0.962289810180664	-0.944015085697174	-3.47732305526733	0.207842022180557	0.392849177122116	-0.00538976583629847
0.954150319099426	-0.944411933422089	-3.47720432281494	0.207923963665962	0.392769545316696	-0.0053237983956933
0.95039838552475	-0.938564836978912	-3.4740047454834	0.20808070898056	0.392606168985367	-0.0053291511721909
0.954168021678925	-0.936098158359528	-3.4724645614624	0.208133056759834	0.392466694116592	-0.00533348880708218
0.959081888198853	-0.933793067932129	-3.46863412857056	0.207998052239418	0.392316728830338	-0.00533525366336107
0.972144603729248	-0.935424089431763	-3.46429896354675	0.207770571112633	0.392068058252335	-0.00545872747898102
0.977098762989044	-0.938561379909515	-3.46254229545593	0.207699716091156	0.392018705606461	-0.00545277958735824
0.988677084445953	-0.942356884479523	-3.46227717399597	0.207362979650497	0.391882747411728	-0.00554859265685081
0.998287618160248	-0.949239015579224	-3.46157646179199	0.207100823521614	0.391852766275406	-0.00566872069612145
1.00473022460938	-0.957751989364624	-3.46469593048096	0.206812918186188	0.391930550336838	-0.00568346492946148
0.999887824058533	-0.97147935628891	-3.47019195556641	0.206622809171677	0.392143219709396	-0.00569752370938659
0.995420575141907	-0.974553227424622	-3.46897792816162	0.206652849912643	0.392291635274887	-0.00567511841654778
0.991859316825867	-0.975086212158203	-3.47027969360352	0.206649884581566	0.392218440771103	-0.0055569508112967
0.986910223960876	-0.962709486484528	-3.46506571769714	0.206951037049294	0.391936659812927	-0.00547005841508508
0.999291598796844	-0.958359658718109	-3.46201181411743	0.206879556179047	0.391580820083618	-0.00556283490732312
1.00883996486664	-0.955166399478912	-3.45688056945801	0.206664308905602	0.391516327857971	-0.00555219640955329
1.02592206001282	-0.969374358654022	-3.45635151863098	0.206248492002487	0.391601294279099	-0.00561050744727254
1.03173899650574	-0.977790534496307	-3.46325087547302	0.205980509519577	0.391641646623611	-0.00555581413209438
1.0290105342865	-0.985664963722229	-3.47149014472961	0.205946713685989	0.391876369714737	-0.00550012476742268
1.01272594928741	-0.98457807302475	-3.46730613708496	0.206146731972694	0.391994178295136	-0.00527897197753191
1.00936448574066	-0.978298842906952	-3.46865224838257	0.206250980496407	0.391897976398468	-0.00519020017236471
1.00993585586548	-0.972056746482849	-3.46708941459656	0.206250309944153	0.39162740111351	-0.00517566595226526
1.02463698387146	-0.968076825141907	-3.45447587966919	0.206200480461121	0.391325920820236	-0.00512571865692735
1.03144645690918	-0.971539437770844	-3.45556402206421	0.206045612692833	0.391229599714279	-0.00503644626587629
1.04630434513092	-0.978170156478882	-3.45355749130249	0.20572891831398	0.391199052333832	-0.00494115799665451
1.05737388134003	-0.989829182624817	-3.45695853233337	0.205387771129608	0.391390025615692	-0.00488751893863082
1.0545060634613	-0.996271908283234	-3.45564770698547	0.205269008874893	0.391460388898849	-0.00473725004121661
1.05201208591461	-1.00131964683533	-3.46876430511475	0.205270692706108	0.391566455364227	-0.00456227967515588
1.03990483283997	-0.994378507137299	-3.46371817588806	0.205651700496674	0.391430735588074	-0.00438903272151947
1.0395575761795	-0.990832626819611	-3.47216582298279	0.205773487687111	0.391290426254272	-0.00432001566514373
1.04734528064728	-0.983049094676971	-3.4568874835968	0.205854713916779	0.39092230796814	-0.00428779656067491
1.06312346458435	-0.981842815876007	-3.45853877067566	0.205720841884613	0.390786737203598	-0.00429121917113662
1.07609272003174	-0.993318736553192	-3.45346283912659	0.205429658293724	0.390695065259933	-0.00437091896310449
1.08284378051758	-1.00038957595825	-3.45447039604187	0.205271810293198	0.390796959400177	-0.00429814774543047
1.08434581756592	-1.00594913959503	-3.45429611206055	0.205219626426697	0.390805661678314	-0.00425936235114932
1.07434475421906	-1.01934933662415	-3.46297979354858	0.205247908830643	0.391023367643356	-0.00415712222456932
1.07849955558777	-1.02130794525146	-3.45977449417114	0.205257505178452	0.390931725502014	-0.00412385165691376
1.07396602630615	-1.02420449256897	-3.46311092376709	0.205424547195435	0.390911400318146	-0.00402759201824665
1.06176137924194	-1.01912665367126	-3.45774626731873	0.205734759569168	0.390743374824524	-0.00384057033807039
1.06761515140533	-1.02099442481995	-3.46157932281494	0.205896899104118	0.390603214502335	-0.00382592575624585
1.07028675079346	-1.01758468151093	-3.45757412910461	0.206032425165176	0.390285074710846	-0.00382891902700067
1.07272136211395	-1.0156991481781	-3.45608282089233	0.206091985106468	0.390163600444794	-0.00372138875536621
1.09142374992371	-1.01601672172546	-3.45161652565002	0.206013262271881	0.389903336763382	-0.0037282700650394
1.10708677768707	-1.0266500711441	-3.45585656166077	0.205742105841637	0.389768898487091	-0.00366949895396829
1.11198961734772	-1.03160226345062	-3.45598602294922	0.205749794840813	0.389765560626984	-0.00361265637911856
1.11615347862244	-1.04385662078857	-3.4585120677948	0.205669656395912	0.389826238155365	-0.00342626473866403
1.11399734020233	-1.05022621154785	-3.46478009223938	0.205758973956108	0.389895528554916	-0.00319846021011472
1.11575794219971	-1.04867374897003	-3.46171474456787	0.205911189317703	0.389904022216797	-0.00299709057435393
1.10663056373596	-1.05109798908234	-3.46876692771912	0.206226989626884	0.38993501663208	-0.00274454522877932
1.10153079032898	-1.04343128204346	-3.46468710899353	0.206551432609558	0.389827281236649	-0.00244367844425142
1.10008871555328	-1.0429276227951	-3.46661186218262	0.206862017512321	0.389726847410202	-0.00222397525794804
1.10006022453308	-1.02991056442261	-3.46170806884766	0.207192420959473	0.389514625072479	-0.00196919101290405
1.10356605052948	-1.034583568573	-3.46582913398743	0.207298591732979	0.389402598142624	-0.00177967036142945
1.11426568031311	-1.02783608436584	-3.45526909828186	0.207464411854744	0.389082789421082	-0.00168658269103616
1.12394654750824	-1.02976226806641	-3.45378637313843	0.207431614398956	0.389056712388992	-0.00163735321257263
1.13560998439789	-1.03705358505249	-3.45205140113831	0.207444921135902	0.389029890298843	-0.00157906941603869
1.13918447494507	-1.04884707927704	-3.45681548118591	0.207330927252769	0.389372557401657	-0.00153819401748478
1.13238263130188	-1.05740976333618	-3.46657204627991	0.207496792078018	0.389629900455475	-0.00141929881647229
1.12180972099304	-1.0553537607193	-3.47650861740112	0.207739725708961	0.389652758836746	-0.00124971417244524
1.11431264877319	-1.04393768310547	-3.47180318832397	0.208270713686943	0.389517456293106	-0.00112992024514824
1.11708629131317	-1.03828203678131	-3.46396803855896	0.208582401275635	0.389384001493454	-0.00102073419839144
1.12528145313263	-1.03628242015839	-3.4598217010498	0.208608761429787	0.389288365840912	-0.000974421098362654
1.13933050632477	-1.04051911830902	-3.45739412307739	0.208620026707649	0.389260411262512	-0.000810011115390807
1.14537847042084	-1.04465842247009	-3.4597864151001	0.208557829260826	0.389374911785126	-0.00072045112028718
1.15146720409393	-1.05577087402344	-3.46683216094971	0.20852118730545	0.389648199081421	-0.000522695656400174
1.1499365568161	-1.05952107906342	-3.47342729568481	0.208576872944832	0.389889180660248	-0.000389649590943009
1.14067423343658	-1.06030344963074	-3.47637319564819	0.208793461322784	0.390081256628037	-0.000171742154634558
1.13027095794678	-1.06010258197784	-3.48030614852905	0.209040507674217	0.390187501907349	-2.49127588176634E-05
1.12580978870392	-1.05536234378815	-3.48309397697449	0.209429368376732	0.390153139829636	8.96226629265584E-05
1.12515032291412	-1.05392622947693	-3.48998069763184	0.209593281149864	0.390208303928375	0.000174019631231204
1.12275671958923	-1.04792654514313	-3.48319578170776	0.209881037473679	0.390126794576645	0.000223073424422182
1.12238097190857	-1.04241895675659	-3.48923587799072	0.209988325834274	0.390126764774323	0.000328112539136782
1.13219666481018	-1.03818464279175	-3.476895570755	0.210102275013924	0.390014111995697	0.000367579428711906
1.13314580917358	-1.03766846656799	-3.48034167289734	0.210168659687042	0.390058219432831	0.000404090853407979
1.15191698074341	-1.03796672821045	-3.4789514541626	0.20996019244194	0.390030533075333	0.000383916863938794
1.15516829490662	-1.04298305511475	-3.47554802894592	0.20989403128624	0.390160202980042	0.000439470983110368
1.15560579299927	-1.05142617225647	-3.47788333892822	0.209712862968445	0.390344440937042	0.000529782089870423
1.15168452262878	-1.05670368671417	-3.48183131217957	0.20972153544426	0.390584141016006	0.000647732173092663
1.1533317565918	-1.05713427066803	-3.48644971847534	0.209700897336006	0.390559285879135	0.000720696814823896
1.14409065246582	-1.05684280395508	-3.48455023765564	0.209775865077972	0.390755832195282	0.000793363840784878
1.14671504497528	-1.05809557437897	-3.48428392410278	0.209719970822334	0.390655696392059	0.000823973095975816
1.13986337184906	-1.05588614940643	-3.48615050315857	0.209823086857796	0.39078214764595	0.000879484869074076
1.1349173784256	-1.05676102638245	-3.48838019371033	0.209833145141602	0.390776097774506	0.000918641046155244
1.12969779968262	-1.0535796880722	-3.48537278175354	0.209893077611923	0.390740901231766	0.000960646953899413
1.11806011199951	-1.04692244529724	-3.4851508140564	0.210094466805458	0.390696883201599	0.00107658375054598
1.11389183998108	-1.05032694339752	-3.48404455184937	0.209981024265289	0.390626698732376	0.00111637695226818
1.10945415496826	-1.04149484634399	-3.48174166679382	0.210120499134064	0.390497326850891	0.00109575956594199
1.10588371753693	-1.03980624675751	-3.48384737968445	0.210077151656151	0.390407592058182	0.00108915555756539
1.10045599937439	-1.03830122947693	-3.48304200172424	0.210042893886566	0.390373170375824	0.00116267334669828
1.09725165367126	-1.02260053157806	-3.4773542881012	0.21020495891571	0.390066832304001	0.00109166570473462
1.09289073944092	-1.02168691158295	-3.47076797485352	0.210270091891289	0.390007853507996	0.00107250770088285
1.09291648864746	-1.01685535907745	-3.47551155090332	0.210127010941505	0.389816582202911	0.00104154099244624
1.08829593658447	-1.00972592830658	-3.47324538230896	0.210025295615196	0.389676213264465	0.000971077533904463
1.09271538257599	-1.00939869880676	-3.4617395401001	0.209885448217392	0.38950702548027	0.000915655924472958
1.10164391994476	-1.00772678852081	-3.46148943901062	0.209653362631798	0.389275163412094	0.000770221522543579
1.09867465496063	-1.00736141204834	-3.45976662635803	0.209547132253647	0.389182299375534	0.000693505571689457
1.10049772262573	-1.00789391994476	-3.46008205413818	0.209388479590416	0.389104664325714	0.000697541399858892
1.09124624729156	-1.00115287303925	-3.46143126487732	0.209403365850449	0.388922691345215	0.000674397102557123
1.09246397018433	-1.00691640377045	-3.4616539478302	0.209262326359749	0.388832122087479	0.000686081009916961
1.08933627605438	-1.00525653362274	-3.45600438117981	0.209187567234039	0.388813823461533	0.00069631525548175
1.07683479785919	-1.01063644886017	-3.46409773826599	0.209109038114548	0.388923704624176	0.000783355557359755
1.06153810024261	-1.00633096694946	-3.46773910522461	0.209284216165543	0.388921469449997	0.000961993879172951
1.04943799972534	-0.995686113834381	-3.47114896774292	0.209478035569191	0.388815671205521	0.00113707175478339
1.04420650005341	-0.994731664657593	-3.4646327495575	0.209508821368217	0.388632088899612	0.00121984479483217
1.03552949428558	-0.982219219207764	-3.46479058265686	0.209735438227654	0.388501465320587	0.0013477245811373
1.02950870990753	-0.966650307178497	-3.45498394966125	0.209856003522873	0.388235628604889	0.00142306240741163
1.03317296504974	-0.960118889808655	-3.45055198669434	0.209901392459869	0.387912631034851	0.00141443556640297
1.0374481678009	-0.957546532154083	-3.4438009262085	0.209897607564926	0.387610524892807	0.00146199308801442
1.04102635383606	-0.955508351325989	-3.44035387039185	0.209757670760155	0.387595415115356	0.00145608745515347
1.0448911190033	-0.957959532737732	-3.44663095474243	0.209589555859566	0.387671530246735	0.0014494420029223
1.03737938404083	-0.962981581687927	-3.45130085945129	0.209415093064308	0.387892425060272	0.00151709944475442
1.03305327892303	-0.959386229515076	-3.45411944389343	0.209465116262436	0.387789577245712	0.00153820146806538
1.02373397350311	-0.961104989051819	-3.45311307907104	0.209560617804527	0.387842893600464	0.00158862327225506
1.01476681232452	-0.958436191082001	-3.4571647644043	0.209649652242661	0.387838542461395	0.00159905198961496
1.00328779220581	-0.9509317278862	-3.45770645141602	0.209793105721474	0.387876510620117	0.00158218399155885
0.995630204677582	-0.9495889544487	-3.45277118682861	0.209895804524422	0.387837886810303	0.00160143780522048
0.99263072013855	-0.944329142570496	-3.46215319633484	0.209947288036346	0.387799471616745	0.0015382373239845
0.987717866897583	-0.941818475723267	-3.46056866645813	0.210045471787453	0.387770473957062	0.00149133650120348
0.977075517177582	-0.935102701187134	-3.45794558525085	0.210254997014999	0.387734115123749	0.0014919099630788
0.968739211559296	-0.930487751960754	-3.45659756660461	0.210400372743607	0.387638568878174	0.00145693239755929
0.960205495357513	-0.918477535247803	-3.44982194900513	0.210718095302582	0.387398540973663	0.00138877658173442
0.959193229675293	-0.914035320281982	-3.44970631599426	0.210828542709351	0.387257277965546	0.00128478638362139
0.957665324211121	-0.909008502960205	-3.44891262054443	0.210847079753876	0.387188702821732	0.00114356866106391
0.958705008029938	-0.908708453178406	-3.44565510749817	0.210875734686852	0.387098640203476	0.00105870282277465
0.96596348285675	-0.909055769443512	-3.44498777389526	0.210748299956322	0.386991679668427	0.000911257404368371
0.961411476135254	-0.907193243503571	-3.44103765487671	0.210900440812111	0.387020438909531	0.000894435041118413
0.965164005756378	-0.910295009613037	-3.4417405128479	0.21079558134079	0.387020319700241	0.000773216655943543
0.963971138000488	-0.913868963718414	-3.43862819671631	0.210717365145683	0.387151658535004	0.000730234605725855
0.95647007226944	-0.920347452163696	-3.44730401039124	0.210656240582466	0.387410014867783	0.000724818499293178
0.946669101715088	-0.919728219509125	-3.45069003105164	0.210815846920013	0.387538969516754	0.000743348035030067
0.935610711574554	-0.917430937290192	-3.45602369308472	0.211038202047348	0.387565135955811	0.000817516644019634
0.926120817661285	-0.911488056182861	-3.46212482452393	0.211357802152634	0.387626260519028	0.000746436475310475
0.920819282531738	-0.906899452209473	-3.46011781692505	0.211437612771988	0.387530744075775	0.000715211092028767
0.915543615818024	-0.897195875644684	-3.45786094665527	0.211817115545273	0.387359291315079	0.000659897865261883
0.913859486579895	-0.893950462341309	-3.45619821548462	0.212016060948372	0.387253791093826	0.000628895766567439
0.923510432243347	-0.88990980386734	-3.44935083389282	0.211987897753716	0.387083232402802	0.000457384157925844
0.915263295173645	-0.890395820140839	-3.44887900352478	0.212161928415298	0.387239575386047	0.000491967250127345
0.923703134059906	-0.887438416481018	-3.4501965045929	0.212163150310516	0.387051641941071	0.000457410962553695
0.925119042396545	-0.889881551265717	-3.44728589057922	0.21226441860199	0.387106269598007	0.000433284236351028
0.937559723854065	-0.891053140163422	-3.44658589363098	0.212129220366478	0.38714799284935	0.000328930822433904
0.937321245670319	-0.896879494190216	-3.4476170539856	0.212054029107094	0.387297838926315	0.000373199378373101
0.934373199939728	-0.895844459533691	-3.44877934455872	0.212210029363632	0.38736480474472	0.000379163451725617
0.931646823883057	-0.903652489185333	-3.45891499519348	0.212152287364006	0.38760033249855	0.000442130636656657
0.923465728759766	-0.907752394676209	-3.46146845817566	0.212343767285347	0.387778341770172	0.00058183103101328
0.922414481639862	-0.908030927181244	-3.46194124221802	0.212457805871964	0.38789290189743	0.00059247511671856
0.910815119743347	-0.908900797367096	-3.46418118476868	0.212797731161118	0.387944728136063	0.000767825928051025
0.89692896604538	-0.90478903055191	-3.46697402000427	0.213137373328209	0.388083755970001	0.000876924546901137
0.899196922779083	-0.900813281536102	-3.4666154384613	0.213404834270477	0.388132393360138	0.000906746077816933
0.895529627799988	-0.898783802986145	-3.46596598625183	0.21367110311985	0.388085812330246	0.000918234523851424
0.904406249523163	-0.887174069881439	-3.46176338195801	0.213765069842339	0.387877643108368	0.000873999262694269
0.915958881378174	-0.887092590332031	-3.46307611465454	0.213759630918503	0.387890458106995	0.000803136383183301
0.91034334897995	-0.888238251209259	-3.46078419685364	0.213935643434525	0.3879055082798	0.000794021761976182
0.918528020381927	-0.894084274768829	-3.46142339706421	0.213938787579536	0.388009369373322	0.000790267018601298
0.929590046405792	-0.903978824615479	-3.46349740028381	0.213841006159782	0.388232201337814	0.000727667997125536
0.926537275314331	-0.905492782592773	-3.46900200843811	0.213970556855202	0.388405680656433	0.000782507937401533
0.926077425479889	-0.902667343616486	-3.46999454498291	0.214144945144653	0.388418614864349	0.000825309834908694
0.92306262254715	-0.914817333221436	-3.47818350791931	0.21424600481987	0.38876685500145	0.000933836621697992
0.908334136009216	-0.9134401679039	-3.48400187492371	0.214583501219749	0.38896432518959	0.00112947297748178
0.906443536281586	-0.913374602794647	-3.48681139945984	0.214785605669022	0.389089584350586	0.00120768393389881
0.906606435775757	-0.914257884025574	-3.48712158203125	0.214941471815109	0.389208108186722	0.00121091806795448
0.911140918731689	-0.917901337146759	-3.48572874069214	0.215062707662582	0.389211595058441	0.00120633118785918
0.916226387023926	-0.919596076011658	-3.49118185043335	0.215133100748062	0.38926237821579	0.00119874952360988
0.914120435714722	-0.919180393218994	-3.48820972442627	0.21528548002243	0.389342606067657	0.00125424202997237
0.90515011548996	-0.914712309837341	-3.49330186843872	0.21571683883667	0.389412999153137	0.00136826059315354
0.905874192714691	-0.915645122528076	-3.49529671669006	0.215915754437447	0.38947269320488	0.00143672642298043
0.914243936538696	-0.919957041740417	-3.49506783485413	0.215823367238045	0.389563620090485	0.00140135397668928
0.924285531044006	-0.924262940883636	-3.48935866355896	0.215844497084618	0.389505356550217	0.0014218456344679
0.917375445365906	-0.923670589923859	-3.49871015548706	0.216094523668289	0.389683574438095	0.00154702959116548
0.905041873455048	-0.915959656238556	-3.49650716781616	0.216570392251015	0.389686197042465	0.00172828754875809
0.904615581035614	-0.917575716972351	-3.49926090240479	0.21672149002552	0.38962721824646	0.00183296692557633
0.908803164958954	-0.921608030796051	-3.49792861938477	0.216714680194855	0.389780580997467	0.00183436216320843
0.906966269016266	-0.915310800075531	-3.49859523773193	0.217031687498093	0.389708518981934	0.00194069196004421
0.908752799034119	-0.917111217975616	-3.50736045837402	0.217146411538124	0.389750689268112	0.00201289099641144
0.91374409198761	-0.921693742275238	-3.50528359413147	0.217073351144791	0.389792382717133	0.00206839758902788
0.906274795532227	-0.916301369667053	-3.4993109703064	0.217467665672302	0.389652669429779	0.00216830358840525
0.907187104225159	-0.908447206020355	-3.49814605712891	0.217731833457947	0.38941952586174	0.00223820097744465
0.910828292369843	-0.908126175403595	-3.50036668777466	0.21780851483345	0.389406085014343	0.00227282871492207
0.911269783973694	-0.906842947006226	-3.50254726409912	0.217911124229431	0.389306604862213	0.00234824023209512
0.915619373321533	-0.90454375743866	-3.49248433113098	0.218048334121704	0.38909587264061	0.00238927640020847
0.911466836929321	-0.90976870059967	-3.49719452857971	0.218180552124977	0.389187693595886	0.00251422426663339
0.915738761425018	-0.906234741210938	-3.49852848052979	0.218165591359138	0.389076232910156	0.00257647153921425
0.914826214313507	-0.907925844192505	-3.4949426651001	0.218212530016899	0.389068245887756	0.00270428857766092
0.926990389823914	-0.907216012477875	-3.49367690086365	0.218228757381439	0.388718336820602	0.00272643566131592
0.932137250900269	-0.906268179416656	-3.49460649490356	0.218271926045418	0.388666123151779	0.00277605373412371
0.933809697628021	-0.903549909591675	-3.49291229248047	0.21829941868782	0.388566702604294	0.00285077397711575
0.940200507640839	-0.907329916954041	-3.48976492881775	0.21824124455452	0.388401120901108	0.00297521660104394
0.94441694021225	-0.910155832767487	-3.48757481575012	0.218221724033356	0.388317108154297	0.0030219207983464
0.94080376625061	-0.90649026632309	-3.48938059806824	0.21836356818676	0.388201266527176	0.0030718338675797
0.933596909046173	-0.907154083251953	-3.49284362792969	0.218486428260803	0.388175576925278	0.0032082621473819
0.939454138278961	-0.908051133155823	-3.4830424785614	0.218466073274612	0.387862890958786	0.00325963576324284
0.935733318328857	-0.913848459720612	-3.49507355690002	0.218615859746933	0.388001918792725	0.00335036008618772
0.938473880290985	-0.909520924091339	-3.49279522895813	0.218564331531525	0.387715280056	0.00338894920423627
0.944128394126892	-0.912227094173431	-3.48171067237854	0.218544885516167	0.3875592648983	0.00339038204401731
0.941401183605194	-0.910202026367188	-3.48507189750671	0.218616157770157	0.387521147727966	0.00349239935167134
0.949456751346588	-0.912321388721466	-3.48467397689819	0.218510538339615	0.38735556602478	0.00347971613518894
0.949397802352905	-0.914061069488525	-3.48600625991821	0.218596249818802	0.387275338172913	0.00348493317142129
0.94977879524231	-0.914984166622162	-3.4810791015625	0.218582451343536	0.387187987565994	0.00348503491841257
0.958197832107544	-0.917250394821167	-3.48262572288513	0.21849662065506	0.387098044157028	0.0034628591965884
0.968392491340637	-0.922024786472321	-3.48116755485535	0.218316376209259	0.38701269030571	0.00336379674263299
0.970362484455109	-0.930103361606598	-3.47949171066284	0.218236938118935	0.387108623981476	0.00334732490591705
0.975919604301453	-0.936313450336456	-3.48758435249329	0.218160375952721	0.387142091989517	0.00329181156121194
0.97654527425766	-0.94333553314209	-3.48777174949646	0.218160554766655	0.38718718290329	0.00321635976433754
0.98244708776474	-0.943391084671021	-3.48596453666687	0.218204632401466	0.387022018432617	0.00324099650606513
0.979964077472687	-0.950852811336517	-3.4892430305481	0.21819743514061	0.387148439884186	0.00320146279409528
0.984290063381195	-0.949926376342773	-3.48451209068298	0.218207284808159	0.38698998093605	0.00313887163065374
0.987062454223633	-0.94528329372406	-3.48510885238647	0.218327045440674	0.386748790740967	0.00304654403589666
0.992272973060608	-0.950843155384064	-3.48081207275391	0.218324169516563	0.38680511713028	0.00302894460037351
0.992147326469421	-0.952941000461578	-3.48330950737	0.218359187245369	0.386637955904007	0.00293312175199389
0.993965744972229	-0.957560658454895	-3.48372077941895	0.218362659215927	0.38672724366188	0.00288832886144519
0.995800495147705	-0.961179375648499	-3.49282002449036	0.218390807509422	0.386672824621201	0.0027970161754638
0.988760769367218	-0.96850597858429	-3.49341011047363	0.218373760581017	0.386888533830643	0.00278438138775527
0.98679518699646	-0.967178344726563	-3.48383212089539	0.218506932258606	0.386770725250244	0.00268027884885669
0.983142793178558	-0.97503000497818	-3.4919216632843	0.218575358390808	0.386753648519516	0.00261064805090427
0.991492033004761	-0.974754393100739	-3.49155378341675	0.218517854809761	0.386652618646622	0.0024645091034472
0.989665031433105	-0.976623952388763	-3.4899582862854	0.218529507517815	0.386585682630539	0.00234252889640629
0.992448925971985	-0.980449438095093	-3.49034976959229	0.218556106090546	0.386476069688797	0.00221254350617528
0.987500131130219	-0.978235840797424	-3.4895327091217	0.218762800097466	0.386381357908249	0.0021412018686533
0.990472376346588	-0.982126772403717	-3.49059295654297	0.218730494379997	0.386286854743958	0.0019496699096635
0.987370431423187	-0.978312134742737	-3.48647356033325	0.218838766217232	0.38603812456131	0.00178097246680409
0.991395056247711	-0.981017172336578	-3.48366022109985	0.218913793563843	0.385941863059998	0.00170772825367749
0.994894623756409	-0.97856992483139	-3.478276014328	0.218913599848747	0.385709464550018	0.00150038965512067
0.996624290943146	-0.980203449726105	-3.48065137863159	0.218938291072845	0.385475516319275	0.0013593629701063
1.00144839286804	-0.985048055648804	-3.47975993156433	0.21882401406765	0.385445982217789	0.00129951711278409
1.00410354137421	-0.987938046455383	-3.47661757469177	0.218880355358124	0.385265976190567	0.00112883374094963
1.01100647449493	-0.990763783454895	-3.47279834747314	0.218749895691872	0.385077238082886	0.00107789901085198
1.01706767082214	-0.987500965595245	-3.47000789642334	0.218744307756424	0.384804785251617	0.00089422520250082
1.02676820755005	-0.99379026889801	-3.47009491920471	0.218608230352402	0.38465628027916	0.000771006452850997
1.04252994060516	-0.99886155128479	-3.45983076095581	0.218386694788933	0.384517014026642	0.000566457805689424
1.04593169689178	-1.00175440311432	-3.46096611022949	0.218367069959641	0.38437357544899	0.000518867280334234
1.05122148990631	-1.00354492664337	-3.46159529685974	0.21830914914608	0.384239494800568	0.000371453643310815
1.04543721675873	-1.00444555282593	-3.46149468421936	0.218373998999596	0.384140282869339	0.000263515510596335
1.04753851890564	-1.00905513763428	-3.45792746543884	0.218363478779793	0.384010076522827	0.000178952992428094
1.05110383033752	-1.01063358783722	-3.46007299423218	0.218380734324455	0.383887737989426	4.84438060084358E-05
1.05834925174713	-1.01213502883911	-3.45521855354309	0.218232378363609	0.383752793073654	-2.75301827059593E-05
1.06369745731354	-1.01893103122711	-3.45420670509338	0.218141064047813	0.383626192808151	-0.000152553649968468
1.06888771057129	-1.01945245265961	-3.45345115661621	0.218114539980888	0.383577257394791	-0.000193488696822897
1.07122266292572	-1.02131700515747	-3.45376467704773	0.218116104602814	0.383440852165222	-0.000253873149631545
1.07341301441193	-1.02183437347412	-3.45250535011292	0.218091368675232	0.383371293544769	-0.000263747817371041
1.07396352291107	-1.02330553531647	-3.45163798332214	0.218087419867516	0.383213490247726	-0.00024794923956506
1.08042740821838	-1.02361726760864	-3.4491548538208	0.218077346682549	0.383114129304886	-0.000239631714066491
1.09082388877869	-1.03164100646973	-3.45467495918274	0.217772081494331	0.383187234401703	-0.000253894191700965
1.09325611591339	-1.0352258682251	-3.45246624946594	0.217712163925171	0.383124023675919	-0.000255925377132371
1.09629964828491	-1.03465521335602	-3.44969058036804	0.21776807308197	0.382899880409241	-0.0001459876075387
1.09610295295715	-1.03049111366272	-3.44984245300293	0.217870905995369	0.382815390825272	-0.000128331070300192
1.09947502613068	-1.03718745708466	-3.44746899604797	0.217720150947571	0.382812052965164	-0.000100494711659849
1.10356569290161	-1.03873801231384	-3.44622325897217	0.21760368347168	0.382801651954651	-1.64004395628581E-05
1.10988712310791	-1.0443286895752	-3.45203447341919	0.21751606464386	0.382793217897415	6.00183302594814E-05
1.1090943813324	-1.04427552223206	-3.4464807510376	0.217464759945869	0.382754653692245	1.66966347023845E-05
1.10977578163147	-1.04780387878418	-3.44949293136597	0.217418417334557	0.382748007774353	9.86740997177549E-05
1.11021184921265	-1.04912352561951	-3.45307397842407	0.21744292974472	0.382627695798874	0.000164880155352876
1.1086288690567	-1.05173969268799	-3.45190834999084	0.217487141489983	0.382686644792557	0.000209459671168588
1.09947264194489	-1.05009484291077	-3.45423054695129	0.217598006129265	0.382701903581619	0.00022850144887343
1.09152090549469	-1.04852521419525	-3.46065354347229	0.217809557914734	0.382644474506378	0.000313224736601114
1.08924782276154	-1.04057037830353	-3.4573061466217	0.218051210045815	0.382415980100632	0.000367076718248427
1.09350776672363	-1.03582036495209	-3.45475149154663	0.218183994293213	0.38218230009079	0.000426718121161684
1.09801650047302	-1.03156673908234	-3.44863843917847	0.218208879232407	0.381992638111115	0.000336944329319522
1.10942447185516	-1.02961134910583	-3.44724225997925	0.218095883727074	0.381921648979187	0.000342891027685255
1.11671853065491	-1.03157794475555	-3.44409775733948	0.217996224761009	0.381881147623062	0.000280877953628078
1.1310361623764	-1.0421826839447	-3.44358086585999	0.217564180493355	0.382034689188004	0.000213380553759634
1.12842786312103	-1.0522837638855	-3.45093393325806	0.217539414763451	0.38228040933609	0.000268022093223408
1.13025832176208	-1.05531525611877	-3.45276880264282	0.217494323849678	0.382328569889069	0.000279191270237789
1.12433266639709	-1.05853998661041	-3.45884418487549	0.217594400048256	0.382503151893616	0.000315647484967485
1.11626291275024	-1.05514585971832	-3.45440554618835	0.217787280678749	0.382545083761215	0.000356917560566217
1.10799777507782	-1.05354106426239	-3.45607542991638	0.21808348596096	0.382541328668594	0.00035452377051115
1.10651445388794	-1.04973638057709	-3.45566391944885	0.218244656920433	0.382576495409012	0.00031320916605182
1.1113201379776	-1.04671859741211	-3.45712089538574	0.218286842107773	0.382511526346207	0.000308182876324281
1.11626744270325	-1.04248118400574	-3.45287704467773	0.218249261379242	0.382466852664948	0.000204115887754597
1.12622320652008	-1.0412962436676	-3.4507851600647	0.218302801251411	0.382447749376297	0.000163221615366638
1.13910531997681	-1.0413271188736	-3.44765591621399	0.218058347702026	0.382420420646667	7.49931059544906E-05
1.14537048339844	-1.05034506320953	-3.44602966308594	0.217956259846687	0.382538914680481	3.27285379171371E-05
1.1544075012207	-1.05062401294708	-3.45672178268433	0.217805683612823	0.382743239402771	8.25741494736576E-07
1.15208423137665	-1.0660502910614	-3.45588946342468	0.217558994889259	0.383035659790039	4.04282473027706E-05
1.14858949184418	-1.06645774841309	-3.45665740966797	0.217701092362404	0.383208423852921	0.000138636809424497
1.14054524898529	-1.06780457496643	-3.46674346923828	0.217767030000687	0.383363753557205	0.000199749687453732
1.14037668704987	-1.06631636619568	-3.46537566184998	0.217877626419067	0.383504122495651	0.000172100699273869
1.13183403015137	-1.05310583114624	-3.45932054519653	0.218259826302528	0.383398979902267	0.00025062431814149
1.13514924049377	-1.04462230205536	-3.45924949645996	0.218372717499733	0.38323450088501	0.000223641211050563
1.14284348487854	-1.04478478431702	-3.45260262489319	0.21831288933754	0.38318282365799	0.000111433990241494
1.15153062343597	-1.04711639881134	-3.448979139328	0.218189358711243	0.383154630661011	8.37584084365517E-05
1.15984308719635	-1.04827177524567	-3.45337200164795	0.218138813972473	0.383213609457016	2.65346134256106E-05
1.17119061946869	-1.05242908000946	-3.45038485527039	0.21790823340416	0.383291512727737	-8.45641334308311E-05
1.17657327651978	-1.06226921081543	-3.45575046539307	0.217691138386726	0.383521527051926	-0.000189004043932073
1.17843699455261	-1.06893885135651	-3.46295857429504	0.217524513602257	0.383720546960831	-0.000180045695742592
1.18091142177582	-1.06647896766663	-3.46146559715271	0.217606335878372	0.383743345737457	-0.000239923596382141
1.18273961544037	-1.07167327404022	-3.46165537834167	0.217496931552887	0.383899539709091	-0.000201570874196477
1.17976236343384	-1.07411420345306	-3.4736487865448	0.217465922236443	0.384075075387955	-0.000154690234921873
1.17831134796143	-1.07635080814362	-3.46928381919861	0.21750907599926	0.384127914905548	-0.000110792207124177
1.17630112171173	-1.07444202899933	-3.46924161911011	0.217517539858818	0.384145259857178	-6.93957990733907E-05
1.17089903354645	-1.07151782512665	-3.47087240219116	0.217670276761055	0.38425475358963	6.3535597291775E-05
1.16339063644409	-1.06263136863708	-3.47354054450989	0.217915952205658	0.384174525737762	0.0002067920868285
1.16204965114594	-1.0587397813797	-3.46818351745605	0.217944741249084	0.384116679430008	0.000281914428342134
1.16560208797455	-1.05551624298096	-3.46594643592834	0.218011245131493	0.383932262659073	0.000345967506291345
1.16929113864899	-1.05228793621063	-3.4653627872467	0.21799772977829	0.383828908205032	0.000389502907637507
1.17645013332367	-1.04573285579681	-3.46335029602051	0.217973694205284	0.383697986602783	0.000463454693090171
1.17977094650269	-1.04770576953888	-3.4586226940155	0.217871129512787	0.383641839027405	0.000597814912907779
1.18146622180939	-1.04667341709137	-3.45613312721252	0.217865213751793	0.383575588464737	0.00074338325066492
1.19044244289398	-1.0462452173233	-3.4551055431366	0.217724770307541	0.38349574804306	0.000902356870938092
1.20376133918762	-1.05215883255005	-3.45471382141113	0.217500358819962	0.383531749248505	0.000948800297919661
1.20801186561584	-1.05298566818237	-3.45995712280273	0.217430889606476	0.383477747440338	0.00103082635905594
1.2066456079483	-1.05257320404053	-3.45956683158875	0.217376619577408	0.383459061384201	0.00112643907777965
1.21104431152344	-1.05766808986664	-3.45604085922241	0.217200055718422	0.383575111627579	0.00121526222210377
1.20763540267944	-1.06178522109985	-3.45475029945374	0.217108279466629	0.383678585290909	0.00121998344548047
1.20611655712128	-1.06270408630371	-3.4623966217041	0.217162102460861	0.383713036775589	0.00126775016542524
1.20575153827667	-1.06127214431763	-3.45680236816406	0.21710941195488	0.383667886257172	0.001278993091546
1.202481508255	-1.05937135219574	-3.45985889434814	0.217142656445503	0.383645415306091	0.00124584301374853
1.19803750514984	-1.05814182758331	-3.45503282546997	0.217095747590065	0.383752375841141	0.00126234581694007
1.19114482402802	-1.0579434633255	-3.470299243927	0.217121377587318	0.383829027414322	0.00130335008725524
1.19480514526367	-1.05871438980103	-3.46342706680298	0.21713399887085	0.38383275270462	0.00136373855639249
1.1974949836731	-1.05728018283844	-3.4657871723175	0.217051342129707	0.383925437927246	0.00133855466265231
1.19266712665558	-1.05616736412048	-3.46753406524658	0.217127203941345	0.38399550318718	0.00148374703712761
1.18859779834747	-1.0523761510849	-3.47088694572449	0.217156454920769	0.384002476930618	0.00156684417743236
1.18177807331085	-1.04574859142303	-3.4707202911377	0.217341631650925	0.384149998426437	0.00165396672673523
1.17364811897278	-1.03502297401428	-3.47020840644836	0.217551559209824	0.384078949689865	0.00176536489743739
1.17272090911865	-1.03712272644043	-3.47299456596375	0.217404961585999	0.384272456169128	0.00176308245863765
1.17375004291534	-1.03495848178864	-3.47074818611145	0.217395380139351	0.384312361478806	0.0018783068517223
1.17512321472168	-1.03047025203705	-3.47606873512268	0.217462867498398	0.384330004453659	0.00202180235646665
1.17687785625458	-1.03003871440887	-3.47166967391968	0.217403098940849	0.384419947862625	0.00208768015727401
1.17307269573212	-1.0246045589447	-3.46933269500732	0.217401266098022	0.384530365467072	0.00226347101852298
1.17202138900757	-1.02175009250641	-3.4761381149292	0.217325881123543	0.384687751531601	0.00242167268879712
1.17126715183258	-1.02155947685242	-3.47668433189392	0.217373982071877	0.384656101465225	0.0025298974942416
1.1731915473938	-1.01610732078552	-3.47384786605835	0.217376187443733	0.384670346975327	0.00267202057875693
1.17132496833801	-1.01264345645905	-3.48071956634521	0.217481762170792	0.384697467088699	0.00274769845418632
1.17165780067444	-1.01125502586365	-3.47834229469299	0.217373326420784	0.384801387786865	0.0028696795925498
1.17089641094208	-1.0049284696579	-3.4735631942749	0.217354014515877	0.384805202484131	0.0029942630790174
1.17147850990295	-0.998423755168915	-3.47072911262512	0.217343717813492	0.384879440069199	0.0031175974290818
1.16745841503143	-1.00091016292572	-3.47338128089905	0.217219203710556	0.384971648454666	0.00321169383823872
1.17269003391266	-0.995810091495514	-3.47415804862976	0.217397123575211	0.38494399189949	0.00318901427090168
1.17867386341095	-0.993677318096161	-3.47205781936646	0.21725045144558	0.384914815425873	0.00315749738365412
1.17754697799683	-0.987383842468262	-3.47140049934387	0.217162579298019	0.385028630495071	0.00317106884904206
1.17612361907959	-0.987005949020386	-3.47478675842285	0.217171341180801	0.38506144285202	0.0031903029885143
1.17960596084595	-0.986492931842804	-3.4675304889679	0.21708008646965	0.385133355855942	0.00314705981872976
1.18684864044189	-0.983987390995026	-3.46836495399475	0.217031329870224	0.385211944580078	0.00306364777497947
1.17868781089783	-0.983392536640167	-3.47067308425903	0.21698585152626	0.385370939970016	0.00313675752840936
1.18384873867035	-0.984579026699066	-3.47119116783142	0.216924011707306	0.38544762134552	0.00305076292715967
1.18981444835663	-0.983590424060822	-3.47170639038086	0.216785207390785	0.385516375303268	0.00295485462993383
1.19702088832855	-0.986357808113098	-3.47263336181641	0.216640576720238	0.385700166225433	0.00298285949975252
1.20162391662598	-0.994872152805328	-3.47338175773621	0.216419726610184	0.385905295610428	0.0029893652535975
1.20275354385376	-0.994596064090729	-3.47205114364624	0.216414004564285	0.386014312505722	0.00302343885414302
1.20271980762482	-0.99783456325531	-3.47107672691345	0.216407433152199	0.386178374290466	0.0030451980419457
1.20148956775665	-0.996402382850647	-3.47455763816834	0.216378554701805	0.386351376771927	0.00313069857656956
1.19489455223083	-1.00190126895905	-3.47946572303772	0.216408237814903	0.386692106723785	0.0033015941735357
1.19278311729431	-1.00213599205017	-3.48918032646179	0.21643528342247	0.386797398328781	0.0033799686934799
1.19280529022217	-1.00244855880737	-3.48255515098572	0.216510057449341	0.386918395757675	0.0035759371239692
1.19281768798828	-0.999155163764954	-3.48489046096802	0.216515183448792	0.387051522731781	0.0036206163931638
1.20534515380859	-0.99468731880188	-3.48096013069153	0.216482818126678	0.386994272470474	0.00369904958643019
1.20160138607025	-0.994646072387695	-3.48448514938354	0.216570168733597	0.387084811925888	0.00379545520991087
1.20347845554352	-0.992803514003754	-3.48998427391052	0.216667830944061	0.387222170829773	0.00393848121166229
1.19788074493408	-0.995273888111115	-3.4869236946106	0.2166957706213	0.387423932552338	0.00405352842062712
1.20395636558533	-0.99090564250946	-3.48810338973999	0.216710761189461	0.387459516525269	0.00409979093819857
1.20675098896027	-0.988285422325134	-3.48508262634277	0.216754212975502	0.387552112340927	0.00420581270009279
1.2089866399765	-0.982560276985168	-3.48546814918518	0.216898277401924	0.387483298778534	0.00428219465538859
1.20445108413696	-0.98742812871933	-3.4904191493988	0.216884791851044	0.387786865234375	0.00442796666175127
1.20898044109344	-0.984116792678833	-3.49140214920044	0.216977745294571	0.387747645378113	0.00449182093143463
1.2076278924942	-0.983128726482391	-3.49171304702759	0.217040657997131	0.387976557016373	0.00459330063313246
1.20580923557281	-0.983013093471527	-3.49324369430542	0.217044547200203	0.388157457113266	0.00469603296369314
1.2003927230835	-0.979755103588104	-3.49838423728943	0.217178240418434	0.388291835784912	0.00491961371153593
1.19894433021545	-0.981962740421295	-3.49547052383423	0.217260092496872	0.388530552387238	0.00500195985659957
1.20138490200043	-0.980286002159119	-3.50291895866394	0.217222079634666	0.388624876737595	0.00504416646435857
1.19674336910248	-0.978919684886932	-3.50745797157288	0.217319428920746	0.388848066329956	0.00517974933609366
1.19255065917969	-0.979365110397339	-3.5069055557251	0.217403620481491	0.389010310173035	0.0052582654170692
1.18582212924957	-0.977327048778534	-3.50561380386353	0.2176124304533	0.389159798622131	0.00534236943349242
1.18791234493256	-0.976154804229736	-3.50859355926514	0.217571437358856	0.389265805482864	0.00535035924986005
1.18752145767212	-0.974438071250916	-3.50744581222534	0.217521101236343	0.389528810977936	0.00535897258669138
1.18731045722961	-0.972486197948456	-3.50288987159729	0.217604100704193	0.389596611261368	0.00531173916533589
1.18233799934387	-0.972366809844971	-3.5074028968811	0.217642441391945	0.389717161655426	0.00524964230135083
1.18973815441132	-0.976883769035339	-3.50804710388184	0.21752555668354	0.389713048934937	0.00518801575526595
1.19087302684784	-0.984876215457916	-3.50502681732178	0.217302665114403	0.389742374420166	0.00494954735040665
1.19460356235504	-0.992609322071075	-3.50294375419617	0.217065930366516	0.389695376157761	0.00434199953451753
1.19675862789154	-0.996327817440033	-3.50497603416443	0.216973960399628	0.389624983072281	0.00417575426399708
1.19184148311615	-0.992891848087311	-3.50776290893555	0.216881826519966	0.389656364917755	0.00460883462801576
1.19006013870239	-0.984065651893616	-3.49899077415466	0.216959074139595	0.389710903167725	0.00527089647948742
1.19266498088837	-0.976900577545166	-3.50102090835571	0.216795891523361	0.38982418179512	0.00587051548063755
1.19285786151886	-0.960192561149597	-3.5064070224762	0.216692253947258	0.389940679073334	0.00650193868204951
1.19060814380646	-0.953657746315002	-3.50269651412964	0.21666519343853	0.390030950307846	0.00710665807127953
1.1845018863678	-0.942601144313812	-3.50635528564453	0.216703593730927	0.390202939510345	0.00769145553931594
1.18139886856079	-0.934422433376312	-3.51096439361572	0.216770902276039	0.390301823616028	0.00822382979094982
1.18200421333313	-0.929237425327301	-3.51336812973022	0.216674521565437	0.390482008457184	0.00851224083453417
1.17685794830322	-0.923881113529205	-3.51004886627197	0.216765478253365	0.390575796365738	0.00883673783391714
1.18535959720612	-0.919622540473938	-3.50911569595337	0.216555774211884	0.390802592039108	0.0090469466522336
1.19479930400848	-0.91676276922226	-3.51148962974548	0.216451749205589	0.390780448913574	0.00910737179219723
1.18491756916046	-0.918948948383331	-3.51216197013855	0.216421902179718	0.391039848327637	0.00922561064362526
1.18969631195068	-0.912945508956909	-3.51495790481567	0.216407939791679	0.39122074842453	0.00914290733635426
1.1801335811615	-0.913203597068787	-3.52351760864258	0.21645113825798	0.391605943441391	0.00917722098529339
1.16624689102173	-0.912264347076416	-3.5216224193573	0.216554567217827	0.391973733901978	0.00920161604881287
1.17046630382538	-0.911590039730072	-3.52524328231812	0.216455966234207	0.392171680927277	0.00900351349264383
1.17179656028748	-0.912351071834564	-3.52853560447693	0.216437995433807	0.392464220523834	0.0087153622880578
1.15963959693909	-0.907197654247284	-3.5335795879364	0.216612547636032	0.392738997936249	0.00863480009138584
1.15019249916077	-0.905638754367828	-3.53021216392517	0.216704353690147	0.392951518297195	0.00837086234241724
1.15725827217102	-0.911596715450287	-3.52905821800232	0.216594263911247	0.393290460109711	0.00813743192702532
1.15711796283722	-0.910478055477142	-3.53954911231995	0.216422960162163	0.393525779247284	0.00782259926199913
1.15805232524872	-0.910960018634796	-3.54343581199646	0.216334998607635	0.393766105175018	0.00770001532509923
1.1704695224762	-0.917008578777313	-3.53952050209045	0.216036334633827	0.393985897302628	0.00739767774939537
1.16827273368835	-0.915827453136444	-3.54183626174927	0.216078773140907	0.394224017858505	0.00741561036556959
1.17083835601807	-0.912140130996704	-3.5411376953125	0.216047763824463	0.394441336393356	0.00748812220990658
1.15814554691315	-0.91588693857193	-3.54626321792603	0.216077074408531	0.394677937030792	0.00745885958895087
1.1624128818512	-0.916308462619781	-3.54313182830811	0.215997815132141	0.394820839166641	0.00736316246911883
1.16313982009888	-0.912601470947266	-3.54637050628662	0.215934306383133	0.394948780536652	0.0073357205837965
1.16637825965881	-0.909131169319153	-3.54669952392578	0.215773269534111	0.395182102918625	0.00735387904569507
1.17634463310242	-0.908402323722839	-3.54480314254761	0.215690553188324	0.395174831151962	0.00739697087556124
1.17719340324402	-0.899194180965424	-3.54040861129761	0.21573169529438	0.395186543464661	0.00748409843072295
1.17812168598175	-0.891354501247406	-3.54189682006836	0.215686425566673	0.395172566175461	0.00758347054943442
1.17926692962646	-0.8888059258461	-3.54239702224731	0.215707629919052	0.39533406496048	0.0075629148632288
1.17640745639801	-0.889766275882721	-3.54175400733948	0.21562671661377	0.395476847887039	0.00761346286162734
1.17598557472229	-0.897611379623413	-3.54311990737915	0.215371638536453	0.395847380161285	0.00771793024614453
1.16510808467865	-0.897961020469666	-3.55386066436768	0.215382277965546	0.396213114261627	0.00785286072641611
1.15648245811462	-0.897708654403687	-3.55291819572449	0.215442046523094	0.396420240402222	0.00801173970103264
1.15623092651367	-0.896135807037354	-3.55455565452576	0.215462476015091	0.396686106920242	0.00823586527258158
1.16264116764069	-0.891552925109863	-3.5602912902832	0.215281993150711	0.396884679794312	0.00825078971683979
1.17920303344727	-0.887282729148865	-3.55517244338989	0.215365946292877	0.396772593259811	0.00787425506860018
1.17789542675018	-0.881616711616516	-3.5540075302124	0.215688705444336	0.396693676710129	0.00756549974903464
1.17090094089508	-0.876987338066101	-3.55190849304199	0.215957269072533	0.3966244161129	0.00737148430198431
1.15982627868652	-0.87242865562439	-3.55692028999329	0.216220289468765	0.396619260311127	0.00708282832056284
1.14686632156372	-0.874769687652588	-3.56443095207214	0.216351374983788	0.396972298622131	0.00709776906296611
1.14679670333862	-0.878631353378296	-3.57591938972473	0.216269314289093	0.397357553243637	0.00749346753582358
1.15906774997711	-0.884522974491119	-3.57377362251282	0.215889975428581	0.397863209247589	0.00806943699717522
1.17666721343994	-0.890145421028137	-3.56971001625061	0.215482652187347	0.39807191491127	0.00838754046708345
1.19119930267334	-0.882958173751831	-3.56679081916809	0.215462267398834	0.397975623607636	0.00858779903501272
1.19268369674683	-0.866294860839844	-3.56826305389404	0.215539574623108	0.398187637329102	0.00870952382683754
1.19464552402496	-0.867616474628448	-3.56363201141357	0.215483665466309	0.398475706577301	0.00874160602688789
1.19214022159576	-0.867111623287201	-3.56611132621765	0.215462908148766	0.398902624845505	0.00871567893773317
1.1916708946228	-0.870594143867493	-3.5641553401947	0.215317666530609	0.399323105812073	0.00852410960942507
1.19424402713776	-0.875675320625305	-3.5730254650116	0.215158134698868	0.399820685386658	0.00822271779179573
1.20009505748749	-0.88066041469574	-3.57660937309265	0.215021342039108	0.400247246026993	0.00776354782283306
1.1910572052002	-0.877251803874969	-3.57891750335693	0.215041667222977	0.400631308555603	0.00736377714201808
1.17514026165009	-0.879071772098541	-3.58867764472961	0.215218588709831	0.401140540838242	0.00693289656192064
1.16837596893311	-0.888027608394623	-3.58942127227783	0.215184479951859	0.401684552431107	0.0065494030714035
1.16378784179688	-0.891774475574493	-3.60006427764893	0.21503484249115	0.40218648314476	0.0061416388489306
1.16641306877136	-0.896408557891846	-3.60520434379578	0.214881241321564	0.402551800012589	0.00577220879495144
1.16436052322388	-0.898307263851166	-3.60471963882446	0.214797511696815	0.402858465909958	0.00549775408580899
1.17003285884857	-0.906586289405823	-3.60941624641418	0.214470624923706	0.403339266777039	0.00532822031527758
1.18744564056396	-0.913431465625763	-3.61155939102173	0.214053481817245	0.403515994548798	0.00510978419333696
1.19405388832092	-0.910326838493347	-3.60709023475647	0.213916003704071	0.40373706817627	0.00508004240691662
1.19876289367676	-0.903227925300598	-3.61366510391235	0.213814407587051	0.403963953256607	0.00517589692026377
1.2008581161499	-0.884216666221619	-3.6040415763855	0.213975265622139	0.404013931751251	0.00573487021028996
1.18318784236908	-0.881169855594635	-3.60870027542114	0.2141432762146	0.404309421777725	0.00603498332202435
1.17198359966278	-0.885344862937927	-3.61022043228149	0.213991150259972	0.404388219118118	0.00606049923226237
1.16478192806244	-0.88780015707016	-3.61972999572754	0.213875070214272	0.405098587274551	0.00602891528978944
1.16454112529755	-0.892414391040802	-3.62894916534424	0.213509738445282	0.405561536550522	0.00579869048669934
1.16378903388977	-0.895294666290283	-3.62095046043396	0.213236853480339	0.405707776546478	0.00577628193423152
1.17298483848572	-0.889046669006348	-3.61739897727966	0.212890177965164	0.405775457620621	0.00564979109913111
1.17367136478424	-0.878120720386505	-3.61698532104492	0.212837353348732	0.40578430891037	0.00576194236055017
1.17065179347992	-0.871460616588593	-3.61935997009277	0.212710976600647	0.405828535556793	0.00588508090004325
1.15421521663666	-0.85745507478714	-3.61709451675415	0.212762802839279	0.405922263860703	0.00619168858975172
1.13583445549011	-0.848195970058441	-3.61859965324402	0.212862700223923	0.406046748161316	0.0065052630379796
1.13196587562561	-0.842092752456665	-3.61521029472351	0.212705820798874	0.40622153878212	0.00672889361158013
1.1219402551651	-0.843946039676666	-3.61903953552246	0.21246936917305	0.406461954116821	0.00709696672856808
1.11954295635223	-0.836500763893127	-3.6180408000946	0.212274223566055	0.406526803970337	0.0073155309073627
1.11993527412415	-0.835549354553223	-3.62551712989807	0.211846277117729	0.406734704971313	0.0075296675786376
1.11823153495789	-0.836479425430298	-3.62364482879639	0.211372256278992	0.406973272562027	0.00777830090373755
1.1322124004364	-0.833339810371399	-3.61853551864624	0.210916742682457	0.406945824623108	0.00781865138560534
1.13977444171906	-0.821079134941101	-3.61749219894409	0.210601314902306	0.406823039054871	0.00802698545157909
1.1373838186264	-0.805271744728088	-3.61669898033142	0.21061173081398	0.406670063734055	0.00820180121809244
1.12970972061157	-0.796768963336945	-3.61375188827515	0.210543796420097	0.40663668513298	0.00832764524966478
1.11589467525482	-0.786990702152252	-3.60898661613464	0.210539773106575	0.406756103038788	0.0085094291716814
1.10322821140289	-0.782648146152496	-3.61526679992676	0.21050962805748	0.406763523817062	0.00868996605277061
1.08566153049469	-0.78653746843338	-3.6180944442749	0.210278362035751	0.407156765460968	0.00887016486376524
1.08205902576447	-0.785196423530579	-3.6243302822113	0.209932282567024	0.407378703355789	0.00889797322452068
1.08105075359344	-0.786984324455261	-3.6228039264679	0.209694400429726	0.407495647668839	0.00904400926083326
1.09191584587097	-0.790672898292542	-3.62155151367188	0.209122285246849	0.407616466283798	0.00902020186185837
1.09242820739746	-0.787044882774353	-3.61496520042419	0.208898618817329	0.407547026872635	0.00906517263501883
1.09652972221375	-0.7814701795578	-3.61298704147339	0.208756268024445	0.407612204551697	0.00912453792989254
1.09728968143463	-0.771181344985962	-3.60901379585266	0.208574965596199	0.407484024763107	0.00909960456192493
1.09284579753876	-0.767840623855591	-3.60614776611328	0.208469524979591	0.407555639743805	0.00908178184181452
1.09364283084869	-0.755621612071991	-3.60752654075623	0.208646908402443	0.407451122999191	0.00915269553661346
1.09848606586456	-0.754508197307587	-3.6141574382782	0.208473905920982	0.407824903726578	0.00956015009433031
1.07703065872192	-0.764476358890533	-3.61286067962646	0.20847749710083	0.408118665218353	0.00932501815259457
1.0442281961441	-0.778442203998566	-3.61133623123169	0.208567142486572	0.408175498247147	0.00867209862917662
1.04981470108032	-0.767023861408234	-3.6151397228241	0.208600416779518	0.408558040857315	0.00787303689867258
1.06474137306213	-0.761904299259186	-3.61751341819763	0.208165481686592	0.409007459878922	0.00721888663247228
1.05852651596069	-0.765879333019257	-3.6193380355835	0.207878485321999	0.409297317266464	0.00710754049941897
1.05118143558502	-0.767751395702362	-3.62619090080261	0.207653433084488	0.409356445074081	0.00734475487843156
1.05083751678467	-0.756707549095154	-3.63057541847229	0.207522630691528	0.409512221813202	0.00763979088515043
1.05062663555145	-0.744451642036438	-3.61869025230408	0.207495346665382	0.409514129161835	0.0077143725939095
1.05087625980377	-0.738314032554626	-3.61181879043579	0.207423001527786	0.409430712461472	0.0077851228415966
1.04582381248474	-0.730263471603394	-3.61165809631348	0.20755909383297	0.409487456083298	0.00805675145238638
1.03998327255249	-0.719170570373535	-3.61231637001038	0.207609340548515	0.409581869840622	0.0084963021799922
1.01663553714752	-0.717099726200104	-3.61684608459473	0.207723140716553	0.409832835197449	0.00879307277500629
1.00551545619965	-0.710014045238495	-3.62272143363953	0.207570508122444	0.410108327865601	0.00888840015977621
1.00307989120483	-0.703416705131531	-3.62733912467957	0.207389876246452	0.41041362285614	0.00902700796723366
1.00347661972046	-0.709991037845612	-3.63084363937378	0.207077115774155	0.410799950361252	0.00911268312484026
1.0036027431488	-0.715774655342102	-3.62969255447388	0.206742599606514	0.410991340875626	0.00918225664645433
0.999781847000122	-0.709609389305115	-3.63283848762512	0.206743791699409	0.411155998706818	0.00925499759614468
1.00801980495453	-0.703929305076599	-3.63495898246765	0.206535115838051	0.411322146654129	0.00927484687417746
1.00325703620911	-0.697745740413666	-3.6404082775116	0.206456959247589	0.411542475223541	0.00931246858090162
1.00083637237549	-0.695138096809387	-3.63187050819397	0.206333741545677	0.411611706018448	0.00921177212148905
1.00035738945007	-0.690061211585999	-3.63318061828613	0.206295490264893	0.411881685256958	0.00919171422719955
1.00211107730865	-0.679522454738617	-3.6363422870636	0.206277087330818	0.411999076604843	0.00902796164155006
0.991247475147247	-0.66396027803421	-3.62969899177551	0.206491351127625	0.411997705698013	0.00894160103052855
0.980692982673645	-0.662120461463928	-3.62585091590881	0.20660762488842	0.412252515554428	0.00888774637132883
0.966211080551147	-0.654595732688904	-3.63726472854614	0.206786662340164	0.412630319595337	0.00884172692894936
0.965231537818909	-0.654544234275818	-3.63058614730835	0.206821471452713	0.412813186645508	0.00869553443044424
0.95575749874115	-0.658222615718842	-3.63555574417114	0.206884771585464	0.413235634565353	0.00865394808351994
0.949053347110748	-0.657725691795349	-3.64332914352417	0.206792950630188	0.413607954978943	0.00858561042696238
0.952863872051239	-0.665961146354675	-3.64808917045593	0.20664519071579	0.413991451263428	0.00848186761140823
0.971981644630432	-0.671772539615631	-3.65046763420105	0.206192329525948	0.414272099733353	0.00823920033872128
0.975930988788605	-0.66563618183136	-3.64972138404846	0.206159040331841	0.41425696015358	0.00809016637504101
0.969769239425659	-0.649831354618073	-3.64774322509766	0.20654433965683	0.414162516593933	0.0080513684079051
0.957438766956329	-0.644351899623871	-3.65126013755798	0.206704005599022	0.41440024971962	0.00816396065056324
0.958546042442322	-0.639985203742981	-3.65077018737793	0.206786930561066	0.414569228887558	0.0081501267850399
0.949488639831543	-0.643912553787231	-3.652667760849	0.206917375326157	0.414878129959106	0.0082312049344182
0.939889371395111	-0.646943211555481	-3.65457344055176	0.206888243556023	0.415240496397018	0.00836576521396637
0.943521022796631	-0.653960525989532	-3.66597986221313	0.206745877861977	0.415578007698059	0.00844994280487299
0.960784077644348	-0.659582912921906	-3.66084504127502	0.206406399607658	0.415835499763489	0.00846002623438835
0.968851625919342	-0.65372896194458	-3.65551090240479	0.206448167562485	0.415677785873413	0.00850177370011806
0.965779960155487	-0.650622963905334	-3.66289567947388	0.206515833735466	0.415745079517365	0.00863163080066442
0.968017160892487	-0.646437466144562	-3.65899753570557	0.206562370061874	0.415817111730576	0.00877377018332481
0.961650371551514	-0.635674953460693	-3.65827584266663	0.206869751214981	0.415752112865448	0.0089667858555913
0.950949966907501	-0.624469876289368	-3.657639503479	0.207298561930656	0.415673077106476	0.00930802710354328
0.93480908870697	-0.625932037830353	-3.6614682674408	0.207490727305412	0.415981709957123	0.00972705613821745
0.937289118766785	-0.628066062927246	-3.67197799682617	0.207478389143944	0.416191965341568	0.0100028980523348
0.94484406709671	-0.633985579013824	-3.66508793830872	0.207354053854942	0.416421830654144	0.0102629633620381
0.960253953933716	-0.63563746213913	-3.66814422607422	0.207168892025948	0.416330575942993	0.0104160346090794
0.965194523334503	-0.621018052101135	-3.66641855239868	0.207438319921494	0.416076093912125	0.010568905621767
0.959512054920197	-0.612080335617065	-3.65874338150024	0.207715079188347	0.415923446416855	0.010823292657733
0.947193205356598	-0.609897136688232	-3.66445827484131	0.208246037364006	0.416047960519791	0.0111115863546729
0.937829196453094	-0.605728626251221	-3.66568064689636	0.208465680480003	0.416256129741669	0.0114072104915977
0.938547611236572	-0.618316054344177	-3.67820525169373	0.208536326885223	0.416591554880142	0.0116578862071037
0.948788583278656	-0.625454425811768	-3.68164920806885	0.208338990807533	0.416895240545273	0.0118151837959886
0.960151493549347	-0.630293726921082	-3.68187022209167	0.208388611674309	0.416860729455948	0.0120767606422305
0.972030758857727	-0.619292378425598	-3.68081593513489	0.20867782831192	0.416749507188797	0.0123942047357559
0.969449520111084	-0.61064600944519	-3.67996096611023	0.208886280655861	0.41689133644104	0.012781803496182
0.962031662464142	-0.599264800548553	-3.67616677284241	0.209512338042259	0.416951805353165	0.0132321370765567
0.953465700149536	-0.597046792507172	-3.6808807849884	0.209978103637695	0.417122781276703	0.0136282304301858
0.941138982772827	-0.606901526451111	-3.68870830535889	0.210222169756889	0.417583256959915	0.0140359960496426
0.959089338779449	-0.616811513900757	-3.69547462463379	0.210183724761009	0.417860597372055	0.0142635852098465
0.971160709857941	-0.617106139659882	-3.69400405883789	0.21029594540596	0.417939215898514	0.014435819350183
0.988593399524689	-0.608261525630951	-3.69329690933228	0.210604518651962	0.417630285024643	0.0145502109080553
0.98133772611618	-0.597671627998352	-3.68849396705627	0.21114119887352	0.417547762393951	0.0149045307189226
0.965740442276001	-0.599021971225739	-3.69565463066101	0.211694151163101	0.41777777671814	0.0153198074549437
0.9642094373703	-0.601271510124207	-3.69853448867798	0.212007358670235	0.417941778898239	0.0157260186970234
0.972594022750854	-0.614709377288818	-3.70802474021912	0.211978659033775	0.418391942977905	0.0161648001521826
0.991086423397064	-0.619211673736572	-3.70388507843018	0.21186763048172	0.418449878692627	0.0164511669427156
0.996834993362427	-0.609384894371033	-3.6973249912262	0.212352931499481	0.418158352375031	0.0168012175709009
0.986174166202545	-0.59459388256073	-3.69976210594177	0.213085055351257	0.418080627918243	0.0171681940555573
0.973137855529785	-0.601932108402252	-3.71016120910645	0.213347300887108	0.418457061052322	0.0176246333867311
0.993009090423584	-0.619490802288055	-3.71423768997192	0.213202431797981	0.418646395206451	0.0178023781627417
1.00638616085052	-0.615095674991608	-3.71259593963623	0.213387668132782	0.418400645256042	0.0179486945271492
0.995798468589783	-0.603504300117493	-3.70456576347351	0.214125126600266	0.41808295249939	0.0182951521128416
0.982849657535553	-0.605239570140839	-3.72091102600098	0.214546784758568	0.418283343315125	0.018661480396986
0.99789023399353	-0.628940761089325	-3.72186827659607	0.214378625154495	0.418560117483139	0.0187718253582716
1.01338243484497	-0.630976855754852	-3.71575117111206	0.21442037820816	0.418376356363297	0.0188985578715801
1.02052283287048	-0.627968430519104	-3.71088981628418	0.214782074093819	0.418011009693146	0.019102843478322
1.0126656293869	-0.612109243869781	-3.71226644515991	0.215400531888008	0.417813688516617	0.0194455180317163
0.997424483299255	-0.616780817508698	-3.71722769737244	0.215862169861794	0.417976826429367	0.0198149979114532
1.01388561725616	-0.635803639888763	-3.72275447845459	0.215492069721222	0.418083846569061	0.0199985764920712
1.03384685516357	-0.625466167926788	-3.72030854225159	0.215686589479446	0.417652159929276	0.0201231297105551
1.02777647972107	-0.62003630399704	-3.70652890205383	0.216220885515213	0.417269557714462	0.0204524025321007
1.01212275028229	-0.617098033428192	-3.71652936935425	0.216609954833984	0.417225182056427	0.0208085607737303
1.01229500770569	-0.629956722259521	-3.71788835525513	0.216567233204842	0.417410790920258	0.021025151014328
1.02535581588745	-0.641090095043182	-3.71232438087463	0.216307520866394	0.417250722646713	0.0212007649242878
1.04281795024872	-0.643093645572662	-3.70795583724976	0.21629199385643	0.416870802640915	0.0213116873055696
1.03638017177582	-0.624707341194153	-3.69957137107849	0.216854199767113	0.416390419006348	0.0214748308062553
1.02406251430511	-0.62680983543396	-3.70382022857666	0.217254191637039	0.416257679462433	0.0217986796051264
1.02919113636017	-0.641541540622711	-3.71446800231934	0.216955170035362	0.416407227516174	0.0219717491418123
1.04737937450409	-0.650744080543518	-3.70898270606995	0.21685978770256	0.416141837835312	0.0221257582306862
1.0618302822113	-0.643584191799164	-3.70151376724243	0.216906145215034	0.415638327598572	0.0223045218735933
1.05040264129639	-0.632654845714569	-3.68613028526306	0.217446506023407	0.415085852146149	0.0225959178060293
1.04015576839447	-0.641079008579254	-3.69848990440369	0.217519238591194	0.41527184844017	0.0229396820068359
1.05529260635376	-0.660723567008972	-3.69663023948669	0.217068746685982	0.415176689624786	0.0231654737144709
1.07535362243652	-0.64790815114975	-3.69246435165405	0.217035010457039	0.414746820926666	0.0231726076453924
1.06609010696411	-0.635793924331665	-3.68524479866028	0.217618867754936	0.414433687925339	0.0234745275229216
1.05421590805054	-0.645029902458191	-3.69083571434021	0.217739909887314	0.414541393518448	0.023769510909915
1.06894290447235	-0.65989089012146	-3.69389772415161	0.217359468340874	0.414642304182053	0.0239052101969719
1.08993887901306	-0.66286301612854	-3.68581628799438	0.217099815607071	0.414474308490753	0.0239040497690439
1.09596967697144	-0.651410102844238	-3.68146204948425	0.217377498745918	0.413905024528503	0.0239526629447937
1.07905542850494	-0.644346177577972	-3.68608283996582	0.217730477452278	0.413896352052689	0.0241780299693346
1.08498585224152	-0.665369093418121	-3.69213080406189	0.217358306050301	0.414218783378601	0.0242829509079456
1.10917913913727	-0.667892217636108	-3.68336653709412	0.216943964362144	0.414041191339493	0.024251276627183
1.10866820812225	-0.656913995742798	-3.67666292190552	0.21719329059124	0.413679510354996	0.0243378952145576
1.08960497379303	-0.653738379478455	-3.68211698532104	0.217573285102844	0.41382023692131	0.0244982540607452
1.09555113315582	-0.669574677944183	-3.69062161445618	0.217236578464508	0.414034783840179	0.0246331356465817
1.11727738380432	-0.678380012512207	-3.6905722618103	0.216811746358871	0.414022862911224	0.0244983974844217
1.12644374370575	-0.66766744852066	-3.67750477790833	0.216839268803596	0.413500428199768	0.0245181396603584
1.11345899105072	-0.660386323928833	-3.67670464515686	0.217169195413589	0.413539469242096	0.024654146283865
1.10764253139496	-0.681073725223541	-3.68349838256836	0.216797098517418	0.413963168859482	0.0247050151228905
1.13179838657379	-0.689308524131775	-3.69118404388428	0.21629011631012	0.413782954216003	0.024550024420023
1.13661730289459	-0.671033442020416	-3.67496967315674	0.21652153134346	0.413354694843292	0.0245306398719549
1.12240970134735	-0.669474542140961	-3.67603206634521	0.216552123427391	0.413379102945328	0.02459173835814
1.11416983604431	-0.681333780288696	-3.68311882019043	0.216423287987709	0.413608461618423	0.0247025638818741
1.12351369857788	-0.690228879451752	-3.67955946922302	0.215923801064491	0.413701236248016	0.0246028229594231
1.14742207527161	-0.689830005168915	-3.67279171943665	0.215345785021782	0.413407891988754	0.0244563538581133
1.15532386302948	-0.68468701839447	-3.66968488693237	0.215216964483261	0.412990123033524	0.0243345759809017
1.13728129863739	-0.670407354831696	-3.66612243652344	0.215314462780952	0.412746399641037	0.0243802722543478
1.12633085250854	-0.677485942840576	-3.67023253440857	0.215263441205025	0.412696272134781	0.0244366377592087
1.13181436061859	-0.691705644130707	-3.66947650909424	0.214486941695213	0.412776738405228	0.0243572648614645
1.14816546440125	-0.696477949619293	-3.66446733474731	0.21392348408699	0.412520468235016	0.0241933912038803
1.15721726417542	-0.693421185016632	-3.64780735969543	0.213590577244759	0.412000238895416	0.0239893104881048
1.15233933925629	-0.685037970542908	-3.64862561225891	0.213443979620934	0.411441177129745	0.0238920021802187
1.14078736305237	-0.676318645477295	-3.64252996444702	0.21340137720108	0.411093652248383	0.0238244980573654
1.13565146923065	-0.677461445331573	-3.64017415046692	0.213023573160172	0.410829782485962	0.0237018615007401
1.12761187553406	-0.689171552658081	-3.64047884941101	0.212597846984863	0.410710632801056	0.0236131250858307
1.13476693630219	-0.702647149562836	-3.64206719398499	0.211978033185005	0.410524278879166	0.0233733020722866
1.13994872570038	-0.707277834415436	-3.63595581054688	0.211433991789818	0.410052299499512	0.0231599416583776
1.15698647499084	-0.71203225851059	-3.62174534797668	0.210749372839928	0.409460991621017	0.0227980073541403
1.15697193145752	-0.701312839984894	-3.60518264770508	0.210602104663849	0.408571571111679	0.0225349310785532
1.13951528072357	-0.698737144470215	-3.60615587234497	0.210578069090843	0.408056735992432	0.0223426204174757
1.13829696178436	-0.705251634120941	-3.60009980201721	0.210049986839294	0.407749831676483	0.0221432838588953
1.14396524429321	-0.727615773677826	-3.60358881950378	0.209226757287979	0.407511055469513	0.0218223351985216
1.16532635688782	-0.736298561096191	-3.59376573562622	0.208445280790329	0.406828820705414	0.0213140603154898
1.17243814468384	-0.735951066017151	-3.57895636558533	0.207977443933487	0.406134039163589	0.0210443921387196
1.17634797096252	-0.735272824764252	-3.57310175895691	0.207716733217239	0.405484884977341	0.0207339059561491
1.16124880313873	-0.732523798942566	-3.55926394462585	0.207680583000183	0.404957383871078	0.020603746175766
1.15230286121368	-0.737054407596588	-3.56266331672668	0.207500159740448	0.404548585414886	0.0203950665891171
1.15659308433533	-0.743113100528717	-3.5584135055542	0.20703387260437	0.404032766819	0.0200888086110353
1.15617001056671	-0.762416243553162	-3.55298328399658	0.206477746367455	0.403787016868591	0.019874282181263
1.17186224460602	-0.776009738445282	-3.54953217506409	0.205857545137405	0.403332144021988	0.0195216462016106
1.18758761882782	-0.783579647541046	-3.54514765739441	0.20524688065052	0.402734518051147	0.0191674642264843
1.20497512817383	-0.781218647956848	-3.53290247917175	0.204879716038704	0.401953935623169	0.0187844689935446
1.20933532714844	-0.78726851940155	-3.52362251281738	0.204676657915115	0.401390761137009	0.0185837056487799
1.21495342254639	-0.791483700275421	-3.51699066162109	0.204452633857727	0.400789141654968	0.018349464982748
1.20976114273071	-0.789567589759827	-3.51682376861572	0.204441502690315	0.400188535451889	0.0181907005608082
1.20176136493683	-0.798306286334991	-3.51327085494995	0.204383388161659	0.39993217587471	0.0180785674601793
1.20797836780548	-0.804061114788055	-3.50352597236633	0.204113721847534	0.399405360221863	0.0178822632879019
1.21277153491974	-0.815545797348022	-3.50714445114136	0.203934997320175	0.398999929428101	0.0177237987518311
1.21306920051575	-0.827169358730316	-3.50214910507202	0.203753411769867	0.39870473742485	0.0175419170409441
1.21826028823853	-0.842009902000427	-3.50485968589783	0.203371658921242	0.398510843515396	0.0173839125782251
1.23260200023651	-0.858660042285919	-3.5032045841217	0.20296710729599	0.3982173204422	0.0171990692615509
1.24189376831055	-0.868426859378815	-3.49278664588928	0.202782675623894	0.397879660129547	0.017035348340869
1.2450886964798	-0.876910924911499	-3.49989628791809	0.20266692340374	0.397480547428131	0.0168906822800636
1.25333082675934	-0.883651077747345	-3.49086093902588	0.202573001384735	0.397115796804428	0.0167447701096535
1.26367235183716	-0.894312679767609	-3.48620510101318	0.202404916286469	0.396767020225525	0.0166039913892746
1.28350603580475	-0.906651318073273	-3.48020935058594	0.202070638537407	0.396441251039505	0.0164726562798023
1.30268371105194	-0.904884517192841	-3.47425413131714	0.202026411890984	0.395850896835327	0.0163946151733398
1.30268967151642	-0.902150213718414	-3.46321272850037	0.202089041471481	0.395469695329666	0.0162931643426418
1.31052124500275	-0.913126945495605	-3.4627103805542	0.202015280723572	0.395188957452774	0.0162745453417301
1.31768345832825	-0.925779342651367	-3.46495342254639	0.201919496059418	0.395019978284836	0.0162248332053423
1.31931209564209	-0.925797879695892	-3.46447348594666	0.202059417963028	0.394812941551209	0.0160690285265446
1.31797897815704	-0.925470113754272	-3.46355104446411	0.20221646130085	0.394538372755051	0.0160877481102943
1.31380331516266	-0.928303301334381	-3.46216201782227	0.202336370944977	0.394325911998749	0.0162008889019489
1.31731259822845	-0.933176696300507	-3.4647912979126	0.202397227287292	0.394225239753723	0.016175901517272
1.31301188468933	-0.940663993358612	-3.46862602233887	0.202533602714539	0.394162863492966	0.0163086391985416
1.31349301338196	-0.953052878379822	-3.46964883804321	0.202365174889565	0.394236445426941	0.0163949877023697
1.31807255744934	-0.955671727657318	-3.47699856758118	0.202398687601089	0.39409801363945	0.0163902882486582
1.32528412342072	-0.967177629470825	-3.4724600315094	0.202330738306046	0.394005060195923	0.0164823718369007
1.3373007774353	-0.980313897132874	-3.46863555908203	0.202113568782806	0.393912255764008	0.01644366979599
1.34088504314423	-0.982574939727783	-3.47381520271301	0.202125623822212	0.393714219331741	0.01645353063941
1.33839654922485	-0.984630346298218	-3.47100353240967	0.202248811721802	0.393498420715332	0.0165375042706728
1.35168504714966	-0.991492211818695	-3.470059633255	0.202085331082344	0.39325624704361	0.0165817271918058
1.36509680747986	-0.997279286384583	-3.46841645240784	0.201789185404778	0.39313617348671	0.0165772810578346
1.37355816364288	-1.00170004367828	-3.46473526954651	0.201665595173836	0.392875045537949	0.0165971908718348
1.38049352169037	-1.00529062747955	-3.46218156814575	0.201645568013191	0.392544001340866	0.0166483167558908
1.38717949390411	-1.0077840089798	-3.45960903167725	0.20163457095623	0.392251253128052	0.0167248956859112
1.39444506168365	-1.01026678085327	-3.45769715309143	0.201525151729584	0.391977369785309	0.016725916415453
1.40266466140747	-1.00739371776581	-3.45042037963867	0.201579958200455	0.391573071479797	0.0167847331613302
1.40748345851898	-1.01006460189819	-3.44804692268372	0.201590523123741	0.391247063875198	0.0168695636093616
1.41108822822571	-1.01519370079041	-3.44338512420654	0.201467901468277	0.391068041324615	0.0169143993407488
1.41166424751282	-1.01328933238983	-3.44260549545288	0.201508030295372	0.39076355099678	0.0169598497450352
1.41030275821686	-1.00284612178802	-3.43723201751709	0.20174914598465	0.390312194824219	0.0170002318918705
1.40253782272339	-0.996875822544098	-3.43581914901733	0.201834172010422	0.390071034431458	0.0171946566551924
1.40111947059631	-0.991755664348602	-3.42946195602417	0.201732441782951	0.38982293009758	0.0175111889839172
1.41221022605896	-0.996774435043335	-3.43456435203552	0.201404675841331	0.389701217412949	0.0178938321769238
1.42317640781403	-1.00117814540863	-3.43242788314819	0.201301455497742	0.389434009790421	0.0179169848561287
1.4376380443573	-1.00980854034424	-3.42760491371155	0.20102234184742	0.389201134443283	0.0177190732210875
1.45051991939545	-1.02466809749603	-3.42162346839905	0.200658410787582	0.389220505952835	0.0173941589891911
1.45629572868347	-1.04012906551361	-3.42638301849365	0.200490951538086	0.389116168022156	0.0170980282127857
1.45794522762299	-1.03954327106476	-3.42451238632202	0.200437873601913	0.389007151126862	0.0168899688869715
1.45223438739777	-1.04897451400757	-3.43764209747314	0.200329139828682	0.389145582914352	0.0167083442211151
1.45400297641754	-1.0501469373703	-3.43574047088623	0.200290784239769	0.389045923948288	0.0165093466639519
1.46171927452087	-1.05377542972565	-3.43325161933899	0.200258895754814	0.3887919485569	0.016324657946825
1.46174311637878	-1.0624235868454	-3.4357271194458	0.20034447312355	0.388966262340546	0.0163107942789793
1.45159995555878	-1.06145930290222	-3.44103026390076	0.200514033436775	0.38889953494072	0.0163739714771509
1.45592451095581	-1.06847321987152	-3.43827247619629	0.200450494885445	0.3888039290905	0.0164456758648157
1.4661465883255	-1.07548069953918	-3.43640565872192	0.200325071811676	0.38872018456459	0.0163415037095547
1.47509217262268	-1.07893812656403	-3.43618965148926	0.20021516084671	0.388744711875916	0.0161425434052944
1.47192907333374	-1.07747745513916	-3.43162536621094	0.200343623757362	0.388687461614609	0.0161088537424803
1.46706807613373	-1.07330024242401	-3.43727707862854	0.200515925884247	0.388504534959793	0.0160186719149351
1.47109854221344	-1.07441234588623	-3.43675661087036	0.200515851378441	0.388468593358994	0.015783978626132
1.47430765628815	-1.08217453956604	-3.43670582771301	0.200528979301453	0.388426959514618	0.0155956335365772
1.48739326000214	-1.09434771537781	-3.44053196907043	0.20020167529583	0.388455033302307	0.0153618399053812
1.49823999404907	-1.10342180728912	-3.43534588813782	0.200094103813171	0.388413846492767	0.0151535728946328
1.49735593795776	-1.10688889026642	-3.43886423110962	0.200254946947098	0.388333141803741	0.0149707663804293
1.49117958545685	-1.09865701198578	-3.43537020683289	0.200519725680351	0.388089209794998	0.0147812161594629
1.49835050106049	-1.09631407260895	-3.42497158050537	0.200623497366905	0.387911230325699	0.0145813813433051
1.5002110004425	-1.1036764383316	-3.4319748878479	0.200574845075607	0.387914955615997	0.0143407415598631
1.50613701343536	-1.10532867908478	-3.42800688743591	0.200650185346603	0.387805551290512	0.0140296965837479
1.51921546459198	-1.10907995700836	-3.42554473876953	0.200504332780838	0.387637764215469	0.0137921087443829
1.52257120609283	-1.11396837234497	-3.42465376853943	0.200468838214874	0.387619227170944	0.0135979158803821
1.52457666397095	-1.11876964569092	-3.42050385475159	0.200544074177742	0.387548685073853	0.0133401704952121
1.54175996780396	-1.12758028507233	-3.42425179481506	0.200349569320679	0.38757911324501	0.0131783988326788
1.54391646385193	-1.13242554664612	-3.42367315292358	0.200226724147797	0.387540549039841	0.0130055136978626
1.54742360115051	-1.13584887981415	-3.4251446723938	0.200190171599388	0.387512892484665	0.0128239095211029
1.55336630344391	-1.14280116558075	-3.42220902442932	0.20011143386364	0.387575328350067	0.0126833254471421
1.55553114414215	-1.14667809009552	-3.42961502075195	0.199971184134483	0.387670308351517	0.012436549179256
1.55436778068542	-1.14393746852875	-3.42838788032532	0.200006172060966	0.387616693973541	0.0121090207248926
1.55179047584534	-1.14236295223236	-3.42955183982849	0.200048848986626	0.387520790100098	0.011899552308023
1.56365215778351	-1.15462183952332	-3.42562747001648	0.199873700737953	0.387547373771667	0.0116230407729745
1.56408274173737	-1.15735244750977	-3.4275074005127	0.199753597378731	0.387508898973465	0.0113762486726046
1.5684814453125	-1.16653311252594	-3.42775511741638	0.199726313352585	0.387577712535858	0.0110692763701081
1.57079184055328	-1.17743062973022	-3.43155598640442	0.199605584144592	0.387583792209625	0.0107287866994739
1.57507300376892	-1.17754471302032	-3.43056201934814	0.199539467692375	0.387561172246933	0.0103312255814672
1.57478141784668	-1.18732261657715	-3.43043041229248	0.19940111041069	0.387656062841415	0.0100155994296074
1.56705391407013	-1.19537734985352	-3.43700981140137	0.199382916092873	0.387794673442841	0.00982530787587166
1.56912934780121	-1.19678783416748	-3.43584179878235	0.199360460042953	0.387764692306519	0.0095547940582037
1.55594205856323	-1.19581437110901	-3.4413526058197	0.199614271521568	0.38775646686554	0.0092987809330225
1.55458271503448	-1.19230914115906	-3.43834948539734	0.199633464217186	0.387588888406754	0.00903444271534681
1.55605661869049	-1.19233560562134	-3.44189715385437	0.199677973985672	0.387466311454773	0.00882874149829149
1.56570053100586	-1.18697881698608	-3.43445014953613	0.19963826239109	0.387195765972137	0.00848069693893194
1.57005834579468	-1.18851292133331	-3.4330689907074	0.199562281370163	0.387145161628723	0.00819634459912777
1.56482458114624	-1.18853747844696	-3.43722653388977	0.199483603239059	0.387208878993988	0.00800387281924486
1.57943511009216	-1.19038367271423	-3.43412232398987	0.199219554662704	0.38712465763092	0.00788612850010395
1.5965588092804	-1.19927775859833	-3.43067574501038	0.198821246623993	0.387226343154907	0.0075094741769135
1.59752571582794	-1.20465290546417	-3.43060851097107	0.198825135827065	0.387159407138824	0.00699862651526928
1.60658264160156	-1.21189212799072	-3.43219470977783	0.198583006858826	0.387089788913727	0.00642960472032428
1.60910725593567	-1.21986186504364	-3.42869234085083	0.198268800973892	0.387261688709259	0.00599644286558032
1.61252331733704	-1.2187157869339	-3.42836427688599	0.198241159319878	0.387170433998108	0.00562391709536314
1.61662840843201	-1.22729420661926	-3.42983770370483	0.198029220104218	0.387295484542847	0.00506389047950506
1.61690866947174	-1.24057102203369	-3.43043732643127	0.197808682918549	0.387469440698624	0.0045667365193367
1.61757504940033	-1.24582004547119	-3.42782831192017	0.197716385126114	0.387618660926819	0.00393735244870186
1.62024235725403	-1.24779784679413	-3.43221879005432	0.197575956583023	0.387613862752914	0.00341433566063643
1.6225254535675	-1.25735509395599	-3.43383693695068	0.197423160076141	0.387830257415771	0.00289985327981412
1.60724639892578	-1.26478838920593	-3.44221472740173	0.197483047842979	0.388140559196472	0.00259730662219226
1.60393309593201	-1.26842677593231	-3.44252896308899	0.197455331683159	0.388247609138489	0.00222343509085476
1.59924006462097	-1.27256631851196	-3.44693112373352	0.197397515177727	0.388381540775299	0.00178524374496192
1.59985542297363	-1.26711368560791	-3.43964862823486	0.197509840130806	0.388255387544632	0.00128864333964884
1.60207068920135	-1.26704406738281	-3.43795776367188	0.197485968470573	0.388197422027588	0.000946732354350388
1.60519826412201	-1.27184021472931	-3.43914532661438	0.197259232401848	0.388305872678757	0.00047784936032258
1.61118113994598	-1.27027332782745	-3.43692827224731	0.197216764092445	0.388288766145706	8.89873044798151E-05
1.62870442867279	-1.27240300178528	-3.43261361122131	0.196738719940186	0.388143479824066	-0.000196557710296474
1.64477634429932	-1.28108954429626	-3.42761754989624	0.196373596787453	0.388164550065994	-0.000503572111483663
1.65018177032471	-1.29195034503937	-3.43184423446655	0.195981815457344	0.388358265161514	-0.000850759039167315
1.65273475646973	-1.30132377147675	-3.43786263465881	0.195735424757004	0.388505518436432	-0.000997527269646525
1.64126861095428	-1.30719721317291	-3.44168591499329	0.195568233728409	0.388789892196655	-0.00116854009684175
1.63917589187622	-1.30815446376801	-3.43962144851685	0.195486411452293	0.388823837041855	-0.0013273386284709
1.64457595348358	-1.31186580657959	-3.43844032287598	0.195254787802696	0.388815492391586	-0.00156071013770998
1.63869822025299	-1.30503880977631	-3.44627809524536	0.195363834500313	0.388825118541718	-0.00173279584851116
1.64350461959839	-1.29772281646729	-3.43236231803894	0.195380598306656	0.388477325439453	-0.00201979326084256
1.65859043598175	-1.29500257968903	-3.42500996589661	0.195025116205215	0.388264775276184	-0.00230686576105654
1.6657772064209	-1.30175936222076	-3.42586779594421	0.194745808839798	0.38825124502182	-0.00251363730058074
1.68152666091919	-1.31686389446259	-3.42901682853699	0.19416643679142	0.388517677783966	-0.0029422624502331
1.67633759975433	-1.33350622653961	-3.43905305862427	0.193905904889107	0.388834923505783	-0.00327128893695772
1.6697940826416	-1.34063136577606	-3.43848896026611	0.193787917494774	0.388921588659287	-0.00359677104279399
1.6628669500351	-1.3351001739502	-3.43783211708069	0.193793386220932	0.388856410980225	-0.00374226761050522
1.66791558265686	-1.32313561439514	-3.42570853233337	0.193802237510681	0.388467878103256	-0.0040249926969409
1.69194459915161	-1.33230745792389	-3.41810989379883	0.193159610033035	0.388391852378845	-0.00440184958279133
1.6950855255127	-1.35149490833282	-3.42513656616211	0.192665413022041	0.388559848070145	-0.00480059627443552
1.69780373573303	-1.36220324039459	-3.4262843132019	0.192369043827057	0.388615369796753	-0.00502507388591766
1.68091940879822	-1.36122679710388	-3.42975401878357	0.192361325025558	0.388753741979599	-0.00526120699942112
1.6756763458252	-1.35007429122925	-3.42957949638367	0.192608177661896	0.388467937707901	-0.00549405533820391
1.6988810300827	-1.34010589122772	-3.41461038589478	0.192215412855148	0.388167858123779	-0.00447628507390618
1.71165657043457	-1.32393407821655	-3.41385245323181	0.191955104470253	0.387945115566254	-0.00125999376177788
1.72110605239868	-1.32379043102264	-3.41488742828369	0.191676169633865	0.387825697660446	-0.000619479105807841
1.7150993347168	-1.3475753068924	-3.42505478858948	0.19128605723381	0.388026148080826	-0.00191753637045622
1.71435809135437	-1.3670642375946	-3.42626929283142	0.190941467881203	0.388018041849136	-0.00340106105431914
1.70451307296753	-1.38175189495087	-3.41372323036194	0.190700858831406	0.388146758079529	-0.00464310357347131
1.69306349754333	-1.38255596160889	-3.41165161132813	0.190651580691338	0.387946218252182	-0.00552472751587629
1.69480741024017	-1.376953125	-3.40979361534119	0.190366193652153	0.387684136629105	-0.0059769875369966
1.70472121238708	-1.37610173225403	-3.40444922447205	0.189904287457466	0.387558460235596	-0.00633061723783612
1.71436190605164	-1.38316965103149	-3.40064525604248	0.189407914876938	0.38749897480011	-0.00669177062809467
1.7250269651413	-1.40372598171234	-3.411048412323	0.188671976327896	0.387735635042191	-0.00733704725280404
1.72649097442627	-1.41444826126099	-3.41081142425537	0.188193112611771	0.387967467308044	-0.00781765673309565
1.71667814254761	-1.42101168632507	-3.41009545326233	0.187908738851547	0.388197779655457	-0.00801621563732624
1.70657432079315	-1.40626704692841	-3.40229868888855	0.187994614243507	0.387874454259872	-0.00825002882629633
1.72967159748077	-1.40762507915497	-3.39470243453979	0.18730391561985	0.387675374746323	-0.0087127797305584
1.73291707038879	-1.42953288555145	-3.39861345291138	0.186689466238022	0.388015240430832	-0.00916346535086632
1.73093783855438	-1.4361720085144	-3.40871429443359	0.186286985874176	0.388208478689194	-0.00961877685040236
1.72088372707367	-1.437007188797	-3.40762948989868	0.186180576682091	0.388262689113617	-0.00998134538531303
1.71218764781952	-1.42897057533264	-3.39781188964844	0.186036437749863	0.38801845908165	-0.0102162230759859
1.72489178180695	-1.42151117324829	-3.38415217399597	0.185600340366364	0.387586802244186	-0.0104033350944519
1.74127399921417	-1.4318665266037	-3.38727259635925	0.184827461838722	0.387553632259369	-0.0106525523588061
1.74030196666718	-1.44824159145355	-3.38791847229004	0.184173300862312	0.387905240058899	-0.0108832232654095
1.72652101516724	-1.45094811916351	-3.38964414596558	0.183996021747589	0.387928605079651	-0.0110409874469042
1.71714317798615	-1.44213235378265	-3.38901734352112	0.183955401182175	0.387607604265213	-0.0111842816695571
1.74030900001526	-1.43781661987305	-3.37926435470581	0.183252424001694	0.387172400951386	-0.0115280263125896
1.7460550069809	-1.44658756256104	-3.37169742584229	0.182508945465088	0.387250185012817	-0.0115356594324112
1.72551250457764	-1.45572030544281	-3.38418817520142	0.182255044579506	0.387503504753113	-0.0113117871806026
1.71298921108246	-1.44374251365662	-3.37346220016479	0.182103887200356	0.387182295322418	-0.0111458469182253
1.72664129734039	-1.43269634246826	-3.36420750617981	0.181580036878586	0.386751472949982	-0.0109219951555133
1.74611258506775	-1.44484424591064	-3.36031484603882	0.180526852607727	0.386796921491623	-0.0107196569442749
1.73609757423401	-1.45602107048035	-3.36479687690735	0.17993900179863	0.387066513299942	-0.0105681074783206
1.7223733663559	-1.44103455543518	-3.36297488212585	0.179816424846649	0.38701730966568	-0.0106670251116157
1.72653639316559	-1.43150782585144	-3.35119915008545	0.179523169994354	0.386563241481781	-0.010956515558064
1.74285805225372	-1.44675672054291	-3.35179924964905	0.178437247872353	0.386731594800949	-0.0113866152241826
1.72785580158234	-1.45619666576385	-3.36014890670776	0.17796266078949	0.387253224849701	-0.0117497891187668
1.72133219242096	-1.44394898414612	-3.35072922706604	0.177784368395805	0.386820524930954	-0.0123849539086223
1.73835432529449	-1.44985413551331	-3.33968615531921	0.177128985524178	0.386613309383392	-0.012938336469233
1.75140464305878	-1.47026431560516	-3.33936476707459	0.176139816641808	0.386845141649246	-0.0135346474125981
1.74855625629425	-1.48402309417725	-3.34897017478943	0.175628319382668	0.387075841426849	-0.0144678661599755
1.72333455085754	-1.47698950767517	-3.34384179115295	0.175629943609238	0.386970192193985	-0.0149770835414529
1.73609066009521	-1.4763605594635	-3.33758306503296	0.175120770931244	0.386627674102783	-0.0154243437573314
1.75917077064514	-1.48350965976715	-3.33032464981079	0.174183145165443	0.386642903089523	-0.0159281697124243
1.75015389919281	-1.50247728824615	-3.33353090286255	0.173490688204765	0.387071460485458	-0.016144560649991
1.73179602622986	-1.49939060211182	-3.33997654914856	0.173386439681053	0.38720241189003	-0.0162483751773834
1.75367641448975	-1.49283921718597	-3.32515525817871	0.172716587781906	0.386730760335922	-0.0167689025402069
1.76633012294769	-1.51538920402527	-3.32868790626526	0.171638607978821	0.387154042720795	-0.0173227339982986
1.74864292144775	-1.52140641212463	-3.33743381500244	0.171384766697884	0.387610107660294	-0.017823614180088
1.74967479705811	-1.51022279262543	-3.32257175445557	0.171185880899429	0.387381881475449	-0.0185319148004055
1.76637256145477	-1.51602983474731	-3.31998109817505	0.17045471072197	0.387336820363998	-0.0194152966141701
1.77238726615906	-1.53944396972656	-3.31980514526367	0.169494822621346	0.387928158044815	-0.0201116427779198
1.7565929889679	-1.53228688240051	-3.32941293716431	0.169264778494835	0.38823926448822	-0.0205424819141626
1.75706517696381	-1.52350342273712	-3.31565117835999	0.168950855731964	0.38799262046814	-0.0210518315434456
1.78163421154022	-1.5453314781189	-3.31089878082275	0.167931452393532	0.388107597827911	-0.0215969104319811
1.7805323600769	-1.55899798870087	-3.31583070755005	0.167316854000092	0.388563841581345	-0.0221284329891205
1.76325511932373	-1.55008602142334	-3.32265710830688	0.16727402806282	0.388611942529678	-0.022382277995348
1.78095579147339	-1.54857528209686	-3.31422019004822	0.166676908731461	0.388526976108551	-0.0228305496275425
1.79694998264313	-1.5643755197525	-3.30674076080322	0.165629610419273	0.388803124427795	-0.0232978165149689
1.7831963300705	-1.57901585102081	-3.31731986999512	0.16509547829628	0.389336198568344	-0.0236658789217472
1.77178299427032	-1.57306838035583	-3.31479692459106	0.165022313594818	0.389456540346146	-0.0241511408239603
1.7985463142395	-1.57713353633881	-3.30817151069641	0.164057046175003	0.389404892921448	-0.0247434508055449
1.79622411727905	-1.59920763969421	-3.31637716293335	0.163289114832878	0.390061676502228	-0.025251803919673
1.7799711227417	-1.58710336685181	-3.32219290733337	0.163265734910965	0.390185505151749	-0.0254952162504196
1.7955756187439	-1.5859090089798	-3.30553960800171	0.162637412548065	0.390096008777618	-0.0259226597845554
1.80464828014374	-1.60654139518738	-3.31284117698669	0.161730542778969	0.390839248895645	-0.0265247989445925
1.78590357303619	-1.60814392566681	-3.32152056694031	0.161443963646889	0.39128839969635	-0.0269400961697102
1.79706835746765	-1.60076129436493	-3.31034970283508	0.161086887121201	0.391097187995911	-0.027407193556428
1.81655216217041	-1.62293136119843	-3.31118106842041	0.160090282559395	0.391555160284042	-0.0278910901397467
1.79794859886169	-1.62580335140228	-3.32258033752441	0.159888446331024	0.392047852277756	-0.0282253623008728
1.80050337314606	-1.6169810295105	-3.31679511070251	0.159726321697235	0.391873866319656	-0.028664443641901
1.8300529718399	-1.63111674785614	-3.31173920631409	0.158635169267654	0.392195671796799	-0.0292242709547281
1.81305050849915	-1.65112614631653	-3.31904625892639	0.158090993762016	0.392866790294647	-0.0295079685747623
1.80198860168457	-1.63785922527313	-3.31347179412842	0.158049941062927	0.392944246530533	-0.0298133455216885
1.82544839382172	-1.64347290992737	-3.31051921844482	0.157180413603783	0.392998844385147	-0.0304419621825218
1.81751537322998	-1.66298854351044	-3.32141923904419	0.156552448868752	0.393606960773468	-0.030802208930254
1.80571162700653	-1.65291368961334	-3.31901049613953	0.156551986932755	0.393592685461044	-0.0312598086893559
1.8279355764389	-1.66047394275665	-3.31042671203613	0.155735686421394	0.393635034561157	-0.0320037752389908
1.82681226730347	-1.67607271671295	-3.31992650032043	0.155020654201508	0.394290387630463	-0.032548688352108
1.80635929107666	-1.66906380653381	-3.31862425804138	0.154944598674774	0.394593268632889	-0.0329280905425549
1.81875038146973	-1.66583073139191	-3.31249618530273	0.154485315084457	0.39434489607811	-0.0334283970296383
1.83031368255615	-1.6820855140686	-3.31876397132874	0.153636932373047	0.394906103610992	-0.0339020490646362
1.8065413236618	-1.67901837825775	-3.31854224205017	0.15363048017025	0.395170509815216	-0.034159105271101
1.82926952838898	-1.67777919769287	-3.31470251083374	0.152901113033295	0.395048081874847	-0.0347216613590717
1.81925332546234	-1.69749844074249	-3.32177710533142	0.152263835072517	0.395741313695908	-0.0349758267402649
1.81329143047333	-1.68057477474213	-3.31325936317444	0.152204498648643	0.395632058382034	-0.0353714637458324
1.8344030380249	-1.69290268421173	-3.31095552444458	0.151204571127892	0.395831853151321	-0.0358952321112156
1.82468163967133	-1.7061083316803	-3.31758403778076	0.150695621967316	0.396375179290771	-0.0361003614962101
1.81307053565979	-1.6964555978775	-3.31982326507568	0.150664016604424	0.396318972110748	-0.0363573841750622
1.83698010444641	-1.6971492767334	-3.31178164482117	0.149864807724953	0.396318703889847	-0.0368926487863064
1.8341521024704	-1.71223044395447	-3.32667803764343	0.149219259619713	0.39703494310379	-0.0371070578694344
1.81548714637756	-1.6960301399231	-3.32188153266907	0.14927314221859	0.397050350904465	-0.0371500216424465
1.8392813205719	-1.69655239582062	-3.30559945106506	0.148565232753754	0.39706563949585	-0.0373649224638939
1.83962380886078	-1.71159160137177	-3.3217306137085	0.147880211472511	0.397656351327896	-0.0375134982168674
1.82124006748199	-1.70168364048004	-3.32583141326904	0.147904798388481	0.397774219512939	-0.037606954574585
1.84740364551544	-1.69697988033295	-3.31469631195068	0.147153973579407	0.397736012935638	-0.0379225760698318
1.83794629573822	-1.71294391155243	-3.32601833343506	0.146508291363716	0.398420542478561	-0.0379259176552296
1.82575714588165	-1.6951996088028	-3.32275724411011	0.146570354700089	0.39839181303978	-0.0380675047636032
1.8504513502121	-1.70388722419739	-3.31875991821289	0.145599171519279	0.398497670888901	-0.0384800769388676
1.83682155609131	-1.71333706378937	-3.3250424861908	0.145210757851601	0.399122834205627	-0.0384988114237785
1.83587598800659	-1.69539093971252	-3.31767678260803	0.145191580057144	0.398915618658066	-0.0385093875229359
1.86086595058441	-1.70704185962677	-3.31621551513672	0.144329220056534	0.399195969104767	-0.0387172140181065
1.83753836154938	-1.70529758930206	-3.33017015457153	0.144156336784363	0.399812161922455	-0.0386848859488964
1.86084818840027	-1.70310473442078	-3.3134446144104	0.1435586810112	0.399707049131393	-0.0389310009777546
1.85375308990479	-1.71698248386383	-3.32590293884277	0.142898604273796	0.400285303592682	-0.0390989370644093
1.84733295440674	-1.70283210277557	-3.32133722305298	0.142937630414963	0.400217831134796	-0.0393885038793087
1.86761963367462	-1.71025824546814	-3.3161449432373	0.141998410224915	0.400419622659683	-0.039895448833704
1.84564435482025	-1.72242736816406	-3.32873511314392	0.141634777188301	0.401001691818237	-0.0401076786220074
1.84278750419617	-1.70650470256805	-3.31287956237793	0.141485959291458	0.400778412818909	-0.0406478196382523
1.85552251338959	-1.71738374233246	-3.3179714679718	0.140493869781494	0.400969833135605	-0.0413328744471073
1.82977795600891	-1.71635818481445	-3.32277202606201	0.140501752495766	0.401266872882843	-0.0415460653603077
1.84876656532288	-1.7055356502533	-3.31505846977234	0.139966294169426	0.401014417409897	-0.0418445356190205
1.83801734447479	-1.71602618694305	-3.32432746887207	0.13941502571106	0.401748538017273	-0.0417992994189262
1.83629906177521	-1.69674789905548	-3.31359052658081	0.139424026012421	0.401391386985779	-0.0416292138397694
1.85736107826233	-1.70769131183624	-3.31293034553528	0.138425946235657	0.401655465364456	-0.0415746904909611
1.83775091171265	-1.70504415035248	-3.32340168952942	0.138405650854111	0.401938021183014	-0.0414569675922394
1.86008381843567	-1.69430303573608	-3.3122239112854	0.137762188911438	0.401729166507721	-0.041599377989769
1.850466132164	-1.70907485485077	-3.3199405670166	0.137140795588493	0.402252078056335	-0.0414015352725983
1.84108638763428	-1.69047725200653	-3.30756592750549	0.13701032102108	0.402078121900558	-0.0413361601531506
1.86585772037506	-1.69855856895447	-3.30503916740417	0.135834082961082	0.402125179767609	-0.0415119230747223
1.84568524360657	-1.69996023178101	-3.3120219707489	0.135556161403656	0.402505457401276	-0.0414263010025024
1.85210144519806	-1.68307447433472	-3.29784440994263	0.135098174214363	0.402259916067123	-0.0418633185327053
1.84583938121796	-1.6953911781311	-3.31026339530945	0.134439393877983	0.402707368135452	-0.0422884933650494
1.83276402950287	-1.67905783653259	-3.3022608757019	0.134311512112617	0.402395278215408	-0.0426893904805183
1.85298228263855	-1.68974947929382	-3.30071091651917	0.13339738547802	0.402464777231216	-0.0428685918450356
1.83172690868378	-1.67120504379272	-3.29726696014404	0.13341411948204	0.402388989925385	-0.0424632281064987
1.85284519195557	-1.66772437095642	-3.29771184921265	0.132843747735023	0.402319580316544	-0.0425751097500324
1.85123324394226	-1.68294548988342	-3.31827425956726	0.132246270775795	0.4030821621418	-0.0426630638539791
1.82483816146851	-1.66888582706451	-3.30535578727722	0.13204787671566	0.402920633554459	-0.042464017868042
1.8487263917923	-1.67844939231873	-3.29775357246399	0.131030172109604	0.402933567762375	-0.0424296148121357
1.83228147029877	-1.67764008045197	-3.30140137672424	0.130968987941742	0.403404623270035	-0.0423782430589199
1.85755085945129	-1.67232990264893	-3.2773265838623	0.130232974886894	0.403134316205978	-0.0430830977857113
1.85013246536255	-1.69807064533234	-3.29290175437927	0.129599899053574	0.403735399246216	-0.0436742901802063
1.83641457557678	-1.67758917808533	-3.28062152862549	0.12948414683342	0.403655111789703	-0.0440477393567562
1.8528299331665	-1.68487095832825	-3.28676795959473	0.128437638282776	0.403804033994675	-0.0446614064276218
1.81327295303345	-1.67941284179688	-3.29669451713562	0.128199741244316	0.404141008853912	-0.0451333746314049
1.82554280757904	-1.67628705501556	-3.28170824050903	0.12751430273056	0.403893440961838	-0.0460601225495338
1.8008017539978	-1.69154405593872	-3.29304647445679	0.127254545688629	0.404343783855438	-0.0467899665236473
1.80883765220642	-1.68779861927032	-3.27979302406311	0.126798406243324	0.403882443904877	-0.0477584190666676
1.80980455875397	-1.71064400672913	-3.28249526023865	0.126015320420265	0.404179871082306	-0.0482440069317818
1.79536652565002	-1.69168817996979	-3.28502368927002	0.126055493950844	0.404029041528702	-0.0483978427946568
1.81757271289825	-1.69628298282623	-3.27630352973938	0.125215411186218	0.403987199068069	-0.0488293766975403
1.79744672775269	-1.70122194290161	-3.28283429145813	0.124841205775738	0.404376447200775	-0.0488410666584969
1.81667613983154	-1.69177496433258	-3.26428818702698	0.124094441533089	0.404120892286301	-0.0490246005356312
1.81014370918274	-1.70699095726013	-3.28392314910889	0.123567514121532	0.404650807380676	-0.0491984188556671
1.82587242126465	-1.70039796829224	-3.27400326728821	0.123016253113747	0.40439185500145	-0.0495496056973934
1.80555021762848	-1.71477007865906	-3.27930212020874	0.122433662414551	0.404834806919098	-0.0497182123363018
1.81660866737366	-1.70046818256378	-3.2647967338562	0.121898747980595	0.404461860656738	-0.0502558723092079
1.80809140205383	-1.72290933132172	-3.27499294281006	0.121110543608665	0.404991000890732	-0.0508803054690361
1.7989706993103	-1.70423972606659	-3.2607843875885	0.121079288423061	0.404697686433792	-0.0516517907381058
1.80414879322052	-1.72082936763763	-3.26154446601868	0.120164297521114	0.404920399188995	-0.052580825984478
1.78107786178589	-1.70794916152954	-3.26387214660645	0.120223931968212	0.404872745275497	-0.0530998334288597
1.80410182476044	-1.7166268825531	-3.26046776771545	0.119359083473682	0.404927343130112	-0.0537522993981838
1.77653765678406	-1.72249674797058	-3.26937627792358	0.119197905063629	0.405291080474854	-0.0540725477039814
1.79441845417023	-1.71009814739227	-3.25847315788269	0.118803627789021	0.404995948076248	-0.0542739666998386
1.78775691986084	-1.72647082805634	-3.26656723022461	0.118222832679749	0.405580699443817	-0.0541805177927017
1.79214656352997	-1.71405613422394	-3.25390815734863	0.117900840938091	0.405494391918182	-0.0543068535625935
1.80527317523956	-1.73161268234253	-3.25641918182373	0.116917006671429	0.405904829502106	-0.0544143505394459
1.7928067445755	-1.71426403522491	-3.25167012214661	0.116889320313931	0.405865997076035	-0.0544582679867744
1.81588339805603	-1.72616732120514	-3.2542839050293	0.115955680608749	0.406166583299637	-0.0547527372837067
1.78795051574707	-1.72297310829163	-3.25957655906677	0.11573152244091	0.406686067581177	-0.0548591613769531
1.79968297481537	-1.71647095680237	-3.25131893157959	0.115152016282082	0.406528949737549	-0.0554239191114903
1.78944849967957	-1.73596119880676	-3.25726914405823	0.114546097815037	0.406926929950714	-0.0560792796313763
1.78099489212036	-1.72113263607025	-3.25500845909119	0.114474050700665	0.406630843877792	-0.057069655507803
1.79073059558868	-1.7397598028183	-3.25193023681641	0.113566286861897	0.406826108694077	-0.0581490024924278
1.76005721092224	-1.73105370998383	-3.24810528755188	0.1136215031147	0.406802147626877	-0.0586858205497265
1.77381932735443	-1.73961508274078	-3.24641036987305	0.112798757851124	0.406737357378006	-0.0593924820423126
1.75324070453644	-1.72934687137604	-3.24904108047485	0.112810589373112	0.406869024038315	-0.0595373064279556
1.77082598209381	-1.73144161701202	-3.24857783317566	0.111982628703117	0.407105892896652	-0.0597767047584057
1.74808621406555	-1.72265517711639	-3.24780178070068	0.111884064972401	0.40748456120491	-0.0595810450613499
1.77203929424286	-1.72502434253693	-3.23717403411865	0.110956519842148	0.407615303993225	-0.0595451556146145
1.75719904899597	-1.71771955490112	-3.2515869140625	0.110699728131294	0.408143103122711	-0.0592416673898697
1.77699148654938	-1.70581495761871	-3.24370574951172	0.110038541257381	0.408100068569183	-0.0593287162482738
1.76501452922821	-1.71616864204407	-3.2539165019989	0.109393633902073	0.408908367156982	-0.0592672228813171
1.7676146030426	-1.70205914974213	-3.24619722366333	0.108910098671913	0.408841758966446	-0.0595186166465282
1.76592016220093	-1.71517419815063	-3.25145077705383	0.107978329062462	0.409499078989029	-0.0598665960133076
1.75329768657684	-1.69604706764221	-3.24468731880188	0.107811778783798	0.409451991319656	-0.0602544322609901
1.75396740436554	-1.70866167545319	-3.2526228427887	0.106910064816475	0.410060971975327	-0.0609746389091015
1.73948299884796	-1.69374549388885	-3.2414927482605	0.106630153954029	0.410000681877136	-0.0617878958582878
1.73703706264496	-1.70737111568451	-3.24852252006531	0.105838246643543	0.410402327775955	-0.0625827237963676
1.7229140996933	-1.69104897975922	-3.24247360229492	0.105738572776318	0.410265862941742	-0.0631950572133064
1.72036719322205	-1.7018438577652	-3.24385166168213	0.104890130460262	0.410843074321747	-0.0636037811636925
1.71428203582764	-1.6858628988266	-3.24184012413025	0.104582823812962	0.410828918218613	-0.0637534409761429
1.71240878105164	-1.69994592666626	-3.24800252914429	0.103562831878662	0.411389142274857	-0.0638700276613235
1.71102643013	-1.6793429851532	-3.23637104034424	0.103261061012745	0.411349803209305	-0.0639050155878067
1.71498548984528	-1.68896532058716	-3.24801182746887	0.10223975777626	0.41199454665184	-0.0641767010092735
1.70822155475616	-1.67767238616943	-3.23547315597534	0.101815335452557	0.412039399147034	-0.0642877668142319
1.7110470533371	-1.68933713436127	-3.24154233932495	0.10077441483736	0.412615329027176	-0.0645982101559639
1.70138478279114	-1.67189586162567	-3.23643803596497	0.100383505225182	0.412531137466431	-0.0650807693600655
1.69890081882477	-1.68745708465576	-3.23635792732239	0.0993095263838768	0.413058906793594	-0.0657344609498978
1.67629909515381	-1.67483019828796	-3.22690296173096	0.0989803895354271	0.413135498762131	-0.0665231645107269
1.68012022972107	-1.68478465080261	-3.23510074615479	0.0977934077382088	0.413426518440247	-0.0675296187400818
1.65223598480225	-1.67101097106934	-3.2299702167511	0.0977294817566872	0.413414418697357	-0.0683728456497192
1.66933596134186	-1.68005073070526	-3.22276639938354	0.096612922847271	0.413525193929672	-0.0693201571702957
1.64074945449829	-1.67582750320435	-3.23485517501831	0.0963257178664207	0.413882255554199	-0.0699095502495766
1.65919125080109	-1.67520713806152	-3.21537160873413	0.0953470394015312	0.41380512714386	-0.0705157890915871
1.63780033588409	-1.6823216676712	-3.23069357872009	0.0948058590292931	0.414318352937698	-0.0708939358592033
1.65162003040314	-1.67350924015045	-3.22013258934021	0.0941612869501114	0.414190500974655	-0.0714899376034737
1.63665294647217	-1.68770635128021	-3.22761869430542	0.0932782366871834	0.414866358041763	-0.0718724429607391
1.63920247554779	-1.67587542533875	-3.21921157836914	0.0926588624715805	0.414764225482941	-0.0723796635866165
1.63787817955017	-1.69448435306549	-3.22378444671631	0.0914712846279144	0.41538667678833	-0.0727716386318207
1.63760030269623	-1.67887270450592	-3.21233248710632	0.0910576954483986	0.415333688259125	-0.0730817764997482
1.64334809780121	-1.68986904621124	-3.22073888778687	0.0899893119931221	0.415945798158646	-0.0737053006887436
1.62978434562683	-1.67865061759949	-3.21157264709473	0.089586153626442	0.416045576334	-0.0741840973496437
1.63262403011322	-1.69549524784088	-3.21796488761902	0.0884964466094971	0.416595280170441	-0.0748554915189743
1.62133276462555	-1.6768274307251	-3.21489310264587	0.0882727727293968	0.416619747877121	-0.0754945203661919
1.6281750202179	-1.68927085399628	-3.22420167922974	0.087217316031456	0.417070716619492	-0.0763009339570999
1.60300445556641	-1.68429267406464	-3.21927094459534	0.0870594531297684	0.417226403951645	-0.0768012702465057
1.62135791778564	-1.69079232215881	-3.21382880210876	0.0861768424510956	0.417344480752945	-0.0775785744190216
1.59589993953705	-1.68536794185638	-3.21816921234131	0.0860469192266464	0.417642056941986	-0.0777962878346443
1.61417937278748	-1.69212806224823	-3.21222972869873	0.0852928832173347	0.417779833078384	-0.0782652273774147
1.59278619289398	-1.6868212223053	-3.21699476242065	0.0851515680551529	0.41807758808136	-0.078444667160511
1.61339855194092	-1.69287014007568	-3.20794820785522	0.0844292417168617	0.41814973950386	-0.078759528696537
1.59299755096436	-1.69438433647156	-3.21359062194824	0.0842996537685394	0.418439000844955	-0.078856848180294
1.60874021053314	-1.68927717208862	-3.20730209350586	0.0836873054504395	0.418275982141495	-0.0792825520038605
1.58986854553223	-1.70199275016785	-3.21263360977173	0.0832062140107155	0.418812483549118	-0.0795524045825005
1.58599674701691	-1.68829548358917	-3.20307040214539	0.0829237475991249	0.418577164411545	-0.0801269337534904
1.58361959457397	-1.70677804946899	-3.21084332466125	0.0822172313928604	0.418924540281296	-0.0806625410914421
1.57714736461639	-1.69129252433777	-3.20057725906372	0.0822556614875793	0.41853255033493	-0.0811174213886261
1.57664561271667	-1.7047963142395	-3.2169497013092	0.0816283971071243	0.418857634067535	-0.0815372839570045
1.5656613111496	-1.69481790065765	-3.20235633850098	0.0817127749323845	0.418456852436066	-0.0818790122866631
1.57223975658417	-1.71036756038666	-3.20672297477722	0.0811336636543274	0.418509215116501	-0.0823300704360008
1.56887698173523	-1.70001184940338	-3.19689798355103	0.0812581852078438	0.417807221412659	-0.0827295929193497
1.57793962955475	-1.71756315231323	-3.1957836151123	0.0804162546992302	0.417781740427017	-0.0829034298658371
1.57368588447571	-1.70787680149078	-3.18465542793274	0.0803037509322166	0.417368739843369	-0.082826092839241
1.58735132217407	-1.72269880771637	-3.18424940109253	0.0794094130396843	0.417252093553543	-0.0828163176774979
1.57161545753479	-1.70602440834045	-3.18143248558044	0.0795470625162125	0.416709184646606	-0.0825536474585533
1.5898665189743	-1.71042943000793	-3.17451548576355	0.0787197351455688	0.416415959596634	-0.0827112719416618
1.56611120700836	-1.70598173141479	-3.17810726165771	0.0786926969885826	0.416214317083359	-0.0826938152313232
1.58223247528076	-1.70610809326172	-3.16324806213379	0.0781995430588722	0.415505915880203	-0.0830166041851044
1.55747616291046	-1.70341861248016	-3.16925764083862	0.0782707408070564	0.415083676576614	-0.0831572860479355
1.57320606708527	-1.69903349876404	-3.15164160728455	0.0778634548187256	0.414304912090302	-0.0835408866405487
1.55018186569214	-1.7016943693161	-3.15561032295227	0.0780113711953163	0.414081215858459	-0.0834516137838364
1.5717089176178	-1.69986426830292	-3.14010310173035	0.0775374174118042	0.413233995437622	-0.0836484059691429
1.55557775497437	-1.70652616024017	-3.14412403106689	0.0775671824812889	0.412900239229202	-0.0834761559963226
1.57545721530914	-1.69544076919556	-3.13101077079773	0.077319361269474	0.412115007638931	-0.0834496095776558
1.562047123909	-1.70365738868713	-3.13490080833435	0.0772425308823586	0.412086725234985	-0.0832789242267609
1.57690823078156	-1.70186376571655	-3.11266613006592	0.0769942402839661	0.41132789850235	-0.0833318829536438
1.56884324550629	-1.71036243438721	-3.12611293792725	0.0769174247980118	0.411155462265015	-0.0832027941942215
1.5861988067627	-1.70472848415375	-3.11457204818726	0.0767036527395248	0.410431534051895	-0.0833224728703499
1.56555020809174	-1.71053218841553	-3.11730337142944	0.0768598765134811	0.410270988941193	-0.0832939743995667
1.58142459392548	-1.7169017791748	-3.1028106212616	0.0765366926789284	0.409666270017624	-0.0835537016391754
1.5662899017334	-1.71126198768616	-3.09948682785034	0.0770543813705444	0.40903913974762	-0.0836182609200478
1.56638097763062	-1.72538506984711	-3.099773645401	0.0768787860870361	0.408851861953735	-0.083966039121151
1.56220126152039	-1.71754217147827	-3.09201574325562	0.0773211792111397	0.407980501651764	-0.0842811837792397
1.55519902706146	-1.73463702201843	-3.09880685806274	0.0776244550943375	0.407676637172699	-0.0846444070339203
1.56506752967834	-1.72692596912384	-3.0800621509552	0.0780109912157059	0.4067642390728	-0.0849474892020226
1.55183935165405	-1.73856031894684	-3.08513903617859	0.0784303098917007	0.406454890966415	-0.0847074091434479
1.57011163234711	-1.73579049110413	-3.0733277797699	0.0786754265427589	0.405578881502151	-0.0846500918269157
1.55274951457977	-1.73910403251648	-3.07507705688477	0.0793264508247375	0.405213862657547	-0.084246851503849
1.57525622844696	-1.74086570739746	-3.07384705543518	0.0795695409178734	0.40452629327774	-0.0839698314666748
1.56681597232819	-1.73574674129486	-3.07244491577148	0.0804778710007668	0.404061883687973	-0.0833767876029015
1.57908606529236	-1.74424958229065	-3.06559205055237	0.0809085965156555	0.403588652610779	-0.0828203782439232
1.58372974395752	-1.73335909843445	-3.06364250183105	0.0819399207830429	0.402678608894348	-0.082269474864006
1.57648122310638	-1.74261164665222	-3.06675791740417	0.0827221795916557	0.402420610189438	-0.0816594958305359
1.59411311149597	-1.74076533317566	-3.05916047096252	0.0833411738276482	0.401499509811401	-0.0811349079012871
1.58308124542236	-1.73425436019897	-3.06415843963623	0.0845876261591911	0.400873601436615	-0.0802809968590736
1.60224771499634	-1.73857533931732	-3.05958700180054	0.0852903947234154	0.400157004594803	-0.07965337485075
1.60044896602631	-1.72851526737213	-3.04993939399719	0.0867280438542366	0.399246007204056	-0.0787368267774582
1.60586309432983	-1.73906004428864	-3.05160737037659	0.0877149552106857	0.398670852184296	-0.0778588131070137
1.61731743812561	-1.72470819950104	-3.03982520103455	0.0891696214675903	0.397322416305542	-0.0770102217793465
1.61292469501495	-1.73825573921204	-3.0454728603363	0.0903818756341934	0.396667867898941	-0.075877383351326
1.62503945827484	-1.72607183456421	-3.0333080291748	0.0918659418821335	0.395335465669632	-0.0747257024049759
1.61070263385773	-1.72639155387878	-3.03952407836914	0.0934405252337456	0.394392043352127	-0.0731711238622665
1.63320374488831	-1.72196817398071	-3.02900266647339	0.0947069972753525	0.39300400018692	-0.0715871825814247
1.62495839595795	-1.70692002773285	-3.0247266292572	0.0965676307678223	0.391709119081497	-0.0698338598012924
1.64555466175079	-1.71456229686737	-3.0210874080658	0.0978993475437164	0.390438884496689	-0.06827262789011
1.6556783914566	-1.70021891593933	-3.00969576835632	0.099773496389389	0.388610869646072	-0.0668791085481644
1.64903509616852	-1.710813164711	-3.01445746421814	0.101558648049831	0.387216508388519	-0.0655481517314911
1.66869282722473	-1.71283042430878	-3.00814032554626	0.103085517883301	0.385434597730637	-0.0646438226103783
1.65951776504517	-1.70358562469482	-3.00213646888733	0.10544802993536	0.38359609246254	-0.063570648431778
1.66201221942902	-1.71193408966064	-3.00337076187134	0.107379801571369	0.382101356983185	-0.0625916868448257
1.67372107505798	-1.70129442214966	-2.98872399330139	0.109562687575817	0.380121678113937	-0.0613024570047855
1.66763734817505	-1.69871973991394	-2.99785232543945	0.112022429704666	0.378523200750351	-0.0598704367876053
1.67750406265259	-1.70152139663696	-2.99434113502502	0.11411476880312	0.376947462558746	-0.0585784427821636
1.67827486991882	-1.69086074829102	-2.98438429832459	0.116609647870064	0.375068217515945	-0.0573664791882038
1.6661856174469	-1.68585753440857	-2.98152112960815	0.119075290858746	0.373543173074722	-0.0559638105332851
1.67076873779297	-1.67389380931854	-2.97767305374146	0.121431596577168	0.371915131807327	-0.0545781031250954
1.67239856719971	-1.65514814853668	-2.97447490692139	0.124023281037807	0.370108366012573	-0.0531172938644886
1.65528428554535	-1.64671850204468	-2.98016262054443	0.12676727771759	0.368566900491714	-0.0520357973873615
1.64702534675598	-1.64314424991608	-2.972980260849	0.129142567515373	0.367025941610336	-0.051319744437933
1.63220965862274	-1.62226331233978	-2.97051787376404	0.131823599338531	0.365049451589584	-0.0505155138671398
1.61251580715179	-1.62069988250732	-2.97348713874817	0.134415194392204	0.363668948411942	-0.0497345626354218
1.61825275421143	-1.60911905765533	-2.96714377403259	0.13674108684063	0.361841797828674	-0.0490721054375172
1.59966802597046	-1.59915268421173	-2.96263647079468	0.13943275809288	0.36021101474762	-0.048581138253212
1.5852587223053	-1.59810650348663	-2.96737599372864	0.141989886760712	0.35862734913826	-0.0483014546334744
1.58714032173157	-1.59963762760162	-2.96195936203003	0.144242525100708	0.357077240943909	-0.0478428825736046
1.58051025867462	-1.58135604858398	-2.95922708511353	0.14660969376564	0.355338484048843	-0.0463324263691902
1.55822348594666	-1.57105481624603	-2.95884084701538	0.149160459637642	0.354025363922119	-0.0452117398381233
1.55372798442841	-1.56699991226196	-2.96205711364746	0.151377663016319	0.352737218141556	-0.0452087186276913
1.53749406337738	-1.55791199207306	-2.95836043357849	0.153924867510796	0.35118442773819	-0.0452874004840851
1.51709246635437	-1.56157624721527	-2.97093868255615	0.156308993697166	0.350173115730286	-0.0449412353336811
1.51853692531586	-1.55609107017517	-2.95983457565308	0.158381283283234	0.348811119794846	-0.0446108356118202
1.49083805084229	-1.5465966463089	-2.96378636360168	0.160887628793716	0.3476822078228	-0.0441762395203114
1.4717264175415	-1.55132210254669	-2.97196745872498	0.162673577666283	0.346710592508316	-0.0438102036714554
1.46119916439056	-1.53179538249969	-2.96211743354797	0.164658740162849	0.345561444759369	-0.0434815958142281
1.43299174308777	-1.52762460708618	-2.97430205345154	0.166594058275223	0.344984799623489	-0.0428270101547241
1.43840754032135	-1.52944660186768	-2.96538043022156	0.167916417121887	0.344046294689178	-0.0421425513923168
1.42147791385651	-1.51008498668671	-2.97542691230774	0.169798418879509	0.343194574117661	-0.0413180030882359
1.40954744815826	-1.51429450511932	-2.97536444664001	0.170940101146698	0.342844814062119	-0.0402852781116962
1.41081523895264	-1.49198091030121	-2.96985363960266	0.172014504671097	0.342119544744492	-0.0389854274690151
1.38045179843903	-1.46886670589447	-2.96652674674988	0.173177197575569	0.341526567935944	-0.0376760959625244
1.36072623729706	-1.45403528213501	-2.97437262535095	0.174052447080612	0.341517686843872	-0.037027932703495
1.34688246250153	-1.43012475967407	-2.97568678855896	0.175177276134491	0.340865820646286	-0.0368573628365994
1.29121267795563	-1.40333008766174	-2.97716307640076	0.176289275288582	0.340533852577209	-0.0371202379465103
1.30028319358826	-1.41573774814606	-2.98566055297852	0.177269279956818	0.340346366167068	-0.037812028080225
1.2847900390625	-1.42289590835571	-3.01014590263367	0.179568141698837	0.340157628059387	-0.0379219017922878
1.28094017505646	-1.4275678396225	-3.00296425819397	0.180963933467865	0.339844942092896	-0.0370994359254837
1.29924058914185	-1.43647468090057	-2.98631048202515	0.182410880923271	0.339413285255432	-0.0365081168711185
1.29645776748657	-1.43801307678223	-3.02200055122375	0.184385523200035	0.340215384960175	-0.035291563719511
1.31388092041016	-1.42704176902771	-3.00924396514893	0.185535430908203	0.34017413854599	-0.0338738188147545
1.28764891624451	-1.41905415058136	-3.01778173446655	0.187058851122856	0.340549468994141	-0.0328744277358055
1.31404912471771	-1.41897559165955	-3.04102277755737	0.188264727592468	0.341275423765183	-0.0319680161774158
1.30915307998657	-1.41044843196869	-3.05529236793518	0.190029516816139	0.341944456100464	-0.0309084001928568
1.30879628658295	-1.42132532596588	-3.07320308685303	0.19132599234581	0.342611849308014	-0.0303956717252731
1.30887055397034	-1.403653383255	-3.07899570465088	0.19329759478569	0.343075901269913	-0.0298986863344908
1.31003320217133	-1.41446900367737	-3.11043643951416	0.194970816373825	0.344432204961777	-0.0292514804750681
1.32751798629761	-1.41395497322083	-3.11107420921326	0.196839451789856	0.345083802938461	-0.0287133287638426
1.32331418991089	-1.43722951412201	-3.12911629676819	0.198389172554016	0.346607744693756	-0.0283035039901733
1.33025360107422	-1.41581642627716	-3.14640164375305	0.200562283396721	0.347548812627792	-0.0275621674954891
1.35053682327271	-1.43210363388062	-3.17536997795105	0.201826333999634	0.349436908960342	-0.026530435308814
1.33447968959808	-1.42395389080048	-3.20364832878113	0.2038903683424	0.351169019937515	-0.025629797950387
1.36293494701385	-1.42564392089844	-3.21982502937317	0.204911097884178	0.352805942296982	-0.025152700021863
1.35887265205383	-1.43615758419037	-3.25636792182922	0.206633299589157	0.355260819196701	-0.0243177805095911
1.36659169197083	-1.41994452476501	-3.27455306053162	0.208630710840225	0.357043862342834	-0.0240871328860521
1.39428329467773	-1.43550562858582	-3.30064821243286	0.210095122456551	0.359775066375732	-0.0245837513357401
1.38073146343231	-1.44667065143585	-3.34584474563599	0.212719276547432	0.362756907939911	-0.024762399494648
1.39196968078613	-1.46025681495667	-3.35713386535645	0.214801087975502	0.365135103464127	-0.0254149958491325
1.4256374835968	-1.48427879810333	-3.38794565200806	0.216042146086693	0.368315845727921	-0.0255090743303299
1.42540538311005	-1.51553046703339	-3.43468451499939	0.217385575175285	0.372462421655655	-0.0262212958186865
1.4017208814621	-1.50766885280609	-3.47591948509216	0.219793945550919	0.376087516546249	-0.0281041767448187
1.39647877216339	-1.49016714096069	-3.52843165397644	0.223314553499222	0.379592448472977	-0.0300124250352383
1.40151214599609	-1.52875220775604	-3.57469773292542	0.226376563310623	0.383027642965317	-0.0321846418082714
1.40998661518097	-1.57510638237	-3.59814929962158	0.228496536612511	0.386700123548508	-0.0338060893118382
1.42086946964264	-1.60264480113983	-3.65741300582886	0.230594158172607	0.39102828502655	-0.0346309505403042
1.42878770828247	-1.62791728973389	-3.68461203575134	0.232138365507126	0.394791007041931	-0.0350910983979702
1.41291534900665	-1.68416571617126	-3.67409181594849	0.230768963694572	0.397669702768326	-0.0372134819626808
1.39075648784637	-1.61176824569702	-3.73655843734741	0.233288571238518	0.401848375797272	-0.0402659326791763
1.38131952285767	-1.65336298942566	-3.7946834564209	0.235331863164902	0.404641956090927	-0.0431486777961254
1.35851943492889	-1.66098964214325	-3.78476405143738	0.236766576766968	0.405891954898834	-0.0450322926044464
1.34036338329315	-1.67284381389618	-3.8370885848999	0.239264413714409	0.408962219953537	-0.0478110387921333
1.37496495246887	-1.74887228012085	-3.83356714248657	0.238824456930161	0.410680532455444	-0.0508509650826454
1.37293481826782	-1.72480726242065	-3.8551299571991	0.239936232566833	0.4129998087883	-0.0536566115915775
1.35646057128906	-1.77750813961029	-3.88196492195129	0.241315901279449	0.415245562791824	-0.0574457831680775
1.35252451896667	-1.81178987026215	-3.89650011062622	0.243417680263519	0.416482657194138	-0.06062401086092
1.32829737663269	-1.83712792396545	-3.91940832138062	0.245762199163437	0.418127447366714	-0.0631340071558952
1.32622051239014	-1.86715030670166	-3.9472496509552	0.247713789343834	0.419293582439423	-0.065335251390934
1.3325217962265	-1.8934965133667	-3.96418905258179	0.248760610818863	0.420512199401855	-0.067001610994339
1.32405304908752	-1.90861964225769	-3.96938300132751	0.248987421393394	0.421743839979172	-0.0687452331185341
1.33680832386017	-1.93731093406677	-3.97958254814148	0.249104470014572	0.422766119241714	-0.0700421929359436
1.3594377040863	-1.94255995750427	-3.98588418960571	0.248845413327217	0.42320904135704	-0.0705266445875168
1.37776124477386	-1.95440220832825	-3.98357653617859	0.248839229345322	0.422948360443115	-0.0708355754613876
1.39679765701294	-1.95529282093048	-3.98210501670837	0.249174579977989	0.422199368476868	-0.0710029229521751
1.41425061225891	-1.95513355731964	-3.97130560874939	0.249564379453659	0.421229273080826	-0.0715128034353256
1.41661012172699	-1.96155071258545	-3.96078944206238	0.249861121177673	0.420019835233688	-0.0718544498085976
1.42859220504761	-1.97700083255768	-3.94118547439575	0.249552845954895	0.418709337711334	-0.0721922367811203
1.43467235565186	-1.96679365634918	-3.93215417861938	0.249431356787682	0.417446881532669	-0.0718474164605141
1.44128596782684	-1.9602302312851	-3.9214403629303	0.249055415391922	0.415987581014633	-0.071199856698513
1.44694364070892	-1.95844256877899	-3.90099239349365	0.248771131038666	0.414254605770111	-0.0706180185079575
1.44690203666687	-1.94955062866211	-3.88536715507507	0.248347833752632	0.412657797336578	-0.0695216879248619
1.45597052574158	-1.93454575538635	-3.86984753608704	0.247931495308876	0.41097229719162	-0.0686472877860069
1.45991897583008	-1.91797769069672	-3.85499095916748	0.247502103447914	0.409235745668411	-0.0673120319843292
1.46359384059906	-1.90912234783173	-3.83050632476807	0.246915504336357	0.407502502202988	-0.065856859087944
1.46851718425751	-1.89170062541962	-3.80958366394043	0.246203243732452	0.40581077337265	-0.0636165291070938
1.49075305461884	-1.86775636672974	-3.796062707901	0.245497569441795	0.403967797756195	-0.061509620398283
1.51201343536377	-1.85147976875305	-3.77981424331665	0.245101749897003	0.401774704456329	-0.0601546801626682
1.5076060295105	-1.84612131118774	-3.75226616859436	0.244745209813118	0.399788022041321	-0.0587584264576435
1.51485168933868	-1.82960391044617	-3.73178577423096	0.244388699531555	0.397745758295059	-0.0570757500827312
1.52446365356445	-1.80517292022705	-3.71470642089844	0.244040623307228	0.395716398954391	-0.0554030127823353
1.5346485376358	-1.78656470775604	-3.69607019424438	0.243567109107971	0.393861621618271	-0.0533591099083424
1.55803418159485	-1.76394259929657	-3.68119478225708	0.243188738822937	0.39205077290535	-0.0508116707205772
1.56059420108795	-1.74477171897888	-3.66733598709106	0.242777124047279	0.390356957912445	-0.048541247844696
1.58488583564758	-1.72884809970856	-3.65079164505005	0.24216528236866	0.388842046260834	-0.0463136732578278
1.60632157325745	-1.70754599571228	-3.63488698005676	0.241408586502075	0.387532472610474	-0.0436596274375916
1.62538170814514	-1.68377482891083	-3.61924457550049	0.240918815135956	0.385937839746475	-0.0409813560545444
1.64402163028717	-1.66196691989899	-3.60018348693848	0.240371361374855	0.384486049413681	-0.0378878600895405
1.65717995166779	-1.63704562187195	-3.5884473323822	0.240437120199203	0.382555305957794	-0.0350412093102932
1.64290297031403	-1.62921607494354	-3.57705163955688	0.240378096699715	0.380854845046997	-0.0326195433735847
1.64142155647278	-1.5973334312439	-3.55594849586487	0.240149304270744	0.379031866788864	-0.0297530144453049
1.63160741329193	-1.55625236034393	-3.53987073898315	0.23998087644577	0.377189785242081	-0.0268863718956709
1.63623034954071	-1.52091765403748	-3.52566885948181	0.239550396800041	0.375473767518997	-0.0241026841104031
1.66769003868103	-1.48978817462921	-3.50770425796509	0.238533824682236	0.373553931713104	-0.0213495008647442
1.6842850446701	-1.45603597164154	-3.48139405250549	0.237955465912819	0.371612548828125	-0.0182517096400261
1.70276856422424	-1.43835580348969	-3.46612071990967	0.237279757857323	0.369763553142548	-0.0150262676179409
1.7119528055191	-1.40584897994995	-3.44767618179321	0.236759230494499	0.367803961038589	-0.0119419563561678
1.7167501449585	-1.39051234722137	-3.4296281337738	0.235865578055382	0.366033285856247	-0.00924018863588572
1.733323097229	-1.36803483963013	-3.41214942932129	0.235010772943497	0.364202052354813	-0.00672312686219811
1.73694968223572	-1.349644780159	-3.39297723770142	0.23423533141613	0.362464010715485	-0.00437840120866895
1.73342549800873	-1.32554221153259	-3.38506865501404	0.233861327171326	0.360490322113037	-0.00217767735011876
1.73211359977722	-1.30036425590515	-3.36911559104919	0.233238130807877	0.358453065156937	-0.000166500525665469
1.73496830463409	-1.26940214633942	-3.34331083297729	0.232763111591339	0.356218665838242	0.00159825547598302
1.75445353984833	-1.2442182302475	-3.31996488571167	0.232022225856781	0.353841513395309	0.00304919318296015
1.76522290706635	-1.23402833938599	-3.29558849334717	0.230968996882439	0.352122843265533	0.00436542648822069
1.75760459899902	-1.23429214954376	-3.2901918888092	0.22982282936573	0.350988507270813	0.00557320890948176
1.74711191654205	-1.22145450115204	-3.27586388587952	0.228589445352554	0.349692165851593	0.00685194553807378
1.74784398078918	-1.19698071479797	-3.26951694488525	0.227569654583931	0.348333656787872	0.00801012571901083
1.74957942962646	-1.16204130649567	-3.24250626564026	0.226843416690826	0.346501469612122	0.00901422370225191
1.75678765773773	-1.13634419441223	-3.21451425552368	0.226083323359489	0.344354808330536	0.010242042131722
1.75260770320892	-1.13109493255615	-3.20322322845459	0.225220069289207	0.342608600854874	0.0114291924983263
1.7535811662674	-1.13127160072327	-3.18908452987671	0.224127635359764	0.34121698141098	0.0122706340625882
1.73969340324402	-1.11588299274445	-3.17693638801575	0.223579064011574	0.339862585067749	0.0127993673086166
1.72005236148834	-1.10842776298523	-3.17711281776428	0.223243668675423	0.338209271430969	0.0130702899768949
1.72124624252319	-1.09349000453949	-3.15014386177063	0.22300411760807	0.336090683937073	0.0134459165856242
1.72501933574677	-1.06990110874176	-3.12973642349243	0.222442880272865	0.334102541208267	0.014131173491478
1.7280752658844	-1.07023203372955	-3.11308145523071	0.221857190132141	0.33250430226326	0.0146475927904248
1.72091782093048	-1.0716028213501	-3.10436606407166	0.221231237053871	0.331243425607681	0.0151110086590052
1.70242369174957	-1.07291007041931	-3.10093474388123	0.221045732498169	0.330177575349808	0.0156054142862558
1.70313620567322	-1.05611038208008	-3.09141254425049	0.221011579036713	0.328891545534134	0.015929389744997
1.7249584197998	-1.04709613323212	-3.06981658935547	0.220252424478531	0.32769501209259	0.0161124542355537
1.73624897003174	-1.06534230709076	-3.06831121444702	0.219372823834419	0.327105700969696	0.0163222663104534
1.7175053358078	-1.05464112758636	-3.06403160095215	0.21942438185215	0.326442927122116	0.0169096793979406
1.72161018848419	-1.03174889087677	-3.04501509666443	0.219843611121178	0.325145721435547	0.0173916276544333
1.74714136123657	-1.03681337833405	-3.04091620445251	0.219565287232399	0.324217587709427	0.0175730399787426
1.75182271003723	-1.05740964412689	-3.04593253135681	0.219275265932083	0.323840737342834	0.0177985653281212
1.73581433296204	-1.04315459728241	-3.03575992584229	0.219701111316681	0.323166817426682	0.0183057598769665
1.75081086158752	-1.03271222114563	-3.02507781982422	0.219607084989548	0.322341561317444	0.0186609700322151
1.77097570896149	-1.04117333889008	-3.01912689208984	0.219179898500443	0.321800708770752	0.0190315190702677
1.78521943092346	-1.05356740951538	-3.02018594741821	0.218596309423447	0.321807205677032	0.0194746553897858
1.77276563644409	-1.05016827583313	-3.03785419464111	0.218918189406395	0.321706593036652	0.0200337748974562
1.78215384483337	-1.0362194776535	-3.02527594566345	0.219329848885536	0.321091920137405	0.02049813978374
1.81036686897278	-1.04297566413879	-3.01455998420715	0.218993589282036	0.320939153432846	0.0208627451211214
1.82098579406738	-1.05216300487518	-3.02977609634399	0.21891051530838	0.321150958538055	0.0214247275143862
1.80959856510162	-1.0557165145874	-3.03220367431641	0.219188302755356	0.321532934904099	0.0221782270818949
1.813312292099	-1.04137825965881	-3.0308256149292	0.219627171754837	0.321360766887665	0.0228215791285038
1.83625721931458	-1.04132688045502	-3.028568983078	0.219417467713356	0.321069538593292	0.0232393816113472
1.84808456897736	-1.04903078079224	-3.02932810783386	0.219192981719971	0.321217507123947	0.0238450113683939
1.83523750305176	-1.05732333660126	-3.03504729270935	0.219098120927811	0.321539998054504	0.0245449263602495
1.81774246692657	-1.04091536998749	-3.03547191619873	0.219460546970367	0.32169446349144	0.0246394947171211
1.83195376396179	-1.03369438648224	-3.03069472312927	0.21894209086895	0.321890294551849	0.0240584351122379
1.84707939624786	-1.04535579681396	-3.03728771209717	0.218267858028412	0.322537958621979	0.0238781403750181
1.83891379833221	-1.05295777320862	-3.05310320854187	0.218108847737312	0.323249191045761	0.0238230098038912
1.83091139793396	-1.04536092281342	-3.04911613464355	0.218298032879829	0.323362469673157	0.0240629818290472
1.8486522436142	-1.03845870494843	-3.03242874145508	0.218039661645889	0.323060184717178	0.0240512769669294
1.86929106712341	-1.06130313873291	-3.03306174278259	0.217385217547417	0.323259234428406	0.023998785763979
1.86533331871033	-1.07176661491394	-3.03868126869202	0.216990739107132	0.32349768280983	0.0241402871906757
1.85551810264587	-1.06663799285889	-3.03785681724548	0.216978520154953	0.323325961828232	0.0240966472774744
1.87904155254364	-1.06560730934143	-3.02996182441711	0.21639558672905	0.322815924882889	0.0233463328331709
1.90948927402496	-1.08368539810181	-3.02007675170898	0.215401127934456	0.32271620631218	0.0236486066132784
1.9341903924942	-1.08204710483551	-3.01396226882935	0.214575633406639	0.322667062282562	0.0263846889138222
1.92036247253418	-1.07817149162292	-3.01243662834167	0.214137524366379	0.322536766529083	0.0263684950768948
1.91845798492432	-1.06733059883118	-3.0052649974823	0.213688209652901	0.322065591812134	0.0258376132696867
1.93989408016205	-1.07357490062714	-2.9898681640625	0.21258133649826	0.321479201316834	0.0249659456312656
1.95809626579285	-1.08563637733459	-2.97671294212341	0.211271584033966	0.320810407400131	0.0246205478906631
1.95804727077484	-1.10401368141174	-2.97472453117371	0.210305839776993	0.320595294237137	0.0244637373834848
1.93695878982544	-1.09709763526917	-2.97404336929321	0.210068017244339	0.319965898990631	0.023945763707161
1.94275760650635	-1.09482955932617	-2.9469530582428	0.209349304437637	0.31896111369133	0.0229499749839306
1.9660929441452	-1.112584233284	-2.94359517097473	0.207936748862267	0.318442285060883	0.0228646956384182
1.96758806705475	-1.11488127708435	-2.94486784934998	0.207106694579124	0.318354219198227	0.024179495871067
1.9685800075531	-1.09030103683472	-2.92823004722595	0.206550672650337	0.317572295665741	0.0250807330012321
1.99610650539398	-1.10054039955139	-2.91381931304932	0.205066949129105	0.317122578620911	0.025032764300704
1.97833669185638	-1.11475908756256	-2.91485834121704	0.204118147492409	0.317140340805054	0.0234953481703997
1.96177566051483	-1.1020416021347	-2.91257786750793	0.203768238425255	0.316550880670547	0.0232794918119907
1.99083840847015	-1.092400431633	-2.88864517211914	0.202667728066444	0.31570902466774	0.0234212391078472
1.98687589168549	-1.10209023952484	-2.89226460456848	0.201656386256218	0.315865635871887	0.0227096229791641
1.95810115337372	-1.1145179271698	-2.88984370231628	0.201400607824326	0.315652221441269	0.0211037136614323
1.97472298145294	-1.13617277145386	-2.86942458152771	0.199990436434746	0.315275460481644	0.0192916207015514
1.95444560050964	-1.14842343330383	-2.87463164329529	0.199265033006668	0.315678119659424	0.0187935531139374
1.95728063583374	-1.12651658058167	-2.86647343635559	0.198977157473564	0.31545490026474	0.0184799488633871
1.98500549793243	-1.14599931240082	-2.86510062217712	0.197690278291702	0.315670609474182	0.0178388226777315
1.96548521518707	-1.14693164825439	-2.86871409416199	0.197196781635284	0.316107004880905	0.0182517077773809
1.9632865190506	-1.12964046001434	-2.85457825660706	0.196844756603241	0.316150724887848	0.0175529550760984
1.98925483226776	-1.15372252464294	-2.85919427871704	0.195468485355377	0.316571831703186	0.017421830445528
1.97600305080414	-1.1438010931015	-2.85837268829346	0.195081874728203	0.317075073719025	0.0190957803279161
1.98672568798065	-1.12578642368317	-2.85212278366089	0.194670811295509	0.316999435424805	0.0183799229562283
2.016273021698	-1.13402688503265	-2.86108827590942	0.193710699677467	0.317126989364624	0.0191232766956091
1.9962295293808	-1.14929068088531	-2.85282945632935	0.193334132432938	0.317263662815094	0.0191962588578463
2.01970195770264	-1.1429226398468	-2.84730863571167	0.192325904965401	0.317395091056824	0.0191417429596186
2.02330732345581	-1.16611409187317	-2.84655070304871	0.191319391131401	0.318099141120911	0.0176441036164761
2.02097797393799	-1.14558064937592	-2.83662271499634	0.191091492772102	0.317711174488068	0.0168517902493477
2.02286458015442	-1.16363000869751	-2.82623243331909	0.189665168523788	0.318085640668869	0.0185842253267765
2.08501648902893	-1.18396544456482	-2.85376667976379	0.189338773488998	0.318308800458908	0.0232165828347206
2.29693675041199	-1.04019665718079	-2.83330965042114	0.189370647072792	0.317463964223862	0.0411375798285007
2.45511698722839	-0.934773504734039	-2.84440302848816	0.188150942325592	0.317394584417343	0.0589232482016087
2.45749592781067	-0.903532266616821	-2.82575607299805	0.187246173620224	0.31878849864006	0.0654174387454987
2.42565011978149	-0.880408525466919	-2.82189869880676	0.185932889580727	0.320094704627991	0.0673767700791359
2.42444610595703	-0.834917008876801	-2.8399224281311	0.186215564608574	0.320400238037109	0.0699874088168144
2.44751524925232	-0.774555861949921	-2.81393980979919	0.186571180820465	0.319546103477478	0.0718756690621376
2.47527170181274	-0.742027997970581	-2.83904147148132	0.187287002801895	0.319017112255096	0.0738349929451942
2.46433544158936	-0.751499533653259	-2.84571957588196	0.187880739569664	0.318856179714203	0.0763637945055962
2.44691920280457	-0.752242684364319	-2.84512114524841	0.187803342938423	0.319150626659393	0.0791020393371582
2.44635319709778	-0.720307588577271	-2.84663486480713	0.18756103515625	0.319439619779587	0.0813718438148499
2.45079636573792	-0.702289938926697	-2.84720802307129	0.187479853630066	0.320154160261154	0.0834459364414215
2.44811582565308	-0.674173951148987	-2.82615494728088	0.186741098761559	0.320546358823776	0.084852822124958
2.44677948951721	-0.670116722583771	-2.81832504272461	0.186024636030197	0.320905327796936	0.0859891772270203
2.43119835853577	-0.69861763715744	-2.86094999313354	0.186007887125015	0.32193723320961	0.087091788649559
2.39403438568115	-0.658280074596405	-2.8898503780365	0.186149001121521	0.322530299425125	0.0874160677194595
2.37054109573364	-0.591170012950897	-2.87650394439697	0.185247033834457	0.322645157575607	0.0873600691556931
2.34707999229431	-0.570770621299744	-2.86920738220215	0.183761805295944	0.323806047439575	0.087241917848587
2.32964777946472	-0.599786937236786	-2.84844279289246	0.18226745724678	0.324925094842911	0.0868279039859772
2.33194708824158	-0.618936002254486	-2.8381655216217	0.181475907564163	0.325217217206955	0.0871987864375114
2.33917593955994	-0.58542537689209	-2.83511233329773	0.181481271982193	0.325050711631775	0.0869712978601456
2.34530687332153	-0.548956096172333	-2.85407567024231	0.181562498211861	0.325094282627106	0.0893691778182983
2.29821395874023	-0.527423739433289	-2.86934423446655	0.181298330426216	0.325380980968475	0.091767892241478
2.27141404151917	-0.52430659532547	-2.8713526725769	0.180504634976387	0.32585483789444	0.0918611884117126
2.2695426940918	-0.502458691596985	-2.87428832054138	0.179459378123283	0.326747208833694	0.0918595492839813
2.2904314994812	-0.489134669303894	-2.87603783607483	0.178158819675446	0.327812671661377	0.0920549333095551
2.29557204246521	-0.476262986660004	-2.85990715026855	0.176829978823662	0.328217774629593	0.0934374183416367
2.29209399223328	-0.465960204601288	-2.86188864707947	0.176177367568016	0.32859206199646	0.095214881002903
2.29019784927368	-0.446517080068588	-2.87267923355103	0.176009029150009	0.329040199518204	0.0969197005033493
2.3014976978302	-0.410725563764572	-2.86549878120422	0.175907507538795	0.328962832689285	0.0979256331920624
2.2964563369751	-0.415071815252304	-2.85624861717224	0.175371557474136	0.329176813364029	0.0983037650585175
2.29229068756104	-0.429714232683182	-2.86176323890686	0.174631580710411	0.329824715852737	0.0985122844576836
2.29056859016418	-0.422592908143997	-2.86487293243408	0.173965618014336	0.330284416675568	0.0988311097025871
2.28287148475647	-0.399957746267319	-2.86614274978638	0.173530578613281	0.330690115690231	0.0995713993906975
2.27912044525146	-0.37479555606842	-2.87407326698303	0.172742262482643	0.331152111291885	0.101824015378952
2.27383136749268	-0.353532552719116	-2.87670111656189	0.17200630903244	0.331574618816376	0.104010485112667
2.27594423294067	-0.353858172893524	-2.87502026557922	0.17121334373951	0.331909447908401	0.104775689542294
2.27692604064941	-0.343081772327423	-2.87627172470093	0.170710802078247	0.332222998142242	0.106963239610195
2.31146883964539	-0.334265232086182	-2.86660718917847	0.169587150216103	0.332519918680191	0.108220845460892
2.35701322555542	-0.332331448793411	-2.86854648590088	0.168184608221054	0.3329838514328	0.108051054179668
2.37291264533997	-0.331889688968658	-2.87121534347534	0.167186573147774	0.333715260028839	0.107191391289234
2.37436175346375	-0.330031514167786	-2.87237620353699	0.166367679834366	0.33402693271637	0.107235945761204
2.37331008911133	-0.293794274330139	-2.86064481735229	0.165866881608963	0.333746135234833	0.109109967947006
2.3585991859436	-0.279502332210541	-2.85481762886047	0.165454149246216	0.333635330200195	0.108921945095062
2.35180711746216	-0.286198526620865	-2.86366176605225	0.165107369422913	0.333522528409958	0.107961475849152
2.34836006164551	-0.290625959634781	-2.85233473777771	0.164251938462257	0.333447873592377	0.108299814164639
2.34437394142151	-0.292319446802139	-2.84274482727051	0.16326992213726	0.333358436822891	0.108394920825958
2.34699106216431	-0.264089554548264	-2.8471519947052	0.162322357296944	0.333477288484573	0.11129254847765
2.33749485015869	-0.241950362920761	-2.84232306480408	0.161607399582863	0.333381414413452	0.112316191196442
2.32340145111084	-0.207754418253899	-2.85075712203979	0.160917744040489	0.333101451396942	0.11401342600584
2.32125544548035	-0.189819902181625	-2.84922242164612	0.160065338015556	0.33288186788559	0.114231094717979
2.33067297935486	-0.190215900540352	-2.83475661277771	0.159282237291336	0.332783252000809	0.113398522138596
2.32929301261902	-0.204512655735016	-2.83628511428833	0.158358216285706	0.332602232694626	0.112892933189869
2.31984066963196	-0.207064881920815	-2.82705998420715	0.157387316226959	0.332242041826248	0.112842246890068
2.31784057617188	-0.19738806784153	-2.82424211502075	0.156355530023575	0.33174791932106	0.113202519714832
2.32674837112427	-0.185813426971436	-2.82898020744324	0.155479937791824	0.331210404634476	0.113259397447109
2.3241810798645	-0.178475424647331	-2.82263159751892	0.154835909605026	0.330588907003403	0.113609157502651
2.32813429832459	-0.174105867743492	-2.80784606933594	0.153993114829063	0.329704493284225	0.114647813141346
2.33928203582764	-0.163725033402443	-2.79065871238709	0.153275415301323	0.328641533851624	0.115660026669502
2.35109114646912	-0.145276695489883	-2.78113150596619	0.152584195137024	0.327518939971924	0.115830764174461
2.36720848083496	-0.149588242173195	-2.76872158050537	0.151403233408928	0.326588362455368	0.116126723587513
2.37301254272461	-0.142347291111946	-2.75543117523193	0.150340005755425	0.325468331575394	0.11728398501873
2.38198161125183	-0.115483306348324	-2.74789142608643	0.149322539567947	0.324199736118317	0.119336411356926
2.38934350013733	-0.0922218635678291	-2.73508524894714	0.148255258798599	0.323013454675674	0.120526984333992
2.38199329376221	-0.07285076379776	-2.71487045288086	0.146993294358253	0.321663498878479	0.121496327221394
2.37223315238953	-0.0671489536762238	-2.67720699310303	0.145345330238342	0.32045578956604	0.121545277535915
2.40935444831848	-0.068397082388401	-2.66300272941589	0.143607392907143	0.319338262081146	0.121658071875572
2.52301716804504	-0.0480922497808933	-2.6380889415741	0.143337607383728	0.316384971141815	0.121813386678696
2.55330801010132	-0.0641317665576935	-2.53687524795532	0.143837437033653	0.310834854841232	0.120526358485222
2.53906750679016	-0.0777508616447449	-2.52846002578735	0.147107973694801	0.307761400938034	0.120193801820278
2.59016084671021	-0.0904356017708778	-2.47196173667908	0.149021655321121	0.304919183254242	0.119929246604443
2.64725565910339	-0.088784284889698	-2.39117693901062	0.149981051683426	0.301280438899994	0.120334535837173
2.70595026016235	-0.0945381820201874	-2.31238889694214	0.150374934077263	0.297484040260315	0.120573811233044
2.6721179485321	-0.106719747185707	-2.26651692390442	0.150781288743019	0.294471830129623	0.116378352046013
2.48450613021851	-0.243004634976387	-2.28658485412598	0.15021938085556	0.293511152267456	0.0952874943614006
2.44047212600708	-0.389778941869736	-2.2964289188385	0.147446691989899	0.292193651199341	0.0845414698123932
2.50948166847229	-0.352491438388824	-2.23292589187622	0.145154997706413	0.288910537958145	0.085214652121067
2.54676127433777	-0.34120512008667	-2.16039371490479	0.143105432391167	0.286052316427231	0.0846284478902817
2.52609086036682	-0.369861006736755	-2.14319205284119	0.142032787203789	0.285396724939346	0.0827424228191376
2.55361485481262	-0.381105691194534	-2.13391160964966	0.141402378678322	0.28406035900116	0.0842516198754311
2.61088752746582	-0.318841129541397	-2.09628415107727	0.140567198395729	0.281693130731583	0.0868747010827065
2.70894336700439	-0.305864751338959	-2.06241965293884	0.138526752591133	0.279798150062561	0.0909891054034233
2.68224740028381	-0.276167571544647	-2.0239098072052	0.137417808175087	0.278054147958755	0.0914581269025803
2.66380929946899	-0.284934967756271	-1.98709416389465	0.136346742510796	0.276244610548019	0.0870890766382217
2.69646286964417	-0.335375040769577	-1.99127662181854	0.134979069232941	0.27495539188385	0.0850432738661766
2.66774487495422	-0.335524469614029	-1.9895693063736	0.134414151310921	0.273358881473541	0.08354252576828
2.68295240402222	-0.3404161632061	-1.95565032958984	0.133101433515549	0.271312326192856	0.0815954357385635
2.68690204620361	-0.369943201541901	-1.93106603622437	0.131602913141251	0.269783169031143	0.0804039463400841
2.71621990203857	-0.354021847248077	-1.89961218833923	0.13035874068737	0.26756951212883	0.0802517458796501
2.70880031585693	-0.354291945695877	-1.89329826831818	0.12928906083107	0.266514182090759	0.079332709312439
2.71518683433533	-0.345162272453308	-1.87473273277283	0.128663197159767	0.264734148979187	0.0784693360328674
2.71738219261169	-0.367136180400848	-1.85449731349945	0.127133831381798	0.263455122709274	0.0775918886065483
2.73002743721008	-0.391529530286789	-1.80848026275635	0.125733032822609	0.261484354734421	0.0760478079319
2.66475391387939	-0.388907581567764	-1.76958477497101	0.124529056251049	0.260259449481964	0.0736579746007919
2.69668388366699	-0.399913489818573	-1.75110876560211	0.123694449663162	0.25845530629158	0.0720715224742889
2.80616068840027	-0.39165672659874	-1.81273102760315	0.123453706502914	0.258279770612717	0.0739364176988602
2.74799871444702	-0.334748119115829	-1.75986790657043	0.122498914599419	0.256508529186249	0.0721750631928444
2.74106359481812	-0.388217866420746	-1.73910534381866	0.121742613613605	0.256396353244781	0.0723872408270836
2.75077056884766	-0.40138453245163	-1.67599558830261	0.121012441813946	0.25567838549614	0.0729329288005829
2.70582294464111	-0.415740162134171	-1.63244342803955	0.12049300968647	0.255001217126846	0.072072833776474
2.78858780860901	-0.496931731700897	-1.6634646654129	0.119860038161278	0.254614979028702	0.0721522942185402
2.79470324516296	-0.440114229917526	-1.65329778194427	0.119890324771404	0.253819733858109	0.0713657066226006
2.79840612411499	-0.42361107468605	-1.63197600841522	0.118919938802719	0.253091245889664	0.0705101937055588
2.81608366966248	-0.423936605453491	-1.59464704990387	0.118411704897881	0.252688854932785	0.0713444128632545
2.81925010681152	-0.416896224021912	-1.54294049739838	0.117399595677853	0.251971930265427	0.0733939707279205
2.85395097732544	-0.427257359027863	-1.53213727474213	0.116990320384502	0.2516750395298	0.0738195106387138
2.84848284721375	-0.464779734611511	-1.52512884140015	0.116909749805927	0.251107037067413	0.0727048441767693
2.76980233192444	-0.438781589269638	-1.4546149969101	0.115078173577785	0.249346658587456	0.0699369236826897
2.94208431243896	-0.431496202945709	-1.48419213294983	0.114364601671696	0.247697502374649	0.0721623599529266
3.04909253120422	-0.389018177986145	-1.50363314151764	0.113783411681652	0.24601523578167	0.0741523653268814
2.95329022407532	-0.344945639371872	-1.43394577503204	0.112002983689308	0.24410255253315	0.0706752017140388
2.99092388153076	-0.403903931379318	-1.38294243812561	0.110093854367733	0.242005959153175	0.0703499093651772
2.98105120658875	-0.385480761528015	-1.26525843143463	0.107893027365208	0.238702386617661	0.0705035850405693
3.00726699829102	-0.446733504533768	-1.25665163993835	0.106337830424309	0.236318290233612	0.0699341967701912
3.0877845287323	-0.444897592067719	-1.23487675189972	0.104507744312286	0.23295821249485	0.070216678082943
3.10695457458496	-0.312445908784866	-1.22134447097778	0.104410938918591	0.230654165148735	0.0722614750266075
3.14800333976746	-0.328703165054321	-1.19299876689911	0.102158091962337	0.228087887167931	0.0724217668175697
3.14024257659912	-0.294857919216156	-1.12852728366852	0.101300187408924	0.226349592208862	0.0728765428066254
3.21724367141724	-0.309174239635468	-1.06890213489532	0.0998324304819107	0.224152743816376	0.0760268345475197
3.18104887008667	-0.266841024160385	-0.973221838474274	0.0984686464071274	0.222500741481781	0.0782935470342636
3.31062436103821	-0.284423649311066	-1.03399515151978	0.0987096354365349	0.221106618642807	0.081201583147049
3.38178586959839	-0.185204580426216	-1.11866402626038	0.100146614015102	0.220555752515793	0.0860286429524422
3.28185033798218	-0.0780651569366455	-1.09778559207916	0.100910231471062	0.2203019708395	0.0896513909101486
3.29323554039001	-0.133581712841988	-1.10917675495148	0.101877972483635	0.219687253236771	0.094144307076931
3.31685400009155	-0.1200235709548	-0.957745254039764	0.0993197038769722	0.217012971639633	0.0976325869560242
3.39625597000122	-0.0641725808382034	-0.877586126327515	0.0984763577580452	0.213504448533058	0.101898372173309
3.50415968894959	-0.0326835215091705	-0.901612877845764	0.0999997556209564	0.211314037442207	0.106039419770241
3.53991842269897	0.0684275403618813	-0.907513022422791	0.102380223572254	0.209434807300568	0.110346369445324
3.51794290542603	0.092500202357769	-0.881411731243134	0.104254610836506	0.208300337195396	0.11428003013134
3.63588190078735	0.0925920158624649	-0.811984300613403	0.105610318481922	0.205665484070778	0.117154434323311
3.78942179679871	0.126666367053986	-0.782648026943207	0.107436701655388	0.203218758106232	0.121468901634216
3.84131789207459	0.176894441246986	-0.697951197624207	0.10928688198328	0.199765026569366	0.125009432435036
3.89601135253906	0.133289203047752	-0.679543018341064	0.11215116083622	0.19787585735321	0.128269627690315
3.94248557090759	0.203643426299095	-0.607414126396179	0.115652404725552	0.19465659558773	0.130956262350082
4.08656358718872	0.191033467650414	-0.534498333930969	0.117193639278412	0.190116032958031	0.135590717196465
4.17794370651245	0.211294382810593	-0.465661466121674	0.119514942169189	0.185152426362038	0.140179798007011
4.21350717544556	0.293353796005249	-0.300960451364517	0.119973659515381	0.178653031587601	0.141077131032944
4.20886516571045	0.304922610521317	-0.201927796006203	0.120494291186333	0.173825204372406	0.141545474529266
4.27775764465332	0.272715181112289	-0.181579887866974	0.122989445924759	0.169405549764633	0.143202036619186
4.28304004669189	0.331255227327347	-0.12357896566391	0.12426171451807	0.16470018029213	0.144120961427689
4.25435018539429	0.323421239852905	-0.029053283855319	0.124805800616741	0.159591063857079	0.144609123468399
4.30831432342529	0.293107777833939	0.0351508967578411	0.1263287961483	0.15402652323246	0.144430309534073
4.24646234512329	0.297227561473846	0.150270089507103	0.126414194703102	0.149616062641144	0.141274467110634
4.16176176071167	0.246659606695175	0.22896520793438	0.12607254087925	0.144902378320694	0.139197185635567
4.23031568527222	0.297342956066132	0.296613186597824	0.125915586948395	0.139487057924271	0.139330372214317
4.25417566299438	0.369348108768463	0.304142504930496	0.127745315432549	0.135634869337082	0.139042153954506
4.23589944839478	0.355008780956268	0.376390606164932	0.126675963401794	0.132002428174019	0.137528225779533
4.19467449188232	0.360590130090714	0.484047949314117	0.125554636120796	0.128061279654503	0.136135831475258
4.24015617370605	0.336687684059143	0.536539852619171	0.125437811017036	0.125407233834267	0.135301917791367
4.20872211456299	0.33905816078186	0.54769766330719	0.126700311899185	0.123904153704643	0.134562999010086
4.21755266189575	0.285019218921661	0.567467570304871	0.126053988933563	0.122603751718998	0.133203595876694
4.1895956993103	0.324641704559326	0.538894832134247	0.128894627094269	0.122775763273239	0.131697684526443
4.20169925689697	0.244998216629028	0.550290882587433	0.129118651151657	0.122675143182278	0.1310955286026
4.1759467124939	0.247556641697884	0.655805468559265	0.127629190683365	0.120644211769104	0.129128038883209
4.20374822616577	0.200751096010208	0.73089212179184	0.125369876623154	0.119221813976765	0.127768069505692
4.1796612739563	0.262634545564651	0.736161947250366	0.126907363533974	0.119727849960327	0.125535801053047
4.14818382263184	0.207879900932312	0.694617986679077	0.128992393612862	0.122144736349583	0.124953515827656
4.14444160461426	0.172010287642479	0.670425236225128	0.130548611283302	0.124617591500282	0.123566366732121
4.16007518768311	0.137884959578514	0.675309479236603	0.132222697138786	0.126863837242126	0.122684821486473
4.13010501861572	0.0991954952478409	0.752230405807495	0.131575718522072	0.128140613436699	0.120929591357708
4.15091753005981	0.0218312088400126	0.830040395259857	0.129001930356026	0.128571003675461	0.118701845407486
4.05896043777466	0.0796860903501511	0.81662380695343	0.132071867585182	0.131791770458221	0.116944305598736
4.04104375839233	0.0339171923696995	0.744312763214111	0.135526493191719	0.136647641658783	0.118619963526726
4.05788087844849	0.0471074506640434	0.733027517795563	0.137923076748848	0.14011412858963	0.120173335075378
4.07843494415283	0.012988343834877	0.73679393529892	0.139240995049477	0.14355380833149	0.12059611082077
4.13597011566162	0.0440094359219074	0.823525965213776	0.13831415772438	0.145090475678444	0.119509667158127
4.18694305419922	0.122370094060898	0.824189603328705	0.141524657607079	0.14804781973362	0.119378753006458
4.22875738143921	0.0304019767791033	0.856408596038818	0.141443997621536	0.150623589754105	0.120777286589146
4.26188230514526	0.0638372078537941	0.846030712127686	0.143821075558662	0.154260128736496	0.118362225592136
4.35793495178223	0.0255086664110422	0.835970044136047	0.145437479019165	0.156611353158951	0.11657403409481
4.39092111587524	0.0433027110993862	0.837980091571808	0.146958380937576	0.159365609288216	0.113289646804333
4.47683572769165	-0.000943085120525211	0.877807557582855	0.14726160466671	0.161075353622437	0.11155492067337
4.49714183807373	-0.00980771984905005	0.941408514976501	0.146591901779175	0.161778718233109	0.108578257262707
4.56937885284424	-0.0746443644165993	0.959009647369385	0.146092742681503	0.162188470363617	0.104696325957775
4.57959222793579	-0.0925444811582565	0.978240013122559	0.146102204918861	0.162892192602158	0.100857935845852
4.6113338470459	-0.123116046190262	0.945230007171631	0.1475470662117	0.164981588721275	0.099197156727314
4.61490154266357	-0.0904967114329338	0.935563445091248	0.149080067873001	0.167081460356712	0.0992150753736496
4.68756484985352	-0.121686145663261	0.93531608581543	0.150155559182167	0.168523073196411	0.101103641092777
4.71600103378296	-0.111806422472	0.956511437892914	0.150325685739517	0.169404268264771	0.101897850632668
4.73507118225098	-0.11654594540596	0.957924485206604	0.150878310203552	0.170567244291306	0.101672112941742
4.78889036178589	-0.137541070580482	0.977213799953461	0.150030866265297	0.16988867521286	0.101344935595989
4.78800201416016	-0.135570019483566	0.983225226402283	0.150316759943962	0.170063033699989	0.100697547197342
4.82087469100952	-0.171940356492996	0.967063069343567	0.150078371167183	0.170214369893074	0.10078264772892
4.84877395629883	-0.166461855173111	0.977820336818695	0.150239527225494	0.169752642512321	0.100880913436413
4.89327383041382	-0.167156159877777	0.989266216754913	0.149882256984711	0.168781340122223	0.102026529610157
4.92832708358765	-0.176181063055992	1.02126693725586	0.148840963840485	0.167763739824295	0.102330848574638
4.98876047134399	-0.194403618574142	1.0247049331665	0.147976979613304	0.166244819760323	0.102212227880955
4.99462509155273	-0.179806664586067	1.04380512237549	0.147187188267708	0.164590090513229	0.101204551756382
5.00700759887695	-0.207090303301811	1.03936851024628	0.146210104227066	0.163678422570229	0.100294582545757
5.03347301483154	-0.19587542116642	1.07586050033569	0.145383477210999	0.161570399999619	0.100238792598248
5.11330938339233	-0.192055001854897	1.0898984670639	0.144229128956795	0.15931898355484	0.100816480815411
5.20812702178955	-0.220645308494568	1.08014225959778	0.142909407615662	0.157294318079948	0.101601585745811
5.26441144943237	-0.205454811453819	1.08016180992126	0.141824960708618	0.155192017555237	0.100478991866112
5.2930212020874	-0.191172689199448	1.08687281608582	0.141008421778679	0.153038874268532	0.0994466692209244
5.29475498199463	-0.215235501527786	1.10160088539124	0.14035652577877	0.151604726910591	0.0990322828292847
5.33564329147339	-0.251089125871658	1.14231359958649	0.13874064385891	0.14939658343792	0.0996088460087776
5.37944412231445	-0.260478079319	1.16089141368866	0.137770399451256	0.14724138379097	0.100092597305775
5.40249300003052	-0.267018258571625	1.17216753959656	0.136655166745186	0.145191133022308	0.0993970781564713
5.4120717048645	-0.24495093524456	1.1736536026001	0.135508805513382	0.143314898014069	0.097755566239357
5.42372560501099	-0.232710957527161	1.17845797538757	0.134647905826569	0.141692653298378	0.0970976874232292
5.43259143829346	-0.205624297261238	1.19534575939178	0.133970871567726	0.140060320496559	0.0975086465477943
5.44470119476318	-0.183256700634956	1.21515512466431	0.133215889334679	0.138354241847992	0.0984707996249199
5.48968935012817	-0.181173607707024	1.23410952091217	0.132180854678154	0.136748790740967	0.0993045121431351
5.49827194213867	-0.178873553872108	1.23376798629761	0.131423801183701	0.135450780391693	0.0991713404655457
5.48250961303711	-0.156880453228951	1.26691746711731	0.130537331104279	0.133647054433823	0.0979262664914131
5.53105592727661	-0.167532220482826	1.25942885875702	0.130044236779213	0.132854625582695	0.0982598215341568
5.52110767364502	-0.176505625247955	1.27552139759064	0.12993036210537	0.132304489612579	0.0995989739894867
5.50976085662842	-0.187216550111771	1.31382250785828	0.129570990800858	0.132093980908394	0.102011926472187
5.52499341964722	-0.178902983665466	1.33213329315186	0.129663378000259	0.132142707705498	0.103817753493786
5.53242492675781	-0.171801775693893	1.29370188713074	0.13018487393856	0.132410168647766	0.104211218655109
5.51346826553345	-0.151311486959457	1.27640295028687	0.130440473556519	0.132839873433113	0.103404141962528
5.52393865585327	-0.145647704601288	1.28843057155609	0.130184188485146	0.132758140563965	0.103984624147415
5.56064367294312	-0.141111329197884	1.27860689163208	0.130524665117264	0.133076444268227	0.106190130114555
5.59031009674072	-0.117010287940502	1.28083038330078	0.130596518516541	0.133084893226624	0.107996009290218
5.5743236541748	-0.106114871799946	1.27409088611603	0.13120049238205	0.13355778157711	0.108573578298092
5.56462097167969	-0.119167998433113	1.26111614704132	0.131434217095375	0.134056746959686	0.108431324362755
5.55511903762817	-0.134365171194077	1.28028929233551	0.131361544132233	0.134101957082748	0.108502216637135
5.55290555953979	-0.155471324920654	1.28232204914093	0.131510213017464	0.133878260850906	0.109254002571106
5.54737901687622	-0.158566296100616	1.29114902019501	0.13126228749752	0.133939608931541	0.109526492655277
5.54604005813599	-0.150793567299843	1.30132162570953	0.131077334284782	0.133661150932312	0.109799481928349
5.55734014511108	-0.133701622486115	1.30176746845245	0.13106107711792	0.133305996656418	0.110219292342663
5.58017587661743	-0.125578030943871	1.29769325256348	0.13089881837368	0.133027911186218	0.110677726566792
5.60145807266235	-0.113726131618023	1.28942263126373	0.130763292312622	0.132498398423195	0.110780045390129
5.61530208587646	-0.113486081361771	1.28216123580933	0.13065567612648	0.132316961884499	0.110729530453682
5.60544347763062	-0.103527523577213	1.27598667144775	0.130821660161018	0.132112488150597	0.111439347267151
5.60315036773682	-0.0840300694108009	1.29918253421783	0.131001740694046	0.131626814603806	0.11314906924963
5.61225986480713	-0.0866731032729149	1.31990826129913	0.130307331681252	0.131413847208023	0.114963553845882
5.61812257766724	-0.0844189822673798	1.33862018585205	0.129796758294106	0.130278199911118	0.115294024348259
5.6410346031189	-0.0532854050397873	1.35102427005768	0.129256293177605	0.12879404425621	0.114803932607174
5.66309356689453	-0.0230994280427694	1.37291538715363	0.128431230783463	0.127076610922813	0.115551322698593
5.6889796257019	-0.0216246917843819	1.41792488098145	0.126453518867493	0.124605134129524	0.115948863327503
5.71548843383789	-0.0261671040207148	1.47435450553894	0.123962104320526	0.1213184222579	0.114735655486584
5.70351982116699	-0.0310256388038397	1.50145196914673	0.122960440814495	0.119390375912189	0.113729000091553
5.67945909500122	-0.00786333717405796	1.49700057506561	0.12322186678648	0.118632607161999	0.114964082837105
5.69530057907104	0.00827011466026306	1.50585103034973	0.12322661280632	0.117875039577484	0.118272699415684
5.7020149230957	0.0136502124369144	1.5077291727066	0.123046398162842	0.117134012281895	0.120757751166821
5.67245244979858	0.00522772362455726	1.52580726146698	0.122252568602562	0.116518534719944	0.121137350797653
5.63204860687256	0.00517326174303889	1.54461467266083	0.121675550937653	0.115724720060825	0.121077597141266
5.56595373153687	-0.00912290439009666	1.58522021770477	0.120977483689785	0.114727661013603	0.12080080062151
5.55141353607178	-0.0308410730212927	1.58075189590454	0.120765544474125	0.114261604845524	0.120788857340813
5.53766584396362	-0.0457584038376808	1.61859464645386	0.120369233191013	0.113344646990299	0.120609164237976
5.47463417053223	-0.0472542643547058	1.71452939510345	0.119067884981632	0.111894056200981	0.121668569743633
5.50685787200928	-0.030373852699995	1.79076623916626	0.118114180862904	0.110586896538734	0.123560763895512
5.65964651107788	-0.000391775625757873	1.76606333255768	0.117587015032768	0.109558194875717	0.126743882894516
5.74313259124756	0.0472959466278553	1.75129127502441	0.117148891091347	0.108613952994347	0.125947549939156
5.73715829849243	0.0221852995455265	1.67884814739227	0.118080705404282	0.10913410782814	0.120700553059578
5.66468000411987	0.0147346453741193	1.70530426502228	0.117773845791817	0.108577392995358	0.116365179419518
5.61722230911255	-0.0582585074007511	1.8130134344101	0.115689754486084	0.106921084225178	0.115235924720764
5.63276720046997	-0.166521564126015	1.84876143932343	0.114101432263851	0.105696775019169	0.114525251090527
5.61168479919434	-0.189074963331223	1.88891971111298	0.112694941461086	0.103826597332954	0.110672391951084
5.59138631820679	-0.15735200047493	1.87333297729492	0.112719744443893	0.103339642286301	0.106570273637772
5.58594751358032	-0.127093359827995	1.88210320472717	0.11227311193943	0.102903433144093	0.104986071586609
5.62515735626221	-0.0543334670364857	1.94089233875275	0.11080551892519	0.101326003670692	0.104944601655006
5.70131063461304	-0.0114961890503764	1.96582627296448	0.10973934084177	0.0999764874577522	0.105433993041515
5.70335388183594	-0.0281515922397375	1.9738701581955	0.109091058373451	0.0987975597381592	0.103003814816475
5.6277437210083	-0.0519296452403069	1.99868714809418	0.108083985745907	0.097530722618103	0.0979150980710983
5.59285306930542	-0.0964090302586555	2.02299666404724	0.106913663446903	0.0960428491234779	0.094717912375927
5.59467840194702	-0.143022075295448	2.05131721496582	0.105354242026806	0.0941785052418709	0.0928365588188171
5.61007118225098	-0.152293369174004	2.07697510719299	0.10401926189661	0.0924344435334206	0.0910070762038231
5.63403606414795	-0.109741978347301	2.0913462638855	0.103054247796535	0.0909222885966301	0.0902644693851471
5.68142890930176	-0.0451208651065826	2.11757636070251	0.102068409323692	0.089258499443531	0.0908523872494698
5.71200132369995	0.000667446001898497	2.13058996200562	0.101131238043308	0.0877789035439491	0.0912063792347908
5.73300552368164	0.0148736806586385	2.14418315887451	0.099982924759388	0.0864451751112938	0.0902829021215439
5.7818546295166	0.0598688870668411	2.13363027572632	0.0991107970476151	0.0848140940070152	0.0901858136057854
5.78919267654419	0.0973708480596542	2.16205263137817	0.0978759080171585	0.0827016532421112	0.0897172316908836
5.75778341293335	0.0784186646342278	2.19207572937012	0.0967473611235619	0.0810811072587967	0.0884513407945633
5.74143981933594	0.0434415675699711	2.22929883003235	0.0953137651085854	0.07930076867342	0.087905153632164
5.78679513931274	0.0407765619456768	2.27054405212402	0.0937781780958176	0.0768535137176514	0.0884875655174255
5.82540321350098	0.0372502952814102	2.27364110946655	0.0926006287336349	0.0749125331640244	0.0885910615324974
5.84908199310303	0.0592958889901638	2.27119874954224	0.0916504710912704	0.0731281712651253	0.0881877914071083
5.86158132553101	0.109706163406372	2.29522037506104	0.0904664173722267	0.07108274102211	0.0883978754281998
5.87776565551758	0.100459851324558	2.31753134727478	0.0891688615083694	0.0691631212830544	0.0892492011189461
5.87169456481934	0.0845004916191101	2.34852480888367	0.0876511856913567	0.067206971347332	0.0893729776144028
5.82895517349243	0.0747001171112061	2.37612748146057	0.0860960483551025	0.0652795732021332	0.0886627808213234
5.79033708572388	0.0980670005083084	2.41041827201843	0.0846544653177261	0.062894307076931	0.088141180574894
5.8220853805542	0.125457271933556	2.42279672622681	0.083045557141304	0.0603964813053608	0.0886253193020821
5.90385437011719	0.105665512382984	2.36648273468018	0.0821441635489464	0.0584390237927437	0.089563362300396
5.83250141143799	0.0940870344638824	2.33230018615723	0.0813674777746201	0.0572349652647972	0.0886364430189133
5.71954345703125	0.130477920174599	2.34303045272827	0.0806669294834137	0.0556242354214191	0.086827352643013
5.67770957946777	0.159956157207489	2.39610147476196	0.0792212039232254	0.0538011454045773	0.0870871916413307
5.74145030975342	0.15979428589344	2.40658211708069	0.0777457877993584	0.0517891347408295	0.0908217951655388
5.74097013473511	0.189617916941643	2.42538952827454	0.076443687081337	0.0500540249049664	0.0941630303859711
5.67379951477051	0.214449495077133	2.43746495246887	0.0759890004992485	0.0489167496562004	0.0957471653819084
5.63731002807617	0.211364418268204	2.37673616409302	0.0763451159000397	0.0484193004667759	0.0971794947981834
5.64608192443848	0.246005952358246	2.39601278305054	0.0752867981791496	0.0464863181114197	0.0997253507375717
5.61883974075317	0.253434509038925	2.45691704750061	0.0736393257975578	0.0443162471055985	0.103948049247265
5.56585168838501	0.209347516298294	2.47444081306458	0.0728153139352798	0.0427927598357201	0.108014725148678
5.52142333984375	0.232840165495872	2.46675109863281	0.0723862648010254	0.041212223470211	0.11053030192852
5.54290819168091	0.268489450216293	2.46082496643066	0.0723724514245987	0.0393576584756374	0.114311285316944
5.55240106582642	0.268926292657852	2.43864846229553	0.0722698420286179	0.037692915648222	0.118748620152473
5.53197956085205	0.294943064451218	2.47266030311584	0.071411095559597	0.0355774909257889	0.122698329389095
5.51046562194824	0.320856183767319	2.51063799858093	0.0710414126515388	0.033407349139452	0.125874474644661
5.51947402954102	0.301919460296631	2.5374858379364	0.0709554105997086	0.0319144055247307	0.127485364675522
5.57779788970947	0.290584474802017	2.56731104850769	0.0709743499755859	0.030011061578989	0.129694074392319
5.63484001159668	0.287284761667252	2.58292484283447	0.0710695907473564	0.0281739681959152	0.132142633199692
5.68912029266357	0.297471195459366	2.60139918327332	0.0714753121137619	0.0262654386460781	0.134182646870613
5.72491550445557	0.31974869966507	2.62666916847229	0.0718870162963867	0.0245515219867229	0.135783568024635
5.78005123138428	0.330534219741821	2.64737343788147	0.072461411356926	0.0229790415614843	0.137468978762627
5.84589004516602	0.323524713516235	2.68172526359558	0.0728562697768211	0.0214242618530989	0.139031663537025
5.89268684387207	0.306530326604843	2.73306083679199	0.0733300074934959	0.0199749264866114	0.140688613057137
5.91714811325073	0.279028654098511	2.77915668487549	0.0741781964898109	0.0186443254351616	0.142106711864471
5.94484329223633	0.247560396790504	2.80337023735046	0.0745740234851837	0.0174742676317692	0.143295034766197
5.98669099807739	0.240229517221451	2.80662417411804	0.0748978704214096	0.0164044592529535	0.14423842728138
5.99351930618286	0.252260208129883	2.83694887161255	0.0748838782310486	0.0149478381499648	0.144470036029816
5.98623752593994	0.248125314712524	2.83930420875549	0.0749838203191757	0.0138773983344436	0.144215896725655
5.99626016616821	0.236832827329636	2.84216237068176	0.0747837871313095	0.0129614444449544	0.143713235855103
6.03345441818237	0.248101517558098	2.82764291763306	0.0742940679192543	0.0119384415447712	0.142924621701241
6.04760789871216	0.267809748649597	2.81045603752136	0.0739404410123825	0.01068180706352	0.141877070069313
6.03760004043579	0.271967649459839	2.78139472007751	0.07363161444664	0.00997690670192242	0.1408911049366
6.02635431289673	0.257212549448013	2.78506278991699	0.0726409330964088	0.00908473879098892	0.139352321624756
6.01814889907837	0.256380885839462	2.78256464004517	0.0719876736402512	0.00802557356655598	0.138157993555069
6.0142560005188	0.255532383918762	2.79228544235229	0.0710236132144928	0.0068242852576077	0.137179926037788
6.00392198562622	0.257173836231232	2.78636527061462	0.0704668834805489	0.00591351604089141	0.136554062366486
6.01436519622803	0.242659270763397	2.79046225547791	0.0697121918201447	0.00529034389182925	0.135893687605858
[truncated: 10,153 more rows]
