# Supplementary material for: Identification of Haptic Based Guiding Using Hard Reins
Source: PLoS One. 2015 Jul 22;10(7):e0132020. doi: 10.1371/journal.pone.0132020 (PMC4511788; doi:10.1371/journal.pone.0132020)
Supplement: S6 File — (ZIP) [file pone.0132020.s006.zip › Exp2_ForceData2/Subject7/path3/T1.csv]

Force X (N)	Force Y (N)	Force Z (N)	Torque X (N-m)	Torque Y (N-m)	Torque Z (N-m)	Frequency = 10000	Averaging Level = 16	F/T Serial Number = FT11772	Time Started = 19/12/2012 12:40:25
0.540623605251312	-0.368740856647491	-2.94729232788086	0.224142611026764	0.348952054977417	-0.00992599036544561
0.5413419008255	-0.370892435312271	-2.9422345161438	0.223988428711891	0.348782986402512	-0.00991959683597088
0.543918013572693	-0.371963441371918	-2.95144557952881	0.223929077386856	0.348830223083496	-0.00996236875653267
0.543143093585968	-0.37242117524147	-2.93889021873474	0.224034070968628	0.348756790161133	-0.00994915515184402
0.547114670276642	-0.368923276662827	-2.94027972221375	0.223929032683372	0.348746508359909	-0.0100106373429298
0.544817626476288	-0.373287588357925	-2.94413423538208	0.2240010201931	0.348699599504471	-0.0100443316623569
0.544862687587738	-0.373032122850418	-2.93473362922668	0.223947629332542	0.34863018989563	-0.0100764567032456
0.551802039146423	-0.375517785549164	-2.93534636497498	0.223957985639572	0.348590195178986	-0.0101706329733133
0.553746521472931	-0.377952218055725	-2.93725299835205	0.223904803395271	0.348491251468658	-0.0101895593106747
0.559440493583679	-0.380084425210953	-2.9409613609314	0.223918721079826	0.348397344350815	-0.0101912021636963
0.557876169681549	-0.380514889955521	-2.93280625343323	0.223919823765755	0.348414540290833	-0.0101965107023716
0.563073456287384	-0.383476346731186	-2.93612265586853	0.223892942070961	0.348253786563873	-0.0102603835985065
0.566932737827301	-0.386208891868591	-2.93568110466003	0.223891600966454	0.348250895738602	-0.010245299898088
0.568494379520416	-0.38962733745575	-2.93758392333984	0.223906084895134	0.348215311765671	-0.0102441692724824
0.57107275724411	-0.392693936824799	-2.93284916877747	0.223895475268364	0.348061561584473	-0.0102211311459541
0.573458850383759	-0.391637563705444	-2.93394494056702	0.223864138126373	0.34799337387085	-0.0102110654115677
0.575048446655273	-0.398301005363464	-2.93265676498413	0.223866567015648	0.347945988178253	-0.0102760195732117
0.573902010917664	-0.399594873189926	-2.92650580406189	0.223812013864517	0.347888678312302	-0.0102081075310707
0.580001294612885	-0.395185321569443	-2.92827010154724	0.223894566297531	0.347834259271622	-0.0102259330451488
0.578006565570831	-0.395909816026688	-2.92692351341248	0.223839551210403	0.347831070423126	-0.0102452570572495
0.579727351665497	-0.396398156881332	-2.93225121498108	0.223858892917633	0.347705334424973	-0.0101844919845462
0.576244652271271	-0.396115988492966	-2.92981433868408	0.22374615073204	0.347668349742889	-0.0102246785536408
0.578892052173615	-0.397866398096085	-2.92176842689514	0.223636493086815	0.347470462322235	-0.0101632801815867
0.582439064979553	-0.395253032445908	-2.92348003387451	0.223613411188126	0.347417384386063	-0.010094546712935
0.584774136543274	-0.39940881729126	-2.92353415489197	0.223646089434624	0.347324967384338	-0.00996568333357573
0.58907151222229	-0.400260537862778	-2.9199903011322	0.22359199821949	0.347237288951874	-0.00985645689070225
0.594634652137756	-0.402451604604721	-2.92228627204895	0.223532855510712	0.347136408090591	-0.00980696454644203
0.599977135658264	-0.407493561506271	-2.92188763618469	0.223514959216118	0.347108602523804	-0.00985019654035568
0.599586427211761	-0.41024386882782	-2.91948485374451	0.223475441336632	0.347114562988281	-0.00988131947815418
0.597613394260406	-0.412493944168091	-2.92607569694519	0.223436877131462	0.347061902284622	-0.00992075633257627
0.602745950222015	-0.412245392799377	-2.92097139358521	0.22345757484436	0.347048282623291	-0.00986927188932896
0.604343712329865	-0.415470629930496	-2.91709804534912	0.223427444696426	0.346966177225113	-0.00988700985908508
0.605839669704437	-0.41301029920578	-2.91911005973816	0.223409593105316	0.346957832574844	-0.00991568341851234
0.606828987598419	-0.41534149646759	-2.91925692558289	0.223411321640015	0.347023695707321	-0.00989278685301542
0.607053399085999	-0.415771216154099	-2.91878843307495	0.223366290330887	0.347006112337112	-0.00989248976111412
0.606905817985535	-0.413378804922104	-2.9150664806366	0.223359182476997	0.346944570541382	-0.00978903844952583
0.609200179576874	-0.417598992586136	-2.9176025390625	0.223331794142723	0.346957564353943	-0.00981796439737082
0.607856571674347	-0.416264295578003	-2.91419076919556	0.223369792103767	0.347013145685196	-0.00980666279792786
0.610515892505646	-0.420300751924515	-2.91579818725586	0.22334386408329	0.347000747919083	-0.00976626947522163
0.611033797264099	-0.420916050672531	-2.91552734375	0.223376542329788	0.347088247537613	-0.00971422996371984
0.61001056432724	-0.422091364860535	-2.91979956626892	0.223475009202957	0.347047239542007	-0.00966181326657534
0.616928040981293	-0.424407303333282	-2.92083334922791	0.223447069525719	0.347078651189804	-0.00961373373866081
0.614098787307739	-0.427951276302338	-2.91709542274475	0.223498791456223	0.347143948078156	-0.00958811305463314
0.61645382642746	-0.425782829523087	-2.91647100448608	0.223592653870583	0.347135215997696	-0.00948017649352551
0.61568546295166	-0.426497638225555	-2.91883516311646	0.223671808838844	0.347118943929672	-0.00945073738694191
0.618242859840393	-0.428252190351486	-2.91967082023621	0.223771139979362	0.347148209810257	-0.00936734490096569
0.613810837268829	-0.429108023643494	-2.91881442070007	0.223775133490562	0.347175270318985	-0.00925809424370527
0.6196328997612	-0.428555369377136	-2.91980743408203	0.223937541246414	0.347178936004639	-0.00918534025549889
0.617820501327515	-0.423889935016632	-2.91971516609192	0.224004194140434	0.347227215766907	-0.00902596954256296
0.615683078765869	-0.426652431488037	-2.92519283294678	0.224174082279205	0.347212702035904	-0.00890365056693554
0.615810453891754	-0.424610257148743	-2.92467713356018	0.224277168512344	0.347288697957993	-0.00874350499361753
0.618256449699402	-0.425765484571457	-2.91824817657471	0.224417582154274	0.347189337015152	-0.00861360877752304
0.617339670658112	-0.421757966279984	-2.9212429523468	0.224491894245148	0.347248494625092	-0.0085242111235857
0.616891503334045	-0.425493627786636	-2.92199063301086	0.224698483943939	0.347251772880554	-0.00835436955094337
0.615941882133484	-0.42953810095787	-2.92506957054138	0.224820241332054	0.347344368696213	-0.00824767723679543
0.612974286079407	-0.429328262805939	-2.92560935020447	0.224899992346764	0.347314238548279	-0.00813820492476225
0.617283821105957	-0.42825984954834	-2.92729592323303	0.225077793002129	0.347325593233109	-0.00810531061142683
0.614583671092987	-0.425896763801575	-2.9261109828949	0.225292757153511	0.347430467605591	-0.00804955046623945
0.611136317253113	-0.429423779249191	-2.93271231651306	0.225482940673828	0.347439408302307	-0.007981619797647
0.616514682769775	-0.428759783506393	-2.93105602264404	0.225648373365402	0.347587108612061	-0.00786605570465326
0.615163266658783	-0.432334274053574	-2.93109059333801	0.22581684589386	0.347581326961517	-0.00767161324620247
0.61661297082901	-0.424811154603958	-2.93593263626099	0.22593292593956	0.347726792097092	-0.0075995372608304
0.615634441375732	-0.424354285001755	-2.93685722351074	0.226174265146255	0.347883552312851	-0.00734557351097465
0.613019287586212	-0.426642686128616	-2.94441890716553	0.226327553391457	0.348032623529434	-0.00721139740198851
0.612832069396973	-0.420771539211273	-2.94524717330933	0.226534366607666	0.348124921321869	-0.00697988132014871
0.618378698825836	-0.420427978038788	-2.94679927825928	0.226747214794159	0.348250240087509	-0.00682928366586566
0.614724576473236	-0.419418215751648	-2.94723129272461	0.226992011070251	0.348388671875	-0.00671102572232485
0.61922287940979	-0.42098805308342	-2.945481300354	0.227167427539825	0.348515659570694	-0.00655007688328624
0.619118928909302	-0.421739518642426	-2.95050549507141	0.227364555001259	0.348702251911163	-0.00636703800410032
0.619057416915894	-0.424080014228821	-2.95977377891541	0.227654322981834	0.34873703122139	-0.00626098457723856
0.622428596019745	-0.424617201089859	-2.94957661628723	0.227889955043793	0.348905980587006	-0.00615253066644073
0.623664259910584	-0.428957253694534	-2.95081520080566	0.228112727403641	0.3490149974823	-0.00602698372676969
0.623197913169861	-0.42678964138031	-2.9510760307312	0.228340566158295	0.349079102277756	-0.00606388039886951
0.623393774032593	-0.4317367374897	-2.95454835891724	0.228587165474892	0.349221646785736	-0.00602022605016828
0.621279001235962	-0.42809846997261	-2.95639300346375	0.228756815195084	0.349325716495514	-0.00599880097433925
0.623351693153381	-0.427145719528198	-2.95685505867004	0.228998526930809	0.349373638629913	-0.00600095232948661
0.624608874320984	-0.429272562265396	-2.96617269515991	0.229220807552338	0.34946396946907	-0.00597222102805972
0.62480628490448	-0.430373221635818	-2.96009659767151	0.229425147175789	0.349466264247894	-0.00594822037965059
0.626650333404541	-0.431308776140213	-2.96306657791138	0.229535028338432	0.349555283784866	-0.00585776614025235
0.626019954681396	-0.434811562299728	-2.96486568450928	0.229779168963432	0.34950789809227	-0.00580986263230443
0.629526734352112	-0.434974014759064	-2.97253632545471	0.229935690760612	0.349601447582245	-0.00565483886748552
0.629098296165466	-0.439666777849197	-2.96604323387146	0.230236694216728	0.349587172269821	-0.00562790874391794
0.627186894416809	-0.432569146156311	-2.96536612510681	0.230328157544136	0.349673688411713	-0.00598340714350343
0.62600564956665	-0.439896672964096	-2.95596718788147	0.230202808976173	0.349547237157822	-0.00617868406698108
0.622766256332397	-0.430621296167374	-2.96442365646362	0.230252370238304	0.349540144205093	-0.00613803556188941
0.629031836986542	-0.431362718343735	-2.96849203109741	0.23052054643631	0.349519431591034	-0.00606575375422835
0.630367040634155	-0.437392443418503	-2.97281217575073	0.230632960796356	0.349470525979996	-0.00574351195245981
0.637349724769592	-0.435565412044525	-2.97019863128662	0.230879455804825	0.349481493234634	-0.00543568143621087
0.640370070934296	-0.442726880311966	-2.96541333198547	0.230942279100418	0.349542319774628	-0.00540670659393072
0.645092725753784	-0.445202231407166	-2.9705171585083	0.231135323643684	0.34939232468605	-0.00538192596286535
0.649120330810547	-0.447212785482407	-2.96631217002869	0.231209978461266	0.349500805139542	-0.00538892298936844
0.650425553321838	-0.44889897108078	-2.96847629547119	0.231371536850929	0.34936261177063	-0.00545696308836341
0.654676496982574	-0.449127703905106	-2.96783518791199	0.231495290994644	0.349455833435059	-0.00551333744078875
0.65556937456131	-0.45110872387886	-2.96706056594849	0.231636971235275	0.349412351846695	-0.00549214147031307
0.656712114810944	-0.446695059537888	-2.96362400054932	0.231702670454979	0.349438339471817	-0.00553718907758594
0.660997569561005	-0.455504298210144	-2.96739983558655	0.231848329305649	0.349442183971405	-0.00545365456491709
0.658361434936523	-0.455692946910858	-2.97059273719788	0.231878727674484	0.349487781524658	-0.00545885413885117
0.664628028869629	-0.457772433757782	-2.9714515209198	0.231977313756943	0.349432557821274	-0.00551606947556138
0.664740681648254	-0.460700809955597	-2.96895956993103	0.232024699449539	0.34944486618042	-0.00558580318465829
0.665186941623688	-0.461014956235886	-2.96737122535706	0.232122808694839	0.349489480257034	-0.00562278227880597
0.668188035488129	-0.460789173841476	-2.96244192123413	0.232133582234383	0.349532246589661	-0.00574951060116291
0.666112780570984	-0.460604399442673	-2.97061896324158	0.232159301638603	0.349460363388062	-0.00595014495775104
0.666319370269775	-0.458337038755417	-2.96991920471191	0.232068166136742	0.349441170692444	-0.00592790078371763
0.66626763343811	-0.458266586065292	-2.96575808525085	0.231930106878281	0.349343419075012	-0.00576208485290408
0.671794533729553	-0.455522537231445	-2.96808648109436	0.231879130005836	0.349337488412857	-0.00567510444670916
0.668470859527588	-0.461593419313431	-2.96235847473145	0.231848150491714	0.349245339632034	-0.00567380664870143
0.668886721134186	-0.46178662776947	-2.96596145629883	0.231806412339211	0.349218726158142	-0.00584051758050919
0.663603067398071	-0.454501986503601	-2.96015572547913	0.231674566864967	0.349170744419098	-0.00636809412389994
0.663418650627136	-0.451598286628723	-2.9624617099762	0.231258079409599	0.348946869373322	-0.00654421932995319
0.661907136440277	-0.446375638246536	-2.96150946617126	0.230998381972313	0.348817855119705	-0.0065698279067874
0.661538422107697	-0.441508293151855	-2.95502662658691	0.230915918946266	0.348781615495682	-0.00650522951036692
0.65317565202713	-0.43802547454834	-2.95442271232605	0.230798929929733	0.34852522611618	-0.0062809051014483
0.651111006736755	-0.422802656888962	-2.95219969749451	0.23084357380867	0.348406374454498	-0.00546401971951127
0.66173255443573	-0.434068202972412	-2.9501256942749	0.230721309781075	0.348331660032272	-0.00477689038962126
0.671861588954926	-0.438117682933807	-2.94864892959595	0.230534613132477	0.348146021366119	-0.00518078403547406
0.680186569690704	-0.449627548456192	-2.94220519065857	0.230578452348709	0.348205775022507	-0.00589127186685801
0.679282188415527	-0.461382389068604	-2.94302845001221	0.230760499835014	0.348151654005051	-0.00659033143892884
0.677840888500214	-0.466979682445526	-2.9445264339447	0.230914801359177	0.348064869642258	-0.00741964532062411
0.674823701381683	-0.473402887582779	-2.95332050323486	0.231072515249252	0.348096340894699	-0.00797012075781822
0.671982824802399	-0.474138557910919	-2.95078682899475	0.231162831187248	0.348129600286484	-0.00815217010676861
0.675427854061127	-0.472983628511429	-2.94826555252075	0.231384187936783	0.348237186670303	-0.00799860991537571
0.673729181289673	-0.473530322313309	-2.95243859291077	0.231392800807953	0.348235130310059	-0.00776327215135098
0.676409244537354	-0.472396373748779	-2.95244812965393	0.231522008776665	0.348335534334183	-0.00731105590239167
0.675656676292419	-0.469110906124115	-2.95139932632446	0.231668084859848	0.34837007522583	-0.00685306871309876
0.682535707950592	-0.46894782781601	-2.95272898674011	0.231793284416199	0.34845182299614	-0.00639584986492991
0.681845903396606	-0.463436990976334	-2.96009802818298	0.231916815042496	0.348606139421463	-0.00599767686799169
0.684516370296478	-0.463965535163879	-2.95971083641052	0.232087671756744	0.34868648648262	-0.00573240593075752
0.682552397251129	-0.458734214305878	-2.96042943000793	0.232212767004967	0.348749399185181	-0.00549440458416939
0.681948065757751	-0.460973769426346	-2.96024298667908	0.232359260320663	0.348929435014725	-0.00530959106981754
0.680689215660095	-0.45700940489769	-2.96161603927612	0.232520461082458	0.348924875259399	-0.00505770510062575
0.68303108215332	-0.458762377500534	-2.96077179908752	0.232802614569664	0.349059820175171	-0.00489057507365942
0.678220987319946	-0.458526909351349	-2.96814393997192	0.232827126979828	0.349162578582764	-0.00484730722382665
0.68151843547821	-0.456919521093369	-2.96692132949829	0.233133941888809	0.349112391471863	-0.00478977058082819
0.678408145904541	-0.460230350494385	-2.96422219276428	0.23317189514637	0.349181681871414	-0.00474916025996208
0.679827690124512	-0.458398699760437	-2.96590995788574	0.233327493071556	0.349193960428238	-0.00475540943443775
0.678604900836945	-0.459027707576752	-2.97148442268372	0.233510881662369	0.349251717329025	-0.00466887978836894
0.678645730018616	-0.4594966173172	-2.9656503200531	0.233755365014076	0.349257618188858	-0.00463244086131454
0.67436158657074	-0.45664843916893	-2.96869468688965	0.233901590108871	0.349234342575073	-0.00457634730264544
0.675599873065948	-0.461120396852493	-2.96985268592834	0.234046831727028	0.349281847476959	-0.00460261991247535
0.668454170227051	-0.459444224834442	-2.96713042259216	0.234096631407738	0.349271088838577	-0.0044982647523284
0.671103775501251	-0.455960363149643	-2.96852421760559	0.234431490302086	0.349317729473114	-0.00445683114230633
0.665412247180939	-0.458619922399521	-2.97046327590942	0.234474986791611	0.349333167076111	-0.00436962815001607
0.668098151683807	-0.454095065593719	-2.96975040435791	0.23462787270546	0.3492391705513	-0.00427238689735532
0.663195312023163	-0.454290807247162	-2.96365070343018	0.234700247645378	0.349163979291916	-0.00418137339875102
0.660160005092621	-0.450222820043564	-2.9672634601593	0.2348952293396	0.349238693714142	-0.00401523429900408
0.654686689376831	-0.45184463262558	-2.96688270568848	0.235037103295326	0.349140226840973	-0.00385272759012878
0.652340114116669	-0.441135197877884	-2.96745681762695	0.235109761357307	0.349077135324478	-0.00378652638755739
0.649563014507294	-0.441925287246704	-2.96910810470581	0.23522986471653	0.349015027284622	-0.00368891772814095
0.64491879940033	-0.438453495502472	-2.96194696426392	0.23530139029026	0.348906427621841	-0.00354620534926653
0.644578576087952	-0.435987204313278	-2.96602702140808	0.235426142811775	0.348837792873383	-0.00343144219368696
0.642853736877441	-0.433574169874191	-2.96967601776123	0.235511288046837	0.348775684833527	-0.00335926469415426
0.639691948890686	-0.430552661418915	-2.97246742248535	0.235661938786507	0.348675638437271	-0.00324128731153905
0.637894213199615	-0.428700715303421	-2.96171426773071	0.235692054033279	0.348606169223785	-0.00316054839640856
0.633600175380707	-0.430771738290787	-2.96198701858521	0.235757067799568	0.348543703556061	-0.00305837159976363
0.635179162025452	-0.42744579911232	-2.96152782440186	0.235831141471863	0.348445057868958	-0.00290549104101956
0.62807309627533	-0.426357209682465	-2.96202611923218	0.235887840390205	0.348313957452774	-0.00279614585451782
0.625950396060944	-0.420218735933304	-2.9677107334137	0.235961809754372	0.348358124494553	-0.00278582563623786
0.625259637832642	-0.422886818647385	-2.95961618423462	0.236000552773476	0.348301887512207	-0.00265445676632226
0.622176110744476	-0.416982561349869	-2.96221542358398	0.236080259084702	0.348334938287735	-0.00257970741949975
0.616771399974823	-0.417622059583664	-2.96806192398071	0.236214980483055	0.3482745885849	-0.00243286718614399
0.617065787315369	-0.41060745716095	-2.96193194389343	0.236164823174477	0.348252058029175	-0.00242126383818686
0.618166148662567	-0.411847054958344	-2.96053814888	0.236300945281982	0.348243862390518	-0.00241504865698516
0.611671805381775	-0.409828305244446	-2.95609951019287	0.236296877264977	0.348275482654572	-0.00233874539844692
0.610670149326324	-0.408251315355301	-2.96173977851868	0.236422255635262	0.348265022039413	-0.00230113789439201
0.605647921562195	-0.405783534049988	-2.96342968940735	0.236400440335274	0.348374128341675	-0.00233565107919276
0.607411921024323	-0.403238117694855	-2.96813368797302	0.236569106578827	0.348375618457794	-0.00233332975767553
0.59917163848877	-0.403229176998138	-2.96342349052429	0.236666440963745	0.348473459482193	-0.00236951047554612
0.599478840827942	-0.401152849197388	-2.96245956420898	0.236726403236389	0.34846305847168	-0.00237876339815557
0.599483489990234	-0.39985391497612	-2.96889305114746	0.236787870526314	0.348577201366425	-0.00234692683443427
0.593441247940063	-0.397762715816498	-2.96443915367126	0.236843675374985	0.348672151565552	-0.00239155534654856
0.590932786464691	-0.396149545907974	-2.96776461601257	0.236947104334831	0.348782569169998	-0.00243339710868895
0.589719712734222	-0.398390620946884	-2.96907258033752	0.237044960260391	0.348818123340607	-0.00243552820757031
0.583940386772156	-0.396469682455063	-2.97304248809814	0.237127915024757	0.348942905664444	-0.00235919235274196
0.585627257823944	-0.392734974622726	-2.97571444511414	0.237217366695404	0.349020630121231	-0.00232036015950143
0.579544961452484	-0.393093764781952	-2.97009611129761	0.237354636192322	0.349155068397522	-0.00227379705756903
0.581022799015045	-0.387923449277878	-2.97213578224182	0.237433895468712	0.349213570356369	-0.0022292856592685
0.569286406040192	-0.382947951555252	-2.97651648521423	0.237568229436874	0.349277466535568	-0.00245846156030893
0.569954216480255	-0.385165005922318	-2.97280263900757	0.237267360091209	0.349354714155197	-0.00263833021745086
0.566001355648041	-0.374643862247467	-2.97682476043701	0.237268850207329	0.349451720714569	-0.00251265871338546
0.561754167079926	-0.370667904615402	-2.98148226737976	0.237549781799316	0.34951838850975	-0.00228208093903959
0.560495138168335	-0.368960469961166	-2.98458743095398	0.237723588943481	0.349557250738144	-0.00190387351904064
0.56201845407486	-0.370748817920685	-2.98521828651428	0.237845048308372	0.349662363529205	-0.00166601256933063
0.56334125995636	-0.368527859449387	-2.97685027122498	0.237957671284676	0.349700957536697	-0.00152857461944222
0.566128432750702	-0.36991885304451	-2.98295021057129	0.238122135400772	0.349794298410416	-0.00150617212057114
0.563022494316101	-0.367517828941345	-2.98435735702515	0.238234013319016	0.34980896115303	-0.0015298395883292
0.561917185783386	-0.37067973613739	-2.98450255393982	0.238419890403748	0.34997084736824	-0.00159957155119628
0.557592988014221	-0.370477676391602	-2.98272967338562	0.238574668765068	0.350011259317398	-0.00166667974554002
0.56010228395462	-0.365471512079239	-2.98534727096558	0.238768070936203	0.350088119506836	-0.00165697385091335
0.555150389671326	-0.366736024618149	-2.98565173149109	0.238827899098396	0.350096791982651	-0.00159072922542691
0.553366243839264	-0.364721864461899	-2.98867917060852	0.23907732963562	0.350114345550537	-0.00161033973563462
0.552765846252441	-0.363836675882339	-2.99217629432678	0.239231824874878	0.350165158510208	-0.00156442448496819
0.553950607776642	-0.364915609359741	-2.98502373695374	0.239325925707817	0.350135892629623	-0.00159476930275559
0.553746163845062	-0.365907609462738	-2.98217606544495	0.239539638161659	0.350197434425354	-0.00159138662274927
0.547261893749237	-0.369312584400177	-2.98740339279175	0.239627674221992	0.350246667861938	-0.00156150409020483
0.554858267307281	-0.36888974905014	-2.98926877975464	0.239794909954071	0.350091606378555	-0.00162754138000309
0.552394032478333	-0.366689294576645	-2.98091220855713	0.239979118108749	0.350013375282288	-0.00164629716891795
0.559882044792175	-0.368819952011108	-2.98555493354797	0.240160390734673	0.34992516040802	-0.00157606299035251
0.562091588973999	-0.370671957731247	-2.98569750785828	0.24019867181778	0.349916279315948	-0.00149302370846272
0.561340093612671	-0.370535850524902	-2.98760533332825	0.240447983145714	0.349780648946762	-0.00146551232319325
0.565047562122345	-0.372791469097137	-2.99272632598877	0.240520104765892	0.34975877404213	-0.00139241188298911
0.564318716526031	-0.372916221618652	-2.98102998733521	0.240740731358528	0.349629670381546	-0.00128834543284029
0.567039787769318	-0.367387741804123	-2.98782181739807	0.240837290883064	0.349616557359695	-0.00124000082723796
0.564743101596832	-0.373472541570663	-2.98696517944336	0.241065070033073	0.349563211202621	-0.0011866936692968
0.562215805053711	-0.371137917041779	-2.98611760139465	0.241189315915108	0.349562108516693	-0.0011017924407497
0.562133848667145	-0.368923783302307	-2.99224162101746	0.241342633962631	0.349490106105804	-0.00106401951052248
0.559809267520905	-0.370103538036346	-2.98683977127075	0.241544112563133	0.349511086940765	-0.00109899102244526
0.558317244052887	-0.369632095098495	-2.98854303359985	0.241793841123581	0.349573850631714	-0.00111148483119905
0.554184794425964	-0.372675478458405	-2.99312400817871	0.241808831691742	0.349563330411911	-0.00125718279741704
0.556057274341583	-0.372968941926956	-2.98745965957642	0.242030918598175	0.34960401058197	-0.00135520508047193
0.552054405212402	-0.375399380922318	-2.98324799537659	0.242106065154076	0.349615067243576	-0.00160769198555499
0.549764156341553	-0.375247031450272	-2.9923734664917	0.242276906967163	0.349700719118118	-0.00180740538053215
0.539630591869354	-0.375210016965866	-2.9831120967865	0.242477685213089	0.34974330663681	-0.00207928800955415
0.537428081035614	-0.370920866727829	-2.99079871177673	0.24256394803524	0.349700540304184	-0.00247821188531816
0.532981991767883	-0.37274158000946	-2.9940664768219	0.242684885859489	0.349814742803574	-0.00270411767996848
0.528378069400787	-0.374107331037521	-2.99504065513611	0.242809250950813	0.34978660941124	-0.00294930511154234
0.528475940227509	-0.373122334480286	-2.98858213424683	0.242823213338852	0.349743664264679	-0.00305709522217512
0.529275476932526	-0.380413740873337	-2.99681305885315	0.242955461144447	0.349860668182373	-0.00315806735306978
0.528327822685242	-0.380346298217773	-2.9942889213562	0.243054643273354	0.349780529737473	-0.00312143703922629
0.530160367488861	-0.380581259727478	-2.99545669555664	0.243146345019341	0.349863111972809	-0.00313373818062246
0.527442753314972	-0.382814109325409	-2.99224543571472	0.243166238069534	0.349783331155777	-0.00316734379157424
0.528873145580292	-0.381436049938202	-2.996502161026	0.243353396654129	0.349889904260635	-0.00300224125385284
0.528982400894165	-0.382517665624619	-2.99477028846741	0.243290394544601	0.349884301424026	-0.00287154247052968
0.531211674213409	-0.374835282564163	-2.99808645248413	0.243438690900803	0.349928170442581	-0.00272802170366049
0.53055876493454	-0.377932190895081	-2.99763107299805	0.243548318743706	0.349955022335052	-0.002515988657251
0.533631801605225	-0.376087546348572	-2.99104380607605	0.243536293506622	0.350008457899094	-0.00233708135783672
0.528486371040344	-0.376099407672882	-2.99832773208618	0.243545845150948	0.350115597248077	-0.00206938851624727
0.527957141399384	-0.376059979200363	-2.99887609481812	0.243610799312592	0.350286692380905	-0.00180965650361031
0.537246525287628	-0.375884145498276	-2.99860095977783	0.243603140115738	0.350191205739975	-0.00164717261213809
0.535068452358246	-0.373516112565994	-2.9942409992218	0.243592843413353	0.35035029053688	-0.00143359322100878
0.540973424911499	-0.373961329460144	-2.99962949752808	0.243613347411156	0.350378811359406	-0.00122465414460748
0.539959609508514	-0.374028891324997	-3.00097465515137	0.243629038333893	0.350436598062515	-0.00111307285260409
0.541467428207397	-0.374159395694733	-3.00323343276978	0.243614852428436	0.350572109222412	-0.00105275574605912
0.543351769447327	-0.370781809091568	-3.00752568244934	0.243610888719559	0.350647866725922	-0.00100827845744789
0.541451454162598	-0.372173428535461	-3.00217795372009	0.243575647473335	0.350711941719055	-0.00108450383413583
0.544702887535095	-0.375626087188721	-3.01104807853699	0.24344477057457	0.350811272859573	-0.00110826420132071
0.549805104732513	-0.382613331079483	-3.00547575950623	0.243467718362808	0.350851595401764	-0.00113232573494315
0.550372421741486	-0.38057017326355	-2.99878931045532	0.243349730968475	0.350931137800217	-0.001146758091636
0.55695116519928	-0.384933590888977	-3.00344395637512	0.243315637111664	0.350964814424515	-0.00129306246526539
0.558672785758972	-0.389504343271255	-3.00714612007141	0.243163585662842	0.351098835468292	-0.00134265900123864
0.561522126197815	-0.389180988073349	-3.00429582595825	0.243141070008278	0.351073294878006	-0.0016051831189543
0.552958965301514	-0.395621836185455	-3.00400066375732	0.242627888917923	0.351087301969528	-0.00207882607355714
0.563715934753418	-0.391596674919128	-2.99863338470459	0.242262795567513	0.350998550653458	-0.00229737046174705
0.563712537288666	-0.393001765012741	-3.00593328475952	0.242111817002296	0.351036161184311	-0.00227524503134191
0.569290339946747	-0.394980877637863	-3.00705456733704	0.242106214165688	0.350965350866318	-0.0021055587567389
0.577171862125397	-0.402468472719193	-3.00550317764282	0.241935655474663	0.350921452045441	-0.00185102573595941
0.585710763931274	-0.407976478338242	-2.99656105041504	0.241844817996025	0.35084280371666	-0.00174917653203011
0.594681918621063	-0.409725427627563	-3.00154519081116	0.241708859801292	0.350832164287567	-0.00181619427166879
0.602623045444489	-0.418424636125565	-3.00098824501038	0.241580873727798	0.350749790668488	-0.00199439073912799
0.600957930088043	-0.425317138433456	-2.99410438537598	0.241355448961258	0.350624412298203	-0.00204520230181515
0.608621895313263	-0.430199712514877	-3.00080919265747	0.241254448890686	0.350631564855576	-0.00215845485217869
0.610644578933716	-0.425212502479553	-2.99747061729431	0.241143882274628	0.350540697574615	-0.0021952292881906
0.615876376628876	-0.433243274688721	-2.99925255775452	0.240948095917702	0.350498527288437	-0.00226313201710582
0.6153404712677	-0.436597585678101	-2.99614644050598	0.240824490785599	0.350314408540726	-0.00228701950982213
0.622683048248291	-0.438585579395294	-2.99206638336182	0.240642622113228	0.350246399641037	-0.00233609764836729
0.62974750995636	-0.443632811307907	-2.98418545722961	0.24054791033268	0.350145608186722	-0.00240780040621758
0.62775057554245	-0.448747634887695	-2.98749542236328	0.240299716591835	0.349987953901291	-0.00238711526617408
0.631113886833191	-0.449554115533829	-2.98976564407349	0.240220412611961	0.349909543991089	-0.00250872853212059
0.633961260318756	-0.453468352556229	-2.98664450645447	0.24007348716259	0.349790394306183	-0.00251575326547027
0.640790581703186	-0.452074259519577	-2.98266911506653	0.239889353513718	0.349646836519241	-0.00259637320414186
0.640795648097992	-0.459097445011139	-2.98034930229187	0.239867016673088	0.349576085805893	-0.00255646486766636
0.641591966152191	-0.462720304727554	-2.98583006858826	0.239662602543831	0.349426716566086	-0.00248200818896294
0.648810505867004	-0.462618291378021	-2.98104214668274	0.239584222435951	0.349280118942261	-0.00253978278487921
0.650935649871826	-0.46802082657814	-2.9823887348175	0.239323377609253	0.349167943000793	-0.00246207811869681
0.654309570789337	-0.469822257757187	-2.98131632804871	0.239340558648109	0.349052935838699	-0.00242093461565673
0.658277809619904	-0.472675621509552	-2.97777843475342	0.239213988184929	0.348977774381638	-0.00240233982913196
0.66007524728775	-0.476504385471344	-2.9805896282196	0.239117234945297	0.348878741264343	-0.00233982549980283
0.664387702941895	-0.476211279630661	-2.9826774597168	0.238986596465111	0.348783046007156	-0.002323760651052
0.663735747337341	-0.479186862707138	-2.97832298278809	0.238971754908562	0.348644405603409	-0.00230270531028509
0.666796445846558	-0.476706892251968	-2.97956967353821	0.238791882991791	0.348615884780884	-0.00232246634550393
0.669425368309021	-0.482150286436081	-2.98166251182556	0.238738000392914	0.348548471927643	-0.00218984205275774
0.67363053560257	-0.481541395187378	-2.96950125694275	0.238649427890778	0.348448783159256	-0.00203727814368904
0.680508971214294	-0.484720170497894	-2.97114515304565	0.23860265314579	0.3483507335186	-0.00196963874623179
0.679947674274445	-0.487482845783234	-2.96475958824158	0.238397106528282	0.348279446363449	-0.0018297340720892
0.685989320278168	-0.487364500761032	-2.96925902366638	0.238414391875267	0.348214656114578	-0.00174658233299851
0.684995770454407	-0.491561859846115	-2.97273731231689	0.238216117024422	0.348174899816513	-0.00164797820616513
0.691051721572876	-0.490694999694824	-2.97209858894348	0.238185346126556	0.348116010427475	-0.0015854953089729
0.693679332733154	-0.490916311740875	-2.96911287307739	0.238078638911247	0.348137408494949	-0.00164304068312049
0.694705963134766	-0.496329367160797	-2.96960687637329	0.238031640648842	0.347997397184372	-0.00160139997024089
0.70082151889801	-0.495864689350128	-2.97106289863586	0.23788183927536	0.348016798496246	-0.00159965746570379
0.706121981143951	-0.501044034957886	-2.96414494514465	0.237725868821144	0.347976744174957	-0.00165758898947388
0.708539187908173	-0.502051532268524	-2.97364377975464	0.237670734524727	0.348028481006622	-0.0015874516684562
0.716431021690369	-0.506799042224884	-2.9765350818634	0.237638264894485	0.347949504852295	-0.00166537903714925
0.714066565036774	-0.507310688495636	-2.96981930732727	0.23747780919075	0.34803095459938	-0.00158460217062384
0.724016189575195	-0.509170770645142	-2.96831250190735	0.237408369779587	0.348035484552383	-0.00154024932999164
0.72820109128952	-0.510946273803711	-2.97314620018005	0.237311750650406	0.348021447658539	-0.00151529349386692
0.737569451332092	-0.513287723064423	-2.96848225593567	0.237239882349968	0.34811794757843	-0.00137090624775738
0.737206101417542	-0.515197217464447	-2.97420763969421	0.237073838710785	0.348217576742172	-0.00131854391656816
0.745292723178864	-0.517316222190857	-2.96815967559814	0.237007215619087	0.348185807466507	-0.00125470862258226
0.747682809829712	-0.517040610313416	-2.97229623794556	0.236973986029625	0.348301976919174	-0.00115028955042362
0.754897236824036	-0.52151745557785	-2.97325658798218	0.236910402774811	0.348259687423706	-0.00108314794488251
0.759259521961212	-0.52311772108078	-2.97848534584045	0.236801832914352	0.348335653543472	-0.00104847911279649
0.764894366264343	-0.526100158691406	-2.96946310997009	0.236739680171013	0.34838792681694	-0.00104878237470984
0.768247187137604	-0.525695264339447	-2.97141170501709	0.236703410744667	0.348432302474976	-0.00105535879265517
0.769418656826019	-0.534669458866119	-2.97337555885315	0.236613497138023	0.348497956991196	-0.00109971314668655
0.773782074451447	-0.534571349620819	-2.97545766830444	0.236493423581123	0.348474681377411	-0.00108466437086463
0.777652025222778	-0.537298142910004	-2.97602510452271	0.236551731824875	0.348566025495529	-0.00116463180165738
0.780896604061127	-0.540931463241577	-2.97367286682129	0.236450716853142	0.34854131937027	-0.00124629586935043
0.787436723709106	-0.542337715625763	-2.9750063419342	0.236359670758247	0.348630428314209	-0.00130808202084154
0.784189522266388	-0.544423818588257	-2.97445631027222	0.236291244626045	0.348690241575241	-0.00133268814533949
0.788707137107849	-0.545803487300873	-2.97338151931763	0.236312046647072	0.348599195480347	-0.00144100445322692
0.791381001472473	-0.547454297542572	-2.98039388656616	0.236185878515244	0.348586678504944	-0.00148082175292075
0.792419254779816	-0.552092730998993	-2.974609375	0.23617097735405	0.348683685064316	-0.00155343068763614
0.795856893062592	-0.553536355495453	-2.97393441200256	0.236062183976173	0.348504841327667	-0.00155668403021991
0.799236655235291	-0.555782735347748	-2.9696090221405	0.236095979809761	0.348545014858246	-0.00166761269792914
0.796942889690399	-0.556854546070099	-2.97127342224121	0.236081972718239	0.348549574613571	-0.00168074376415461
0.800157368183136	-0.556757569313049	-2.97439789772034	0.236043155193329	0.34850013256073	-0.00193579774349928
0.789846420288086	-0.561404287815094	-2.97249174118042	0.235818073153496	0.34846892952919	-0.00245246803388
0.794816136360168	-0.5576052069664	-2.97107291221619	0.235605165362358	0.34833699464798	-0.00253345305100083
0.795749723911285	-0.555210292339325	-2.97225427627563	0.235633760690689	0.34837007522583	-0.00239247386343777
0.798161566257477	-0.556991577148438	-2.97392177581787	0.235803246498108	0.348221927881241	-0.00204718858003616
0.801728248596191	-0.558919250965118	-2.97189164161682	0.235841795802116	0.348219156265259	-0.00175391871016473
0.805178046226501	-0.558902382850647	-2.97116494178772	0.235878437757492	0.348138183355331	-0.00161167816258967
0.805448651313782	-0.559923946857452	-2.97327923774719	0.235866144299507	0.348202884197235	-0.0016217427328229
0.806048810482025	-0.560284435749054	-2.97164821624756	0.235930621623993	0.348090320825577	-0.00179321959149092
0.802617251873016	-0.561899185180664	-2.97048330307007	0.235938787460327	0.348087310791016	-0.00177286600228399
0.804517507553101	-0.561443388462067	-2.97084546089172	0.236059591174126	0.348050713539124	-0.00177459057886153
0.801789939403534	-0.559145927429199	-2.97613120079041	0.236045926809311	0.348097264766693	-0.00173836981412023
0.801468014717102	-0.560447454452515	-2.97651696205139	0.236196145415306	0.347994655370712	-0.00160852679982781
0.800112545490265	-0.55920273065567	-2.97740912437439	0.236215993762016	0.348094910383224	-0.00146576832048595
0.802867770195007	-0.557192802429199	-2.97231769561768	0.236339241266251	0.348082900047302	-0.00135524978395551
0.801029682159424	-0.558181703090668	-2.96912908554077	0.236319035291672	0.348208397626877	-0.00126717146486044
0.800449371337891	-0.557559013366699	-2.96650409698486	0.236384853720665	0.348138600587845	-0.00116344774141908
0.798500537872314	-0.556578278541565	-2.97448825836182	0.236455857753754	0.34819433093071	-0.00101525837089866
0.796842575073242	-0.560964822769165	-2.97953319549561	0.236586019396782	0.34817036986351	-0.000930208887439221
0.794873833656311	-0.553240537643433	-2.97111225128174	0.236607804894447	0.348272621631622	-0.000782744202297181
0.795851945877075	-0.550210773944855	-2.97107815742493	0.236736208200455	0.348328053951263	-0.000792876700870693
0.793839454650879	-0.549092948436737	-2.97484183311462	0.236659333109856	0.348306685686111	-0.00060811237199232
0.790118217468262	-0.548404514789581	-2.9801504611969	0.236820235848427	0.348417907953262	-0.000512722239363939
0.787076771259308	-0.5480597615242	-2.98483276367188	0.23682028055191	0.348444044589996	-0.000525286479387432
0.788815200328827	-0.546958565711975	-2.9768168926239	0.236865103244781	0.348541021347046	-0.000394660950405523
0.784597814083099	-0.546673178672791	-2.97440123558044	0.236902222037315	0.34855243563652	-0.000364628445822746
0.791493356227875	-0.543792307376862	-2.9866840839386	0.236915156245232	0.348576843738556	-0.000313057360472158
0.785711467266083	-0.54529070854187	-2.97906446456909	0.23701286315918	0.348684757947922	-0.000241569417994469
0.784385323524475	-0.541115164756775	-2.98302245140076	0.237017199397087	0.348754495382309	-0.000290207884972915
0.782760322093964	-0.545430898666382	-2.9785532951355	0.237064823508263	0.348793387413025	-0.000189263766515069
0.784195840358734	-0.541824340820313	-2.97711300849915	0.236949816346169	0.348863124847412	-8.67164781084284E-05
0.790060818195343	-0.542092680931091	-2.97679305076599	0.237009808421135	0.348857820034027	-7.08161314832978E-05
0.785041213035584	-0.539533078670502	-2.97580289840698	0.237026154994965	0.348926067352295	1.9006085494766E-05
0.784957110881805	-0.537563502788544	-2.9841673374176	0.237039878964424	0.34897392988205	3.21682491630781E-05
0.783619225025177	-0.540171682834625	-2.98484253883362	0.236961916089058	0.349044859409332	6.07749279879499E-05
0.787981927394867	-0.535922527313232	-2.97955822944641	0.236998081207275	0.349126309156418	0.000129238062072545
0.783833146095276	-0.534852027893066	-2.97871112823486	0.236935675144196	0.349200069904327	0.000208736295462586
0.787004351615906	-0.532821476459503	-2.98382306098938	0.236881285905838	0.349241763353348	0.000247879361268133
0.784144103527069	-0.53200900554657	-2.98082494735718	0.23689316213131	0.349361121654511	0.000392463756725192
0.782018482685089	-0.529175460338593	-2.98495960235596	0.236940011382103	0.349375754594803	0.000381750956876203
0.780822813510895	-0.528292596340179	-2.98314499855042	0.236832335591316	0.349404692649841	0.000385664025088772
0.781841337680817	-0.529318511486053	-2.98144316673279	0.236713215708733	0.349488168954849	0.000451536499895155
0.78070342540741	-0.524638295173645	-2.98389315605164	0.236754894256592	0.349454194307327	0.000461121613625437
0.777201473712921	-0.525474488735199	-2.98928761482239	0.236668914556503	0.349572509527206	0.000467690144432709
0.775830984115601	-0.522282540798187	-2.99056386947632	0.236671969294548	0.349575936794281	0.00050506746629253
0.77509343624115	-0.522597908973694	-2.98271989822388	0.236557126045227	0.349650919437408	0.00051682151388377
0.769196271896362	-0.522160291671753	-2.98175597190857	0.236483335494995	0.349588990211487	0.000503119081258774
0.768670618534088	-0.519713163375854	-2.98700785636902	0.236456871032715	0.349717795848846	0.000571381475310773
0.76681911945343	-0.518158555030823	-2.98696064949036	0.236372038722038	0.349662631750107	0.000559772714041173
0.765652596950531	-0.511719882488251	-2.98716425895691	0.236248433589935	0.349749445915222	0.000548817217350006
0.760344564914703	-0.513165235519409	-2.98760175704956	0.236242920160294	0.349822878837585	0.000618557271081954
0.758614003658295	-0.508566081523895	-2.98357081413269	0.23615899682045	0.349789381027222	0.000584189954679459
0.756142556667328	-0.506721258163452	-2.98303079605103	0.236054435372353	0.349789261817932	0.000599805149249732
0.749381303787231	-0.504849195480347	-2.98828363418579	0.235993623733521	0.349905997514725	0.000570919713936746
0.74653685092926	-0.50335156917572	-2.98546743392944	0.236015632748604	0.349887520074844	0.000606247689574957
0.745123445987701	-0.500909745693207	-2.98956680297852	0.235952615737915	0.34994700551033	0.000544270791579038
0.740887463092804	-0.498594015836716	-2.98442077636719	0.235905662178993	0.349971830844879	0.000503081129863858
0.737227082252502	-0.495369374752045	-2.98407506942749	0.235805660486221	0.350050121545792	0.000534352438990027
0.729877531528473	-0.495478928089142	-2.99200296401978	0.235835894942284	0.350015759468079	0.000466849480289966
0.727154493331909	-0.48952043056488	-2.99179601669312	0.235758766531944	0.350144803524017	0.000444226461695507
0.722862243652344	-0.489866763353348	-2.98959636688232	0.235697269439697	0.350176960229874	0.000392897665733472
0.721161484718323	-0.485371053218842	-2.98861217498779	0.235611662268639	0.350243419408798	0.000301135878544301
0.714653611183167	-0.486285626888275	-2.99112749099731	0.235661074519157	0.350294768810272	0.000283238274278119
0.710833370685577	-0.481627941131592	-2.98595023155212	0.235570996999741	0.350443989038467	0.000256523286225274
0.712610960006714	-0.478324890136719	-2.9921247959137	0.235655054450035	0.350466459989548	0.00023065326968208
0.702919661998749	-0.476387321949005	-2.99258255958557	0.235519573092461	0.350582391023636	0.000188067861017771
0.704233884811401	-0.47468101978302	-2.99299120903015	0.235540136694908	0.350676298141479	0.000242526803049259
0.70054829120636	-0.469046354293823	-2.99215722084045	0.235535681247711	0.350725919008255	0.000252938392804936
0.693472504615784	-0.467418193817139	-2.99594163894653	0.235636070370674	0.350812017917633	0.000307850365061313
0.691147089004517	-0.46344393491745	-2.99458646774292	0.235553875565529	0.350984424352646	0.000313793629175052
0.689169466495514	-0.46073392033577	-2.98717927932739	0.235603079199791	0.350961118936539	0.00030213879654184
0.683954119682312	-0.455865979194641	-2.99508905410767	0.235484719276428	0.35118043422699	0.000374565715901554
0.6827073097229	-0.454415827989578	-2.98841214179993	0.235530376434326	0.351152777671814	0.000452774140285328
0.680472254753113	-0.450074017047882	-2.99759602546692	0.235475048422813	0.351275473833084	0.000445673533249646
0.680115044116974	-0.446829706430435	-2.99925327301025	0.23559045791626	0.351278215646744	0.00043923725024797
0.673195779323578	-0.444514572620392	-2.99775743484497	0.235541224479675	0.351471662521362	0.000503209885209799
0.672363817691803	-0.438588529825211	-2.99999666213989	0.235601201653481	0.351526379585266	0.000530590885318816
0.666297078132629	-0.439563930034637	-3.00085306167603	0.235531181097031	0.351612091064453	0.000559548032470047
0.669272243976593	-0.433580607175827	-2.99818849563599	0.235562339425087	0.351654410362244	0.000598836981225759
0.661727845668793	-0.431151926517487	-2.99920415878296	0.235608577728271	0.351797670125961	0.000603996741119772
0.664043784141541	-0.429408550262451	-2.99825024604797	0.235644176602364	0.351812750101089	0.00058271741727367
0.661838412284851	-0.430943131446838	-3.00161623954773	0.235558077692986	0.351846933364868	0.000690476619638503
0.661369025707245	-0.425184905529022	-3.00050640106201	0.235594898462296	0.351921260356903	0.00064036640105769
0.658726155757904	-0.426069170236588	-2.99826383590698	0.235633224248886	0.352057814598084	0.000687470834236592
0.658053040504456	-0.418905675411224	-2.99688267707825	0.235638871788979	0.352084666490555	0.000689135165885091
0.65379399061203	-0.424670249223709	-3.00558471679688	0.235709473490715	0.352150052785873	0.000655341485980898
0.653271853923798	-0.416218519210815	-3.0045325756073	0.23560619354248	0.352196723222733	0.00067669537384063
0.658547282218933	-0.415893763303757	-3.00460243225098	0.235669016838074	0.352164655923843	0.000560163403861225
0.652537703514099	-0.415672808885574	-3.00279831886292	0.23561404645443	0.352260619401932	0.000518084852956235
0.656404733657837	-0.415752172470093	-2.99979043006897	0.235695943236351	0.352349787950516	0.000443422788521275
0.654594659805298	-0.415323466062546	-3.00589323043823	0.235643312335014	0.352362871170044	0.000301260122796521
0.658787906169891	-0.417739003896713	-3.0086407661438	0.235703349113464	0.352424263954163	0.000203318675630726
0.655056178569794	-0.418520390987396	-2.99896669387817	0.235623881220818	0.352430403232574	0.000131792563479394
0.657084405422211	-0.417042434215546	-3.00069808959961	0.23567858338356	0.352492123842239	1.84363852895331E-05
0.653797626495361	-0.413597613573074	-3.00418663024902	0.235707595944405	0.352539747953415	-8.83869597601006E-06
0.653739869594574	-0.415740191936493	-3.00435876846313	0.235716551542282	0.352631807327271	-1.3795239283354E-05
0.651679515838623	-0.412300795316696	-3.00446057319641	0.235687598586082	0.352559983730316	-7.94566003605723E-05
0.648021876811981	-0.411787897348404	-3.01127076148987	0.235788121819496	0.352674007415771	-0.000201247734366916
0.644505560398102	-0.411473333835602	-3.00520086288452	0.235720902681351	0.3526970744133	-0.000221391514060088
0.645239889621735	-0.411402583122253	-3.0111358165741	0.235768899321556	0.352742493152618	-0.000313248136080801
0.645174503326416	-0.411240637302399	-3.0036952495575	0.235708564519882	0.35269421339035	-0.000384787010261789
0.649428009986877	-0.411533355712891	-3.00387620925903	0.235799372196198	0.352682501077652	-0.000421436328906566
0.646912097930908	-0.411988794803619	-2.99994659423828	0.235827222466469	0.35273203253746	-0.000551554025150836
0.649317383766174	-0.409377038478851	-3.00876307487488	0.235828921198845	0.352684617042542	-0.000515331048518419
0.642693281173706	-0.414062738418579	-3.00678014755249	0.235946178436279	0.352729141712189	-0.000535176659468561
0.645038545131683	-0.409398436546326	-3.00917911529541	0.235918268561363	0.352681636810303	-0.000664058316033334
0.6473109126091	-0.409038335084915	-3.0066704750061	0.235971003770828	0.35269358754158	-0.000644629879388958
0.644611835479736	-0.407999008893967	-3.00130271911621	0.235947012901306	0.352716118097305	-0.00066604936728254
0.645489990711212	-0.409159719944	-3.00646877288818	0.236041411757469	0.352693736553192	-0.000628304260317236
0.642939984798431	-0.405750662088394	-3.00200843811035	0.236018851399422	0.35262531042099	-0.000640140846371651
0.640695512294769	-0.405765980482101	-3.00270771980286	0.236095800995827	0.352641016244888	-0.000660841236822307
0.636562883853912	-0.406517595052719	-2.99955248832703	0.236032694578171	0.352649211883545	-0.000634139112662524
0.642089247703552	-0.405085206031799	-3.00255084037781	0.236215800046921	0.352565109729767	-0.000587524322327226
0.637841105461121	-0.402362525463104	-3.00383973121643	0.23619532585144	0.35263130068779	-0.00062480429187417
0.636148571968079	-0.400843501091003	-3.00329399108887	0.236265569925308	0.352586776018143	-0.000644218700472265
0.637315332889557	-0.403797686100006	-3.00412583351135	0.236263915896416	0.352609246969223	-0.000658196571748704
0.633041501045227	-0.404014706611633	-3.00032019615173	0.236393243074417	0.352546870708466	-0.000645501539111137
0.630994975566864	-0.399204403162003	-3.00964212417603	0.236435815691948	0.35253518819809	-0.000667854445055127
0.630251228809357	-0.398882418870926	-3.01524782180786	0.236480847001076	0.352514147758484	-0.000671795511152595
0.630241811275482	-0.396287858486176	-3.00251960754395	0.236473456025124	0.352466285228729	-0.000720203097444028
0.626857459545136	-0.400012254714966	-3.01062393188477	0.23659759759903	0.352546870708466	-0.000715967442374676
0.624517798423767	-0.397978693246841	-3.00681853294373	0.23666812479496	0.352501392364502	-0.00069544609868899
0.625880062580109	-0.396950781345367	-3.00199866294861	0.236669540405273	0.352511703968048	-0.000745225232094526
0.627648055553436	-0.395419478416443	-3.00701594352722	0.236842349171638	0.352516144514084	-0.000664148072246462
0.621557950973511	-0.392240345478058	-3.0086452960968	0.236816748976707	0.352543652057648	-0.000642982020508498
0.62425708770752	-0.393953621387482	-3.01062679290771	0.236992478370667	0.352571845054626	-0.000565588590689003
0.618524849414825	-0.392094135284424	-3.01179313659668	0.237048000097275	0.35264652967453	-0.000481948023661971
0.62047290802002	-0.387690633535385	-3.00661373138428	0.237135767936707	0.352572649717331	-0.000462562078610063
0.618623673915863	-0.389354288578033	-3.01282548904419	0.237152561545372	0.352616429328918	-0.000336718338076025
0.61509507894516	-0.387085139751434	-3.01251888275146	0.237309351563454	0.352683007717133	-0.000342550745699555
0.615351319313049	-0.38342210650444	-3.0089693069458	0.23743337392807	0.352672636508942	-0.000271889555733651
0.615838825702667	-0.384828180074692	-3.01206874847412	0.237516298890114	0.352726072072983	-0.000320201419526711
0.610400140285492	-0.382787495851517	-3.01235151290894	0.237496495246887	0.352771192789078	-0.000255735794780776
0.614196717739105	-0.38264074921608	-3.01479172706604	0.237739101052284	0.352798312902451	-0.000288563664071262
0.605772197246552	-0.382602244615555	-3.01684355735779	0.237684339284897	0.352866023778915	-0.000358572200639173
0.611099779605865	-0.381231755018234	-3.01610517501831	0.237850710749626	0.352838724851608	-0.000427093211328611
0.607123076915741	-0.381560564041138	-3.00798630714417	0.237882927060127	0.352951675653458	-0.00047901991638355
0.610583662986755	-0.381192833185196	-3.01635551452637	0.237910345196724	0.352920681238174	-0.000603100110311061
0.606205105781555	-0.382542103528976	-3.00911927223206	0.2380261272192	0.352990567684174	-0.000631371105555445
0.60606849193573	-0.381470739841461	-3.01965188980103	0.238178014755249	0.352986335754395	-0.00072285218629986
0.604699850082397	-0.381060510873795	-3.01595783233643	0.238195583224297	0.352944612503052	-0.000840126245748252
0.60453474521637	-0.381244599819183	-3.00716280937195	0.23818227648735	0.35294908285141	-0.000834465899970382
0.608044624328613	-0.381380259990692	-3.01906323432922	0.238356947898865	0.352860391139984	-0.000941970327403396
0.60239452123642	-0.381169110536575	-3.01359105110168	0.238418370485306	0.352946102619171	-0.000874114746693522
0.60384875535965	-0.378917366266251	-3.01479291915894	0.23843315243721	0.352896809577942	-0.000915041426196694
0.601502299308777	-0.38010561466217	-3.01584601402283	0.238495677709579	0.352811604738235	-0.000888806767761707
0.60890406370163	-0.378399163484573	-3.01488780975342	0.2385443598032	0.352834939956665	-0.000841366534586996
0.605254173278809	-0.380361109972	-3.01510572433472	0.238566428422928	0.352722257375717	-0.00088108261115849
0.605923593044281	-0.383581429719925	-3.01568508148193	0.238673359155655	0.352815717458725	-0.000809888239018619
0.607427775859833	-0.378010541200638	-3.02104830741882	0.238737434148788	0.352696061134338	-0.000834723236039281
0.610233962535858	-0.37873238325119	-3.01263642311096	0.238780111074448	0.352725923061371	-0.000906640372704715
0.611333668231964	-0.382739901542664	-3.00987887382507	0.238876953721046	0.352687269449234	-0.000896425161045045
0.612282931804657	-0.378611832857132	-3.01735258102417	0.238874554634094	0.352642774581909	-0.000982702127657831
0.612766742706299	-0.384976297616959	-3.01618027687073	0.238957554101944	0.352661371231079	-0.00110199919436127
0.610454142093658	-0.381162345409393	-3.01218247413635	0.238958165049553	0.35262393951416	-0.0011207377538085
0.617046892642975	-0.383410930633545	-3.01319289207459	0.239097014069557	0.352657943964005	-0.0012846221216023
0.613750219345093	-0.384227484464645	-3.01122999191284	0.238968998193741	0.352579295635223	-0.00137775333132595
0.617792665958405	-0.387890249490738	-3.01172304153442	0.239153847098351	0.352573603391647	-0.001479726517573
0.616748631000519	-0.38605871796608	-3.01271677017212	0.239147961139679	0.35262855887413	-0.00158888066653162
0.620154201984406	-0.388138830661774	-3.0151469707489	0.239277705550194	0.352601587772369	-0.00171859702095389
0.617932260036469	-0.389598727226257	-3.01521968841553	0.239264011383057	0.352591812610626	-0.00182934396434575
0.620051383972168	-0.389139145612717	-3.00564432144165	0.239292427897453	0.352504700422287	-0.00197937106713653
0.625163197517395	-0.389667898416519	-3.01193189620972	0.239275723695755	0.352409660816193	-0.00199459493160248
0.626571118831635	-0.390657961368561	-3.00428891181946	0.23934717476368	0.352465987205505	-0.00217091711238027
0.625152051448822	-0.395778357982636	-3.01053261756897	0.239408656954765	0.352379024028778	-0.00223500933498144
0.623817384243011	-0.395446091890335	-3.0123565196991	0.239334464073181	0.352446347475052	-0.00222322391346097
0.630336999893188	-0.395917564630508	-3.01168966293335	0.239496693015099	0.352317273616791	-0.0023492646869272
0.629336953163147	-0.392880707979202	-3.01243948936462	0.239388674497604	0.352356284856796	-0.00231283018365502
0.632099449634552	-0.395601958036423	-3.01517128944397	0.239524841308594	0.352346509695053	-0.00235711713321507
0.628119289875031	-0.397628605365753	-3.01490521430969	0.239432811737061	0.35232999920845	-0.00244833156466484
0.63318544626236	-0.394318819046021	-3.00418162345886	0.239493787288666	0.352356404066086	-0.00245763314887881
0.630010366439819	-0.397379040718079	-3.01529860496521	0.239515528082848	0.352293431758881	-0.00250597344711423
0.628246605396271	-0.395524382591248	-3.01616525650024	0.23955012857914	0.352400362491608	-0.00249830819666386
0.632326245307922	-0.392674505710602	-3.01356077194214	0.23958420753479	0.352339804172516	-0.00269299163483083
0.628458023071289	-0.39779657125473	-3.01275706291199	0.239518046379089	0.352357506752014	-0.00272786128334701
0.631008982658386	-0.395453721284866	-3.01186037063599	0.239662885665894	0.352347195148468	-0.00287462514825165
0.63081020116806	-0.397619932889938	-3.0103805065155	0.239559501409531	0.352272421121597	-0.00298097124323249
0.62963992357254	-0.395050972700119	-3.00975394248962	0.239488065242767	0.352311760187149	-0.00302437972277403
0.632190227508545	-0.393694400787354	-3.01192712783813	0.239664331078529	0.352244228124619	-0.00321577140130103
0.627429664134979	-0.396414250135422	-3.01396107673645	0.239537969231606	0.352281719446182	-0.0033131199888885
0.630554378032684	-0.396038413047791	-3.01258444786072	0.23962676525116	0.352173626422882	-0.00346560822799802
0.62556779384613	-0.399124920368195	-3.00979375839233	0.239595949649811	0.352202415466309	-0.00358041864819825
0.630537986755371	-0.397909641265869	-3.01212668418884	0.239607125520706	0.352061539888382	-0.00363564351573586
0.628349363803864	-0.396309375762939	-3.01135754585266	0.23954913020134	0.35204952955246	-0.00374358450062573
0.630547821521759	-0.398904293775558	-3.00799322128296	0.239600867033005	0.352041840553284	-0.00376542517915368
0.62617290019989	-0.400175929069519	-3.00191354751587	0.23952916264534	0.351960003376007	-0.0037985562812537
0.629094898700714	-0.394626706838608	-3.00849604606628	0.23954938352108	0.351917326450348	-0.00379887572489679
0.629082143306732	-0.39821594953537	-3.00649857521057	0.239502638578415	0.351860553026199	-0.00381629797630012
0.630675852298737	-0.393042981624603	-3.00578331947327	0.239497005939484	0.351790755987167	-0.00383190996944904
0.629679024219513	-0.3931725025177	-3.00911903381348	0.23949071764946	0.351832330226898	-0.00378520926460624
0.624093115329742	-0.393810391426086	-3.00793242454529	0.239441245794296	0.351795852184296	-0.00379099138081074
0.625449359416962	-0.390667766332626	-3.0088963508606	0.239452570676804	0.35167670249939	-0.00379284773953259
0.62528258562088	-0.389532774686813	-3.00154829025269	0.239384710788727	0.351659446954727	-0.00393429677933455
0.624426484107971	-0.386375367641449	-3.00739049911499	0.239491537213326	0.351626515388489	-0.00387339922599494
0.620362281799316	-0.390984982252121	-3.01057624816895	0.239366725087166	0.351602852344513	-0.0040473360568285
0.620126366615295	-0.387295514345169	-3.00776028633118	0.239380657672882	0.351554036140442	-0.00412421580404043
0.616979420185089	-0.386387199163437	-3.00233268737793	0.23923733830452	0.351534724235535	-0.00417924206703901
0.617419719696045	-0.385318636894226	-3.00495624542236	0.239316582679749	0.35137864947319	-0.00429726066067815
0.617367744445801	-0.38609966635704	-3.00822758674622	0.239201754331589	0.351369261741638	-0.00443556811660528
0.614915907382965	-0.389570981264114	-3.00507664680481	0.239290595054626	0.35132223367691	-0.00449013384059072
0.61461865901947	-0.385488241910934	-3.00196123123169	0.239150956273079	0.351278930902481	-0.00460135051980615
0.614214301109314	-0.384792059659958	-3.00332713127136	0.239233672618866	0.351210296154022	-0.0047651412896812
0.610819041728973	-0.383121639490128	-2.99917674064636	0.239097744226456	0.351197838783264	-0.00480158720165491
0.616049647331238	-0.383516401052475	-2.99810981750488	0.239196851849556	0.351153969764709	-0.00484895100817084
0.611516177654266	-0.383091628551483	-3.00234365463257	0.239069595932961	0.351152271032333	-0.00494434917345643
0.613030672073364	-0.383826464414597	-3.00388860702515	0.239074513316154	0.351078808307648	-0.0049609923735261
0.613059818744659	-0.381081879138947	-3.00609350204468	0.239074110984802	0.351087421178818	-0.00497502693906426
0.610609471797943	-0.384071677923203	-2.99734592437744	0.239107698202133	0.351019024848938	-0.00503042479977012
0.610752642154694	-0.378662765026093	-3.00672245025635	0.239044487476349	0.351095229387283	-0.005148661788553
0.612273275852203	-0.380826026201248	-2.99371886253357	0.239034980535507	0.351024299860001	-0.00519597111269832
0.610576331615448	-0.379207730293274	-2.99676036834717	0.239007130265236	0.351093143224716	-0.00525904772803187
0.617382824420929	-0.381366938352585	-3.00567293167114	0.239113837480545	0.35102105140686	-0.00541272480040789
0.613463342189789	-0.380246102809906	-2.99783492088318	0.239080682396889	0.35108557343483	-0.00553544797003269
0.614256501197815	-0.38274672627449	-2.99409246444702	0.239150866866112	0.351029753684998	-0.00576210441067815
0.613289713859558	-0.382602542638779	-3.00259685516357	0.239110916852951	0.35110154747963	-0.00593720749020576
0.61454164981842	-0.381271183490753	-2.99603390693665	0.239146187901497	0.351177215576172	-0.00611786218360066
0.610656440258026	-0.385390430688858	-2.99929642677307	0.239178761839867	0.351148366928101	-0.00640444736927748
0.612760066986084	-0.385912030935287	-3.00108885765076	0.239203304052353	0.351239889860153	-0.00662032095715404
0.610874831676483	-0.38723611831665	-3.00050210952759	0.239271923899651	0.351226210594177	-0.00682518258690834
0.608747184276581	-0.386050492525101	-3.00334310531616	0.239304512739182	0.351343601942062	-0.00704438192769885
0.60798317193985	-0.384712904691696	-3.00481772422791	0.239335224032402	0.351407736539841	-0.00717508140951395
0.611886203289032	-0.386336654424667	-2.9998893737793	0.239435523748398	0.351421684026718	-0.00742331892251968
0.611648678779602	-0.384192764759064	-3.00313949584961	0.239479780197144	0.351442277431488	-0.00757144158706069
0.609329760074615	-0.389951407909393	-3.00382280349731	0.239523380994797	0.351623922586441	-0.00770830269902945
0.607389628887177	-0.387565076351166	-3.00543928146362	0.239552199840546	0.351621299982071	-0.007770836353302
0.609963953495026	-0.387186586856842	-3.00784420967102	0.239658489823341	0.351694136857986	-0.00788584910333157
0.605474710464478	-0.389005899429321	-3.00796818733215	0.239658132195473	0.351753175258636	-0.00806861743330956
0.609226882457733	-0.386490315198898	-3.00319027900696	0.239815145730972	0.351819604635239	-0.00817928090691566
0.60525906085968	-0.387882471084595	-3.00375866889954	0.239793866872787	0.35183721780777	-0.00820044986903667
0.609489321708679	-0.381706863641739	-3.00682306289673	0.239843443036079	0.351856470108032	-0.00826199539005756
0.607885539531708	-0.384185791015625	-3.00322079658508	0.239967256784439	0.351922899484634	-0.00826712604612112
0.605264961719513	-0.37904617190361	-3.00695323944092	0.23997437953949	0.352001965045929	-0.00830599386245012
0.607218086719513	-0.379428505897522	-3.00881338119507	0.240041092038155	0.352010726928711	-0.0083645349368453
0.606472373008728	-0.379202663898468	-3.01034617424011	0.240105926990509	0.35211592912674	-0.00836723856627941
0.603383600711823	-0.378828406333923	-3.00431871414185	0.240145862102509	0.352139711380005	-0.00834344513714314
0.607081472873688	-0.377075374126434	-3.01302599906921	0.240150943398476	0.352085143327713	-0.00838496722280979
0.602647125720978	-0.377643942832947	-3.01198363304138	0.240158334374428	0.352107226848602	-0.00846255104988813
0.604313552379608	-0.372905194759369	-3.00627446174622	0.240216374397278	0.352085947990417	-0.00855942349880934
0.60369211435318	-0.374928086996078	-3.00598883628845	0.240303039550781	0.352036952972412	-0.00864125322550535
0.602911412715912	-0.373861879110336	-3.01323628425598	0.240267723798752	0.352138787508011	-0.00882361549884081
0.599574565887451	-0.375554263591766	-3.00223922729492	0.240305557847023	0.352030754089355	-0.00894297566264868
0.601026237010956	-0.372885525226593	-3.00600218772888	0.240342602133751	0.352032452821732	-0.00913654919713736
0.599981963634491	-0.376157194375992	-3.0033221244812	0.240306332707405	0.351970314979553	-0.00929115433245897
0.600677311420441	-0.373515009880066	-3.00409698486328	0.240311443805695	0.351908206939697	-0.00933985318988562
0.603030383586884	-0.373282939195633	-3.00731086730957	0.240426644682884	0.351828813552856	-0.00956518203020096
0.600039839744568	-0.37342569231987	-3.00668668746948	0.240316808223724	0.351805031299591	-0.00968543067574501
0.59999144077301	-0.371917486190796	-3.00211906433105	0.240473866462708	0.351744681596756	-0.00983065646141768
0.595993399620056	-0.371026396751404	-3.0032000541687	0.240343734622002	0.351603984832764	-0.00994020514190197
0.60002475976944	-0.371497690677643	-3.00165486335754	0.240439996123314	0.351565688848495	-0.00996327865868807
0.597724437713623	-0.368112415075302	-3.00539875030518	0.240356221795082	0.351440578699112	-0.0100654466077685
0.601390957832336	-0.368879616260529	-3.0032365322113	0.240414321422577	0.351373136043549	-0.0101391719654202
0.597769975662231	-0.37265419960022	-2.9997296333313	0.240413576364517	0.351358234882355	-0.0101623656228185
0.600178241729736	-0.372027069330215	-3.00287818908691	0.240438610315323	0.351146668195724	-0.010202107951045
0.600489258766174	-0.368244796991348	-3.00605416297913	0.240428104996681	0.351140558719635	-0.0102958297356963
0.5986328125	-0.370749115943909	-3.0018036365509	0.240458577871323	0.351017147302628	-0.0103351911529899
0.598686039447784	-0.369215190410614	-2.99827980995178	0.240418210625648	0.350925981998444	-0.0104173896834254
0.602964103221893	-0.369499295949936	-2.99560856819153	0.240472063422203	0.350843131542206	-0.0105835907161236
0.598859250545502	-0.369020849466324	-2.9976818561554	0.240503191947937	0.350837558507919	-0.0107193253934383
0.599993526935577	-0.371491998434067	-2.99082517623901	0.240485712885857	0.350718408823013	-0.0108970273286104
0.602531135082245	-0.371963292360306	-2.99628114700317	0.240494385361671	0.350654304027557	-0.0109463715925813
0.598982810974121	-0.372968763113022	-2.99795389175415	0.240538641810417	0.350611656904221	-0.0111032295972109
0.600447535514832	-0.371587038040161	-2.99530005455017	0.240510955452919	0.35065633058548	-0.0111940456554294
0.600578129291534	-0.376602739095688	-2.99288105964661	0.240571290254593	0.350614607334137	-0.0113347135484219
0.599425435066223	-0.37124240398407	-2.99686932563782	0.240593627095222	0.350624740123749	-0.0115381916984916
0.599068939685822	-0.377019703388214	-2.99494433403015	0.240613624453545	0.350619256496429	-0.0116095710545778
0.599931001663208	-0.373041957616806	-2.9963846206665	0.24063478410244	0.350603014230728	-0.0116508007049561
0.603209912776947	-0.373993694782257	-2.99905824661255	0.240740150213242	0.350570142269135	-0.0118078272789717
0.598827064037323	-0.374978423118591	-2.99305105209351	0.240720808506012	0.350596040487289	-0.011872136965394
0.601338684558868	-0.373140066862106	-2.99843502044678	0.240857481956482	0.35059842467308	-0.0119254942983389
0.597454011440277	-0.37501922249794	-2.99780964851379	0.240851178765297	0.350634783506393	-0.012017285451293
0.600674152374268	-0.373706102371216	-3.00103735923767	0.240935727953911	0.350630462169647	-0.0120898447930813
0.599353313446045	-0.374662548303604	-2.99950957298279	0.240921258926392	0.350702255964279	-0.0121146189048886
0.599659025669098	-0.376090675592422	-2.99907875061035	0.241062760353088	0.350627511739731	-0.012191703543067
0.599394977092743	-0.374783396720886	-3.00105357170105	0.241047888994217	0.350696712732315	-0.0122360689565539
0.599189758300781	-0.380203813314438	-2.99611663818359	0.241085112094879	0.350699067115784	-0.012275711633265
0.595059216022491	-0.37446317076683	-2.99771285057068	0.241120874881744	0.350751459598541	-0.0123019134625793
0.597905457019806	-0.374794155359268	-2.99718236923218	0.241278305649757	0.350772231817245	-0.0124306892976165
0.592469334602356	-0.371873825788498	-3.00128412246704	0.24128095805645	0.350811541080475	-0.0124827027320862
0.595164775848389	-0.375097870826721	-2.99737524986267	0.241402104496956	0.350788146257401	-0.0125359036028385
0.588249087333679	-0.371404409408569	-3.00263285636902	0.241352468729019	0.35079151391983	-0.0125226592645049
0.59111887216568	-0.37334617972374	-3.00055408477783	0.241425126791	0.350884169340134	-0.0125311566516757
0.587808847427368	-0.371417224407196	-3.00148510932922	0.241452053189278	0.350889533758163	-0.0125820189714432
0.587177336215973	-0.37123367190361	-3.00267672538757	0.24155330657959	0.350943744182587	-0.0126224495470524
0.582337379455566	-0.372386157512665	-3.00189208984375	0.241546645760536	0.350925326347351	-0.012578958645463
0.582478582859039	-0.368174910545349	-3.00425362586975	0.241660550236702	0.350955963134766	-0.0126228192821145
0.580350995063782	-0.367981106042862	-3.00698280334473	0.24165353178978	0.350966989994049	-0.0126076778396964
0.58411705493927	-0.365333676338196	-2.99748182296753	0.241650521755219	0.350981414318085	-0.0126342792063951
0.579671442508698	-0.369382560253143	-3.00806903839111	0.241768032312393	0.35101705789566	-0.0125763583928347
0.577478110790253	-0.3680439889431	-3.00511384010315	0.241703167557716	0.351081401109695	-0.0124965058639646
0.581467568874359	-0.364910095930099	-3.00283765792847	0.241828054189682	0.351044028997421	-0.0125507852062583
0.578016400337219	-0.362482160329819	-3.00559592247009	0.241754859685898	0.351111650466919	-0.0124250240623951
0.579841077327728	-0.36409854888916	-3.00757956504822	0.241888284683228	0.351176559925079	-0.0123915206640959
0.576238214969635	-0.364151120185852	-3.0100793838501	0.241807579994202	0.35112053155899	-0.0124254869297147
0.58184015750885	-0.361152708530426	-2.99839162826538	0.241848140954971	0.35122549533844	-0.01237334869802
0.579313933849335	-0.36426854133606	-3.01081538200378	0.241978526115417	0.351271629333496	-0.0123739633709192
0.579961776733398	-0.366664320230484	-3.01474905014038	0.241845369338989	0.35137352347374	-0.0124015584588051
0.581858217716217	-0.362293928861618	-3.00537014007568	0.24197219312191	0.351306706666946	-0.0124215390533209
0.58303040266037	-0.365340203046799	-3.01121711730957	0.241976544260979	0.351372599601746	-0.0123423542827368
0.58209890127182	-0.364611327648163	-3.00244641304016	0.242058977484703	0.351404756307602	-0.0124627454206347
0.581255197525024	-0.368296712636948	-3.01589298248291	0.242087632417679	0.351471304893494	-0.0124877281486988
0.585072755813599	-0.366368442773819	-3.00700211524963	0.241959676146507	0.351452171802521	-0.0124095296487212
0.588373303413391	-0.368209332227707	-3.01146388053894	0.242030039429665	0.351442158222198	-0.0124943666160107
0.588776826858521	-0.370755195617676	-3.01329302787781	0.24200727045536	0.351414859294891	-0.0124602233991027
0.591531753540039	-0.370418101549149	-3.01511573791504	0.242082968354225	0.351544708013535	-0.0124805625528097
0.595649540424347	-0.374255180358887	-3.01358437538147	0.241974204778671	0.351560860872269	-0.0125400433316827
0.599514722824097	-0.36955738067627	-3.00448632240295	0.242022097110748	0.351628810167313	-0.0124886212870479
0.597821533679962	-0.376136302947998	-3.01757788658142	0.241993337869644	0.351635962724686	-0.0124830147251487
0.602702498435974	-0.373198658227921	-3.02025461196899	0.242009341716766	0.351748794317245	-0.0124801686033607
0.605377435684204	-0.37674605846405	-3.01291418075562	0.242010563611984	0.351704001426697	-0.0124411210417747
0.608833909034729	-0.37357285618782	-3.01779985427856	0.241900727152824	0.351804435253143	-0.0124188903719187
0.613058924674988	-0.379932165145874	-3.0152735710144	0.241882860660553	0.35180589556694	-0.0123373325914145
0.611788213253021	-0.377766847610474	-3.02023887634277	0.241946309804916	0.351928561925888	-0.0123306065797806
0.616811037063599	-0.37994384765625	-3.01892852783203	0.241877242922783	0.351922273635864	-0.0123298149555922
0.617755174636841	-0.382408440113068	-3.00908756256104	0.241848215460777	0.351986855268478	-0.0122138783335686
0.622949540615082	-0.383433133363724	-3.00834250450134	0.241873100399971	0.352040946483612	-0.012250117957592
0.622746884822845	-0.381131768226624	-3.01036834716797	0.241773098707199	0.352064996957779	-0.0122015392407775
0.627115964889526	-0.382841646671295	-3.01585555076599	0.24179270863533	0.352100193500519	-0.0121095702052116
0.625467360019684	-0.379625380039215	-3.01842021942139	0.241767838597298	0.352173328399658	-0.0121071878820658
0.629072189331055	-0.381998151540756	-3.01147890090942	0.241766214370728	0.352125883102417	-0.0120205888524652
0.633031189441681	-0.385499626398087	-3.01564836502075	0.241683959960938	0.35219606757164	-0.0120036425068974
0.632287204265594	-0.385215610265732	-3.0181679725647	0.241674184799194	0.352159470319748	-0.0119710620492697
0.635204911231995	-0.388127088546753	-3.01269459724426	0.241639152169228	0.352140933275223	-0.0119025725871325
0.636902987957001	-0.385042518377304	-3.01188540458679	0.241569235920906	0.352191865444183	-0.0119334505870938
0.636705994606018	-0.390053659677505	-3.0136353969574	0.241598173975945	0.352110117673874	-0.0118340747430921
0.635016202926636	-0.385355740785599	-3.01123595237732	0.24147529900074	0.352090269327164	-0.0118302321061492
0.637944936752319	-0.386517554521561	-3.00920820236206	0.241495549678802	0.351979851722717	-0.0118749216198921
0.63720977306366	-0.387636333703995	-3.01017212867737	0.24131977558136	0.351980030536652	-0.0117639871314168
0.635510623455048	-0.387937843799591	-3.00927996635437	0.241346687078476	0.351959884166718	-0.0117364889010787
0.63783848285675	-0.388261437416077	-3.00856304168701	0.241219416260719	0.351882100105286	-0.0117308683693409
0.640118181705475	-0.387048155069351	-3.00178575515747	0.241146683692932	0.351837873458862	-0.0116168363019824
0.638802230358124	-0.385150343179703	-3.00969767570496	0.24109773337841	0.351714968681335	-0.0116155222058296
0.63909524679184	-0.385547935962677	-3.01121544837952	0.241010367870331	0.351755350828171	-0.0115301366895437
0.635883450508118	-0.384464979171753	-3.00044870376587	0.240988329052925	0.351621508598328	-0.0114914095029235
0.637447118759155	-0.385463237762451	-3.00666666030884	0.240861400961876	0.351554960012436	-0.0114045590162277
0.636383533477783	-0.3852578997612	-3.00393795967102	0.240762561559677	0.351569592952728	-0.0113549493253231
0.637969970703125	-0.381934344768524	-3.00154042243958	0.240689769387245	0.351452320814133	-0.0112891066819429
0.635900676250458	-0.385466754436493	-3.00012135505676	0.240653097629547	0.351465046405792	-0.0112798307090998
0.634122669696808	-0.384733021259308	-2.99751877784729	0.240527674555779	0.351436734199524	-0.011174026876688
0.636079549789429	-0.384405672550201	-2.9982225894928	0.24051371216774	0.351368129253387	-0.0111947124823928
0.631522953510284	-0.38451686501503	-2.99869465827942	0.240496531128883	0.351468801498413	-0.0111381458118558
0.630371332168579	-0.384013414382935	-3.00378942489624	0.240478917956352	0.351439863443375	-0.0111189689487219
0.633062183856964	-0.383525818586349	-2.99258947372437	0.240367785096169	0.351397782564163	-0.0110943131148815
0.634175717830658	-0.384343385696411	-2.99874973297119	0.240354418754578	0.351342052221298	-0.0110595785081387
0.629419267177582	-0.385716825723648	-3.00051784515381	0.240236163139343	0.351477235555649	-0.0109343752264977
0.627982199192047	-0.383056402206421	-3.00142312049866	0.240293934941292	0.351508796215057	-0.010917954146862
0.627899825572968	-0.385921210050583	-2.99203181266785	0.240260913968086	0.351455509662628	-0.0108209550380707
0.624646902084351	-0.384298384189606	-2.99837470054626	0.240179806947708	0.351597368717194	-0.010679516941309
0.628648042678833	-0.382229596376419	-3.00771594047546	0.240259334445	0.351633936166763	-0.0106697399169207
0.622293174266815	-0.382934302091599	-2.99383401870728	0.24016447365284	0.351680308580399	-0.0105010289698839
0.623224794864655	-0.384704619646072	-3.00121450424194	0.240210056304932	0.351682662963867	-0.0103986114263535
0.62196946144104	-0.379877358675003	-3.0105254650116	0.240219414234161	0.351730942726135	-0.0102631533518434
0.623766779899597	-0.378829807043076	-3.00247812271118	0.240199252963066	0.351886183023453	-0.0101590361446142
0.619589507579803	-0.383094727993011	-3.00953435897827	0.240200459957123	0.351815730333328	-0.0100811868906021
0.619764029979706	-0.379889279603958	-3.01117515563965	0.240218564867973	0.351965188980103	-0.00981616973876953
0.620751142501831	-0.376380443572998	-3.00453448295593	0.240197762846947	0.351973116397858	-0.00976566132158041
0.61907970905304	-0.379021286964417	-3.00251150131226	0.240200281143188	0.352015167474747	-0.00957689061760902
0.617012739181519	-0.377499461174011	-3.0096800327301	0.240262612700462	0.351984471082687	-0.00944510381668806
0.61589777469635	-0.376609146595001	-3.0034646987915	0.240262761712074	0.352011054754257	-0.00927154161036015
0.616657018661499	-0.372603356838226	-3.00164532661438	0.240187481045723	0.351993232965469	-0.0091701028868556
0.611972630023956	-0.378358066082001	-3.00980925559998	0.240253865718842	0.352061986923218	-0.00895216129720211
0.611084461212158	-0.370500266551971	-3.00762891769409	0.24028006196022	0.352034687995911	-0.00879758596420288
0.614254415035248	-0.372032225131989	-3.00368976593018	0.240246757864952	0.351966112852097	-0.00872686505317688
0.608205437660217	-0.371925204992294	-3.00570273399353	0.240151330828667	0.352003365755081	-0.0084206173196435
0.603826642036438	-0.373003035783768	-3.0111391544342	0.240177914500237	0.352066934108734	-0.00837392825633287
0.607057392597198	-0.369134843349457	-3.00424265861511	0.240171909332275	0.351934522390366	-0.00822848454117775
0.604606091976166	-0.368166416883469	-3.00699758529663	0.240182355046272	0.351974159479141	-0.00804787408560514
0.606421411037445	-0.3672194480896	-3.00814580917358	0.240207195281982	0.351840972900391	-0.00786995608359575
0.601197302341461	-0.368046700954437	-2.99729871749878	0.240096986293793	0.351736843585968	-0.00771136302500963
0.604073524475098	-0.364968746900558	-3.00610256195068	0.240043759346008	0.351730704307556	-0.00752686336636543
0.60012024641037	-0.367436647415161	-2.99927258491516	0.240189403295517	0.351649671792984	-0.00733539694920182
0.599806249141693	-0.363268405199051	-2.99999833106995	0.24007248878479	0.351659625768662	-0.00725878123193979
0.598348021507263	-0.365523368120193	-3.00181531906128	0.240115210413933	0.3515545129776	-0.00700426800176501
0.596068382263184	-0.362908840179443	-2.99932503700256	0.23999148607254	0.351570963859558	-0.00679954141378403
0.600008726119995	-0.360328674316406	-3.00020170211792	0.240026697516441	0.351453751325607	-0.00669593317434192
0.597446799278259	-0.364644169807434	-2.99663829803467	0.239947393536568	0.351435899734497	-0.00655461754649878
0.600144565105438	-0.362439155578613	-2.99708104133606	0.240063861012459	0.351301819086075	-0.00640523480251431
0.596291899681091	-0.36438062787056	-2.99641680717468	0.239990934729576	0.351366639137268	-0.00634585553780198
0.597200572490692	-0.364224761724472	-3.00189089775085	0.240013942122459	0.351312398910522	-0.00624037580564618
0.598675012588501	-0.363413125276566	-3.00134658813477	0.239978283643723	0.351356893777847	-0.00614972226321697
0.602775812149048	-0.362916558980942	-2.99450922012329	0.240038231015205	0.351268887519836	-0.00605170847848058
0.597155094146729	-0.36826166510582	-2.99923324584961	0.240049824118614	0.351251810789108	-0.00585074862465262
0.596307039260864	-0.36509758234024	-2.99867248535156	0.240057915449142	0.351282298564911	-0.00587923498824239
0.600611686706543	-0.370377004146576	-2.99434518814087	0.240044042468071	0.351210087537766	-0.00569590041413903
0.600650191307068	-0.368017852306366	-3.00067830085754	0.24010568857193	0.351336091756821	-0.00557018583640456
0.602020561695099	-0.36958435177803	-3.00380802154541	0.240273907780647	0.351278752088547	-0.00556085212156177
0.598189830780029	-0.368180871009827	-2.99393177032471	0.240265712141991	0.351313799619675	-0.00539598613977432
0.600267350673676	-0.369184732437134	-2.99730253219604	0.240336060523987	0.351331353187561	-0.00529925804585218
0.598673760890961	-0.368939518928528	-3.00273203849792	0.240390121936798	0.35142657160759	-0.0051841689273715
0.59619528055191	-0.371422290802002	-2.99920582771301	0.240471959114075	0.35151419043541	-0.00512013491243124
0.600587904453278	-0.370945423841476	-3.00431036949158	0.240525245666504	0.351515918970108	-0.00500617362558842
0.59822815656662	-0.370718777179718	-3.00227236747742	0.240570664405823	0.351540207862854	-0.00491132168099284
0.598163366317749	-0.371226608753204	-3.00537133216858	0.240723624825478	0.35166996717453	-0.00474520260468125
0.597396731376648	-0.373175472021103	-3.00373077392578	0.240769624710083	0.351588010787964	-0.00462328176945448
0.600535929203033	-0.369477719068527	-3.00674843788147	0.240863904356956	0.351780295372009	-0.00451726606115699
0.598760187625885	-0.372371435165405	-3.00829315185547	0.240987509489059	0.351749807596207	-0.0043554725125432
0.599545121192932	-0.371195107698441	-3.00380611419678	0.2411098331213	0.351775020360947	-0.00425461400300264
0.599769353866577	-0.369424164295197	-3.00705361366272	0.241119146347046	0.351946771144867	-0.00410601310431957
0.594535529613495	-0.370768159627914	-3.01631236076355	0.241270840167999	0.351956486701965	-0.00395591231063008
0.601722896099091	-0.367083460092545	-3.00710225105286	0.241291150450706	0.352002412080765	-0.00380942435003817
0.603687703609467	-0.369481444358826	-3.00862526893616	0.241479143500328	0.351991236209869	-0.00371131766587496
0.600744009017944	-0.370974719524384	-3.01338720321655	0.241497442126274	0.352126568555832	-0.00347482273355126
0.600766539573669	-0.371531426906586	-3.01644778251648	0.241665184497833	0.352171659469604	-0.00342623679898679
0.603277504444122	-0.373392403125763	-3.00950598716736	0.241663441061974	0.352166920900345	-0.00334935798309743
0.602027893066406	-0.370616525411606	-3.009437084198	0.24180118739605	0.352298557758331	-0.00319398450665176
0.603984653949738	-0.373586684465408	-3.02247476577759	0.241931721568108	0.352236986160278	-0.00310486857779324
0.603609323501587	-0.373506188392639	-3.01557731628418	0.242036491632462	0.352251946926117	-0.00299630966037512
0.605226814746857	-0.373743563890457	-3.01105141639709	0.24208390712738	0.352221667766571	-0.00291882525198162
0.607930302619934	-0.374526739120483	-3.01782393455505	0.242136940360069	0.352250337600708	-0.00280989613384008
0.607077836990356	-0.37579146027565	-3.01299500465393	0.242154940962791	0.352293998003006	-0.0027343959081918
0.608093023300171	-0.381042808294296	-3.01638436317444	0.242318496108055	0.35229367017746	-0.00265729194507003
0.609813988208771	-0.377862215042114	-3.01128482818604	0.242263272404671	0.352249979972839	-0.00248209992423654
0.614268064498901	-0.37908935546875	-3.0148983001709	0.242425665259361	0.3522028028965	-0.00248400797136128
0.611484944820404	-0.379836618900299	-3.00914168357849	0.242463394999504	0.352197259664536	-0.00234368070960045
0.616963326931	-0.381208419799805	-3.0207314491272	0.242511600255966	0.352223068475723	-0.00230250507593155
0.618678152561188	-0.385479778051376	-3.01213264465332	0.24253648519516	0.352187812328339	-0.00228852895088494
0.616031348705292	-0.384118914604187	-3.01472663879395	0.242621704936028	0.352175295352936	-0.00225926167331636
0.622712969779968	-0.388545334339142	-3.0132749080658	0.242631956934929	0.352049350738525	-0.00225952663458884
0.622866094112396	-0.390183210372925	-3.00946307182312	0.242650836706161	0.35195854306221	-0.00228584860451519
0.625938713550568	-0.39130824804306	-3.01394033432007	0.242661952972412	0.351951837539673	-0.0022469509858638
0.622339963912964	-0.397694647312164	-3.01212048530579	0.242769628763199	0.351900100708008	-0.00220902776345611
0.627743422985077	-0.395721942186356	-3.0131676197052	0.242737889289856	0.351877510547638	-0.00229208590462804
0.627412915229797	-0.397710621356964	-3.01019382476807	0.242856100201607	0.351796716451645	-0.00224919803440571
0.630140960216522	-0.398305684328079	-3.01918125152588	0.242830514907837	0.351787358522415	-0.00224345037713647
0.631428003311157	-0.404056310653687	-3.01230216026306	0.242872595787048	0.351656556129456	-0.00223612692207098
0.632210969924927	-0.402102768421173	-3.00793719291687	0.24286575615406	0.351594895124435	-0.00212753703817725
0.634406864643097	-0.404892444610596	-3.01455020904541	0.242895692586899	0.351569831371307	-0.00210260297171772
0.635473430156708	-0.403916239738464	-3.01180458068848	0.24298945069313	0.351553589105606	-0.00203943438827991
0.632067561149597	-0.405995070934296	-3.00889420509338	0.242991417646408	0.351632386445999	-0.00201320927590132
0.636309623718262	-0.405973941087723	-3.01463413238525	0.243043199181557	0.351520359516144	-0.00188496871851385
0.636624157428741	-0.405019164085388	-3.00566434860229	0.242990434169769	0.351461887359619	-0.00190797878894955
0.63792496919632	-0.409556865692139	-3.00456714630127	0.243077769875526	0.351502627134323	-0.00188212026841938
0.633769035339355	-0.410130977630615	-3.00491976737976	0.243126258254051	0.351428538560867	-0.00183197041042149
0.637246429920197	-0.408583372831345	-3.01156115531921	0.243162885308266	0.351448208093643	-0.00192687998060137
0.635028302669525	-0.412063866853714	-3.00275421142578	0.243261113762856	0.351409435272217	-0.00190062762703747
0.635767817497253	-0.411060780286789	-3.00276517868042	0.243259534239769	0.351488888263702	-0.00189890840556473
0.632443487644196	-0.418061673641205	-3.01274585723877	0.243302300572395	0.351460754871368	-0.00194113480392843
0.632578134536743	-0.412496656179428	-3.00604748725891	0.243354648351669	0.351363241672516	-0.00192982633598149
0.634754598140717	-0.415798783302307	-3.01047587394714	0.243444547057152	0.351406037807465	-0.00201550452038646
0.628644824028015	-0.415682822465897	-3.01008439064026	0.243442133069038	0.351438760757446	-0.00194612343329936
0.628861308097839	-0.415511041879654	-3.01035690307617	0.243494465947151	0.351476013660431	-0.00195815763436258
0.627106189727783	-0.421996623277664	-3.00654077529907	0.243475571274757	0.3514324426651	-0.00193114310968667
0.627722501754761	-0.417150408029556	-3.00594210624695	0.24350506067276	0.351445108652115	-0.00187335500959307
0.62643176317215	-0.41457325220108	-3.01200771331787	0.243569359183311	0.351361066102982	-0.00185520085506141
0.625004410743713	-0.416813164949417	-3.01675343513489	0.243585512042046	0.3514244556427	-0.00175985414534807
0.620514333248138	-0.4149030148983	-3.00546431541443	0.243558943271637	0.351401656866074	-0.00166697497479618
0.620954036712646	-0.412762939929962	-3.00747418403625	0.24364073574543	0.351402878761292	-0.00164252216927707
0.61290967464447	-0.415989845991135	-3.00459265708923	0.243657767772675	0.351450204849243	-0.00152301345951855
0.610545992851257	-0.412042647600174	-3.00531482696533	0.243659675121307	0.351485401391983	-0.0013905611122027
0.6138556599617	-0.409080564975739	-3.00846934318542	0.243714287877083	0.351446151733398	-0.00139665196184069
0.609554588794708	-0.408952057361603	-3.00541186332703	0.243650764226913	0.351439714431763	-0.00126416445709765
0.610422670841217	-0.407051593065262	-3.00711917877197	0.243752688169479	0.351472407579422	-0.00115952151827514
0.602873861789703	-0.409327000379562	-3.00920605659485	0.243665143847466	0.351431578397751	-0.00111677323002368
0.605187118053436	-0.403614670038223	-3.00515508651733	0.243686124682426	0.351505011320114	-0.00101743871346116
0.600419878959656	-0.404899477958679	-3.01074719429016	0.24368816614151	0.351492017507553	-0.000938010634854436
0.599115669727325	-0.40429100394249	-3.01203465461731	0.243637949228287	0.351506471633911	-0.000812860438600183
0.596867144107819	-0.402385264635086	-3.00569081306458	0.243750438094139	0.351459324359894	-0.000786332355346531
0.597057282924652	-0.404043972492218	-3.00884199142456	0.243659362196922	0.351523607969284	-0.000662868900690228
0.597410380840302	-0.400640398263931	-3.01196074485779	0.243650957942009	0.351550191640854	-0.00054764305241406
0.594252943992615	-0.399693667888641	-3.00980877876282	0.243736609816551	0.351615458726883	-0.000510502723045647
0.59141218662262	-0.398345768451691	-3.00349354743958	0.243545040488243	0.351572543382645	-0.000388527958421037
0.596520721912384	-0.401337027549744	-3.01504683494568	0.243593603372574	0.351616024971008	-0.000347768189385533
0.591994762420654	-0.396867871284485	-3.01174092292786	0.24360790848732	0.351685047149658	-0.000258724496234208
0.592452228069305	-0.400092452764511	-3.01008915901184	0.243553712964058	0.351691246032715	-0.000214145795325749
0.589802026748657	-0.399284869432449	-3.01261281967163	0.243626296520233	0.351768314838409	-0.00015707993588876
0.594801604747772	-0.400026798248291	-3.00739407539368	0.243549108505249	0.351883053779602	-0.00011560125858523
0.590861618518829	-0.400980770587921	-3.01207828521729	0.243624970316887	0.35190737247467	-0.000105747989437077
0.5924973487854	-0.398782551288605	-3.01245307922363	0.243568956851959	0.351969987154007	-6.21687067905441E-05
0.598464906215668	-0.398418784141541	-3.00983715057373	0.243631914258003	0.35198763012886	-8.33947269711643E-05
0.595783233642578	-0.404558181762695	-3.00704765319824	0.24354687333107	0.352093249559402	-9.47552180150524E-05
0.595924317836761	-0.402229398488998	-3.01644706726074	0.243607744574547	0.352114289999008	-0.000181210576556623
0.595606088638306	-0.405328750610352	-3.0086145401001	0.243590220808983	0.352220892906189	-0.000152572058141232
0.598996639251709	-0.404852271080017	-3.00942921638489	0.24360154569149	0.352376848459244	-0.000261150882579386
0.593967854976654	-0.411104112863541	-3.02428841590881	0.243673726916313	0.352376073598862	-0.000260522239841521
0.597661375999451	-0.406472414731979	-3.01398611068726	0.243595495820045	0.352419525384903	-0.000359916914021596
0.599029660224915	-0.407021582126617	-3.0209972858429	0.24369789659977	0.352472633123398	-0.000421275675762445
0.597576439380646	-0.411263555288315	-3.01916527748108	0.243660062551498	0.352479696273804	-0.000427287857746705
0.599920868873596	-0.413202255964279	-3.0234010219574	0.243753701448441	0.352596253156662	-0.000518890388775617
0.601281046867371	-0.414219975471497	-3.01449632644653	0.243673950433731	0.352525651454926	-0.000625753833446652
0.599956572055817	-0.412341922521591	-3.01840901374817	0.243693143129349	0.352610647678375	-0.000663666403852403
0.603118777275085	-0.414795309305191	-3.02373266220093	0.243769749999046	0.352547317743301	-0.000751793559174985
0.602389395236969	-0.417057573795319	-3.01325440406799	0.243755161762238	0.352427184581757	-0.000788144418038428
0.605775356292725	-0.415828198194504	-3.02545475959778	0.243863329291344	0.352495014667511	-0.000844194204546511
0.605011165142059	-0.41618674993515	-3.01408195495605	0.24391682446003	0.352349638938904	-0.000944325816817582
0.604527235031128	-0.415158927440643	-3.01723694801331	0.243868187069893	0.352323025465012	-0.00092092074919492
0.606675803661346	-0.418530315160751	-3.01602983474731	0.243891924619675	0.352214932441711	-0.000972842040937394
0.606454372406006	-0.418291389942169	-3.01787900924683	0.243944868445396	0.352194547653198	-0.00104303611442447
0.60503488779068	-0.421541959047318	-3.01105904579163	0.243998259305954	0.352104514837265	-0.0010757758282125
0.607744634151459	-0.421663135290146	-3.01325488090515	0.243976026773453	0.351962476968765	-0.00108693714719266
0.608275234699249	-0.420515686273575	-3.01264595985413	0.244055911898613	0.351785272359848	-0.00118066056165844
0.612532556056976	-0.420253425836563	-3.0092031955719	0.244132414460182	0.351641684770584	-0.0012118179583922
0.60646665096283	-0.422195941209793	-3.01428961753845	0.244058206677437	0.351489037275314	-0.0012969080125913
0.61242413520813	-0.421386748552322	-3.00272607803345	0.244139596819878	0.351386040449142	-0.00131141545716673
0.614100992679596	-0.422373503446579	-3.00669646263123	0.244082272052765	0.351214438676834	-0.00141568761318922
0.611603379249573	-0.423035264015198	-3.0134015083313	0.244205355644226	0.351161301136017	-0.00141915411222726
0.615654587745667	-0.423845410346985	-3.00594520568848	0.244297027587891	0.351019203662872	-0.00149746146053076
0.618465423583984	-0.42303603887558	-3.00573945045471	0.244126871228218	0.350893437862396	-0.0015605321386829
0.618155837059021	-0.423414200544357	-3.0044207572937	0.244278520345688	0.350720196962357	-0.00158258865121752
0.622406303882599	-0.426305592060089	-3.00513386726379	0.244215190410614	0.350628137588501	-0.00166265806183219
0.622668445110321	-0.426764279603958	-3.00035691261292	0.244301170110703	0.350548505783081	-0.0017109242035076
0.626209020614624	-0.426982879638672	-2.99975252151489	0.244241535663605	0.350388646125793	-0.00172261975239962
0.627762794494629	-0.42643341422081	-3.0012571811676	0.244340598583221	0.350417494773865	-0.00180964660830796
0.631626188755035	-0.428947120904922	-2.99415826797485	0.244401842355728	0.350268572568893	-0.00187986914534122
0.634752571582794	-0.430802077054977	-2.99985718727112	0.244376286864281	0.350174248218536	-0.00181247410364449
0.639203488826752	-0.430077016353607	-2.99949240684509	0.244422450661659	0.350244343280792	-0.0019519153283909
0.638596832752228	-0.434603661298752	-2.99777841567993	0.244495809078217	0.350065320730209	-0.00211504008620977
0.644683182239532	-0.436141073703766	-2.99638986587524	0.244483858346939	0.350109577178955	-0.00217157974839211
0.645421087741852	-0.440022617578506	-2.99203991889954	0.244462206959724	0.349977612495422	-0.00232705916278064
0.6512171626091	-0.439332246780396	-3.0021014213562	0.244546949863434	0.350032806396484	-0.00254963641054928
0.651434481143951	-0.444977998733521	-2.99360346794128	0.244545578956604	0.350025177001953	-0.00267405365593731
0.657293617725372	-0.442133575677872	-2.98993921279907	0.244578167796135	0.350051879882813	-0.00287037598900497
0.65850955247879	-0.450132936239243	-3.00059485435486	0.244634181261063	0.349965274333954	-0.00305623165331781
0.664557695388794	-0.447356551885605	-2.99759531021118	0.244651615619659	0.349902331829071	-0.00326644140295684
0.667545914649963	-0.454149097204208	-2.99127244949341	0.244665801525116	0.350048542022705	-0.0034170295111835
0.66944545507431	-0.454805195331573	-2.99772334098816	0.244663834571838	0.349984467029572	-0.00359386694617569
0.675904393196106	-0.45426869392395	-2.9927442073822	0.244677305221558	0.350007712841034	-0.00380494701676071
0.677522659301758	-0.458865135908127	-2.98992848396301	0.244680479168892	0.350029438734055	-0.00399524765089154
0.6803919672966	-0.460101276636124	-2.99522376060486	0.244693398475647	0.34999543428421	-0.00409421464428306
0.686226546764374	-0.464583963155746	-2.99974966049194	0.244732707738876	0.349944144487381	-0.00425624614581466
0.687593221664429	-0.467408418655396	-2.99521040916443	0.244627043604851	0.349894911050797	-0.00447849184274673
0.69543981552124	-0.469796150922775	-2.99288606643677	0.244646474719048	0.349847108125687	-0.00459970021620393
0.697435259819031	-0.470211565494537	-2.99624705314636	0.244704082608223	0.349822819232941	-0.00466165458783507
0.702263355255127	-0.471300721168518	-2.99374294281006	0.24470180273056	0.349694728851318	-0.00482811080291867
0.703568994998932	-0.477270364761353	-2.99616503715515	0.244692668318748	0.349639773368835	-0.00495057739317417
0.707325279712677	-0.474840432405472	-2.99302339553833	0.244592174887657	0.349500477313995	-0.00497737759724259
0.715051829814911	-0.476621210575104	-2.99345898628235	0.244684845209122	0.349413573741913	-0.00518751377239823
0.717419743537903	-0.480790466070175	-2.99662899971008	0.244625061750412	0.349306970834732	-0.00521458266302943
0.728010237216949	-0.48460865020752	-2.9884045124054	0.244632169604301	0.349212765693665	-0.00539839267730713
0.734073221683502	-0.485208362340927	-2.9850070476532	0.244681596755981	0.34905344247818	-0.00547467544674873
0.734851062297821	-0.489827930927277	-2.99188995361328	0.244605019688606	0.348862886428833	-0.00558500131592155
0.74491822719574	-0.49202686548233	-2.98208260536194	0.244590610265732	0.348832577466965	-0.00570791028439999
0.746121942996979	-0.493288964033127	-2.99319291114807	0.244648471474648	0.348608881235123	-0.00579934706911445
0.748376846313477	-0.493478119373322	-2.98488402366638	0.244706213474274	0.348619610071182	-0.00593677116557956
0.754959106445313	-0.494901448488235	-2.98598289489746	0.24466897547245	0.348370045423508	-0.00606799963861704
0.75295877456665	-0.499974519014359	-2.9806797504425	0.2447240203619	0.348348408937454	-0.00615620985627174
0.75365537405014	-0.499345123767853	-2.98701524734497	0.244787260890007	0.348290830850601	-0.00636262446641922
0.756220817565918	-0.499555498361588	-2.98558616638184	0.244843006134033	0.34814515709877	-0.00650365138426423
0.752027451992035	-0.501863658428192	-2.97944211959839	0.244834825396538	0.348092049360275	-0.00662787863984704
0.7549107670784	-0.502609610557556	-2.98047757148743	0.24493545293808	0.348001450300217	-0.00683841155841947
0.75372052192688	-0.503692507743835	-2.9873354434967	0.244983971118927	0.347997277975082	-0.00701296608895063
0.754331171512604	-0.504752397537231	-2.98780632019043	0.245045393705368	0.347815632820129	-0.00715827196836472
0.755586922168732	-0.507001519203186	-2.97890448570251	0.245070934295654	0.347752928733826	-0.00738728558644652
0.751684904098511	-0.508377313613892	-2.9866349697113	0.245193004608154	0.347672134637833	-0.00754640530794859
0.752175331115723	-0.508582830429077	-2.98476958274841	0.245218753814697	0.347552418708801	-0.00772695988416672
0.751295745372772	-0.508481919765472	-2.98722648620605	0.245258793234825	0.347436219453812	-0.00794505048543215
0.752286851406097	-0.509542167186737	-2.98504304885864	0.245375603437424	0.347480714321136	-0.00818232074379921
0.747348546981812	-0.512026906013489	-2.98389458656311	0.245456144213676	0.347327142953873	-0.0083016837015748
0.744066298007965	-0.508071660995483	-2.98178815841675	0.245545998215675	0.347272366285324	-0.00840933434665203
0.742757141590118	-0.506246149539948	-2.97695469856262	0.245607256889343	0.347248911857605	-0.00859338231384754
0.742700159549713	-0.507123470306396	-2.98202395439148	0.245755523443222	0.34716871380806	-0.00861089769750834
0.736880481243134	-0.505760073661804	-2.9826922416687	0.245746612548828	0.347201079130173	-0.00868761911988258
0.734456360340118	-0.503661572933197	-2.98066782951355	0.245842024683952	0.347120136022568	-0.00869957450777292
0.731296539306641	-0.503378331661224	-2.98791146278381	0.245972171425819	0.347175300121307	-0.00879473704844713
0.732939720153809	-0.503153502941132	-2.98208713531494	0.246030777692795	0.347081303596497	-0.00885327346622944
0.729007184505463	-0.498906493186951	-2.97984838485718	0.246122434735298	0.347115308046341	-0.00887071993201971
0.726011216640472	-0.496955752372742	-2.98235011100769	0.246131345629692	0.347038507461548	-0.00897740293294191
0.724029421806335	-0.496984541416168	-2.9876720905304	0.246323570609093	0.347091168165207	-0.00902450177818537
0.722377836704254	-0.495835423469543	-2.98357200622559	0.246418237686157	0.347115755081177	-0.00910839159041643
0.720012664794922	-0.493629544973373	-2.98571014404297	0.246491193771362	0.347167372703552	-0.00923054292798042
0.716586291790009	-0.495217055082321	-2.98580598831177	0.246613726019859	0.347302466630936	-0.0093030696734786
0.715508937835693	-0.489396125078201	-2.9831326007843	0.246575742959976	0.347279757261276	-0.00934108160436153
0.717198014259338	-0.488532274961472	-2.98888945579529	0.246798202395439	0.347296833992004	-0.00948529783636332
0.712100982666016	-0.489664733409882	-2.9800865650177	0.246798321604729	0.347494840621948	-0.00956241879612207
0.713630378246307	-0.488401681184769	-2.99210381507874	0.24691641330719	0.347563743591309	-0.00965629331767559
0.709962904453278	-0.488255351781845	-2.99010038375854	0.246914118528366	0.347646355628967	-0.00981603562831879
0.709057211875916	-0.484011173248291	-2.98661494255066	0.246965229511261	0.347823917865753	-0.0100488932803273
0.700884282588959	-0.484604775905609	-2.99784588813782	0.246968120336533	0.347879469394684	-0.0105797462165356
0.700422883033752	-0.482764482498169	-2.99195957183838	0.246482968330383	0.347859650850296	-0.0108013255521655
0.701192617416382	-0.472917199134827	-2.98718690872192	0.24645833671093	0.347931832075119	-0.0109705990180373
0.700541079044342	-0.469447553157806	-2.99809575080872	0.246547415852547	0.348076283931732	-0.0108869969844818
0.700479388237	-0.471177309751511	-2.98793601989746	0.24659763276577	0.348060131072998	-0.0106213157996535
0.703871607780457	-0.471228241920471	-2.99369168281555	0.246585369110107	0.348255574703217	-0.0106044979766011
0.713574111461639	-0.474574059247971	-2.99666285514832	0.246707290410995	0.348318725824356	-0.0107917031273246
0.709465444087982	-0.476966828107834	-2.98282408714294	0.246528401970863	0.348449409008026	-0.0110678831115365
0.712122023105621	-0.481036841869354	-2.9890501499176	0.24656018614769	0.348494857549667	-0.0114389294758439
0.708753049373627	-0.478498548269272	-2.99254894256592	0.24639955163002	0.348628520965576	-0.0116297760978341
0.711515009403229	-0.475060969591141	-2.99426937103271	0.24644747376442	0.348810881376266	-0.0118937222287059
0.710053503513336	-0.474316269159317	-2.9962432384491	0.246383771300316	0.348771542310715	-0.0121456803753972
0.706358790397644	-0.473309695720673	-2.99291920661926	0.246306210756302	0.348929047584534	-0.0123270582407713
0.706465780735016	-0.476602852344513	-2.9958016872406	0.246171221137047	0.348889946937561	-0.0125392461195588
0.709136307239532	-0.47190198302269	-2.99588370323181	0.246098205447197	0.349083721637726	-0.0127588072791696
0.708709955215454	-0.474842131137848	-2.98708748817444	0.245916083455086	0.349132925271988	-0.0129174878820777
0.711276948451996	-0.474985599517822	-2.99322986602783	0.245763003826141	0.349190264940262	-0.0131248785182834
0.710193276405334	-0.478327572345734	-2.99943995475769	0.245652869343758	0.34920397400856	-0.0132651887834072
0.710867702960968	-0.473187506198883	-2.98332262039185	0.245519399642944	0.349243462085724	-0.0135679924860597
0.710164666175842	-0.47506582736969	-2.99421906471252	0.245370835065842	0.34933802485466	-0.0137057062238455
0.713893353939056	-0.47103363275528	-2.99074721336365	0.245298340916634	0.349283277988434	-0.0139522813260555
0.711180925369263	-0.470615416765213	-2.98528122901917	0.245025768876076	0.349373131990433	-0.0140834916383028
0.713401854038239	-0.471535235643387	-2.98648524284363	0.244923770427704	0.349414050579071	-0.0142547022551298
0.71033787727356	-0.475405722856522	-2.98968768119812	0.244664996862411	0.349360853433609	-0.0145072536543012
0.714195072650909	-0.474035531282425	-2.97579193115234	0.24442782998085	0.349476337432861	-0.0146323041990399
0.71571683883667	-0.47202467918396	-2.99549913406372	0.244343176484108	0.3494031727314	-0.0148247061297297
0.713410079479218	-0.472884863615036	-2.98392415046692	0.244023412466049	0.349435716867447	-0.0150696821510792
0.719813466072083	-0.473197221755981	-2.98167324066162	0.243829071521759	0.349384278059006	-0.0152109656482935
0.718540370464325	-0.474219053983688	-2.97810649871826	0.243703901767731	0.349389970302582	-0.0153823457658291
0.716071784496307	-0.473019987344742	-2.9855580329895	0.243478059768677	0.349377393722534	-0.0156871229410172
0.716579496860504	-0.47642657160759	-2.9831964969635	0.24330922961235	0.349322199821472	-0.0158316399902105
0.72007828950882	-0.470355123281479	-2.97923016548157	0.243046939373016	0.349334836006165	-0.0159662179648876
0.725020349025726	-0.473331540822983	-2.98072409629822	0.242895767092705	0.349311232566834	-0.0162220131605864
0.722405910491943	-0.474995940923691	-2.97611546516418	0.24264919757843	0.349298894405365	-0.016349658370018
0.7263223528862	-0.474999189376831	-2.97961807250977	0.242521107196808	0.349370181560516	-0.0164667088538408
0.72196102142334	-0.476520031690598	-2.98105692863464	0.24226675927639	0.349344551563263	-0.0166610460728407
0.728154599666595	-0.477413713932037	-2.97710990905762	0.242117792367935	0.349338203668594	-0.0168005730956793
0.726259112358093	-0.476979643106461	-2.96946144104004	0.241980031132698	0.349287331104279	-0.016944320872426
0.728988111019135	-0.475852400064468	-2.97168803215027	0.241822615265846	0.349272042512894	-0.0170749630779028
0.731066048145294	-0.478170037269592	-2.97395610809326	0.241628333926201	0.349307268857956	-0.0171542894095182
0.735408127307892	-0.48018690943718	-2.9763720035553	0.241517215967178	0.349290460348129	-0.0172584038227797
0.732177019119263	-0.479420095682144	-2.97878623008728	0.241433098912239	0.34935250878334	-0.0173985119909048
0.732909262180328	-0.482063055038452	-2.9708399772644	0.24126224219799	0.349310308694839	-0.0175143107771873
0.734292328357697	-0.478983134031296	-2.97015929222107	0.241150096058846	0.34934738278389	-0.0175063665956259
0.73674350976944	-0.484150350093842	-2.9732129573822	0.241058856248856	0.349339812994003	-0.0176601484417915
0.734965085983276	-0.483396589756012	-2.97506332397461	0.240990474820137	0.349362373352051	-0.0176600404083729
0.741024792194366	-0.483561724424362	-2.97020840644836	0.240937083959579	0.349436074495316	-0.0176952667534351
0.740614652633667	-0.483854353427887	-2.96919965744019	0.240721985697746	0.349439978599548	-0.0177296660840511
0.741922795772552	-0.484523117542267	-2.97456908226013	0.240735605359077	0.349498242139816	-0.0177395511418581
0.744145035743713	-0.487023413181305	-2.97463917732239	0.24058610200882	0.349576056003571	-0.0177497398108244
0.745464861392975	-0.485991448163986	-2.97363543510437	0.240661799907684	0.349534064531326	-0.0177150815725327
0.746036231517792	-0.486894994974136	-2.97845196723938	0.240512832999229	0.349577784538269	-0.017747551202774
0.747349917888641	-0.491259872913361	-2.97660088539124	0.240484803915024	0.349673837423325	-0.0177154168486595
0.75014728307724	-0.486993759870529	-2.97301602363586	0.240446150302887	0.349642008543015	-0.0176892708986998
0.754026353359222	-0.491390585899353	-2.97201657295227	0.240536019206047	0.349651575088501	-0.0177040584385395
0.752461969852448	-0.489926725625992	-2.97279024124146	0.240401774644852	0.349730968475342	-0.0175674688071013
0.754673182964325	-0.491006910800934	-2.97409081459045	0.240476801991463	0.349815994501114	-0.0175328496843576
0.754028797149658	-0.493809849023819	-2.97894597053528	0.240462198853493	0.349774867296219	-0.0175314228981733
0.757007241249084	-0.494210809469223	-2.97416377067566	0.240480497479439	0.349781394004822	-0.0174321662634611
0.757147610187531	-0.495420634746552	-2.97250175476074	0.240452378988266	0.349867850542068	-0.0173490419983864
0.762885749340057	-0.495937436819077	-2.9736213684082	0.240503087639809	0.349758267402649	-0.0172816850244999
0.760979354381561	-0.496281862258911	-2.97722697257996	0.240435421466827	0.349814742803574	-0.0171661768108606
0.764607846736908	-0.499460697174072	-2.97524976730347	0.240493938326836	0.349715381860733	-0.0170753225684166
0.764773905277252	-0.497518688440323	-2.97354030609131	0.240507811307907	0.349702566862106	-0.0170375164598227
0.767168581485748	-0.499038457870483	-2.97588062286377	0.24055452644825	0.349601715803146	-0.0169732049107552
0.768011569976807	-0.502726435661316	-2.97151374816895	0.240499421954155	0.349482595920563	-0.0167958717793226
0.772301912307739	-0.498388469219208	-2.96892094612122	0.240601301193237	0.349390089511871	-0.0167546961456537
0.769756138324738	-0.502823233604431	-2.97465443611145	0.240585818886757	0.349316507577896	-0.0166398156434298
0.777788043022156	-0.506144881248474	-2.96349668502808	0.240617826581001	0.349126517772675	-0.0165226552635431
0.775691211223602	-0.504960536956787	-2.96343016624451	0.240574687719345	0.348989009857178	-0.0164849031716585
0.779580473899841	-0.504262566566467	-2.97234630584717	0.240612670779228	0.34882789850235	-0.0163278970867395
0.777115404605865	-0.508487224578857	-2.96007084846497	0.240625888109207	0.34873765707016	-0.0161577183753252
0.780319929122925	-0.506190001964569	-2.96415042877197	0.240617871284485	0.348521113395691	-0.0160750485956669
0.780027508735657	-0.509193658828735	-2.9549674987793	0.240619137883186	0.34832102060318	-0.0159348789602518
0.779886603355408	-0.507682085037231	-2.95990061759949	0.240541204810143	0.348175376653671	-0.0157843753695488
0.785459876060486	-0.508322536945343	-2.96513175964355	0.240674197673798	0.348021566867828	-0.015695808455348
0.780180096626282	-0.508991837501526	-2.9530622959137	0.240598723292351	0.347859114408493	-0.0155510418117046
0.783519685268402	-0.510549426078796	-2.95278334617615	0.240630656480789	0.34765487909317	-0.0154323168098927
0.779091715812683	-0.511689603328705	-2.94982481002808	0.240548670291901	0.347491562366486	-0.0153881283476949
0.785334944725037	-0.511776745319366	-2.94954824447632	0.240556865930557	0.347303241491318	-0.0152371264994144
0.784870564937592	-0.511868953704834	-2.94835138320923	0.240454405546188	0.347145825624466	-0.0151899261400104
0.787274837493896	-0.513658761978149	-2.94685196876526	0.240499883890152	0.346992403268814	-0.015133598819375
0.78627735376358	-0.515000462532043	-2.94557285308838	0.240458101034164	0.34687939286232	-0.0150091489776969
0.785546481609344	-0.513684570789337	-2.94299840927124	0.240470364689827	0.34669104218483	-0.0149572193622589
0.780665457248688	-0.515720903873444	-2.94718861579895	0.24040849506855	0.346576750278473	-0.014824042096734
0.783465027809143	-0.516140460968018	-2.94098877906799	0.240421712398529	0.346402674913406	-0.0147686954587698
0.784808218479156	-0.517190396785736	-2.9387731552124	0.240438237786293	0.346272438764572	-0.0146767348051071
0.780337154865265	-0.518736183643341	-2.94529891014099	0.240336045622826	0.346174299716949	-0.0145486323162913
0.784148275852203	-0.518022179603577	-2.9391086101532	0.240376502275467	0.346010088920593	-0.0144558837637305
0.784946143627167	-0.519305050373077	-2.93704438209534	0.240330517292023	0.345940053462982	-0.0143750738352537
0.78389573097229	-0.517766773700714	-2.93942809104919	0.240283831954002	0.345767438411713	-0.0142253320664167
0.785596251487732	-0.515928864479065	-2.93026328086853	0.240266799926758	0.345745205879211	-0.0140482652932405
0.781542956829071	-0.517271637916565	-2.94506740570068	0.24028168618679	0.345606803894043	-0.0139431096613407
0.784621298313141	-0.51704478263855	-2.94386887550354	0.240236863493919	0.34555920958519	-0.0138259353116155
0.784241795539856	-0.518393635749817	-2.93431615829468	0.240203604102135	0.345425754785538	-0.0137423053383827
0.781297624111176	-0.51839017868042	-2.93667793273926	0.240212097764015	0.345423936843872	-0.0136055899783969
0.780775666236877	-0.520107090473175	-2.93715810775757	0.240225493907928	0.345371037721634	-0.0134886195883155
0.781959891319275	-0.517177939414978	-2.93271803855896	0.240105032920837	0.345284163951874	-0.0133763933554292
0.781978130340576	-0.517778277397156	-2.93494987487793	0.240269929170609	0.345257669687271	-0.013342191465199
0.777673363685608	-0.519110083580017	-2.9355845451355	0.240107640624046	0.345213025808334	-0.0131652513518929
0.779765963554382	-0.516278743743896	-2.94233751296997	0.240084186196327	0.345122665166855	-0.0130309527739882
0.777438402175903	-0.518170297145844	-2.93660473823547	0.240066394209862	0.345093846321106	-0.0129554094746709
0.77878600358963	-0.515153169631958	-2.92706227302551	0.240070536732674	0.345144152641296	-0.0128008499741554
0.774973332881927	-0.515796601772308	-2.93955731391907	0.240131020545959	0.345100432634354	-0.0127012431621552
0.772578239440918	-0.515074908733368	-2.93886637687683	0.240103721618652	0.345095276832581	-0.0125253479927778
0.770007371902466	-0.517582952976227	-2.93078541755676	0.240119338035583	0.345060050487518	-0.0124426763504744
0.773534595966339	-0.514330506324768	-2.93268990516663	0.24012103676796	0.34504708647728	-0.0123376222327352
0.768562912940979	-0.514898121356964	-2.93047618865967	0.240112096071243	0.345052272081375	-0.0121776619926095
0.766549348831177	-0.512136161327362	-2.93195390701294	0.240058600902557	0.345111727714539	-0.0120203867554665
0.770054161548615	-0.513344943523407	-2.93600153923035	0.240133821964264	0.345058262348175	-0.0119251655414701
0.7647505402565	-0.509010851383209	-2.93041205406189	0.240076035261154	0.344995647668839	-0.0117610152810812
0.764057755470276	-0.510232925415039	-2.93063735961914	0.240073472261429	0.345014035701752	-0.0116289155557752
0.763788938522339	-0.509518086910248	-2.94009518623352	0.240109354257584	0.345007479190826	-0.0114611154422164
0.761136591434479	-0.508795320987701	-2.92756700515747	0.240101769566536	0.345103442668915	-0.0114035876467824
0.760740637779236	-0.509709656238556	-2.93546414375305	0.240059301257133	0.344996631145477	-0.0112485932186246
0.762160062789917	-0.505491673946381	-2.93515419960022	0.240125402808189	0.345028549432755	-0.011056886985898
0.763099074363709	-0.506149232387543	-2.93279409408569	0.240074247121811	0.344940036535263	-0.0109020583331585
0.762898802757263	-0.505467116832733	-2.93200850486755	0.240123867988586	0.345051944255829	-0.0107618104666471
0.763973474502563	-0.509559452533722	-2.92534780502319	0.240127429366112	0.344922661781311	-0.0105929784476757
0.765031516551971	-0.50481504201889	-2.93184542655945	0.240114271640778	0.344950020313263	-0.0104204146191478
0.764263331890106	-0.509837985038757	-2.93399405479431	0.240210115909576	0.344961136579514	-0.0102723566815257
0.76593428850174	-0.503063201904297	-2.92873167991638	0.240129247307777	0.344857782125473	-0.0100972754880786
0.767596900463104	-0.508255541324615	-2.93499183654785	0.240198090672493	0.344921261072159	-0.00998744275420904
0.76775997877121	-0.507744967937469	-2.9340603351593	0.240166261792183	0.34485200047493	-0.00975881610065699
0.766861438751221	-0.50700718164444	-2.93386244773865	0.24034483730793	0.344897747039795	-0.00965606700628996
0.768281996250153	-0.509729564189911	-2.93303465843201	0.24027818441391	0.344876855611801	-0.00957361422479153
0.76971447467804	-0.508890211582184	-2.92286610603333	0.240322262048721	0.344909578561783	-0.00942953210324049
0.772246539592743	-0.511431396007538	-2.93076515197754	0.240351021289825	0.344815075397491	-0.00938981585204601
0.772742569446564	-0.510496258735657	-2.93585634231567	0.240496352314949	0.344925880432129	-0.00925359968096018
0.770225048065186	-0.512550532817841	-2.93308591842651	0.2405606508255	0.344767868518829	-0.00925202108919621
0.772981345653534	-0.512132108211517	-2.93304014205933	0.24050010740757	0.344858437776566	-0.00923376064747572
0.777044475078583	-0.515932977199554	-2.93489694595337	0.240591496229172	0.344808369874954	-0.0091182878240943
0.778481304645538	-0.514236688613892	-2.93132424354553	0.240627840161324	0.34477686882019	-0.00909916218370199
0.779367327690125	-0.519146740436554	-2.93814826011658	0.240701019763947	0.344823747873306	-0.00909868720918894
0.774680972099304	-0.519733011722565	-2.9299635887146	0.240816235542297	0.344809979200363	-0.00903370138257742
0.777176201343536	-0.519725561141968	-2.93547081947327	0.240943431854248	0.344785511493683	-0.00904096383601427
0.771598756313324	-0.523225724697113	-2.93337917327881	0.240967065095901	0.344749361276627	-0.00899754464626312
0.778729021549225	-0.52318000793457	-2.9298996925354	0.241052210330963	0.344777643680573	-0.00898962467908859
0.77489161491394	-0.524524927139282	-2.93673253059387	0.241150975227356	0.344731450080872	-0.00896601658314466
0.775517702102661	-0.525122404098511	-2.93502235412598	0.241217762231827	0.344735443592072	-0.00892230495810509
0.770148038864136	-0.529891490936279	-2.9276020526886	0.241432085633278	0.344689905643463	-0.00894920062273741
0.77333790063858	-0.527567327022552	-2.93369650840759	0.241415947675705	0.344670325517654	-0.00897247344255447
0.770767331123352	-0.529247224330902	-2.93149924278259	0.241595044732094	0.344631761312485	-0.00885121151804924
0.769453883171082	-0.528369128704071	-2.94205379486084	0.2417351603508	0.344619393348694	-0.00881110690534115
0.768303692340851	-0.531561970710754	-2.93562746047974	0.241816267371178	0.344560891389847	-0.00879853591322899
0.765174448490143	-0.529694795608521	-2.92748785018921	0.241871938109398	0.344414621591568	-0.00874021183699369
0.764770030975342	-0.53401380777359	-2.93674993515015	0.241979941725731	0.344370067119598	-0.00877457950264215
0.763263642787933	-0.532737195491791	-2.93156385421753	0.242150694131851	0.344309091567993	-0.00860623084008694
0.765234053134918	-0.531108319759369	-2.9364800453186	0.242289945483208	0.344281882047653	-0.00862952787429094
0.759122371673584	-0.535186588764191	-2.92870044708252	0.242347449064255	0.344163328409195	-0.00863646436482668
0.758694887161255	-0.533951759338379	-2.93056416511536	0.24259902536869	0.344136148691177	-0.00856778118759394
0.7556973695755	-0.535093605518341	-2.93680787086487	0.242614075541496	0.344040215015411	-0.00845354329794645
0.756643056869507	-0.530487358570099	-2.93827414512634	0.242829158902168	0.343947529792786	-0.00836351979523897
0.752613246440887	-0.533632338047028	-2.93667912483215	0.242899388074875	0.343955218791962	-0.00832718145102263
0.75181657075882	-0.531437337398529	-2.93475365638733	0.242980524897575	0.343813240528107	-0.00822836253792048
0.750536859035492	-0.527196407318115	-2.93343162536621	0.243078947067261	0.343747764825821	-0.00807559583336115
0.750996708869934	-0.528266370296478	-2.93492937088013	0.243268966674805	0.343735247850418	-0.00795380212366581
0.746600270271301	-0.526518046855927	-2.93269753456116	0.243224710226059	0.343634635210037	-0.00774908345192671
0.748839139938354	-0.52749365568161	-2.93379020690918	0.243393391370773	0.343579351902008	-0.00763261830434203
0.744570910930634	-0.527471840381622	-2.93598890304565	0.243394240736961	0.343429833650589	-0.00753287272527814
0.748583495616913	-0.525950908660889	-2.9277491569519	0.243444547057152	0.343422383069992	-0.00734473532065749
0.745540022850037	-0.52615624666214	-2.92657232284546	0.243427813053131	0.343298524618149	-0.00728906271979213
0.749740242958069	-0.52285635471344	-2.93353843688965	0.243557870388031	0.343243598937988	-0.00719487341120839
0.747649133205414	-0.525863945484161	-2.93122911453247	0.243558883666992	0.343153953552246	-0.00711195124313235
0.746759533882141	-0.524310410022736	-2.93127417564392	0.243548974394798	0.343190133571625	-0.00714661506935954
0.749627470970154	-0.527334690093994	-2.93466663360596	0.243620917201042	0.343087822198868	-0.00706844311207533
0.745840609073639	-0.525316178798676	-2.92647814750671	0.24361227452755	0.34309783577919	-0.00704361451789737
0.750992000102997	-0.525160253047943	-2.92836689949036	0.24360516667366	0.342969983816147	-0.00711270095780492
0.749835073947906	-0.528677999973297	-2.92374730110168	0.243586823344231	0.34294581413269	-0.00708194170147181
0.747338354587555	-0.529097139835358	-2.93613600730896	0.243567273020744	0.342964023351669	-0.0071152369491756
0.7474724650383	-0.530355632305145	-2.92983508110046	0.243556976318359	0.3428935110569	-0.00722195953130722
0.74678111076355	-0.530116736888886	-2.92724847793579	0.243515253067017	0.342950254678726	-0.00724698742851615
0.74848085641861	-0.531590461730957	-2.93169546127319	0.243564292788506	0.342887252569199	-0.00734133087098598
0.750234365463257	-0.5338014960289	-2.92526698112488	0.243429735302925	0.342764139175415	-0.00741838710382581
0.751539885997772	-0.536259055137634	-2.92818784713745	0.24336339533329	0.342822462320328	-0.00743381166830659
0.746996223926544	-0.538834273815155	-2.92709064483643	0.243366584181786	0.342782855033875	-0.00749077275395393
0.748905897140503	-0.537836372852325	-2.93355870246887	0.243318855762482	0.34268844127655	-0.00768402125686407
0.7501021027565	-0.542944550514221	-2.92350888252258	0.24311001598835	0.342697829008102	-0.00772188790142536
0.752141714096069	-0.53925347328186	-2.92680072784424	0.243098616600037	0.342718094587326	-0.0077236364595592
0.753239810466766	-0.543310701847076	-2.93037438392639	0.243112236261368	0.342639237642288	-0.00786883477121592
0.750317573547363	-0.545273065567017	-2.91712760925293	0.242922589182854	0.342630177736282	-0.00789922382682562
0.75410008430481	-0.546240270137787	-2.92496109008789	0.242882043123245	0.342561215162277	-0.00799446646124125
0.753266394138336	-0.544164478778839	-2.92750096321106	0.242714360356331	0.342449635267258	-0.00805109273642302
0.758448719978333	-0.542867422103882	-2.91860270500183	0.242645114660263	0.342483311891556	-0.00809840671718121
0.756461322307587	-0.547226905822754	-2.92240905761719	0.24250653386116	0.342360347509384	-0.00822301022708416
0.753189086914063	-0.548169195652008	-2.92293000221252	0.242410883307457	0.342412441968918	-0.00824858993291855
0.752136766910553	-0.545684397220612	-2.92381882667542	0.24227911233902	0.342278212308884	-0.00832206010818481
0.755948305130005	-0.547395288944244	-2.92082166671753	0.242075130343437	0.342268198728561	-0.00844200700521469
0.755866527557373	-0.551774740219116	-2.92400169372559	0.242008849978447	0.342175006866455	-0.0085130836814642
0.753969252109528	-0.550363421440125	-2.92636489868164	0.241867676377296	0.342137664556503	-0.00861316453665495
0.753039240837097	-0.550073683261871	-2.92037630081177	0.241710484027863	0.342110157012939	-0.00872476678341627
0.753776431083679	-0.54825747013092	-2.91228866577148	0.241567134857178	0.342069685459137	-0.00881638564169407
0.755236446857452	-0.551474452018738	-2.9230010509491	0.241466328501701	0.342032819986343	-0.0089222826063633
0.753091216087341	-0.553063631057739	-2.9151885509491	0.241312026977539	0.341995567083359	-0.00898003671318293
0.753917634487152	-0.551918804645538	-2.91126012802124	0.241225555539131	0.341976702213287	-0.00911983754485846
0.751988291740417	-0.555671334266663	-2.91564917564392	0.241029471158981	0.341844797134399	-0.00922709051519632
0.754963934421539	-0.553543984889984	-2.90821504592896	0.240886777639389	0.341823130846024	-0.00930217187851667
0.752195656299591	-0.552695155143738	-2.90984177589417	0.24071279168129	0.341771304607391	-0.009365139529109
0.757879793643951	-0.551375389099121	-2.91107702255249	0.240604341030121	0.341699779033661	-0.00947941839694977
0.756324589252472	-0.554470002651215	-2.90632677078247	0.240435421466827	0.341744393110275	-0.00945591647177935
0.756676435470581	-0.553192496299744	-2.91117215156555	0.240338280797005	0.341662734746933	-0.00960092525929213
0.756058633327484	-0.550865113735199	-2.91092395782471	0.240229412913322	0.341634184122086	-0.0096178911626339
0.755887627601624	-0.554859220981598	-2.91079473495483	0.24005451798439	0.341659039258957	-0.00969609245657921
0.755948603153229	-0.555533349514008	-2.90749835968018	0.239889785647392	0.341542184352875	-0.00973084941506386
0.75930380821228	-0.5540651679039	-2.9096372127533	0.239743560552597	0.341540157794952	-0.00977240316569805
0.760274887084961	-0.556654155254364	-2.91093444824219	0.239640220999718	0.341498911380768	-0.00987420231103897
0.764017760753632	-0.553531050682068	-2.89922428131104	0.239450171589851	0.341524094343185	-0.00996943283826113
0.761519432067871	-0.556423008441925	-2.90879774093628	0.239375084638596	0.341424703598022	-0.0100306877866387
0.761797606945038	-0.554728507995605	-2.90988850593567	0.23926068842411	0.341557025909424	-0.0101182647049427
0.764839351177216	-0.557171702384949	-2.89779138565063	0.239139035344124	0.341419637203217	-0.0102609982714057
0.768217504024506	-0.557234287261963	-2.90152859687805	0.238932967185974	0.341400414705276	-0.0102721117436886
0.767816603183746	-0.557761669158936	-2.90734505653381	0.238794758915901	0.341466695070267	-0.0104195084422827
0.770861387252808	-0.560113787651062	-2.90522718429565	0.238681793212891	0.341519802808762	-0.0105222836136818
0.768131136894226	-0.559289038181305	-2.90183615684509	0.238580405712128	0.341475278139114	-0.0106290923431516
0.769089818000793	-0.564559042453766	-2.89404773712158	0.238462552428246	0.341424077749252	-0.0106965014711022
0.77396821975708	-0.56470513343811	-2.90552806854248	0.238296240568161	0.341503888368607	-0.0108842179179192
0.773919224739075	-0.563276648521423	-2.90594410896301	0.238248810172081	0.341412365436554	-0.0110437162220478
0.768796801567078	-0.569124758243561	-2.89892244338989	0.238053634762764	0.341405600309372	-0.0111759817227721
0.776401460170746	-0.568763554096222	-2.9017813205719	0.237896531820297	0.341352820396423	-0.0112500665709376
0.77447122335434	-0.567041575908661	-2.89995718002319	0.237771615386009	0.341343611478806	-0.0114108985289931
0.776035010814667	-0.567681610584259	-2.90046095848084	0.237654015421867	0.34130597114563	-0.0115380696952343
0.777629554271698	-0.572325944900513	-2.9023072719574	0.237498730421066	0.341372013092041	-0.0116390204057097
0.779089272022247	-0.573120296001434	-2.89769458770752	0.237399637699127	0.341198772192001	-0.0117523549124599
0.781330525875092	-0.574127912521362	-2.9050350189209	0.237286105751991	0.341154158115387	-0.0118650533258915
0.782145321369171	-0.57682865858078	-2.90199947357178	0.237155094742775	0.341081738471985	-0.0119420774281025
0.784892797470093	-0.576717495918274	-2.89606833457947	0.236989557743073	0.34099155664444	-0.0120574897155166
0.79100114107132	-0.578415811061859	-2.89903497695923	0.236941069364548	0.340865314006805	-0.0121771460399032
0.789220094680786	-0.579286277294159	-2.89598321914673	0.236727505922318	0.340799987316132	-0.0121293300762773
0.794890761375427	-0.579497396945953	-2.89614653587341	0.236678197979927	0.340688943862915	-0.0122179221361876
0.796510457992554	-0.581755936145782	-2.89182758331299	0.236500352621078	0.340612828731537	-0.012311028316617
0.801565170288086	-0.584216773509979	-2.89760732650757	0.236408963799477	0.340517967939377	-0.0123407375067472
0.804332494735718	-0.586644947528839	-2.89444518089294	0.23617522418499	0.340448409318924	-0.012361784465611
0.804605722427368	-0.587135136127472	-2.88984394073486	0.236160784959793	0.3402960896492	-0.0124381864443421
0.808800935745239	-0.588938236236572	-2.8914999961853	0.235959336161613	0.340314269065857	-0.0125129381194711
0.812386035919189	-0.594830095767975	-2.89187788963318	0.235898897051811	0.34018138051033	-0.0125385029241443
0.815826952457428	-0.588677704334259	-2.88763642311096	0.235666006803513	0.340071529150009	-0.0125877019017935
0.817802309989929	-0.593557894229889	-2.88683557510376	0.235628888010979	0.340029358863831	-0.0126974442973733
0.817098081111908	-0.59735232591629	-2.88422608375549	0.235410660505295	0.339974373579025	-0.0126958545297384
0.821135997772217	-0.596076250076294	-2.88739442825317	0.235346406698227	0.33979669213295	-0.0127893937751651
0.822831928730011	-0.59786993265152	-2.89058804512024	0.23517432808876	0.339701056480408	-0.0128872776404023
0.828513741493225	-0.600418388843536	-2.88443183898926	0.235093653202057	0.339646548032761	-0.0129468180239201
0.828750312328339	-0.602437853813171	-2.88388323783875	0.234940126538277	0.339511394500732	-0.0129607254639268
0.833355605602264	-0.60281378030777	-2.8782947063446	0.234781220555305	0.33937194943428	-0.0129849892109632
0.835103392601013	-0.603198111057281	-2.88224697113037	0.23465096950531	0.339306741952896	-0.0129606062546372
0.835899412631989	-0.60700261592865	-2.87783217430115	0.234506130218506	0.339115738868713	-0.0129676768556237
0.838720321655273	-0.605302155017853	-2.87987780570984	0.234358847141266	0.339112877845764	-0.0129378018900752
0.844367027282715	-0.604584515094757	-2.87504768371582	0.234263256192207	0.33897078037262	-0.0129828387871385
0.84347927570343	-0.607533156871796	-2.87997913360596	0.234083831310272	0.338865756988525	-0.0129811028018594
0.844900846481323	-0.606666684150696	-2.87701988220215	0.234018534421921	0.338731795549393	-0.0130071090534329
0.847967445850372	-0.60656613111496	-2.87180685997009	0.233859211206436	0.338697195053101	-0.0130125489085913
0.84642231464386	-0.610256135463715	-2.87141418457031	0.233663961291313	0.338529348373413	-0.0130490167066455
0.853812754154205	-0.610042452812195	-2.87149167060852	0.233588576316833	0.338499069213867	-0.0130737153813243
0.852591753005981	-0.611249804496765	-2.86887693405151	0.23339718580246	0.338457852602005	-0.0130200032144785
0.850336730480194	-0.612934708595276	-2.87223267555237	0.233377933502197	0.338328808546066	-0.0130090042948723
0.856406331062317	-0.610369086265564	-2.87093114852905	0.233185619115829	0.338220953941345	-0.0130078168585896
0.855073511600494	-0.615207731723785	-2.87249946594238	0.233129620552063	0.338184475898743	-0.0130100287497044
0.855237722396851	-0.612115502357483	-2.86814570426941	0.232985213398933	0.338133662939072	-0.012997604906559
0.860103666782379	-0.612873792648315	-2.87268590927124	0.232930392026901	0.338075667619705	-0.0130203505977988
0.861915349960327	-0.616190314292908	-2.87453889846802	0.232828855514526	0.338082730770111	-0.0130601758137345
0.862370312213898	-0.618636608123779	-2.87202978134155	0.232699885964394	0.338024318218231	-0.0130461808294058
0.864749789237976	-0.616823256015778	-2.87140011787415	0.232640936970711	0.338106155395508	-0.0130547108128667
0.864723801612854	-0.616482853889465	-2.86651635169983	0.23257865011692	0.338052809238434	-0.0131158800795674
0.869250655174255	-0.617676317691803	-2.86881232261658	0.232466131448746	0.338088899850845	-0.0131183778867126
0.869806468486786	-0.621057629585266	-2.86838889122009	0.232414022088051	0.338142186403275	-0.0130365518853068
0.871760785579681	-0.618767082691193	-2.86853575706482	0.232452526688576	0.338176429271698	-0.0130787035450339
0.876189947128296	-0.619892835617065	-2.87334370613098	0.232334688305855	0.338203549385071	-0.0130404401570559
0.877078056335449	-0.62360292673111	-2.88102793693542	0.23238942027092	0.338327437639236	-0.0130488444119692
0.874844312667847	-0.623091280460358	-2.87457633018494	0.232268631458282	0.33834308385849	-0.0129541577771306
0.88223534822464	-0.623626291751862	-2.87599086761475	0.232319980859756	0.338377624750137	-0.0129539221525192
0.882246255874634	-0.626164972782135	-2.87886738777161	0.232207521796227	0.338491231203079	-0.0129883335903287
0.885940730571747	-0.625726282596588	-2.88499331474304	0.232336029410362	0.338554263114929	-0.0129705090075731
0.888668060302734	-0.62808358669281	-2.87370777130127	0.232272505760193	0.338662594556808	-0.0129049280658364
0.892983853816986	-0.627632260322571	-2.87587690353394	0.232223942875862	0.338694781064987	-0.0129125714302063
0.895430266857147	-0.628565967082977	-2.8828752040863	0.23225973546505	0.338858604431152	-0.0128496177494526
0.89949494600296	-0.631896913051605	-2.88608574867249	0.232321232557297	0.338985323905945	-0.0128271086141467
0.900809228420258	-0.630062997341156	-2.89017105102539	0.232296466827393	0.339070826768875	-0.0128335990011692
0.903690159320831	-0.632087349891663	-2.88401317596436	0.232256844639778	0.339121073484421	-0.012731415219605
0.908887207508087	-0.633537828922272	-2.88924741744995	0.232315719127655	0.339240908622742	-0.0127505976706743
0.913452327251434	-0.635679721832275	-2.89620089530945	0.232307776808739	0.339362651109695	-0.0126679688692093
0.913932085037231	-0.635383903980255	-2.8952317237854	0.232321336865425	0.339451640844345	-0.0125721367076039
0.919498801231384	-0.634967863559723	-2.88854742050171	0.23227171599865	0.339554011821747	-0.0125124491751194
0.920446276664734	-0.639281630516052	-2.89535236358643	0.232275605201721	0.339508265256882	-0.0125201269984245
0.921663403511047	-0.637296140193939	-2.89462685585022	0.232297971844673	0.339617490768433	-0.0124124512076378
0.927320420742035	-0.641536176204681	-2.88550639152527	0.232190236449242	0.339582741260529	-0.012370653450489
0.928999423980713	-0.635615408420563	-2.89645433425903	0.232202664017677	0.339631170034409	-0.0124669428914785
0.928303599357605	-0.637695491313934	-2.89287424087524	0.232124254107475	0.339686065912247	-0.0124411946162581
0.926835477352142	-0.628297805786133	-2.88261413574219	0.23198276758194	0.339697539806366	-0.0126020023599267
0.928478538990021	-0.628430664539337	-2.88598585128784	0.231841072440147	0.339532166719437	-0.0127885835245252
0.926430881023407	-0.628696084022522	-2.89378476142883	0.231758460402489	0.339534372091293	-0.0127781452611089
0.928605437278748	-0.628567755222321	-2.88857579231262	0.231649130582809	0.339441448450089	-0.0127562321722507
0.934887528419495	-0.6311394572258	-2.88871836662292	0.231532528996468	0.339333951473236	-0.0127295283600688
0.942956805229187	-0.637514591217041	-2.88360643386841	0.231352299451828	0.339155286550522	-0.012674268335104
0.951221287250519	-0.637501955032349	-2.87878727912903	0.231225118041039	0.339031159877777	-0.0125635741278529
0.952910363674164	-0.643941164016724	-2.88500690460205	0.231071785092354	0.338853150606155	-0.0125557836145163
0.958383619785309	-0.643822550773621	-2.88249897956848	0.230963885784149	0.338714301586151	-0.0125941280275583
0.958493530750275	-0.646439969539642	-2.87719988822937	0.230794996023178	0.33857673406601	-0.012595190666616
0.957683205604553	-0.645242631435394	-2.87260675430298	0.230589091777802	0.338450402021408	-0.0126297697424889
0.959348917007446	-0.645053088665009	-2.87345123291016	0.230548411607742	0.338247627019882	-0.0125983767211437
0.958170235157013	-0.649091184139252	-2.87985062599182	0.230289742350578	0.338138520717621	-0.0126436166465282
0.962737739086151	-0.648083746433258	-2.87033939361572	0.230167001485825	0.337932378053665	-0.0125551884993911
0.961574137210846	-0.649596393108368	-2.87125825881958	0.229977503418922	0.33776268362999	-0.012574115768075
0.962450206279755	-0.651803493499756	-2.86996984481812	0.229737684130669	0.337595194578171	-0.0125602949410677
0.96723610162735	-0.651835024356842	-2.85758495330811	0.229532286524773	0.337464421987534	-0.0124795623123646
0.961814701557159	-0.650561392307281	-2.85553431510925	0.229415521025658	0.337227404117584	-0.0124665554612875
0.965775549411774	-0.648626983165741	-2.86140322685242	0.229184046387672	0.337167978286743	-0.0124485203996301
0.963073909282684	-0.652765929698944	-2.8545503616333	0.229157239198685	0.336997836828232	-0.0125251635909081
0.965286493301392	-0.650140225887299	-2.85665392875671	0.228881731629372	0.336822658777237	-0.0125986747443676
0.967340648174286	-0.652001678943634	-2.85264778137207	0.228685602545738	0.336685299873352	-0.0125932861119509
0.964885175228119	-0.65493243932724	-2.85162687301636	0.228582382202148	0.336672216653824	-0.0125977518036962
0.96740597486496	-0.654992699623108	-2.84787487983704	0.228408515453339	0.336493819952011	-0.0125723937526345
0.968412637710571	-0.658451318740845	-2.84716320037842	0.22832840681076	0.336437225341797	-0.0126006677746773
0.968612670898438	-0.659337520599365	-2.84760427474976	0.228169143199921	0.336331456899643	-0.0125467339530587
0.973481297492981	-0.659124314785004	-2.84492039680481	0.228158637881279	0.336336344480515	-0.0125748896971345
0.967172622680664	-0.664051711559296	-2.84442377090454	0.227982178330421	0.336310088634491	-0.0126062976196408
0.96787691116333	-0.660585403442383	-2.84813904762268	0.227995187044144	0.336261063814163	-0.0125961573794484
0.966230273246765	-0.664255142211914	-2.84749817848206	0.227866008877754	0.336287677288055	-0.0125872530043125
0.963245332241058	-0.665272414684296	-2.84194946289063	0.227838337421417	0.336240738630295	-0.0124875279143453
0.966675996780396	-0.664773464202881	-2.84997200965881	0.227750688791275	0.336220383644104	-0.0125845959410071
0.963870227336884	-0.664743006229401	-2.84662079811096	0.227752879261971	0.336196035146713	-0.0124969277530909
0.962859988212585	-0.666465938091278	-2.84930777549744	0.227676287293434	0.336259096860886	-0.0125182187184691
0.962324142456055	-0.666789472103119	-2.84619617462158	0.227611541748047	0.336189717054367	-0.0124702742323279
0.961762666702271	-0.664964199066162	-2.84623670578003	0.227584660053253	0.336224496364594	-0.0125064002349973
0.957243382930756	-0.664168000221252	-2.84164905548096	0.227475196123123	0.336189895868301	-0.0125403720885515
0.961431384086609	-0.662939071655273	-2.84218049049377	0.227541357278824	0.336161345243454	-0.01250911783427
0.958982586860657	-0.665893137454987	-2.84562063217163	0.227400004863739	0.336098372936249	-0.01233827508986
0.959232211112976	-0.665168523788452	-2.84459900856018	0.227380156517029	0.336117058992386	-0.0122092245146632
0.96211177110672	-0.667036652565002	-2.84427070617676	0.227357000112534	0.336109399795532	-0.0121270082890987
0.962161540985107	-0.671734929084778	-2.84789824485779	0.227345108985901	0.336017280817032	-0.012009403668344
0.963863074779511	-0.668662011623383	-2.83838510513306	0.227221742272377	0.335931718349457	-0.0119406953454018
0.968049883842468	-0.66966587305069	-2.84691166877747	0.227264553308487	0.335849463939667	-0.0118417860940099
0.97186005115509	-0.671284317970276	-2.84552335739136	0.227233067154884	0.335855692625046	-0.0117610562592745
0.966989576816559	-0.67143851518631	-2.84557390213013	0.227232426404953	0.335799783468246	-0.0116789983585477
0.968435823917389	-0.669888615608215	-2.83761644363403	0.227211281657219	0.33564355969429	-0.0115999262779951
0.965100646018982	-0.670293211936951	-2.8340380191803	0.227129071950912	0.335562586784363	-0.0115638663992286
0.965122938156128	-0.67203950881958	-2.84541416168213	0.227132812142372	0.335554331541061	-0.0114427981898189
0.960632383823395	-0.675798118114471	-2.83714032173157	0.227155014872551	0.335442185401917	-0.0113989571109414
0.96093475818634	-0.67009449005127	-2.83704233169556	0.227116405963898	0.335349291563034	-0.0114203998818994
0.958512723445892	-0.672089695930481	-2.83420276641846	0.227062672376633	0.335236251354218	-0.0112783154472709
0.953936696052551	-0.668954908847809	-2.83214092254639	0.226973354816437	0.335119724273682	-0.0112214954569936
0.954701066017151	-0.665822088718414	-2.83374571800232	0.227015659213066	0.334982603788376	-0.0112048713490367
0.950930237770081	-0.664387702941895	-2.83600926399231	0.226916626095772	0.334836572408676	-0.0112018138170242
0.948187112808228	-0.660696089267731	-2.83496308326721	0.226957708597183	0.334699213504791	-0.0111507577821612
0.944619476795197	-0.662413716316223	-2.82690691947937	0.226867720484734	0.33466050028801	-0.011159379966557
0.940178155899048	-0.664864242076874	-2.82778286933899	0.226897314190865	0.33445280790329	-0.0112069165334105
0.941544830799103	-0.662383139133453	-2.83219289779663	0.226823002099991	0.334370315074921	-0.0111290374770761
0.938747406005859	-0.66590690612793	-2.82649397850037	0.22680926322937	0.334238946437836	-0.0110930185765028
0.93521773815155	-0.667690753936768	-2.82751178741455	0.226817831397057	0.334062427282333	-0.011083597317338
0.932724237442017	-0.663133978843689	-2.82514691352844	0.226780489087105	0.333993196487427	-0.01105394680053
0.930699169635773	-0.666815459728241	-2.82495069503784	0.226871877908707	0.33388364315033	-0.0110627030953765
0.925430774688721	-0.662145376205444	-2.82118058204651	0.226797208189964	0.333795458078384	-0.0109884608536959
0.923577725887299	-0.660335242748261	-2.81968879699707	0.226833134889603	0.333718836307526	-0.010951871983707
0.918898403644562	-0.66200715303421	-2.81935477256775	0.226903259754181	0.333673626184464	-0.0108763286843896
0.916872978210449	-0.664494097232819	-2.82003211975098	0.226797342300415	0.333540499210358	-0.0108451740816236
0.915226936340332	-0.6597039103508	-2.8220419883728	0.226937517523766	0.333553224802017	-0.0107684684917331
0.911445915699005	-0.65693736076355	-2.82323122024536	0.226933807134628	0.333519101142883	-0.010694595053792
0.908244907855988	-0.657931208610535	-2.81692242622375	0.22701022028923	0.333446264266968	-0.0105961766093969
0.906972706317902	-0.655912101268768	-2.81661868095398	0.227049931883812	0.33345627784729	-0.0104853715747595
0.904483020305634	-0.656191885471344	-2.82279348373413	0.227214962244034	0.333464741706848	-0.0103814983740449
0.901360690593719	-0.652638733386993	-2.81759214401245	0.22723300755024	0.33348873257637	-0.01030417624861
0.903087794780731	-0.650907695293427	-2.82734394073486	0.227413415908813	0.333444625139236	-0.0102276988327503
0.897692263126373	-0.647995471954346	-2.81857681274414	0.227440983057022	0.333552032709122	-0.0100771067664027
0.898896515369415	-0.644820809364319	-2.82482171058655	0.227663531899452	0.333534151315689	-0.0098968930542469
0.892184495925903	-0.646939098834991	-2.82310795783997	0.227655366063118	0.33354926109314	-0.00983650144189596
0.895534455776215	-0.642451882362366	-2.82668948173523	0.227891996502876	0.333634346723557	-0.00971148256212473
0.893624186515808	-0.642152190208435	-2.81699848175049	0.227952003479004	0.333722680807114	-0.00965013634413481
0.89206200838089	-0.636821448802948	-2.82706785202026	0.228126004338264	0.333774089813232	-0.00949170626699924
0.886606216430664	-0.640291750431061	-2.82409739494324	0.228278145194054	0.333784282207489	-0.00934584438800812
0.886706292629242	-0.635841608047485	-2.83117246627808	0.228423357009888	0.333901703357697	-0.00938388984650373
0.884981215000153	-0.637389302253723	-2.82508611679077	0.228578448295593	0.333869606256485	-0.00923670455813408
0.881186842918396	-0.632491528987885	-2.82735586166382	0.228655874729156	0.333972036838531	-0.00910438410937786
0.881884217262268	-0.631801247596741	-2.83670401573181	0.228906586766243	0.334013432264328	-0.00904036406427622
0.877408921718597	-0.626957178115845	-2.83652901649475	0.2290358543396	0.334059864282608	-0.00897000171244144
0.875249087810516	-0.624892115592957	-2.83345246315002	0.22926090657711	0.334171384572983	-0.00893351249396801
0.872832596302032	-0.621950685977936	-2.83292245864868	0.229390949010849	0.334177017211914	-0.00891872216016054
0.869649767875671	-0.622453033924103	-2.83936429023743	0.229560971260071	0.334171146154404	-0.0088627589866519
0.869471192359924	-0.619750201702118	-2.84279346466064	0.229734614491463	0.334267646074295	-0.00872746482491493
0.865752935409546	-0.620365381240845	-2.83596205711365	0.229879811406136	0.33422639966011	-0.00868254248052835
0.867411315441132	-0.618295788764954	-2.84304285049438	0.230084970593452	0.33430227637291	-0.008692417293787
0.867206215858459	-0.622227132320404	-2.84692144393921	0.230319365859032	0.334423542022705	-0.00862810295075178
0.864073038101196	-0.622040092945099	-2.84384989738464	0.2305056899786	0.334300816059113	-0.00862593110650778
0.868164479732513	-0.61982524394989	-2.83862709999084	0.230637982487679	0.334323644638062	-0.00856196414679289
0.864581108093262	-0.618493020534515	-2.84402108192444	0.230887442827225	0.334331750869751	-0.00861998368054628
0.862678349018097	-0.621225416660309	-2.84716558456421	0.230974078178406	0.334377616643906	-0.00857414212077856
0.862908005714417	-0.620688498020172	-2.84758400917053	0.231215015053749	0.334352880716324	-0.00855930335819721
0.857797980308533	-0.621813118457794	-2.85093188285828	0.231443136930466	0.334323704242706	-0.00858023576438427
0.860347747802734	-0.62036544084549	-2.85282897949219	0.231577828526497	0.334333419799805	-0.00858913827687502
0.859732449054718	-0.62000584602356	-2.84973096847534	0.231763139367104	0.334342986345291	-0.00855405256152153
0.857341289520264	-0.619184136390686	-2.84870433807373	0.232013344764709	0.334224343299866	-0.00858488213270903
0.855975449085236	-0.620637595653534	-2.8549792766571	0.232127755880356	0.334256827831268	-0.00860398169606924
0.858724117279053	-0.623038828372955	-2.85277342796326	0.232296302914619	0.334250241518021	-0.00860784668475389
0.854721665382385	-0.621436357498169	-2.8494086265564	0.232462659478188	0.334250420331955	-0.00856190733611584
0.859135925769806	-0.61871200799942	-2.85432195663452	0.232655256986618	0.334182143211365	-0.00866887997835875
0.85535454750061	-0.620490849018097	-2.8550865650177	0.232829913496971	0.334187895059586	-0.00871475413441658
0.854154288768768	-0.618187546730042	-2.85569477081299	0.233022063970566	0.334164589643478	-0.0088741909712553
0.853380739688873	-0.616840362548828	-2.85231590270996	0.233254387974739	0.334249079227448	-0.00892253592610359
0.847432374954224	-0.619292676448822	-2.85308837890625	0.233411908149719	0.334126174449921	-0.00900099985301495
0.849626243114471	-0.619460046291351	-2.86027240753174	0.233607515692711	0.334129363298416	-0.00911569036543369
0.849282681941986	-0.619855940341949	-2.85717964172363	0.233708560466766	0.334169656038284	-0.0091540738940239
0.847373366355896	-0.622605323791504	-2.85564517974854	0.233957096934319	0.334093451499939	-0.00917318928986788
0.8482905626297	-0.623178720474243	-2.86123085021973	0.234108150005341	0.334143757820129	-0.00926425959914923
0.849762618541718	-0.626705706119537	-2.85571670532227	0.23429536819458	0.334065467119217	-0.00936814583837986
0.848078787326813	-0.626902163028717	-2.85070896148682	0.234383776783943	0.333972632884979	-0.00941487029194832
0.853428244590759	-0.627192497253418	-2.85893249511719	0.234553679823875	0.333914130926132	-0.00948089826852083
0.850798666477203	-0.629057466983795	-2.8632493019104	0.234636276960373	0.333891838788986	-0.00950578320771456
0.857574880123138	-0.62641429901123	-2.85540413856506	0.234830632805824	0.333872467279434	-0.00948525406420231
0.855522215366364	-0.630865573883057	-2.85488986968994	0.234941184520721	0.33381661772728	-0.00958857219666243
0.858025312423706	-0.631301283836365	-2.85439777374268	0.235087618231773	0.33375158905983	-0.00957660935819149
0.85746830701828	-0.632854580879211	-2.8544237613678	0.235128670930862	0.333680301904678	-0.00958701688796282
0.856143534183502	-0.63194328546524	-2.85587596893311	0.23529939353466	0.333610355854034	-0.00959520228207111
0.861073791980743	-0.629913091659546	-2.86561274528503	0.235318750143051	0.33347299695015	-0.00956685747951269
0.861068189144135	-0.6329385638237	-2.8557825088501	0.235442519187927	0.333476692438126	-0.0095331035554409
0.864930212497711	-0.630461752414703	-2.85244035720825	0.235452473163605	0.333331495523453	-0.00949279870837927
0.870704352855682	-0.635680317878723	-2.8565821647644	0.235580176115036	0.333319544792175	-0.00947419833391905
0.867898285388947	-0.638925850391388	-2.85496473312378	0.23549497127533	0.333261609077454	-0.00933511927723885
0.872086644172668	-0.638045608997345	-2.86709713935852	0.235711634159088	0.333182513713837	-0.00940755661576986
0.872068226337433	-0.641571283340454	-2.85490608215332	0.235692068934441	0.333139568567276	-0.0094680143520236
0.873888492584229	-0.639087378978729	-2.85365605354309	0.235714226961136	0.333134680986404	-0.00942319631576538
0.876569926738739	-0.644894301891327	-2.85789442062378	0.23584072291851	0.332961320877075	-0.00950149353593588
0.878536462783813	-0.644855558872223	-2.85730838775635	0.235855236649513	0.332954674959183	-0.00951318629086018
0.877738177776337	-0.646502614021301	-2.85356593132019	0.235865145921707	0.332831829786301	-0.00960750225931406
0.88266658782959	-0.648142874240875	-2.85049390792847	0.235838413238525	0.332776427268982	-0.00969546753913164
0.880603075027466	-0.647327363491058	-2.85379147529602	0.235917761921883	0.332671374082565	-0.00970671512186527
0.881243050098419	-0.651870310306549	-2.85267305374146	0.235892862081528	0.332618772983551	-0.00973498076200485
0.883392214775085	-0.651938617229462	-2.85432410240173	0.235782727599144	0.332501739263535	-0.00972293969243765
0.885490119457245	-0.652605891227722	-2.8529314994812	0.235769212245941	0.332407087087631	-0.00978696811944246
0.885782837867737	-0.656903386116028	-2.8520040512085	0.23571889102459	0.332292973995209	-0.00980565045028925
0.890518009662628	-0.658998787403107	-2.85143208503723	0.235736191272736	0.332223236560822	-0.00981696043163538
0.89347505569458	-0.660601913928986	-2.85315346717834	0.235729709267616	0.332156091928482	-0.0098088625818491
0.89450204372406	-0.665582537651062	-2.84790802001953	0.235621199011803	0.33193826675415	-0.00982244778424501
0.900817096233368	-0.665267765522003	-2.85240697860718	0.235619992017746	0.33186599612236	-0.00991350412368774
0.902079164981842	-0.67067676782608	-2.84778022766113	0.235505118966103	0.331756442785263	-0.00993176829069853
0.901121616363525	-0.668212652206421	-2.84541869163513	0.235480263829231	0.331657022237778	-0.00990454293787479
0.907250106334686	-0.67140144109726	-2.84761261940002	0.23544242978096	0.331542253494263	-0.00993365235626698
0.907317996025085	-0.6729896068573	-2.84995532035828	0.235397979617119	0.331413775682449	-0.00995879434049129
0.912359476089478	-0.675890803337097	-2.84516358375549	0.235376521945	0.331350386142731	-0.0100525561720133
0.910899937152863	-0.677076995372772	-2.8436450958252	0.235261395573616	0.331221163272858	-0.0101283518597484
0.91241055727005	-0.680508017539978	-2.84823560714722	0.235270351171494	0.331038653850555	-0.0102047994732857
0.914922654628754	-0.678398072719574	-2.84635019302368	0.235189706087112	0.330953061580658	-0.0102227535098791
0.919418036937714	-0.681949555873871	-2.84354639053345	0.235134869813919	0.330777704715729	-0.0103866625577211
0.919990599155426	-0.690457582473755	-2.84120798110962	0.235006466507912	0.330663502216339	-0.010413576848805
0.922898590564728	-0.690373301506042	-2.84030103683472	0.235015526413918	0.330497562885284	-0.0104794623330235
0.92473316192627	-0.690502882003784	-2.83993363380432	0.235024303197861	0.330338925123215	-0.0104804430156946
0.928348422050476	-0.696910738945007	-2.84228134155273	0.234921634197235	0.330127686262131	-0.0105661964043975
0.928789675235748	-0.695650160312653	-2.83630156517029	0.234856009483337	0.329987347126007	-0.010576288215816
0.932478785514832	-0.69615250825882	-2.83473205566406	0.234837099909782	0.329817533493042	-0.0106445215642452
0.932779133319855	-0.698607623577118	-2.83387756347656	0.23476380109787	0.329604417085648	-0.0106946248561144
0.933581292629242	-0.697752892971039	-2.82885766029358	0.234701439738274	0.329453557729721	-0.010788013227284
0.931248784065247	-0.695855736732483	-2.82500791549683	0.234670743346214	0.329363226890564	-0.0107951825484633
0.935150265693665	-0.695613324642181	-2.83459258079529	0.234624892473221	0.32902055978775	-0.0106965806335211
0.933620989322662	-0.696638762950897	-2.83295917510986	0.234453126788139	0.328888893127441	-0.0107167968526483
0.931522846221924	-0.69861888885498	-2.8223569393158	0.234288185834885	0.328628063201904	-0.0109199890866876
0.931416809558868	-0.700790703296661	-2.82098007202148	0.234147608280182	0.328531175851822	-0.0111291352659464
0.933987200260162	-0.702283143997192	-2.81683802604675	0.234182700514793	0.328257113695145	-0.0111668007448316
0.935198307037354	-0.705366551876068	-2.81868124008179	0.234074980020523	0.328095972537994	-0.011181958951056
0.93741774559021	-0.704829573631287	-2.82006549835205	0.23408479988575	0.327853351831436	-0.0111883664503694
0.938377916812897	-0.705569565296173	-2.81909537315369	0.234081357717514	0.327662467956543	-0.0112423747777939
0.939083456993103	-0.705341219902039	-2.81186556816101	0.234105229377747	0.327450901269913	-0.0112192826345563
0.937061190605164	-0.70175975561142	-2.80582427978516	0.23401765525341	0.327242761850357	-0.0111803570762277
0.936583399772644	-0.704691648483276	-2.79865193367004	0.233923614025116	0.327090859413147	-0.0111803961917758
0.9383544921875	-0.702233731746674	-2.8073399066925	0.233822256326675	0.326925128698349	-0.0111049041152
0.941519021987915	-0.707745373249054	-2.80176520347595	0.233706817030907	0.326782017946243	-0.0110252751037478
0.945426404476166	-0.701444268226624	-2.80694651603699	0.233620941638947	0.326768428087235	-0.0109872575849295
0.94128280878067	-0.698328018188477	-2.80893087387085	0.233531340956688	0.326674312353134	-0.0109134875237942
0.944480895996094	-0.704712569713593	-2.80444955825806	0.233444005250931	0.326604604721069	-0.0108574572950602
0.942970275878906	-0.701213538646698	-2.79799199104309	0.233251094818115	0.326581865549088	-0.0107513796538115
0.946709513664246	-0.701447367668152	-2.8010458946228	0.233254432678223	0.326556950807571	-0.0107537405565381
0.947334110736847	-0.702844202518463	-2.80161237716675	0.233091816306114	0.326547175645828	-0.0106464307755232
0.955101311206818	-0.701395273208618	-2.81109762191772	0.233081147074699	0.326568484306335	-0.0106079215183854
0.959443509578705	-0.69512540102005	-2.80388832092285	0.233010202646255	0.326653331518173	-0.010413764975965
0.957867801189423	-0.695289134979248	-2.80219650268555	0.232863441109657	0.326704829931259	-0.0103870443999767
0.958751916885376	-0.695919692516327	-2.80231642723084	0.232653617858887	0.326848179101944	-0.0104753756895661
0.957118690013886	-0.703485727310181	-2.79692649841309	0.23256827890873	0.32696744799614	-0.010643383488059
0.955059468746185	-0.701878190040588	-2.80884099006653	0.232539460062981	0.327117115259171	-0.0108019066974521
0.953648269176483	-0.706809818744659	-2.81574177742004	0.232517823576927	0.327192664146423	-0.010956896468997
0.951222717761993	-0.703053116798401	-2.80494999885559	0.232452183961868	0.327299863100052	-0.0110855028033257
0.957865059375763	-0.703574299812317	-2.80626511573792	0.232463583350182	0.327318519353867	-0.0112103568390012
0.955747067928314	-0.707837462425232	-2.8081226348877	0.232369542121887	0.327440679073334	-0.0113218585029244
0.956786096096039	-0.709605932235718	-2.80402112007141	0.232298210263252	0.327432304620743	-0.0113536166027188
0.957593381404877	-0.705782651901245	-2.80422806739807	0.232257097959518	0.327537298202515	-0.0113299172371626
0.957955956459045	-0.710809528827667	-2.80432105064392	0.232199251651764	0.32749804854393	-0.0113326087594032
0.960874557495117	-0.709797620773315	-2.81130599975586	0.232138618826866	0.327656209468842	-0.0112907914444804
0.962142705917358	-0.710196554660797	-2.813307762146	0.23200848698616	0.327604323625565	-0.0112543292343616
0.96595311164856	-0.711934745311737	-2.81205320358276	0.231987878680229	0.327608615159988	-0.0112744076177478
0.96497631072998	-0.707796812057495	-2.8092622756958	0.231889829039574	0.327488303184509	-0.011270409449935
0.967759788036346	-0.70812726020813	-2.80597829818726	0.231830403208733	0.327551513910294	-0.0114042982459068
0.964709281921387	-0.710997104644775	-2.80154800415039	0.231752470135689	0.327495843172073	-0.0114031964913011
0.972567677497864	-0.709760308265686	-2.80677914619446	0.231661677360535	0.327406138181686	-0.011425169184804
0.970742344856262	-0.714669764041901	-2.80359888076782	0.231480255723	0.327345103025436	-0.0114819584414363
0.973976016044617	-0.713191568851471	-2.80633544921875	0.231451123952866	0.327301025390625	-0.011403757147491
0.974530220031738	-0.71526038646698	-2.80831360816956	0.231400921940804	0.327246487140656	-0.011324911378324
0.979059219360352	-0.716662347316742	-2.80018329620361	0.231267496943474	0.327023059129715	-0.0113533232361078
0.982624411582947	-0.714700818061829	-2.80322456359863	0.231221988797188	0.326990246772766	-0.011348613537848
0.98200649023056	-0.71459025144577	-2.79751992225647	0.231192067265511	0.326951295137405	-0.0114256991073489
0.97732937335968	-0.720006883144379	-2.80102920532227	0.231079682707787	0.326829671859741	-0.011511730030179
0.973389387130737	-0.717195332050323	-2.79185748100281	0.231011182069778	0.326786667108536	-0.0115785114467144
0.971714794635773	-0.716878712177277	-2.80152034759521	0.230913192033768	0.326708853244781	-0.0116761298850179
0.970412492752075	-0.716454207897186	-2.79411029815674	0.230798751115799	0.326523244380951	-0.0116282915696502
0.967509329319	-0.717063367366791	-2.79342603683472	0.230723574757576	0.326478242874146	-0.0116802249103785
0.96617180109024	-0.717045068740845	-2.7974865436554	0.230640396475792	0.326261520385742	-0.0117164077237248
0.965641856193542	-0.717299818992615	-2.79136419296265	0.230597585439682	0.326179683208466	-0.0116389105096459
0.96594375371933	-0.715198576450348	-2.79157161712646	0.23048247396946	0.32595482468605	-0.0116464337334037
0.967543721199036	-0.711385607719421	-2.78660559654236	0.230448052287102	0.325830668210983	-0.0117148738354445
0.967553555965424	-0.71513819694519	-2.78724122047424	0.230349406599998	0.325743645429611	-0.0116469357162714
0.96310156583786	-0.715674877166748	-2.78802299499512	0.230334728956223	0.325569748878479	-0.0116292322054505
0.964586496353149	-0.712601602077484	-2.78583812713623	0.23025780916214	0.325420051813126	-0.0115658445283771
0.968869209289551	-0.712844371795654	-2.77943634986877	0.230237185955048	0.325302392244339	-0.0115315718576312
0.964232802391052	-0.712173819541931	-2.78825736045837	0.230204492807388	0.325242817401886	-0.0114551186561584
0.963087439537048	-0.712475121021271	-2.78054451942444	0.230204701423645	0.325061440467834	-0.0114371124655008
0.963747143745422	-0.709735035896301	-2.77818965911865	0.230256646871567	0.325040429830551	-0.0113513013347983
0.958388924598694	-0.707995176315308	-2.77905797958374	0.230141520500183	0.324967443943024	-0.0112941479310393
0.961558222770691	-0.707269370555878	-2.77836608886719	0.230163902044296	0.324856758117676	-0.0111776618286967
0.959559500217438	-0.706599652767181	-2.78464221954346	0.230117529630661	0.324824035167694	-0.011103025637567
0.958762466907501	-0.706721603870392	-2.78667736053467	0.230169698596001	0.324837803840637	-0.0109975272789598
0.956833243370056	-0.703554451465607	-2.7799334526062	0.230155199766159	0.324800580739975	-0.0108895115554333
0.955903112888336	-0.704086184501648	-2.77881956100464	0.230198815464973	0.324793308973312	-0.0108410390093923
0.9510418176651	-0.700633704662323	-2.77787661552429	0.230245009064674	0.324787020683289	-0.0107444152235985
0.951780796051025	-0.698922991752625	-2.77953886985779	0.230275571346283	0.324837535619736	-0.0106597244739532
0.950882434844971	-0.697617411613464	-2.77884197235107	0.230241447687149	0.324871391057968	-0.0104637360200286
0.95338374376297	-0.695587277412415	-2.78396153450012	0.230340361595154	0.324924856424332	-0.0103348568081856
0.949694693088531	-0.690840661525726	-2.77877855300903	0.230348259210587	0.325134456157684	-0.0102957896888256
0.946561098098755	-0.690959453582764	-2.78095316886902	0.230388730764389	0.325107425451279	-0.0103283021599054
0.943663954734802	-0.689977884292603	-2.78408575057983	0.230458796024323	0.325264483690262	-0.0102604627609253
0.938878893852234	-0.689873397350311	-2.78006505966187	0.230507671833038	0.325307935476303	-0.0101502165198326
0.931847214698792	-0.686232805252075	-2.79079866409302	0.230539605021477	0.32548052072525	-0.0100374836474657
0.934949040412903	-0.682955861091614	-2.78771471977234	0.230674549937248	0.325580388307571	-0.00997917447239161
0.929088175296783	-0.682099938392639	-2.79631996154785	0.23070016503334	0.325684696435928	-0.00989669561386108
0.921779811382294	-0.677770972251892	-2.798264503479	0.230727151036263	0.325815558433533	-0.00976255908608437
0.926530420780182	-0.673506915569305	-2.78765821456909	0.230875566601753	0.32598814368248	-0.00964642688632011
0.919051826000214	-0.671578466892242	-2.79429531097412	0.230865284800529	0.326071500778198	-0.00955341849476099
0.920382440090179	-0.670708000659943	-2.78872132301331	0.231018602848053	0.326195746660233	-0.00943020358681679
0.915754616260529	-0.669012486934662	-2.79337906837463	0.23105201125145	0.326289355754852	-0.00923859793692827
0.912400841712952	-0.661902546882629	-2.79616904258728	0.231095284223557	0.326380670070648	-0.00916549749672413
0.905852437019348	-0.661439418792725	-2.79869842529297	0.231179609894753	0.32659974694252	-0.00900531560182571
0.902850806713104	-0.656308710575104	-2.79628419876099	0.231258168816566	0.326662719249725	-0.00887197349220514
0.903172731399536	-0.652147769927979	-2.79517889022827	0.231302246451378	0.326733142137527	-0.00876320246607065
0.89999520778656	-0.650345206260681	-2.8032398223877	0.231380179524422	0.326883316040039	-0.00868551526218653
0.893588066101074	-0.645452201366425	-2.79929089546204	0.231386780738831	0.326917320489883	-0.00843829661607742
0.893574118614197	-0.640802979469299	-2.80170369148254	0.2315853536129	0.327114820480347	-0.00831319764256477
0.884230077266693	-0.640211999416351	-2.79852604866028	0.231537684798241	0.327162772417068	-0.00830245669931173
0.885624349117279	-0.634789764881134	-2.80462622642517	0.23163329064846	0.327282577753067	-0.00825010612607002
0.882079482078552	-0.632551610469818	-2.80190110206604	0.231656193733215	0.327393054962158	-0.0081333639100194
0.877852201461792	-0.630374014377594	-2.80859899520874	0.231649339199066	0.327410817146301	-0.00803738832473755
0.875068128108978	-0.624623119831085	-2.80549645423889	0.231719732284546	0.327638894319534	-0.00805796217173338
0.871797561645508	-0.620645105838776	-2.80979919433594	0.231797933578491	0.327684670686722	-0.00801020860671997
0.866702318191528	-0.621172249317169	-2.81423211097717	0.231896936893463	0.327863276004791	-0.00798359885811806
0.862967610359192	-0.618283748626709	-2.80767750740051	0.231868118047714	0.32798570394516	-0.007914031855762
0.862858355045319	-0.613049507141113	-2.81288433074951	0.231976017355919	0.328068971633911	-0.00783594883978367
0.857101798057556	-0.615050077438354	-2.81722497940063	0.231964081525803	0.328170269727707	-0.00782926846295595
0.858319759368896	-0.609398603439331	-2.81501722335815	0.232133731245995	0.328341215848923	-0.00776191800832748
0.855547904968262	-0.607463240623474	-2.81836175918579	0.232117354869843	0.32848185300827	-0.00773397739976645
0.854611217975616	-0.603632569313049	-2.81586837768555	0.23221130669117	0.328579515218735	-0.00769873661920428
0.854344308376312	-0.602208316326141	-2.820072889328	0.232233420014381	0.328781843185425	-0.00763753009960055
0.850077450275421	-0.599674105644226	-2.82353711128235	0.232425451278687	0.328931450843811	-0.00757099641487002
0.850695848464966	-0.598958969116211	-2.8272397518158	0.232507765293121	0.329026967287064	-0.0075650573708117
0.844740569591522	-0.597951591014862	-2.82796549797058	0.232511937618256	0.329195588827133	-0.0075345691293478
0.84579336643219	-0.592770993709564	-2.82481837272644	0.232575565576553	0.329335242509842	-0.00747626600787044
0.844620168209076	-0.593383252620697	-2.83498501777649	0.232742264866829	0.329511612653732	-0.00749685894697905
0.842176496982574	-0.591055810451508	-2.83347845077515	0.232853099703789	0.329645812511444	-0.00742798671126366
0.843728303909302	-0.591044425964355	-2.82989525794983	0.232982620596886	0.329799294471741	-0.00738706206902862
0.837436676025391	-0.58948165178299	-2.83053970336914	0.23296257853508	0.329866141080856	-0.00746036740019917
0.836124002933502	-0.588562428951263	-2.83502697944641	0.233162552118301	0.330079257488251	-0.0073514343239367
0.836739242076874	-0.586894452571869	-2.83368563652039	0.233156472444534	0.330092817544937	-0.00728272506967187
0.837354063987732	-0.583479940891266	-2.83554172515869	0.233298033475876	0.330338209867477	-0.00728036928921938
0.834566533565521	-0.583561956882477	-2.83100342750549	0.233417600393295	0.330419987440109	-0.00720643857493997
0.833217978477478	-0.580125510692596	-2.84151172637939	0.233518332242966	0.330623239278793	-0.0071532167494297
0.830844819545746	-0.580774307250977	-2.84684324264526	0.233662560582161	0.330658853054047	-0.00708068860694766
0.828152477741241	-0.577006459236145	-2.84829998016357	0.233659401535988	0.33077272772789	-0.0070438040420413
0.829443097114563	-0.575588226318359	-2.84869503974915	0.233845800161362	0.330863296985626	-0.0070392657071352
0.82614666223526	-0.572142541408539	-2.8419394493103	0.23387548327446	0.330926954746246	-0.00691721495240927
0.826834142208099	-0.569382667541504	-2.85155081748962	0.234072551131248	0.331040352582932	-0.00691017182543874
0.820792436599731	-0.570240497589111	-2.85167050361633	0.234101071953773	0.331067383289337	-0.00689878081902862
0.820784449577332	-0.566014885902405	-2.84461832046509	0.234166353940964	0.331181973218918	-0.00681704934686422
0.816401481628418	-0.562880516052246	-2.84919285774231	0.234304517507553	0.331199049949646	-0.00679435720667243
0.812808871269226	-0.559931397438049	-2.85625410079956	0.234357595443726	0.331396371126175	-0.00678584910929203
0.809795618057251	-0.560764253139496	-2.84902572631836	0.234476014971733	0.331427454948425	-0.00679133413359523
0.804896771907806	-0.557470262050629	-2.84583902359009	0.234498724341393	0.331480890512466	-0.00680917827412486
0.803984582424164	-0.558000087738037	-2.85208249092102	0.234636500477791	0.331532061100006	-0.00676983036100864
0.796594083309174	-0.554616212844849	-2.84841346740723	0.234678938984871	0.331634402275085	-0.00676430063322186
0.798615276813507	-0.549813628196716	-2.85122609138489	0.234802007675171	0.331598907709122	-0.00678003160282969
0.795475482940674	-0.549204647541046	-2.85463261604309	0.234815299510956	0.331677347421646	-0.00679639587178826
0.788507223129272	-0.548041820526123	-2.85583162307739	0.234858572483063	0.331690758466721	-0.00676163472235203
0.788084924221039	-0.543071985244751	-2.85312962532043	0.234980285167694	0.331766366958618	-0.00668607046827674
0.783049046993256	-0.541042864322662	-2.85160660743713	0.234975889325142	0.331698000431061	-0.00668717874214053
0.785165011882782	-0.538765132427216	-2.85630774497986	0.235048428177834	0.331783413887024	-0.00658867042511702
0.77631402015686	-0.537153840065002	-2.85798859596252	0.235043406486511	0.33183628320694	-0.00648061465471983
0.775282442569733	-0.53288596868515	-2.85682654380798	0.235064804553986	0.331863313913345	-0.00634860992431641
0.770557522773743	-0.52939361333847	-2.8578999042511	0.235046595335007	0.331961333751678	-0.00620960583910346
0.773426115512848	-0.529892027378082	-2.85726857185364	0.235147386789322	0.331891655921936	-0.00611460069194436
0.767708659172058	-0.525436997413635	-2.85745644569397	0.235095486044884	0.33196684718132	-0.00596894416958094
0.769853532314301	-0.522033333778381	-2.85126566886902	0.235190138220787	0.331952512264252	-0.00584189919754863
0.764761507511139	-0.521876692771912	-2.85753321647644	0.235071867704391	0.332032740116119	-0.00569795677438378
0.768115818500519	-0.518957436084747	-2.85942149162292	0.235102504491806	0.332020431756973	-0.00556785427033901
0.766168117523193	-0.514622867107391	-2.85886335372925	0.235108345746994	0.332183480262756	-0.00544329080730677
0.761943578720093	-0.514737665653229	-2.86453747749329	0.235153332352638	0.332134872674942	-0.00537238921970129
0.763025641441345	-0.511973679065704	-2.86069750785828	0.235173016786575	0.332285374403	-0.00533896731212735
0.762206494808197	-0.512923181056976	-2.85669541358948	0.235110387206078	0.33230796456337	-0.00528793828561902
0.76224559545517	-0.507495641708374	-2.86164808273315	0.235106483101845	0.332352697849274	-0.00524612981826067
0.761123657226563	-0.50730562210083	-2.86160802841187	0.235095366835594	0.332422196865082	-0.00523947924375534
0.759910106658936	-0.509704649448395	-2.86506867408752	0.23504550755024	0.332563310861588	-0.00520156975835562
0.757942020893097	-0.507222294807434	-2.86702346801758	0.235011339187622	0.33265432715416	-0.00507849082350731
0.760217547416687	-0.505616068840027	-2.86546945571899	0.235051661729813	0.33272111415863	-0.00513834645971656
0.758452534675598	-0.508066296577454	-2.86092281341553	0.234923049807549	0.332790940999985	-0.00507703796029091
0.760728418827057	-0.504587054252625	-2.86064434051514	0.234882533550262	0.332928419113159	-0.00499886414036155
0.759795665740967	-0.50206047296524	-2.86981201171875	0.234842449426651	0.332897543907166	-0.00497202994301915
0.759816646575928	-0.504957973957062	-2.86277675628662	0.234782725572586	0.333080172538757	-0.00492867827415466
0.76134467124939	-0.504155337810516	-2.86316990852356	0.234713554382324	0.333049178123474	-0.00491514196619391
0.760306417942047	-0.500579416751862	-2.86711692810059	0.23461426794529	0.33315122127533	-0.00486643519252539
0.763339042663574	-0.504505515098572	-2.86353826522827	0.234533399343491	0.333190143108368	-0.00482435151934624
0.76020735502243	-0.502334773540497	-2.86071348190308	0.234397202730179	0.333281219005585	-0.0047293221578002
0.766261219978333	-0.499128967523575	-2.86338567733765	0.234356790781021	0.333310514688492	-0.00473331892862916
0.763554394245148	-0.50083976984024	-2.85996031761169	0.234166622161865	0.333326429128647	-0.00457756826654077
0.763729095458984	-0.497294753789902	-2.85858178138733	0.234174117445946	0.333379775285721	-0.00445289770141244
0.760859310626984	-0.496199995279312	-2.86118721961975	0.234013706445694	0.333399087190628	-0.0044405460357666
0.765915334224701	-0.497110188007355	-2.86593127250671	0.233937054872513	0.333417892456055	-0.00431335158646107
0.762909531593323	-0.495782732963562	-2.86320519447327	0.23370797932148	0.333498746156693	-0.0041989884339273
0.7669877409935	-0.492140471935272	-2.86069774627686	0.233699426054955	0.333419263362885	-0.00414404645562172
0.765284240245819	-0.494162023067474	-2.8603413105011	0.23352125287056	0.333534389734268	-0.0040464187040925
0.765517115592957	-0.491933882236481	-2.86164784431458	0.233403071761131	0.333515614271164	-0.00393787445500493
0.765856444835663	-0.48938712477684	-2.86522054672241	0.233322858810425	0.333487242460251	-0.00389765086583793
0.762904644012451	-0.49089115858078	-2.85405898094177	0.233187660574913	0.333539217710495	-0.00385175249539316
0.7624791264534	-0.488919585943222	-2.85877299308777	0.233080834150314	0.33350682258606	-0.00373266078531742
0.761716425418854	-0.490046888589859	-2.85914134979248	0.232882559299469	0.333595305681229	-0.00368876405991614
0.760478913784027	-0.484958499670029	-2.86301589012146	0.23280256986618	0.333559095859528	-0.00352804083377123
0.761934697628021	-0.485459268093109	-2.85645437240601	0.232692539691925	0.333569765090942	-0.00348143931478262
0.757993698120117	-0.485495746135712	-2.85196447372437	0.232554987072945	0.333453893661499	-0.00343493651598692
0.758427441120148	-0.485577285289764	-2.85267400741577	0.23241762816906	0.333553820848465	-0.00325292139314115
0.755591630935669	-0.484710872173309	-2.85835313796997	0.232321321964264	0.333406150341034	-0.00323928729631007
0.756229877471924	-0.482910811901093	-2.85464572906494	0.232150971889496	0.333504796028137	-0.00311059947125614
0.755061984062195	-0.480919510126114	-2.85120677947998	0.232163414359093	0.333404183387756	-0.00305925169959664
0.755020260810852	-0.480937838554382	-2.85567903518677	0.231959760189056	0.333367317914963	-0.00300844362936914
0.751901566982269	-0.481151133775711	-2.85655331611633	0.231914907693863	0.333368718624115	-0.00292113283649087
0.749627947807312	-0.476644992828369	-2.85133457183838	0.231810003519058	0.333317458629608	-0.00287979934364557
0.752763867378235	-0.478436648845673	-2.84866690635681	0.231686443090439	0.333255767822266	-0.00286620575934649
0.747353374958038	-0.476136028766632	-2.85000824928284	0.23153467476368	0.333285003900528	-0.00270606367848814
0.748076140880585	-0.473971128463745	-2.85101509094238	0.231617391109467	0.333272695541382	-0.00256008631549776
0.743071138858795	-0.473105847835541	-2.85089612007141	0.231457203626633	0.333305716514587	-0.00245233811438084
0.746219158172607	-0.472376555204391	-2.85401368141174	0.231442347168922	0.333290070295334	-0.00234197056852281
0.737380981445313	-0.470357775688171	-2.84773778915405	0.231394037604332	0.333304047584534	-0.00221843481995165
0.741765379905701	-0.469339579343796	-2.84717702865601	0.231313154101372	0.333276063203812	-0.00210197386331856
0.739202260971069	-0.469847023487091	-2.85214638710022	0.231330648064613	0.333281874656677	-0.00199404545128345
0.73535144329071	-0.466014951467514	-2.84966063499451	0.231310442090034	0.333382725715637	-0.00190484069753438
0.73420125246048	-0.467781156301498	-2.84882545471191	0.231323570013046	0.333375304937363	-0.00177799537777901
0.730999231338501	-0.466257780790329	-2.85503768920898	0.231285452842712	0.333386659622192	-0.00165553030092269
0.733114182949066	-0.465091586112976	-2.84975790977478	0.23125484585762	0.333408743143082	-0.00152423046529293
0.727235972881317	-0.464288324117661	-2.85885739326477	0.23135906457901	0.33355975151062	-0.00144870381336659
0.730463087558746	-0.464146256446838	-2.85720777511597	0.231344729661942	0.333483427762985	-0.00128801725804806
0.733214616775513	-0.463019222021103	-2.85038614273071	0.231294840574265	0.333582669496536	-0.0011395902838558
0.72951477766037	-0.464308500289917	-2.85122728347778	0.231384843587875	0.33363750576973	-0.00096219644183293
0.729333460330963	-0.460345506668091	-2.85915279388428	0.231324955821037	0.333707898855209	-0.000797473941929638
0.728218078613281	-0.463605970144272	-2.85413670539856	0.231360301375389	0.333770334720612	-0.000592665455769748
0.72941255569458	-0.459099024534225	-2.8545503616333	0.231485903263092	0.333796471357346	-0.000423254765337333
0.732327520847321	-0.460873454809189	-2.85923504829407	0.23146378993988	0.333821713924408	-0.000246135314228013
0.730343341827393	-0.461198568344116	-2.86176609992981	0.231503769755363	0.333844155073166	-4.88708938064519E-05
0.728390693664551	-0.458934813737869	-2.85293030738831	0.231484472751617	0.333881884813309	0.00016403260815423
0.733017802238464	-0.460967183113098	-2.85756683349609	0.231557294726372	0.333911269903183	0.000287659466266632
0.733675718307495	-0.460418045520782	-2.85669279098511	0.231564477086067	0.333905637264252	0.000494167383294553
0.738744080066681	-0.458611905574799	-2.85771179199219	0.231624066829681	0.334004759788513	0.000642359780613333
0.737060964107513	-0.46372726559639	-2.86159205436707	0.231637194752693	0.3339923620224	0.000710074382368475
0.735996186733246	-0.464002341032028	-2.8616635799408	0.231712833046913	0.334059655666351	0.000849930278491229
0.738172948360443	-0.465244472026825	-2.86247777938843	0.23175473511219	0.334009051322937	0.000926631095353514
0.741731286048889	-0.464383065700531	-2.86546158790588	0.231724008917809	0.334075450897217	0.000955634575802833
0.742461264133453	-0.469749987125397	-2.85743045806885	0.231838524341583	0.334039777517319	0.0010634430218488
0.743891835212708	-0.467533200979233	-2.86169862747192	0.231858819723129	0.334138423204422	0.0011183723108843
0.744510769844055	-0.475252509117126	-2.86395812034607	0.231920942664146	0.334056675434113	0.00114604295231402
0.745276927947998	-0.473167777061462	-2.86107492446899	0.231966271996498	0.334076285362244	0.00129385280888528
0.746964752674103	-0.474355071783066	-2.86423254013062	0.231999635696411	0.334020048379898	0.00136789516545832
0.74564927816391	-0.474864631891251	-2.86517715454102	0.232052743434906	0.334066331386566	0.00147583405487239
0.752492010593414	-0.476323992013931	-2.85890197753906	0.232110500335693	0.333958446979523	0.00164248479995877
0.750078916549683	-0.478522747755051	-2.86165189743042	0.232118457555771	0.334012627601624	0.00177791470196098
0.751185059547424	-0.479656159877777	-2.86759734153748	0.23221980035305	0.333951711654663	0.00188860611524433
0.752719402313232	-0.480602324008942	-2.86293315887451	0.232245981693268	0.333882212638855	0.00205727643333375
0.751973509788513	-0.482972234487534	-2.8605797290802	0.232311561703682	0.333785027265549	0.00224622804671526
0.753741323947906	-0.482307851314545	-2.86347842216492	0.232299625873566	0.333810031414032	0.00233946088701487
0.755931854248047	-0.485405832529068	-2.86420297622681	0.232401788234711	0.333795577287674	0.00249746744520962
0.756950855255127	-0.486086815595627	-2.85738444328308	0.232402548193932	0.333679139614105	0.00266513857059181
0.760962724685669	-0.483831316232681	-2.8626012802124	0.232471823692322	0.333629727363586	0.00272980914451182
0.759081721305847	-0.485931575298309	-2.86212229728699	0.232517153024673	0.333659708499908	0.00291708204895258
0.763104379177094	-0.488379418849945	-2.85777306556702	0.23260086774826	0.333587646484375	0.00305044674314559
0.7580206990242	-0.486974477767944	-2.85839796066284	0.232599645853043	0.333591639995575	0.00319908792153001
0.760381698608398	-0.488810658454895	-2.86527752876282	0.232729509472847	0.333572417497635	0.00326221506111324
0.759181678295136	-0.489000767469406	-2.86787843704224	0.232769876718521	0.33355838060379	0.00342039484530687
0.760374009609222	-0.491740345954895	-2.85818719863892	0.232843607664108	0.333503484725952	0.00350502040237188
0.761824309825897	-0.48780545592308	-2.86031818389893	0.232865184545517	0.333489656448364	0.00360051332972944
0.760396301746368	-0.490340501070023	-2.85824418067932	0.232984066009521	0.333491742610931	0.00374822434969246
0.759557127952576	-0.490891963243485	-2.86104369163513	0.232939571142197	0.333485752344131	0.00385785684920847
0.761058509349823	-0.490188181400299	-2.85915994644165	0.232993304729462	0.333430528640747	0.00406586099416018
0.762113213539124	-0.48967632651329	-2.86941719055176	0.233053773641586	0.333481818437576	0.00412897299975157
0.763460040092468	-0.489906936883926	-2.86799335479736	0.233062222599983	0.333439618349075	0.0042643491178751
0.76142406463623	-0.492004781961441	-2.86457371711731	0.233055204153061	0.333468616008759	0.0043711387552321
0.760492563247681	-0.492320567369461	-2.86577248573303	0.233232647180557	0.333388954401016	0.00455756671726704
0.761718153953552	-0.490167021751404	-2.8654043674469	0.233208209276199	0.333392232656479	0.00470692943781614
0.765630304813385	-0.491535931825638	-2.85843396186829	0.233187824487686	0.333333700895309	0.0048244297504425
0.76079660654068	-0.494650423526764	-2.85854816436768	0.233167767524719	0.333350092172623	0.00496068364009261
0.762767195701599	-0.489589214324951	-2.86608409881592	0.23321396112442	0.333294600248337	0.00505545549094677
0.762437999248505	-0.493493467569351	-2.85862994194031	0.233236014842987	0.333293586969376	0.0051564322784543
0.759742081165314	-0.492079138755798	-2.86743354797363	0.233218088746071	0.333348423242569	0.00527048343792558
0.760508060455322	-0.494137734174728	-2.86455798149109	0.23324428498745	0.333257585763931	0.00535727152600884
0.761853933334351	-0.488756507635117	-2.8566620349884	0.233191028237343	0.333232879638672	0.00539831584319472
0.762519955635071	-0.492982447147369	-2.86355495452881	0.233250394463539	0.333297282457352	0.00551198236644268
0.75946968793869	-0.491334915161133	-2.86516714096069	0.233209416270256	0.333276718854904	0.00555560784414411
0.761193871498108	-0.492061614990234	-2.8646936416626	0.233189269900322	0.333318203687668	0.00557976961135864
0.761893808841705	-0.492418378591537	-2.86400127410889	0.233173072338104	0.33318492770195	0.00563189247623086
0.763101100921631	-0.493509262800217	-2.86345887184143	0.23311485350132	0.333209782838821	0.00567678827792406
0.760126888751984	-0.49586009979248	-2.86069202423096	0.233055084943771	0.333187311887741	0.00573271187022328
0.765193641185761	-0.494771927595139	-2.8626115322113	0.233034700155258	0.333191305398941	0.00579434027895331
0.76265424489975	-0.497577697038651	-2.85879278182983	0.233036234974861	0.333194613456726	0.0058718272484839
0.76380467414856	-0.496236562728882	-2.85428094863892	0.232994332909584	0.333189368247986	0.00589142087846994
0.765040993690491	-0.501850605010986	-2.86287403106689	0.232990980148315	0.333216577768326	0.00596215110272169
0.766996443271637	-0.499671399593353	-2.85497045516968	0.232825413346291	0.333242475986481	0.0060575557872653
0.770478785037994	-0.500529646873474	-2.85916233062744	0.232901573181152	0.333218544721603	0.00603788858279586
0.764692723751068	-0.499353051185608	-2.85693407058716	0.232746079564095	0.333277970552444	0.00611635344102979
0.770739197731018	-0.500431597232819	-2.85634446144104	0.232795849442482	0.333247989416122	0.006164675578475
0.767752230167389	-0.50499552488327	-2.85760974884033	0.232680812478065	0.333261013031006	0.0061738146468997
0.773753881454468	-0.500415623188019	-2.85507535934448	0.232694029808044	0.333327442407608	0.00627569574862719
0.770855844020844	-0.500937223434448	-2.85259175300598	0.232588648796082	0.333339542150497	0.00626716855913401
0.77375990152359	-0.501051962375641	-2.86470222473145	0.232590615749359	0.333340734243393	0.00636773416772485
0.769558131694794	-0.500025749206543	-2.86084342002869	0.232503294944763	0.333439558744431	0.00643737614154816
0.766987562179565	-0.49343141913414	-2.85699677467346	0.232454061508179	0.333439528942108	0.00629292940720916
0.764751315116882	-0.488053053617477	-2.86357140541077	0.232321977615356	0.333427637815475	0.00613025249913335
0.765614330768585	-0.489545941352844	-2.86513304710388	0.232254683971405	0.33344167470932	0.00601991545408964
0.763531446456909	-0.490027278661728	-2.85723114013672	0.232229098677635	0.333455801010132	0.0061305626295507
0.771036326885223	-0.497589886188507	-2.85607695579529	0.232153132557869	0.333532154560089	0.00611069472506642
0.773280680179596	-0.500456392765045	-2.8589551448822	0.232070118188858	0.333466202020645	0.00614177761599422
0.777401089668274	-0.501398265361786	-2.86027646064758	0.232081294059753	0.333484202623367	0.00614890130236745
0.780713737010956	-0.505608558654785	-2.8585193157196	0.231970548629761	0.333532631397247	0.00607999740168452
0.779810547828674	-0.508237540721893	-2.86173963546753	0.231965512037277	0.333521246910095	0.00602177530527115
0.776411712169647	-0.509240508079529	-2.8581166267395	0.231966257095337	0.333636552095413	0.005943036172539
0.779264450073242	-0.513837814331055	-2.85926365852356	0.231897667050362	0.333601415157318	0.00597642688080668
0.778515338897705	-0.50993937253952	-2.86531329154968	0.231937274336815	0.333671569824219	0.00599321397021413
0.774792551994324	-0.516854584217072	-2.86310338973999	0.231938391923904	0.333672940731049	0.00608180882409215
0.774619221687317	-0.513554096221924	-2.85814952850342	0.231886848807335	0.333632558584213	0.00612356700003147
0.777157068252563	-0.514259099960327	-2.86064863204956	0.231848627328873	0.333635449409485	0.00616898713633418
0.772633135318756	-0.513366878032684	-2.85966205596924	0.231786534190178	0.333661109209061	0.00636096717789769
0.773843765258789	-0.511345505714417	-2.86326193809509	0.231862142682076	0.333635449409485	0.00648708175867796
0.768825650215149	-0.508635461330414	-2.86380481719971	0.231812462210655	0.333624511957169	0.006517069414258
0.768481075763702	-0.504598915576935	-2.85614800453186	0.23181064426899	0.333574742078781	0.00653957109898329
0.762988090515137	-0.504985272884369	-2.85836029052734	0.231759876012802	0.333515733480453	0.00655950652435422
0.767598390579224	-0.501423001289368	-2.85944581031799	0.2317905575037	0.333466440439224	0.00667704455554485
0.762330532073975	-0.50760543346405	-2.86223244667053	0.23192822933197	0.333413004875183	0.00680089229717851
0.761642277240753	-0.506711721420288	-2.85991382598877	0.231794163584709	0.333334535360336	0.00686761131510139
0.765971064567566	-0.509251177310944	-2.86112904548645	0.231937944889069	0.333339899778366	0.00703156087547541
0.768378496170044	-0.508359014987946	-2.85218071937561	0.231918379664421	0.333190977573395	0.00704962713643909
0.772582948207855	-0.510891258716583	-2.85688591003418	0.231964856386185	0.333086609840393	0.00710832932963967
0.768021941184998	-0.509188652038574	-2.85572147369385	0.231995299458504	0.333054184913635	0.00718337390571833
0.765894055366516	-0.508168399333954	-2.86193037033081	0.232203856110573	0.333080738782883	0.00730967568233609
0.760958015918732	-0.511606395244598	-2.86280274391174	0.232139691710472	0.33296138048172	0.00733756273984909
0.765758514404297	-0.505538463592529	-2.85565495491028	0.232204586267471	0.332956314086914	0.00742020085453987
0.759704232215881	-0.509419322013855	-2.85848164558411	0.2322758436203	0.332866728305817	0.00749613204970956
0.757061958312988	-0.508355379104614	-2.86118340492249	0.23234735429287	0.332900851964951	0.0075886151753366
0.755326867103577	-0.503093123435974	-2.85807085037231	0.232532635331154	0.332813113927841	0.00753584457561374
0.754760921001434	-0.503257930278778	-2.85734152793884	0.232480406761169	0.332802504301071	0.00756253441795707
0.75277316570282	-0.504359900951386	-2.85723948478699	0.232637524604797	0.332717329263687	0.00755631364881992
0.749751091003418	-0.500447571277618	-2.86259031295776	0.232651367783546	0.332723140716553	0.00758485402911901
0.754021525382996	-0.503660619258881	-2.86279463768005	0.232815369963646	0.332620412111282	0.0075507489964366
0.749172985553741	-0.50562459230423	-2.85345721244812	0.232856050133705	0.33260241150856	0.00761071499437094
0.751544117927551	-0.506564021110535	-2.8517165184021	0.233005538582802	0.332547843456268	0.00758590456098318
0.751065909862518	-0.506725966930389	-2.85456871986389	0.233061403036118	0.332475304603577	0.00774234347045422
0.758638501167297	-0.506823420524597	-2.8559889793396	0.233112528920174	0.332451671361923	0.00775305135175586
0.753595352172852	-0.508158266544342	-2.8551287651062	0.233208611607552	0.33239620923996	0.00775675009936094
0.75499039888382	-0.507329285144806	-2.85561656951904	0.23339906334877	0.332418143749237	0.00786306988447905
0.754116594791412	-0.507468461990356	-2.85351991653442	0.233446434140205	0.332304745912552	0.00803734455257654
0.758918046951294	-0.506750464439392	-2.85717868804932	0.233525663614273	0.332237213850021	0.00814705621451139
0.760349452495575	-0.505216300487518	-2.85459733009338	0.233637809753418	0.332238614559174	0.00827192794531584
0.760290324687958	-0.501907229423523	-2.8521466255188	0.233725801110268	0.332273483276367	0.00828043278306723
0.752743661403656	-0.508345782756805	-2.8595335483551	0.233844146132469	0.332210749387741	0.00827708002179861
0.746457874774933	-0.506088733673096	-2.85525274276733	0.233904734253883	0.332253843545914	0.00827651005238295
0.748202383518219	-0.49919119477272	-2.85916018486023	0.233994007110596	0.332159966230392	0.0082519194111228
0.741738855838776	-0.499039351940155	-2.85539841651917	0.234003394842148	0.332242250442505	0.00827582459896803
0.744694471359253	-0.498207002878189	-2.85649871826172	0.234120756387711	0.332163363695145	0.00838752835988998
0.739648580551147	-0.500432550907135	-2.86576867103577	0.234169378876686	0.332173138856888	0.00844750087708235
0.741218090057373	-0.50005304813385	-2.85233306884766	0.234274819493294	0.332141011953354	0.00851316098123789
0.742430090904236	-0.501661598682404	-2.86074876785278	0.234266757965088	0.332087635993958	0.008619693107903
0.744430780410767	-0.499249249696732	-2.86123275756836	0.234379604458809	0.332159966230392	0.00869838614016771
0.740213513374329	-0.501361489295959	-2.85518550872803	0.2344870865345	0.332042753696442	0.00875719543546438
0.742001712322235	-0.499480485916138	-2.85989761352539	0.234494060277939	0.332021325826645	0.00880728010088205
0.7441366314888	-0.500755131244659	-2.86387515068054	0.234590962529182	0.332002103328705	0.00895177479833364
0.742860913276672	-0.497341483831406	-2.86011695861816	0.234586656093597	0.331994444131851	0.00908164121210575
0.741802394390106	-0.499685555696487	-2.8622043132782	0.234647482633591	0.332034170627594	0.00911307707428932
0.738061606884003	-0.495550781488419	-2.86550188064575	0.234691619873047	0.331977516412735	0.00926977209746838
0.73814058303833	-0.495780348777771	-2.86502885818481	0.234740242362022	0.331897050142288	0.00934871565550566
0.738245010375977	-0.49572828412056	-2.86168098449707	0.234747305512428	0.331898093223572	0.0094650611281395
0.736434876918793	-0.490785598754883	-2.8601713180542	0.234863430261612	0.332013934850693	0.00958696473389864
0.732772290706635	-0.490869760513306	-2.86446261405945	0.234993577003479	0.331955909729004	0.00963290221989155
0.730078101158142	-0.48932072520256	-2.86158776283264	0.234938964247704	0.332006216049194	0.0096545098349452
0.733798861503601	-0.487656027078629	-2.86243534088135	0.235034883022308	0.331966400146484	0.00962746795266867
0.731758117675781	-0.490307003259659	-2.86088061332703	0.235086306929588	0.332005679607391	0.00981194712221622
0.728997707366943	-0.48723977804184	-2.86451077461243	0.235185980796814	0.33202651143074	0.00972570385783911
0.731059014797211	-0.492329806089401	-2.85990071296692	0.235214978456497	0.332092612981796	0.00978064257651567
0.729171395301819	-0.48913761973381	-2.86114144325256	0.235230177640915	0.3321513235569	0.00984142534434795
0.733169257640839	-0.489501953125	-2.86553597450256	0.235324069857597	0.332154095172882	0.00985130667686462
0.730692386627197	-0.487889975309372	-2.87135076522827	0.235433802008629	0.332296580076218	0.00987059529870749
0.724950015544891	-0.487287551164627	-2.8656051158905	0.235515952110291	0.3322694003582	0.00985128898173571
0.717760622501373	-0.484558284282684	-2.86667108535767	0.23557049036026	0.332305878400803	0.00984682701528072
0.719086527824402	-0.479499101638794	-2.86893010139465	0.235612884163857	0.332306623458862	0.00986510701477528
0.706206381320953	-0.471734255552292	-2.86696648597717	0.235646948218346	0.332294583320618	0.00954600237309933
0.698500454425812	-0.472783267498016	-2.87154006958008	0.235833734273911	0.332246452569962	0.00900477450340986
0.697289824485779	-0.480195105075836	-2.87063908576965	0.235942885279655	0.332237631082535	0.00848746113479137
0.703592658042908	-0.48246768116951	-2.87169575691223	0.236024186015129	0.332164108753204	0.00826084893196821
0.711184442043304	-0.48761460185051	-2.86633634567261	0.236060455441475	0.33222696185112	0.00846822559833527
0.720083177089691	-0.486318379640579	-2.86352300643921	0.236072197556496	0.332291692495346	0.00894891656935215
0.725446820259094	-0.487780392169952	-2.86891055107117	0.236138701438904	0.332303702831268	0.00951310992240906
0.725457310676575	-0.478963285684586	-2.86597180366516	0.235979571938515	0.332304358482361	0.0099946241825819
0.7279092669487	-0.476004093885422	-2.86903929710388	0.236065402626991	0.332422703504562	0.0102176452055573
0.725475370883942	-0.471766114234924	-2.86704158782959	0.235977351665497	0.332513719797134	0.0104048438370228
0.725823938846588	-0.469284474849701	-2.86845088005066	0.236075446009636	0.332603245973587	0.0103983152657747
0.722637176513672	-0.472863465547562	-2.87740540504456	0.236046686768532	0.332740664482117	0.0102978562936187
0.725225567817688	-0.478061586618423	-2.8761088848114	0.236122772097588	0.332743436098099	0.010145029053092
0.721096515655518	-0.478791832923889	-2.86161136627197	0.236088842153549	0.332779109477997	0.0100201601162553
0.727263689041138	-0.479797869920731	-2.87377214431763	0.236021608114243	0.332807958126068	0.00987972877919674
0.724430680274963	-0.484107911586761	-2.87187385559082	0.236093133687973	0.332846879959106	0.0098099447786808
0.722831308841705	-0.48097562789917	-2.87598299980164	0.236119478940964	0.332806080579758	0.00965363439172506
0.729451060295105	-0.483565747737885	-2.87130904197693	0.236034765839577	0.332807451486588	0.00960516650229692
0.724149584770203	-0.487833052873611	-2.87667202949524	0.23596416413784	0.332929641008377	0.00958062894642353
0.730042099952698	-0.48742812871933	-2.87223339080811	0.235925287008286	0.332766681909561	0.00960558000952005
0.727665543556213	-0.490157514810562	-2.87332630157471	0.235882937908173	0.332812279462814	0.00948687177151442
0.732624351978302	-0.491416454315186	-2.86947345733643	0.235823109745979	0.332665473222733	0.00950655061751604
0.733919322490692	-0.490672588348389	-2.86670303344727	0.235789954662323	0.332655310630798	0.00950131192803383
0.734965801239014	-0.494137436151505	-2.87035417556763	0.235777229070663	0.332551389932632	0.00945822894573212
0.73285049200058	-0.492345243692398	-2.86499619483948	0.23569630086422	0.33253002166748	0.00941536948084831
0.737906634807587	-0.494052350521088	-2.859938621521	0.235643401741982	0.332292765378952	0.00938313826918602
0.735946953296661	-0.497446924448013	-2.862961769104	0.235512956976891	0.332291454076767	0.00937387347221375
0.733254611492157	-0.495124012231827	-2.86574721336365	0.235450357198715	0.33216455578804	0.0091785155236721
0.735023736953735	-0.496561676263809	-2.85476422309875	0.235412672162056	0.331988781690598	0.0092347813770175
0.736920893192291	-0.491879165172577	-2.86639022827148	0.235343500971794	0.331922948360443	0.00922471191734076
0.738859355449677	-0.49675190448761	-2.8645384311676	0.235344007611275	0.331769049167633	0.00914183724671602
0.734154462814331	-0.49727475643158	-2.85750508308411	0.235213100910187	0.331651538610458	0.0091590816155076
0.743544161319733	-0.501154124736786	-2.85312271118164	0.235170245170593	0.331472426652908	0.00911702774465084
0.737993121147156	-0.50152713060379	-2.85639953613281	0.235159695148468	0.331383734941483	0.00917176343500614
0.745897710323334	-0.502154588699341	-2.85280776023865	0.235057860612869	0.331380516290665	0.00914551690220833
0.740870237350464	-0.506764769554138	-2.85320281982422	0.235053792595863	0.331247687339783	0.00906753446906805
0.74235326051712	-0.507747828960419	-2.8571720123291	0.23499970138073	0.331203252077103	0.00911713670939207
0.743886411190033	-0.50575053691864	-2.85659527778625	0.234937861561775	0.331028789281845	0.00909253302961588
0.745134711265564	-0.50692480802536	-2.85110068321228	0.234978958964348	0.331075310707092	0.00905599351972342
0.744645118713379	-0.508402645587921	-2.85218620300293	0.235027074813843	0.330948263406754	0.00906938966363668
0.741939842700958	-0.508424699306488	-2.85080122947693	0.234930530190468	0.330945074558258	0.00905466638505459
0.744079411029816	-0.507245898246765	-2.8463339805603	0.234920680522919	0.330948859453201	0.00906649883836508
0.742503762245178	-0.508873879909515	-2.85016107559204	0.234973892569542	0.330925524234772	0.00908450316637754
0.734659433364868	-0.508468866348267	-2.85000157356262	0.23489086329937	0.330967217683792	0.00906891655176878
0.742594182491302	-0.506976366043091	-2.84947061538696	0.235020890831947	0.330856710672379	0.00902378745377064
0.737171351909637	-0.505932748317719	-2.84773898124695	0.23496513068676	0.330923944711685	0.00911697186529636
0.738153457641602	-0.505838513374329	-2.85079598426819	0.235109224915504	0.330896586179733	0.00918211322277784
0.732304990291595	-0.509065091609955	-2.85091662406921	0.235087782144547	0.33091214299202	0.00913021340966225
0.729755640029907	-0.502929508686066	-2.84651637077332	0.235082432627678	0.331063359975815	0.00925933383405209
0.728993356227875	-0.505147993564606	-2.85767531394959	0.235272616147995	0.331057161092758	0.00932450871914625
0.727825045585632	-0.503706574440002	-2.85095310211182	0.23523473739624	0.331150591373444	0.00936421751976013
0.728613138198853	-0.502930581569672	-2.85278415679932	0.235410049557686	0.331107705831528	0.00941585656255484
0.726480424404144	-0.502716541290283	-2.85918402671814	0.235412672162056	0.331199318170547	0.00956886447966099
0.724730253219604	-0.501358985900879	-2.85230922698975	0.235515743494034	0.331216663122177	0.00965807214379311
0.721579372882843	-0.49890473484993	-2.85206174850464	0.235680013895035	0.331328362226486	0.00978076178580523
0.717818439006805	-0.498585283756256	-2.85862040519714	0.235702604055405	0.331412076950073	0.00997676141560078
0.724618434906006	-0.495075792074203	-2.85967183113098	0.235877737402916	0.331415563821793	0.0100653599947691
0.714632987976074	-0.49434432387352	-2.85676693916321	0.235935911536217	0.331485033035278	0.0102644935250282
0.7146275639534	-0.492356956005096	-2.86891913414001	0.236084550619125	0.331573098897934	0.0104154981672764
0.714596152305603	-0.490619093179703	-2.85607004165649	0.236160680651665	0.331666082143784	0.0104873701930046
0.710832715034485	-0.486937403678894	-2.86322641372681	0.236314550042152	0.331737965345383	0.010687162168324
0.715172410011292	-0.488391101360321	-2.86710572242737	0.23648576438427	0.331695228815079	0.0108161913231015
0.709782123565674	-0.487446516752243	-2.85789823532104	0.236472398042679	0.331733345985413	0.0109319454059005
0.709195256233215	-0.485169947147369	-2.86832475662231	0.236726060509682	0.331941366195679	0.0111464746296406
0.706789970397949	-0.482545673847198	-2.86707520484924	0.236894845962524	0.331910818815231	0.0112497257068753
0.710114598274231	-0.48013973236084	-2.86856245994568	0.236915439367294	0.33200591802597	0.0113289607688785
0.706301271915436	-0.477715253829956	-2.87020802497864	0.237135618925095	0.332058489322662	0.0115171698853374
0.704913556575775	-0.478934049606323	-2.86836123466492	0.237178966403008	0.332070350646973	0.0116198128089309
0.702012956142426	-0.477880448102951	-2.86618280410767	0.237250626087189	0.33218789100647	0.0118357548490167
0.707745552062988	-0.474369764328003	-2.87322211265564	0.237559869885445	0.332203149795532	0.0118339601904154
0.699954271316528	-0.470872402191162	-2.86693167686462	0.237573683261871	0.332325577735901	0.0120284464210272
0.702057838439941	-0.47238090634346	-2.8709704875946	0.237741693854332	0.332398325204849	0.0121559631079435
0.700815498828888	-0.46691632270813	-2.87555122375488	0.237840443849564	0.332442075014114	0.0123803736642003
0.704276442527771	-0.466136038303375	-2.86855244636536	0.23798930644989	0.332523971796036	0.0124708088114858
0.699621558189392	-0.466621965169907	-2.87963652610779	0.238046795129776	0.332558482885361	0.0124797848984599
0.698109865188599	-0.46423003077507	-2.87474465370178	0.23810051381588	0.332664549350739	0.0126654803752899
0.698083758354187	-0.463786602020264	-2.87495064735413	0.23823781311512	0.332666397094727	0.0127718532457948
0.698868453502655	-0.460444241762161	-2.8797242641449	0.238266915082932	0.332811266183853	0.0127741098403931
0.694797992706299	-0.45992723107338	-2.87083530426025	0.238363519310951	0.33283719420433	0.0128912134096026
0.69502717256546	-0.458571434020996	-2.88128542900085	0.238437667489052	0.332964569330215	0.0129721164703369
0.696329891681671	-0.455221444368362	-2.88914060592651	0.238556653261185	0.332918494939804	0.0129994312301278
0.695571064949036	-0.452098876237869	-2.8753068447113	0.238634213805199	0.333007782697678	0.0130175622180104
0.693290889263153	-0.456108510494232	-2.88362431526184	0.238609403371811	0.33320876955986	0.0130810681730509
0.69192510843277	-0.453368484973907	-2.88915061950684	0.238734856247902	0.333185434341431	0.013053665868938
0.692202270030975	-0.451781064271927	-2.88469934463501	0.238690912723541	0.33322075009346	0.0130097242072225
0.694904863834381	-0.451219141483307	-2.88295555114746	0.238783150911331	0.333306223154068	0.0129525177180767
0.694368958473206	-0.452970445156097	-2.88709497451782	0.2387605458498	0.333363652229309	0.0128389047458768
0.698043286800385	-0.453412681818008	-2.88730144500732	0.238923564553261	0.333416163921356	0.0128132067620754
0.696046471595764	-0.453395754098892	-2.88700938224792	0.238921135663986	0.333492517471313	0.0128407524898648
0.698234975337982	-0.454957515001297	-2.88420081138611	0.238969787955284	0.333502024412155	0.0128960199654102
0.698041558265686	-0.451714426279068	-2.89200353622437	0.238922744989395	0.333692312240601	0.0129702631384134
0.699895739555359	-0.450994729995728	-2.89261698722839	0.238937556743622	0.333797067403793	0.0130197089165449
0.698987722396851	-0.447052150964737	-2.88369393348694	0.238943725824356	0.333838403224945	0.0130112320184708
0.695485413074493	-0.451175391674042	-2.89192605018616	0.238942578434944	0.334040611982346	0.012974631972611
0.696195781230927	-0.447825968265533	-2.88916802406311	0.238929852843285	0.334075659513474	0.0129965450614691
0.693821549415588	-0.442676573991776	-2.88694643974304	0.238915383815765	0.334133923053741	0.0129197193309665
0.695263564586639	-0.445388317108154	-2.88630557060242	0.238929867744446	0.33418732881546	0.0128987273201346
0.690912425518036	-0.445849239826202	-2.89282536506653	0.238809406757355	0.334285914897919	0.012836592271924
0.695979237556458	-0.445936501026154	-2.88342523574829	0.238826557993889	0.334332197904587	0.012714278884232
0.693699300289154	-0.445871144533157	-2.88705158233643	0.238720595836639	0.33434846997261	0.012625714763999
0.693016231060028	-0.442766785621643	-2.88955116271973	0.238708764314651	0.334478229284287	0.0125165311619639
0.690887868404388	-0.446138590574265	-2.88891053199768	0.238556891679764	0.334507822990417	0.0125069180503488
0.691659033298492	-0.443800896406174	-2.89055681228638	0.238486215472221	0.334501683712006	0.0123823070898652
0.692519068717957	-0.442066103219986	-2.88843059539795	0.238357499241829	0.334511250257492	0.0123167186975479
0.690668880939484	-0.443677455186844	-2.88724088668823	0.238267779350281	0.334438800811768	0.0123180923983455
0.688153564929962	-0.439345687627792	-2.88245463371277	0.238097861409187	0.334360241889954	0.0123097421601415
0.691857874393463	-0.438853085041046	-2.88975262641907	0.237933903932571	0.334345728158951	0.0122278165072203
0.689872682094574	-0.436288744211197	-2.88306713104248	0.237847909331322	0.334360957145691	0.0122244590893388
0.687371969223022	-0.435915917158127	-2.88081312179565	0.237626075744629	0.334219932556152	0.0121604884043336
0.692873895168304	-0.432403057813644	-2.88294005393982	0.237536743283272	0.334180027246475	0.0122256902977824
0.690565705299377	-0.433617830276489	-2.87307929992676	0.237186878919601	0.334049224853516	0.0121482890099287
0.690032005310059	-0.433383166790009	-2.87389802932739	0.23712757229805	0.334025859832764	0.0121376095339656
0.687671303749084	-0.431834369897842	-2.8787682056427	0.23686720430851	0.333885550498962	0.0121862990781665
0.693586647510529	-0.429314166307449	-2.87449312210083	0.236621648073196	0.333870857954025	0.0121169313788414
0.688066184520721	-0.428944826126099	-2.86908054351807	0.23653219640255	0.333748996257782	0.0120691293850541
0.690502941608429	-0.427457988262177	-2.87387633323669	0.236228838562965	0.333634704351425	0.0120262475684285
0.689013004302979	-0.427578747272491	-2.86945867538452	0.236127987504005	0.333533823490143	0.0118922721594572
0.688744187355042	-0.425337016582489	-2.86592698097229	0.235826596617699	0.333418488502502	0.0118177700787783
0.691046714782715	-0.42744967341423	-2.8614387512207	0.235625207424164	0.333261996507645	0.0116941602900624
0.688459098339081	-0.428277999162674	-2.86487174034119	0.235368683934212	0.333242774009705	0.0116440504789352
0.688450694084167	-0.427649557590485	-2.86542868614197	0.235277608036995	0.33311939239502	0.0115054957568645
0.688880205154419	-0.42763152718544	-2.85992431640625	0.234978124499321	0.332978099584579	0.0112801231443882
0.693657875061035	-0.427132993936539	-2.85430026054382	0.234700694680214	0.33295476436615	0.0112012336030602
0.690589785575867	-0.42759895324707	-2.859459400177	0.234569370746613	0.332739025354385	0.0110828541219234
0.694462180137634	-0.426903128623962	-2.86002683639526	0.234309300780296	0.332670569419861	0.0110259605571628
0.690430641174316	-0.430667817592621	-2.85209679603577	0.234159111976624	0.332549661397934	0.0108536332845688
0.691605806350708	-0.42881366610527	-2.85886120796204	0.233900040388107	0.332545459270477	0.0107819279655814
0.694198250770569	-0.430919200181961	-2.85385012626648	0.23374505341053	0.33238622546196	0.0107688931748271
0.694301843643188	-0.426628410816193	-2.85041928291321	0.233524665236473	0.332292944192886	0.0106990449130535
0.697959542274475	-0.427579522132874	-2.84135150909424	0.233414262533188	0.332133054733276	0.0105687445029616
0.695872664451599	-0.428642392158508	-2.84596395492554	0.233168795704842	0.332143545150757	0.0106083629652858
0.698560833930969	-0.428952008485794	-2.85126423835754	0.233078196644783	0.332066535949707	0.0106200454756618
0.699234902858734	-0.429581671953201	-2.84679222106934	0.232943922281265	0.331902712583542	0.0105344913899899
0.703010201454163	-0.42626291513443	-2.8395938873291	0.232740685343742	0.331939488649368	0.0105882966890931
0.700031340122223	-0.429755479097366	-2.84699583053589	0.232711210846901	0.331880360841751	0.0105630178004503
0.701842129230499	-0.430808782577515	-2.84807109832764	0.232528239488602	0.331865131855011	0.0106117948889732
0.701279401779175	-0.430895686149597	-2.84268832206726	0.232488721609116	0.331808298826218	0.0106115750968456
0.705389201641083	-0.426743894815445	-2.84297108650208	0.232368871569633	0.331822425127029	0.0105766607448459
0.703916430473328	-0.427686750888824	-2.83982467651367	0.232361808419228	0.331830561161041	0.0106622064486146
0.70384556055069	-0.427517771720886	-2.84352588653564	0.232235133647919	0.33181419968605	0.0106979310512543
0.70824009180069	-0.426243603229523	-2.84831690788269	0.23224675655365	0.331761419773102	0.010714516043663
0.703704118728638	-0.426139950752258	-2.84667658805847	0.232263371348381	0.331966906785965	0.0107597252354026
0.707712709903717	-0.426194101572037	-2.84269785881042	0.232307389378548	0.331913262605667	0.0107726501300931
0.702147245407104	-0.427142053842545	-2.84609365463257	0.232326060533524	0.332031905651093	0.0108850561082363
0.707816660404205	-0.424113392829895	-2.84997820854187	0.232410684227943	0.332078099250793	0.0110167553648353
0.706078588962555	-0.424628525972366	-2.8473596572876	0.232416987419128	0.332186996936798	0.0110181234776974
0.707602560520172	-0.424638092517853	-2.85654020309448	0.232501789927483	0.33225429058075	0.0110990423709154
0.702968060970306	-0.425439715385437	-2.85495090484619	0.232525572180748	0.332580178976059	0.0112494677305222
0.700834929943085	-0.423956125974655	-2.85840940475464	0.232669472694397	0.332562237977982	0.0113200526684523
0.70044219493866	-0.419332802295685	-2.86612367630005	0.232816770672798	0.332709670066834	0.0114502403885126
0.699947535991669	-0.41876420378685	-2.85669565200806	0.232953891158104	0.332817941904068	0.0115421721711755
0.699589610099792	-0.420282930135727	-2.85977959632874	0.233107253909111	0.332980453968048	0.0116973835974932
0.695238292217255	-0.419257700443268	-2.86753344535828	0.233212396502495	0.333134263753891	0.0118441702798009
0.697585642337799	-0.417679369449615	-2.86778974533081	0.233409404754639	0.333205103874207	0.0119829159229994
0.694100439548492	-0.4134601354599	-2.86464905738831	0.233510181307793	0.333370089530945	0.0121640525758266
0.697271823883057	-0.412716567516327	-2.86929678916931	0.233775660395622	0.333520025014877	0.012417639605701
0.69340318441391	-0.415803521871567	-2.87659215927124	0.233968749642372	0.333599537611008	0.0126057220622897
0.693566143512726	-0.412870585918427	-2.86574769020081	0.23412236571312	0.333732545375824	0.0128530561923981
0.692341387271881	-0.406697779893875	-2.87026357650757	0.234370976686478	0.333810389041901	0.0130658438429236
0.693280279636383	-0.40846174955368	-2.87898588180542	0.234486773610115	0.333947420120239	0.0133214704692364
0.693668723106384	-0.407564133405685	-2.87204599380493	0.234740361571312	0.333920300006866	0.0135910920798779
0.694255828857422	-0.406340956687927	-2.87898230552673	0.234890818595886	0.334026545286179	0.013801327906549
0.693687438964844	-0.408572793006897	-2.88112664222717	0.235117465257645	0.334170907735825	0.0140649573877454
0.693282663822174	-0.406257301568985	-2.87882661819458	0.23525957763195	0.3342225253582	0.0143104875460267
0.700174808502197	-0.402679622173309	-2.88187432289124	0.235594049096107	0.334222286939621	0.0144536411389709
0.695176243782043	-0.404291868209839	-2.88272547721863	0.235701560974121	0.334352672100067	0.014775974676013
0.699012458324432	-0.40459531545639	-2.89027786254883	0.235942408442497	0.334448784589767	0.014913753606379
0.70054429769516	-0.403421252965927	-2.8790078163147	0.236205250024796	0.334428519010544	0.0150752775371075
0.697321832180023	-0.40268748998642	-2.8878321647644	0.236378505825996	0.334618359804153	0.0152696622535586
0.700566589832306	-0.401774942874908	-2.89219784736633	0.236644804477692	0.334686130285263	0.0154221076518297
0.700599551200867	-0.405699819326401	-2.8861722946167	0.236830905079842	0.334730833768845	0.0155159933492541
0.705309927463531	-0.403810918331146	-2.89094638824463	0.237055659294128	0.334866285324097	0.0156757775694132
0.701801300048828	-0.408047258853912	-2.8945939540863	0.237266719341278	0.334946632385254	0.0158727467060089
0.703182816505432	-0.405263364315033	-2.89754843711853	0.237543255090714	0.335062026977539	0.0159621518105268
0.701614081859589	-0.408540040254593	-2.89608287811279	0.237800300121307	0.335155695676804	0.0160348862409592
0.700952410697937	-0.405738651752472	-2.90011882781982	0.237983822822571	0.335281372070313	0.0161982085555792
0.705816566944122	-0.406316637992859	-2.90636849403381	0.238356560468674	0.33536359667778	0.0162809677422047
0.700346529483795	-0.406072199344635	-2.90325689315796	0.238519564270973	0.335406929254532	0.0164223816245794
0.702487230300903	-0.408670604228973	-2.91084885597229	0.23878501355648	0.335479527711868	0.016498452052474
0.702763020992279	-0.404353737831116	-2.91194701194763	0.239043846726418	0.335581094026566	0.0167015269398689
0.697983145713806	-0.407160073518753	-2.91083860397339	0.239238247275352	0.335618197917938	0.0167678873986006
0.705092072486877	-0.403437912464142	-2.90756034851074	0.239476263523102	0.335581511259079	0.0169521253556013
0.704506993293762	-0.406390458345413	-2.90453743934631	0.239635422825813	0.335496664047241	0.0170468762516975
0.704688251018524	-0.406486868858337	-2.90957832336426	0.239867702126503	0.335556238889694	0.0172741152346134
0.705782234668732	-0.40404886007309	-2.90959167480469	0.240083888173103	0.335453897714615	0.0174730774015188
0.707708775997162	-0.404470026493073	-2.90957474708557	0.240295141935349	0.335471481084824	0.0176432188600302
0.707807958126068	-0.400800734758377	-2.91993594169617	0.240576803684235	0.335336983203888	0.0178356971591711
0.701112747192383	-0.399417042732239	-2.92043876647949	0.240786656737328	0.335378497838974	0.0180304013192654
0.70103245973587	-0.396055400371552	-2.91434359550476	0.241053611040115	0.335289299488068	0.0181852392852306
0.69905960559845	-0.395417273044586	-2.91629004478455	0.241410151124001	0.335289806127548	0.0184000823646784
0.692666172981262	-0.394598960876465	-2.92045044898987	0.241613268852234	0.33537283539772	0.0185634884983301
0.694574177265167	-0.390686899423599	-2.91689443588257	0.241909250617027	0.335271745920181	0.018621277064085
0.691823601722717	-0.389075487852097	-2.91268849372864	0.24216103553772	0.335249662399292	0.0187305212020874
0.688125848770142	-0.3882155418396	-2.92221331596375	0.242579385638237	0.335369050502777	0.0188824832439423
0.682379961013794	-0.391811698675156	-2.9222674369812	0.242735877633095	0.335370630025864	0.0188329163938761
0.681335866451263	-0.385515660047531	-2.9184455871582	0.243022948503494	0.33552873134613	0.0188904702663422
0.677295744419098	-0.382506847381592	-2.93403744697571	0.243455424904823	0.335599839687347	0.0188532173633575
0.666515111923218	-0.376065343618393	-2.93085265159607	0.243680164217949	0.335708647966385	0.0187728572636843
0.664393961429596	-0.371663093566895	-2.9278130531311	0.24394528567791	0.335724771022797	0.0186847820878029
0.660242259502411	-0.372198581695557	-2.93410515785217	0.244249358773232	0.335790783166885	0.018760684877634
0.657872319221497	-0.369563519954681	-2.93328785896301	0.244593396782875	0.33591428399086	0.0187883395701647
0.656296253204346	-0.371565967798233	-2.92947626113892	0.244882345199585	0.335959136486053	0.0189024470746517
0.655762195587158	-0.371748387813568	-2.93492698669434	0.245158851146698	0.33608004450798	0.0189854130148888
0.660212099552155	-0.369822800159454	-2.93500208854675	0.245476126670837	0.336028426885605	0.019055750221014
0.655075788497925	-0.372943788766861	-2.93070244789124	0.245710968971252	0.336139321327209	0.0191163122653961
0.658036887645721	-0.372352659702301	-2.93629288673401	0.246091529726982	0.336170077323914	0.0192205626517534
0.65159660577774	-0.368461936712265	-2.94184708595276	0.246326357126236	0.336278438568115	0.0193564761430025
0.653966069221497	-0.366786599159241	-2.94643425941467	0.246615424752235	0.336364686489105	0.0195170938968658
0.651664137840271	-0.36403626203537	-2.94276142120361	0.24689082801342	0.336387366056442	0.0195730924606323
0.653016805648804	-0.362783044576645	-2.94384598731995	0.247144892811775	0.336440593004227	0.0197603162378073
0.648287117481232	-0.36598813533783	-2.94720721244812	0.247456848621368	0.336460471153259	0.0199236627668142
0.645586431026459	-0.360600858926773	-2.95190501213074	0.247684866189957	0.336601376533508	0.0199427101761103
0.647878289222717	-0.36224552989006	-2.94717955589294	0.247910693287849	0.336597084999084	0.0201152395457029
0.645292997360229	-0.356356739997864	-2.95590472221375	0.248237729072571	0.336620450019836	0.0202559810131788
0.640176653862	-0.357996970415115	-2.94416666030884	0.248346865177155	0.336721509695053	0.0203838963061571
0.643728196620941	-0.354737311601639	-2.95784997940063	0.248769178986549	0.336714208126068	0.0204261131584644
0.637090682983398	-0.351255983114243	-2.95461702346802	0.248970553278923	0.336879462003708	0.0205357056111097
0.638976812362671	-0.351497411727905	-2.95496511459351	0.249235033988953	0.336788654327393	0.0206398740410805
0.634237289428711	-0.34847965836525	-2.96278285980225	0.249382749199867	0.33682918548584	0.0208034291863441
0.630791485309601	-0.345789015293121	-2.95656251907349	0.249626591801643	0.336951941251755	0.0207947287708521
0.634401381015778	-0.343189924955368	-2.96186017990112	0.249930083751678	0.336931586265564	0.0209516305476427
0.629040777683258	-0.340466439723969	-2.95870494842529	0.250090271234512	0.337016195058823	0.0209860391914845
0.627876758575439	-0.339998304843903	-2.96005535125732	0.25035884976387	0.337096095085144	0.0210985112935305
0.623559057712555	-0.341540604829788	-2.96436834335327	0.250466853380203	0.337032020092011	0.0212566554546356
0.622608244419098	-0.335323840379715	-2.97038340568542	0.250677496194839	0.337137311697006	0.0212726183235645
0.621194839477539	-0.336979627609253	-2.96100616455078	0.250977754592896	0.337148010730743	0.0214076861739159
0.620818674564362	-0.332829207181931	-2.97220659255981	0.251174777746201	0.337229520082474	0.0215253103524446
0.617420732975006	-0.331955999135971	-2.96928310394287	0.251358479261398	0.337196230888367	0.0215747617185116
0.616650760173798	-0.330371052026749	-2.96317291259766	0.251507252454758	0.337273687124252	0.0216040275990963
0.613279461860657	-0.33319953083992	-2.97296261787415	0.251719176769257	0.337365806102753	0.0217008031904697
0.612473130226135	-0.328333973884583	-2.97395706176758	0.25190532207489	0.33734992146492	0.0217792000621557
0.612233400344849	-0.327376544475555	-2.96805310249329	0.251984477043152	0.337393492460251	0.0219395011663437
0.613980650901794	-0.328778266906738	-2.97318553924561	0.252226829528809	0.337442576885223	0.0220998395234346
0.611566424369812	-0.330304712057114	-2.97586846351624	0.252229571342468	0.337382197380066	0.0221407748758793
0.610829830169678	-0.323327362537384	-2.97272396087646	0.252350300550461	0.337474226951599	0.0222491640597582
0.613327860832214	-0.324075371026993	-2.9796769618988	0.252544462680817	0.337395429611206	0.0223247222602367
0.611023247241974	-0.325822412967682	-2.96859908103943	0.252563893795013	0.337393552064896	0.0224215239286423
0.617997169494629	-0.321866512298584	-2.97534561157227	0.252698928117752	0.33741894364357	0.0225522480905056
0.612394154071808	-0.326199591159821	-2.96874094009399	0.25284007191658	0.337433129549026	0.0226722378283739
0.613826453685761	-0.319756984710693	-2.96918392181396	0.252853631973267	0.337470203638077	0.0227699857205153
0.618895053863525	-0.319188386201859	-2.97494435310364	0.252984404563904	0.337378442287445	0.0229499842971563
0.619598507881165	-0.315889000892639	-2.96873903274536	0.252981394529343	0.337332010269165	0.0230100844055414
0.613808333873749	-0.317375332117081	-2.97419881820679	0.253030627965927	0.337533950805664	0.0231824163347483
0.618984639644623	-0.313851207494736	-2.97349166870117	0.253100842237473	0.337380141019821	0.0232401043176651
0.616196930408478	-0.314972013235092	-2.97073745727539	0.253149181604385	0.337318867444992	0.023386238142848
0.61418491601944	-0.314774751663208	-2.9749641418457	0.253154546022415	0.337311744689941	0.0234126467257738
0.618232607841492	-0.311454594135284	-2.96753811836243	0.253226011991501	0.33733332157135	0.0235000103712082
0.611280083656311	-0.311271816492081	-2.97439408302307	0.253172874450684	0.337318390607834	0.0235543232411146
0.614063918590546	-0.308285146951675	-2.96638131141663	0.253202855587006	0.337331056594849	0.0235524289309978
0.612438917160034	-0.307830333709717	-2.97469568252563	0.253268182277679	0.337267100811005	0.0236185193061829
0.612871944904327	-0.307068467140198	-2.96887421607971	0.253193646669388	0.337162256240845	0.0236337017267942
0.617468178272247	-0.306176751852036	-2.96661877632141	0.253237038850784	0.337050050497055	0.0236651077866554
0.614171922206879	-0.309478670358658	-2.96204376220703	0.253221124410629	0.337085157632828	0.0238019395619631
0.615194141864777	-0.305279761552811	-2.96631646156311	0.25322288274765	0.336941063404083	0.0237301643937826
0.616153299808502	-0.30840590596199	-2.96140718460083	0.253185778856277	0.336804211139679	0.0238523222506046
0.616950213909149	-0.303655534982681	-2.96775531768799	0.253147840499878	0.336839497089386	0.0239528119564056
0.618354141712189	-0.306221753358841	-2.97087025642395	0.253238022327423	0.336668431758881	0.0239229500293732
0.614573895931244	-0.303737848997116	-2.96252346038818	0.253175437450409	0.336582541465759	0.0240583568811417
0.617255628108978	-0.304751604795456	-2.96740865707397	0.253160119056702	0.336549192667007	0.0240961350500584
0.615077078342438	-0.304603934288025	-2.96320939064026	0.253268897533417	0.336504697799683	0.024091886356473
0.615568399429321	-0.303940117359161	-2.96276569366455	0.25322887301445	0.336361825466156	0.0242837704718113
0.616292536258698	-0.303757965564728	-2.95535397529602	0.253301531076431	0.336483895778656	0.0242655128240585
0.617385268211365	-0.301970183849335	-2.96750998497009	0.253462135791779	0.336288511753082	0.0243016872555017
0.617675244808197	-0.304634630680084	-2.96418309211731	0.253334432840347	0.336284160614014	0.0242735650390387
0.615586698055267	-0.305010229349136	-2.96926665306091	0.253553360700607	0.336366176605225	0.0244246609508991
0.617848098278046	-0.301951020956039	-2.964763879776	0.253691881895065	0.336252480745316	0.0244415979832411
0.617227733135223	-0.304677039384842	-2.9575662612915	0.253704190254211	0.33635538816452	0.0245000179857016
0.618257105350494	-0.302100837230682	-2.97043633460999	0.253898859024048	0.336232006549835	0.0245004519820213
0.618766605854034	-0.304785966873169	-2.95742654800415	0.254146039485931	0.336303502321243	0.0245961770415306
0.618120789527893	-0.301803827285767	-2.97455024719238	0.254206031560898	0.336314648389816	0.024663919582963
0.616843461990356	-0.299753278493881	-2.96531391143799	0.254366278648376	0.336388468742371	0.0246360693126917
0.613387286663055	-0.299100250005722	-2.9669303894043	0.254584491252899	0.336458563804626	0.0246520321816206
0.608194708824158	-0.298220902681351	-2.97059512138367	0.25482302904129	0.336594939231873	0.0247279461473227
0.61360365152359	-0.297932207584381	-2.96694397926331	0.255139231681824	0.336540877819061	0.0246872827410698
0.608095765113831	-0.303753644227982	-2.97910118103027	0.255241125822067	0.336674302816391	0.0247954782098532
0.61089164018631	-0.302292197942734	-2.97768592834473	0.255584448575974	0.336787909269333	0.0246583428233862
0.611582398414612	-0.302468299865723	-2.97809958457947	0.255946427583694	0.336816072463989	0.0247482117265463
0.608630359172821	-0.308007657527924	-2.97522377967834	0.256200045347214	0.336917191743851	0.0247017350047827
0.606569051742554	-0.306189149618149	-2.98143219947815	0.256545633077621	0.337060272693634	0.0247470680624247
0.602520525455475	-0.306256741285324	-2.98395729064941	0.256911784410477	0.337138146162033	0.0246343538165092
0.594504058361053	-0.307293385267258	-2.97331309318542	0.257092237472534	0.337161004543304	0.0246083699166775
0.587531805038452	-0.302542358636856	-2.98879933357239	0.257532715797424	0.337276250123978	0.0246477406471968
0.585291922092438	-0.300380021333694	-2.97468709945679	0.257857441902161	0.337052494287491	0.0245613250881433
0.581045091152191	-0.30197948217392	-2.98183369636536	0.258183091878891	0.337127089500427	0.0246345940977335
0.583433270454407	-0.302885174751282	-2.99038481712341	0.258445799350739	0.337117791175842	0.0246645547449589
0.589542090892792	-0.303456753492355	-2.99965143203735	0.258779495954514	0.337049514055252	0.0247390810400248
0.579599261283875	-0.303936272859573	-2.9931218624115	0.259089112281799	0.337089508771896	0.0247475616633892
0.576144695281982	-0.304514169692993	-2.99457812309265	0.259335577487946	0.337093323469162	0.024903180077672
0.583453595638275	-0.302626520395279	-2.99277496337891	0.25979933142662	0.336918890476227	0.0250854548066854
0.585065960884094	-0.302758038043976	-2.99088621139526	0.260146975517273	0.33691468834877	0.0253092627972364
0.592565476894379	-0.305126845836639	-2.99787616729736	0.260435938835144	0.33697772026062	0.0254331864416599
0.598339378833771	-0.30341836810112	-2.99123334884644	0.260882169008255	0.336954712867737	0.025497118011117
0.592712461948395	-0.30700296163559	-3.00246548652649	0.261135160923004	0.336906582117081	0.0256517045199871
0.59913170337677	-0.303495109081268	-2.9882128238678	0.261535227298737	0.337031841278076	0.0257910620421171
0.603818893432617	-0.308690458536148	-3.00165605545044	0.261987686157227	0.33703401684761	0.0259381290525198
0.609819173812866	-0.31188303232193	-2.99413776397705	0.262222915887833	0.33712899684906	0.0259597972035408
0.610287249088287	-0.313037216663361	-3.00723099708557	0.262658059597015	0.337278217077255	0.0260216742753983
0.617011368274689	-0.31323578953743	-3.00434136390686	0.263007164001465	0.337225139141083	0.0259153340011835
0.609360337257385	-0.31457456946373	-3.00376510620117	0.263379663228989	0.337389647960663	0.0258199907839298
0.618665456771851	-0.313493698835373	-3.00448822975159	0.263335525989532	0.337405800819397	0.0258406810462475
0.621317982673645	-0.313541650772095	-3.00719332695007	0.263679444789886	0.337431192398071	0.0259900130331516
0.627238690853119	-0.321288049221039	-3.00098943710327	0.263932526111603	0.337472528219223	0.0259446557611227
0.633794963359833	-0.323301643133163	-3.01110291481018	0.264244735240936	0.337530225515366	0.0259767677634954
0.641904592514038	-0.330987215042114	-3.01903247833252	0.264752745628357	0.337543427944183	0.0257817972451448
0.640504837036133	-0.336032658815384	-3.00427508354187	0.264968752861023	0.337539374828339	0.025669002905488
0.646985113620758	-0.337972193956375	-3.01668977737427	0.265358626842499	0.337653905153275	0.0254481043666601
0.644765436649323	-0.344580858945847	-3.0098352432251	0.265804409980774	0.337496012449265	0.0251538902521133
0.640899538993835	-0.3508520424366	-3.02095985412598	0.265995681285858	0.337483018636703	0.024815883487463
0.642472088336945	-0.348967313766479	-3.010817527771	0.266160726547241	0.337461709976196	0.024361327290535
0.643019080162048	-0.352782964706421	-3.02106070518494	0.26655375957489	0.337339699268341	0.0241115856915712
0.641248881816864	-0.353298127651215	-3.02301383018494	0.266835242509842	0.337333381175995	0.0240852646529675
0.641021728515625	-0.361292481422424	-3.01876735687256	0.267188280820847	0.337250560522079	0.0240268092602491
0.644778251647949	-0.362898737192154	-3.02013444900513	0.267694026231766	0.337109208106995	0.0240063816308975
0.647052228450775	-0.374790221452713	-3.01552629470825	0.267866045236588	0.337002128362656	0.0239191595464945
0.652589321136475	-0.37353789806366	-3.01463675498962	0.268241584300995	0.336965054273605	0.0237760189920664
0.655016660690308	-0.380927473306656	-3.01632213592529	0.268627464771271	0.336813420057297	0.0236645080149174
0.657123267650604	-0.387474745512009	-3.00978302955627	0.269008427858353	0.336767166852951	0.0236184746026993
0.657340347766876	-0.383601754903793	-3.01987481117249	0.269356280565262	0.336667746305466	0.0235583670437336
0.655792236328125	-0.387096136808395	-3.01117444038391	0.269605964422226	0.336584061384201	0.0234486404806376
0.648574709892273	-0.391299784183502	-3.01846647262573	0.270008683204651	0.336384803056717	0.0234293770045042
0.642638742923737	-0.386928528547287	-3.00895309448242	0.270292788743973	0.336146235466003	0.0233923885971308
0.651505351066589	-0.394388109445572	-3.00643014907837	0.270487040281296	0.33592876791954	0.0233444161713123
0.657045423984528	-0.398182958364487	-3.01064491271973	0.270864337682724	0.335656464099884	0.0231902692466974
0.659066498279572	-0.402039527893066	-3.01494383811951	0.271078765392303	0.335417598485947	0.0231542214751244
0.662494361400604	-0.4046371281147	-3.01472163200378	0.271345734596252	0.33526211977005	0.022855119779706
0.661942720413208	-0.409685462713242	-3.01602530479431	0.271563291549683	0.334935039281845	0.0226182211190462
0.662799596786499	-0.413872689008713	-3.00548982620239	0.271431028842926	0.334608972072601	0.0223958566784859
0.668480515480042	-0.400732547044754	-3.00819969177246	0.271845281124115	0.334466218948364	0.0223222803324461
0.66940051317215	-0.404728591442108	-3.00564241409302	0.271987944841385	0.334108740091324	0.0224190354347229
0.675361096858978	-0.412239640951157	-3.00119638442993	0.271845936775208	0.333815515041351	0.0224576275795698
0.675942361354828	-0.406278192996979	-3.00639581680298	0.272172451019287	0.33367395401001	0.0220585614442825
0.677398860454559	-0.40942719578743	-3.00083613395691	0.272249102592468	0.333409518003464	0.0217781662940979
0.672886729240417	-0.407970398664474	-2.99122309684753	0.27232638001442	0.333021908998489	0.0218464639037848
0.688627779483795	-0.41582715511322	-2.99882411956787	0.27231103181839	0.332860231399536	0.0218313448131084
0.694902896881104	-0.428205251693726	-2.99521422386169	0.272400081157684	0.332729041576386	0.020932650193572
[truncated: 16,105 more rows]
