# Supplementary material for: Identification of Haptic Based Guiding Using Hard Reins
Source: PLoS One. 2015 Jul 22;10(7):e0132020. doi: 10.1371/journal.pone.0132020 (PMC4511788; doi:10.1371/journal.pone.0132020)
Supplement: S6 File — (ZIP) [file pone.0132020.s006.zip › Exp2_ForceData2/Subject7/path3/T10.csv]

Force X (N)	Force Y (N)	Force Z (N)	Torque X (N-m)	Torque Y (N-m)	Torque Z (N-m)	Frequency = 10000	Averaging Level = 16	F/T Serial Number = FT11772	Time Started = 19/12/2012 13:22:20
2.05047202110291	-1.41427552700043	-3.26834058761597	0.0883913785219193	0.428129851818085	-0.0121464598923922
2.04741454124451	-1.41124975681305	-3.26882529258728	0.0883998870849609	0.428138077259064	-0.0121803563088179
2.051602602005	-1.41409122943878	-3.26881170272827	0.0883495509624481	0.428047299385071	-0.0121842864900827
2.05494570732117	-1.41440522670746	-3.2638463973999	0.0883132889866829	0.428007125854492	-0.0121336281299591
2.06034827232361	-1.41569709777832	-3.27120351791382	0.0884685963392258	0.427929162979126	-0.0122117903083563
2.06252408027649	-1.42068779468536	-3.26596188545227	0.08846615254879	0.427781462669373	-0.0121529623866081
2.06344485282898	-1.42440974712372	-3.26327419281006	0.0883996561169624	0.427782952785492	-0.0121448766440153
2.06345820426941	-1.4219743013382	-3.26248741149902	0.0882972106337547	0.427828729152679	-0.0120718013495207
2.06480932235718	-1.42302811145782	-3.26589322090149	0.0883772224187851	0.427771478891373	-0.0119946086779237
2.07145810127258	-1.4238715171814	-3.26393246650696	0.0884192734956741	0.427613347768784	-0.0120229879394174
2.07331037521362	-1.42633354663849	-3.26804089546204	0.0882744044065475	0.427577435970306	-0.011995050124824
2.0779128074646	-1.42861235141754	-3.26912260055542	0.0883666574954987	0.427624464035034	-0.0119292847812176
2.07770347595215	-1.42782020568848	-3.26540446281433	0.088420644402504	0.427477270364761	-0.0119706057012081
2.08214473724365	-1.42992115020752	-3.26195335388184	0.0883310437202454	0.427434533834457	-0.011983398348093
2.08529019355774	-1.43478298187256	-3.26842594146729	0.0882231593132019	0.427537649869919	-0.0119764925912023
2.09002423286438	-1.43816912174225	-3.26435685157776	0.0884103998541832	0.427435249090195	-0.0119973104447126
2.08943724632263	-1.43574786186218	-3.25815463066101	0.0883787274360657	0.427354395389557	-0.0119841452687979
2.08868598937988	-1.43994915485382	-3.26054739952087	0.0883112549781799	0.42728254199028	-0.0119453733786941
2.09309911727905	-1.43729043006897	-3.25856685638428	0.0883074551820755	0.427362769842148	-0.0120005439966917
2.09806084632874	-1.44463789463043	-3.26561689376831	0.0882768779993057	0.427375495433807	-0.0120632154867053
2.09407782554626	-1.44272649288177	-3.26344513893127	0.0884300693869591	0.427382379770279	-0.0119498986750841
2.09567737579346	-1.44358384609222	-3.26508641242981	0.0883518382906914	0.427351146936417	-0.0119358198717237
2.10111689567566	-1.44623875617981	-3.26242899894714	0.0883553400635719	0.427382558584213	-0.0120173757895827
2.10690855979919	-1.44782149791718	-3.26998400688171	0.0883831381797791	0.427465319633484	-0.0120222130790353
2.10720276832581	-1.45432674884796	-3.26346731185913	0.0883908718824387	0.427368938922882	-0.0120107745751739
2.1068012714386	-1.45084500312805	-3.26700472831726	0.0884492769837379	0.427420288324356	-0.0120239555835724
2.11109757423401	-1.44853866100311	-3.26442122459412	0.0884683802723885	0.427437663078308	-0.0120919095352292
2.12041640281677	-1.45287680625916	-3.26676368713379	0.0884777903556824	0.427391737699509	-0.0120288105681539
2.1207115650177	-1.45661914348602	-3.26295161247253	0.0884965062141418	0.427372395992279	-0.0120923053473234
2.12126803398132	-1.45925426483154	-3.26916909217834	0.0883937329053879	0.427399039268494	-0.0120381657034159
2.11569118499756	-1.45477688312531	-3.26589727401733	0.0884301215410233	0.427426218986511	-0.0119668524712324
2.12459588050842	-1.45713186264038	-3.26131248474121	0.0885072723031044	0.427479147911072	-0.0119524812325835
2.12863969802856	-1.45675015449524	-3.25974750518799	0.0884901359677315	0.427433699369431	-0.0118553629145026
2.12515687942505	-1.46007978916168	-3.26896595954895	0.0885018184781075	0.427425295114517	-0.0117742577567697
2.12503957748413	-1.45426619052887	-3.26325011253357	0.0884907022118568	0.427458137273788	-0.0117539810016751
2.11855530738831	-1.45699453353882	-3.26836800575256	0.0884724110364914	0.427552193403244	-0.0117076197639108
2.12130212783813	-1.45044445991516	-3.26466536521912	0.0885284468531609	0.427551746368408	-0.0116661479696631
2.12038516998291	-1.4515472650528	-3.26880764961243	0.0885234922170639	0.42741334438324	-0.0117352278903127
2.11990165710449	-1.4537171125412	-3.26268434524536	0.0884506404399872	0.427445709705353	-0.011719829402864
2.11258339881897	-1.44861090183258	-3.26447319984436	0.0883902236819267	0.427521795034409	-0.0116725796833634
2.11054825782776	-1.44656622409821	-3.26284384727478	0.0885984003543854	0.427339166402817	-0.0117336502298713
2.11123609542847	-1.44675290584564	-3.25692224502563	0.0884305685758591	0.427188485860825	-0.0117045687511563
2.11022019386292	-1.44792032241821	-3.26048684120178	0.0883430764079094	0.427083283662796	-0.0117210540920496
2.10793542861938	-1.44091749191284	-3.26535081863403	0.0881867334246635	0.427160382270813	-0.0117212543264031
2.10727500915527	-1.43843269348145	-3.26020359992981	0.0881650000810623	0.427050530910492	-0.0116805639117956
2.10385608673096	-1.43855810165405	-3.26119947433472	0.0881123617291451	0.426880240440369	-0.0116745037958026
2.10002708435059	-1.43981289863586	-3.2558159828186	0.0879746153950691	0.426729202270508	-0.0116060227155685
2.09784913063049	-1.43523728847504	-3.26218819618225	0.0879216641187668	0.426733911037445	-0.0115685779601336
2.10148429870605	-1.4365314245224	-3.26192164421082	0.0878344625234604	0.42663899064064	-0.0115494783967733
2.10050702095032	-1.43222010135651	-3.25373888015747	0.0879354625940323	0.426521986722946	-0.0115419197827578
2.09937977790833	-1.4335914850235	-3.25305938720703	0.0878069847822189	0.426394760608673	-0.0116145266219974
2.09956169128418	-1.43232595920563	-3.25184416770935	0.0876789838075638	0.42637425661087	-0.0117323622107506
2.09482836723328	-1.42839241027832	-3.25333595275879	0.0875759273767471	0.426526516675949	-0.0118181593716145
2.10216188430786	-1.43178343772888	-3.25860953330994	0.0874443799257278	0.426391452550888	-0.0119659854099154
2.09768581390381	-1.43255341053009	-3.25696277618408	0.0874942615628242	0.426439732313156	-0.011880911886692
2.08871793746948	-1.43146800994873	-3.2559220790863	0.0874595418572426	0.426358908414841	-0.0118296202272177
2.09377717971802	-1.42539548873901	-3.25319838523865	0.0875110998749733	0.426389068365097	-0.0118743069469929
2.09543371200562	-1.42828059196472	-3.2523295879364	0.0873282998800278	0.426472067832947	-0.0120228575542569
2.08573412895203	-1.42558741569519	-3.25281047821045	0.0874672830104828	0.426358997821808	-0.0120218293741345
2.08581948280334	-1.41932082176208	-3.25340843200684	0.0873996540904045	0.426423341035843	-0.0121253049001098
2.08917307853699	-1.42267251014709	-3.25688552856445	0.0874063447117805	0.42636376619339	-0.0123341726139188
2.08620548248291	-1.42174828052521	-3.24763965606689	0.0872690305113792	0.426332384347916	-0.012407342903316
2.07866549491882	-1.42234885692596	-3.2551326751709	0.0872113555669785	0.426372647285461	-0.0123771820217371
2.07781577110291	-1.41737115383148	-3.25043964385986	0.0872534513473511	0.426373302936554	-0.0124703496694565
2.08137106895447	-1.41670262813568	-3.25175189971924	0.0872499421238899	0.426191002130508	-0.0125897163525224
2.07462453842163	-1.4173446893692	-3.25090599060059	0.0871269479393959	0.426263898611069	-0.0126052284613252
2.07090926170349	-1.41367864608765	-3.25254893302917	0.0871242582798004	0.426183015108109	-0.0127028245478868
2.07414770126343	-1.41641461849213	-3.25101375579834	0.0871901288628578	0.426107048988342	-0.0127886785194278
2.07354092597961	-1.41319525241852	-3.24682998657227	0.0870580300688744	0.426058083772659	-0.0129102440550923
2.0682258605957	-1.41665434837341	-3.24580311775208	0.0869952216744423	0.426122516393662	-0.0129332514479756
2.0681324005127	-1.41288328170776	-3.25136995315552	0.0870238244533539	0.426192253828049	-0.0130448304116726
2.06898236274719	-1.41095685958862	-3.2476122379303	0.0870374292135239	0.425977140665054	-0.0132132424041629
2.06817746162415	-1.41534471511841	-3.24864649772644	0.0868723914027214	0.426131784915924	-0.0132217863574624
2.06877517700195	-1.41148996353149	-3.24760818481445	0.0869630724191666	0.426098972558975	-0.0132880844175816
2.06866407394409	-1.41308069229126	-3.24773740768433	0.0869755670428276	0.426029473543167	-0.0133970500901341
2.0700843334198	-1.41120374202728	-3.24841213226318	0.0869131982326508	0.426225811243057	-0.0134498151019216
2.07048153877258	-1.41675841808319	-3.2513427734375	0.0870132893323898	0.426195949316025	-0.013571304269135
2.06998133659363	-1.41270303726196	-3.24273324012756	0.0870833843946457	0.426141411066055	-0.0137655343860388
2.07085633277893	-1.41542065143585	-3.25092053413391	0.086987629532814	0.426195740699768	-0.0139102544635534
2.07840180397034	-1.41858124732971	-3.24801135063171	0.0870959386229515	0.426329433917999	-0.0140580991283059
2.07371211051941	-1.42251169681549	-3.24641728401184	0.0871523171663284	0.426266700029373	-0.0142103275284171
2.07533407211304	-1.41811919212341	-3.24477005004883	0.0871467813849449	0.426302164793015	-0.0143626118078828
2.07721614837646	-1.42198741436005	-3.25080847740173	0.0871443897485733	0.426465541124344	-0.0144581841304898
2.07917761802673	-1.42498385906219	-3.24860000610352	0.0872819945216179	0.426499992609024	-0.0145058436319232
2.07301068305969	-1.42411923408508	-3.24542546272278	0.0873281359672546	0.426579892635345	-0.0145700415596366
2.07368612289429	-1.42134642601013	-3.25001764297485	0.0873456820845604	0.426612108945847	-0.0145941358059645
2.07773494720459	-1.42615532875061	-3.25720143318176	0.0872376635670662	0.426678091287613	-0.0146303568035364
2.07271909713745	-1.42392706871033	-3.2449517250061	0.0872886702418327	0.42670601606369	-0.0145795987918973
2.08031606674194	-1.42136907577515	-3.25089335441589	0.0874396562576294	0.426622986793518	-0.0146464575082064
2.0849609375	-1.42418944835663	-3.2539005279541	0.0872844681143761	0.426731735467911	-0.014595128595829
2.08424019813538	-1.42512726783752	-3.25055146217346	0.0873645693063736	0.426760852336884	-0.0146249663084745
2.08470678329468	-1.42467093467712	-3.25607657432556	0.0874057114124298	0.426785171031952	-0.0147295342758298
2.08913826942444	-1.42777276039124	-3.25117254257202	0.0875175595283508	0.426728814840317	-0.0148216234520078
2.09677362442017	-1.4312207698822	-3.25417995452881	0.0874383822083473	0.426715493202209	-0.0146799078211188
2.09642720222473	-1.42989075183868	-3.2516872882843	0.0874363631010056	0.426842838525772	-0.0145724136382341
2.10205459594727	-1.43271172046661	-3.25365924835205	0.0875055119395256	0.427022784948349	-0.0145662529394031
2.10186433792114	-1.43127703666687	-3.24999332427979	0.0876449346542358	0.426941454410553	-0.0145886279642582
2.10805654525757	-1.43417870998383	-3.25216436386108	0.0875698775053024	0.427077203989029	-0.0146566145122051
2.10841751098633	-1.4327187538147	-3.2607524394989	0.0876295045018196	0.427266836166382	-0.0144726689904928
2.10496497154236	-1.43835854530334	-3.25803565979004	0.0878788158297539	0.42727717757225	-0.0143014090135694
2.11326622962952	-1.43394553661346	-3.25457501411438	0.0878956392407417	0.42733234167099	-0.0142825813964009
2.11691975593567	-1.4385814666748	-3.26318573951721	0.0878062322735786	0.42755052447319	-0.0142757585272193
2.1161196231842	-1.4379278421402	-3.26275563240051	0.0881057381629944	0.427605152130127	-0.0142459711059928
2.11141514778137	-1.43835961818695	-3.25410461425781	0.0880253836512566	0.427660912275314	-0.0142919728532434
2.11726474761963	-1.43878126144409	-3.26054978370667	0.0880510061979294	0.427700847387314	-0.0142439063638449
2.11484003067017	-1.43809151649475	-3.26211166381836	0.0880613997578621	0.427858680486679	-0.014158196747303
2.11924123764038	-1.43896901607513	-3.26406717300415	0.0881604626774788	0.427893668413162	-0.0142515553161502
2.11723732948303	-1.43821620941162	-3.26762986183167	0.0882298424839973	0.42793807387352	-0.0141644515097141
2.11110091209412	-1.44097530841827	-3.26066780090332	0.0882633775472641	0.427928626537323	-0.0141529757529497
2.11749029159546	-1.43640267848969	-3.26661705970764	0.088220439851284	0.428023368120193	-0.0141981998458505
2.11635255813599	-1.44049739837646	-3.2660665512085	0.0882106721401215	0.428054481744766	-0.0141830593347549
2.1104793548584	-1.43745458126068	-3.26424694061279	0.0883196741342545	0.428013056516647	-0.014038460329175
2.1152925491333	-1.43088364601135	-3.26987218856812	0.0882868766784668	0.428005754947662	-0.0139636043459177
2.11418986320496	-1.43917787075043	-3.26843571662903	0.0882088765501976	0.428055197000504	-0.013860123232007
2.11121296882629	-1.43272137641907	-3.27101421356201	0.0883253738284111	0.428092747926712	-0.0137382624670863
2.11376929283142	-1.43025290966034	-3.26812410354614	0.0883322656154633	0.427987456321716	-0.0137389795854688
2.11617588996887	-1.42992734909058	-3.26445531845093	0.0883209183812141	0.427999049425125	-0.0136916246265173
2.11108827590942	-1.4294445514679	-3.26500844955444	0.0881917700171471	0.428078413009644	-0.0136002395302057
2.11176085472107	-1.42643237113953	-3.27005076408386	0.0883245095610619	0.42803755402565	-0.0135513450950384
2.11328125	-1.42759096622467	-3.26456022262573	0.0882303640246391	0.427908599376678	-0.0134836407378316
2.11148381233215	-1.43082237243652	-3.26496267318726	0.0881436318159103	0.427937746047974	-0.0134198609739542
2.1095724105835	-1.42523634433746	-3.26661157608032	0.0882414355874062	0.428023010492325	-0.0134287625551224
2.1104633808136	-1.42515420913696	-3.26685452461243	0.0883669331669807	0.427893251180649	-0.013506175018847
2.11008477210999	-1.42798280715942	-3.26607346534729	0.0882570818066597	0.427892655134201	-0.0135156158357859
2.10880136489868	-1.42655789852142	-3.27198767662048	0.0881949290633202	0.427973568439484	-0.0135016292333603
2.1095814704895	-1.42436838150024	-3.26937580108643	0.0883587673306465	0.428003281354904	-0.0134920151904225
2.10592889785767	-1.42462623119354	-3.26578116416931	0.0883136093616486	0.427875846624374	-0.0135806752368808
2.10488939285278	-1.42402970790863	-3.26397728919983	0.088278628885746	0.427798479795456	-0.0135217225179076
2.10430073738098	-1.42000484466553	-3.26798915863037	0.0882121697068214	0.427875876426697	-0.0134870354086161
2.10672998428345	-1.41992330551147	-3.26033067703247	0.0881935805082321	0.427799463272095	-0.0134946359321475
2.1037871837616	-1.41961216926575	-3.26864290237427	0.0882450491189957	0.427888751029968	-0.0134753156453371
2.10508489608765	-1.42143714427948	-3.26663374900818	0.0883602648973465	0.427764594554901	-0.0134947970509529
2.10287404060364	-1.41793382167816	-3.26322031021118	0.0883621051907539	0.42777419090271	-0.0134775480255485
2.0992157459259	-1.41937553882599	-3.26062679290771	0.0883022323250771	0.42756599187851	-0.013526726514101
2.09907054901123	-1.41761672496796	-3.26205635070801	0.0882953479886055	0.427643626928329	-0.0136368460953236
2.09979748725891	-1.41752648353577	-3.26120638847351	0.0882316455245018	0.427590131759644	-0.0136683685705066
2.10447144508362	-1.41933834552765	-3.2647876739502	0.0882837921380997	0.427527993917465	-0.0137227075174451
2.09920263290405	-1.42044425010681	-3.2635440826416	0.0882409512996674	0.427374571561813	-0.0138335600495338
2.09719443321228	-1.41893720626831	-3.26074934005737	0.0882903933525085	0.427324771881104	-0.0137849552556872
2.09548234939575	-1.41679573059082	-3.25848722457886	0.0882264673709869	0.427259922027588	-0.0138789424672723
2.09587788581848	-1.41288077831268	-3.25717735290527	0.0881893336772919	0.427206486463547	-0.0139907682314515
2.09775280952454	-1.41568827629089	-3.25864839553833	0.0881333202123642	0.427205175161362	-0.014024673961103
2.09571981430054	-1.41949105262756	-3.2567343711853	0.0881780683994293	0.427094578742981	-0.0140626700595021
2.09099245071411	-1.41444623470306	-3.2509400844574	0.0881194621324539	0.427065879106522	-0.0140662891790271
2.09244894981384	-1.41126096248627	-3.25532793998718	0.0881089046597481	0.427028149366379	-0.0140954563394189
2.09689569473267	-1.4115241765976	-3.26116824150085	0.0880872085690498	0.427013635635376	-0.0141120133921504
2.09423828125	-1.4166179895401	-3.25352096557617	0.0880123525857925	0.426918566226959	-0.0141227217391133
2.09177374839783	-1.41162717342377	-3.2475757598877	0.0881020799279213	0.426917731761932	-0.0140546429902315
2.09234833717346	-1.4080685377121	-3.25742650032043	0.0881514400243759	0.426901906728745	-0.0141412438824773
2.09308743476868	-1.41196691989899	-3.25161504745483	0.0881786271929741	0.426885992288589	-0.0141395283862948
2.08972692489624	-1.40991032123566	-3.2508590221405	0.0880083814263344	0.426867544651031	-0.0141718173399568
2.08569598197937	-1.41199564933777	-3.25438213348389	0.0880352556705475	0.426928699016571	-0.0141430050134659
2.08729600906372	-1.40552043914795	-3.25341010093689	0.0881122276186943	0.426895707845688	-0.0142241297289729
2.08620071411133	-1.40783560276031	-3.25411629676819	0.0881251841783524	0.426743716001511	-0.0142924543470144
2.08250689506531	-1.41069543361664	-3.25429916381836	0.0879940018057823	0.426931649446487	-0.0142938541248441
2.08290886878967	-1.40425038337708	-3.25829601287842	0.0881264135241508	0.426879703998566	-0.0143860587850213
2.0828640460968	-1.40957486629486	-3.24994826316834	0.0881613492965698	0.426830649375916	-0.0144266467541456
2.07988286018372	-1.40606093406677	-3.25381350517273	0.0880195423960686	0.426855444908142	-0.0145229725167155
2.07996034622192	-1.4058153629303	-3.25175213813782	0.0880112275481224	0.426855772733688	-0.0145876109600067
2.07779693603516	-1.40553414821625	-3.25473189353943	0.0880339443683624	0.427004992961884	-0.0146018322557211
2.07774710655212	-1.40331900119781	-3.25387597084045	0.0881469175219536	0.426926791667938	-0.0146516226232052
2.07649493217468	-1.40337145328522	-3.24898362159729	0.088114008307457	0.426827639341354	-0.0146983778104186
2.07701301574707	-1.40467858314514	-3.25325345993042	0.0880231484770775	0.426921516656876	-0.014778365381062
2.08038282394409	-1.40426909923553	-3.25639390945435	0.0881023555994034	0.427000671625137	-0.0148086342960596
2.07197451591492	-1.40281283855438	-3.25365662574768	0.0882033333182335	0.426880478858948	-0.0148306880146265
2.07137489318848	-1.4016193151474	-3.24726033210754	0.0881452411413193	0.426931291818619	-0.0148864397779107
2.07492470741272	-1.4003974199295	-3.25761342048645	0.0881460383534431	0.427083253860474	-0.014916823245585
2.06792569160461	-1.40408980846405	-3.25251960754395	0.0881914496421814	0.426948696374893	-0.0148571142926812
2.06877708435059	-1.39533424377441	-3.25146865844727	0.0882073044776917	0.427037060260773	-0.0149107286706567
2.0725257396698	-1.40091490745544	-3.24992561340332	0.0881193429231644	0.427085816860199	-0.014979443512857
2.06424736976624	-1.39869511127472	-3.25051808357239	0.0882739201188087	0.426990121603012	-0.0148814776912332
2.0631730556488	-1.39187526702881	-3.25599980354309	0.08826594799757	0.426974177360535	-0.0149065339937806
2.06723141670227	-1.39584100246429	-3.25874423980713	0.0882819071412086	0.427022039890289	-0.0148846162483096
2.0639853477478	-1.39236319065094	-3.25202584266663	0.0882422253489494	0.426955789327621	-0.014819766394794
2.05806660652161	-1.39150309562683	-3.2530951499939	0.0882435292005539	0.427054166793823	-0.0147147355601192
2.05926561355591	-1.38443052768707	-3.25747537612915	0.0883041545748711	0.426976501941681	-0.014630570076406
2.05415034294128	-1.3855984210968	-3.24795150756836	0.0882953628897667	0.426942557096481	-0.0144468788057566
2.04921555519104	-1.3837012052536	-3.25065159797668	0.0883652344346046	0.427007645368576	-0.0140310972929001
2.04375386238098	-1.37392914295197	-3.25574350357056	0.0885672271251678	0.426887810230255	-0.0137622207403183
2.04792833328247	-1.37546133995056	-3.25578284263611	0.0886327251791954	0.426744133234024	-0.0135342599824071
2.04512763023376	-1.37327468395233	-3.25003337860107	0.0885803997516632	0.426641970872879	-0.0134037854149938
2.04160642623901	-1.37423992156982	-3.24931979179382	0.0884946435689926	0.426706075668335	-0.0132971694692969
2.03764939308167	-1.36604523658752	-3.2534487247467	0.08861293643713	0.42674309015274	-0.0130318840965629
2.0379204750061	-1.36436581611633	-3.25108981132507	0.0887062773108482	0.426354885101318	-0.0127091901376843
2.03195381164551	-1.35974729061127	-3.24777698516846	0.0887115225195885	0.426355183124542	-0.0124534163624048
2.0335705280304	-1.3626788854599	-3.25327205657959	0.0887783765792847	0.42650231719017	-0.0125684151425958
2.03827023506165	-1.36082792282104	-3.25891947746277	0.0888523235917091	0.426417052745819	-0.0128363724797964
2.03741121292114	-1.36600804328918	-3.2490131855011	0.0886909663677216	0.426428824663162	-0.0131497960537672
2.03906178474426	-1.37036192417145	-3.25268697738647	0.088572770357132	0.426572442054749	-0.0133250830695033
2.03727602958679	-1.3690710067749	-3.25354266166687	0.088523730635643	0.426784813404083	-0.0133904442191124
2.03758502006531	-1.37146627902985	-3.24993777275085	0.0886563137173653	0.42673522233963	-0.0135204065591097
2.0298752784729	-1.36362683773041	-3.25382471084595	0.0888024419546127	0.426787108182907	-0.0136005310341716
2.0335099697113	-1.36461043357849	-3.2573983669281	0.0887701734900475	0.426799982786179	-0.013720165938139
2.03594470024109	-1.37380540370941	-3.2562882900238	0.0889422595500946	0.426966220140457	-0.0138647556304932
2.02846741676331	-1.36928641796112	-3.25161123275757	0.088945560157299	0.426973640918732	-0.0139061007648706
2.03256821632385	-1.36832964420319	-3.25721836090088	0.0889132916927338	0.427092462778091	-0.0140940127894282
2.03291368484497	-1.37193369865417	-3.2558536529541	0.0889903679490089	0.427224725484848	-0.0140428263694048
2.02967691421509	-1.37299287319183	-3.25184869766235	0.0890195146203041	0.427301049232483	-0.0139631303027272
2.02884006500244	-1.36814272403717	-3.25635600090027	0.0890825614333153	0.427431255578995	-0.0138903697952628
2.02960634231567	-1.36626493930817	-3.26071047782898	0.0890523567795753	0.427591502666473	-0.0137890987098217
2.03615570068359	-1.36456525325775	-3.26212406158447	0.0892084762454033	0.427619576454163	-0.0136921592056751
2.03614640235901	-1.36890709400177	-3.25740170478821	0.0891850292682648	0.427663147449493	-0.0135929677635431
2.03050589561462	-1.36833000183105	-3.26043057441711	0.0892332047224045	0.427800565958023	-0.0134906377643347
2.02536034584045	-1.36682498455048	-3.26242923736572	0.089274026453495	0.427917569875717	-0.0134031418710947
2.03369855880737	-1.36470997333527	-3.2623131275177	0.0894952937960625	0.427920252084732	-0.013378388248384
2.03514671325684	-1.36590528488159	-3.26133275032043	0.0894514843821526	0.42797315120697	-0.0133163565769792
2.03225350379944	-1.3704822063446	-3.270663022995	0.0895893350243568	0.428061872720718	-0.013265885412693
2.03066539764404	-1.36571025848389	-3.26646304130554	0.0896005928516388	0.428079426288605	-0.0132739515975118
2.02860236167908	-1.36906707286835	-3.26883864402771	0.0896347016096115	0.428211688995361	-0.0131874550133944
2.02712750434875	-1.36522448062897	-3.26598882675171	0.089680939912796	0.428280204534531	-0.0130738224834204
2.02573680877686	-1.36629128456116	-3.27135109901428	0.089720793068409	0.428499907255173	-0.0129484441131353
2.02720737457275	-1.361212849617	-3.27243566513062	0.0898488238453865	0.428586810827255	-0.0127984117716551
2.02883076667786	-1.36260044574738	-3.26950454711914	0.0898619890213013	0.428664118051529	-0.0126819461584091
2.03236889839172	-1.36290752887726	-3.27239489555359	0.0899261087179184	0.428756237030029	-0.0125320283696055
2.03143978118896	-1.36282956600189	-3.26894450187683	0.0900034233927727	0.428772538900375	-0.0124703114852309
2.03312015533447	-1.36176013946533	-3.26928615570068	0.0901188850402832	0.4288429915905	-0.0122985374182463
2.03330159187317	-1.36476528644562	-3.2770357131958	0.0900359153747559	0.428817003965378	-0.0122592449188232
2.03116703033447	-1.3650449514389	-3.27363181114197	0.0900337621569633	0.429102033376694	-0.0121731860563159
2.02731204032898	-1.3637158870697	-3.27627205848694	0.0901678949594498	0.429105311632156	-0.0121647836640477
2.03226780891418	-1.36401069164276	-3.27565765380859	0.0902579948306084	0.429237544536591	-0.0120924608781934
2.02945017814636	-1.36364901065826	-3.27415251731873	0.0904231667518616	0.429273396730423	-0.0120052862912416
2.03378582000732	-1.36648190021515	-3.28158187866211	0.0905200317502022	0.429208338260651	-0.0118727860972285
2.03216791152954	-1.36451554298401	-3.27837491035461	0.0904592275619507	0.429204165935516	-0.0117369145154953
2.02911376953125	-1.36044836044312	-3.27856707572937	0.0905318036675453	0.42938756942749	-0.0115023916587234
2.03052854537964	-1.36039245128632	-3.28676652908325	0.0906153097748756	0.42937558889389	-0.0113118318840861
2.02782440185547	-1.35844099521637	-3.28329634666443	0.0907748192548752	0.42933377623558	-0.0111622540280223
2.03037905693054	-1.35705864429474	-3.28050971031189	0.0907672420144081	0.429349213838577	-0.0109445061534643
2.02682089805603	-1.35774433612823	-3.28141212463379	0.0907177105545998	0.429364144802094	-0.0107263950631022
2.02890205383301	-1.35588467121124	-3.28369379043579	0.0907086208462715	0.42944461107254	-0.0106387566775084
2.02851223945618	-1.35783720016479	-3.28297686576843	0.0908208116889	0.429445534944534	-0.0105341812595725
2.02785754203796	-1.35476195812225	-3.28185510635376	0.0909400954842567	0.429384797811508	-0.010364749468863
2.02481269836426	-1.35539317131042	-3.28083729743958	0.0908472985029221	0.429318159818649	-0.0103323133662343
2.02383208274841	-1.35316550731659	-3.27864360809326	0.0908669680356979	0.429258674383163	-0.0102472212165594
2.02704691886902	-1.34962391853333	-3.28052377700806	0.0907259657979012	0.429317712783813	-0.010228487662971
2.03042030334473	-1.35503244400024	-3.28660011291504	0.0907532349228859	0.429210931062698	-0.0103036174550653
2.02360343933105	-1.35498654842377	-3.27950429916382	0.090775690972805	0.429081827402115	-0.0103170070797205
2.02074670791626	-1.35465168952942	-3.28049421310425	0.090719074010849	0.428940027952194	-0.0102974036708474
2.03058004379272	-1.35206198692322	-3.28678798675537	0.090644970536232	0.428996622562408	-0.0104530910030007
2.02648425102234	-1.35873103141785	-3.27687978744507	0.0905950963497162	0.428895115852356	-0.0105589190497994
2.02243185043335	-1.35566484928131	-3.27298545837402	0.0906929224729538	0.42883825302124	-0.0106210298836231
2.01833271980286	-1.35727167129517	-3.27298665046692	0.0906063467264175	0.428788721561432	-0.0107416324317455
2.01732778549194	-1.35639584064484	-3.27454018592834	0.0905958190560341	0.428681820631027	-0.0109464498236775
2.02164268493652	-1.35745906829834	-3.27679300308228	0.0905470177531242	0.428638368844986	-0.0112014357000589
2.0195779800415	-1.36557924747467	-3.27815771102905	0.0904870480298996	0.428610652685165	-0.0114419851452112
2.01126050949097	-1.35868978500366	-3.27191185951233	0.0906419903039932	0.428720504045486	-0.0116537241265178
2.01510572433472	-1.36455619335175	-3.26929688453674	0.0906322672963142	0.428477048873901	-0.011968600563705
2.01697659492493	-1.36607730388641	-3.27597975730896	0.0906037464737892	0.428432077169418	-0.0121924197301269
2.01552295684814	-1.37201750278473	-3.27106833457947	0.09065892547369	0.428408265113831	-0.0124297300353646
2.01382613182068	-1.3739321231842	-3.26862287521362	0.0906295999884605	0.428436487913132	-0.0125967692583799
2.01256608963013	-1.37332630157471	-3.26957726478577	0.0906136929988861	0.428539752960205	-0.012707638554275
2.02091574668884	-1.37483358383179	-3.27388215065002	0.0907264649868011	0.42839702963829	-0.0129011292010546
2.01877856254578	-1.37638223171234	-3.27304100990295	0.0906579419970512	0.428322345018387	-0.0129938218742609
2.01631855964661	-1.37978565692902	-3.27070713043213	0.090611606836319	0.428527265787125	-0.0129751171916723
2.01986217498779	-1.37752819061279	-3.2737729549408	0.0907264798879623	0.428412795066834	-0.0130336564034224
2.02149295806885	-1.37988948822021	-3.27126955986023	0.0907890051603317	0.428395926952362	-0.013055108487606
2.01807069778442	-1.37705588340759	-3.27152800559998	0.0907515734434128	0.428435921669006	-0.0129506224766374
2.01861810684204	-1.37804102897644	-3.27369594573975	0.0906452685594559	0.428500920534134	-0.0128923784941435
2.01812124252319	-1.37583899497986	-3.27648067474365	0.0909141451120377	0.428476780653	-0.0128531325608492
2.01596689224243	-1.37225520610809	-3.27046751976013	0.0908372178673744	0.428445905447006	-0.0128557598218322
2.02068829536438	-1.37519145011902	-3.27551126480103	0.0908586233854294	0.428539782762527	-0.0127715794369578
2.01794743537903	-1.37475943565369	-3.27822327613831	0.0908595994114876	0.428523123264313	-0.0127375423908234
2.01237297058105	-1.3717143535614	-3.277991771698	0.090938113629818	0.428399503231049	-0.0126704191789031
2.01465964317322	-1.36878275871277	-3.27405738830566	0.0909882113337517	0.428558647632599	-0.0126964990049601
2.01311755180359	-1.37323427200317	-3.27892088890076	0.090919241309166	0.428596705198288	-0.0126129742711782
2.01659393310547	-1.37423264980316	-3.28172850608826	0.0910262987017632	0.428511202335358	-0.0125240897759795
2.00668263435364	-1.36741435527802	-3.27195835113525	0.0910078808665276	0.428465753793716	-0.0124309379607439
2.01500368118286	-1.36585712432861	-3.27788996696472	0.0910551026463509	0.428511410951614	-0.0124152526259422
2.00766634941101	-1.36723411083221	-3.27811193466187	0.0911007225513458	0.428477317094803	-0.0123143149539828
2.00219869613647	-1.36206483840942	-3.2724084854126	0.0910750180482864	0.428374052047729	-0.0121935913339257
2.00618767738342	-1.35858798027039	-3.27631402015686	0.091101162135601	0.428451120853424	-0.0121355261653662
2.00406837463379	-1.36098515987396	-3.27390766143799	0.091122567653656	0.428450256586075	-0.0121342428028584
2.0008716583252	-1.36109375953674	-3.2746524810791	0.091145746409893	0.42839440703392	-0.0120598319917917
1.99401843547821	-1.35463881492615	-3.27433180809021	0.0911424085497856	0.428359478712082	-0.0119570270180702
1.99504256248474	-1.35025548934937	-3.27237987518311	0.0912485346198082	0.428311169147491	-0.0119519643485546
1.99460649490356	-1.3485769033432	-3.27074337005615	0.0911638364195824	0.428308397531509	-0.0118827680125833
1.98804235458374	-1.35082113742828	-3.27485680580139	0.0911738350987434	0.428238570690155	-0.0118388803675771
1.98767030239105	-1.34764504432678	-3.27286505699158	0.0911154374480248	0.428238183259964	-0.0117833847180009
1.98197972774506	-1.34554290771484	-3.2712824344635	0.0911230966448784	0.428309470415115	-0.0117531837895513
1.98380947113037	-1.3425121307373	-3.2754967212677	0.0912066474556923	0.428227722644806	-0.0117405857890844
1.98219764232635	-1.34356415271759	-3.27032828330994	0.0911926254630089	0.428189933300018	-0.011751014739275
1.97795259952545	-1.34200656414032	-3.27336478233337	0.091151587665081	0.428222149610519	-0.0116716958582401
1.97310292720795	-1.33688485622406	-3.27553224563599	0.0912118852138519	0.42830491065979	-0.0116467606276274
1.9752813577652	-1.33836758136749	-3.27779078483582	0.0913373231887817	0.428261250257492	-0.0116465408354998
1.97522830963135	-1.33681035041809	-3.26249289512634	0.0913406684994698	0.428072571754456	-0.0116780577227473
1.97052752971649	-1.33912909030914	-3.26847290992737	0.0912222340703011	0.428239911794662	-0.0116893211379647
1.97029161453247	-1.33386790752411	-3.26980686187744	0.0912446677684784	0.428314834833145	-0.0116533013060689
1.96756303310394	-1.33310604095459	-3.27418208122253	0.0913387015461922	0.428277313709259	-0.011679912917316
1.96703410148621	-1.33487164974213	-3.26743197441101	0.0914089158177376	0.428176403045654	-0.011725970543921
1.9674574136734	-1.33331894874573	-3.2730438709259	0.0914078876376152	0.4281966984272	-0.0117425778880715
1.97067725658417	-1.3335565328598	-3.27232623100281	0.0913698449730873	0.428314596414566	-0.0118632195517421
1.96981239318848	-1.33523511886597	-3.27045273780823	0.0914737060666084	0.428332179784775	-0.0118694677948952
1.96812605857849	-1.33536541461945	-3.26697039604187	0.091684602200985	0.428271949291229	-0.0118592847138643
1.96461343765259	-1.33134961128235	-3.27154326438904	0.09164047986269	0.428292363882065	-0.011938514187932
1.9723424911499	-1.33098614215851	-3.27187657356262	0.091646246612072	0.428364902734756	-0.0121218115091324
1.97166728973389	-1.3297199010849	-3.27379465103149	0.0917083248496056	0.42842036485672	-0.0120693892240524
1.97244441509247	-1.32828450202942	-3.27256083488464	0.0919270217418671	0.42829692363739	-0.0120839858427644
1.96823048591614	-1.32703900337219	-3.27323508262634	0.0919851139187813	0.428357005119324	-0.0119355078786612
1.95733988285065	-1.32862603664398	-3.27191615104675	0.0920509248971939	0.428379684686661	-0.0120110046118498
1.95944082736969	-1.32575047016144	-3.27497172355652	0.0920445770025253	0.42858761548996	-0.012199517339468
1.95777678489685	-1.32493603229523	-3.27453875541687	0.0920484215021133	0.428615063428879	-0.0123732211068273
1.96095299720764	-1.32398223876953	-3.27562141418457	0.0921761989593506	0.428695261478424	-0.012430458329618
1.95381653308868	-1.3262050151825	-3.27360510826111	0.0922007188200951	0.428698360919952	-0.0124530140310526
1.94683754444122	-1.32261526584625	-3.27308559417725	0.0922598987817764	0.428794026374817	-0.0123778413981199
1.94410145282745	-1.31859576702118	-3.27408456802368	0.0922708883881569	0.428870171308517	-0.0122995469719172
1.9508284330368	-1.31743633747101	-3.28012943267822	0.0923466309905052	0.428901761770248	-0.0123757384717464
1.9487144947052	-1.3195207118988	-3.2727518081665	0.092237688601017	0.428964078426361	-0.0124291926622391
1.94418704509735	-1.32120704650879	-3.27739667892456	0.0922609642148018	0.428982347249985	-0.0124400490894914
1.94266963005066	-1.31693506240845	-3.27962136268616	0.092341311275959	0.429065018892288	-0.0125931017100811
1.94286406040192	-1.31676602363586	-3.27769875526428	0.092375248670578	0.428999811410904	-0.0127265732735395
1.95025825500488	-1.32100355625153	-3.27561593055725	0.0923756286501884	0.428900003433228	-0.0129086431115866
1.94335758686066	-1.32270467281342	-3.27738738059998	0.0922886058688164	0.428934693336487	-0.0131211988627911
1.94365131855011	-1.32310652732849	-3.27839469909668	0.0923610851168633	0.428911328315735	-0.0133609464392066
1.94638752937317	-1.32540607452393	-3.27559733390808	0.0923645049333572	0.428906589746475	-0.0135176163166761
1.9495769739151	-1.32757961750031	-3.2809317111969	0.0925545692443848	0.42887145280838	-0.0137057537212968
1.94864344596863	-1.32922124862671	-3.27489924430847	0.092494361102581	0.428806155920029	-0.0137385353446007
1.94495046138763	-1.3342102766037	-3.27507591247559	0.092455580830574	0.42898166179657	-0.0137022864073515
1.94527566432953	-1.32592213153839	-3.27713322639465	0.0925129503011703	0.429152965545654	-0.0135012045502663
1.94597172737122	-1.32328522205353	-3.27941131591797	0.0926791876554489	0.429004460573196	-0.0132620902732015
1.94228267669678	-1.32441234588623	-3.27670693397522	0.0926911234855652	0.429048120975494	-0.0130369663238525
1.94411528110504	-1.32499015331268	-3.28061580657959	0.0926278978586197	0.42906129360199	-0.0127723626792431
1.94830024242401	-1.32102656364441	-3.27963519096375	0.0928281843662262	0.429106324911118	-0.0126124443486333
1.95038735866547	-1.32583355903625	-3.27940845489502	0.0928963273763657	0.42902135848999	-0.0125878006219864
1.95282781124115	-1.32329404354095	-3.28263092041016	0.092986062169075	0.428891599178314	-0.0126245208084583
1.95064961910248	-1.32399237155914	-3.27450942993164	0.092930905520916	0.428870767354965	-0.0127030462026596
1.9563752412796	-1.32565569877625	-3.27996110916138	0.0929426401853561	0.428965747356415	-0.0127492053434253
1.95613598823547	-1.32586443424225	-3.2786979675293	0.0929147377610207	0.428999423980713	-0.012625889852643
1.95022618770599	-1.32775890827179	-3.27772736549377	0.0930797979235649	0.428860545158386	-0.0124906934797764
1.95042622089386	-1.31982827186584	-3.27448630332947	0.0930936858057976	0.428830802440643	-0.0123376222327352
1.95258617401123	-1.32254612445831	-3.28041481971741	0.0930571034550667	0.428917944431305	-0.0121709816157818
1.95407330989838	-1.3203033208847	-3.27771687507629	0.0931530147790909	0.4288429915905	-0.0119423735886812
1.94847142696381	-1.3170040845871	-3.27535653114319	0.0932002291083336	0.428727895021439	-0.0117331501096487
1.94391667842865	-1.31252837181091	-3.27441787719727	0.0932853817939758	0.428756147623062	-0.0115978335961699
1.94414746761322	-1.30712294578552	-3.27582883834839	0.0932880118489265	0.428797662258148	-0.0114538474008441
1.94966602325439	-1.31351315975189	-3.28002858161926	0.0933043882250786	0.428611606359482	-0.0113838501274586
1.94003164768219	-1.3106769323349	-3.2734272480011	0.0933895334601402	0.428567826747894	-0.0112393908202648
1.94036304950714	-1.30719769001007	-3.2759473323822	0.0933665707707405	0.428526550531387	-0.0111585380509496
1.94723629951477	-1.30631875991821	-3.27488040924072	0.0934251621365547	0.428376793861389	-0.0110108843073249
1.94006967544556	-1.30688560009003	-3.27511477470398	0.0934487953782082	0.42820155620575	-0.0109021225944161
1.93918561935425	-1.30595648288727	-3.27034616470337	0.0935347452759743	0.428140163421631	-0.0107823004946113
1.93362653255463	-1.30216991901398	-3.27434015274048	0.0934948623180389	0.428057491779327	-0.0107474653050303
1.93677985668182	-1.30033016204834	-3.26847743988037	0.0935830250382423	0.42802357673645	-0.0107242865487933
1.93654036521912	-1.29948127269745	-3.27099680900574	0.0936027318239212	0.427886128425598	-0.0104726050049067
1.94103133678436	-1.30209338665009	-3.27071380615234	0.0937487259507179	0.427574694156647	-0.0102581381797791
1.93521428108215	-1.30313539505005	-3.27161288261414	0.0936357527971268	0.427454918622971	-0.0104306796565652
1.93347299098969	-1.30814707279205	-3.26582288742065	0.0937492772936821	0.427416115999222	-0.0109389005228877
1.94563102722168	-1.30986654758453	-3.26072692871094	0.0936368703842163	0.427204042673111	-0.0115906298160553
1.94183528423309	-1.31782817840576	-3.26156759262085	0.0934575200080872	0.427274525165558	-0.0120351994410157
1.94126200675964	-1.32229578495026	-3.26924991607666	0.0935709029436111	0.427366614341736	-0.012365504167974
1.94396758079529	-1.32195198535919	-3.26360392570496	0.0936908423900604	0.427180260419846	-0.0124956406652927
1.94374597072601	-1.33194625377655	-3.26849246025085	0.0937295183539391	0.427152991294861	-0.0127533189952374
1.95363807678223	-1.33384811878204	-3.26170516014099	0.0937395468354225	0.427099943161011	-0.012702957727015
1.9627251625061	-1.33747267723083	-3.26716709136963	0.0938103348016739	0.427131295204163	-0.012188695371151
1.96644735336304	-1.33328783512115	-3.27528834342957	0.0940584763884544	0.427340865135193	-0.0117693282663822
1.96638453006744	-1.33141851425171	-3.26379299163818	0.0941020548343658	0.427345126867294	-0.0117607554420829
1.95611655712128	-1.33414447307587	-3.26997327804565	0.0940787866711617	0.427442997694016	-0.0122661106288433
1.95966076850891	-1.33828854560852	-3.27138757705688	0.0940418988466263	0.427334159612656	-0.0129106054082513
1.95998883247375	-1.34096372127533	-3.27038908004761	0.0940556228160858	0.427237749099731	-0.0133187714964151
1.96131122112274	-1.34516561031342	-3.27219438552856	0.0941769629716873	0.427116274833679	-0.01367805339396
1.9663382768631	-1.3532567024231	-3.26577615737915	0.094198577105999	0.427036136388779	-0.014053407125175
1.96639585494995	-1.3572610616684	-3.26555371284485	0.0941653400659561	0.42697212100029	-0.0144553557038307
1.96871995925903	-1.36003363132477	-3.25854539871216	0.094115637242794	0.426966160535812	-0.0148877454921603
1.97095906734467	-1.36527442932129	-3.2597873210907	0.0939572378993034	0.426955163478851	-0.0150062758475542
1.97325694561005	-1.36157274246216	-3.26178765296936	0.0939712449908257	0.427000850439072	-0.0148174921050668
1.97456014156342	-1.36135458946228	-3.26097536087036	0.094096377491951	0.426793396472931	-0.0142074320465326
1.97122287750244	-1.35368728637695	-3.2615065574646	0.0942216739058495	0.426592409610748	-0.0135900881141424
1.97742831707001	-1.34768235683441	-3.26136994361877	0.0939765498042107	0.426645785570145	-0.0131617644801736
1.97798097133636	-1.35032391548157	-3.25847196578979	0.0938494130969048	0.426487922668457	-0.0128228785470128
1.97851598262787	-1.34279751777649	-3.25669455528259	0.0935515314340591	0.426394104957581	-0.0125087313354015
1.99322772026062	-1.34515404701233	-3.25465679168701	0.0930086374282837	0.426386117935181	-0.0123199997469783
2.00415372848511	-1.34440004825592	-3.25183629989624	0.0927516371011734	0.426271706819534	-0.0119763473048806
2.00922155380249	-1.34621500968933	-3.247230052948	0.0923392102122307	0.425996512174606	-0.0119277304038405
2.01492404937744	-1.351686835289	-3.2451605796814	0.0920843407511711	0.425769865512848	-0.0121390521526337
2.01517224311829	-1.36002063751221	-3.2437756061554	0.0918689668178558	0.425464868545532	-0.0127859972417355
2.02644872665405	-1.3721114397049	-3.24222087860107	0.0918053388595581	0.425160825252533	-0.0138106998056173
2.03254127502441	-1.38580739498138	-3.23245406150818	0.0917893722653389	0.424819707870483	-0.0149800730869174
2.03147339820862	-1.40251576900482	-3.23729729652405	0.0918478146195412	0.424659371376038	-0.0161254070699215
2.02897191047668	-1.40895044803619	-3.23104119300842	0.0919172763824463	0.424562990665436	-0.0171635672450066
2.02742648124695	-1.41972148418427	-3.2343065738678	0.0919881016016006	0.424520164728165	-0.018005819991231
2.03773736953735	-1.4255690574646	-3.23907732963562	0.0921946167945862	0.424534678459167	-0.0185666494071484
2.03422808647156	-1.43469858169556	-3.23736977577209	0.0922536626458168	0.424588918685913	-0.0188770070672035
2.03691172599792	-1.43474352359772	-3.23598766326904	0.0924325063824654	0.42494124174118	-0.0188688039779663
2.03344893455505	-1.43230605125427	-3.2468888759613	0.0925527065992355	0.425336003303528	-0.0186690334230661
2.04183101654053	-1.43106031417847	-3.24677181243896	0.0928873419761658	0.425618916749954	-0.0184470601379871
2.04822897911072	-1.43324863910675	-3.24999403953552	0.0929892361164093	0.425864785909653	-0.0180411376059055
2.05450439453125	-1.43950700759888	-3.25262832641602	0.0930923447012901	0.426282286643982	-0.0175941158086061
2.05853605270386	-1.43942165374756	-3.2609224319458	0.0932945013046265	0.426696628332138	-0.0172577258199453
2.06452298164368	-1.44228994846344	-3.25858759880066	0.0935625284910202	0.427001446485519	-0.0169363170862198
2.0749237537384	-1.43837022781372	-3.26227807998657	0.0937917605042458	0.42732298374176	-0.0167006198316813
2.07981300354004	-1.44398951530457	-3.26928448677063	0.0940915644168854	0.427473157644272	-0.0164982378482819
2.08515238761902	-1.44589138031006	-3.26890563964844	0.0942194238305092	0.427616953849792	-0.0162674486637115
2.08822846412659	-1.45072460174561	-3.27443957328796	0.0942828506231308	0.427951008081436	-0.0159423537552357
2.09611701965332	-1.44761431217194	-3.27272725105286	0.094458319246769	0.428081005811691	-0.0157104954123497
2.09589338302612	-1.44797539710999	-3.27531671524048	0.0946101993322372	0.428269535303116	-0.0153169631958008
2.101078748703	-1.44433748722076	-3.28074264526367	0.0949196442961693	0.428345441818237	-0.0148984109982848
2.09867644309998	-1.44260501861572	-3.27510094642639	0.0949759483337402	0.428323417901993	-0.0144554721191525
2.09754514694214	-1.43897807598114	-3.27751517295837	0.095157116651535	0.428420007228851	-0.014012748375535
2.09452438354492	-1.43462347984314	-3.28523325920105	0.0951767712831497	0.428658902645111	-0.0136764459311962
2.09861922264099	-1.43720519542694	-3.28156757354736	0.0953207910060883	0.428716242313385	-0.0133857298642397
2.0925612449646	-1.43417048454285	-3.28470468521118	0.0954452380537987	0.428787678480148	-0.0131060555577278
2.09377884864807	-1.43173038959503	-3.28350400924683	0.0954878777265549	0.428777009248734	-0.0127526968717575
2.1001238822937	-1.43270349502563	-3.28896450996399	0.0956024751067162	0.428852528333664	-0.0125498408451676
2.09416055679321	-1.43318724632263	-3.28446006774902	0.0956676676869392	0.428844004869461	-0.0123924789950252
2.0916862487793	-1.43028390407562	-3.28570508956909	0.0958021357655525	0.428763449192047	-0.0122452909126878
2.08749604225159	-1.4279100894928	-3.28703784942627	0.0957348346710205	0.428809702396393	-0.0121804419904947
2.0877411365509	-1.42967879772186	-3.28718543052673	0.0958406999707222	0.428783446550369	-0.0122433910146356
2.08662676811218	-1.42620205879211	-3.28543186187744	0.0958299115300179	0.428805202245712	-0.0121849346905947
2.08992123603821	-1.42678475379944	-3.28712034225464	0.0959415584802628	0.428713262081146	-0.0122193312272429
2.08667182922363	-1.42844665050507	-3.28595089912415	0.095900796353817	0.428668469190598	-0.0122173177078366
2.08734226226807	-1.42819857597351	-3.28693628311157	0.0959760025143623	0.428519666194916	-0.0122384121641517
2.08287215232849	-1.42834937572479	-3.28321075439453	0.09599918872118	0.428470373153687	-0.0121974218636751
2.07936263084412	-1.43011868000031	-3.28517746925354	0.0959228128194809	0.428282827138901	-0.0121460184454918
2.07145047187805	-1.42312955856323	-3.27834177017212	0.0959070101380348	0.428222626447678	-0.0121468147262931
2.07352781295776	-1.42189764976501	-3.2827091217041	0.0958702638745308	0.428165942430496	-0.0121937645599246
2.07578420639038	-1.42011559009552	-3.28576922416687	0.0958313941955566	0.428004562854767	-0.0122007858008146
2.0727698802948	-1.42373287677765	-3.27580237388611	0.0957531854510307	0.427821189165115	-0.0122105488553643
2.07103395462036	-1.4217940568924	-3.28010368347168	0.0957381278276443	0.427697837352753	-0.012211843393743
2.06778717041016	-1.42184221744537	-3.27805495262146	0.0955998152494431	0.427583992481232	-0.0122278137132525
2.06334710121155	-1.42132365703583	-3.27359437942505	0.0956174805760384	0.427462041378021	-0.0122677041217685
2.06651735305786	-1.41817557811737	-3.27761316299438	0.0955454930663109	0.427303850650787	-0.0123481545597315
2.06858825683594	-1.42441666126251	-3.27844953536987	0.0955297872424126	0.427138268947601	-0.0123832281678915
2.06419825553894	-1.41918241977692	-3.27125787734985	0.0953356772661209	0.427012324333191	-0.0123686147853732
2.06038928031921	-1.41886556148529	-3.26734900474548	0.0953647196292877	0.426887840032578	-0.0123219955712557
2.06426525115967	-1.4141640663147	-3.26791000366211	0.0953629985451698	0.426670014858246	-0.0122891366481781
2.06228089332581	-1.41547584533691	-3.26675271987915	0.0951754003763199	0.426538050174713	-0.0121988821774721
2.05539226531982	-1.41290855407715	-3.26558637619019	0.0951202064752579	0.426578432321548	-0.0120359603315592
2.05014181137085	-1.40635681152344	-3.26245188713074	0.0951904058456421	0.426409542560577	-0.0119875352829695
2.05145478248596	-1.40562689304352	-3.26397442817688	0.0951433777809143	0.426224082708359	-0.0119874672964215
2.0471203327179	-1.40507686138153	-3.2651526927948	0.0949451923370361	0.426160097122192	-0.0118991956114769
2.04518342018127	-1.40184795856476	-3.26181507110596	0.0949852243065834	0.42611962556839	-0.011909089051187
2.0377402305603	-1.3997278213501	-3.25936365127563	0.0950272232294083	0.425853073596954	-0.0118167707696557
2.03515410423279	-1.40031778812408	-3.253986120224	0.094809778034687	0.425722450017929	-0.0117900213226676
2.03262233734131	-1.3942174911499	-3.25636768341064	0.0947074741125107	0.425647616386414	-0.0118131507188082
2.03125500679016	-1.39429068565369	-3.2559072971344	0.0945840030908585	0.425568222999573	-0.0117075564339757
2.02944803237915	-1.38899838924408	-3.26028728485107	0.0946024507284164	0.425460427999496	-0.0117029156535864
2.0255434513092	-1.39004909992218	-3.25766038894653	0.0944472551345825	0.425355643033981	-0.0116346916183829
2.0223331451416	-1.38729226589203	-3.25203776359558	0.0944722667336464	0.425117611885071	-0.0115327835083008
2.01306796073914	-1.38345050811768	-3.25177335739136	0.0943285748362541	0.424956947565079	-0.0114455074071884
2.01593494415283	-1.38005495071411	-3.2524356842041	0.0941719263792038	0.424928605556488	-0.0114863617345691
2.01216149330139	-1.37930119037628	-3.24503612518311	0.0941357016563416	0.424875229597092	-0.0114325089380145
2.00310492515564	-1.37810456752777	-3.249596118927	0.0941756293177605	0.424727708101273	-0.0113488547503948
1.99594795703888	-1.37114095687866	-3.24352645874023	0.0940255373716354	0.424618035554886	-0.0113539639860392
2.00049614906311	-1.3714884519577	-3.24732327461243	0.0938722193241119	0.42460110783577	-0.0113690728321671
1.99888730049133	-1.37078142166138	-3.24369120597839	0.0939174294471741	0.424493014812469	-0.0113343661651015
1.98227226734161	-1.36328744888306	-3.24416637420654	0.0938690528273582	0.424444437026978	-0.0113061973825097
1.98578643798828	-1.3648624420166	-3.24772548675537	0.0937889292836189	0.424307703971863	-0.0114330369979143
1.98359060287476	-1.36411380767822	-3.23858904838562	0.0936265736818314	0.424256473779678	-0.0114302197471261
1.9724395275116	-1.36079478263855	-3.24316024780273	0.0935587510466576	0.424210995435715	-0.0114396587014198
1.97698032855988	-1.35711061954498	-3.24369668960571	0.0936101153492928	0.424138635396957	-0.0115466210991144
1.97314393520355	-1.36131656169891	-3.23901796340942	0.0935223326086998	0.423926621675491	-0.0117025459185243
1.96458077430725	-1.35846674442291	-3.2361114025116	0.0933446660637856	0.424100548028946	-0.0118033140897751
1.96053540706635	-1.35152840614319	-3.23878526687622	0.0933935269713402	0.42397603392601	-0.0119541641324759
1.96156585216522	-1.35762441158295	-3.23746514320374	0.0934209525585175	0.423795521259308	-0.0121251624077559
1.956986784935	-1.35698449611664	-3.23716020584106	0.0931949988007545	0.423676341772079	-0.0122306682169437
1.95075690746307	-1.35305190086365	-3.22995972633362	0.0931382179260254	0.423791348934174	-0.0123593229800463
1.94992542266846	-1.35351884365082	-3.2371780872345	0.0931117609143257	0.423669308423996	-0.0125027280300856
1.94552445411682	-1.35526371002197	-3.23572325706482	0.093026876449585	0.423674672842026	-0.0126668224111199
1.94642293453217	-1.35004007816315	-3.23272800445557	0.0930794328451157	0.423484206199646	-0.0128620322793722
1.94348788261414	-1.35608756542206	-3.23079681396484	0.0928311422467232	0.423409581184387	-0.0129629829898477
1.94172155857086	-1.35344934463501	-3.23402905464172	0.0929060354828835	0.423474997282028	-0.0130924163386226
1.93954622745514	-1.35477375984192	-3.22879266738892	0.0928077176213264	0.423378705978394	-0.0132786920294166
1.93767201900482	-1.35378789901733	-3.23082804679871	0.0928262919187546	0.423304378986359	-0.0133514245972037
1.9349422454834	-1.35161173343658	-3.22786808013916	0.0927384942770004	0.423267066478729	-0.0134313507005572
1.93362259864807	-1.35191452503204	-3.22504162788391	0.0926639512181282	0.423272401094437	-0.0134665332734585
1.93346154689789	-1.35048496723175	-3.22764372825623	0.0926096588373184	0.423378258943558	-0.0135290510952473
1.93104112148285	-1.35361409187317	-3.22967290878296	0.0927005186676979	0.423299461603165	-0.0136099373921752
1.92835676670074	-1.34881687164307	-3.22847533226013	0.0927217826247215	0.423293471336365	-0.0136238392442465
1.92810797691345	-1.35088312625885	-3.23096561431885	0.0926806032657623	0.423243850469589	-0.0136163830757141
1.92601335048676	-1.34807813167572	-3.22533011436462	0.0927105098962784	0.42336305975914	-0.0137092722579837
1.92702829837799	-1.35017788410187	-3.23154449462891	0.0926609635353088	0.423447877168655	-0.0137814786285162
1.93387567996979	-1.34799957275391	-3.2344388961792	0.0927606448531151	0.423446655273438	-0.0138656925410032
1.92900848388672	-1.35613620281219	-3.23226809501648	0.0928122103214264	0.423451513051987	-0.0139761604368687
1.92530453205109	-1.35419356822968	-3.2313072681427	0.0928845405578613	0.423525542020798	-0.0140357818454504
1.92841255664825	-1.35163223743439	-3.23512768745422	0.0928899571299553	0.423597007989883	-0.0141191091388464
1.93371760845184	-1.35258638858795	-3.23475098609924	0.0929569825530052	0.423682540655136	-0.0142521876841784
1.93501794338226	-1.3575621843338	-3.2394323348999	0.0930502712726593	0.42382225394249	-0.0142448218539357
1.9356597661972	-1.36463737487793	-3.23647904396057	0.0932457968592644	0.42386332154274	-0.0142414504662156
1.93023467063904	-1.35955786705017	-3.23503112792969	0.093323603272438	0.424024909734726	-0.0142401475459337
1.93876671791077	-1.35960078239441	-3.2441508769989	0.0933580622076988	0.424168437719345	-0.0142514705657959
1.94308400154114	-1.3615255355835	-3.24374842643738	0.0933941677212715	0.424208998680115	-0.0142316659912467
1.93431079387665	-1.36161279678345	-3.24358892440796	0.0935488641262054	0.424476146697998	-0.014133925549686
1.94574570655823	-1.35989165306091	-3.24413299560547	0.0937753766775131	0.424528867006302	-0.0141004491597414
1.95015168190002	-1.36471498012543	-3.24783682823181	0.0937706455588341	0.424703061580658	-0.0140311736613512
1.94730699062347	-1.37010848522186	-3.25124025344849	0.0938610583543777	0.424866616725922	-0.0139138596132398
1.94965469837189	-1.36464703083038	-3.25217604637146	0.0939494892954826	0.425096035003662	-0.0138458954170346
1.95159983634949	-1.36426365375519	-3.24593925476074	0.0941634699702263	0.425315052270889	-0.0136790089309216
1.96172893047333	-1.36546885967255	-3.25226259231567	0.0943081974983215	0.425350666046143	-0.0135844964534044
1.96455025672913	-1.36800074577332	-3.25448775291443	0.0943941101431847	0.425430327653885	-0.0134387323632836
1.96481382846832	-1.37097215652466	-3.25137114524841	0.0943947061896324	0.425761997699738	-0.0132602397352457
1.9648152589798	-1.36773037910461	-3.25611019134521	0.0945195406675339	0.425942629575729	-0.0130100669339299
1.97243332862854	-1.36934792995453	-3.25489449501038	0.0947548374533653	0.425994604825974	-0.0128484684973955
1.97795605659485	-1.36963927745819	-3.25553297996521	0.0948368683457375	0.426125377416611	-0.0125806592404842
1.97989404201508	-1.37201464176178	-3.26673054695129	0.0950429290533066	0.426297307014465	-0.0123632932081819
1.98411953449249	-1.36912202835083	-3.25985360145569	0.0950978621840477	0.426362156867981	-0.0120511390268803
1.98487627506256	-1.36944663524628	-3.26790380477905	0.0951748341321945	0.426631689071655	-0.0118027552962303
1.98529446125031	-1.36806631088257	-3.27507162094116	0.0952435433864594	0.426859080791473	-0.0115092340856791
1.98413121700287	-1.37046647071838	-3.27426600456238	0.0955424681305885	0.427029222249985	-0.0112450486049056
1.98573279380798	-1.36622679233551	-3.27687931060791	0.0957491472363472	0.427159875631332	-0.0109086371958256
1.98715364933014	-1.3666797876358	-3.28111624717712	0.0956909880042076	0.4274542927742	-0.0106096249073744
1.98994660377502	-1.36366891860962	-3.28810048103333	0.0959957614541054	0.427743881940842	-0.0103081548586488
1.99140608310699	-1.36851096153259	-3.28674030303955	0.0962320640683174	0.427873641252518	-0.00998392980545759
1.99074113368988	-1.36496448516846	-3.28775763511658	0.0964478552341461	0.428076714277267	-0.00961204990744591
1.98944795131683	-1.36209416389465	-3.29407024383545	0.0965181365609169	0.42845630645752	-0.0093377772718668
1.99867308139801	-1.36311554908752	-3.29589414596558	0.0966367200016975	0.428612977266312	-0.00911155994981527
1.99809336662292	-1.36265552043915	-3.29592132568359	0.0968349352478981	0.428938150405884	-0.00870201177895069
2.00003504753113	-1.36382555961609	-3.30219984054565	0.0971119627356529	0.429107457399368	-0.00842067785561085
1.99832546710968	-1.35783278942108	-3.30365610122681	0.0973450243473053	0.429287195205688	-0.0080178352072835
1.99331998825073	-1.35424983501434	-3.30098104476929	0.0973957255482674	0.429480344057083	-0.00758883263915777
1.99558782577515	-1.35046517848969	-3.31006908416748	0.0975922420620918	0.429731816053391	-0.00732275890186429
1.99591052532196	-1.35201895236969	-3.3118679523468	0.0977094247937202	0.429907828569412	-0.0070146219804883
2.00215554237366	-1.34813058376312	-3.31911730766296	0.097972571849823	0.430072605609894	-0.00671617826446891
1.99784135818481	-1.34954059123993	-3.31561970710754	0.0980801358819008	0.430197089910507	-0.00649900734424591
1.99186265468597	-1.34669959545135	-3.31926226615906	0.0982070490717888	0.430295914411545	-0.00611334946006536
1.98826313018799	-1.34315431118011	-3.31734538078308	0.0983784347772598	0.430409044027328	-0.00584029359742999
1.99136114120483	-1.34105002880096	-3.31991219520569	0.0984406545758247	0.430459529161453	-0.00573922647163272
1.98877370357513	-1.34094607830048	-3.32268953323364	0.0986443087458611	0.430616170167923	-0.00547804869711399
1.98923063278198	-1.34029805660248	-3.32359480857849	0.0988101735711098	0.430577844381332	-0.00538461888208985
1.99077558517456	-1.33729338645935	-3.32242298126221	0.0988693311810493	0.430626273155212	-0.00520821427926421
1.98815977573395	-1.33933484554291	-3.32754921913147	0.0990009233355522	0.430655300617218	-0.00500300759449601
1.98401379585266	-1.33355963230133	-3.32418298721313	0.0991046279668808	0.430679351091385	-0.0049458546563983
1.97991597652435	-1.33483946323395	-3.32803082466125	0.0992284193634987	0.430748045444489	-0.00476049911230803
1.97931981086731	-1.3311163187027	-3.32316422462463	0.0993500351905823	0.430758476257324	-0.00467504886910319
1.97622632980347	-1.33008110523224	-3.32762742042542	0.0994459986686707	0.430769890546799	-0.00460812682285905
1.97598385810852	-1.32673847675323	-3.32669019699097	0.0995165556669235	0.430715620517731	-0.00461105909198523
1.97387993335724	-1.32742166519165	-3.33112716674805	0.0995964258909225	0.430742472410202	-0.00454852776601911
1.97129237651825	-1.32123112678528	-3.3276948928833	0.0997305512428284	0.430897861719131	-0.00458343373611569
1.96962547302246	-1.32257866859436	-3.32895541191101	0.0998464673757553	0.430753141641617	-0.00467393873259425
1.97296619415283	-1.3209822177887	-3.33295178413391	0.0999174639582634	0.430779188871384	-0.0046856002882123
1.97125935554504	-1.32421326637268	-3.33041977882385	0.100027568638325	0.43075829744339	-0.00486898608505726
1.9726939201355	-1.32400047779083	-3.3324818611145	0.100086368620396	0.430680125951767	-0.00490750186145306
1.97095763683319	-1.32443904876709	-3.32541441917419	0.100215993821621	0.430571764707565	-0.00499390717595816
1.96342086791992	-1.32381367683411	-3.32354354858398	0.100304178893566	0.430647969245911	-0.00506250467151403
1.96165418624878	-1.32109808921814	-3.33054447174072	0.100350357592106	0.430600583553314	-0.00512808049097657
1.96188938617706	-1.32007133960724	-3.32902359962463	0.100455269217491	0.430687367916107	-0.00520609645172954
1.96224021911621	-1.31774795055389	-3.32967829704285	0.100590847432613	0.43052151799202	-0.00523056369274855
1.96297836303711	-1.31850183010101	-3.33285331726074	0.100729376077652	0.430525004863739	-0.00528429402038455
1.95975208282471	-1.31746208667755	-3.32598781585693	0.100730635225773	0.430484086275101	-0.00528216315433383
1.95993840694427	-1.31492245197296	-3.3341658115387	0.100939556956291	0.430481106042862	-0.00530792074277997
1.95665299892426	-1.31475114822388	-3.32472968101501	0.100973092019558	0.43039807677269	-0.00528966635465622
1.9520548582077	-1.31522977352142	-3.32997417449951	0.100963205099106	0.430454641580582	-0.00527912238612771
1.94614899158478	-1.30937242507935	-3.3345251083374	0.101085759699345	0.430575281381607	-0.00524239288643003
1.94542765617371	-1.31093633174896	-3.33396553993225	0.101175248622894	0.430534720420837	-0.00527000892907381
1.94626772403717	-1.30707156658173	-3.33279013633728	0.101266674697399	0.430491894483566	-0.00522633502259851
1.94366335868835	-1.30619752407074	-3.33347392082214	0.101487062871456	0.430461227893829	-0.00511966506019235
1.94460999965668	-1.30404269695282	-3.33197951316834	0.101536020636559	0.430389821529388	-0.00503846351057291
1.93842613697052	-1.30368649959564	-3.32895278930664	0.101615376770496	0.430370718240738	-0.00484663201496005
1.93517565727234	-1.29935216903687	-3.32895636558533	0.101762749254704	0.430439919233322	-0.00473348842933774
1.93427133560181	-1.29709506034851	-3.33104705810547	0.101749673485756	0.430430352687836	-0.00450961012393236
1.9334260225296	-1.29034531116486	-3.33216905593872	0.101936981081963	0.430487543344498	-0.00434589805081487
1.92875623703003	-1.29212021827698	-3.32941174507141	0.102080263197422	0.430455923080444	-0.00416719727218151
1.92517077922821	-1.28294789791107	-3.3337128162384	0.102264583110809	0.430446267127991	-0.00397010520100594
1.92329812049866	-1.28084015846252	-3.33157682418823	0.102299347519875	0.430475145578384	-0.00377368065528572
1.91781735420227	-1.27801406383514	-3.33621525764465	0.102370925247669	0.430479824542999	-0.00351888686418533
1.9096519947052	-1.27095055580139	-3.33276271820068	0.102569259703159	0.430547118186951	-0.00336096971295774
1.90573358535767	-1.27017819881439	-3.33356356620789	0.102610006928444	0.430573791265488	-0.00315517676062882
1.90373194217682	-1.26303815841675	-3.33350133895874	0.102748543024063	0.430627644062042	-0.00293971155770123
1.90132308006287	-1.26177644729614	-3.33185052871704	0.102889150381088	0.43061175942421	-0.0027283497620374
1.89764034748077	-1.25175714492798	-3.3316822052002	0.102937757968903	0.43066281080246	-0.00246784766204655
1.8935375213623	-1.2516473531723	-3.33542084693909	0.103020392358303	0.430786162614822	-0.00221168552525342
1.88983023166656	-1.24134397506714	-3.33964657783508	0.10308662801981	0.430823057889938	-0.00185619457624853
1.88787174224854	-1.24108254909515	-3.33407068252563	0.103206045925617	0.430862873792648	-0.00161718495655805
1.88420331478119	-1.23452460765839	-3.34106135368347	0.103266432881355	0.430949181318283	-0.00130902556702495
1.881911277771	-1.22940421104431	-3.34295511245728	0.103419654071331	0.430826365947723	-0.00111372489482164
1.87351334095001	-1.22428131103516	-3.33872866630554	0.103412859141827	0.430915832519531	-0.000853562087286264
1.87056064605713	-1.22270488739014	-3.33574271202087	0.103554859757423	0.430866152048111	-0.000765992677770555
1.8637820482254	-1.21945297718048	-3.33587598800659	0.103571124374866	0.430863201618195	-0.000550263794139028
1.85608911514282	-1.21453940868378	-3.33659768104553	0.103582084178925	0.430719822645187	-0.000428948813350871
1.85676074028015	-1.20709896087646	-3.33979606628418	0.103546179831028	0.430797338485718	-0.000344862492056564
1.85309016704559	-1.20679402351379	-3.33564400672913	0.103610917925835	0.430803894996643	-0.000269511045189574
1.84721267223358	-1.20389366149902	-3.33897757530212	0.103713370859623	0.430720865726471	-0.000138843912282027
1.83887982368469	-1.19740951061249	-3.33477735519409	0.103714421391487	0.430626571178436	-1.68910937645705E-05
1.83529329299927	-1.19144535064697	-3.33190226554871	0.10362434387207	0.430579602718353	4.81848328490742E-05
1.83368539810181	-1.18797886371613	-3.33309745788574	0.103608213365078	0.43055984377861	0.000140854419441894
1.83480417728424	-1.18685257434845	-3.33199071884155	0.103636711835861	0.430437713861465	0.0002337957121199
1.82994294166565	-1.18136429786682	-3.33007502555847	0.103658244013786	0.430278331041336	0.000288596376776695
1.8250777721405	-1.18177688121796	-3.3275671005249	0.103620007634163	0.43013933300972	0.000346756161889061
1.82389688491821	-1.17496573925018	-3.32798099517822	0.103540241718292	0.430005341768265	0.000405537895858288
1.82359707355499	-1.17536008358002	-3.32533121109009	0.103475369513035	0.429868221282959	0.00043828334310092
1.82345581054688	-1.17176377773285	-3.32362103462219	0.103417180478573	0.429707765579224	0.000468894344521686
1.81552028656006	-1.17280876636505	-3.31969237327576	0.103343397378922	0.429592937231064	0.0005644770571962
1.81134366989136	-1.16660213470459	-3.31611943244934	0.103337183594704	0.429495573043823	0.000564563611987978
1.81168735027313	-1.16552865505219	-3.31585788726807	0.103212893009186	0.429342031478882	0.000559830921702087
1.81405162811279	-1.16307473182678	-3.3169481754303	0.103138133883476	0.42917612195015	0.000576157821342349
1.81300950050354	-1.16337287425995	-3.31135082244873	0.102994166314602	0.42903658747673	0.000509699573740363
1.81348693370819	-1.16175532341003	-3.31116032600403	0.102977007627487	0.428838282823563	0.000535576778929681
1.81415009498596	-1.16210317611694	-3.31482934951782	0.102874711155891	0.428712487220764	0.000461403134977445
1.81730556488037	-1.163654088974	-3.30882406234741	0.102826960384846	0.428478211164474	0.000487282231915742
1.81103897094727	-1.16255033016205	-3.30572652816772	0.102837488055229	0.428309559822083	0.000546250259503722
1.81116795539856	-1.15786194801331	-3.30588698387146	0.102676875889301	0.428104519844055	0.000747532933019102
1.80571258068085	-1.15568614006042	-3.30059361457825	0.102575153112411	0.427921265363693	0.000972588721197098
1.80244171619415	-1.15077078342438	-3.30206561088562	0.1025545373559	0.427748441696167	0.00120747357141227
1.797523021698	-1.14914202690125	-3.30125570297241	0.102459043264389	0.42754653096199	0.00144336698576808
1.79614794254303	-1.14555215835571	-3.29451155662537	0.102354049682617	0.42737352848053	0.00169248774182051
1.78846323490143	-1.13951873779297	-3.29185676574707	0.102247290313244	0.427266657352448	0.00204704841598868
1.7930496931076	-1.13715183734894	-3.2898154258728	0.102215930819511	0.427099317312241	0.00239593209698796
1.79006206989288	-1.13116884231567	-3.29398894309998	0.102251000702381	0.426887392997742	0.0027545599732548
1.79736125469208	-1.13470470905304	-3.29598569869995	0.102198839187622	0.426634669303894	0.00307250721380115
1.8020453453064	-1.13858652114868	-3.29413962364197	0.102045141160488	0.426450699567795	0.0034397526178509
1.80042123794556	-1.13406264781952	-3.2904851436615	0.102146685123444	0.426379263401031	0.00426122499629855
1.79826641082764	-1.12118685245514	-3.29087615013123	0.102346636354923	0.426383584737778	0.00526770111173391
1.79321658611298	-1.11971771717072	-3.28713846206665	0.102432005107403	0.426152169704437	0.00574538251385093
1.78525614738464	-1.11284446716309	-3.28321480751038	0.102185472846031	0.426106125116348	0.00599134527146816
1.77656364440918	-1.10401368141174	-3.2902204990387	0.101957470178604	0.425929337739944	0.00627453485503793
1.77129817008972	-1.09912371635437	-3.28508114814758	0.101962387561798	0.425821453332901	0.00664852513000369
1.77254724502563	-1.09568512439728	-3.28113985061646	0.102083519101143	0.425488084554672	0.00708421692252159
1.77167439460754	-1.09835076332092	-3.2885262966156	0.102041266858578	0.425361841917038	0.00727826775982976
1.77234745025635	-1.09782040119171	-3.28092169761658	0.102013006806374	0.425097972154617	0.00740710040554404
1.77173244953156	-1.10018932819366	-3.27647757530212	0.101963028311729	0.424862116575241	0.00749741122126579
1.76881432533264	-1.0968132019043	-3.27561616897583	0.101789727807045	0.424807846546173	0.00774781126528978
1.77141320705414	-1.0936096906662	-3.27157092094421	0.101794868707657	0.424631357192993	0.00817366596311331
1.77157020568848	-1.09246015548706	-3.27459573745728	0.101894587278366	0.424493730068207	0.00876904930919409
1.77065467834473	-1.09082770347595	-3.27670097351074	0.102018564939499	0.424295634031296	0.00926649011671543
1.76915323734283	-1.08256721496582	-3.26934552192688	0.102007880806923	0.424139738082886	0.00978676695376635
1.76892507076263	-1.08110511302948	-3.26640582084656	0.102001614868641	0.424048632383347	0.0102810068055987
1.76735281944275	-1.07702052593231	-3.2700822353363	0.101981103420258	0.424062609672546	0.0106164859607816
1.76639544963837	-1.07711672782898	-3.27061700820923	0.102008700370789	0.424019187688828	0.0110551128163934
1.7714980840683	-1.07482016086578	-3.27342081069946	0.102116025984287	0.423963367938995	0.0113784801214933
1.77187561988831	-1.07634198665619	-3.2691056728363	0.102211102843285	0.423939436674118	0.01179966237396
1.77711749076843	-1.07543456554413	-3.27416133880615	0.102279432117939	0.423885017633438	0.0119896782562137
1.78101491928101	-1.08113551139832	-3.27068185806274	0.102334074676037	0.423791497945786	0.0122185163199902
1.78484296798706	-1.0820586681366	-3.27407479286194	0.10253369808197	0.423693031072617	0.01242252625525
1.78417015075684	-1.08350336551666	-3.26840734481812	0.102622143924236	0.423600852489471	0.0125535540282726
1.79033303260803	-1.0864531993866	-3.26677083969116	0.102650128304958	0.42357936501503	0.0127123687416315
1.78970074653625	-1.08646750450134	-3.27156758308411	0.102727845311165	0.423554062843323	0.0128603046759963
1.79599332809448	-1.09038627147675	-3.26620125770569	0.102819822728634	0.423565328121185	0.0129509894177318
1.8024914264679	-1.09225451946259	-3.27117013931274	0.102877013385296	0.423581302165985	0.0129935424774885
1.81390285491943	-1.09486293792725	-3.27054309844971	0.102957420051098	0.423629432916641	0.0129496464505792
1.81582903862	-1.09847545623779	-3.26948976516724	0.103083163499832	0.423660606145859	0.0129870930686593
1.81840860843658	-1.10808324813843	-3.27380275726318	0.103231579065323	0.423554182052612	0.0129735833033919
1.82139813899994	-1.10712611675262	-3.27535057067871	0.103329725563526	0.423506945371628	0.0128820296376944
1.82869303226471	-1.11400055885315	-3.27055430412292	0.103326804935932	0.423596203327179	0.0127504672855139
1.83894062042236	-1.11675727367401	-3.27531170845032	0.10349465161562	0.423620283603668	0.0125567512586713
1.84448421001434	-1.12453353404999	-3.27677154541016	0.103496909141541	0.42365774512291	0.0123650366440415
1.85148012638092	-1.12794303894043	-3.27936410903931	0.10372132062912	0.423606902360916	0.0121923116967082
1.85548651218414	-1.13924431800842	-3.2753529548645	0.103810891509056	0.423668146133423	0.0119155896827579
1.85987114906311	-1.14488327503204	-3.27825832366943	0.103987470269203	0.423650711774826	0.0117395780980587
1.86409330368042	-1.15038597583771	-3.27572679519653	0.104016683995724	0.423679679632187	0.0113559737801552
1.86980044841766	-1.1547976732254	-3.28071117401123	0.104141011834145	0.423748940229416	0.0112110385671258
1.87340247631073	-1.16329276561737	-3.2804582118988	0.104222230613232	0.423704296350479	0.0108831431716681
1.880695104599	-1.16960179805756	-3.27678322792053	0.104299254715443	0.423741638660431	0.0107809770852327
1.88116991519928	-1.1738657951355	-3.2823429107666	0.104347534477711	0.423769056797028	0.0105877313762903
1.88535964488983	-1.17970752716064	-3.27953290939331	0.104473531246185	0.423762768507004	0.0103211160749197
1.88756990432739	-1.18124914169312	-3.2846155166626	0.104521602392197	0.423749089241028	0.0102290604263544
1.89760363101959	-1.18748581409454	-3.2829155921936	0.104624561965466	0.423737913370132	0.00997320841997862
1.90558218955994	-1.19390213489532	-3.28311014175415	0.104646198451519	0.42369931936264	0.00983694009482861
1.90645277500153	-1.20181715488434	-3.28120231628418	0.104689724743366	0.423779606819153	0.00973877683281899
1.90798115730286	-1.20184600353241	-3.2765109539032	0.104745991528034	0.423765301704407	0.00961334351450205
1.91263735294342	-1.20683479309082	-3.27977204322815	0.104746639728546	0.423779040575027	0.00955224875360727
1.92001104354858	-1.20715582370758	-3.28616571426392	0.10486364364624	0.423772364854813	0.00955873262137175
1.92515456676483	-1.21273231506348	-3.28312087059021	0.104913339018822	0.423650562763214	0.00945746805518866
1.93332850933075	-1.21690464019775	-3.2822482585907	0.104941979050636	0.42366287112236	0.00952094700187445
1.93291819095612	-1.22059142589569	-3.28033113479614	0.105038702487946	0.423568665981293	0.0095390323549509
1.94280600547791	-1.22449445724487	-3.2802460193634	0.105075240135193	0.423513382673264	0.00969302374869585
1.94224262237549	-1.22629535198212	-3.28356122970581	0.105011336505413	0.423601239919662	0.00986254867166281
1.94485569000244	-1.22746527194977	-3.28096532821655	0.105104714632034	0.423632174730301	0.00995626579970121
1.95245599746704	-1.22716987133026	-3.28531074523926	0.105156153440475	0.423517644405365	0.0100445235148072
1.95922613143921	-1.23453640937805	-3.28404664993286	0.105265989899635	0.42345517873764	0.0100842956453562
1.96274137496948	-1.2369579076767	-3.27983689308167	0.10523983091116	0.423423200845718	0.0101900640875101
1.9643167257309	-1.24062073230743	-3.28551197052002	0.105304755270481	0.423476547002792	0.0102752251550555
1.9714058637619	-1.24225258827209	-3.27712821960449	0.105349376797676	0.423321753740311	0.0104128988459706
1.96964359283447	-1.24520611763	-3.27920198440552	0.105306290090084	0.423472225666046	0.0105251623317599
1.97210252285004	-1.24209761619568	-3.28430461883545	0.105335764586926	0.423407822847366	0.0106527740135789
1.97640156745911	-1.24515807628632	-3.27855014801025	0.105378448963165	0.423492401838303	0.0108267664909363
1.98244404792786	-1.24364733695984	-3.28641271591187	0.1053576618433	0.423459082841873	0.0109469136223197
1.9870423078537	-1.2475494146347	-3.28467106819153	0.105463355779648	0.423403412103653	0.0110463229939342
1.99026274681091	-1.25153195858002	-3.28610992431641	0.105417363345623	0.423343598842621	0.0112200230360031
1.99259901046753	-1.25028765201569	-3.28545498847961	0.105497188866138	0.423319786787033	0.0113348485901952
1.99515402317047	-1.2531076669693	-3.28040337562561	0.105494387447834	0.423195272684097	0.0114429835230112
1.99644649028778	-1.2550253868103	-3.28816485404968	0.10542057454586	0.423105955123901	0.0115154189988971
1.99787509441376	-1.25649154186249	-3.28115582466125	0.10539735108614	0.423098087310791	0.0116270668804646
2.00123929977417	-1.25861763954163	-3.27924489974976	0.105324044823647	0.423085957765579	0.0117433406412601
2.00166344642639	-1.25823938846588	-3.27929663658142	0.105429895222187	0.423081517219543	0.0117854522541165
2.00537872314453	-1.26152908802032	-3.2764527797699	0.105356141924858	0.422974973917007	0.0117957629263401
2.00664639472961	-1.26136803627014	-3.27849435806274	0.105390213429928	0.422908753156662	0.0117517188191414
2.01102185249329	-1.26626121997833	-3.2820086479187	0.105276308953762	0.422893434762955	0.0117541961371899
2.01653671264648	-1.26698887348175	-3.27620601654053	0.105281449854374	0.422866821289063	0.011660766787827
2.02211284637451	-1.27573573589325	-3.27749133110046	0.105212472379208	0.422823876142502	0.0115580083802342
2.02451992034912	-1.27481508255005	-3.27991771697998	0.105338878929615	0.42268368601799	0.011474996805191
2.02777290344238	-1.27717816829681	-3.2751293182373	0.105224259197712	0.42248597741127	0.0113237658515573
2.02791357040405	-1.28460931777954	-3.2741265296936	0.105164654552937	0.422544717788696	0.0112900659441948
2.03252339363098	-1.28408539295197	-3.27335119247437	0.10509192943573	0.422394931316376	0.0110838813707232
2.03552174568176	-1.29089021682739	-3.27591967582703	0.104998022317886	0.422356843948364	0.0109611712396145
2.03925371170044	-1.29135370254517	-3.27520728111267	0.104981034994125	0.422209858894348	0.010719864629209
2.04139685630798	-1.29546463489532	-3.27346134185791	0.104926399886608	0.422122180461884	0.0105190351605415
2.04414749145508	-1.29914259910583	-3.27028679847717	0.104824580252171	0.422027468681335	0.0102426521480083
2.05177092552185	-1.3015102148056	-3.26869893074036	0.104758910834789	0.421866357326508	0.0100023141130805
2.05593991279602	-1.30492913722992	-3.26912069320679	0.104694120585918	0.421875089406967	0.00979027058929205
2.05926990509033	-1.31372237205505	-3.26849770545959	0.104768715798855	0.421668022871017	0.00942837633192539
2.0595223903656	-1.31555664539337	-3.26406860351563	0.104660205543041	0.421503990888596	0.00913186650723219
2.06090211868286	-1.32026386260986	-3.26450634002686	0.104544542729855	0.421366900205612	0.00884302146732807
2.06422424316406	-1.32528114318848	-3.25997686386108	0.104497894644737	0.421350836753845	0.00846854038536549
2.06663584709167	-1.33141362667084	-3.26828289031982	0.104322262108326	0.421207636594772	0.0081681702286005
2.07068848609924	-1.33092761039734	-3.26008749008179	0.10436388105154	0.421107232570648	0.00780324451625347
2.06958723068237	-1.33704566955566	-3.26234221458435	0.104214377701283	0.420969843864441	0.00753134163096547
2.07859134674072	-1.34024345874786	-3.25855469703674	0.104206576943398	0.420858561992645	0.0072051165625453
2.07968306541443	-1.34799790382385	-3.25726509094238	0.104031406342983	0.420695215463638	0.00684470403939486
2.07993102073669	-1.35160768032074	-3.26274037361145	0.10405695438385	0.420516222715378	0.00657015573233366
2.07718300819397	-1.35189688205719	-3.25350499153137	0.104015506803989	0.420375287532806	0.00621398445218802
2.08053135871887	-1.35506737232208	-3.2532970905304	0.103873088955879	0.420206129550934	0.00578566128388047
2.08160972595215	-1.36061775684357	-3.25078845024109	0.103746093809605	0.420104473829269	0.00542913610115647
2.08960127830505	-1.36498069763184	-3.2478039264679	0.103723123669624	0.419876784086227	0.00495409872382879
2.08902907371521	-1.37044775485992	-3.24853754043579	0.103674694895744	0.419663101434708	0.00462622288614511
2.08583474159241	-1.37743365764618	-3.24203896522522	0.1035126298666	0.419420272111893	0.00430988520383835
2.09123158454895	-1.37569391727448	-3.24063849449158	0.103481978178024	0.419259279966354	0.00397764053195715
2.09163069725037	-1.38330960273743	-3.240882396698	0.103280872106552	0.419146150350571	0.00372882629744709
2.09394121170044	-1.38217210769653	-3.24015927314758	0.103279657661915	0.418986737728119	0.00351664586924016
2.09583830833435	-1.38427948951721	-3.23523926734924	0.10319110006094	0.418781131505966	0.00330652133561671
2.0986168384552	-1.38325703144073	-3.23364472389221	0.103076606988907	0.418660223484039	0.00319632305763662
2.10151433944702	-1.39063024520874	-3.23258399963379	0.102995693683624	0.41851618885994	0.0030827815644443
2.10059547424316	-1.39038157463074	-3.23280882835388	0.102959588170052	0.418280571699142	0.00307917152531445
2.09738564491272	-1.38955628871918	-3.23034167289734	0.102859772741795	0.418164253234863	0.00309258326888084
2.09739804267883	-1.39158880710602	-3.22915768623352	0.102870278060436	0.418052732944489	0.00300959404557943
2.09702324867249	-1.3853075504303	-3.23109531402588	0.102883793413639	0.417940706014633	0.00293712061829865
2.09988808631897	-1.3908988237381	-3.23496890068054	0.102843947708607	0.417741388082504	0.00287479883991182
2.09820508956909	-1.3900591135025	-3.22514033317566	0.102712489664555	0.417587399482727	0.00279158167541027
2.09395885467529	-1.39401936531067	-3.22585320472717	0.102644048631191	0.41756397485733	0.00275830505415797
2.09411239624023	-1.38887357711792	-3.22462630271912	0.102748349308968	0.417498826980591	0.00269696023315191
2.09738373756409	-1.39315223693848	-3.22539138793945	0.102669261395931	0.417281001806259	0.00255136005580425
2.09526991844177	-1.39509677886963	-3.21992683410645	0.102513261139393	0.417219400405884	0.00249669305048883
2.09016060829163	-1.39138841629028	-3.22790288925171	0.102493062615395	0.417199939489365	0.00243213516660035
2.09110021591187	-1.39152836799622	-3.21890830993652	0.102464489638805	0.417168855667114	0.00243342318572104
2.08899068832397	-1.3901801109314	-3.22189927101135	0.102479308843613	0.417135775089264	0.00244633411057293
2.09430193901062	-1.39253234863281	-3.22138714790344	0.102528505027294	0.417045891284943	0.00241570267826319
2.08991503715515	-1.39283788204193	-3.22062730789185	0.102404437959194	0.416943311691284	0.00238847360014915
2.09180641174316	-1.3964376449585	-3.22393083572388	0.102460891008377	0.416809976100922	0.00234114704653621
2.08913135528564	-1.39249277114868	-3.22225022315979	0.102354995906353	0.416820108890533	0.00226799887605011
2.08777928352356	-1.3924388885498	-3.21845579147339	0.102401301264763	0.416831195354462	0.00223769480362535
2.09349894523621	-1.39624321460724	-3.21783471107483	0.102338820695877	0.416720867156982	0.00220327894203365
2.08732771873474	-1.396151304245	-3.21795248985291	0.102418825030327	0.416590929031372	0.00211796653456986
2.08711624145508	-1.39384758472443	-3.21839237213135	0.102314405143261	0.416694849729538	0.00205182237550616
2.08705830574036	-1.39543688297272	-3.21821761131287	0.102297343313694	0.416692048311234	0.00215590978041291
2.09016752243042	-1.39492070674896	-3.22122144699097	0.102277353405952	0.416718721389771	0.00217500422149897
2.08854961395264	-1.39532029628754	-3.22143745422363	0.102292187511921	0.416721493005753	0.00232766289263964
2.08616065979004	-1.39146184921265	-3.21259903907776	0.102379590272903	0.41667103767395	0.00247862003743649
2.08931517601013	-1.39043295383453	-3.21585273742676	0.10225585103035	0.416734427213669	0.00256777554750443
2.09172368049622	-1.3924252986908	-3.21849536895752	0.102359637618065	0.416759729385376	0.00257385917939246
2.08950710296631	-1.39048779010773	-3.21699833869934	0.102276407182217	0.416886001825333	0.00267102639190853
2.09111785888672	-1.39128017425537	-3.21685814857483	0.102356933057308	0.416860729455948	0.00267643085680902
2.08603978157043	-1.39216959476471	-3.2204966545105	0.102345749735832	0.416886568069458	0.00276659964583814
2.08448386192322	-1.39077568054199	-3.21760869026184	0.102299556136131	0.416883707046509	0.00282313278876245
2.0913679599762	-1.38894271850586	-3.21971082687378	0.102430306375027	0.417055517435074	0.00284927268512547
2.08789038658142	-1.39237356185913	-3.22511124610901	0.102370023727417	0.41712549328804	0.00284075387753546
2.08637094497681	-1.39032816886902	-3.22292375564575	0.102494865655899	0.417207896709442	0.00296469102613628
2.07615542411804	-1.38579511642456	-3.22363805770874	0.102494940161705	0.417267113924026	0.00318939797580242
2.08029246330261	-1.38419890403748	-3.23097348213196	0.102541364729404	0.417325139045715	0.00323168677277863
2.08016633987427	-1.38331830501556	-3.22243738174438	0.102525062859058	0.417406767606735	0.00337470415979624
2.07705950737	-1.38557040691376	-3.23034048080444	0.102572835981846	0.417458891868591	0.00351395225152373
2.07516646385193	-1.38166534900665	-3.22254729270935	0.102549239993095	0.417518734931946	0.00359697826206684
2.0726752281189	-1.38130450248718	-3.22958159446716	0.102534286677837	0.417633563280106	0.00373843312263489
2.06915998458862	-1.37677371501923	-3.22973990440369	0.102599650621414	0.417798221111298	0.00382668781094253
2.07267689704895	-1.37656211853027	-3.22767448425293	0.102636061608791	0.417763322591782	0.0038411917630583
2.07578611373901	-1.37513649463654	-3.23558020591736	0.102652184665203	0.417765945196152	0.0039135399274528
2.07026124000549	-1.37742102146149	-3.22846293449402	0.102584004402161	0.417850524187088	0.0039804452098906
2.06964206695557	-1.37493634223938	-3.23291325569153	0.102757923305035	0.418049544095993	0.00395890604704618
2.07166838645935	-1.37616360187531	-3.23159694671631	0.102747954428196	0.417981266975403	0.00399381341412663
2.06900310516357	-1.38138520717621	-3.22691345214844	0.102753795683384	0.418064385652542	0.00403643725439906
2.06564545631409	-1.3757838010788	-3.23071432113647	0.102751418948174	0.418246924877167	0.00408763391897082
2.06350135803223	-1.37711787223816	-3.23278307914734	0.102741129696369	0.418503731489182	0.00422960286960006
2.06589341163635	-1.37162482738495	-3.23759579658508	0.102822750806808	0.418467223644257	0.0043095899745822
2.06388163566589	-1.37102806568146	-3.23480916023254	0.102918058633804	0.418546557426453	0.004354078322649
2.06063318252563	-1.36936807632446	-3.22950792312622	0.102910771965981	0.418577581644058	0.00446525681763887
2.05929613113403	-1.36681497097015	-3.23444008827209	0.102898001670837	0.418708622455597	0.00461927521973848
2.05727624893188	-1.36661469936371	-3.2346408367157	0.102859482169151	0.418923079967499	0.00472315168008208
2.05433535575867	-1.36610329151154	-3.23886060714722	0.102933280169964	0.419045299291611	0.00477702170610428
2.05932831764221	-1.36517870426178	-3.23962616920471	0.103039279580116	0.419129282236099	0.00480656092986465
2.05553650856018	-1.36495757102966	-3.24027633666992	0.10298427939415	0.419204235076904	0.00488328002393246
2.05443286895752	-1.36229503154755	-3.2416307926178	0.103158198297024	0.419239014387131	0.0049665947444737
2.05153560638428	-1.36103188991547	-3.2410774230957	0.103080198168755	0.419365853071213	0.00498120207339525
2.05107879638672	-1.36244702339172	-3.24535727500916	0.10309673845768	0.419537365436554	0.00511336838826537
2.05257415771484	-1.36053740978241	-3.24316835403442	0.103077374398708	0.419782191514969	0.00514650298282504
2.05307960510254	-1.36292672157288	-3.24919366836548	0.103232055902481	0.419805735349655	0.00519435573369265
2.04871773719788	-1.35923397541046	-3.24817657470703	0.103298760950565	0.419952511787415	0.00517991930246353
2.04861354827881	-1.36241793632507	-3.24989318847656	0.103311374783516	0.420121431350708	0.00528567750006914
2.04902577400208	-1.3548321723938	-3.24979591369629	0.103307209908962	0.420449703931808	0.00525086093693972
2.04640769958496	-1.35702288150787	-3.25116348266602	0.103380836546421	0.420644730329514	0.00531693222001195
2.04946827888489	-1.35211515426636	-3.25635600090027	0.103453554213047	0.420908868312836	0.00538579793646932
2.04844522476196	-1.35603988170624	-3.25836968421936	0.103498317301273	0.421126186847687	0.00541882636025548
2.04488277435303	-1.35585689544678	-3.25442695617676	0.103677250444889	0.421311050653458	0.00555013818666339
2.04461479187012	-1.3547625541687	-3.25961136817932	0.103685043752193	0.421463280916214	0.00550742680206895
2.04223108291626	-1.35472095012665	-3.26626706123352	0.103825055062771	0.421706944704056	0.0055233733728528
2.04057955741882	-1.35354328155518	-3.26175689697266	0.103806145489216	0.421893835067749	0.00549502950161695
2.04131364822388	-1.35423290729523	-3.26674842834473	0.103922121226788	0.422143906354904	0.00547803565859795
2.03724980354309	-1.3530935049057	-3.26437902450562	0.103952974081039	0.422336488962173	0.00545613374561071
2.03839731216431	-1.35221421718597	-3.26963591575623	0.103951171040535	0.422646671533585	0.00533911352977157
2.03838682174683	-1.3489693403244	-3.27855181694031	0.104110345244408	0.422916322946548	0.00533848628401756
2.04051852226257	-1.34952354431152	-3.27215647697449	0.104199305176735	0.422995001077652	0.00521435448899865
2.03653597831726	-1.35267233848572	-3.279709815979	0.104185827076435	0.423169583082199	0.00521179055795074
2.03906941413879	-1.35060799121857	-3.27961397171021	0.104349821805954	0.423283040523529	0.00509971054270864
2.03525280952454	-1.35204875469208	-3.27909302711487	0.104332990944386	0.423470020294189	0.00507233664393425
2.02860474586487	-1.35127317905426	-3.27533745765686	0.104357965290546	0.423574030399323	0.00510716205462813
2.02822256088257	-1.34565913677216	-3.27855467796326	0.104371450841427	0.423753619194031	0.00498779583722353
2.02943134307861	-1.34330916404724	-3.28249883651733	0.104442737996578	0.423874527215958	0.00482020201161504
2.02605390548706	-1.34805345535278	-3.28327083587646	0.104503028094769	0.423968344926834	0.00480906013399363
2.02181005477905	-1.34779441356659	-3.28661727905273	0.104472607374191	0.423870891332626	0.00465116649866104
2.01855802536011	-1.34583008289337	-3.27950572967529	0.104501195251942	0.423987209796906	0.00451497780159116
2.01364707946777	-1.34400677680969	-3.28584361076355	0.104497149586678	0.424015194177628	0.00437322724610567
2.01381802558899	-1.34546458721161	-3.27835631370544	0.104530043900013	0.424072533845901	0.0041970182210207
2.00904631614685	-1.34185552597046	-3.28932523727417	0.104624420404434	0.424060791730881	0.00404613371938467
2.01254415512085	-1.34190464019775	-3.28523015975952	0.104617677628994	0.424041241407394	0.00376570038497448
2.00805902481079	-1.34362268447876	-3.28092288970947	0.104649156332016	0.423973739147186	0.00357307540252805
2.00257754325867	-1.34923624992371	-3.28618097305298	0.104491718113422	0.423999160528183	0.00339600630104542
1.99684727191925	-1.34104406833649	-3.28323602676392	0.104479670524597	0.424035042524338	0.00322275795042515
1.99945914745331	-1.33949673175812	-3.27845168113709	0.104498319327831	0.423943012952805	0.00302061857655644
1.99712073802948	-1.33997273445129	-3.28286218643188	0.104554764926434	0.423871785402298	0.00293267099186778
1.99134504795074	-1.33910238742828	-3.27787280082703	0.104403622448444	0.423785477876663	0.00284667685627937
1.9897323846817	-1.33787775039673	-3.28271222114563	0.104400672018528	0.423853933811188	0.00272641028277576
1.982830286026	-1.33191823959351	-3.27990555763245	0.104398980736732	0.423832267522812	0.00258507463149726
1.98409020900726	-1.33489847183228	-3.28182458877563	0.104457922279835	0.423770517110825	0.00244195037521422
1.98058342933655	-1.33269286155701	-3.27720975875854	0.104425922036171	0.42366635799408	0.00235312804579735
1.97732174396515	-1.33373618125916	-3.28281378746033	0.104449227452278	0.423622667789459	0.0022919699549675
1.97356271743774	-1.33036315441132	-3.27362370491028	0.104359969496727	0.423506408929825	0.00224447203800082
1.97071576118469	-1.32856273651123	-3.28254151344299	0.104456581175327	0.423474609851837	0.00219418597407639
1.96672070026398	-1.32505130767822	-3.2762291431427	0.104285344481468	0.423458069562912	0.00216983677819371
1.96210038661957	-1.32165241241455	-3.27524280548096	0.104311794042587	0.423455387353897	0.00211929390206933
1.9603134393692	-1.31940972805023	-3.27744126319885	0.104368194937706	0.423384547233582	0.00213133823126554
1.95739209651947	-1.31764936447144	-3.2791154384613	0.104375965893269	0.423292994499207	0.00200371001847088
1.95513665676117	-1.31502842903137	-3.27647948265076	0.104331023991108	0.423234879970551	0.00204627774655819
1.94563508033752	-1.31381368637085	-3.27844214439392	0.104400791227818	0.423093736171722	0.00200060894712806
1.94749116897583	-1.31130146980286	-3.27174019813538	0.104230150580406	0.423136025667191	0.0019871573895216
1.94522607326508	-1.30897748470306	-3.27261924743652	0.104212939739227	0.423173546791077	0.00196111365221441
1.94602608680725	-1.30762076377869	-3.27856087684631	0.10429060459137	0.423088282346725	0.00192044104915112
1.93572902679443	-1.30470550060272	-3.26575708389282	0.104284323751926	0.42292132973671	0.00184152834117413
1.93440771102905	-1.30325448513031	-3.26957440376282	0.104177132248878	0.422879189252853	0.00180561188608408
1.93068182468414	-1.29909205436707	-3.26854944229126	0.104182355105877	0.422976732254028	0.00177689827978611
1.93319857120514	-1.30175626277924	-3.27227711677551	0.10414531826973	0.422900795936584	0.00168355251662433
1.92520499229431	-1.30138337612152	-3.26944708824158	0.104242883622646	0.422867774963379	0.00170769763644785
1.91842699050903	-1.29862368106842	-3.26936101913452	0.104200586676598	0.422814190387726	0.00171970273368061
1.91654145717621	-1.29186928272247	-3.27017402648926	0.104191906750202	0.42284020781517	0.00164787587709725
1.91622519493103	-1.29056823253632	-3.27057981491089	0.104138068854809	0.422850370407104	0.00164188107009977
1.91916227340698	-1.2903026342392	-3.27396011352539	0.104174368083477	0.422841906547546	0.00156675174366683
1.91291999816895	-1.29103350639343	-3.26706624031067	0.104189321398735	0.422707974910736	0.00155545282177627
1.91055977344513	-1.28773951530457	-3.26957774162292	0.104114197194576	0.422687649726868	0.00157400802709162
1.90421080589294	-1.28418922424316	-3.26944637298584	0.104218177497387	0.422754168510437	0.00154870375990868
1.9080491065979	-1.282998919487	-3.26941061019897	0.104176685214043	0.422722846269608	0.00144305045250803
1.90685307979584	-1.28493392467499	-3.26839351654053	0.104083940386772	0.422786116600037	0.00145707337651402
1.90613865852356	-1.28140544891357	-3.27335929870605	0.104213662445545	0.422695726156235	0.00139438186306506
1.90522086620331	-1.28306448459625	-3.26851725578308	0.104125894606113	0.422678887844086	0.00141131540294737
1.90005302429199	-1.2860072851181	-3.26764750480652	0.104121148586273	0.422766953706741	0.0014787056716159
1.89612329006195	-1.27775347232819	-3.27440452575684	0.104159265756607	0.422735452651978	0.00148190069012344
1.89232432842255	-1.27755069732666	-3.26857542991638	0.104143939912319	0.422705233097076	0.00148063502274454
1.89451014995575	-1.27288198471069	-3.2729229927063	0.104150220751762	0.422731906175613	0.00151432934217155
1.89674985408783	-1.27626156806946	-3.26864910125732	0.104153759777546	0.422508239746094	0.00152331765275449
1.89342868328094	-1.27711009979248	-3.27061557769775	0.104080319404602	0.422569692134857	0.00155413430184126
1.88430464267731	-1.26657211780548	-3.26951575279236	0.104108572006226	0.422632098197937	0.00163509917911142
1.88822185993195	-1.26589608192444	-3.27077102661133	0.10414169728756	0.422620922327042	0.001731944270432
1.8855813741684	-1.26386058330536	-3.26794981956482	0.104036688804626	0.422531723976135	0.00187796889804304
1.88621294498444	-1.26451551914215	-3.27466130256653	0.104137115180492	0.422477155923843	0.00188868900295347
1.88416564464569	-1.25893306732178	-3.27049255371094	0.104109220206738	0.422363430261612	0.00202441611327231
1.88012206554413	-1.26230776309967	-3.26516199111938	0.103983715176582	0.422374457120895	0.00216948264278471
1.87613844871521	-1.25565719604492	-3.27005100250244	0.103890895843506	0.422512918710709	0.00233353488147259
1.87101793289185	-1.25045621395111	-3.27203369140625	0.103968001902103	0.422462791204453	0.00236248294822872
1.87576639652252	-1.24957597255707	-3.26962280273438	0.103941135108471	0.422410219907761	0.0024646834935993
1.8680248260498	-1.24849915504456	-3.26424980163574	0.104000054299831	0.422313749790192	0.00246730749495327
1.8656679391861	-1.2441920042038	-3.26412963867188	0.103952221572399	0.422299206256866	0.00256754644215107
1.8622373342514	-1.24454832077026	-3.26557588577271	0.103886172175407	0.422104567289352	0.00254771369509399
1.85443067550659	-1.24275159835815	-3.2651207447052	0.103819988667965	0.422211498022079	0.00261960853822529
1.85688292980194	-1.23882377147675	-3.26662278175354	0.103700444102287	0.422162711620331	0.00262249587103724
1.8521374464035	-1.2365266084671	-3.26340246200562	0.103751644492149	0.422188937664032	0.00264230067841709
1.84757590293884	-1.23409152030945	-3.26287412643433	0.103620573878288	0.422179996967316	0.00261772959493101
1.84868407249451	-1.23330533504486	-3.26422762870789	0.103658095002174	0.4221570789814	0.00261597894132137
1.84613239765167	-1.23421466350555	-3.26615738868713	0.103630542755127	0.422035962343216	0.00257050665095448
1.8455696105957	-1.23189187049866	-3.26463341712952	0.103620029985905	0.421953439712524	0.00262100948020816
1.8400901556015	-1.2303740978241	-3.26066112518311	0.1035216152668	0.421872586011887	0.00262286281213164
1.84005379676819	-1.22947919368744	-3.26202630996704	0.103404432535172	0.421921730041504	0.00265423790551722
1.83936762809753	-1.2283763885498	-3.25832104682922	0.103328220546246	0.421946853399277	0.00266045541502535
1.83831822872162	-1.22878193855286	-3.25974035263062	0.103432893753052	0.42194402217865	0.0026061455719173
1.83743381500244	-1.22990393638611	-3.2612509727478	0.103381596505642	0.422005921602249	0.0026976449880749
1.83772075176239	-1.23238134384155	-3.2591860294342	0.103411071002483	0.421894431114197	0.00264270207844675
1.83652150630951	-1.22810924053192	-3.25910878181458	0.10335049033165	0.421841830015183	0.00271860277280211
1.83377623558044	-1.23003304004669	-3.26291036605835	0.103308469057083	0.421858996152878	0.00283788098022342
1.83589208126068	-1.22478306293488	-3.25959086418152	0.103350833058357	0.421952694654465	0.00287003559060395
1.83518469333649	-1.22787046432495	-3.2629771232605	0.103329047560692	0.421966433525085	0.00300081307068467
1.84287798404694	-1.22213184833527	-3.26002860069275	0.103405833244324	0.422073006629944	0.00316501664929092
1.84182512760162	-1.22763109207153	-3.26297473907471	0.103327505290508	0.422134011983871	0.00322385155595839
1.83608996868134	-1.22670888900757	-3.26053023338318	0.103458553552628	0.422054141759872	0.00334698869846761
1.83703815937042	-1.22093379497528	-3.26395010948181	0.103382408618927	0.422154456377029	0.00337533303536475
1.84501492977142	-1.22124421596527	-3.26579093933105	0.103487156331539	0.422155618667603	0.00342785962857306
1.84254062175751	-1.22220146656036	-3.26442694664001	0.10342875868082	0.422208458185196	0.0035739466547966
1.84593605995178	-1.22592306137085	-3.2596960067749	0.103432595729828	0.422181099653244	0.00375552102923393
1.84228360652924	-1.22049868106842	-3.25842714309692	0.103427782654762	0.422271639108658	0.00393214030191302
1.84196031093597	-1.22018885612488	-3.26479578018188	0.103452049195766	0.422337740659714	0.00414995010942221
1.84337294101715	-1.2153377532959	-3.2636513710022	0.103441655635834	0.422398537397385	0.00427957391366363
1.84751093387604	-1.21624028682709	-3.26032900810242	0.103404834866524	0.422408580780029	0.00437685381621122
1.85164368152618	-1.22089803218842	-3.26431369781494	0.103506416082382	0.42240834236145	0.00449096178635955
1.85059189796448	-1.21866023540497	-3.26526856422424	0.10348305106163	0.42242369055748	0.00458282744511962
1.85107553005219	-1.22012078762054	-3.26234769821167	0.103478364646435	0.422434568405151	0.0046739149838686
1.84833145141602	-1.21824896335602	-3.27132821083069	0.10354121774435	0.422548800706863	0.00470234639942646
1.85635077953339	-1.21768736839294	-3.25838232040405	0.103555522859097	0.422566652297974	0.00472106225788593
1.85493528842926	-1.21688306331635	-3.26744318008423	0.103561028838158	0.422621995210648	0.00482192961499095
1.86220180988312	-1.21937620639801	-3.26948237419128	0.103651687502861	0.422531425952911	0.00485248677432537
1.86148202419281	-1.21995329856873	-3.26284837722778	0.103590503334999	0.422658562660217	0.0049483529292047
1.86212420463562	-1.2199010848999	-3.26811909675598	0.103633917868137	0.422659069299698	0.00504710525274277
1.86259186267853	-1.22083902359009	-3.26865649223328	0.103600151836872	0.422819525003433	0.0050772805698216
1.8643456697464	-1.21797907352448	-3.2680938243866	0.103642262518406	0.422855913639069	0.00509856315329671
1.86735367774963	-1.21786153316498	-3.27180218696594	0.103693261742592	0.422881156206131	0.00510629080235958
1.86830317974091	-1.2185115814209	-3.27019929885864	0.103728555142879	0.422871947288513	0.00504754344001412
1.87032353878021	-1.22000133991241	-3.26935887336731	0.103773921728134	0.422939211130142	0.00505653023719788
1.86982607841492	-1.22083520889282	-3.27442169189453	0.103680320084095	0.423032760620117	0.00501972204074264
1.87042033672333	-1.22223687171936	-3.27593612670898	0.10379933565855	0.423076331615448	0.0048974072560668
1.87511420249939	-1.22211706638336	-3.2748692035675	0.103824317455292	0.423104405403137	0.00479245884343982
1.87798869609833	-1.22473907470703	-3.27510809898376	0.103914014995098	0.423161178827286	0.00464850664138794
1.87892055511475	-1.22376608848572	-3.26444435119629	0.10394985973835	0.422964632511139	0.00452948594465852
1.87895917892456	-1.23150384426117	-3.27321290969849	0.103841543197632	0.423080176115036	0.00433109374716878
1.88173544406891	-1.22942399978638	-3.27080368995667	0.103746689856052	0.423116713762283	0.00419458327814937
1.88408744335175	-1.22996318340302	-3.26851010322571	0.103787235915661	0.423114806413651	0.00402303040027618
1.8878288269043	-1.2326682806015	-3.27253675460815	0.103827819228172	0.423137336969376	0.00391220487654209
1.88715934753418	-1.23845481872559	-3.27242016792297	0.103845193982124	0.423030018806458	0.00377136142924428
1.89075362682343	-1.23918998241425	-3.26900362968445	0.103807531297207	0.423062920570374	0.00359505694359541
1.892826795578	-1.23927533626556	-3.27390670776367	0.103738330304623	0.423011779785156	0.00341975595802069
1.89901459217072	-1.24305522441864	-3.27354383468628	0.103696748614311	0.423155397176743	0.00316165247932076
1.89849376678467	-1.24284517765045	-3.27658271789551	0.103797569870949	0.423062205314636	0.00286836153827608
1.90020322799683	-1.24921309947968	-3.27052879333496	0.103806979954243	0.422994464635849	0.00269248220138252
1.89811873435974	-1.25182414054871	-3.27118229866028	0.103666767477989	0.422953844070435	0.00236297980882227
1.90476024150848	-1.25535488128662	-3.26992535591125	0.103639177978039	0.422929346561432	0.00200929073616862
1.9095116853714	-1.26024949550629	-3.27095651626587	0.103577315807343	0.423059731721878	0.0017893873155117
1.91489291191101	-1.26589739322662	-3.27137231826782	0.10362520813942	0.422943830490112	0.0014894261257723
1.91302907466888	-1.26503002643585	-3.26790738105774	0.103644289076328	0.422901898622513	0.00119165983051062
1.91769325733185	-1.26874399185181	-3.27114605903625	0.103510603308678	0.422859817743301	0.000910435745026916
1.93083524703979	-1.27435231208801	-3.27530908584595	0.103470541536808	0.422963112592697	0.000517058942932636
1.92882263660431	-1.27925896644592	-3.26820015907288	0.103515058755875	0.422990888357162	0.000148594393976964
1.93017685413361	-1.28495073318481	-3.27340054512024	0.103447772562504	0.422980755567551	-0.000184512318810448
1.92931056022644	-1.28581285476685	-3.27209877967834	0.103498235344887	0.423102200031281	-0.000515742169227451
1.94179284572601	-1.29006123542786	-3.2758309841156	0.103412069380283	0.423067808151245	-0.000908999412786216
1.9466450214386	-1.29580092430115	-3.27477264404297	0.103497140109539	0.423205524682999	-0.00124702556058764
1.95601367950439	-1.30582404136658	-3.2776997089386	0.103460066020489	0.423219293355942	-0.0016000239411369
1.95581912994385	-1.30874216556549	-3.27545022964478	0.103438332676888	0.423303872346878	-0.00192332908045501
1.95646953582764	-1.3120584487915	-3.27466201782227	0.103399351239204	0.423341155052185	-0.00221878103911877
1.96682608127594	-1.31255710124969	-3.27608823776245	0.103502698242664	0.423356145620346	-0.00249757012352347
1.97410547733307	-1.32259035110474	-3.27600765228271	0.103444702923298	0.423400819301605	-0.00288239726796746
1.97793126106262	-1.32582128047943	-3.27184009552002	0.103385776281357	0.423631310462952	-0.00304724811576307
1.97815728187561	-1.32569050788879	-3.28110074996948	0.103464610874653	0.42364639043808	-0.00321108824573457
1.98802435398102	-1.33197498321533	-3.27885293960571	0.103488139808178	0.423663258552551	-0.00343065825290978
1.99163568019867	-1.33282554149628	-3.27704238891602	0.103447310626507	0.423699200153351	-0.00352922291494906
1.98897111415863	-1.33753907680511	-3.2752857208252	0.103359438478947	0.42388442158699	-0.00367536372505128
1.99297690391541	-1.33354365825653	-3.2807822227478	0.103408180177212	0.423972636461258	-0.00384497200138867
1.99636781215668	-1.33668065071106	-3.28029370307922	0.103443324565887	0.424012780189514	-0.00395394582301378
2.00259447097778	-1.33796238899231	-3.28280854225159	0.103423334658146	0.424061238765717	-0.0040532392449677
2.00265264511108	-1.34040427207947	-3.28156232833862	0.103582948446274	0.424056142568588	-0.00417603086680174
2.00342488288879	-1.34013986587524	-3.28316140174866	0.103407375514507	0.424021333456039	-0.00418999698013067
2.00400519371033	-1.3439074754715	-3.28310751914978	0.103251323103905	0.42419296503067	-0.00415442092344165
2.00974798202515	-1.34080898761749	-3.28138327598572	0.103393577039242	0.42423015832901	-0.00411654589697719
2.00784301757813	-1.34039676189423	-3.28353214263916	0.103320851922035	0.424135982990265	-0.00417557964101434
2.00757670402527	-1.34052526950836	-3.28425765037537	0.103305697441101	0.42412731051445	-0.00408495543524623
2.00969982147217	-1.33769261837006	-3.27788376808167	0.103213578462601	0.424070060253143	-0.00411347206681967
2.00785851478577	-1.34016609191895	-3.27790904045105	0.103155471384525	0.424081087112427	-0.00406019575893879
2.00982856750488	-1.3371913433075	-3.28669619560242	0.103085711598396	0.424068868160248	-0.00405302224680781
2.01447129249573	-1.33916687965393	-3.28312873840332	0.103066429495811	0.424055695533752	-0.00409732758998871
2.0137095451355	-1.33991801738739	-3.28000259399414	0.10304020345211	0.423877745866776	-0.00400208123028278
2.01375150680542	-1.33999621868134	-3.27862691879272	0.102958761155605	0.423728793859482	-0.00396659784018993
2.01063227653503	-1.33545076847076	-3.27638530731201	0.102942712605	0.423624634742737	-0.00402073981240392
2.00944662094116	-1.33443605899811	-3.27903199195862	0.102825358510017	0.423466742038727	-0.00397041440010071
2.01225614547729	-1.33060932159424	-3.27367615699768	0.102696053683758	0.423393458127975	-0.00395783595740795
2.01238059997559	-1.337477684021	-3.27424454689026	0.102696053683758	0.42325633764267	-0.00397302070632577
2.01104545593262	-1.33229529857635	-3.27115225791931	0.102686934173107	0.423160761594772	-0.00383006152696908
2.00882935523987	-1.32763993740082	-3.27014470100403	0.10255329310894	0.423034369945526	-0.00374099635519087
2.01286029815674	-1.32523596286774	-3.27209973335266	0.102465815842152	0.422810673713684	-0.00371519476175308
2.01501202583313	-1.32731187343597	-3.26780271530151	0.102335415780544	0.422773510217667	-0.00361838634125888
2.01861214637756	-1.33200299739838	-3.26918578147888	0.102301619946957	0.422502607107162	-0.00353624601848423
2.017094373703	-1.3284969329834	-3.26088714599609	0.10228393226862	0.422356277704239	-0.00336092640645802
2.01352095603943	-1.32350885868073	-3.26261854171753	0.102137304842472	0.422267973423004	-0.00326279876753688
2.0237979888916	-1.32426500320435	-3.26695537567139	0.102117270231247	0.422186225652695	-0.00320934341289103
2.01685976982117	-1.3255227804184	-3.26531481742859	0.10200610011816	0.422011911869049	-0.0030686252284795
2.01745271682739	-1.32079720497131	-3.25803756713867	0.102039143443108	0.421901792287827	-0.00295410491526127
2.02052879333496	-1.3196085691452	-3.2603976726532	0.10198125988245	0.421783536672592	-0.00293413992039859
2.02200412750244	-1.32688474655151	-3.26376938819885	0.101935818791389	0.421742856502533	-0.00283083599060774
2.01776766777039	-1.32112073898315	-3.26308655738831	0.10183260589838	0.421671181917191	-0.00282624806277454
2.02022337913513	-1.32139921188354	-3.25407719612122	0.101967431604862	0.421591877937317	-0.0028484221547842
2.02237224578857	-1.31976068019867	-3.26247787475586	0.10194556415081	0.421517908573151	-0.00285212998278439
2.02248549461365	-1.31932103633881	-3.25717687606812	0.101961061358452	0.42137748003006	-0.00285225664265454
2.01867985725403	-1.32045686244965	-3.25886797904968	0.101880483329296	0.421428650617599	-0.00278594205155969
2.01877284049988	-1.31939792633057	-3.26165986061096	0.101874798536301	0.421348690986633	-0.00276915729045868
2.01814413070679	-1.3161678314209	-3.25379061698914	0.101892396807671	0.421379745006561	-0.00276042125187814
2.01774382591248	-1.31628978252411	-3.2565643787384	0.101871222257614	0.421297341585159	-0.00276417750865221
2.01744556427002	-1.31685173511505	-3.25502133369446	0.1018400862813	0.421384900808334	-0.00277326139621437
2.01635956764221	-1.31363749504089	-3.26066732406616	0.10189164429903	0.421402364969254	-0.00277324975468218
2.02060270309448	-1.31663537025452	-3.25972104072571	0.101970911026001	0.421368151903152	-0.00280774082057178
2.02337622642517	-1.31677114963531	-3.25791168212891	0.102001585066319	0.421428859233856	-0.00285813352093101
2.02489805221558	-1.31846809387207	-3.2644989490509	0.102046072483063	0.421406775712967	-0.00296856975182891
2.02420926094055	-1.31471037864685	-3.2554395198822	0.102079093456268	0.421353548765183	-0.00300272880122066
2.02394437789917	-1.31909513473511	-3.25969123840332	0.102033220231533	0.421387791633606	-0.00308441813103855
2.02378034591675	-1.31660294532776	-3.26263833045959	0.102051205933094	0.421536326408386	-0.00319141265936196
2.02058887481689	-1.3191694021225	-3.25784945487976	0.102193653583527	0.421526551246643	-0.00326810288242996
2.01820969581604	-1.31562519073486	-3.25619554519653	0.102210931479931	0.421527564525604	-0.00327957980334759
2.02443981170654	-1.31328618526459	-3.25680303573608	0.102110654115677	0.421620726585388	-0.00323449424467981
2.02209115028381	-1.31348609924316	-3.26410269737244	0.10223837941885	0.421708196401596	-0.00320629007183015
2.01896452903748	-1.31387770175934	-3.26666212081909	0.102304771542549	0.421724617481232	-0.0031973069999367
2.01872301101685	-1.3119181394577	-3.25861001014709	0.102300748229027	0.421761125326157	-0.00307128508575261
2.01823496818542	-1.30990600585938	-3.26301217079163	0.102280519902706	0.421943128108978	-0.00301794055849314
2.02122974395752	-1.30570697784424	-3.26145958900452	0.102301836013794	0.421949714422226	-0.0030377481598407
2.01562762260437	-1.30440580844879	-3.26796531677246	0.102341711521149	0.422069221735001	-0.00297088013030589
2.02036142349243	-1.30495262145996	-3.26192283630371	0.102437362074852	0.422016501426697	-0.00298221246339381
2.01778388023376	-1.30326342582703	-3.26460099220276	0.102389514446259	0.422094225883484	-0.00294882291927934
2.0182421207428	-1.3043247461319	-3.26836681365967	0.10250897705555	0.422027319669724	-0.00296820676885545
2.01513242721558	-1.30198335647583	-3.26559734344482	0.102599933743477	0.422003716230392	-0.00291316932998598
2.00925469398499	-1.30092871189117	-3.25840187072754	0.102544561028481	0.421981602907181	-0.00289032305590808
2.01228594779968	-1.29494714736938	-3.26252174377441	0.102496273815632	0.422053605318069	-0.00286042899824679
2.01360583305359	-1.29704177379608	-3.26253199577332	0.102523863315582	0.422050327062607	-0.00286458129994571
2.01329445838928	-1.29652893543243	-3.25763463973999	0.10252545773983	0.42196249961853	-0.00269603380002081
2.00256609916687	-1.2858167886734	-3.26033926010132	0.102531939744949	0.421930849552155	-0.00259237340651453
2.00713586807251	-1.28209376335144	-3.26345252990723	0.102474473416805	0.421845376491547	-0.00261030485853553
2.00708675384521	-1.28432488441467	-3.25704121589661	0.102393016219139	0.421794831752777	-0.00252669444307685
1.99931538105011	-1.28263831138611	-3.25810313224792	0.102379009127617	0.421805113554001	-0.0024227206595242
1.99442398548126	-1.27171850204468	-3.2626941204071	0.10237730294466	0.421777158975601	-0.00240047136321664
1.99527013301849	-1.27257144451141	-3.26241397857666	0.102387636899948	0.42167466878891	-0.00249746441841125
1.99804508686066	-1.27093815803528	-3.26263666152954	0.102319315075874	0.421638131141663	-0.00249312515370548
1.99046838283539	-1.27146661281586	-3.25481748580933	0.102241210639477	0.421515643596649	-0.00252682808786631
1.98750650882721	-1.26948142051697	-3.25720620155334	0.102070309221745	0.421558529138565	-0.00251048244535923
1.97835493087769	-1.26107811927795	-3.25565481185913	0.102075040340424	0.421561986207962	-0.00244985450990498
1.97893071174622	-1.25717651844025	-3.2559859752655	0.102230913937092	0.421407461166382	-0.00252375961281359
1.97531199455261	-1.2582700252533	-3.2523021697998	0.102028757333755	0.4213727414608	-0.00250410148873925
1.96854877471924	-1.25469660758972	-3.25915288925171	0.101956754922867	0.421472638845444	-0.00242648366838694
1.96424198150635	-1.24837219715118	-3.25722670555115	0.101949945092201	0.421571403741837	-0.00240265997126698
1.96055126190186	-1.24290812015533	-3.24933743476868	0.102101027965546	0.421440213918686	-0.00243597477674484
1.9571750164032	-1.24043452739716	-3.25293469429016	0.102004036307335	0.421328097581863	-0.00245653139427304
1.95124781131744	-1.24241459369659	-3.25542974472046	0.101904585957527	0.421379536390305	-0.00239704106934369
1.94951128959656	-1.2370777130127	-3.25370645523071	0.101863168179989	0.42154598236084	-0.0023844875395298
1.94293189048767	-1.23434460163116	-3.25635147094727	0.101911120116711	0.421560794115067	-0.00244921469129622
1.94493043422699	-1.22773706912994	-3.2563145160675	0.10204292088747	0.421361804008484	-0.00235594599507749
1.93392407894135	-1.22513854503632	-3.25380730628967	0.101996302604675	0.421352535486221	-0.00218072789721191
1.93257653713226	-1.2229106426239	-3.25267624855042	0.102016314864159	0.421281397342682	-0.00208989297971129
1.93233919143677	-1.21573281288147	-3.25362205505371	0.101899020373821	0.421367049217224	-0.00215788860805333
1.93248820304871	-1.21816504001617	-3.25100588798523	0.101812124252319	0.421367287635803	-0.00220816535875201
1.92895936965942	-1.21300935745239	-3.2512423992157	0.101770788431168	0.42147034406662	-0.00223591737449169
1.9262729883194	-1.21662271022797	-3.25597453117371	0.101767472922802	0.42140930891037	-0.00233222125098109
1.91762065887451	-1.20695972442627	-3.24914932250977	0.101756550371647	0.421473652124405	-0.00232506939209998
1.91241049766541	-1.20403635501862	-3.25138545036316	0.101686626672745	0.42148694396019	-0.00229835999198258
1.91157293319702	-1.20085918903351	-3.25215935707092	0.101773582398891	0.421588510274887	-0.0023216640111059
1.90428471565247	-1.20125460624695	-3.25593829154968	0.101778402924538	0.421509891748428	-0.00233748625032604
1.89400148391724	-1.19643414020538	-3.25183987617493	0.101775214076042	0.421570360660553	-0.00236753444187343
1.89092540740967	-1.19009554386139	-3.25155401229858	0.101702928543091	0.42167004942894	-0.00248959846794605
1.89206159114838	-1.19599843025208	-3.25778603553772	0.10174635797739	0.42164209485054	-0.00254681380465627
1.88127756118774	-1.1850049495697	-3.25129866600037	0.101789481937885	0.421652019023895	-0.00259826658293605
1.88268196582794	-1.183558344841	-3.25360989570618	0.101770862936974	0.421739906072617	-0.0027253832668066
1.88412177562714	-1.18752145767212	-3.25558400154114	0.101732604205608	0.421746343374252	-0.00283035147003829
1.87380373477936	-1.18256521224976	-3.25583624839783	0.101752102375031	0.421713918447495	-0.00288663455285132
1.87496471405029	-1.17858755588531	-3.24818992614746	0.101726084947586	0.421738028526306	-0.00305600487627089
1.87408125400543	-1.17923450469971	-3.25461411476135	0.101654939353466	0.421806424856186	-0.00313953845761716
1.87390744686127	-1.18111956119537	-3.25727009773254	0.101772263646126	0.421724766492844	-0.00331713887862861
1.87014353275299	-1.17947506904602	-3.25318241119385	0.101635470986366	0.421775966882706	-0.00341815990395844
1.86140036582947	-1.18220388889313	-3.24805164337158	0.101690478622913	0.421832799911499	-0.00352734280750155
1.86534261703491	-1.17691946029663	-3.24805998802185	0.101759418845177	0.421777993440628	-0.00370060349814594
1.86214399337769	-1.17623424530029	-3.24899864196777	0.101647391915321	0.421810358762741	-0.00387393380515277
1.86100697517395	-1.17960512638092	-3.25127840042114	0.10175596922636	0.421930253505707	-0.00398759357631207
1.86116695404053	-1.17613470554352	-3.2471330165863	0.101862758398056	0.421856343746185	-0.00413119047880173
1.8609961271286	-1.18213152885437	-3.25189185142517	0.101835027337074	0.421889930963516	-0.00428350083529949
1.85886108875275	-1.17937827110291	-3.24961447715759	0.101749069988728	0.421963512897491	-0.00439814990386367
1.85647964477539	-1.17988383769989	-3.25085115432739	0.10184384137392	0.422021508216858	-0.0045089703053236
1.8550021648407	-1.17917597293854	-3.25232982635498	0.10197639465332	0.421973317861557	-0.00457481015473604
1.85790371894836	-1.18255627155304	-3.25122690200806	0.101867273449898	0.422029465436935	-0.00464275572448969
1.8585569858551	-1.1835070848465	-3.25703859329224	0.10207687318325	0.422156393527985	-0.00472444016486406
1.85351669788361	-1.18305695056915	-3.24930191040039	0.1021548807621	0.422162622213364	-0.00469239195808768
1.85852777957916	-1.18124294281006	-3.25328612327576	0.102179683744907	0.422289669513702	-0.00471928901970387
1.86065626144409	-1.18423020839691	-3.25892686843872	0.102173671126366	0.422476947307587	-0.00466286251321435
1.85916483402252	-1.18558204174042	-3.25627970695496	0.102332904934883	0.422431379556656	-0.00451671238988638
1.85634565353394	-1.18236994743347	-3.25549340248108	0.102421782910824	0.422589153051376	-0.0043515139259398
1.85342967510223	-1.18111729621887	-3.25349545478821	0.102452345192432	0.422648906707764	-0.00412562163546681
1.86303222179413	-1.17771577835083	-3.26260995864868	0.102597489953041	0.422796487808228	-0.00399467349052429
1.86261022090912	-1.1814329624176	-3.25843262672424	0.102630063891411	0.422869145870209	-0.00378080201335251
1.85916578769684	-1.17935848236084	-3.26180911064148	0.102787517011166	0.422975242137909	-0.00348731712438166
1.85961270332336	-1.17371916770935	-3.26425409317017	0.10282775759697	0.423085123300552	-0.00329463207162917
1.86385774612427	-1.17386400699615	-3.2705237865448	0.10302048176527	0.423158794641495	-0.00318079511635005
1.86496293544769	-1.17775070667267	-3.26653242111206	0.103194192051888	0.423265218734741	-0.00300779775716364
1.86635506153107	-1.1817535161972	-3.27270674705505	0.103287845849991	0.423414587974548	-0.00281261256895959
1.86385560035706	-1.17958557605743	-3.26695346832275	0.10345983505249	0.423567771911621	-0.00256173871457577
1.86295247077942	-1.17853105068207	-3.27113366127014	0.103585839271545	0.423737078905106	-0.00224595237523317
1.86098837852478	-1.17137742042542	-3.26964378356934	0.103744931519032	0.423984885215759	-0.0019301351858303
1.8640124797821	-1.17143702507019	-3.27439188957214	0.103903464972973	0.424016982316971	-0.00165501539595425
1.87083339691162	-1.17141723632813	-3.28178906440735	0.10397906601429	0.424039840698242	-0.00128840294200927
1.86549389362335	-1.1706395149231	-3.27995347976685	0.104115270078182	0.424120783805847	-0.000983982114121318
1.86692249774933	-1.17062795162201	-3.27508950233459	0.104173444211483	0.424288719892502	-0.00065447052475065
1.86574363708496	-1.16630029678345	-3.28533458709717	0.104281350970268	0.424390643835068	-0.000357158744009212
1.86818969249725	-1.16311287879944	-3.2836058139801	0.104543045163155	0.424419552087784	-9.79097676463425E-05
1.87019109725952	-1.16312277317047	-3.27886819839478	0.104553811252117	0.42428132891655	0.000146262274938636
1.86705553531647	-1.16659963130951	-3.2801775932312	0.104594565927982	0.424450010061264	0.000387490581488237
1.86714065074921	-1.15910828113556	-3.28274250030518	0.104642800986767	0.424551337957382	0.000684139609802514
1.87012994289398	-1.1603969335556	-3.28464365005493	0.104837410151958	0.424480020999908	0.000863544875755906
1.87401914596558	-1.16199207305908	-3.28311729431152	0.104872196912766	0.424356549978256	0.00111961597576737
1.87377119064331	-1.16048419475555	-3.28567910194397	0.104937620460987	0.42429107427597	0.00136678677517921
1.87311100959778	-1.15984082221985	-3.27761650085449	0.104925066232681	0.424268394708633	0.00164979649707675
1.87863755226135	-1.16176879405975	-3.28344345092773	0.104842953383923	0.424370437860489	0.00191388512030244
1.88044059276581	-1.15738892555237	-3.28538465499878	0.105072937905788	0.424249082803726	0.002158815972507
1.88096940517426	-1.15591287612915	-3.27653312683105	0.105104379355907	0.424047291278839	0.00230027525685728
1.88140273094177	-1.15647315979004	-3.27837204933167	0.104995772242546	0.424017399549484	0.00246567209251225
1.88135266304016	-1.1564427614212	-3.279869556427	0.104914084076881	0.424054771661758	0.00257411389611661
1.88501608371735	-1.15670335292816	-3.27935647964478	0.105073921382427	0.423931419849396	0.00263542006723583
1.88719570636749	-1.15585482120514	-3.27964448928833	0.105028688907623	0.423805385828018	0.00294019747525454
1.88636720180511	-1.15523660182953	-3.27307176589966	0.104880280792713	0.423686295747757	0.0033210483379662
1.89835846424103	-1.15349519252777	-3.27631092071533	0.104682274162769	0.42368271946907	0.00366020342335105
1.90508496761322	-1.16018748283386	-3.27534794807434	0.104513421654701	0.423551291227341	0.00379891647025943
1.91515874862671	-1.15687739849091	-3.27329349517822	0.10449006408453	0.423399746417999	0.00406611803919077
1.91900932788849	-1.1631692647934	-3.26757764816284	0.104396849870682	0.423163264989853	0.00394250825047493
1.91298532485962	-1.16845071315765	-3.26494526863098	0.104425899684429	0.423035621643066	0.00338065158575773
1.90915012359619	-1.16981399059296	-3.26257562637329	0.104483626782894	0.422559827566147	0.0027570475358516
1.91198873519897	-1.17344570159912	-3.26466417312622	0.104452028870583	0.422315150499344	0.00228073727339506
1.92146158218384	-1.18148601055145	-3.26493120193481	0.104363262653351	0.422058939933777	0.00186468940228224
1.92020344734192	-1.18727493286133	-3.26013278961182	0.104274794459343	0.421791046857834	0.00165165378712118
1.92223858833313	-1.18920040130615	-3.25446033477783	0.104107871651649	0.421749860048294	0.00162533659022301
1.92710566520691	-1.18755853176117	-3.25071835517883	0.103759482502937	0.421619981527328	0.00173797295428813
1.93717527389526	-1.18358671665192	-3.2561981678009	0.103393860161304	0.421564698219299	0.00189789920113981
1.94541656970978	-1.18806028366089	-3.25400948524475	0.103032417595387	0.421428680419922	0.00207857484929264
1.95042788982391	-1.18792617321014	-3.24678659439087	0.102701529860497	0.421290308237076	0.00240096030756831
1.95692265033722	-1.18602395057678	-3.24662971496582	0.102332465350628	0.421206384897232	0.00255406182259321
1.97042071819305	-1.18928682804108	-3.24514412879944	0.10205589979887	0.420921623706818	0.00232719024643302
1.97764348983765	-1.19438111782074	-3.24435925483704	0.101888723671436	0.420740395784378	0.00185109779704362
1.98475515842438	-1.20842504501343	-3.23454165458679	0.101877100765705	0.420276612043381	0.00108801352325827
1.98734533786774	-1.22204113006592	-3.22724008560181	0.101794436573982	0.419916957616806	9.20073434826918E-05
1.98680365085602	-1.23598909378052	-3.23161339759827	0.101746417582035	0.419676750898361	-0.00103869324084371
1.99294674396515	-1.24356877803802	-3.22778701782227	0.101882167160511	0.419463217258453	-0.00216573057696223
1.99503922462463	-1.25525641441345	-3.22199940681458	0.101982638239861	0.419241607189178	-0.00322257936932147
2.00030112266541	-1.26437735557556	-3.23020243644714	0.102017126977444	0.419200420379639	-0.00400389358401299
1.99946463108063	-1.27220952510834	-3.22622108459473	0.102004557847977	0.419211357831955	-0.00453991116955876
1.99923396110535	-1.27579712867737	-3.22825384140015	0.102003544569016	0.419444352388382	-0.00471452623605728
2.00148296356201	-1.27420449256897	-3.23024272918701	0.102162584662437	0.41965851187706	-0.00463904067873955
2.00878477096558	-1.27682363986969	-3.22700190544128	0.102233476936817	0.419725894927979	-0.00453224638476968
2.01451683044434	-1.27685391902924	-3.23474216461182	0.102120071649551	0.420072793960571	-0.00428681680932641
2.02182269096375	-1.27762520313263	-3.23995542526245	0.102319307625294	0.420257598161697	-0.00416761776432395
2.02935028076172	-1.28339946269989	-3.23333334922791	0.102433539927006	0.420317888259888	-0.00410652114078403
2.03734493255615	-1.29119312763214	-3.24068570137024	0.102443873882294	0.420435190200806	-0.00420094328001142
2.05056595802307	-1.29797065258026	-3.23417711257935	0.10244970023632	0.420592933893204	-0.00443516997620463
2.06386590003967	-1.30625426769257	-3.24293684959412	0.102512329816818	0.420625150203705	-0.00470005953684449
2.06733083724976	-1.31224226951599	-3.24227213859558	0.102750949561596	0.420640170574188	-0.0049094813875854
2.07402443885803	-1.31788396835327	-3.24120116233826	0.102766901254654	0.420607537031174	-0.0052383285947144
2.08544301986694	-1.32460844516754	-3.23914265632629	0.102847091853619	0.420685231685638	-0.00556709710508585
2.08996939659119	-1.33247816562653	-3.23989725112915	0.102947421371937	0.420738101005554	-0.00565641047433019
2.09688019752502	-1.33850836753845	-3.24397468566895	0.103106543421745	0.420671880245209	-0.0057287267409265
2.09561514854431	-1.33764779567719	-3.24306631088257	0.103172719478607	0.420748293399811	-0.005654560867697
2.09639573097229	-1.34199798107147	-3.24608492851257	0.103201746940613	0.420698076486588	-0.00552603602409363
2.10739278793335	-1.34035539627075	-3.24423599243164	0.103275835514069	0.420786559581757	-0.00540657807141542
2.10922646522522	-1.34518694877625	-3.23903346061707	0.103280089795589	0.420802742242813	-0.00522784236818552
2.11032032966614	-1.34248983860016	-3.2395977973938	0.103372350335121	0.420729637145996	-0.005040202755481
2.11525392532349	-1.34223699569702	-3.24852538108826	0.103341713547707	0.420724809169769	-0.00495809270069003
2.12499308586121	-1.35113072395325	-3.24673390388489	0.103344909846783	0.420599758625031	-0.00489052105695009
2.12644815444946	-1.35183763504028	-3.23744106292725	0.103319935500622	0.420521557331085	-0.00481700897216797
2.12980341911316	-1.35904479026794	-3.24033689498901	0.10325064510107	0.42039155960083	-0.0046599917113781
2.13373041152954	-1.35356438159943	-3.23616909980774	0.103283062577248	0.420273929834366	-0.00458939420059323
2.13938689231873	-1.3583459854126	-3.23900270462036	0.103366367518902	0.420024245977402	-0.00453983573243022
2.14977407455444	-1.36224031448364	-3.2379457950592	0.103321067988873	0.419787228107452	-0.00448715826496482
2.14619588851929	-1.3624519109726	-3.23405122756958	0.103204354643822	0.419643610715866	-0.00438526645302773
2.14812564849854	-1.36356830596924	-3.2334463596344	0.103342175483704	0.419520705938339	-0.00429721223190427
2.15433216094971	-1.36557340621948	-3.22651267051697	0.103202991187572	0.419200628995895	-0.00423413934186101
2.15410447120667	-1.37108206748962	-3.23072695732117	0.103086054325104	0.41908597946167	-0.00415756134316325
2.15461897850037	-1.36767590045929	-3.22895407676697	0.103048227727413	0.418938010931015	-0.00405768118798733
2.15618968009949	-1.36807894706726	-3.22489142417908	0.103182211518288	0.418552696704865	-0.00407199840992689
2.15784192085266	-1.37286782264709	-3.22141671180725	0.103019498288631	0.418417781591415	-0.00400125002488494
2.16003632545471	-1.37484812736511	-3.22298049926758	0.102923840284348	0.418280094861984	-0.00393014866858721
2.16372203826904	-1.37551259994507	-3.22212648391724	0.102944366633892	0.418141156435013	-0.00386555353179574
2.16549229621887	-1.37860548496246	-3.22233080863953	0.10295645147562	0.417857825756073	-0.00383454514667392
2.16634392738342	-1.37697577476501	-3.21295619010925	0.102909460663795	0.417660176753998	-0.00366547657176852
2.16743350028992	-1.37381851673126	-3.21679782867432	0.102803394198418	0.417533159255981	-0.00348536856472492
2.17016792297363	-1.3778680562973	-3.21565246582031	0.102760456502438	0.417460501194	-0.00330109870992601
2.17222166061401	-1.3782285451889	-3.21409726142883	0.1027567461133	0.417374610900879	-0.00305562349967659
2.16788244247437	-1.37802815437317	-3.21241760253906	0.102873168885708	0.417093902826309	-0.00283481972292066
2.17142796516418	-1.36953330039978	-3.21288824081421	0.102815143764019	0.417052954435349	-0.00274444813840091
2.17402172088623	-1.37729179859161	-3.2126088142395	0.102766685187817	0.416999042034149	-0.00262613035738468
2.17422413825989	-1.37990355491638	-3.21060681343079	0.102832965552807	0.416892886161804	-0.00254082912579179
2.16830110549927	-1.37147545814514	-3.21199989318848	0.102868065237999	0.416833847761154	-0.00237002270296216
2.17233467102051	-1.36980748176575	-3.21103763580322	0.102857701480389	0.41673082113266	-0.00238169846124947
2.16958355903625	-1.37253773212433	-3.21575713157654	0.102918326854706	0.416722983121872	-0.00224527646787465
2.16736268997192	-1.37974381446838	-3.20668029785156	0.102918148040771	0.41661524772644	-0.00211417558602989
2.16792178153992	-1.37186801433563	-3.20333957672119	0.102982975542545	0.416593343019485	-0.0020143399015069
2.16667127609253	-1.37429475784302	-3.21074438095093	0.10300724953413	0.416597127914429	-0.00197744113393128
2.1708869934082	-1.37329888343811	-3.21575474739075	0.103017218410969	0.416559100151062	-0.00197732774540782
2.17444682121277	-1.3769998550415	-3.20852279663086	0.103013299405575	0.41654434800148	-0.00202523125335574
2.17432713508606	-1.38042163848877	-3.2096996307373	0.103156961500645	0.416437983512878	-0.00204721675254405
2.17017245292664	-1.37945890426636	-3.21053266525269	0.103130303323269	0.416449874639511	-0.00208118348382413
2.17093443870544	-1.37902569770813	-3.20733118057251	0.103281073272228	0.41647344827652	-0.00214331853203475
2.17526960372925	-1.38270854949951	-3.21449780464172	0.103206411004066	0.416463881731033	-0.00228218547999859
2.17088532447815	-1.38999116420746	-3.20942139625549	0.10318898409605	0.416548758745193	-0.00233135651797056
2.17365479469299	-1.38574469089508	-3.21056604385376	0.103353500366211	0.416610151529312	-0.00236716750077903
2.17843008041382	-1.39098346233368	-3.21075057983398	0.103390395641327	0.416422754526138	-0.00248488574288785
2.17407274246216	-1.39223623275757	-3.20722651481628	0.103331863880157	0.416616916656494	-0.00253724283538759
2.17363214492798	-1.3894100189209	-3.20883512496948	0.103453934192657	0.416677832603455	-0.0025162270758301
2.17474460601807	-1.39365839958191	-3.21525931358337	0.103634089231491	0.416666775941849	-0.00261239241808653
2.18116879463196	-1.39225018024445	-3.21049237251282	0.103620648384094	0.416601777076721	-0.00264652841724455
2.17886304855347	-1.40017259120941	-3.21065473556519	0.103635691106319	0.41662123799324	-0.00273453653790057
2.17878556251526	-1.39546692371368	-3.21167969703674	0.103666484355927	0.416707187891006	-0.00279509951360524
2.18025231361389	-1.40053844451904	-3.20931601524353	0.103649295866489	0.416774123907089	-0.00286338198930025
2.18186688423157	-1.40195298194885	-3.21772384643555	0.103654526174068	0.416936010122299	-0.00293760793283582
2.18000054359436	-1.40457844734192	-3.21304154396057	0.103855133056641	0.416765600442886	-0.00302151450887322
2.185542345047	-1.40503644943237	-3.20722270011902	0.103809647262096	0.416755527257919	-0.00313463038764894
2.18736886978149	-1.40899014472961	-3.21117377281189	0.103707082569599	0.416854977607727	-0.00316285830922425
2.19338750839233	-1.40820705890656	-3.21684646606445	0.103777445852757	0.416908800601959	-0.00330230128020048
2.19328951835632	-1.40949177742004	-3.21686792373657	0.103706881403923	0.416789829730988	-0.00337230041623116
2.19160318374634	-1.41175413131714	-3.20935010910034	0.103807747364044	0.4167160987854	-0.00348880281671882
2.18872928619385	-1.41185462474823	-3.20533156394959	0.103734165430069	0.416618257761002	-0.00376479793339968
2.1905243396759	-1.41727709770203	-3.20797562599182	0.103653609752655	0.41664856672287	-0.00394196109846234
2.19259333610535	-1.41627311706543	-3.21064305305481	0.103613920509815	0.416640788316727	-0.00418298551812768
2.19674968719482	-1.4247260093689	-3.20986795425415	0.103705249726772	0.416550844907761	-0.00441492581740022
2.19097137451172	-1.41943681240082	-3.20784902572632	0.103672854602337	0.416449546813965	-0.00450811348855495
2.19715261459351	-1.42316246032715	-3.20715284347534	0.103544421494007	0.416472941637039	-0.00470983795821667
2.19870734214783	-1.42525780200958	-3.20823454856873	0.103599220514297	0.416369646787643	-0.00484861386939883
2.19444298744202	-1.42665946483612	-3.20167708396912	0.103523023426533	0.416258931159973	-0.00501276878640056
2.1897828578949	-1.42605793476105	-3.19957518577576	0.103540569543839	0.416218042373657	-0.00506854383274913
2.1865828037262	-1.42173671722412	-3.2041654586792	0.1034986525774	0.416153311729431	-0.00513744773343205
2.19378995895386	-1.42528831958771	-3.20809745788574	0.103512391448021	0.416021555662155	-0.00531615503132343
2.18907022476196	-1.42638230323792	-3.19805693626404	0.10345932841301	0.415967613458633	-0.00542317749932408
2.18113040924072	-1.42804026603699	-3.20374393463135	0.103356592357159	0.415868133306503	-0.00551940174773335
2.17897486686707	-1.42343187332153	-3.19497275352478	0.10336709022522	0.41579994559288	-0.00563286198303103
2.17721652984619	-1.42748928070068	-3.19824123382568	0.103361435234547	0.415656864643097	-0.00573851121589541
2.18063354492188	-1.4214026927948	-3.1983060836792	0.103443183004856	0.415464818477631	-0.00575538584962487
2.17579030990601	-1.42712938785553	-3.19667601585388	0.103369332849979	0.415296494960785	-0.00580873759463429
2.16985130310059	-1.4231048822403	-3.19253778457642	0.10329957306385	0.415282070636749	-0.00580618157982826
2.16622042655945	-1.41821944713593	-3.19222140312195	0.103405497968197	0.415132313966751	-0.00577090680599213
2.16729068756104	-1.42299556732178	-3.19423270225525	0.10346183180809	0.415003180503845	-0.00583791686221957
2.16033983230591	-1.42139947414398	-3.19181251525879	0.103327438235283	0.415054738521576	-0.00576772727072239
2.15656447410584	-1.41672706604004	-3.19088125228882	0.103508517146111	0.414919793605804	-0.00571015616878867
2.15671491622925	-1.41690027713776	-3.190025806427	0.103472620248795	0.414697229862213	-0.00570436893031001
2.15146493911743	-1.41777610778809	-3.18759274482727	0.103381730616093	0.414784967899323	-0.00561592262238264
2.15143966674805	-1.41233706474304	-3.18491530418396	0.103666074573994	0.414609968662262	-0.00557241216301918
2.14978790283203	-1.40901386737823	-3.18854188919067	0.103570230305195	0.414462178945541	-0.00557872327044606
2.14883375167847	-1.41618847846985	-3.18970584869385	0.103653244674206	0.414528131484985	-0.00554667226970196
2.14587688446045	-1.41438663005829	-3.182785987854	0.103790253400803	0.41440024971962	-0.00555352354422212
2.1480975151062	-1.41170012950897	-3.18486547470093	0.103758372366428	0.414309084415436	-0.00562543189153075
2.14812707901001	-1.418301820755	-3.18500566482544	0.103896155953407	0.414356231689453	-0.00557155348360538
2.14286041259766	-1.41699373722076	-3.18947458267212	0.104015573859215	0.414274096488953	-0.00566609157249331
2.14186882972717	-1.41764211654663	-3.19027662277222	0.10415057092905	0.414266049861908	-0.00554897869005799
2.13746023178101	-1.41529047489166	-3.18642115592957	0.104250304400921	0.41436243057251	-0.0055076158605516
2.14348673820496	-1.41572988033295	-3.19114685058594	0.104363642632961	0.41438165307045	-0.00555848050862551
2.13961434364319	-1.42026042938232	-3.1930980682373	0.104548774659634	0.414436280727386	-0.00539496820420027
2.13366723060608	-1.41666114330292	-3.18809080123901	0.104684263467789	0.414509207010269	-0.00525898300111294
2.14256644248962	-1.41712093353271	-3.19083070755005	0.104863189160824	0.414626836776733	-0.0052012694068253
2.13657402992249	-1.42066240310669	-3.19396591186523	0.104984536767006	0.414711475372314	-0.00501574575901031
2.13732218742371	-1.41876351833344	-3.19361090660095	0.105241641402245	0.414815902709961	-0.00487949186936021
2.14246249198914	-1.41908609867096	-3.19622731208801	0.105411395430565	0.414914667606354	-0.00476131867617369
2.13697052001953	-1.42171800136566	-3.19738578796387	0.105524778366089	0.415091127157211	-0.00453836238011718
2.14290022850037	-1.41821753978729	-3.20431804656982	0.105855405330658	0.415163695812225	-0.00444571813568473
2.1439642906189	-1.42332017421722	-3.20292258262634	0.105851858854294	0.415268212556839	-0.00426495634019375
2.14216232299805	-1.42334234714508	-3.20698046684265	0.106135636568069	0.415480852127075	-0.00411471631377935
2.14680671691895	-1.42430448532104	-3.20175242424011	0.106406562030315	0.415471643209457	-0.00398570066317916
2.1509268283844	-1.42698729038239	-3.20764708518982	0.106465242803097	0.415696829557419	-0.00389610580168664
2.15105271339417	-1.4281929731369	-3.20750594139099	0.10666611790657	0.415861368179321	-0.00368519313633442
2.15179371833801	-1.42825424671173	-3.21103167533875	0.106974609196186	0.415839403867722	-0.00354288192465901
2.15918135643005	-1.42912065982819	-3.21422696113586	0.107053756713867	0.416083842515945	-0.00344320642761886
2.16091370582581	-1.43478393554688	-3.21660327911377	0.107198812067509	0.416250109672546	-0.00327658490277827
2.15946531295776	-1.43229651451111	-3.2149715423584	0.107543021440506	0.416318535804749	-0.00309852766804397
2.16093873977661	-1.43216192722321	-3.21494889259338	0.107605814933777	0.416533797979355	-0.00304779247380793
2.17133116722107	-1.43780136108398	-3.22083306312561	0.107753075659275	0.416596174240112	-0.00300684454850852
2.17339611053467	-1.44017255306244	-3.22146558761597	0.107930764555931	0.41675341129303	-0.00291162077337503
2.1714653968811	-1.44322645664215	-3.226886510849	0.108198717236519	0.416798323392868	-0.00285649672150612
2.17543864250183	-1.44446575641632	-3.22042036056519	0.108359612524509	0.416934370994568	-0.00286993663758039
2.17479038238525	-1.44968748092651	-3.2278048992157	0.108499713242054	0.41695848107338	-0.00277641951106489
2.17867016792297	-1.4481725692749	-3.22396111488342	0.108611457049847	0.417090684175491	-0.00283163832500577
2.18301367759705	-1.45019400119781	-3.23028922080994	0.108755983412266	0.417236089706421	-0.00283250794745982
2.19058465957642	-1.45194637775421	-3.23026299476624	0.108928769826889	0.417273640632629	-0.00281079229898751
2.19067120552063	-1.45810949802399	-3.230801820755	0.10900990664959	0.417306780815125	-0.00293185608461499
2.18757557868958	-1.45945656299591	-3.23109149932861	0.109196454286575	0.417276322841644	-0.00291388458572328
2.18389964103699	-1.45640790462494	-3.22913813591003	0.109311677515507	0.417300283908844	-0.00298361876048148
2.19474387168884	-1.46113789081573	-3.23587417602539	0.10931695997715	0.417213916778564	-0.00316945393569767
2.19505643844604	-1.46863579750061	-3.22625064849854	0.109327167272568	0.417183190584183	-0.003262645797804
2.19321274757385	-1.46981871128082	-3.23556661605835	0.109382204711437	0.417173653841019	-0.00335381086915731
2.19549489021301	-1.46938240528107	-3.23133897781372	0.10950230807066	0.41709840297699	-0.00344139197841287
2.20210671424866	-1.47339379787445	-3.22659802436829	0.109627023339272	0.416891902685165	-0.00362085690721869
2.20539999008179	-1.47843658924103	-3.22707962989807	0.109671674668789	0.41679435968399	-0.0036568462383002
2.20263862609863	-1.48002970218658	-3.23065900802612	0.109758779406548	0.416710466146469	-0.00375909847207367
2.20607256889343	-1.48344886302948	-3.22244024276733	0.109731942415237	0.416647046804428	-0.00388051522895694
2.20506739616394	-1.48038792610168	-3.230149269104	0.109782554209232	0.41658940911293	-0.00398186361417174
2.20836901664734	-1.48351585865021	-3.23024773597717	0.109946817159653	0.416487216949463	-0.00411043642088771
2.2108108997345	-1.48541283607483	-3.22407555580139	0.109994485974312	0.416334629058838	-0.00408056098967791
2.21257829666138	-1.48716282844543	-3.23166799545288	0.110122807323933	0.416177302598953	-0.00405782135203481
2.21463966369629	-1.48534393310547	-3.2190420627594	0.110112383961678	0.415956169366837	-0.00398175790905952
2.21030616760254	-1.49053680896759	-3.22392535209656	0.110025495290756	0.415931344032288	-0.00395606271922588
2.21389412879944	-1.48550510406494	-3.22544360160828	0.110137246549129	0.415866672992706	-0.00394764076918364
2.21210169792175	-1.48884499073029	-3.21937799453735	0.110286317765713	0.41558313369751	-0.00398307107388973
2.21464395523071	-1.48965001106262	-3.21609449386597	0.110172674059868	0.415373474359512	-0.00395291717723012
2.21626424789429	-1.48933327198029	-3.21985006332397	0.110116273164749	0.415361672639847	-0.00389350531622767
2.22125148773193	-1.48938691616058	-3.22136473655701	0.110310569405556	0.415161550045013	-0.00386007712222636
2.22198271751404	-1.49076867103577	-3.21049737930298	0.11028328537941	0.414859682321548	-0.00388178764842451
2.22144460678101	-1.49363386631012	-3.21399903297424	0.110248394310474	0.414678543806076	-0.00381757155992091
2.22111320495605	-1.49069762229919	-3.21652293205261	0.110207282006741	0.414646118879318	-0.00376806128770113
2.22773241996765	-1.49526798725128	-3.21011090278625	0.110254041850567	0.414471656084061	-0.00370691856369376
2.22056102752686	-1.49057829380035	-3.21136903762817	0.110337160527706	0.414246410131454	-0.00361127080395818
2.22433710098267	-1.49218797683716	-3.2162721157074	0.110194653272629	0.414084732532501	-0.00348052079789341
2.22685265541077	-1.49082744121552	-3.21564602851868	0.110320538282394	0.414095222949982	-0.00335963210090995
2.22968363761902	-1.49331164360046	-3.20613217353821	0.110378302633762	0.413868874311447	-0.00321391015313566
2.22397947311401	-1.49054861068726	-3.21143364906311	0.110428623855114	0.413807094097137	-0.00298584578558803
2.22434616088867	-1.48809778690338	-3.20806908607483	0.110468134284019	0.413723915815353	-0.00278329686261714
2.2316620349884	-1.48395848274231	-3.21005821228027	0.11044880002737	0.413658291101456	-0.00269793276675045
2.22918272018433	-1.4898282289505	-3.21326208114624	0.110608510673046	0.413622260093689	-0.00251891813240945
2.22511315345764	-1.49143362045288	-3.21014881134033	0.110618591308594	0.413577377796173	-0.00230739079415798
2.22640061378479	-1.48396635055542	-3.21026682853699	0.110763125121593	0.413589656352997	-0.00218585948459804
2.23151588439941	-1.48717093467712	-3.20592474937439	0.110789358615875	0.413600534200668	-0.00210827635601163
2.23273801803589	-1.48796725273132	-3.214359998703	0.11088702827692	0.413519561290741	-0.00192967592738569
2.23111867904663	-1.4847184419632	-3.21188378334045	0.110918872058392	0.413492411375046	-0.00177803449332714
2.22888469696045	-1.48557817935944	-3.21029186248779	0.110998786985874	0.413554310798645	-0.00152307597454637
2.23546671867371	-1.48146104812622	-3.21138453483582	0.111089639365673	0.413540214300156	-0.00134520954452455
2.23853898048401	-1.4880758523941	-3.21553087234497	0.111078009009361	0.413536548614502	-0.00113596278242767
2.23472738265991	-1.48243618011475	-3.21475887298584	0.11116012185812	0.413732945919037	-0.000796797219663858
2.23942804336548	-1.48083102703094	-3.21276903152466	0.11133337020874	0.413684874773026	-0.000545028538908809
2.24085640907288	-1.47604060173035	-3.2116174697876	0.111326515674591	0.413788348436356	-0.00024773774202913
2.23850727081299	-1.47392952442169	-3.2229483127594	0.111340872943401	0.413895010948181	0.000100736142485403
2.23905944824219	-1.47178328037262	-3.2173900604248	0.11149638146162	0.414040476083755	0.00038887734990567
2.24137353897095	-1.46894264221191	-3.21522831916809	0.111616425216198	0.414071559906006	0.000719820789527148
2.24020886421204	-1.46718847751617	-3.22265839576721	0.111682802438736	0.414144098758698	0.00098469399381429
2.24024868011475	-1.4623955488205	-3.21537303924561	0.111719883978367	0.414131969213486	0.00125961401499808
2.23871421813965	-1.46136796474457	-3.2208468914032	0.111672513186932	0.41429790854454	0.00161075498908758
2.23851895332336	-1.45341968536377	-3.22666144371033	0.111746683716774	0.414525121450424	0.0018786636646837
2.23982763290405	-1.4517275094986	-3.22507381439209	0.111909680068493	0.414472103118896	0.00210825726389885
2.23714756965637	-1.45032155513763	-3.22019648551941	0.111972324550152	0.414507120847702	0.00244467402808368
2.23442482948303	-1.44898521900177	-3.22515511512756	0.11194933950901	0.414505749940872	0.00272688688710332
2.23545360565186	-1.44246900081635	-3.22518587112427	0.111920438706875	0.414680361747742	0.0029318556189537
2.23389482498169	-1.44008243083954	-3.22263479232788	0.111880928277969	0.41473388671875	0.00323872268199921
2.23187112808228	-1.43428075313568	-3.22564029693604	0.112099297344685	0.414705008268356	0.00361796421930194
2.22823166847229	-1.43192088603973	-3.22231531143188	0.112021408975124	0.414746314287186	0.0039822799153626
2.22212266921997	-1.42737078666687	-3.22411465644836	0.112034037709236	0.414722979068756	0.00443460047245026
2.22035479545593	-1.42052686214447	-3.22468996047974	0.111955560743809	0.414786159992218	0.00484335143119097
2.21742129325867	-1.41429626941681	-3.22563099861145	0.112001813948154	0.414865583181381	0.00519160786643624
2.21341514587402	-1.40927159786224	-3.22633099555969	0.111895479261875	0.415008068084717	0.00558922160416842
2.2169041633606	-1.40669190883636	-3.22818112373352	0.111892104148865	0.414965897798538	0.00589886773377657
2.21347212791443	-1.39907383918762	-3.22748637199402	0.111836977303028	0.415017127990723	0.00630872184410691
2.21116614341736	-1.39965462684631	-3.22754311561584	0.111885882914066	0.414988845586777	0.00660616811364889
2.20826458930969	-1.39098358154297	-3.23202776908875	0.111884333193302	0.415019541978836	0.00686835311353207
2.20333361625671	-1.39126288890839	-3.22475051879883	0.111865431070328	0.415019541978836	0.00714061222970486
2.19804668426514	-1.38617193698883	-3.22605538368225	0.111917689442635	0.415102571249008	0.00733120460063219
2.19656229019165	-1.38569319248199	-3.22352933883667	0.111825101077557	0.415082663297653	0.00756867695599794
2.19181728363037	-1.37951374053955	-3.22158598899841	0.111763790249825	0.415180772542953	0.00773208029568195
2.19001722335815	-1.37790751457214	-3.22699809074402	0.111606918275356	0.415193438529968	0.00791579950600863
2.19376707077026	-1.37481653690338	-3.22774124145508	0.11161907762289	0.41532951593399	0.00807933229953051
2.19446635246277	-1.3781840801239	-3.22646450996399	0.111497566103935	0.415259659290314	0.00813187379390001
2.1915602684021	-1.37543082237244	-3.2235050201416	0.111545450985432	0.41527470946312	0.00830986816436052
2.18948364257813	-1.3709853887558	-3.22433257102966	0.11154667288065	0.415281027555466	0.00837220624089241
2.18620443344116	-1.37452912330627	-3.22420907020569	0.11137917637825	0.415365785360336	0.00842785555869341
2.18627762794495	-1.36962378025055	-3.22684550285339	0.111387819051743	0.415366023778915	0.0084496820345521
2.19462871551514	-1.37294125556946	-3.2263023853302	0.111338034272194	0.415354639291763	0.00838324520736933
2.19171547889709	-1.37286961078644	-3.22254538536072	0.11130665242672	0.415329307317734	0.00843148771673441
2.19135761260986	-1.37745308876038	-3.2261266708374	0.111174911260605	0.415403187274933	0.00847623869776726
2.19033598899841	-1.37142181396484	-3.2196900844574	0.111138351261616	0.41541650891304	0.00853725150227547
2.18757486343384	-1.37180495262146	-3.21503734588623	0.111128859221935	0.415418118238449	0.00862267520278692
2.19110488891602	-1.36895954608917	-3.22186970710754	0.111116200685501	0.415391445159912	0.008707026951015
2.19031023979187	-1.37245178222656	-3.22086548805237	0.111098401248455	0.415320605039597	0.00876514799892902
2.19279146194458	-1.36875116825104	-3.2229597568512	0.111069537699223	0.415302246809006	0.00886518973857164
2.18636178970337	-1.36818993091583	-3.22450232505798	0.111003652215004	0.415312945842743	0.00905983615666628
2.18679237365723	-1.36528813838959	-3.22674942016602	0.111016675829887	0.415377050638199	0.00919066090136766
2.18544507026672	-1.36321127414703	-3.22262334823608	0.111048348248005	0.415267318487167	0.00929093081504107
2.18706750869751	-1.36581003665924	-3.22689199447632	0.111026123166084	0.415172547101974	0.00944950431585312
2.18439960479736	-1.36173403263092	-3.22113871574402	0.11102656275034	0.415142297744751	0.00963338278234005
2.18170738220215	-1.36672842502594	-3.21986317634583	0.11094368994236	0.41515377163887	0.00980870611965656
2.17661929130554	-1.35870099067688	-3.21950364112854	0.111018262803555	0.41521829366684	0.0100246211513877
2.17603230476379	-1.35726821422577	-3.21885180473328	0.111105732619762	0.415044903755188	0.0103019755333662
2.1761302947998	-1.35520160198212	-3.21862316131592	0.111099280416965	0.414913952350616	0.0107004102319479
2.17136669158936	-1.34739148616791	-3.21492457389832	0.111202269792557	0.414795577526093	0.011065287515521
2.17080783843994	-1.34409284591675	-3.21610116958618	0.111154720187187	0.41463240981102	0.0115226153284311
2.16653847694397	-1.34045433998108	-3.20909285545349	0.111104570329189	0.414462476968765	0.011986505240202
2.16931462287903	-1.33559954166412	-3.20934438705444	0.111163832247257	0.414401024580002	0.0124480808153749
2.17009496688843	-1.33354985713959	-3.20883679389954	0.111169576644897	0.414273947477341	0.0129123209044337
2.1714653968811	-1.3282516002655	-3.21899676322937	0.111297480762005	0.414040118455887	0.0133820492774248
2.16647839546204	-1.32549679279327	-3.21152663230896	0.111340031027794	0.413838893175125	0.0137519082054496
2.16248559951782	-1.32430231571198	-3.20836615562439	0.11141949146986	0.413622260093689	0.0141134820878506
2.16999983787537	-1.32288408279419	-3.21181178092957	0.111359491944313	0.413598001003265	0.0144997928291559
2.17148113250732	-1.32401633262634	-3.20803499221802	0.111534595489502	0.413306891918182	0.0149445766583085
2.17346692085266	-1.32176840305328	-3.20271492004395	0.111659474670887	0.413078397512436	0.0152645129710436
2.17721939086914	-1.324334025383	-3.20357465744019	0.111589550971985	0.41287100315094	0.015590799972415
2.18198156356812	-1.32143068313599	-3.19865107536316	0.111702643334866	0.412774354219437	0.0157781764864922
2.18518614768982	-1.32331347465515	-3.19362640380859	0.11173377931118	0.412605255842209	0.0160863846540451
2.19679522514343	-1.32045841217041	-3.20071697235107	0.111893713474274	0.412424921989441	0.0163673218339682
2.19730663299561	-1.32780718803406	-3.1937415599823	0.112015336751938	0.412210673093796	0.0166571699082851
2.2028226852417	-1.32377874851227	-3.19293117523193	0.112231343984604	0.411998301744461	0.0170874558389187
2.20378351211548	-1.32061350345612	-3.19310998916626	0.112263143062592	0.411889344453812	0.0173808839172125
2.21271181106567	-1.32469868659973	-3.197514295578	0.11238668859005	0.411629974842072	0.0176144391298294
2.21212887763977	-1.32668459415436	-3.19230008125305	0.112568773329258	0.411449640989304	0.0179638806730509
2.22121214866638	-1.3274519443512	-3.18856072425842	0.112749956548214	0.41111895442009	0.0181362889707088
2.22022128105164	-1.33248007297516	-3.18728184700012	0.112930648028851	0.410881757736206	0.0183801967650652
2.22786355018616	-1.33514034748077	-3.18593311309814	0.113073855638504	0.410581141710281	0.0184517558664083
2.23106288909912	-1.338587641716	-3.18126106262207	0.11324592679739	0.410243332386017	0.0185784194618464
2.23085141181946	-1.34267854690552	-3.18173980712891	0.113346971571445	0.409843116998672	0.0187767930328846
2.22855138778687	-1.33907032012939	-3.17535901069641	0.113559603691101	0.409603089094162	0.0189493577927351
2.22558641433716	-1.33745288848877	-3.16797757148743	0.113696061074734	0.409219980239868	0.0191759075969458
2.22391796112061	-1.33167099952698	-3.16396951675415	0.113811239600182	0.408642947673798	0.0195271838456392
2.22237730026245	-1.33594083786011	-3.14944553375244	0.113853938877583	0.407961905002594	0.0199014078825712
2.22669434547424	-1.33604049682617	-3.14726710319519	0.113932438194752	0.40740504860878	0.020453067496419
2.23399019241333	-1.32822942733765	-3.15428972244263	0.113973446190357	0.407049715518951	0.0207547936588526
2.24783611297607	-1.32376897335052	-3.14762306213379	0.113960564136505	0.406402766704559	0.020910456776619
2.24526357650757	-1.32217133045197	-3.15329122543335	0.113793216645718	0.405855357646942	0.0211289171129465
2.24665665626526	-1.32462441921234	-3.14951539039612	0.113870225846767	0.405430376529694	0.0215052887797356
2.24873304367065	-1.32323551177979	-3.14168214797974	0.113836333155632	0.404940485954285	0.0222109220921993
2.24980425834656	-1.32379543781281	-3.13112616539001	0.114010706543922	0.404397308826447	0.0231550075113773
2.25889706611633	-1.31559407711029	-3.12874674797058	0.114380568265915	0.403697043657303	0.0237450879067183
2.262934923172	-1.31794452667236	-3.12582612037659	0.114648334681988	0.403077721595764	0.0238023027777672
2.26580166816711	-1.31939196586609	-3.13127970695496	0.114904016256332	0.402589023113251	0.0236347150057554
2.25753808021545	-1.32289111614227	-3.11757588386536	0.114966742694378	0.402189791202545	0.022581422701478
2.25135540962219	-1.32884097099304	-3.11928629875183	0.114767357707024	0.401943355798721	0.021988483145833
2.23991966247559	-1.32754099369049	-3.12195897102356	0.11453939974308	0.40152183175087	0.0220406632870436
2.24235653877258	-1.32171750068665	-3.12095379829407	0.114759296178818	0.400719314813614	0.0225376486778259
2.24322915077209	-1.31409287452698	-3.10902571678162	0.115045249462128	0.40000393986702	0.0232522748410702
2.24676585197449	-1.31505477428436	-3.11333274841309	0.115368582308292	0.399503082036972	0.0237212851643562
2.2577531337738	-1.31581437587738	-3.11064982414246	0.115505129098892	0.399077028036118	0.0240790154784918
2.26392030715942	-1.31920623779297	-3.10137438774109	0.115972176194191	0.398549765348434	0.0240466315299273
2.26224446296692	-1.32538092136383	-3.09731030464172	0.116362869739532	0.398152679204941	0.0235827025026083
2.26314306259155	-1.32913565635681	-3.09310483932495	0.116633892059326	0.397810459136963	0.0235447958111763
2.28995895385742	-1.32789146900177	-3.10173583030701	0.117024287581444	0.397656291723251	0.0251150876283646
2.30903935432434	-1.32512760162354	-3.10050463676453	0.117517299950123	0.397364407777786	0.0268984790891409
2.33060336112976	-1.31780993938446	-3.09633898735046	0.118254341185093	0.397000789642334	0.028730982914567
2.34989762306213	-1.3142329454422	-3.09800744056702	0.118874542415142	0.396928519010544	0.0299789328128099
2.37126803398132	-1.31884300708771	-3.10174775123596	0.119708403944969	0.396973043680191	0.0304585676640272
2.36679220199585	-1.32204341888428	-3.10580062866211	0.120490953326225	0.397316098213196	0.0306909363716841
2.37753558158875	-1.3314836025238	-3.1164014339447	0.121115930378437	0.397550106048584	0.0311479568481445
2.38340353965759	-1.32600724697113	-3.11527228355408	0.121734015643597	0.397880226373672	0.0318841263651848
2.39128518104553	-1.32886266708374	-3.12414860725403	0.122271001338959	0.398055970668793	0.0327026732265949
2.39129281044006	-1.32501780986786	-3.13005065917969	0.123197197914124	0.39813306927681	0.033622220158577
2.39166688919067	-1.32067322731018	-3.13325810432434	0.123832307755947	0.398017376661301	0.0346514768898487
2.38342785835266	-1.30607986450195	-3.1272394657135	0.124598026275635	0.397810608148575	0.0356854051351547
2.37085747718811	-1.28927910327911	-3.13813400268555	0.12530030310154	0.3976009786129	0.0364786870777607
2.36816692352295	-1.28093647956848	-3.13369941711426	0.125807896256447	0.397181481122971	0.0374418161809444
2.35988354682922	-1.27065813541412	-3.13065052032471	0.12606780230999	0.396641820669174	0.0384749174118042
2.35391664505005	-1.25662767887115	-3.13045644760132	0.126392766833305	0.396039009094238	0.0394146926701069
2.36227083206177	-1.2517181634903	-3.12599992752075	0.126488253474236	0.395361661911011	0.0403912924230099
2.36431956291199	-1.24871039390564	-3.13202548027039	0.126878187060356	0.39465469121933	0.041312538087368
2.37301349639893	-1.24274682998657	-3.11688351631165	0.127059996128082	0.394059479236603	0.0421741753816605
2.37182569503784	-1.24036467075348	-3.11541056632996	0.127311989665031	0.393448382616043	0.0429495610296726
2.36798977851868	-1.23538994789124	-3.11095356941223	0.127620369195938	0.393149584531784	0.0433739572763443
2.3708975315094	-1.23617243766785	-3.11012768745422	0.127657681703568	0.392866194248199	0.0430982485413551
2.38755369186401	-1.23915433883667	-3.11193633079529	0.127641811966896	0.392720103263855	0.0436851307749748
2.40505003929138	-1.23759114742279	-3.11166000366211	0.127771735191345	0.392558604478836	0.0450865589082241
2.42071771621704	-1.21939814090729	-3.11235785484314	0.128114491701126	0.392429649829865	0.0464055202901363
2.41714382171631	-1.21085238456726	-3.10823345184326	0.128514587879181	0.392290681600571	0.047339279204607
2.41729950904846	-1.20735740661621	-3.10988426208496	0.128977060317993	0.392104685306549	0.0477857664227486
2.41852688789368	-1.20002412796021	-3.10780644416809	0.129628345370293	0.391959547996521	0.0488315112888813
2.4226393699646	-1.19281685352325	-3.11215543746948	0.130067586898804	0.39195504784584	0.0500769764184952
2.42159557342529	-1.18665277957916	-3.11494612693787	0.130651190876961	0.391945600509644	0.0510593950748444
2.42369389533997	-1.18154942989349	-3.11364603042603	0.131087347865105	0.392093122005463	0.0517855137586594
2.42020177841187	-1.17488324642181	-3.1178994178772	0.131582945585251	0.392178386449814	0.0523583069443703
2.40940856933594	-1.16579723358154	-3.12002658843994	0.13209630548954	0.392178744077683	0.0525575466454029
2.40768599510193	-1.16192436218262	-3.11712098121643	0.13256461918354	0.392029762268066	0.0530351102352142
2.40878391265869	-1.1581803560257	-3.12076997756958	0.133089855313301	0.391753405332565	0.0534928254783154
2.41484141349792	-1.1530259847641	-3.11303925514221	0.133578762412071	0.391533374786377	0.0541913583874702
2.41863775253296	-1.15936636924744	-3.12273359298706	0.134260147809982	0.391388893127441	0.0550913885235786
2.43293809890747	-1.15864765644073	-3.11409759521484	0.134947761893272	0.391199558973312	0.0559926219284534
2.43850421905518	-1.16425001621246	-3.11627578735352	0.135740235447884	0.391228467226028	0.0568241961300373
2.44629406929016	-1.16187059879303	-3.113685131073	0.136457830667496	0.391264408826828	0.0574475191533566
2.45269751548767	-1.16679430007935	-3.12644600868225	0.137275025248528	0.391634851694107	0.0581880211830139
2.4524941444397	-1.15727949142456	-3.13173651695251	0.137995779514313	0.392065078020096	0.0587967783212662
2.44760680198669	-1.15413355827332	-3.13515663146973	0.138689547777176	0.392525166273117	0.0593689754605293
2.44997906684875	-1.15011036396027	-3.13705110549927	0.139129549264908	0.3929523229599	0.0600574836134911
2.44992017745972	-1.14403903484344	-3.14701271057129	0.139678865671158	0.393435269594193	0.0606942437589169
2.45356249809265	-1.13824439048767	-3.14096546173096	0.140171021223068	0.393741220235825	0.0613237656652927
2.45629215240479	-1.14388275146484	-3.14959359169006	0.140720874071121	0.394081979990005	0.0620571784675121
2.46581816673279	-1.13735473155975	-3.15246915817261	0.141413122415543	0.394273549318314	0.0626275092363358
2.4798481464386	-1.14713001251221	-3.16264700889587	0.141965433955193	0.394526094198227	0.0632305219769478
2.49326109886169	-1.14508533477783	-3.16060972213745	0.142509669065475	0.394716888666153	0.0638425946235657
2.50528788566589	-1.15021300315857	-3.16476678848267	0.143267080187798	0.394978493452072	0.0643096938729286
2.52320432662964	-1.15446996688843	-3.17026567459106	0.143754690885544	0.395088523626328	0.0649885535240173
2.5362184047699	-1.159059882164	-3.16952013969421	0.14440692961216	0.395396322011948	0.0653803199529648
2.5400173664093	-1.15810203552246	-3.17260098457336	0.144913196563721	0.39570215344429	0.0656706318259239
2.54367327690125	-1.16189849376678	-3.17699360847473	0.145426288247108	0.396043360233307	0.0658694878220558
2.5442943572998	-1.16101491451263	-3.18122553825378	0.145873591303825	0.39626532793045	0.0662009939551353
2.55044293403625	-1.16287982463837	-3.18364953994751	0.146406546235085	0.396525889635086	0.0665135383605957
2.5542049407959	-1.16227293014526	-3.1926429271698	0.146958708763123	0.396674484014511	0.0669140815734863
2.56441593170166	-1.16645836830139	-3.1901535987854	0.147599875926971	0.396761298179626	0.0671636462211609
2.56828022003174	-1.16735935211182	-3.2008957862854	0.148216441273689	0.396835178136826	0.0673984214663506
2.57232737541199	-1.17206466197968	-3.19886994361877	0.148835644125938	0.397036790847778	0.067681260406971
2.57889032363892	-1.17721545696259	-3.20678353309631	0.14935377240181	0.397286683320999	0.0680032968521118
2.59085988998413	-1.17471194267273	-3.21497106552124	0.149768054485321	0.39754980802536	0.0683696791529655
2.59679365158081	-1.17338979244232	-3.21709895133972	0.150037810206413	0.397772312164307	0.0686149522662163
2.60624074935913	-1.17740416526794	-3.21658754348755	0.150473818182945	0.397878438234329	0.0690125599503517
2.61333131790161	-1.18063628673553	-3.22338318824768	0.150890126824379	0.398032754659653	0.06934954226017
2.62087249755859	-1.17894947528839	-3.22158670425415	0.151348724961281	0.398315131664276	0.0694556012749672
2.62286520004272	-1.18238615989685	-3.22924828529358	0.151846468448639	0.398581922054291	0.0695950910449028
2.62455916404724	-1.17949366569519	-3.22679662704468	0.152272239327431	0.398883193731308	0.0698105320334435
2.6232225894928	-1.17727434635162	-3.23614907264709	0.152787551283836	0.399161458015442	0.0700158476829529
2.62009763717651	-1.17436254024506	-3.23770356178284	0.153134241700172	0.399454534053802	0.070344366133213
2.63130807876587	-1.17913126945496	-3.24064207077026	0.153541252017021	0.399502247571945	0.0707167983055115
2.63912105560303	-1.17639434337616	-3.24522590637207	0.154014199972153	0.399665474891663	0.0710701271891594
2.64710116386414	-1.17319893836975	-3.2445023059845	0.154480546712875	0.399918675422668	0.0715514644980431
2.64848399162292	-1.17563986778259	-3.24037528038025	0.154787048697472	0.400064408779144	0.0717708244919777
2.64780783653259	-1.17073595523834	-3.24265193939209	0.155384168028831	0.4002386033535	0.0719376802444458
2.64719724655151	-1.16723763942719	-3.24746298789978	0.155932992696762	0.400284141302109	0.0722662210464478
2.6453549861908	-1.16120994091034	-3.24882078170776	0.156248241662979	0.400484502315521	0.0726299062371254
2.64683079719543	-1.15409755706787	-3.25004363059998	0.156596198678017	0.400583684444427	0.0730182230472565
2.64183974266052	-1.15289890766144	-3.25702261924744	0.156797215342522	0.400633245706558	0.0735166743397713
2.65019392967224	-1.15721392631531	-3.25467300415039	0.157153457403183	0.400547415018082	0.0738010108470917
2.6449191570282	-1.14678406715393	-3.24952435493469	0.157566383481026	0.400495707988739	0.0741919055581093
2.64494323730469	-1.14845860004425	-3.24879574775696	0.158069401979446	0.40032109618187	0.0744367092847824
2.65447425842285	-1.15065062046051	-3.25934219360352	0.158552050590515	0.400120764970779	0.0744787082076073
2.65134978294373	-1.14860546588898	-3.25464558601379	0.158954247832298	0.400040626525879	0.0747551321983337
2.65203404426575	-1.15302920341492	-3.2578980922699	0.159389719367027	0.399914026260376	0.0749809145927429
2.65899205207825	-1.14774870872498	-3.25422501564026	0.159748181700706	0.399909973144531	0.0750673338770866
2.64661741256714	-1.14514517784119	-3.25705885887146	0.160159796476364	0.400003284215927	0.0753646492958069
2.64782547950745	-1.14536845684052	-3.25139355659485	0.160656332969666	0.39968553185463	0.0756713673472404
2.64934825897217	-1.13724827766418	-3.24875116348267	0.160952731966972	0.399665862321854	0.0760691091418266
2.65322232246399	-1.13565146923065	-3.25759077072144	0.161187410354614	0.399706333875656	0.0764050781726837
2.64574909210205	-1.13368165493011	-3.26118516921997	0.161368682980537	0.399513810873032	0.0765363648533821
2.64867854118347	-1.12972486019135	-3.25457787513733	0.161838114261627	0.39920037984848	0.0768013745546341
2.65413117408752	-1.13076686859131	-3.25277519226074	0.161998182535172	0.399171084165573	0.0768630355596542
2.65578722953796	-1.13127374649048	-3.24635577201843	0.162385836243629	0.398779839277267	0.0770277753472328
2.65087056159973	-1.13059365749359	-3.25022792816162	0.162846729159355	0.3984295129776	0.0771626159548759
2.65253663063049	-1.12600219249725	-3.24964499473572	0.163207069039345	0.398081362247467	0.0773268863558769
2.65400338172913	-1.1227103471756	-3.24329042434692	0.163357481360435	0.397919893264771	0.0774646177887917
2.65273547172546	-1.11999797821045	-3.24745726585388	0.163583651185036	0.397603929042816	0.0776067450642586
2.6468780040741	-1.1208268404007	-3.24380540847778	0.163735017180443	0.39722952246666	0.078213207423687
2.65457606315613	-1.10294413566589	-3.23434042930603	0.164076954126358	0.396777182817459	0.0792340561747551
2.65580797195435	-1.10149598121643	-3.23906946182251	0.164325654506683	0.396337777376175	0.0801647007465363
2.65311694145203	-1.08749282360077	-3.23386311531067	0.16462317109108	0.396047532558441	0.080808013677597
2.65623044967651	-1.08316373825073	-3.23006272315979	0.164855748414993	0.395622372627258	0.0812524110078812
2.64892292022705	-1.07979309558868	-3.23016428947449	0.165091499686241	0.395151078701019	0.0817099958658218
2.6570873260498	-1.08099746704102	-3.2234354019165	0.165370509028435	0.394456386566162	0.0818123295903206
2.66125440597534	-1.07840323448181	-3.22089028358459	0.165781080722809	0.39386835694313	0.0819031074643135
2.66252040863037	-1.07865405082703	-3.21495127677917	0.166039302945137	0.393357336521149	0.0819539800286293
2.66034412384033	-1.0854287147522	-3.21099710464478	0.166255459189415	0.392697602510452	0.0819878503680229
2.66206908226013	-1.0833785533905	-3.20733118057251	0.16664145886898	0.392126232385635	0.0818953067064285
2.66813945770264	-1.08613073825836	-3.20595002174377	0.166936159133911	0.391560554504395	0.0819450095295906
2.66436171531677	-1.07501459121704	-3.20663356781006	0.167205989360809	0.391135573387146	0.0819311067461967
2.66271185874939	-1.078373670578	-3.19528985023499	0.167259097099304	0.390666961669922	0.0819738358259201
2.67344427108765	-1.08708238601685	-3.19642019271851	0.167488798499107	0.390151292085648	0.0816430822014809
2.7123966217041	-1.10628390312195	-3.19487476348877	0.167696669697762	0.389395177364349	0.077828973531723
2.6718282699585	-1.12638080120087	-3.1829092502594	0.167768180370331	0.388909667730331	0.0737918391823769
2.65905117988586	-1.24798190593719	-3.16946601867676	0.167661517858505	0.387923270463943	0.0598683878779411
2.71011519432068	-1.29355847835541	-3.15644884109497	0.167245000600815	0.38709431886673	0.0584055557847023
2.73424291610718	-1.23438596725464	-3.16489696502686	0.166259318590164	0.388327479362488	0.0672665536403656
2.74658536911011	-1.15695905685425	-3.13319635391235	0.165351584553719	0.387553632259369	0.0703984126448631
2.68336153030396	-1.1543653011322	-3.15286636352539	0.164757713675499	0.387981325387955	0.0667211040854454
2.62235760688782	-1.1591649055481	-3.16785502433777	0.164873376488686	0.388200670480728	0.0615805201232433
2.58958172798157	-1.20921921730042	-3.17963624000549	0.164697378873825	0.387544006109238	0.0534812845289707
2.64138412475586	-1.23711049556732	-3.14641523361206	0.165042385458946	0.385567337274551	0.0499697029590607
2.68482780456543	-1.18691885471344	-3.13712549209595	0.164895102381706	0.385580837726593	0.0647725984454155
2.69614124298096	-1.07862114906311	-3.12609267234802	0.164260178804398	0.386136621236801	0.0784575939178467
2.65812492370605	-0.990588784217834	-3.11632227897644	0.163804098963737	0.385723054409027	0.0816949456930161
2.60256147384644	-0.979966700077057	-3.1376166343689	0.163968279957771	0.38551276922226	0.0824791416525841
2.61741781234741	-0.969998061656952	-3.14884257316589	0.164371490478516	0.384264230728149	0.0831612199544907
2.6424195766449	-0.978772580623627	-3.14148902893066	0.164894133806229	0.382314324378967	0.083680234849453
2.680739402771	-1.00219225883484	-3.11807656288147	0.165611624717712	0.380203515291214	0.0841317027807236
2.71506285667419	-1.02165019512177	-3.08943271636963	0.166363403201103	0.378204166889191	0.0845130681991577
2.71790623664856	-1.03214776515961	-3.06760025024414	0.166985064744949	0.376309007406235	0.084767110645771
2.70676231384277	-1.03814518451691	-3.05451679229736	0.16766656935215	0.374831467866898	0.084754690527916
2.70132088661194	-1.03907299041748	-3.04825925827026	0.16817806661129	0.373876512050629	0.0848720073699951
2.69703459739685	-1.03152561187744	-3.0579822063446	0.168182298541069	0.373129218816757	0.0854781195521355
2.68911123275757	-1.02673482894897	-3.04438161849976	0.168147772550583	0.372507929801941	0.086133636534214
2.69364070892334	-1.01455175876617	-3.04430627822876	0.168102264404297	0.372272044420242	0.0867581814527512
2.69186401367188	-1.00222682952881	-3.05425477027893	0.167922511696815	0.372307032346725	0.0875526517629623
2.69433546066284	-0.996394395828247	-3.05126547813416	0.167738080024719	0.372032761573792	0.0879133194684982
2.71512246131897	-0.991974055767059	-3.03759384155273	0.167881235480309	0.371416360139847	0.0873500034213066
2.70836472511292	-0.982665061950684	-3.02424764633179	0.168402925133705	0.370992600917816	0.0875505283474922
2.68033742904663	-1.00389015674591	-3.03050565719604	0.168758407235146	0.370797395706177	0.0870014280080795
2.69953894615173	-1.03470706939697	-3.02285838127136	0.169219598174095	0.369893312454224	0.0834291502833366
2.72660875320435	-1.04182922840118	-3.02767395973206	0.169577807188034	0.369525521993637	0.0831585973501205
2.71985197067261	-1.04313039779663	-3.03724193572998	0.169565796852112	0.370093733072281	0.084386944770813
2.72893905639648	-1.03277277946472	-3.01485204696655	0.16933798789978	0.369526356458664	0.0843289494514465
2.71548819541931	-1.03342747688293	-3.01881051063538	0.169535592198372	0.369385153055191	0.0845829397439957
2.70126557350159	-1.01068007946014	-3.03025698661804	0.169982269406319	0.369496464729309	0.0849509090185165
2.70403790473938	-1.00432026386261	-3.02519631385803	0.170240744948387	0.369247913360596	0.0850546732544899
2.7070996761322	-1.0033415555954	-3.02231979370117	0.170347735285759	0.368976354598999	0.0851213112473488
2.72772169113159	-1.02971005439758	-3.01934766769409	0.170495420694351	0.368597477674484	0.0832378715276718
2.7336094379425	-1.06973719596863	-3.01125001907349	0.170799478888512	0.367832064628601	0.0784263908863068
2.72992587089539	-1.12287819385529	-3.00912809371948	0.171126902103424	0.366990119218826	0.0720018148422241
2.75702905654907	-1.14752280712128	-2.98465609550476	0.171436011791229	0.365910589694977	0.0706811770796776
2.7587788105011	-1.09789538383484	-2.97527289390564	0.171256065368652	0.366103380918503	0.081118643283844
2.72113656997681	-1.04096174240112	-2.96425676345825	0.170287519693375	0.366831094026566	0.0873028635978699
2.67556047439575	-0.950389266014099	-2.87716174125671	0.169087782502174	0.365711629390717	0.0887904912233353
2.6708984375	-1.00494158267975	-2.92314910888672	0.169847518205643	0.365065187215805	0.0897931307554245
2.70277380943298	-1.00681781768799	-3.02333235740662	0.171896278858185	0.364607244729996	0.090863011777401
2.69422173500061	-0.948765873908997	-2.98624992370605	0.172497853636742	0.361664265394211	0.0904311537742615
2.71141147613525	-0.94838148355484	-2.99848008155823	0.173105552792549	0.359470933675766	0.090312123298645
2.68539929389954	-0.940691351890564	-2.96329140663147	0.173452600836754	0.358346819877625	0.0901034623384476
2.7258996963501	-0.974607884883881	-2.90554666519165	0.173130929470062	0.356978714466095	0.090717688202858
2.75431156158447	-0.993608713150024	-2.88311409950256	0.172700807452202	0.356434732675552	0.0912038832902908
2.78661274909973	-0.994744837284088	-2.87098503112793	0.172835379838943	0.355692982673645	0.0913513004779816
2.77965402603149	-0.989886820316315	-2.8779354095459	0.173377022147179	0.354761332273483	0.0915967375040054
2.76107215881348	-0.983550906181335	-2.89762210845947	0.174252316355705	0.353879809379578	0.0918647646903992
2.75039601325989	-1.00864124298096	-2.91223311424255	0.175573974847794	0.352968454360962	0.0920423343777657
2.76633429527283	-0.989615738391876	-2.88426470756531	0.176492944359779	0.35169717669487	0.0924009084701538
2.79983806610107	-0.972069263458252	-2.86426830291748	0.17693680524826	0.350736349821091	0.0928598120808601
2.8245370388031	-0.988793671131134	-2.88721489906311	0.177429854869843	0.350684106349945	0.0933696031570435
2.83234238624573	-0.993046879768372	-2.88092470169067	0.177716255187988	0.350639849901199	0.0936677604913712
2.84296798706055	-0.978047549724579	-2.89741230010986	0.177618026733398	0.350809335708618	0.0940641015768051
2.85008239746094	-0.964441299438477	-2.89940094947815	0.177713885903358	0.351470917463303	0.094422273337841
2.85722398757935	-0.974702656269073	-2.89431238174438	0.178107365965843	0.351684331893921	0.094900518655777
2.86560606956482	-0.992386698722839	-2.88951086997986	0.178699970245361	0.35160693526268	0.09540905803442
2.8663923740387	-0.995160460472107	-2.887131690979	0.179722473025322	0.351233005523682	0.0956412479281425
2.88378357887268	-0.98146516084671	-2.86843132972717	0.18076379597187	0.350222736597061	0.0957618653774261
2.90047454833984	-0.99869704246521	-2.88051342964172	0.181753352284431	0.349587380886078	0.0958831533789635
2.92325472831726	-1.01736354827881	-2.88198804855347	0.182361409068108	0.348743617534637	0.0950641110539436
2.9500949382782	-1.01614511013031	-2.86811494827271	0.182781994342804	0.347654700279236	0.094262570142746
2.94505834579468	-1.01566231250763	-2.86103892326355	0.182777360081673	0.347439140081406	0.0944246724247932
2.93943691253662	-1.0413898229599	-2.8587589263916	0.182525560259819	0.347097992897034	0.0929673239588737
2.97094941139221	-1.06539523601532	-2.85517358779907	0.182724490761757	0.346005350351334	0.0894771814346313
2.99470186233521	-1.09827864170074	-2.85504269599915	0.182787701487541	0.345800310373306	0.0884314328432083
3.00112462043762	-1.09805536270142	-2.84811329841614	0.182657018303871	0.345568060874939	0.0885156989097595
3.01915979385376	-1.104287981987	-2.82451915740967	0.182566210627556	0.344876915216446	0.0878598392009735
3.00510358810425	-1.1196037530899	-2.83009576797485	0.182689160108566	0.344753623008728	0.0870687365531921
2.99776983261108	-1.11899077892303	-2.82776093482971	0.182972654700279	0.344560205936432	0.0858389958739281
2.97937297821045	-1.10927748680115	-2.83710169792175	0.182912722229958	0.344123423099518	0.0844873934984207
2.98404502868652	-1.12783181667328	-2.83614182472229	0.182802021503448	0.343830913305283	0.0812567621469498
2.99824094772339	-1.13123154640198	-2.84069395065308	0.183087274432182	0.342949360609055	0.0792537927627563
2.98586916923523	-1.0884804725647	-2.82621550559998	0.182774484157562	0.342531502246857	0.0870169773697853
2.94123244285584	-1.03137612342834	-2.81909656524658	0.182017624378204	0.342692583799362	0.0921206846833229
2.90319347381592	-0.98065721988678	-2.81531763076782	0.181668505072594	0.342657804489136	0.0929750055074692
2.881272315979	-0.954618155956268	-2.8327648639679	0.181831687688828	0.342201322317123	0.0940369516611099
2.86215877532959	-0.952222883701324	-2.839510679245	0.182217314839363	0.341175615787506	0.0943536087870598
2.86565160751343	-1.00413453578949	-2.82407808303833	0.182888299226761	0.339494526386261	0.0904642194509506
2.89923930168152	-1.01455736160278	-2.82353639602661	0.183444187045097	0.338269829750061	0.091851532459259
2.952969789505	-1.01850771903992	-2.79127645492554	0.183585807681084	0.336717337369919	0.0923341289162636
2.9953670501709	-0.995130121707916	-2.76330900192261	0.184258952736855	0.335099309682846	0.0925855338573456
3.02703595161438	-0.974905490875244	-2.73438358306885	0.183965191245079	0.334089577198029	0.0930280089378357
3.06375527381897	-1.03656756877899	-2.73444533348084	0.184678226709366	0.332848280668259	0.0919936075806618
3.05279660224915	-1.10666799545288	-2.77313423156738	0.186221614480019	0.33252802491188	0.0915086194872856
3.08496713638306	-1.10632729530334	-2.78049755096436	0.186934351921082	0.332068800926209	0.0896226614713669
3.10142230987549	-1.10339522361755	-2.80042004585266	0.187012806534767	0.332183390855789	0.08559600263834
3.07764649391174	-1.15125608444214	-2.82170915603638	0.187582671642303	0.333639472723007	0.081682451069355
3.06491017341614	-1.21713829040527	-2.79589009284973	0.187536090612411	0.334658086299896	0.0773084908723831
3.10683941841125	-1.20939540863037	-2.78552412986755	0.187869548797607	0.335499614477158	0.0768692940473557
3.10871911048889	-1.0971587896347	-2.81046891212463	0.18817213177681	0.337578326463699	0.0898744836449623
3.04220914840698	-0.978318274021149	-2.82754325866699	0.188265547156334	0.339401215314865	0.0967864692211151
2.91577315330505	-0.900125086307526	-2.85784459114075	0.188646882772446	0.340972453355789	0.0979495123028755
2.85387444496155	-0.873600900173187	-2.90365815162659	0.189458474516869	0.341735571622849	0.0992565006017685
2.88428401947021	-0.838922917842865	-2.90235233306885	0.190520197153091	0.341129779815674	0.100742533802986
2.91058135032654	-0.806857764720917	-2.86642265319824	0.191427424550056	0.339644342660904	0.101969599723816
2.9281792640686	-0.839594304561615	-2.83210945129395	0.192665413022041	0.337560176849365	0.102580741047859
2.92136287689209	-0.8892542719841	-2.82676911354065	0.194706737995148	0.335728168487549	0.102955162525177
2.92496013641357	-0.859428644180298	-2.81248331069946	0.196450725197792	0.33356311917305	0.103349737823009
2.93265891075134	-0.829223811626434	-2.81264305114746	0.197349086403847	0.331760704517365	0.103927880525589
2.93191599845886	-0.822853028774261	-2.81575560569763	0.198121175169945	0.330582022666931	0.104275569319725
2.93293213844299	-0.8403240442276	-2.80521011352539	0.198724344372749	0.329352289438248	0.10485415160656
2.95308661460876	-0.831820607185364	-2.80624461174011	0.199396714568138	0.328494906425476	0.106321446597576
2.97972774505615	-0.812863647937775	-2.79574513435364	0.199941173195839	0.327899366617203	0.107354663312435
2.96529150009155	-0.787072598934174	-2.77885365486145	0.200625598430634	0.327674478292465	0.108563013374805
2.95726108551025	-0.782442152500153	-2.78329205513	0.20152884721756	0.327709257602692	0.109368406236172
2.99493193626404	-0.768588900566101	-2.78096771240234	0.202091485261917	0.327453255653381	0.108843430876732
3.00246667861938	-0.751273632049561	-2.76800441741943	0.202735036611557	0.326956987380981	0.108418352901936
2.95068073272705	-0.747653245925903	-2.76919984817505	0.203390926122665	0.327049821615219	0.107039660215378
2.91572117805481	-0.758463442325592	-2.77679967880249	0.204072698950768	0.32640415430069	0.103390581905842
2.88866305351257	-0.775293529033661	-2.78801035881042	0.205093294382095	0.325393199920654	0.0993680357933044
2.89248538017273	-0.865622520446777	-2.78870630264282	0.205621540546417	0.324854552745819	0.0944422781467438
2.9390697479248	-0.904440581798553	-2.77770352363586	0.205098882317543	0.324880748987198	0.0927569046616554
2.95473146438599	-0.883128881454468	-2.74002075195313	0.204990833997726	0.324659526348114	0.0925269797444344
2.93348240852356	-0.879766345024109	-2.74579358100891	0.205556556582451	0.325541257858276	0.0949903726577759
2.9565691947937	-0.836596131324768	-2.75005483627319	0.206245645880699	0.325858950614929	0.0981697514653206
2.99971008300781	-0.786312520503998	-2.76826000213623	0.20648655295372	0.325987875461578	0.104433439671993
3.00030422210693	-0.738095343112946	-2.78587698936462	0.206520929932594	0.326788663864136	0.108038023114204
2.98631381988525	-0.703287661075592	-2.78740215301514	0.206715434789658	0.327149122953415	0.108601525425911
2.97017979621887	-0.686853587627411	-2.7981698513031	0.207068637013435	0.327328652143478	0.109668754041195
2.96700358390808	-0.663378834724426	-2.79669904708862	0.207894995808601	0.326818764209747	0.111607126891613
2.98932313919067	-0.67839902639389	-2.7786853313446	0.208995193243027	0.325331091880798	0.10957396030426
3.03166007995605	-0.730891704559326	-2.75717377662659	0.210511803627014	0.323711156845093	0.105894483625889
3.06566572189331	-0.777827620506287	-2.74693584442139	0.212036967277527	0.322338163852692	0.102734886109829
3.09402322769165	-0.776821494102478	-2.72050666809082	0.21335968375206	0.320751309394836	0.103437975049019
3.08929705619812	-0.792405486106873	-2.71305513381958	0.214453503489494	0.319374889135361	0.10186991840601
3.09134793281555	-0.744732916355133	-2.7209587097168	0.21581768989563	0.318888753652573	0.105114534497261
3.09251499176025	-0.735234379768372	-2.73544120788574	0.216761395335197	0.318363338708878	0.104330815374851
3.1041407585144	-0.735785186290741	-2.73054528236389	0.217386469244957	0.318230837583542	0.107268564403057
3.10878753662109	-0.68447071313858	-2.72488021850586	0.218299210071564	0.318285495042801	0.113348014652729
3.11068677902222	-0.640577137470245	-2.72426438331604	0.218924134969711	0.318556368350983	0.117595292627811
3.1093635559082	-0.601305365562439	-2.72176551818848	0.219560742378235	0.318369060754776	0.120249681174755
3.10355114936829	-0.575130879878998	-2.72724485397339	0.220019727945328	0.318502396345139	0.122109100222588
3.10787558555603	-0.57785439491272	-2.732985496521	0.220889881253242	0.318421691656113	0.122414283454418
3.12392354011536	-0.584075152873993	-2.74370408058167	0.221977353096008	0.318028390407562	0.122948303818703
3.16604614257813	-0.596597373485565	-2.74076509475708	0.222838804125786	0.317479640245438	0.123863652348518
3.15954661369324	-0.583780944347382	-2.71911358833313	0.22393673658371	0.316967010498047	0.124321177601814
3.17291522026062	-0.596378266811371	-2.71634459495544	0.224903106689453	0.316553682088852	0.12500461935997
3.19184064865112	-0.586520135402679	-2.70076012611389	0.225836977362633	0.31606262922287	0.126548945903778
3.19639682769775	-0.575499057769775	-2.71047115325928	0.226789280772209	0.315668195486069	0.12756909430027
3.16865849494934	-0.566920161247253	-2.71619009971619	0.227600291371346	0.315370827913284	0.126492828130722
3.12863087654114	-0.572972357273102	-2.71062731742859	0.228544726967812	0.314834535121918	0.124303080141544
3.13472557067871	-0.604114413261414	-2.71037721633911	0.229612126946449	0.31402912735939	0.121908217668533
3.14925098419189	-0.680011928081512	-2.71777033805847	0.229739606380463	0.314356923103333	0.118558406829834
3.16570973396301	-0.697910487651825	-2.68519139289856	0.229869067668915	0.314154893159866	0.115240722894669
3.195969581604	-0.708144187927246	-2.69014954566956	0.230173841118813	0.314237117767334	0.11798732727766
3.20226144790649	-0.66428929567337	-2.68902063369751	0.230368599295616	0.315202713012695	0.121955968439579
3.15336203575134	-0.607417225837708	-2.6078622341156	0.229470670223236	0.314548224210739	0.122946761548519
3.23196005821228	-0.668485343456268	-2.65320563316345	0.230045050382614	0.314166933298111	0.126316621899605
3.26846766471863	-0.635991454124451	-2.72387957572937	0.230897486209869	0.31575420498848	0.13105770945549
3.26094198226929	-0.589244604110718	-2.74853539466858	0.230783760547638	0.315086364746094	0.133828312158585
3.19364714622498	-0.553297281265259	-2.79836630821228	0.231309235095978	0.31477415561676	0.136401161551476
3.17002272605896	-0.467471092939377	-2.80572509765625	0.231600150465965	0.314629226922989	0.137670025229454
3.19686150550842	-0.460131615400314	-2.72653865814209	0.231599479913712	0.31330931186676	0.13810932636261
3.23093748092651	-0.50106805562973	-2.71477174758911	0.23259973526001	0.312276184558868	0.138576686382294
3.27593398094177	-0.50942724943161	-2.7138819694519	0.23418116569519	0.311586230993271	0.13846093416214
3.30309677124023	-0.510188102722168	-2.72208261489868	0.235563114285469	0.310845166444778	0.138383820652962
3.24618124961853	-0.471848368644714	-2.72798538208008	0.23734737932682	0.31001341342926	0.137832045555115
3.22471189498901	-0.481309056282043	-2.72551965713501	0.238858684897423	0.309597134590149	0.137966021895409
3.2643928527832	-0.488727867603302	-2.71206116676331	0.240452200174332	0.309091597795486	0.138767078518867
3.30989336967468	-0.503403306007385	-2.69811487197876	0.241965010762215	0.308679193258286	0.139851674437523
3.35166764259338	-0.497074961662292	-2.70604658126831	0.24312736093998	0.308052152395248	0.140594348311424
3.36972618103027	-0.482232481241226	-2.69704246520996	0.244104743003845	0.307648718357086	0.141405418515205
3.38407039642334	-0.479598939418793	-2.71694540977478	0.245079502463341	0.307734966278076	0.142422288656235
3.38391208648682	-0.463654607534409	-2.72551107406616	0.245958402752876	0.307708024978638	0.143586069345474
3.42508149147034	-0.4650037586689	-2.71867108345032	0.246580049395561	0.307726323604584	0.144781544804573
3.43840479850769	-0.470500022172928	-2.71213698387146	0.247619867324829	0.307639390230179	0.146010175347328
3.44514036178589	-0.46958601474762	-2.71771812438965	0.248886793851852	0.307852387428284	0.147090524435043
3.4457414150238	-0.455205470323563	-2.72060370445251	0.249975055456161	0.307467937469482	0.147678047418594
3.44773006439209	-0.451561748981476	-2.72549962997437	0.251179128885269	0.307336330413818	0.148274004459381
3.44780397415161	-0.45254385471344	-2.73687481880188	0.252420216798782	0.307315766811371	0.148575097322464
3.45448446273804	-0.450110912322998	-2.73811531066895	0.25322824716568	0.307046920061111	0.148115918040276
3.44566249847412	-0.459021747112274	-2.72690796852112	0.253666251897812	0.30686554312706	0.147601827979088
3.42875218391418	-0.471586525440216	-2.72903275489807	0.254351049661636	0.306823343038559	0.146872758865356
3.43125224113464	-0.469098746776581	-2.74265909194946	0.255207151174545	0.306489765644073	0.146771624684334
3.44341039657593	-0.46573081612587	-2.73822045326233	0.256217360496521	0.305926114320755	0.148025885224342
3.43362307548523	-0.460963368415833	-2.74372506141663	0.256876438856125	0.305760204792023	0.148336619138718
3.43277645111084	-0.459538340568542	-2.73016238212585	0.257882386445999	0.304774105548859	0.148734837770462
3.46194982528687	-0.464078336954117	-2.72615265846252	0.258349448442459	0.304431319236755	0.150514185428619
3.49739408493042	-0.458499044179916	-2.71309018135071	0.25893697142601	0.303631156682968	0.151512682437897
3.51134061813354	-0.466071397066116	-2.71376919746399	0.259309977293015	0.302769958972931	0.151911288499832
3.52471923828125	-0.492416143417358	-2.71317172050476	0.259892165660858	0.301939874887466	0.151490792632103
3.57348537445068	-0.499792546033859	-2.70635652542114	0.260093569755554	0.300906449556351	0.152018845081329
3.61459970474243	-0.500207126140594	-2.6892237663269	0.260254830121994	0.299833297729492	0.153088957071304
3.65686392784119	-0.487911194562912	-2.68575167655945	0.260760009288788	0.298447668552399	0.154315307736397
3.69181776046753	-0.499066710472107	-2.65945410728455	0.26136988401413	0.29712250828743	0.155312120914459
3.70943284034729	-0.50018185377121	-2.64583420753479	0.262198060750961	0.295697301626205	0.155695214867592
3.72245264053345	-0.503455340862274	-2.64016246795654	0.26272514462471	0.294116050004959	0.155619412660599
3.72517704963684	-0.519676983356476	-2.63155484199524	0.26338455080986	0.292954981327057	0.155569896101952
3.71306228637695	-0.497778981924057	-2.59035801887512	0.263599961996078	0.291268646717072	0.155890300869942
3.7172908782959	-0.516649305820465	-2.54258251190186	0.263346165418625	0.28925883769989	0.155670955777168
3.75097823143005	-0.539324879646301	-2.56658172607422	0.263968378305435	0.288134127855301	0.155603557825089
3.78170585632324	-0.519204795360565	-2.60187292098999	0.264391958713531	0.287705034017563	0.155732572078705
3.75448679924011	-0.532126784324646	-2.60174107551575	0.264358431100845	0.285958528518677	0.155588135123253
3.71045613288879	-0.561064958572388	-2.6197407245636	0.265014111995697	0.285134196281433	0.15558186173439
3.69076085090637	-0.542754352092743	-2.60025000572205	0.266494482755661	0.283613264560699	0.155169725418091
3.70122718811035	-0.532764494419098	-2.56258368492126	0.26751697063446	0.281760990619659	0.155040413141251
3.74069142341614	-0.547310650348663	-2.54737091064453	0.268556833267212	0.280222833156586	0.155202493071556
3.75927782058716	-0.551881313323975	-2.54506325721741	0.268961846828461	0.279637634754181	0.155840426683426
3.78080892562866	-0.550995767116547	-2.55616760253906	0.269377321004868	0.27877014875412	0.156176641583443
3.75890851020813	-0.528447568416595	-2.55135726928711	0.269776582717896	0.277887105941772	0.156225621700287
3.7493999004364	-0.517674803733826	-2.53753471374512	0.270459860563278	0.27709424495697	0.156447529792786
3.75514650344849	-0.528561472892761	-2.53253769874573	0.271309286355972	0.276336520910263	0.156941100955009
3.78101253509521	-0.536790728569031	-2.52847242355347	0.272341012954712	0.275442183017731	0.157777652144432
3.7963604927063	-0.524498462677002	-2.52002358436584	0.273233026266098	0.274536430835724	0.158094227313995
3.78259587287903	-0.51466578245163	-2.52873682975769	0.27414482831955	0.273563265800476	0.158040642738342
3.77483320236206	-0.505356848239899	-2.52394104003906	0.274900168180466	0.272755056619644	0.158450677990913
3.76997065544128	-0.491792768239975	-2.51915502548218	0.275586754083633	0.271915644407272	0.159414201974869
3.77769875526428	-0.480123728513718	-2.50455451011658	0.276301115751266	0.270859658718109	0.160349443554878
3.78633642196655	-0.47538435459137	-2.49902296066284	0.277115881443024	0.269995540380478	0.161681830883026
3.79923152923584	-0.453262895345688	-2.49507904052734	0.277963131666183	0.268714904785156	0.162636488676071
3.79092311859131	-0.447745710611343	-2.48438167572021	0.278434723615646	0.267720878124237	0.163601696491241
3.79156112670898	-0.433423846960068	-2.48626685142517	0.279240697622299	0.266496360301971	0.164402171969414
3.78922009468079	-0.433308094739914	-2.47820472717285	0.279774039983749	0.265412718057632	0.165188699960709
3.78537392616272	-0.412496507167816	-2.46758103370667	0.280415534973145	0.264125138521194	0.165836602449417
3.79595971107483	-0.40462252497673	-2.44972348213196	0.280767321586609	0.26289775967598	0.166735023260117
3.79834914207459	-0.401227951049805	-2.4440815448761	0.281343907117844	0.261644631624222	0.167791530489922
3.80968904495239	-0.389688402414322	-2.43223452568054	0.281840711832047	0.260372668504715	0.168668076395988
3.82116150856018	-0.380931168794632	-2.42836809158325	0.282382816076279	0.259122252464294	0.169483840465546
3.81701731681824	-0.370296776294708	-2.42664790153503	0.282912492752075	0.257681220769882	0.170167207717896
3.824373960495	-0.365119308233261	-2.41708135604858	0.283310294151306	0.25667941570282	0.171031638979912
3.82950687408447	-0.354632586240768	-2.40976214408875	0.283874601125717	0.255472600460052	0.172005906701088
3.83926463127136	-0.345578461885452	-2.39745283126831	0.284148216247559	0.254317045211792	0.173028662800789
3.8532440662384	-0.330236226320267	-2.39228844642639	0.284660309553146	0.253379344940186	0.174080535769463
3.86916637420654	-0.324955552816391	-2.38714408874512	0.28508734703064	0.252268493175507	0.175134897232056
3.86744403839111	-0.310064256191254	-2.37615585327148	0.285673707723618	0.251231610774994	0.176450446248055
3.88875150680542	-0.288504242897034	-2.36960697174072	0.286013901233673	0.250215798616409	0.178156718611717
3.89716744422913	-0.276572406291962	-2.36513757705688	0.286584824323654	0.24917034804821	0.179795607924461
3.90768694877625	-0.268519431352615	-2.35609579086304	0.286945700645447	0.248200953006744	0.180798545479774
3.91536211967468	-0.260742902755737	-2.34908628463745	0.287254959344864	0.247337475419044	0.181973591446877
3.9079761505127	-0.255538195371628	-2.33503127098084	0.287605851888657	0.246457546949387	0.18313404917717
3.91237378120422	-0.235776409506798	-2.32469177246094	0.288248330354691	0.245290338993073	0.184126347303391
3.9370322227478	-0.217307671904564	-2.33781933784485	0.288550168275833	0.24457873404026	0.18542069196701
3.94593548774719	-0.199469268321991	-2.35271096229553	0.288970410823822	0.244048222899437	0.186714187264442
3.93109393119812	-0.190725818276405	-2.3365044593811	0.289205312728882	0.24303825199604	0.187962338328362
3.92600440979004	-0.181800097227097	-2.31289887428284	0.289509147405624	0.242031559348106	0.189125567674637
3.94711065292358	-0.15668573975563	-2.3139476776123	0.290123045444489	0.241197347640991	0.190270662307739
3.95976853370667	-0.149875834584236	-2.30211067199707	0.29041376709938	0.240272969007492	0.191578775644302
3.95982003211975	-0.148382693529129	-2.29810118675232	0.290721416473389	0.239207953214645	0.19277586042881
3.95940208435059	-0.127033218741417	-2.29859805107117	0.291018903255463	0.238430663943291	0.193844452500343
3.95496201515198	-0.106957085430622	-2.29258489608765	0.291218221187592	0.237422555685043	0.194891676306725
3.9463222026825	-0.101346038281918	-2.27797031402588	0.291455954313278	0.236293911933899	0.195766195654869
3.95002388954163	-0.101188942790031	-2.27283048629761	0.291777670383453	0.235178768634796	0.196708828210831
3.92609620094299	-0.0808656066656113	-2.2352294921875	0.291723042726517	0.234081372618675	0.196979939937592
3.93085074424744	-0.0772621855139732	-2.20874190330505	0.291876584291458	0.232006683945656	0.197285532951355
3.99179410934448	-0.0633756816387177	-2.2724187374115	0.292145580053329	0.23199725151062	0.198746085166931
3.9593722820282	-0.0358082242310047	-2.27744388580322	0.292111814022064	0.231357172131538	0.200126796960831
3.89773201942444	-0.0527311339974403	-2.22993731498718	0.291834443807602	0.229329869151115	0.200686112046242
3.90247678756714	-0.0361861735582352	-2.23157858848572	0.292551845312119	0.228552520275116	0.201803237199783
3.92467522621155	-0.0215472672134638	-2.21407580375671	0.292947828769684	0.227606400847435	0.202629968523979
3.93807554244995	-0.0422410182654858	-2.17475461959839	0.292930632829666	0.225821301341057	0.203210890293121
3.95313167572021	-0.0395116247236729	-2.18556332588196	0.293104887008667	0.225162595510483	0.20405413210392
3.98014831542969	-0.00645065912976861	-2.21052384376526	0.293071955442429	0.224587544798851	0.204765856266022
3.97077989578247	0.0141300484538078	-2.19369506835938	0.293138891458511	0.223808348178864	0.206076055765152
3.94582557678223	-0.00155000970698893	-2.16101884841919	0.29304638504982	0.2225701212883	0.207015201449394
3.96644067764282	-0.00515999039635062	-2.15705895423889	0.293726950883865	0.222179114818573	0.208314195275307
3.99347949028015	0.00336679862812161	-2.14868211746216	0.294510155916214	0.221473157405853	0.209227427840233
3.99213767051697	-0.00760490167886019	-2.13802862167358	0.294697999954224	0.220476537942886	0.209979742765427
3.99904155731201	-0.00337172602303326	-2.14832711219788	0.295186817646027	0.219768494367599	0.210872560739517
4.0147123336792	0.0121239861473441	-2.1350793838501	0.295456111431122	0.219026535749435	0.211884245276451
4.02783441543579	0.00632180273532867	-2.12117528915405	0.295962274074554	0.218285873532295	0.213082209229469
4.05073928833008	0.00757131027057767	-2.10923385620117	0.296271443367004	0.217713296413422	0.214129477739334
4.08130741119385	0.00179678946733475	-2.10486125946045	0.296582847833633	0.216925203800201	0.215128943324089
4.10297632217407	-0.00505311880260706	-2.10541415214539	0.297150671482086	0.216319501399994	0.216161578893661
4.10339069366455	-0.000410615175496787	-2.08906221389771	0.297398179769516	0.21588346362114	0.217049017548561
4.11590147018433	-0.0105871269479394	-2.08145880699158	0.297591716051102	0.215155243873596	0.217886984348297
4.15076351165771	-0.00852488074451685	-2.09143352508545	0.297831654548645	0.214767411351204	0.218928426504135
4.16842079162598	-0.0142285665497184	-2.07599639892578	0.298098087310791	0.214088305830956	0.219692140817642
4.17209577560425	-0.019195357337594	-2.05203747749329	0.298067510128021	0.213438138365746	0.22058741748333
4.17544317245483	-0.0195808578282595	-2.03772282600403	0.29814413189888	0.212667763233185	0.221277698874474
4.20350885391235	-0.0199275836348534	-2.03744602203369	0.298196494579315	0.211924195289612	0.222289130091667
4.22809505462646	-0.0145469764247537	-2.03627490997314	0.298354506492615	0.211069911718369	0.223121240735054
4.23857402801514	-0.0107509465888143	-2.03792929649353	0.298141032457352	0.210304960608482	0.223983258008957
4.23577213287354	-0.0193350147455931	-2.03244781494141	0.29800271987915	0.209437429904938	0.224652707576752
4.2250714302063	-0.0223327428102493	-2.00744390487671	0.297915816307068	0.208835944533348	0.225520879030228
4.22901964187622	-0.0268562529236078	-1.98251581192017	0.297782510519028	0.207870423793793	0.226320445537567
4.26074171066284	-0.0281236879527569	-1.97034740447998	0.297538340091705	0.206788495182991	0.226962596178055
4.29156923294067	-0.0333439484238625	-1.96583259105682	0.297374844551086	0.205600708723068	0.227649688720703
4.31961631774902	-0.0314710400998592	-1.95806467533112	0.297054260969162	0.204499825835228	0.22814904153347
4.32521677017212	-0.030640035867691	-1.95445680618286	0.29669389128685	0.20337288081646	0.228799045085907
4.32034826278687	-0.0351921506226063	-1.93366396427155	0.296319216489792	0.202372014522552	0.229796290397644
4.32578659057617	-0.0542547032237053	-1.91776609420776	0.295986443758011	0.201390594244003	0.230919644236565
4.35818004608154	-0.0547023266553879	-1.9070543050766	0.295668512582779	0.200502976775169	0.231534272432327
4.38388633728027	-0.0541486963629723	-1.89427888393402	0.295237094163895	0.199113488197327	0.232026636600494
4.40260219573975	-0.0584187656641006	-1.88285207748413	0.294770002365112	0.197867274284363	0.232614994049072
4.42130327224731	-0.0580809600651264	-1.8790374994278	0.294500142335892	0.196694105863571	0.233466535806656
4.42048597335815	-0.0438632518053055	-1.86323857307434	0.29396179318428	0.195559173822403	0.234450146555901
4.40971612930298	-0.0496979057788849	-1.84262132644653	0.29347163438797	0.194399476051331	0.235508695244789
4.41029930114746	-0.0511611588299274	-1.82234799861908	0.293270766735077	0.193369209766388	0.23614901304245
4.39954423904419	-0.0457934513688087	-1.80387210845947	0.29276517033577	0.192146152257919	0.236169025301933
4.33518409729004	-0.0907309129834175	-1.7873352766037	0.291614770889282	0.191283538937569	0.234042376279831
4.30043363571167	-0.101002030074596	-1.767782330513	0.291176915168762	0.189737811684608	0.232140079140663
4.34355306625366	-0.0527566224336624	-1.77285981178284	0.290425091981888	0.18844923377037	0.23232963681221
4.33521223068237	-0.0461289137601852	-1.77799427509308	0.289681434631348	0.187033250927925	0.232539683580399
4.28528547286987	-0.0434376262128353	-1.75867640972137	0.288932502269745	0.185422971844673	0.23213791847229
4.28169441223145	-0.0421071425080299	-1.76461970806122	0.288068860769272	0.184370204806328	0.232227385044098
4.26247835159302	-0.00460599269717932	-1.75691020488739	0.28758642077446	0.182823061943054	0.233125075697899
4.26632928848267	0.00743306940421462	-1.74815094470978	0.286903560161591	0.181489616632462	0.234417960047722
4.26123142242432	0.0144063169136643	-1.72362172603607	0.286019593477249	0.180059120059013	0.235537990927696
4.26477336883545	0.0223758798092604	-1.70323359966278	0.28533062338829	0.178606942296028	0.236844331026077
4.29463529586792	0.0475168786942959	-1.6945858001709	0.284877836704254	0.177221491932869	0.238515004515648
4.31582260131836	0.0615433678030968	-1.68821966648102	0.284258544445038	0.175872355699539	0.240210190415382
4.30803060531616	0.0632224008440971	-1.67008721828461	0.283734351396561	0.174604892730713	0.241978123784065
4.3371319770813	0.104541279375553	-1.65621876716614	0.283510476350784	0.17351208627224	0.246268898248672
4.36866474151611	0.140391886234283	-1.65801191329956	0.283010691404343	0.172449931502342	0.251304447650909
4.3689980506897	0.158208593726158	-1.65248227119446	0.282439470291138	0.17147259414196	0.254695296287537
4.38521814346313	0.171948149800301	-1.63906157016754	0.281988888978958	0.170657798647881	0.257049471139908
4.41164970397949	0.177380800247192	-1.64180111885071	0.281641870737076	0.169815614819527	0.259042143821716
4.42967557907104	0.178225010633469	-1.6367814540863	0.281194776296616	0.16926109790802	0.260983765125275
4.44495964050293	0.181111752986908	-1.63282263278961	0.280946493148804	0.168500319123268	0.262754857540131
4.45940446853638	0.178847789764404	-1.61702609062195	0.280527055263519	0.167981579899788	0.264347732067108
4.46974754333496	0.177254065871239	-1.6059558391571	0.280090868473053	0.167491152882576	0.26536226272583
4.45002555847168	0.171263366937637	-1.59997844696045	0.279762893915176	0.166954174637794	0.265757352113724
4.4386420249939	0.172584161162376	-1.56938624382019	0.27925106883049	0.166192322969437	0.265918910503387
4.49739599227905	0.188108161091805	-1.58747947216034	0.278900861740112	0.165693178772926	0.266351222991943
4.51952409744263	0.203229233622551	-1.61185431480408	0.278385728597641	0.165213450789452	0.266366451978683
4.44261837005615	0.194790571928024	-1.59317600727081	0.277822226285934	0.164825171232224	0.267169684171677
4.4058666229248	0.196652933955193	-1.59713745117188	0.277640819549561	0.164655342698097	0.268137365579605
4.4130802154541	0.22478523850441	-1.60434401035309	0.277588874101639	0.164310947060585	0.268509656190872
4.40922927856445	0.245413556694984	-1.58712232112885	0.276907444000244	0.163714736700058	0.268802762031555
4.38653039932251	0.234449252486229	-1.590691447258	0.27632674574852	0.163187325000763	0.268983542919159
4.36519432067871	0.238798394799232	-1.5942268371582	0.276072144508362	0.162813827395439	0.268771201372147
4.33282566070557	0.261894345283508	-1.58864748477936	0.275912344455719	0.162356093525887	0.268878281116486
4.31883668899536	0.274587422609329	-1.58010995388031	0.275617092847824	0.161890387535095	0.269434481859207
4.31473588943481	0.286893248558044	-1.58550202846527	0.27525982260704	0.161488965153694	0.269511669874191
4.31160736083984	0.289266735315323	-1.57378447055817	0.274627178907394	0.161071360111237	0.269438952207565
4.29016637802124	0.276365250349045	-1.57383942604065	0.274441063404083	0.160641729831696	0.269766360521317
4.27720880508423	0.273427605628967	-1.57344579696655	0.274285882711411	0.160380393266678	0.269655346870422
4.29059791564941	0.28356271982193	-1.56965923309326	0.273867011070251	0.159788742661476	0.269692957401276
4.31398963928223	0.28268626332283	-1.56961011886597	0.27339968085289	0.159139037132263	0.27026492357254
4.31447172164917	0.264747947454453	-1.56029260158539	0.273042261600494	0.158547058701515	0.270976334810257
4.32655620574951	0.264112263917923	-1.5534188747406	0.272726148366928	0.158054336905479	0.271489769220352
4.35419702529907	0.256892174482346	-1.55472648143768	0.272489488124847	0.157310038805008	0.271790951490402
4.38732576370239	0.24600550532341	-1.54314756393433	0.272115737199783	0.156697764992714	0.272027134895325
4.40601062774658	0.236142948269844	-1.54021191596985	0.271725237369537	0.15593895316124	0.27274364233017
4.44196176528931	0.222920522093773	-1.52689075469971	0.271310061216354	0.155137196183205	0.273685246706009
4.47636032104492	0.208679363131523	-1.52041506767273	0.271054178476334	0.154331833124161	0.274534970521927
4.50810289382935	0.191047534346581	-1.50497722625732	0.270751506090164	0.153518125414848	0.27508682012558
4.51842212677002	0.16372886300087	-1.47912383079529	0.270492106676102	0.152455657720566	0.274595439434052
4.52157163619995	0.143872812390327	-1.43742227554321	0.270202100276947	0.150951519608498	0.272991627454758
4.56435394287109	0.153310403227806	-1.42189681529999	0.269908636808395	0.149386256933212	0.272354543209076
4.61819982528687	0.152712315320969	-1.46013486385345	0.269507080316544	0.148965269327164	0.27157923579216
4.61242485046387	0.154024660587311	-1.46958780288696	0.268521189689636	0.148187428712845	0.270428508520126
4.60253572463989	0.139473155140877	-1.4719306230545	0.267824202775955	0.147142946720123	0.270138680934906
4.56385469436646	0.146325930953026	-1.47283554077148	0.268371760845184	0.146144673228264	0.270118087530136
4.5355486869812	0.154825001955032	-1.41954684257507	0.268578052520752	0.144417509436607	0.269306868314743
4.58408308029175	0.142152592539787	-1.39327847957611	0.268547594547272	0.142421707510948	0.268531829118729
4.64549922943115	0.126727521419525	-1.40872228145599	0.268234878778458	0.141492441296577	0.267175823450089
4.6755108833313	0.106798052787781	-1.3911828994751	0.267478674650192	0.139967486262321	0.266073703765869
4.68611907958984	0.086720272898674	-1.34856379032135	0.266782879829407	0.138276070356369	0.265371322631836
4.71896171569824	0.0660006478428841	-1.34072601795197	0.266778618097305	0.136721402406693	0.26440966129303
4.78600645065308	0.0645210146903992	-1.32772624492645	0.266484379768372	0.135101974010468	0.264609932899475
4.85379600524902	0.0516474023461342	-1.29745328426361	0.265970230102539	0.133392155170441	0.265840739011765
4.91090869903564	0.0213823206722736	-1.28367042541504	0.265342712402344	0.131963655352592	0.266577959060669
4.97023677825928	0.00882044713944197	-1.2614997625351	0.264823317527771	0.13073194026947	0.267158687114716
5.03529930114746	0.00258076773025095	-1.25216400623322	0.264588385820389	0.129149258136749	0.26813742518425
5.10042142868042	-0.0201353151351213	-1.23456752300262	0.26418524980545	0.12798847258091	0.269324481487274
5.16494512557983	-0.0407305806875229	-1.21854305267334	0.263964086771011	0.126441612839699	0.269974380731583
5.22848653793335	-0.0663274750113487	-1.18667459487915	0.263789713382721	0.125090062618256	0.270043224096298
5.29255962371826	-0.0995607152581215	-1.16543447971344	0.263491779565811	0.123799450695515	0.269804179668427
5.3436450958252	-0.113264143466949	-1.150390625	0.262767910957336	0.122621029615402	0.269391149282455
5.3883957862854	-0.127090632915497	-1.13593924045563	0.262011498212814	0.121329002082348	0.269113123416901
5.42829132080078	-0.137435585260391	-1.11775207519531	0.261253595352173	0.1198925152421	0.268927335739136
5.4635968208313	-0.15381708741188	-1.09119236469269	0.26044687628746	0.118379049003124	0.268267303705215
5.49286508560181	-0.170726448297501	-1.04947280883789	0.259740263223648	0.116448491811752	0.267124474048615
5.50952577590942	-0.191906586289406	-1.01394534111023	0.258529752492905	0.114663481712341	0.265425711870193
5.51207113265991	-0.215213671326637	-0.962652206420898	0.257549792528152	0.112501978874207	0.263018667697906
5.56157398223877	-0.208352386951447	-0.932699203491211	0.25641942024231	0.10980898141861	0.261231541633606
5.64653539657593	-0.186397403478622	-0.961556732654572	0.255298584699631	0.108003325760365	0.26096984744072
5.65732431411743	-0.184565484523773	-0.971098124980927	0.254002898931503	0.10599423199892	0.260247051715851
5.60638236999512	-0.212122172117233	-0.910514652729034	0.252468526363373	0.103006206452847	0.259049385786057
5.6077094078064	-0.234793096780777	-0.862685561180115	0.252122908830643	0.10005809366703	0.256984651088715
5.64796352386475	-0.220669165253639	-0.824553966522217	0.251916587352753	0.0972850322723389	0.25451585650444
5.68917465209961	-0.249023482203484	-0.770103573799133	0.250715494155884	0.094026580452919	0.251065522432327
5.69318580627441	-0.281156599521637	-0.74235337972641	0.249039217829704	0.0909893587231636	0.247000500559807
5.72382354736328	-0.284944385290146	-0.719822525978088	0.247046068310738	0.0886811912059784	0.243918031454086
5.75691509246826	-0.26595401763916	-0.69697892665863	0.245329424738884	0.0859514698386192	0.241855889558792
5.77019643783569	-0.271377682685852	-0.667045295238495	0.244065344333649	0.0834796652197838	0.239697724580765
5.780442237854	-0.284159690141678	-0.64282238483429	0.242730066180229	0.0812356695532799	0.237032383680344
5.79171514511108	-0.305119872093201	-0.641251266002655	0.24174140393734	0.0790901631116867	0.234166026115417
5.78651285171509	-0.33099564909935	-0.629063606262207	0.240950047969818	0.0768643319606781	0.230789884924889
5.78866243362427	-0.341911226511002	-0.610140085220337	0.240559130907059	0.0748008713126183	0.227015450596809
5.78843688964844	-0.346693992614746	-0.601290106773376	0.2403444647789	0.073312982916832	0.223152056336403
5.77587652206421	-0.354811042547226	-0.609200358390808	0.240039318799973	0.0720986649394035	0.219289243221283
5.75356340408325	-0.36832731962204	-0.604703903198242	0.239840105175972	0.0707556828856468	0.214818835258484
5.6995644569397	-0.365284144878387	-0.597322821617126	0.239833950996399	0.0698900744318962	0.210376992821693
5.6535906791687	-0.353588372468948	-0.574013710021973	0.239639952778816	0.0689312294125557	0.205936044454575
5.64797401428223	-0.336324244737625	-0.577525734901428	0.23974446952343	0.0683518499135971	0.202789634466171
5.61786603927612	-0.314407974481583	-0.610955476760864	0.240133866667747	0.0687127634882927	0.199864879250526
5.52712678909302	-0.278515607118607	-0.594206213951111	0.240351617336273	0.0678989514708519	0.196442186832428
5.478431224823	-0.27772518992424	-0.641905307769775	0.24125973880291	0.0679987445473671	0.194144055247307
5.41718578338623	-0.239995017647743	-0.68608695268631	0.242969915270805	0.0686982944607735	0.190717175602913
5.36171817779541	-0.183409541845322	-0.658247768878937	0.243816301226616	0.0681359842419624	0.18919350206852
5.29351043701172	-0.188559174537659	-0.665457785129547	0.245496109127998	0.0679587945342064	0.187037229537964
5.24161338806152	-0.161178171634674	-0.679202914237976	0.247607991099358	0.0683396309614182	0.184104353189468
5.22354221343994	-0.111635081470013	-0.690637588500977	0.249313712120056	0.068053312599659	0.181470558047295
5.14731740951538	-0.130729615688324	-0.684557855129242	0.250973463058472	0.0676118582487106	0.178221076726913
5.11795139312744	-0.110268667340279	-0.675467431545258	0.252655327320099	0.0674169436097145	0.176889628171921
5.13446235656738	-0.0757630318403244	-0.697767317295074	0.254215985536575	0.0672532394528389	0.175540521740913
5.13267278671265	-0.0616525895893574	-0.707195341587067	0.255635112524033	0.0671406239271164	0.175332188606262
5.10572195053101	-0.0433339066803455	-0.6842001080513	0.256625443696976	0.0663505271077156	0.175826907157898
5.13119745254517	-0.047940768301487	-0.66455864906311	0.25816547870636	0.0654236972332001	0.17583504319191
5.1875114440918	-0.0406593158841133	-0.666231155395508	0.260129183530808	0.0647817254066467	0.175812467932701
5.24990844726563	-0.0382260121405125	-0.658199846744537	0.261452049016953	0.0636165142059326	0.174973890185356
5.27777051925659	-0.0696674138307571	-0.649261176586151	0.262619912624359	0.0624221786856651	0.173900082707405
5.31126356124878	-0.0785961970686913	-0.651886880397797	0.263929098844528	0.0620593801140785	0.173682674765587
5.34229326248169	-0.0832168906927109	-0.638895869255066	0.265373915433884	0.0612177960574627	0.17314875125885
5.37753820419312	-0.0913277268409729	-0.61766505241394	0.266650140285492	0.0603420808911324	0.172418639063835
5.41385841369629	-0.10901115834713	-0.624642729759216	0.26780116558075	0.0597911924123764	0.17026424407959
5.3906364440918	-0.145149692893028	-0.615463495254517	0.269192844629288	0.0592543855309486	0.166761472821236
5.35134315490723	-0.158195152878761	-0.571171164512634	0.270133793354034	0.0578044280409813	0.162055805325508
5.37476396560669	-0.147760465741158	-0.590229630470276	0.27142795920372	0.0572155676782131	0.158301547169685
5.34541940689087	-0.108157932758331	-0.618119478225708	0.272356241941452	0.0572512075304985	0.154667615890503
5.25328207015991	-0.099846251308918	-0.576462686061859	0.272350072860718	0.0560135878622532	0.151163145899773
5.17974853515625	-0.139718189835548	-0.611499726772308	0.273612231016159	0.0555917993187904	0.147003263235092
5.1510796546936	-0.0791492983698845	-0.61270135641098	0.275058209896088	0.0547583028674126	0.14308525621891
5.15654134750366	-0.0499808415770531	-0.633526563644409	0.275986403226852	0.054051335901022	0.141335979104042
5.04476070404053	-0.101396650075912	-0.643193483352661	0.277278602123261	0.0534951351583004	0.137415379285812
4.96828079223633	-0.0976928919553757	-0.603351175785065	0.278303444385529	0.0518540441989899	0.133335620164871
4.99753713607788	-0.0784142315387726	-0.582157969474792	0.279869139194489	0.0504199825227261	0.130614519119263
5.04271697998047	-0.0739563256502151	-0.601789236068726	0.281605958938599	0.0493662133812904	0.12914913892746
5.04253816604614	-0.073121964931488	-0.555218994617462	0.281836539506912	0.0475637502968311	0.127304494380951
5.02338933944702	-0.120003864169121	-0.498624712228775	0.282282531261444	0.0459803156554699	0.12535235285759
5.07763862609863	-0.11672180891037	-0.497611463069916	0.283133178949356	0.0453911162912846	0.124404028058052
5.15848779678345	-0.0985892117023468	-0.488047748804092	0.283561021089554	0.0451523251831532	0.123780950903893
5.22486257553101	-0.148603871464729	-0.509680211544037	0.283841669559479	0.0448141880333424	0.123181603848934
5.3139386177063	-0.170334100723267	-0.51957094669342	0.28403827548027	0.0434110313653946	0.125181898474693
5.35408735275269	-0.18740676343441	-0.484980404376984	0.284894943237305	0.0423028618097305	0.126591220498085
5.41597461700439	-0.222589805722237	-0.453736215829849	0.285730302333832	0.040965598076582	0.126701012253761
5.45890331268311	-0.274076461791992	-0.389859139919281	0.285401940345764	0.0389988608658314	0.124218918383121
5.51209926605225	-0.313620001077652	-0.35800513625145	0.285052239894867	0.0367531403899193	0.121417030692101
5.6032247543335	-0.313999265432358	-0.4078149497509	0.28502357006073	0.0353682190179825	0.120242342352867
5.55396747589111	-0.318863153457642	-0.37748846411705	0.284021347761154	0.0340959914028645	0.11823245882988
5.51103210449219	-0.353152692317963	-0.308888763189316	0.283105999231339	0.0317385755479336	0.116076156497002
5.55059337615967	-0.363195091485977	-0.327612549066544	0.283151626586914	0.0305543746799231	0.113757275044918
5.57225656509399	-0.325715690851212	-0.353870868682861	0.282908886671066	0.0294196251779795	0.111325964331627
5.54371023178101	-0.33272197842598	-0.346039444208145	0.282048046588898	0.0277952197939157	0.109467275440693
5.49762058258057	-0.390221655368805	-0.335858315229416	0.281912297010422	0.0263338312506676	0.108028881251812
5.50496912002563	-0.385532468557358	-0.300653874874115	0.282717108726501	0.0251543745398521	0.107115276157856
5.53774118423462	-0.367018580436707	-0.247328609228134	0.282936245203018	0.0230912305414677	0.106181375682354
5.5712194442749	-0.395687282085419	-0.214253261685371	0.282977908849716	0.021138796582818	0.105027236044407
5.62987184524536	-0.412493705749512	-0.201547682285309	0.282111585140228	0.0199373364448547	0.104572787880898
5.68402147293091	-0.425071865320206	-0.169132649898529	0.281388998031616	0.0183852575719357	0.104640483856201
5.74650907516479	-0.461423128843308	-0.155947014689445	0.280950903892517	0.0176218505948782	0.105590865015984
5.83358907699585	-0.479297369718552	-0.147693768143654	0.280235022306442	0.0167902242392302	0.106712661683559
5.90851354598999	-0.491185426712036	-0.149184286594391	0.279518514871597	0.0159235391765833	0.107866793870926
5.96997261047363	-0.532484650611877	-0.137902393937111	0.278845489025116	0.0150193786248565	0.108953669667244
6.03344488143921	-0.560942828655243	-0.111786589026451	0.278658896684647	0.014202069491148	0.110110074281693
6.10811281204224	-0.586490154266357	-0.0872543454170227	0.278572231531143	0.0135097969323397	0.111070908606052
6.17682313919067	-0.61086106300354	-0.0749069303274155	0.277889668941498	0.0130111714825034	0.11155442148447
6.2004222869873	-0.627140700817108	-0.0705508440732956	0.277412116527557	0.0126861315220594	0.111708998680115
6.24157476425171	-0.641424119472504	-0.0733704939484596	0.276439338922501	0.0124592315405607	0.111810065805912
6.25822925567627	-0.641879856586456	-0.0708910822868347	0.275885581970215	0.012377267703414	0.112061955034733
6.28180360794067	-0.656487286090851	-0.06017205119133	0.275190412998199	0.0123935174196959	0.111996613442898
6.27528285980225	-0.655178964138031	-0.0517186224460602	0.274767935276031	0.012221465818584	0.111423939466476
6.26566314697266	-0.669567823410034	-0.0493070147931576	0.274193376302719	0.0121970353648067	0.110429726541042
6.25753116607666	-0.668567895889282	-0.0518424212932587	0.274023711681366	0.01208620890975	0.109084650874138
6.23430967330933	-0.666358411312103	-0.0505710802972317	0.273909598588943	0.0122057376429439	0.107901267707348
6.21794939041138	-0.67211639881134	-0.0391960293054581	0.273531049489975	0.0120904967188835	0.106742776930332
6.19334554672241	-0.666195571422577	-0.0370500348508358	0.273615419864655	0.0119158681482077	0.105788767337799
6.16723728179932	-0.657604455947876	-0.0368120782077312	0.273566991090775	0.0120297819375992	0.104907914996147
6.15793371200562	-0.648863673210144	-0.0453907996416092	0.273357957601547	0.0119817852973938	0.104093573987484
6.13158369064331	-0.641402661800385	-0.0435073114931583	0.2733513712883	0.0119886705651879	0.103869095444679
6.13256311416626	-0.640078961849213	-0.0368947833776474	0.273102521896362	0.0121446764096618	0.103688098490238
6.1193675994873	-0.620805025100708	-0.0380249135196209	0.273297756910324	0.0121280876919627	0.103901900351048
6.11399507522583	-0.612544059753418	-0.0352477803826332	0.273122280836105	0.0123959127813578	0.104137040674686
6.10903024673462	-0.602449178695679	-0.036899920552969	0.273019939661026	0.0123640950769186	0.104377083480358
6.10047435760498	-0.598795294761658	-0.042076975107193	0.273269414901733	0.0125919366255403	0.104609251022339
6.10732316970825	-0.598985493183136	-0.0470150895416737	0.273295521736145	0.0128168128430843	0.104823410511017
6.11229801177979	-0.57702624797821	-0.0403811484575272	0.273517459630966	0.0126318717375398	0.105196051299572
6.09377908706665	-0.554689407348633	-0.0221338123083115	0.273374110460281	0.01274982560426	0.105923146009445
6.07225465774536	-0.535230576992035	0.00709200976416469	0.273189961910248	0.0121561568230391	0.106021463871002
6.11883068084717	-0.526159167289734	-0.0258840471506119	0.273398101329803	0.0121609233319759	0.106442034244537
6.15535736083984	-0.49157252907753	-0.0789531394839287	0.273384988307953	0.013066042214632	0.107012592256069
6.08331727981567	-0.472147583961487	-0.0638588815927505	0.273035615682602	0.012795552611351	0.107066549360752
6.02664661407471	-0.490660786628723	-0.0486602857708931	0.273487716913223	0.012618113309145	0.107716925442219
5.99258804321289	-0.446226119995117	-0.0632311850786209	0.274733275175095	0.012999165803194	0.107551947236061
5.95767545700073	-0.437908381223679	-0.0652066692709923	0.275261282920837	0.0126542458310723	0.104414440691471
5.95062685012817	-0.430534571409225	-0.037611048668623	0.275510311126709	0.0116580259054899	0.102193020284176
5.94475984573364	-0.401810646057129	-0.0453844740986824	0.276422053575516	0.0118255307897925	0.102222040295601
5.92338800430298	-0.396041065454483	-0.0810448527336121	0.277100443840027	0.0123175028711557	0.102174803614616
5.89658403396606	-0.387541949748993	-0.0964705944061279	0.277842253446579	0.0121992873027921	0.101995252072811
5.87173557281494	-0.347681671380997	-0.0895893797278404	0.278598964214325	0.0121074933558702	0.102841407060623
5.91120147705078	-0.319375544786453	-0.0866304337978363	0.279541909694672	0.0119590600952506	0.105680003762245
5.94203042984009	-0.308971464633942	-0.0682019293308258	0.280614793300629	0.0118510974571109	0.108305156230927
5.9870228767395	-0.323929935693741	-0.0400217324495316	0.280912309885025	0.0111742569133639	0.109528295695782
6.02346277236938	-0.323332339525223	-0.0431036837399006	0.281813740730286	0.0109113641083241	0.110184974968433
6.05499029159546	-0.308955907821655	-0.0528974533081055	0.282459020614624	0.0110062807798386	0.111030846834183
6.05789995193481	-0.300650238990784	-0.0426481328904629	0.283037930727005	0.0106209628283978	0.112640529870987
6.05380249023438	-0.300400495529175	-0.0399304516613483	0.283871322870255	0.0104113314300776	0.11434518545866
6.09165382385254	-0.279766917228699	-0.0477643683552742	0.284911125898361	0.0100877936929464	0.115708343684673
6.09467315673828	-0.267920196056366	-0.0463813208043575	0.28567910194397	0.0100973034277558	0.116682432591915
[truncated: 10,649 more rows]
