# Supplementary material for: Identification of Haptic Based Guiding Using Hard Reins
Source: PLoS One. 2015 Jul 22;10(7):e0132020. doi: 10.1371/journal.pone.0132020 (PMC4511788; doi:10.1371/journal.pone.0132020)
Supplement: S6 File — (ZIP) [file pone.0132020.s006.zip › Exp2_ForceData2/Subject7/path3/T2.csv]

Force X (N)	Force Y (N)	Force Z (N)	Torque X (N-m)	Torque Y (N-m)	Torque Z (N-m)	Frequency = 10000	Averaging Level = 16	F/T Serial Number = FT11772	Time Started = 19/12/2012 12:47:39
1.18496835231781	-1.44481635093689	-3.11672449111938	0.217884168028831	0.345824867486954	-0.00913544744253159
1.18570101261139	-1.44854819774628	-3.11005687713623	0.21767346560955	0.345656931400299	-0.00944085884839296
1.18707549571991	-1.45492088794708	-3.10964894294739	0.217412397265434	0.345446020364761	-0.0096800122410059
1.1894736289978	-1.45106911659241	-3.10671257972717	0.217224657535553	0.345266312360764	-0.00991935096681118
1.18989074230194	-1.45653021335602	-3.11435341835022	0.217075079679489	0.345129072666168	-0.0101959658786654
1.19164681434631	-1.45669865608215	-3.10240983963013	0.216881603002548	0.344942420721054	-0.0103137027472258
1.19529223442078	-1.45958030223846	-3.10537147521973	0.216583505272865	0.344829082489014	-0.0104746473953128
1.19760239124298	-1.46243667602539	-3.10497879981995	0.216497302055359	0.344679027795792	-0.0105547541752458
1.197136759758	-1.46328675746918	-3.09583806991577	0.216362342238426	0.344465166330338	-0.0106811868026853
1.19987261295319	-1.46564567089081	-3.10195136070251	0.216182515025139	0.34442275762558	-0.010898700915277
1.20673656463623	-1.46714162826538	-3.09360408782959	0.216059327125549	0.34426611661911	-0.0109038734808564
1.20788669586182	-1.46734023094177	-3.09160304069519	0.21596297621727	0.344156682491302	-0.0110550727695227
1.21065258979797	-1.46674358844757	-3.09755420684814	0.21587498486042	0.34400138258934	-0.0110211400315166
1.21393442153931	-1.47036945819855	-3.09563708305359	0.215664863586426	0.343970507383347	-0.011011834256351
1.22147655487061	-1.47138381004333	-3.09277486801147	0.215575233101845	0.343817889690399	-0.0109183369204402
1.22459673881531	-1.47250974178314	-3.09763264656067	0.21548618376255	0.343731492757797	-0.0108969891443849
1.23027420043945	-1.4725090265274	-3.09742212295532	0.215344592928886	0.343684196472168	-0.0107565252110362
1.23423433303833	-1.47380232810974	-3.09718942642212	0.215303018689156	0.343591541051865	-0.0107315331697464
1.23990249633789	-1.47855317592621	-3.09828972816467	0.215218290686607	0.343453168869019	-0.010627725161612
1.24740946292877	-1.47941088676453	-3.09046840667725	0.215116918087006	0.343356907367706	-0.0105168186128139
1.25252830982208	-1.48107039928436	-3.08915567398071	0.215085938572884	0.343395411968231	-0.0106573449447751
1.25863552093506	-1.48383128643036	-3.09095573425293	0.215035930275917	0.343305975198746	-0.0105510130524635
1.26681065559387	-1.48676645755768	-3.09270977973938	0.214961066842079	0.343298673629761	-0.0105854701250792
1.26865410804749	-1.48766684532166	-3.09024357795715	0.214963972568512	0.343291908502579	-0.0106551563367248
1.2765326499939	-1.48968780040741	-3.10359025001526	0.214974090456963	0.343274772167206	-0.0106530170887709
1.27939116954803	-1.50063192844391	-3.09325194358826	0.214903488755226	0.343341529369354	-0.0106076374650002
1.28708064556122	-1.49441707134247	-3.10140991210938	0.214985921978951	0.343226313591003	-0.0107249282300472
1.29066157341003	-1.50269675254822	-3.10091233253479	0.21496969461441	0.343318998813629	-0.0106002492830157
1.29827320575714	-1.5043112039566	-3.09804010391235	0.214948013424873	0.343293994665146	-0.0106491195037961
1.30512392520905	-1.51009368896484	-3.09906029701233	0.214936137199402	0.34335994720459	-0.0108043421059847
1.31028306484222	-1.51061999797821	-3.09257435798645	0.214984551072121	0.343460232019424	-0.0108512127771974
1.31502878665924	-1.51473832130432	-3.10576057434082	0.215141877532005	0.343599170446396	-0.0108776809647679
1.32304644584656	-1.51834154129028	-3.10404109954834	0.215134188532829	0.343572944402695	-0.0108356345444918
1.32781291007996	-1.52156448364258	-3.10439133644104	0.215188950300217	0.343718290328979	-0.0109193520620465
1.33560812473297	-1.5265291929245	-3.1108295917511	0.215230971574783	0.34380841255188	-0.0109033295884728
1.34408354759216	-1.53315711021423	-3.10417294502258	0.215274393558502	0.343915641307831	-0.0110405879095197
1.35042297840118	-1.53852212429047	-3.11404871940613	0.215509027242661	0.344080835580826	-0.0111070163547993
1.35562372207642	-1.54297316074371	-3.11610651016235	0.21550215780735	0.344168782234192	-0.0112358024343848
1.36285996437073	-1.5510151386261	-3.12019348144531	0.215513080358505	0.344341784715652	-0.0114733474329114
1.36878097057343	-1.55735719203949	-3.11262392997742	0.215665638446808	0.344426542520523	-0.0116826361045241
1.37865126132965	-1.56366693973541	-3.12047410011292	0.21572408080101	0.34463706612587	-0.0119413640350103
1.38508880138397	-1.56966006755829	-3.12620520591736	0.215926796197891	0.34479820728302	-0.0121427364647388
1.39096808433533	-1.57574570178986	-3.13916563987732	0.215973705053329	0.344922244548798	-0.0124184126034379
1.39958524703979	-1.58334612846375	-3.12531280517578	0.216062739491463	0.345080196857452	-0.0126062631607056
1.40779864788055	-1.58963453769684	-3.13564682006836	0.216137528419495	0.345185160636902	-0.0129616884514689
1.41498327255249	-1.59639072418213	-3.12652635574341	0.216316640377045	0.345447033643723	-0.0131250927224755
1.42525172233582	-1.60515999794006	-3.13807225227356	0.216349139809608	0.345609217882156	-0.0134719777852297
1.43349850177765	-1.60770642757416	-3.14094495773315	0.216541826725006	0.345702886581421	-0.0133724175393581
1.4381490945816	-1.61267399787903	-3.14251446723938	0.216691970825195	0.345871597528458	-0.0137105556204915
1.44174301624298	-1.62490117549896	-3.14606881141663	0.216799110174179	0.345996826887131	-0.0142329037189484
1.44480288028717	-1.63478350639343	-3.13817095756531	0.216855734586716	0.346105068922043	-0.0146703626960516
1.45503747463226	-1.64037787914276	-3.15028619766235	0.216955617070198	0.34632334113121	-0.0152179962024093
1.46025931835175	-1.64597535133362	-3.14806222915649	0.217114865779877	0.346383392810822	-0.0155838755890727
1.46583354473114	-1.65560472011566	-3.14789080619812	0.217117726802826	0.346516132354736	-0.015879524871707
1.47560513019562	-1.65783512592316	-3.15109467506409	0.2173131108284	0.346581429243088	-0.0160161219537258
1.48210954666138	-1.66575765609741	-3.1515576839447	0.217377215623856	0.346582680940628	-0.0163804851472378
1.48873782157898	-1.67205321788788	-3.15329647064209	0.217474952340126	0.346583425998688	-0.0166915841400623
1.49183094501495	-1.67922878265381	-3.15568137168884	0.217512115836143	0.346670776605606	-0.0172835234552622
1.49908554553986	-1.68965446949005	-3.1528947353363	0.217537119984627	0.346730560064316	-0.0176782608032227
1.50445795059204	-1.69507658481598	-3.15996026992798	0.217633724212646	0.346663266420364	-0.0181344039738178
1.50715672969818	-1.70382654666901	-3.15518355369568	0.217768609523773	0.346675038337708	-0.0184227153658867
1.51334095001221	-1.7138307094574	-3.15941405296326	0.217704296112061	0.3465775847435	-0.0186575036495924
1.52545964717865	-1.71620261669159	-3.15753936767578	0.217712819576263	0.346528649330139	-0.0187546089291573
1.53247225284576	-1.72113931179047	-3.15742421150208	0.217827185988426	0.346479505300522	-0.0190819017589092
1.53664267063141	-1.73030352592468	-3.15762329101563	0.217877119779587	0.34639173746109	-0.0194461289793253
1.54596900939941	-1.73722529411316	-3.15501356124878	0.217862457036972	0.346361219882965	-0.0199255663901567
1.54800140857697	-1.74727416038513	-3.15280508995056	0.217899292707443	0.346284121274948	-0.0202937200665474
1.55594980716705	-1.75321614742279	-3.15704917907715	0.21789488196373	0.346127957105637	-0.0207529757171869
1.5633533000946	-1.75774228572845	-3.15195393562317	0.217928990721703	0.346066415309906	-0.0210758037865162
1.56813752651215	-1.76646244525909	-3.16015911102295	0.217887461185455	0.345928370952606	-0.0213841069489717
1.57478487491608	-1.76882672309875	-3.15129470825195	0.217972561717033	0.345719903707504	-0.021523904055357
1.5800952911377	-1.77482461929321	-3.15404462814331	0.217908650636673	0.345571488142014	-0.0218878146260977
1.58925712108612	-1.7817108631134	-3.14787101745605	0.21785706281662	0.345448195934296	-0.0220956429839134
1.59602308273315	-1.78602302074432	-3.14891648292542	0.21787491440773	0.345225512981415	-0.0225304290652275
1.59833002090454	-1.79329454898834	-3.15190458297729	0.21785169839859	0.345117926597595	-0.0227716751396656
1.60296094417572	-1.79807162284851	-3.1404242515564	0.217798784375191	0.344906747341156	-0.0230218730866909
1.60963833332062	-1.80070781707764	-3.14353513717651	0.217786446213722	0.344705820083618	-0.0233970880508423
1.61429715156555	-1.80500900745392	-3.14247965812683	0.217724204063416	0.34452024102211	-0.0236039124429226
1.61646234989166	-1.8093433380127	-3.14085745811462	0.217653021216393	0.344352811574936	-0.0239081773906946
1.62321162223816	-1.81315624713898	-3.13974618911743	0.217677935957909	0.3441281914711	-0.0241450481116772
1.63093912601471	-1.8182966709137	-3.13595128059387	0.217591688036919	0.343879967927933	-0.0243702419102192
1.63493168354034	-1.82138192653656	-3.13717436790466	0.217601954936981	0.343617022037506	-0.0244471356272697
1.64018225669861	-1.82764792442322	-3.13718390464783	0.217474743723869	0.343410700559616	-0.024541612714529
1.64604210853577	-1.8308641910553	-3.13375520706177	0.217437356710434	0.34312841296196	-0.0246720481663942
1.64929819107056	-1.83272898197174	-3.1306095123291	0.217411205172539	0.342847764492035	-0.0248611494898796
1.65587770938873	-1.83451592922211	-3.12684941291809	0.217262223362923	0.342618942260742	-0.0249559655785561
1.65990126132965	-1.83838546276093	-3.12176036834717	0.217191502451897	0.342408210039139	-0.0250199567526579
1.66358363628387	-1.83940839767456	-3.1242311000824	0.217054069042206	0.342171102762222	-0.0251467507332563
1.66801011562347	-1.83656203746796	-3.11948227882385	0.216960147023201	0.341927170753479	-0.0250536911189556
1.6748560667038	-1.83570528030396	-3.12303471565247	0.216924026608467	0.34166806936264	-0.0250552948564291
1.67486476898193	-1.83621919155121	-3.11622548103333	0.216843575239182	0.341521888971329	-0.0249558109790087
1.67851161956787	-1.83729958534241	-3.11789083480835	0.216791719198227	0.341237902641296	-0.0250587780028582
1.67973864078522	-1.84146320819855	-3.11796402931213	0.216710895299911	0.341068536043167	-0.0251929722726345
1.68371868133545	-1.83793699741364	-3.10420823097229	0.216582715511322	0.340852528810501	-0.0252756979316473
1.6834352016449	-1.83959519863129	-3.11278653144836	0.216509938240051	0.340780109167099	-0.025358360260725
1.68738460540771	-1.83642053604126	-3.1119863986969	0.216482684016228	0.340448200702667	-0.0252842791378498
1.68804490566254	-1.8369847536087	-3.11323595046997	0.216322615742683	0.340297341346741	-0.0251751989126205
1.68976056575775	-1.83280646800995	-3.1069700717926	0.216268256306648	0.34014418721199	-0.0248938575387001
1.69152760505676	-1.83029055595398	-3.10952973365784	0.216248720884323	0.339926302433014	-0.0249840933829546
1.69120812416077	-1.83461964130402	-3.10252022743225	0.216027796268463	0.339753091335297	-0.0250442121177912
1.69153189659119	-1.83099734783173	-3.09557795524597	0.215962335467339	0.339636951684952	-0.0251123905181885
1.69279301166534	-1.8272545337677	-3.10336256027222	0.21583354473114	0.339491665363312	-0.0251784361898899
1.69218218326569	-1.82189476490021	-3.09775972366333	0.215764656662941	0.33939853310585	-0.0249409209936857
1.69207918643951	-1.82147693634033	-3.10523533821106	0.215647578239441	0.339196026325226	-0.0248060077428818
1.69289100170135	-1.81211054325104	-3.09788298606873	0.215561509132385	0.33902233839035	-0.0244668126106262
1.6949667930603	-1.80877709388733	-3.09635853767395	0.215449631214142	0.338928192853928	-0.0242680199444294
1.69208145141602	-1.8040235042572	-3.09814429283142	0.215344071388245	0.33883461356163	-0.0241799149662256
1.68959712982178	-1.79975759983063	-3.09783864021301	0.215192764997482	0.338703900575638	-0.024158438667655
1.69155848026276	-1.79497337341309	-3.09091234207153	0.214975029230118	0.338577032089233	-0.024137120693922
1.69073176383972	-1.79320621490479	-3.0804009437561	0.214824691414833	0.338488191366196	-0.0240185111761093
1.68983817100525	-1.7852166891098	-3.09081649780273	0.214668482542038	0.338429898023605	-0.0239602755755186
1.68685746192932	-1.7809225320816	-3.09139752388	0.214540511369705	0.338374614715576	-0.0236228499561548
1.6877498626709	-1.77785682678223	-3.09341883659363	0.21434660255909	0.338145464658737	-0.0234049037098885
1.68431496620178	-1.77395963668823	-3.08273482322693	0.214148417115211	0.338106006383896	-0.0231877397745848
1.68252539634705	-1.76145482063293	-3.07296776771545	0.214056685566902	0.33801743388176	-0.0231411941349506
1.67870426177979	-1.76150953769684	-3.08231353759766	0.213876515626907	0.337930768728256	-0.023070503026247
1.67863321304321	-1.75462973117828	-3.0839056968689	0.213747218251228	0.337917804718018	-0.0229655131697655
1.66902208328247	-1.75131154060364	-3.0826096534729	0.213553845882416	0.337840706110001	-0.022965220734477
1.67090427875519	-1.74559724330902	-3.07840609550476	0.213378116488457	0.337749540805817	-0.022861260920763
1.66329216957092	-1.73859012126923	-3.07808423042297	0.213253200054169	0.337773978710175	-0.0226799044758081
1.6630791425705	-1.73166704177856	-3.07635951042175	0.21304540336132	0.337722629308701	-0.0225386321544647
1.65756094455719	-1.72471559047699	-3.07203030586243	0.2129787504673	0.337700039148331	-0.0221629403531551
1.65252697467804	-1.71728503704071	-3.08007049560547	0.212830305099487	0.337641954421997	-0.0221360642462969
1.64243400096893	-1.71084010601044	-3.07230496406555	0.212805524468422	0.337705880403519	-0.0221319571137428
1.6337947845459	-1.70529091358185	-3.07892799377441	0.212613224983215	0.337720364332199	-0.0222765393555164
1.62889778614044	-1.69735157489777	-3.07535219192505	0.212545350193977	0.337758660316467	-0.022319033741951
1.61982727050781	-1.69204497337341	-3.07270622253418	0.212391868233681	0.337777227163315	-0.0223893597722054
1.61441016197205	-1.68773984909058	-3.07876110076904	0.212357744574547	0.337766170501709	-0.0222924444824457
1.60221612453461	-1.67799067497253	-3.06887292861938	0.212308585643768	0.337901800870895	-0.0223057493567467
1.59887087345123	-1.66930091381073	-3.08145332336426	0.212314695119858	0.337914109230042	-0.0223551411181688
1.58510625362396	-1.66339707374573	-3.07703852653503	0.212275415658951	0.338107138872147	-0.0223712753504515
1.5796205997467	-1.65225231647491	-3.08077383041382	0.212264508008957	0.338119655847549	-0.0225319396704435
1.56698858737946	-1.64766871929169	-3.08219456672668	0.212336704134941	0.338309049606323	-0.0225247945636511
1.56090354919434	-1.63935351371765	-3.08496284484863	0.212371751666069	0.338363021612167	-0.0226185694336891
1.5480672121048	-1.63265025615692	-3.0829381942749	0.212367191910744	0.338536322116852	-0.0226159673184156
1.5387145280838	-1.62697911262512	-3.07937407493591	0.212466180324554	0.338695973157883	-0.0224822256714106
1.53266906738281	-1.61673319339752	-3.08569502830505	0.212573051452637	0.338830381631851	-0.0224447380751371
1.52324998378754	-1.60790991783142	-3.08281087875366	0.212662309408188	0.338933825492859	-0.0222956519573927
1.51588320732117	-1.59695148468018	-3.08791065216064	0.212827607989311	0.339167714118958	-0.0222861003130674
1.50446832180023	-1.59191310405731	-3.08801198005676	0.212926745414734	0.339471429586411	-0.0220576301217079
1.49741244316101	-1.58065497875214	-3.10008573532104	0.213188916444778	0.339598506689072	-0.0220617167651653
1.4875602722168	-1.57379364967346	-3.1004319190979	0.213381975889206	0.339910328388214	-0.0219210106879473
1.47869265079498	-1.56488049030304	-3.10062408447266	0.213656336069107	0.340075314044952	-0.0218824837356806
1.4682412147522	-1.55906760692596	-3.1073694229126	0.213959142565727	0.340403407812119	-0.0218465588986874
1.45905542373657	-1.54958653450012	-3.11004519462585	0.214250922203064	0.340632647275925	-0.0219050925225019
1.45162761211395	-1.54355323314667	-3.11576437950134	0.214571475982666	0.341009169816971	-0.0218625478446484
1.44622361660004	-1.53304696083069	-3.1102774143219	0.214913472533226	0.341236293315887	-0.0218034088611603
1.43491673469543	-1.52383291721344	-3.12551164627075	0.215311139822006	0.341614127159119	-0.0217871963977814
1.42672610282898	-1.51577866077423	-3.12443041801453	0.215654045343399	0.341894835233688	-0.0215603783726692
1.4155707359314	-1.50923335552216	-3.1283495426178	0.215995460748672	0.342176735401154	-0.0214528907090425
1.41458475589752	-1.50342547893524	-3.13760924339294	0.216357886791229	0.342524260282516	-0.0214028432965279
1.40612709522247	-1.49324667453766	-3.13695573806763	0.216839656233788	0.342878520488739	-0.0212364010512829
1.39697456359863	-1.49073278903961	-3.14749693870544	0.217243477702141	0.34319269657135	-0.0211162883788347
1.39255058765411	-1.48088908195496	-3.14812421798706	0.21761280298233	0.343401372432709	-0.0209626797586679
1.38720571994781	-1.47530436515808	-3.15182256698608	0.217946857213974	0.343657940626144	-0.0208003707230091
1.3784316778183	-1.46956729888916	-3.15245962142944	0.218364953994751	0.343914568424225	-0.0207342356443405
1.37256145477295	-1.46030271053314	-3.16278338432312	0.218770697712898	0.34418722987175	-0.0206439606845379
1.36264598369598	-1.4512380361557	-3.15568566322327	0.219095468521118	0.344464302062988	-0.020413788035512
1.3608421087265	-1.44394516944885	-3.17273378372192	0.21943373978138	0.344665318727493	-0.0204159058630466
1.35166895389557	-1.43884491920471	-3.17510032653809	0.219751909375191	0.344876050949097	-0.0202680565416813
1.34630465507507	-1.4320148229599	-3.1767270565033	0.220025643706322	0.344935715198517	-0.0203270819038153
1.33591461181641	-1.42961573600769	-3.1715145111084	0.220272392034531	0.345113843679428	-0.0205434672534466
1.33135557174683	-1.42313325405121	-3.16945934295654	0.220609277486801	0.345159232616425	-0.0208572875708342
1.32088088989258	-1.42156398296356	-3.17758989334106	0.220909252762794	0.345227479934692	-0.0212680250406265
1.31410396099091	-1.41686773300171	-3.17905116081238	0.221157923340797	0.345294535160065	-0.0215984620153904
1.3039083480835	-1.4133585691452	-3.18686175346375	0.221497565507889	0.345356911420822	-0.02220787294209
1.29609835147858	-1.41495776176453	-3.17637062072754	0.221751406788826	0.345373004674912	-0.0226508136838675
1.29170143604279	-1.40959095954895	-3.18643951416016	0.22199934720993	0.345214575529099	-0.0232938975095749
1.27804112434387	-1.40931367874146	-3.18130683898926	0.222222790122032	0.345267534255981	-0.0238086488097906
1.26881206035614	-1.40674459934235	-3.18680191040039	0.222469553351402	0.345114976167679	-0.0244822073727846
1.25687062740326	-1.40866577625275	-3.1833610534668	0.222604036331177	0.345119506120682	-0.0250478964298964
1.24689924716949	-1.40541589260101	-3.18615365028381	0.222803041338921	0.345020562410355	-0.0256529282778502
1.23933362960815	-1.40052580833435	-3.18340444564819	0.223082095384598	0.344956368207932	-0.0263449400663376
1.22372114658356	-1.40091514587402	-3.17391014099121	0.223245158791542	0.344826281070709	-0.0270111709833145
1.21814119815826	-1.39697277545929	-3.18502020835876	0.223489999771118	0.344758212566376	-0.0278517734259367
1.202472448349	-1.39408457279205	-3.18923211097717	0.223758682608604	0.344693064689636	-0.0285897590219975
1.19640183448792	-1.39486229419708	-3.18662810325623	0.223999634385109	0.344513237476349	-0.0294710174202919
1.18647289276123	-1.39746987819672	-3.18824291229248	0.224171966314316	0.344359129667282	-0.030252568423748
1.17942953109741	-1.3947514295578	-3.18384504318237	0.224479630589485	0.344121634960175	-0.0309750381857157
1.1693080663681	-1.396484375	-3.18616628646851	0.224751546978951	0.344103008508682	-0.0315794572234154
1.1639598608017	-1.39644145965576	-3.1823787689209	0.224911376833916	0.34386020898819	-0.0320550873875618
1.15629732608795	-1.39457225799561	-3.1885073184967	0.22518827021122	0.34374126791954	-0.0325293391942978
1.1522011756897	-1.39085865020752	-3.17949485778809	0.225547477602959	0.343562602996826	-0.0329109989106655
1.14897751808167	-1.39012229442596	-3.18720722198486	0.225850820541382	0.34343233704567	-0.0332290306687355
1.14325189590454	-1.38897728919983	-3.17415547370911	0.226096168160439	0.343392014503479	-0.0334428884088993
1.14123606681824	-1.38284969329834	-3.19310092926025	0.226410731673241	0.343217432498932	-0.0337438955903053
1.13808381557465	-1.38382089138031	-3.19099712371826	0.226659893989563	0.343163281679153	-0.0338119976222515
1.13716673851013	-1.38441145420074	-3.18445563316345	0.227007865905762	0.342983990907669	-0.0339789055287838
1.13276350498199	-1.38127887248993	-3.18379878997803	0.227269053459167	0.342944890260696	-0.0343006625771523
1.13368046283722	-1.37907958030701	-3.18201613426209	0.227643445134163	0.342821419239044	-0.0344399139285088
1.13570928573608	-1.38138401508331	-3.18755149841309	0.227927476167679	0.342741698026657	-0.0347339734435081
1.13546800613403	-1.37933194637299	-3.18677616119385	0.228314518928528	0.342569768428802	-0.0348219089210033
1.13158845901489	-1.37716448307037	-3.19793581962585	0.228625982999802	0.342578053474426	-0.0349910706281662
1.13507843017578	-1.38123166561127	-3.19222283363342	0.228932529687881	0.34242057800293	-0.0349977239966393
1.13635694980621	-1.38010668754578	-3.18632507324219	0.229154691100121	0.342342078685761	-0.0350486412644386
1.14032387733459	-1.38095331192017	-3.18921637535095	0.229373946785927	0.342281192541122	-0.0351169072091579
1.14222168922424	-1.38127660751343	-3.18618988990784	0.229566901922226	0.34222349524498	-0.0351049713790417
1.14788210391998	-1.37808406352997	-3.19763278961182	0.229881480336189	0.342056959867477	-0.035180825740099
1.14923644065857	-1.37668442726135	-3.19188475608826	0.230142071843147	0.342002660036087	-0.0351522862911224
1.15441119670868	-1.38131856918335	-3.1950204372406	0.230317741632462	0.341984510421753	-0.035320308059454
1.16002321243286	-1.3840856552124	-3.19470381736755	0.230532377958298	0.341840922832489	-0.035388607531786
1.16073620319366	-1.38424170017242	-3.19751501083374	0.230755388736725	0.341855376958847	-0.0355980321764946
1.16401886940002	-1.389493227005	-3.19977593421936	0.230907246470451	0.341808080673218	-0.0357912182807922
1.16609191894531	-1.39210474491119	-3.19366407394409	0.230970352888107	0.341738432645798	-0.0359965786337852
1.17021417617798	-1.39938306808472	-3.19848084449768	0.231049731373787	0.341655939817429	-0.0362458266317844
1.1760356426239	-1.4004772901535	-3.18850946426392	0.231216177344322	0.341641426086426	-0.036489337682724
1.17935049533844	-1.40246880054474	-3.20159840583801	0.231331422924995	0.341496974229813	-0.0367518961429596
1.18068277835846	-1.402667760849	-3.19624829292297	0.231558784842491	0.341439753770828	-0.0367456451058388
1.18501091003418	-1.40594923496246	-3.20128273963928	0.23155203461647	0.341264337301254	-0.0368121042847633
1.18626606464386	-1.40812480449677	-3.19823884963989	0.231569826602936	0.341181188821793	-0.0369367636740208
1.19051921367645	-1.40883541107178	-3.18810200691223	0.231623232364655	0.34097221493721	-0.0369395576417446
1.1918466091156	-1.41137075424194	-3.1918671131134	0.231609061360359	0.340844750404358	-0.0370526611804962
1.19232738018036	-1.41180384159088	-3.19057440757751	0.231592640280724	0.34067040681839	-0.0370330326259136
1.19680786132813	-1.41193032264709	-3.19345045089722	0.231481149792671	0.340472519397736	-0.0371083728969097
1.20084881782532	-1.41179573535919	-3.1816930770874	0.23142571747303	0.340242683887482	-0.0372452661395073
1.2033497095108	-1.41760110855103	-3.18796062469482	0.231252148747444	0.340000450611115	-0.0376040227711201
1.20677697658539	-1.41937017440796	-3.18288564682007	0.231196597218513	0.339853495359421	-0.0379967801272869
1.20517075061798	-1.42696797847748	-3.18262720108032	0.231024965643883	0.339753150939941	-0.0385294705629349
1.20927309989929	-1.42921268939972	-3.18674969673157	0.230977520346642	0.339413404464722	-0.0388864725828171
1.21099185943604	-1.43558621406555	-3.1805682182312	0.230854675173759	0.339216858148575	-0.0393713600933552
1.21498656272888	-1.443239569664	-3.17794990539551	0.230673059821129	0.338917315006256	-0.0398168340325356
1.21680045127869	-1.44873857498169	-3.16777944564819	0.230591088533401	0.33874648809433	-0.0403264202177525
1.22195827960968	-1.45061433315277	-3.17547202110291	0.230536878108978	0.338590204715729	-0.0408147908747196
1.22504782676697	-1.45921814441681	-3.17395806312561	0.230409145355225	0.338333457708359	-0.0411089360713959
1.2258882522583	-1.46177875995636	-3.16755795478821	0.230241388082504	0.338036090135574	-0.0415628887712955
1.22467243671417	-1.46608233451843	-3.16847777366638	0.230120271444321	0.337810426950455	-0.0419080145657063
1.22965586185455	-1.47016108036041	-3.15851163864136	0.229992017149925	0.337529063224792	-0.0421995297074318
1.23304808139801	-1.47207868099213	-3.15954875946045	0.229847833514214	0.337334632873535	-0.0425750426948071
1.23510229587555	-1.47508656978607	-3.16414380073547	0.229810193181038	0.337118595838547	-0.0426710844039917
1.23727142810822	-1.48125231266022	-3.16272950172424	0.229675710201263	0.336846828460693	-0.0428529195487499
1.24284207820892	-1.48318839073181	-3.15984344482422	0.229460254311562	0.336582124233246	-0.0428441092371941
1.242436170578	-1.48907804489136	-3.14981341362	0.229334145784378	0.336363226175308	-0.0430063381791115
1.24966061115265	-1.48925018310547	-3.14753818511963	0.229205057024956	0.336138814687729	-0.0432182848453522
1.25476133823395	-1.49052941799164	-3.14553952217102	0.229129984974861	0.335876762866974	-0.0433055274188519
1.25848925113678	-1.49483442306519	-3.15448689460754	0.228963434696198	0.335582137107849	-0.0433652810752392
1.26034438610077	-1.50092315673828	-3.14533376693726	0.228881314396858	0.335348039865494	-0.043489832431078
1.26409256458282	-1.50488436222076	-3.140221118927	0.228823453187943	0.335034847259521	-0.0435155369341373
1.26694452762604	-1.50569999217987	-3.14135432243347	0.228651016950607	0.334793120622635	-0.0436296351253986
1.27071022987366	-1.50504446029663	-3.136883020401	0.228664040565491	0.334579199552536	-0.0435551889240742
1.27394282817841	-1.51141893863678	-3.14573049545288	0.228602603077888	0.334338575601578	-0.0435069389641285
1.28013646602631	-1.51393389701843	-3.14037346839905	0.228534251451492	0.334088653326035	-0.0433059707283974
1.28620398044586	-1.51543056964874	-3.12312722206116	0.228462442755699	0.333753049373627	-0.0431566350162029
1.29414534568787	-1.5143346786499	-3.13157105445862	0.228392452001572	0.333647012710571	-0.0431652516126633
1.29899477958679	-1.51693260669708	-3.13829588890076	0.228450745344162	0.333378612995148	-0.0428035072982311
1.30584263801575	-1.51989650726318	-3.12714242935181	0.228331342339516	0.33304238319397	-0.0426086112856865
1.31382846832275	-1.5240353345871	-3.12433123588562	0.228272348642349	0.332947760820389	-0.0425809286534786
1.32101273536682	-1.52357745170593	-3.12322950363159	0.228290602564812	0.332725524902344	-0.0422539822757244
1.32474172115326	-1.52562117576599	-3.13091111183167	0.228231847286224	0.332524597644806	-0.0420665554702282
1.33532965183258	-1.53194618225098	-3.1253354549408	0.228186339139938	0.332292348146439	-0.0418535619974136
1.33874809741974	-1.53381478786469	-3.11904978752136	0.228236213326454	0.332286775112152	-0.0417437292635441
1.34992325305939	-1.53694975376129	-3.12967705726624	0.228158116340637	0.332124173641205	-0.0416385009884834
1.35377264022827	-1.53782534599304	-3.11838436126709	0.228161931037903	0.332085311412811	-0.0414648279547691
1.36422872543335	-1.53843903541565	-3.12936401367188	0.228174731135368	0.331839203834534	-0.0413681119680405
1.36817789077759	-1.54470133781433	-3.1271698474884	0.228176757693291	0.331798106431961	-0.0411922037601471
1.37674260139465	-1.5466148853302	-3.10834407806396	0.228078097105026	0.331622362136841	-0.0411667227745056
1.38019061088562	-1.54646444320679	-3.11949968338013	0.228090658783913	0.331533789634705	-0.0411302708089352
1.38277578353882	-1.54827857017517	-3.1221764087677	0.228155016899109	0.331508547067642	-0.0408243425190449
1.39006888866425	-1.55271625518799	-3.12310457229614	0.228067889809608	0.33139368891716	-0.0407362952828407
1.39537119865417	-1.55436861515045	-3.11061477661133	0.228026539087296	0.331351101398468	-0.0406591221690178
1.39922273159027	-1.55481100082397	-3.11117029190063	0.228024199604988	0.331216335296631	-0.0405362322926521
1.40546941757202	-1.55448377132416	-3.11689734458923	0.228002548217773	0.331209152936935	-0.0404372699558735
1.40874803066254	-1.55621302127838	-3.12139177322388	0.227969333529472	0.331093400716782	-0.0402609929442406
1.41104805469513	-1.55962634086609	-3.10684180259705	0.227992177009583	0.331071764230728	-0.0402643121778965
1.41862058639526	-1.55941140651703	-3.12060785293579	0.228019639849663	0.331088721752167	-0.0403898656368256
1.42165505886078	-1.56455016136169	-3.12414956092834	0.227983191609383	0.330986678600311	-0.0401917733252048
1.42283022403717	-1.56844985485077	-3.11520171165466	0.227949887514114	0.330943286418915	-0.0401099845767021
1.42590236663818	-1.56824266910553	-3.11313509941101	0.227946653962135	0.330906242132187	-0.0401284769177437
1.4285614490509	-1.56786239147186	-3.11086320877075	0.228021010756493	0.331013739109039	-0.0399531796574593
1.43502020835876	-1.5676509141922	-3.12899446487427	0.22799026966095	0.33094185590744	-0.039845697581768
1.43593811988831	-1.57392144203186	-3.11890816688538	0.227969169616699	0.330840855836868	-0.0397280715405941
1.43913555145264	-1.57304549217224	-3.10694432258606	0.227910980582237	0.330868661403656	-0.0397390462458134
1.44280397891998	-1.57175612449646	-3.12716293334961	0.228029310703278	0.330938458442688	-0.0396938286721706
1.44317758083344	-1.57468616962433	-3.11836910247803	0.22806616127491	0.330918699502945	-0.0395153984427452
1.4458521604538	-1.57584035396576	-3.11923241615295	0.228101462125778	0.33092725276947	-0.039484366774559
1.45023775100708	-1.58086061477661	-3.11695861816406	0.228011637926102	0.330869734287262	-0.039453811943531
1.45333814620972	-1.57844114303589	-3.11327266693115	0.228130787611008	0.330933690071106	-0.0392732284963131
1.45462024211884	-1.57897901535034	-3.11876225471497	0.228087291121483	0.331013321876526	-0.039250835776329
1.45782172679901	-1.57937455177307	-3.11811470985413	0.228050902485847	0.331059753894806	-0.039077389985323
1.4580295085907	-1.5783349275589	-3.12567162513733	0.228111416101456	0.331074774265289	-0.0390760898590088
1.45892822742462	-1.58402597904205	-3.1250913143158	0.228120476007462	0.331147462129593	-0.0388570167124271
1.4615398645401	-1.58461606502533	-3.11106276512146	0.228076830506325	0.331132829189301	-0.0387667156755924
1.46480047702789	-1.58400917053223	-3.11185479164124	0.228154346346855	0.331179529428482	-0.0387971624732018
1.4640040397644	-1.58380794525146	-3.12421464920044	0.228221580386162	0.33119922876358	-0.0385494865477085
1.46929574012756	-1.58689165115356	-3.12690997123718	0.228154599666595	0.331243574619293	-0.0383483245968819
1.46886503696442	-1.58517456054688	-3.11773228645325	0.228179588913918	0.33121594786644	-0.0383245944976807
1.47216713428497	-1.584592461586	-3.1158173084259	0.228224247694016	0.331359565258026	-0.038109052926302
1.47414648532867	-1.58517050743103	-3.12581634521484	0.228333741426468	0.331401824951172	-0.0379800349473953
1.47770357131958	-1.58598017692566	-3.12330174446106	0.228365823626518	0.331487089395523	-0.0376440100371838
1.48156821727753	-1.58632123470306	-3.11245322227478	0.228274062275887	0.331498026847839	-0.0375495590269566
1.48311913013458	-1.58706295490265	-3.11430859565735	0.228284373879433	0.331578642129898	-0.03749118745327
1.4838879108429	-1.58547818660736	-3.12841391563416	0.228418976068497	0.331699788570404	-0.0372041426599026
1.48392331600189	-1.59024691581726	-3.12302851676941	0.228386849164963	0.331774681806564	-0.0371022894978523
1.48603200912476	-1.58637166023254	-3.12513589859009	0.228514358401299	0.331854850053787	-0.0369238927960396
1.48596429824829	-1.59125745296478	-3.11706352233887	0.2285445779562	0.33202338218689	-0.0368726663291454
1.48910081386566	-1.58815336227417	-3.12831926345825	0.228632524609566	0.332164078950882	-0.0368589460849762
1.48993611335754	-1.59064400196075	-3.12979221343994	0.22855831682682	0.3323013484478	-0.0365941934287548
1.49120151996613	-1.59132993221283	-3.13002181053162	0.228663966059685	0.332327097654343	-0.0365349650382996
1.49256432056427	-1.59205746650696	-3.13138604164124	0.228695750236511	0.332459568977356	-0.0364200547337532
1.49275398254395	-1.59214079380035	-3.12723755836487	0.228734597563744	0.332554370164871	-0.0363396666944027
1.49169993400574	-1.59492623806	-3.12387013435364	0.228746205568314	0.332743406295776	-0.0362842343747616
1.49301362037659	-1.5916531085968	-3.12229990959167	0.228775307536125	0.332890391349792	-0.0361661650240421
1.49229967594147	-1.59615623950958	-3.13192272186279	0.228800505399704	0.332930654287338	-0.0360513962805271
1.49658513069153	-1.59652030467987	-3.12938356399536	0.22886735200882	0.333031445741653	-0.0358310975134373
1.49737930297852	-1.5952091217041	-3.12855982780457	0.228828266263008	0.333160638809204	-0.0357041172683239
1.49807274341583	-1.59740614891052	-3.13028812408447	0.228855460882187	0.333299070596695	-0.0355706363916397
1.4949985742569	-1.59458911418915	-3.12236309051514	0.228835955262184	0.333382427692413	-0.0354131944477558
1.49924385547638	-1.59955906867981	-3.12881755828857	0.228800863027573	0.333457738161087	-0.0353295989334583
1.4992790222168	-1.59751439094543	-3.11975073814392	0.228750169277191	0.333584576845169	-0.0352897346019745
1.50029623508453	-1.59557294845581	-3.13304901123047	0.228827252984047	0.33367919921875	-0.035239439457655
1.49720668792725	-1.5967925786972	-3.13240742683411	0.228875041007996	0.333796441555023	-0.0349319241940975
1.4981632232666	-1.59838557243347	-3.12642884254456	0.228744134306908	0.333805441856384	-0.0348758213222027
1.50457203388214	-1.59847557544708	-3.12915444374084	0.22873143851757	0.333904653787613	-0.0347838252782822
1.50250923633575	-1.60060250759125	-3.12436103820801	0.228721514344215	0.33395066857338	-0.0346109867095947
1.50149297714233	-1.59702789783478	-3.12711048126221	0.22868923842907	0.334039986133575	-0.0345809087157249
1.49902367591858	-1.5973082780838	-3.12368273735046	0.228685513138771	0.33417621254921	-0.0344607122242451
1.50214493274689	-1.59995901584625	-3.13310122489929	0.228666216135025	0.334222912788391	-0.034486960619688
1.49818575382233	-1.60047090053558	-3.12230658531189	0.22858190536499	0.334428429603577	-0.034377783536911
1.50089645385742	-1.59909224510193	-3.13424324989319	0.228602960705757	0.334451675415039	-0.0344512201845646
1.4977194070816	-1.59698951244354	-3.12793660163879	0.228682696819305	0.334577471017838	-0.0343396328389645
1.49325621128082	-1.59773147106171	-3.12828636169434	0.228543281555176	0.334665149450302	-0.0342744514346123
1.49599814414978	-1.60018026828766	-3.14034557342529	0.228550225496292	0.334750354290009	-0.0341788828372955
1.49614179134369	-1.59980309009552	-3.12205123901367	0.228490546345711	0.334831148386002	-0.0341369397938252
1.49661803245544	-1.59936487674713	-3.12496280670166	0.228400364518166	0.334952682256699	-0.0341397672891617
1.49965393543243	-1.59767186641693	-3.12293100357056	0.228478819131851	0.335046023130417	-0.0339570306241512
1.49429988861084	-1.59466195106506	-3.13521337509155	0.228433206677437	0.335171431303024	-0.0339218750596046
1.49415361881256	-1.60120701789856	-3.1304235458374	0.228394627571106	0.335242211818695	-0.0338156446814537
1.49120569229126	-1.60094392299652	-3.11783504486084	0.228348091244698	0.335341036319733	-0.0337477661669254
1.49464964866638	-1.59729790687561	-3.12779498100281	0.228322371840477	0.335502803325653	-0.0337937772274017
1.49099898338318	-1.59918570518494	-3.13060545921326	0.228414326906204	0.335629492998123	-0.0336695499718189
1.49001145362854	-1.59959483146667	-3.13575911521912	0.228351831436157	0.335683763027191	-0.0335813648998737
1.48650431632996	-1.60034167766571	-3.13024377822876	0.228401184082031	0.335768461227417	-0.033475287258625
1.48863244056702	-1.59925162792206	-3.13934445381165	0.228329747915268	0.335862129926682	-0.0334206745028496
1.48770499229431	-1.59949612617493	-3.12838816642761	0.228209868073463	0.33593276143074	-0.0333201587200165
1.48799693584442	-1.59592652320862	-3.12061285972595	0.228277042508125	0.336019337177277	-0.0333456993103027
1.48126828670502	-1.59562420845032	-3.13032746315002	0.228248298168182	0.336046993732452	-0.0333380699157715
1.48248982429504	-1.59514617919922	-3.1271436214447	0.228171333670616	0.336099445819855	-0.0332275107502937
1.48108291625977	-1.5927882194519	-3.13233542442322	0.22817350924015	0.336124151945114	-0.0330874063074589
1.47920906543732	-1.59496700763702	-3.13259339332581	0.228096976876259	0.336098551750183	-0.032880112528801
1.47668159008026	-1.59384167194366	-3.12336802482605	0.227998316287994	0.336080729961395	-0.0327673405408859
1.47211682796478	-1.59009540081024	-3.1235363483429	0.227951288223267	0.336023390293121	-0.0327530167996883
1.47363424301147	-1.58874356746674	-3.11982178688049	0.227934643626213	0.336088895797729	-0.0325045846402645
1.47322940826416	-1.59029567241669	-3.12922525405884	0.227843225002289	0.335918337106705	-0.0323913283646107
1.47021675109863	-1.59433436393738	-3.12099599838257	0.227750197052956	0.335883468389511	-0.0322897657752037
1.47079598903656	-1.5877810716629	-3.114905834198	0.227734714746475	0.335764408111572	-0.0322751924395561
1.46835708618164	-1.58914518356323	-3.11408543586731	0.227557837963104	0.335719972848892	-0.0322945266962051
1.46916365623474	-1.58681511878967	-3.11633014678955	0.227529123425484	0.335621058940887	-0.0321704857051373
1.46341741085052	-1.58682715892792	-3.11847352981567	0.227420315146446	0.335482001304626	-0.032121118158102
1.45937979221344	-1.58772575855255	-3.11059212684631	0.227384895086288	0.335376530885696	-0.032044492661953
1.46011734008789	-1.58314418792725	-3.11555790901184	0.227304607629776	0.335299432277679	-0.0318811945617199
1.45446109771729	-1.58613717556	-3.11266732215881	0.227106541395187	0.335113018751144	-0.0318356528878212
1.45128703117371	-1.58239340782166	-3.10268330574036	0.227023258805275	0.334969580173492	-0.0317417718470097
1.44604504108429	-1.58048021793365	-3.10271382331848	0.226984322071075	0.334900379180908	-0.0318129099905491
1.443683385849	-1.58148169517517	-3.10616445541382	0.226906523108482	0.334758460521698	-0.0315667949616909
1.44210278987885	-1.57970941066742	-3.10810780525208	0.226863622665405	0.334549486637115	-0.031572200357914
1.4345805644989	-1.57792639732361	-3.10553741455078	0.226777210831642	0.334469020366669	-0.0315054468810558
1.433229804039	-1.57803869247437	-3.09647560119629	0.22669380903244	0.334207564592361	-0.0314803123474121
1.43057548999786	-1.57330095767975	-3.0901153087616	0.226594656705856	0.334053516387939	-0.0313638597726822
1.4250351190567	-1.57424855232239	-3.08587431907654	0.226538881659508	0.333864718675613	-0.0313091464340687
1.42335116863251	-1.57333147525787	-3.0856831073761	0.226466700434685	0.333652853965759	-0.0313525982201099
1.41731786727905	-1.57151877880096	-3.08563137054443	0.226416572928429	0.333616495132446	-0.0312103144824505
1.41323637962341	-1.56579184532166	-3.08956146240234	0.226357772946358	0.333402454853058	-0.0310759786516428
1.40921413898468	-1.5693633556366	-3.08264422416687	0.226265802979469	0.333221942186356	-0.0309798549860716
1.40485966205597	-1.56613636016846	-3.07004404067993	0.22616808116436	0.333075225353241	-0.0308761559426785
1.39712584018707	-1.5614470243454	-3.08187890052795	0.226232066750526	0.33292892575264	-0.0308831389993429
1.39292848110199	-1.55957818031311	-3.07989764213562	0.226248636841774	0.332923084497452	-0.0306772794574499
1.38904249668121	-1.55673277378082	-3.07922220230103	0.226156026124954	0.332688003778458	-0.0305124279111624
1.38721084594727	-1.55574405193329	-3.06710433959961	0.226059168577194	0.332621395587921	-0.0304669681936502
1.3811559677124	-1.55331289768219	-3.0665078163147	0.226101234555244	0.332535803318024	-0.0303225610405207
1.37578129768372	-1.54660701751709	-3.0725691318512	0.226157635450363	0.332456141710281	-0.0301232021301985
1.37302851676941	-1.54601979255676	-3.06849384307861	0.226134672760963	0.332335293292999	-0.0297948606312275
1.36726605892181	-1.54091656208038	-3.07167744636536	0.226148635149002	0.332302540540695	-0.0295807123184204
1.36316049098969	-1.53697884082794	-3.07770752906799	0.226235777139664	0.332289010286331	-0.0291997324675322
1.35860693454742	-1.53407669067383	-3.07003664970398	0.226194933056831	0.332233965396881	-0.0289125200361013
1.35569906234741	-1.53247702121735	-3.07579588890076	0.226270169019699	0.332292705774307	-0.0286950096487999
1.35436141490936	-1.5256267786026	-3.06687450408936	0.226441666483879	0.332247674465179	-0.0283695049583912
1.35087966918945	-1.52580904960632	-3.07322812080383	0.226472958922386	0.33239883184433	-0.02818856947124
1.34724402427673	-1.52090167999268	-3.07159280776978	0.226662144064903	0.332353621721268	-0.0279135257005692
1.34427881240845	-1.5189756155014	-3.074387550354	0.226796165108681	0.332534611225128	-0.0276938732713461
1.33974468708038	-1.51825594902039	-3.07422637939453	0.22698238492012	0.33266869187355	-0.0274972263723612
1.33744812011719	-1.51549434661865	-3.08386445045471	0.227200374007225	0.332741767168045	-0.0273536071181297
1.33269941806793	-1.51133477687836	-3.07595610618591	0.227352693676949	0.333019495010376	-0.0271199215203524
1.33432805538177	-1.51147019863129	-3.08700919151306	0.227598339319229	0.333083540201187	-0.0270562600344419
1.32798373699188	-1.51200640201569	-3.09027671813965	0.227878972887993	0.333265870809555	-0.0268442332744598
1.32241642475128	-1.50986170768738	-3.09241318702698	0.22806578874588	0.333501249551773	-0.0267790164798498
1.32191920280457	-1.50847184658051	-3.09479904174805	0.228338316082954	0.333710104227066	-0.0266347415745258
1.31779503822327	-1.5095477104187	-3.09851670265198	0.228457778692245	0.334008753299713	-0.0265495125204325
1.32065951824188	-1.51091659069061	-3.10049748420715	0.228799089789391	0.334100246429443	-0.0265319030731916
1.31503593921661	-1.51133954524994	-3.09279346466064	0.229013800621033	0.334393382072449	-0.0264938101172447
1.31551253795624	-1.51105177402496	-3.100919008255	0.22931857407093	0.334626793861389	-0.0264773182570934
1.3150794506073	-1.51138412952423	-3.10305857658386	0.229562863707542	0.334884226322174	-0.0263559632003307
1.31557130813599	-1.50755798816681	-3.1150438785553	0.229853987693787	0.335082530975342	-0.0262995958328247
1.31230127811432	-1.50794458389282	-3.11332750320435	0.230136379599571	0.335271656513214	-0.0261714104562998
1.31378602981567	-1.51111698150635	-3.11958909034729	0.230255350470543	0.335455775260925	-0.0260206256061792
1.31239688396454	-1.5103098154068	-3.12121391296387	0.230558127164841	0.335669368505478	-0.0259485375136137
1.3121429681778	-1.5107387304306	-3.11798810958862	0.230771735310555	0.335860252380371	-0.0258266627788544
1.31376850605011	-1.51106429100037	-3.12775111198425	0.230920314788818	0.336045473814011	-0.0258455108851194
1.31001770496368	-1.5153636932373	-3.11988830566406	0.231093063950539	0.336220353841782	-0.0257278755307198
1.31626451015472	-1.51325309276581	-3.12203979492188	0.231321483850479	0.336253076791763	-0.0256567690521479
1.30972123146057	-1.51208531856537	-3.12690830230713	0.231597945094109	0.336553812026978	-0.0255241058766842
1.31460702419281	-1.51321494579315	-3.13865303993225	0.231821373105049	0.336593955755234	-0.0254920087754726
1.31283247470856	-1.51453363895416	-3.1350257396698	0.23213167488575	0.336768627166748	-0.0253498796373606
1.31129574775696	-1.51274931430817	-3.13551115989685	0.232254758477211	0.336828917264938	-0.0253130551427603
1.31513702869415	-1.51499426364899	-3.13684558868408	0.232523486018181	0.336915850639343	-0.0253409203141928
1.31398463249207	-1.51558339595795	-3.13600635528564	0.232740864157677	0.336946368217468	-0.0252309013158083
1.31475234031677	-1.51680946350098	-3.14585065841675	0.232980728149414	0.336961716413498	-0.0252504926174879
1.31355118751526	-1.51618587970734	-3.13881421089172	0.233153432607651	0.336897820234299	-0.0251468233764172
1.31857109069824	-1.51973938941956	-3.14187264442444	0.233348846435547	0.336898297071457	-0.0250574462115765
1.31808066368103	-1.51797413825989	-3.13920402526855	0.233551055192947	0.336919575929642	-0.0249916799366474
1.32083058357239	-1.51879703998566	-3.14159655570984	0.233776852488518	0.336921751499176	-0.0250206682831049
1.31738889217377	-1.51774191856384	-3.14476418495178	0.233959689736366	0.336840242147446	-0.0248727314174175
1.31775867938995	-1.51954913139343	-3.14954018592834	0.23411825299263	0.336770355701447	-0.0248301774263382
1.31974315643311	-1.51878976821899	-3.1413950920105	0.234280452132225	0.33669176697731	-0.0248336251825094
1.31908440589905	-1.52168667316437	-3.14626693725586	0.234417796134949	0.336589813232422	-0.0249042902141809
1.31926572322845	-1.52135133743286	-3.14562726020813	0.234612956643105	0.336407840251923	-0.0249100793153048
1.31558537483215	-1.52093517780304	-3.1376965045929	0.234681412577629	0.33635601401329	-0.0248787403106689
1.32176101207733	-1.52492785453796	-3.14220023155212	0.234800443053246	0.336255311965942	-0.0249488521367311
1.31866931915283	-1.52176153659821	-3.1333155632019	0.23494216799736	0.336134225130081	-0.0249053351581097
1.32159554958344	-1.51896250247955	-3.151207447052	0.235091373324394	0.335960030555725	-0.0249832924455404
1.32106876373291	-1.51890504360199	-3.14900326728821	0.235227182507515	0.335937440395355	-0.0248415134847164
1.3209627866745	-1.51866161823273	-3.14416980743408	0.235306233167648	0.335746377706528	-0.0248264409601688
1.32239723205566	-1.52018165588379	-3.14713287353516	0.235465586185455	0.335648328065872	-0.0248532649129629
1.3238080739975	-1.52071356773376	-3.14368104934692	0.235537216067314	0.335469484329224	-0.0247460082173347
1.32522785663605	-1.51920914649963	-3.14208650588989	0.235733896493912	0.335381805896759	-0.0248258039355278
1.32125878334045	-1.51698684692383	-3.14437866210938	0.235837757587433	0.335301458835602	-0.0247065424919128
1.32513451576233	-1.51699650287628	-3.14003729820251	0.235952988266945	0.335151135921478	-0.0246851909905672
1.32394886016846	-1.51658737659454	-3.13482856750488	0.236038729548454	0.335152149200439	-0.0245737619698048
1.32692444324493	-1.51267504692078	-3.1440691947937	0.236243575811386	0.334964245557785	-0.0245216749608517
1.32696461677551	-1.51297509670258	-3.14596486091614	0.23641337454319	0.334993183612823	-0.0243894681334496
1.32768094539642	-1.51466810703278	-3.14230418205261	0.236483916640282	0.334928840398788	-0.0243285745382309
1.33080983161926	-1.51338708400726	-3.14434409141541	0.236662730574608	0.334927558898926	-0.0244142655283213
1.33056795597076	-1.51404178142548	-3.13462114334106	0.236799478530884	0.334900349378586	-0.0244239736348391
1.33137857913971	-1.50897872447968	-3.14217448234558	0.236957237124443	0.334962904453278	-0.0244674626737833
1.33233833312988	-1.50963890552521	-3.14720225334167	0.237142473459244	0.334981232881546	-0.0244269613176584
1.3315327167511	-1.50988233089447	-3.1521577835083	0.237360998988152	0.334951460361481	-0.0244839750230312
1.33115148544312	-1.51181268692017	-3.14328336715698	0.237466245889664	0.335060060024261	-0.0243766400963068
1.33506894111633	-1.50918924808502	-3.15493369102478	0.237662479281425	0.334966689348221	-0.0243967846035957
1.33425772190094	-1.50767016410828	-3.14981937408447	0.237881034612656	0.335129380226135	-0.0242738928645849
1.3360778093338	-1.50926554203033	-3.15799951553345	0.23799079656601	0.335128992795944	-0.0242411121726036
1.34214210510254	-1.51039266586304	-3.15715074539185	0.238162308931351	0.335187971591949	-0.0240870229899883
1.3424129486084	-1.50859582424164	-3.14622378349304	0.238294020295143	0.335257738828659	-0.0239661931991577
1.34520244598389	-1.50660467147827	-3.16082000732422	0.238413795828819	0.335321009159088	-0.0238720774650574
1.3483270406723	-1.50710558891296	-3.15559720993042	0.238525912165642	0.33539667725563	-0.023708388209343
1.35772514343262	-1.50832271575928	-3.15480923652649	0.238591387867928	0.335427433252335	-0.0236357599496841
1.3591810464859	-1.5090297460556	-3.15450692176819	0.238788530230522	0.335407644510269	-0.0235922038555145
1.36064100265503	-1.50955057144165	-3.1592493057251	0.238820880651474	0.335506319999695	-0.0236026979982853
1.36624109745026	-1.50858581066132	-3.15367317199707	0.238875642418861	0.335425019264221	-0.0236388519406319
1.36847722530365	-1.51233565807343	-3.1628782749176	0.238908231258392	0.335529357194901	-0.0236635264009237
1.36983239650726	-1.51372349262238	-3.15299415588379	0.239058867096901	0.335447072982788	-0.0236898884177208
1.37631988525391	-1.51632595062256	-3.16515374183655	0.239035308361053	0.335405349731445	-0.0238073542714119
1.37702393531799	-1.51954138278961	-3.15602540969849	0.239046633243561	0.335468381643295	-0.0239026583731174
1.38053965568542	-1.52273178100586	-3.16328954696655	0.239069551229477	0.335313826799393	-0.0242036115378141
1.3824907541275	-1.52179837226868	-3.14800477027893	0.239017590880394	0.335353851318359	-0.0243064295500517
1.38420939445496	-1.52673614025116	-3.164870262146	0.23899157345295	0.335246622562408	-0.0246698074042797
1.38863229751587	-1.52735757827759	-3.16331148147583	0.239040210843086	0.335164189338684	-0.0248782299458981
1.38733434677124	-1.53268456459045	-3.15732288360596	0.238879427313805	0.335000514984131	-0.0252260603010654
1.39184629917145	-1.53317379951477	-3.15752124786377	0.238877266645432	0.334825843572617	-0.0254873055964708
1.39204180240631	-1.53718233108521	-3.16571164131165	0.238801211118698	0.334850698709488	-0.0258165802806616
1.39401638507843	-1.54314541816711	-3.15466594696045	0.238674491643906	0.334734708070755	-0.0261828377842903
1.39802062511444	-1.54243206977844	-3.16148900985718	0.238700747489929	0.334440499544144	-0.0265610292553902
1.39500331878662	-1.54998278617859	-3.15556240081787	0.238632172346115	0.334393978118896	-0.0267910249531269
1.39979815483093	-1.5500328540802	-3.14099550247192	0.238469675183296	0.334224820137024	-0.0271527338773012
1.40154767036438	-1.5528028011322	-3.14675831794739	0.238460883498192	0.334196865558624	-0.0275052860379219
1.40339541435242	-1.55195248126984	-3.14827299118042	0.238468587398529	0.333980739116669	-0.0276198126375675
1.40317821502686	-1.55510449409485	-3.14674258232117	0.238288551568985	0.333885580301285	-0.0279208831489086
1.40597259998322	-1.55433571338654	-3.14745306968689	0.238276481628418	0.333701908588409	-0.0280855465680361
1.40614581108093	-1.55568087100983	-3.14817476272583	0.238274365663528	0.333599388599396	-0.0283245164901018
1.40814340114594	-1.56563913822174	-3.13802766799927	0.238041862845421	0.333457559347153	-0.0285074319690466
1.38089239597321	-1.55760836601257	-3.12579751014709	0.237815022468567	0.333374470472336	-0.0303471945226192
1.37712740898132	-1.57339000701904	-3.13148975372314	0.237089529633522	0.333288878202438	-0.0323932282626629
1.38562476634979	-1.55742025375366	-3.14315891265869	0.23735836148262	0.333415478467941	-0.030976552516222
1.4009792804718	-1.56718766689301	-3.15155363082886	0.237337797880173	0.333257496356964	-0.0297811515629292
1.4143762588501	-1.56503462791443	-3.13624453544617	0.237398371100426	0.333002537488937	-0.0290896501392126
1.41798770427704	-1.56289637088776	-3.13616466522217	0.23743112385273	0.333185791969299	-0.0291301291435957
1.42184269428253	-1.56299304962158	-3.13544273376465	0.237509071826935	0.333281755447388	-0.0293272137641907
1.41493380069733	-1.55841720104218	-3.14014673233032	0.237539991736412	0.33342644572258	-0.029678525403142
1.40349328517914	-1.56527745723724	-3.14023542404175	0.237663835287094	0.333654075860977	-0.0302613954991102
1.40546798706055	-1.56697583198547	-3.15325140953064	0.237939491868019	0.333768635988235	-0.0307452734559774
1.40458619594574	-1.56448078155518	-3.14856052398682	0.237974092364311	0.334010571241379	-0.0305739399045706
1.4085636138916	-1.56103777885437	-3.16029667854309	0.238121226429939	0.33409196138382	-0.0301968641579151
1.4158421754837	-1.56496345996857	-3.1594672203064	0.238277480006218	0.334312260150909	-0.0297759436070919
1.41785609722137	-1.56232261657715	-3.15193581581116	0.238546013832092	0.334503620862961	-0.0296975672245026
1.41717386245728	-1.56464004516602	-3.16551756858826	0.238751754164696	0.334904313087463	-0.030419709160924
1.41587710380554	-1.56452369689941	-3.15753531455994	0.238787412643433	0.335057973861694	-0.0305474158376455
1.41974222660065	-1.56123971939087	-3.16432929039001	0.238932758569717	0.335344254970551	-0.0305291693657637
1.41812252998352	-1.5640664100647	-3.16780972480774	0.23912601172924	0.335573315620422	-0.0301935095340014
1.42021417617798	-1.56032049655914	-3.17462921142578	0.239382535219193	0.335672110319138	-0.0297633484005928
1.42450523376465	-1.55811536312103	-3.17128610610962	0.239633396267891	0.335954308509827	-0.029446167871356
1.42357087135315	-1.5582195520401	-3.17377638816834	0.239817202091217	0.336206644773483	-0.0294787138700485
1.41943979263306	-1.55944645404816	-3.18034243583679	0.239956140518188	0.336419761180878	-0.0301069989800453
1.41581344604492	-1.56349790096283	-3.18378400802612	0.239941850304604	0.336641699075699	-0.0307723022997379
1.41316068172455	-1.561448097229	-3.18058824539185	0.240110471844673	0.336856096982956	-0.0308702737092972
1.41477060317993	-1.56415045261383	-3.18926119804382	0.240248158574104	0.337001621723175	-0.0310795120894909
1.41920435428619	-1.56967008113861	-3.19303679466248	0.240389198064804	0.337046325206757	-0.0311280563473701
1.42033517360687	-1.56675672531128	-3.18205904960632	0.240461573004723	0.337253779172897	-0.0310031175613403
1.42071998119354	-1.57256805896759	-3.19340419769287	0.240524858236313	0.337395668029785	-0.0312328953295946
1.42226731777191	-1.56925928592682	-3.19483661651611	0.240534007549286	0.337473422288895	-0.0314631462097168
1.41952323913574	-1.57099938392639	-3.19341397285461	0.240659445524216	0.337730497121811	-0.0316996239125729
1.4238977432251	-1.57210874557495	-3.19611811637878	0.240764901041985	0.337873339653015	-0.0318951047956944
1.42758893966675	-1.57457590103149	-3.19924163818359	0.240928128361702	0.338068574666977	-0.0319077968597412
1.42765617370605	-1.57584130764008	-3.20459246635437	0.241126924753189	0.338228821754456	-0.0319840870797634
1.42569351196289	-1.57941317558289	-3.20609760284424	0.241090312600136	0.338345527648926	-0.0322747007012367
1.42858719825745	-1.5756288766861	-3.21002769470215	0.241283029317856	0.338519632816315	-0.0321462489664555
1.42909634113312	-1.57679855823517	-3.21073913574219	0.241333439946175	0.338603317737579	-0.0321904309093952
1.4340637922287	-1.57858920097351	-3.20898962020874	0.241441175341606	0.338689804077148	-0.0324107706546783
1.43381297588348	-1.58027744293213	-3.21573138237	0.241545617580414	0.33881002664566	-0.0326403975486755
1.43473410606384	-1.58333086967468	-3.21154928207397	0.241653814911842	0.338964641094208	-0.0328698083758354
1.44136536121368	-1.58525991439819	-3.21480464935303	0.241619661450386	0.338956296443939	-0.0332235097885132
1.4410206079483	-1.58507192134857	-3.20942831039429	0.241815432906151	0.338997811079025	-0.0332451425492764
1.44160437583923	-1.59168195724487	-3.21799969673157	0.241767942905426	0.339016526937485	-0.0335494577884674
1.4452109336853	-1.58593142032623	-3.21159029006958	0.241769775748253	0.339007258415222	-0.0336021222174168
1.44557917118073	-1.58766305446625	-3.2142059803009	0.241801768541336	0.338976413011551	-0.0338057987391949
1.44696056842804	-1.59230530261993	-3.217689037323	0.24177211523056	0.33896541595459	-0.0339213795959949
1.44830441474915	-1.58505356311798	-3.20848035812378	0.241715207695961	0.33881151676178	-0.0338155068457127
1.45396935939789	-1.59094667434692	-3.21060538291931	0.241558194160461	0.338753193616867	-0.0339225381612778
1.44959199428558	-1.58875453472137	-3.20373344421387	0.241478949785233	0.338634669780731	-0.0342983417212963
1.44922351837158	-1.59229278564453	-3.21084237098694	0.241345643997192	0.338618069887161	-0.0349910221993923
1.44669485092163	-1.59346663951874	-3.20905494689941	0.241251960396767	0.338535040616989	-0.0355401337146759
1.44437420368195	-1.60055208206177	-3.21231698989868	0.241065129637718	0.338378846645355	-0.0361545272171497
1.44669508934021	-1.60338306427002	-3.20987057685852	0.240938827395439	0.338219493627548	-0.0363265313208103
1.44815242290497	-1.60250890254974	-3.20496106147766	0.240915343165398	0.338088989257813	-0.0364764966070652
1.45125663280487	-1.60890185832977	-3.20485305786133	0.240723967552185	0.337909281253815	-0.0370622873306274
1.44860529899597	-1.61317086219788	-3.19137096405029	0.240527078509331	0.337780892848969	-0.0377769097685814
1.44986772537231	-1.61645567417145	-3.19360184669495	0.240295857191086	0.337669789791107	-0.0387074574828148
1.44706523418427	-1.62160742282867	-3.18512296676636	0.240119755268097	0.33758819103241	-0.0396653413772583
1.44555699825287	-1.63022124767303	-3.19023394584656	0.239907830953598	0.337458580732346	-0.0404224917292595
1.44895565509796	-1.63434016704559	-3.19009470939636	0.239840418100357	0.337258547544479	-0.0412016324698925
1.45009505748749	-1.64085865020752	-3.1914918422699	0.239673674106598	0.337071806192398	-0.0417999215424061
1.44990599155426	-1.64691770076752	-3.1898078918457	0.239572092890739	0.336833655834198	-0.0422857701778412
1.45144402980804	-1.65183746814728	-3.18951487541199	0.239337161183357	0.336675345897675	-0.0429250113666058
1.45064270496368	-1.65930652618408	-3.18996930122375	0.239127933979034	0.336542993783951	-0.0436951667070389
1.45705497264862	-1.66616952419281	-3.18052220344543	0.238817617297173	0.336271643638611	-0.0442093163728714
1.46193516254425	-1.67211675643921	-3.18174982070923	0.238625556230545	0.336124330759048	-0.0446464754641056
1.46268582344055	-1.6740700006485	-3.17561936378479	0.238414466381073	0.335888266563416	-0.0451757274568081
1.46314740180969	-1.68305444717407	-3.17358922958374	0.237965703010559	0.335711449384689	-0.0458375960588455
1.46444427967072	-1.68449354171753	-3.16271328926086	0.237567752599716	0.335527032613754	-0.0467990264296532
1.46124017238617	-1.69397342205048	-3.18012523651123	0.237034812569618	0.335291653871536	-0.0477057695388794
1.46781325340271	-1.70259594917297	-3.17464590072632	0.236487731337547	0.335110574960709	-0.0483401380479336
1.47209918498993	-1.70909321308136	-3.16642761230469	0.23604841530323	0.334890246391296	-0.0489241071045399
1.47733438014984	-1.71861982345581	-3.15796327590942	0.235454633831978	0.334615916013718	-0.0496142767369747
1.48254525661469	-1.72459101676941	-3.14684700965881	0.235010758042336	0.33444482088089	-0.0502678602933884
1.4822610616684	-1.72324454784393	-3.16362237930298	0.234744220972061	0.334293395280838	-0.0513349734246731
1.48631715774536	-1.73415744304657	-3.16085886955261	0.234518140554428	0.334110260009766	-0.0524395406246185
1.48949992656708	-1.74698007106781	-3.15390825271606	0.234287574887276	0.333805561065674	-0.0532983541488647
1.49530720710754	-1.75441288948059	-3.15165066719055	0.233979716897011	0.333688050508499	-0.0537784397602081
1.50648880004883	-1.75826585292816	-3.14825391769409	0.233751505613327	0.333545088768005	-0.0540371239185333
1.52185356616974	-1.76133358478546	-3.14198732376099	0.233400091528893	0.33318430185318	-0.0537085048854351
1.52750682830811	-1.75212848186493	-3.14236092567444	0.233234271407127	0.332966446876526	-0.053044106811285
1.52890694141388	-1.75685489177704	-3.14311003684998	0.232936531305313	0.332825899124146	-0.0531935468316078
1.53156411647797	-1.75475668907166	-3.14820003509521	0.232677057385445	0.332571804523468	-0.0532393902540207
1.53021848201752	-1.74597907066345	-3.14845848083496	0.232519939541817	0.33247897028923	-0.0530903339385986
1.5408548116684	-1.75957047939301	-3.14513301849365	0.231927409768105	0.332301050424576	-0.053451307117939
1.54770600795746	-1.75437295436859	-3.13291549682617	0.231433883309364	0.332091867923737	-0.0532507188618183
1.55716228485107	-1.74594008922577	-3.13640856742859	0.231056809425354	0.332052677869797	-0.0529955439269543
1.55701673030853	-1.74454271793365	-3.13679504394531	0.230613052845001	0.331828951835632	-0.0523629188537598
1.56924664974213	-1.74274075031281	-3.12767887115479	0.230120077729225	0.331451177597046	-0.0518698506057262
1.5740807056427	-1.738525390625	-3.1256308555603	0.229770645499229	0.331345051527023	-0.0517132095992565
1.58060598373413	-1.73677957057953	-3.12256574630737	0.229343816637993	0.331181794404984	-0.0514883920550346
1.58600413799286	-1.73194205760956	-3.13349437713623	0.228996619582176	0.330819696187973	-0.0508773736655712
1.59420669078827	-1.73346281051636	-3.12534403800964	0.228474527597427	0.330634534358978	-0.0502696000039577
1.60644125938416	-1.73753488063812	-3.1094217300415	0.227807566523552	0.330249607563019	-0.0500093102455139
1.61720252037048	-1.73197317123413	-3.11054968833923	0.227067306637764	0.330096006393433	-0.0493198968470097
1.63000023365021	-1.71877253055573	-3.10554218292236	0.226449102163315	0.329854220151901	-0.0479481220245361
1.63349068164825	-1.71571564674377	-3.10135245323181	0.225529372692108	0.329563915729523	-0.0471601076424122
1.62736344337463	-1.69888353347778	-3.09575819969177	0.224565878510475	0.329289227724075	-0.0465631820261478
1.61822032928467	-1.66755414009094	-3.08675575256348	0.224598199129105	0.329333961009979	-0.0468773692846298
1.61897265911102	-1.67234969139099	-3.11252474784851	0.22440567612648	0.32902717590332	-0.0465867668390274
1.6217919588089	-1.67732810974121	-3.09347653388977	0.224077984690666	0.328561127185822	-0.0457533448934555
1.62267553806305	-1.67706382274628	-3.08576917648315	0.223906576633453	0.328662693500519	-0.045869205147028
1.63503658771515	-1.68265974521637	-3.08901929855347	0.223677456378937	0.328607678413391	-0.0465039275586605
1.63395762443542	-1.69202530384064	-3.08036470413208	0.223351165652275	0.328640133142471	-0.0466289296746254
1.63544726371765	-1.68735229969025	-3.08498334884644	0.223066836595535	0.328489035367966	-0.0469908528029919
1.63273119926453	-1.68480610847473	-3.09517765045166	0.223118424415588	0.328695863485336	-0.0472609624266624
1.63506472110748	-1.68708765506744	-3.09028959274292	0.222944527864456	0.328553408384323	-0.0472221672534943
1.63641202449799	-1.6831738948822	-3.08339071273804	0.222426414489746	0.328427910804749	-0.0467638596892357
1.64294695854187	-1.67556083202362	-3.08078217506409	0.222058862447739	0.328405737876892	-0.0459473468363285
1.63962066173553	-1.66479051113129	-3.07886362075806	0.221428573131561	0.328367114067078	-0.0457525029778481
1.63541865348816	-1.66264998912811	-3.07553744316101	0.220828279852867	0.328264087438583	-0.0455608703196049
1.61817646026611	-1.65234351158142	-3.08049201965332	0.220517575740814	0.328263342380524	-0.0460173413157463
1.60722005367279	-1.65490460395813	-3.0804557800293	0.220498621463776	0.328165918588638	-0.0471672192215919
1.59539401531219	-1.66378092765808	-3.06527853012085	0.220371842384338	0.327984869480133	-0.0480047650635242
1.58693718910217	-1.66280210018158	-3.07928991317749	0.220461025834084	0.328042507171631	-0.0487985834479332
1.57966125011444	-1.66498970985413	-3.08681631088257	0.220470532774925	0.328156918287277	-0.0496322810649872
1.58018064498901	-1.67793762683868	-3.06438326835632	0.220251619815826	0.328113049268723	-0.0503197535872459
1.57734358310699	-1.67658853530884	-3.07834911346436	0.219964638352394	0.328285872936249	-0.050600204616785
1.57490909099579	-1.67961740493774	-3.08362913131714	0.219803124666214	0.328529238700867	-0.0507606454193592
1.5765346288681	-1.68346333503723	-3.06077933311462	0.219445556402206	0.328635543584824	-0.0510918758809567
1.57635760307312	-1.67626655101776	-3.08488941192627	0.21918922662735	0.328798294067383	-0.0509692952036858
1.5702086687088	-1.67585957050323	-3.08730673789978	0.218928679823875	0.329012393951416	-0.0507809109985828
1.56542456150055	-1.67276585102081	-3.07061862945557	0.218793198466301	0.329145312309265	-0.0509016588330269
1.55577898025513	-1.66605865955353	-3.08376884460449	0.218699604272842	0.32933896780014	-0.0512558110058308
1.54832792282104	-1.66145241260529	-3.09255290031433	0.218888431787491	0.329599440097809	-0.0511907152831554
1.54420518875122	-1.66311955451965	-3.09409546852112	0.218932554125786	0.329739719629288	-0.0511162430047989
1.53790390491486	-1.66004860401154	-3.08411312103271	0.219179213047028	0.329942345619202	-0.0515735149383545
1.53002536296844	-1.65766048431396	-3.09123253822327	0.219635739922523	0.330214351415634	-0.0520839728415012
1.52584671974182	-1.66633629798889	-3.10089063644409	0.219990268349648	0.330441862344742	-0.0522368922829628
1.5275536775589	-1.66862559318542	-3.09494352340698	0.220212414860725	0.330885231494904	-0.0525379255414009
1.52036786079407	-1.66573190689087	-3.11297702789307	0.220614925026894	0.331256031990051	-0.052745196968317
1.51853764057159	-1.66762793064117	-3.11911559104919	0.220842733979225	0.331685692071915	-0.052816241979599
1.51977360248566	-1.66579222679138	-3.11072111129761	0.220894277095795	0.332184135913849	-0.0527734868228436
1.51943862438202	-1.66111052036285	-3.12380504608154	0.221018478274345	0.332603991031647	-0.0522011816501617
1.51165294647217	-1.65618348121643	-3.13298296928406	0.221067637205124	0.332969605922699	-0.0522206760942936
1.5126975774765	-1.6502857208252	-3.12058401107788	0.221294716000557	0.333418190479279	-0.0525552444159985
1.5042804479599	-1.64974462985992	-3.13893723487854	0.221514686942101	0.333715856075287	-0.0523252300918102
1.49672555923462	-1.65474164485931	-3.13866519927979	0.221700951457024	0.333862900733948	-0.0526682734489441
1.49515438079834	-1.65565824508667	-3.13495445251465	0.221966609358788	0.334144175052643	-0.0530103482306004
1.48994588851929	-1.65738868713379	-3.13665342330933	0.222179308533669	0.334273159503937	-0.0532964318990707
1.48782205581665	-1.66096723079681	-3.1448814868927	0.22229366004467	0.334336668252945	-0.0538916178047657
1.48766660690308	-1.66278028488159	-3.14380884170532	0.222512915730476	0.334480732679367	-0.0541281439363956
1.48808348178864	-1.66494607925415	-3.15716147422791	0.222621783614159	0.334486454725266	-0.0543208085000515
1.4841468334198	-1.66932332515717	-3.14799094200134	0.222649723291397	0.334459394216537	-0.0545966438949108
1.48437178134918	-1.6676504611969	-3.13849282264709	0.222668185830116	0.334443539381027	-0.0549997463822365
1.4788236618042	-1.66715455055237	-3.15345358848572	0.222656637430191	0.334488093852997	-0.0552270673215389
1.47790706157684	-1.66998469829559	-3.15434074401855	0.22263066470623	0.334408432245255	-0.0551365949213505
1.47614204883575	-1.66941380500793	-3.13396620750427	0.222529277205467	0.334385484457016	-0.0553460232913494
1.47347438335419	-1.66591572761536	-3.14558029174805	0.222608774900436	0.334376692771912	-0.0556605719029903
1.47088003158569	-1.66846370697021	-3.15195965766907	0.222563102841377	0.334271907806396	-0.0557100772857666
1.46837282180786	-1.67111170291901	-3.15419864654541	0.222583085298538	0.334208786487579	-0.0558325909078121
1.46923756599426	-1.67267549037933	-3.1376256942749	0.222630500793457	0.33416822552681	-0.0560675673186779
1.46947169303894	-1.6674337387085	-3.14289045333862	0.222839176654816	0.334100306034088	-0.056112602353096
1.46437180042267	-1.67203140258789	-3.15158796310425	0.222854629158974	0.33402693271637	-0.0559832938015461
1.4697744846344	-1.67066502571106	-3.13698363304138	0.222963109612465	0.33403491973877	-0.0559567660093308
1.47206711769104	-1.6655011177063	-3.15288257598877	0.223189413547516	0.333887785673141	-0.0555653944611549
1.46926593780518	-1.66781532764435	-3.14543199539185	0.223293304443359	0.3338383436203	-0.0552388429641724
1.47714424133301	-1.66412758827209	-3.14247226715088	0.223497554659843	0.33382186293602	-0.0549856051802635
1.47929346561432	-1.66090440750122	-3.14826416969299	0.223716899752617	0.333732038736343	-0.0544234775006771
1.47592997550964	-1.65739905834198	-3.15667319297791	0.223900988698006	0.333653032779694	-0.0538139902055264
1.48228776454926	-1.65777432918549	-3.13876461982727	0.224013388156891	0.333641767501831	-0.0535501800477505
1.48508489131927	-1.64746057987213	-3.14753389358521	0.224319845438004	0.333571046590805	-0.0529813580214977
1.48036098480225	-1.64997112751007	-3.1535587310791	0.224354565143585	0.333503693342209	-0.0525504350662231
1.4868084192276	-1.64702928066254	-3.14433550834656	0.224593207240105	0.333363026380539	-0.0522352159023285
1.4840304851532	-1.64130449295044	-3.1447536945343	0.224766448140144	0.333360999822617	-0.0517177879810333
1.48759925365448	-1.63646125793457	-3.15579438209534	0.224905133247375	0.333248108625412	-0.0512595996260643
1.48906803131104	-1.63644111156464	-3.15353631973267	0.224985331296921	0.333109021186829	-0.0507320985198021
1.49231112003326	-1.63259553909302	-3.15290355682373	0.225104764103889	0.332868814468384	-0.0501918159425259
1.48802304267883	-1.62971019744873	-3.14392399787903	0.225121393799782	0.33288985490799	-0.0498536974191666
1.48578500747681	-1.62228536605835	-3.1411497592926	0.225189909338951	0.332812517881393	-0.0495512969791889
1.48574006557465	-1.62365031242371	-3.15206050872803	0.225211203098297	0.332813650369644	-0.0493847504258156
1.4854222536087	-1.61983203887939	-3.15196347236633	0.225225776433945	0.332735538482666	-0.0490652024745941
1.4856858253479	-1.6216447353363	-3.14719533920288	0.225109174847603	0.332578510046005	-0.0487554185092449
1.48826420307159	-1.61853456497192	-3.14505577087402	0.225110709667206	0.33251479268074	-0.0486717894673347
1.48776423931122	-1.61449885368347	-3.13619041442871	0.22505946457386	0.332379311323166	-0.048390481621027
1.49126362800598	-1.61479723453522	-3.14560294151306	0.224994152784348	0.332296460866928	-0.0482178367674351
1.48708784580231	-1.61238646507263	-3.14367699623108	0.224843963980675	0.332184135913849	-0.0479757264256477
1.48765623569489	-1.61242520809174	-3.14332294464111	0.224738821387291	0.331977814435959	-0.0478998273611069
1.48359000682831	-1.61343443393707	-3.14233756065369	0.224632397294044	0.331985294818878	-0.0477600358426571
1.48361599445343	-1.60820996761322	-3.14232587814331	0.224510371685028	0.331759631633759	-0.0477277487516403
1.47718489170074	-1.61142468452454	-3.13206839561462	0.22434401512146	0.331735849380493	-0.0476228483021259
1.4741348028183	-1.61078345775604	-3.13421440124512	0.224115014076233	0.331625521183014	-0.0476226285099983
1.47517490386963	-1.60899949073792	-3.12733483314514	0.223991468548775	0.331655889749527	-0.0478184930980206
1.47009122371674	-1.60719573497772	-3.13386178016663	0.223882541060448	0.331555873155594	-0.0478255376219749
1.46690833568573	-1.61226439476013	-3.12985253334045	0.223770707845688	0.331533908843994	-0.047878947108984
1.46356523036957	-1.61545133590698	-3.13199687004089	0.223591670393944	0.331562668085098	-0.0480919927358627
1.46177864074707	-1.61365056037903	-3.123051404953	0.223473265767097	0.331573933362961	-0.0482012741267681
1.4604686498642	-1.61198806762695	-3.1337194442749	0.223337531089783	0.331663191318512	-0.0484450981020927
1.45507216453552	-1.61346256732941	-3.12956094741821	0.223281890153885	0.331774324178696	-0.0485060960054398
1.45062172412872	-1.61862802505493	-3.12326717376709	0.223098814487457	0.331788748502731	-0.0486846603453159
1.44822466373444	-1.62130177021027	-3.12786364555359	0.22294557094574	0.331901103258133	-0.0489517599344254
1.4448310136795	-1.6211199760437	-3.11563301086426	0.22286881506443	0.332055240869522	-0.0492042936384678
1.43959951400757	-1.62119209766388	-3.13567709922791	0.222844243049622	0.332208245992661	-0.0494203567504883
1.43547773361206	-1.62555253505707	-3.13268661499023	0.222749397158623	0.332395762205124	-0.0496227443218231
1.43558275699615	-1.62548112869263	-3.12110209465027	0.222618773579597	0.332526087760925	-0.0498741492629051
1.43422031402588	-1.63110363483429	-3.12740230560303	0.22258272767067	0.332730919122696	-0.0500993393361568
1.42970740795135	-1.62987530231476	-3.12061619758606	0.222555786371231	0.332899630069733	-0.0502225756645203
1.42475783824921	-1.63209581375122	-3.14327716827393	0.2225331813097	0.333083391189575	-0.0501672886312008
1.42142236232758	-1.63530158996582	-3.12880229949951	0.222469538450241	0.333271443843842	-0.0502074919641018
1.42062842845917	-1.63618469238281	-3.12238836288452	0.222454443573952	0.333405613899231	-0.0502627715468407
1.42072820663452	-1.63241291046143	-3.13474798202515	0.222435638308525	0.33368593454361	-0.0503925085067749
1.41673076152802	-1.63598418235779	-3.13352918624878	0.222298607230186	0.333819657564163	-0.0503109619021416
1.41548597812653	-1.63433647155762	-3.14594030380249	0.222319424152374	0.333976447582245	-0.0503123588860035
1.41373479366302	-1.64133250713348	-3.12575650215149	0.222166642546654	0.334102660417557	-0.0504946336150169
1.41223561763763	-1.63712441921234	-3.14130663871765	0.222222179174423	0.334444433450699	-0.050410483032465
1.41070210933685	-1.63945615291595	-3.14260649681091	0.222191795706749	0.334521353244781	-0.0503338538110256
1.4119176864624	-1.642702460289	-3.13562798500061	0.2221589833498	0.334689766168594	-0.0504781194031239
1.41127789020538	-1.63925385475159	-3.14246249198914	0.222243279218674	0.335012912750244	-0.0504161790013313
1.41066753864288	-1.64062249660492	-3.14892864227295	0.222183972597122	0.335111200809479	-0.0503643527626991
1.40687465667725	-1.64569067955017	-3.13961386680603	0.222101271152496	0.335254460573196	-0.0504642464220524
1.40447175502777	-1.64345335960388	-3.14197564125061	0.222228705883026	0.335533857345581	-0.050418809056282
1.40477275848389	-1.64232730865479	-3.15277624130249	0.222157269716263	0.33574903011322	-0.0503916852176189
1.40417182445526	-1.64211475849152	-3.15778565406799	0.222268357872963	0.335908859968185	-0.0502419546246529
1.40291857719421	-1.64395976066589	-3.15784287452698	0.222190111875534	0.336130201816559	-0.0502434968948364
1.40277659893036	-1.64505183696747	-3.16083455085754	0.222202315926552	0.3362897336483	-0.0501009598374367
1.40425896644592	-1.64350509643555	-3.14257979393005	0.222268879413605	0.336479693651199	-0.0501602403819561
1.40081715583801	-1.63999152183533	-3.16984295845032	0.222349539399147	0.336799919605255	-0.0500437431037426
1.39649987220764	-1.64330041408539	-3.16287469863892	0.222366735339165	0.336963891983032	-0.0498812198638916
1.39812791347504	-1.64310133457184	-3.15147423744202	0.222395122051239	0.337160259485245	-0.0499914921820164
1.39286410808563	-1.63942837715149	-3.17288517951965	0.222541332244873	0.33742681145668	-0.049949549138546
1.39162862300873	-1.64282083511353	-3.16921186447144	0.222544893622398	0.337510377168655	-0.0498214699327946
1.38944888114929	-1.64115130901337	-3.16151404380798	0.222611337900162	0.33771425485611	-0.0498093701899052
1.39053547382355	-1.63803827762604	-3.17157864570618	0.222790613770485	0.337957412004471	-0.0498441532254219
1.38644969463348	-1.63934707641602	-3.17641091346741	0.222849369049072	0.338144421577454	-0.0496532917022705
1.38779842853546	-1.63505601882935	-3.17735004425049	0.222972184419632	0.338289886713028	-0.0495819225907326
1.38373816013336	-1.63970959186554	-3.17560887336731	0.222984611988068	0.338435381650925	-0.0495103448629379
1.38440442085266	-1.63924598693848	-3.17730021476746	0.223142370581627	0.338546216487885	-0.0493871867656708
1.37945377826691	-1.63792109489441	-3.1775221824646	0.223174497485161	0.338743537664413	-0.0494374260306358
1.37875723838806	-1.6360764503479	-3.18679738044739	0.223404914140701	0.338930815458298	-0.0491774007678032
1.37793695926666	-1.6386262178421	-3.17845368385315	0.223410472273827	0.33891960978508	-0.0490474030375481
1.3805627822876	-1.63749814033508	-3.17154622077942	0.223453551530838	0.339043110609055	-0.0491124801337719
1.37702405452728	-1.63272559642792	-3.18467140197754	0.223643913865089	0.339159280061722	-0.0488594137132168
1.37719535827637	-1.63790917396545	-3.19095516204834	0.22370807826519	0.339247524738312	-0.0486197769641876
1.38017332553864	-1.63719737529755	-3.17596960067749	0.223667740821838	0.339248687028885	-0.0485998205840588
1.3744785785675	-1.63266825675964	-3.17987704277039	0.223774865269661	0.339358687400818	-0.0484151877462864
1.37123131752014	-1.6362771987915	-3.19498705863953	0.223749577999115	0.339392125606537	-0.0481175370514393
1.37211811542511	-1.63671851158142	-3.17730379104614	0.223771721124649	0.339384377002716	-0.0479879267513752
1.37463390827179	-1.63036000728607	-3.17488694190979	0.223788365721703	0.339355677366257	-0.047804418951273
1.37040889263153	-1.63304734230042	-3.18365788459778	0.223783984780312	0.339314967393875	-0.0475442335009575
1.36799836158752	-1.62856543064117	-3.18213224411011	0.223796114325523	0.33928582072258	-0.0473025180399418
1.36201131343842	-1.62944316864014	-3.17632412910461	0.223730772733688	0.33924812078476	-0.0472221039235592
1.36207890510559	-1.6301691532135	-3.17775511741638	0.223691076040268	0.339158803224564	-0.0471938028931618
1.35603082180023	-1.62725603580475	-3.1729953289032	0.223579630255699	0.338988751173019	-0.0472285933792591
1.35429048538208	-1.62885367870331	-3.17230415344238	0.223493084311485	0.338864415884018	-0.0472729727625847
1.35003542900085	-1.62582623958588	-3.16540312767029	0.223470166325569	0.338716119527817	-0.0472278818488121
1.34545385837555	-1.629021525383	-3.17184948921204	0.223329484462738	0.338601797819138	-0.0474257729947567
1.34508645534515	-1.62979984283447	-3.16422343254089	0.223233133554459	0.338344484567642	-0.0473595298826694
1.33971810340881	-1.62957692146301	-3.16383624076843	0.223119601607323	0.338150829076767	-0.0473260320723057
1.33668160438538	-1.62863874435425	-3.16380190849304	0.223013564944267	0.337843090295792	-0.0471761934459209
1.33230173587799	-1.62657058238983	-3.16067028045654	0.222866952419281	0.3376305103302	-0.0471572317183018
1.3292316198349	-1.62966191768646	-3.15399265289307	0.222676992416382	0.337340176105499	-0.0471155121922493
1.32206630706787	-1.62324810028076	-3.1442437171936	0.222528502345085	0.337062358856201	-0.0470688007771969
1.32050955295563	-1.6217759847641	-3.14653706550598	0.222362339496613	0.33679011464119	-0.0470917075872421
1.31515467166901	-1.61760652065277	-3.14149594306946	0.222236141562462	0.336574971675873	-0.0467104651033878
1.30936872959137	-1.61649680137634	-3.14472198486328	0.222131460905075	0.336323529481888	-0.046636063605547
1.30421197414398	-1.61506915092468	-3.14055871963501	0.221978917717934	0.336171299219131	-0.046506904065609
1.30015647411346	-1.61324512958527	-3.13294434547424	0.22180762887001	0.335790306329727	-0.0464872382581234
1.29814517498016	-1.61395728588104	-3.13378024101257	0.221597522497177	0.335641443729401	-0.0466254577040672
1.28992462158203	-1.61567139625549	-3.12056684494019	0.221519947052002	0.335446208715439	-0.0466362684965134
1.28860294818878	-1.6126264333725	-3.13411450386047	0.221369937062263	0.335184335708618	-0.0468985103070736
1.28144252300262	-1.61470687389374	-3.13197779655457	0.2212935090065	0.334982454776764	-0.0468603670597076
1.27412486076355	-1.61685538291931	-3.12239599227905	0.221168413758278	0.334659725427628	-0.0468765869736671
1.27302777767181	-1.6181218624115	-3.11741971969604	0.22123758494854	0.334504663944244	-0.0471338629722595
1.26333248615265	-1.6206636428833	-3.12675666809082	0.221054017543793	0.334407061338425	-0.0473272651433945
1.26028680801392	-1.62662887573242	-3.12050747871399	0.22098471224308	0.334205895662308	-0.0477686859667301
1.25830292701721	-1.62771368026733	-3.11349129676819	0.220900505781174	0.334036380052567	-0.0483853667974472
1.25234341621399	-1.63364136219025	-3.12757968902588	0.220929697155952	0.333885788917542	-0.0484675839543343
1.2528167963028	-1.64048790931702	-3.11205434799194	0.220915213227272	0.333506226539612	-0.0485876388847828
1.25257980823517	-1.64070808887482	-3.11748456954956	0.220847383141518	0.333386033773422	-0.0486875474452972
1.25151932239532	-1.64228880405426	-3.12372159957886	0.220810130238533	0.333214730024338	-0.0482358783483505
1.25385499000549	-1.6424252986908	-3.10582423210144	0.220615103840828	0.332948923110962	-0.0481957271695137
1.25258457660675	-1.64652156829834	-3.10815048217773	0.220554172992706	0.332822382450104	-0.0482694543898106
1.25160765647888	-1.65133988857269	-3.10030341148376	0.220565631985664	0.332623541355133	-0.0483651421964169
1.25027096271515	-1.66034054756165	-3.11778330802917	0.220578208565712	0.332318276166916	-0.048743799328804
1.25099849700928	-1.67279422283173	-3.10351896286011	0.220631688833237	0.332027435302734	-0.0490585081279278
1.25203835964203	-1.68373715877533	-3.10498833656311	0.220616936683655	0.331692069768906	-0.0494805425405502
1.25918662548065	-1.69468343257904	-3.09553623199463	0.220701262354851	0.331381291151047	-0.0501050502061844
1.2588757276535	-1.70668017864227	-3.09037590026855	0.220830246806145	0.331014752388	-0.0506270937621593
1.25678157806396	-1.72157919406891	-3.10199904441834	0.220895633101463	0.330653488636017	-0.05115906894207
1.25962436199188	-1.7362939119339	-3.0994975566864	0.22094289958477	0.33012929558754	-0.0516191385686398
1.25890004634857	-1.74583458900452	-3.07789874076843	0.220913141965866	0.329736322164536	-0.0519029833376408
1.26540195941925	-1.75022041797638	-3.08239555358887	0.220854967832565	0.329313546419144	-0.0520448014140129
1.2639707326889	-1.75786089897156	-3.08045673370361	0.220669656991959	0.32878789305687	-0.0518680326640606
1.27162837982178	-1.76193428039551	-3.08644866943359	0.220488116145134	0.328168600797653	-0.0517046824097633
1.27468514442444	-1.76981282234192	-3.06597876548767	0.220176011323929	0.327463001012802	-0.0514370128512383
1.28040409088135	-1.77083587646484	-3.06022310256958	0.220045685768127	0.326834887266159	-0.0512309558689594
1.2892005443573	-1.77575719356537	-3.07673931121826	0.219816416501999	0.326085209846497	-0.0507731772959232
1.29488217830658	-1.7854380607605	-3.05207276344299	0.219543918967247	0.325257927179337	-0.0503510013222694
1.3016722202301	-1.78154194355011	-3.04221081733704	0.219426304101944	0.324664950370789	-0.0498586520552635
1.30481815338135	-1.78500366210938	-3.05106544494629	0.219316706061363	0.323986083269119	-0.049402829259634
1.30836009979248	-1.7887396812439	-3.05385780334473	0.219152987003326	0.323381036520004	-0.0489371679723263
1.3147246837616	-1.78810441493988	-3.02297925949097	0.218967750668526	0.322703957557678	-0.0486603751778603
1.31561052799225	-1.7831746339798	-3.05033946037292	0.219017088413239	0.322247266769409	-0.0481187552213669
1.31255006790161	-1.78309118747711	-3.03459525108337	0.218985915184021	0.321880400180817	-0.0475079938769341
1.31360983848572	-1.77477538585663	-3.02672624588013	0.219099298119545	0.3215152323246	-0.0467739105224609
1.30654644966125	-1.77049386501312	-3.04147338867188	0.219205528497696	0.321251153945923	-0.0461562536656857
1.3017897605896	-1.76531326770782	-3.0412323474884	0.219457373023033	0.321027010679245	-0.0452271327376366
1.29462337493896	-1.76420307159424	-3.02608561515808	0.219749316573143	0.320881068706512	-0.044591199606657
1.28684520721436	-1.75024700164795	-3.03972482681274	0.220104292035103	0.320908337831497	-0.0440278276801109
1.27533197402954	-1.74781334400177	-3.04896664619446	0.220495626330376	0.320777148008347	-0.0431836396455765
1.26877439022064	-1.73926830291748	-3.0302882194519	0.221012681722641	0.320859551429749	-0.0429140478372574
1.25315940380096	-1.73379695415497	-3.05525779724121	0.221483126282692	0.321002155542374	-0.0423167534172535
1.24249196052551	-1.73488974571228	-3.05104470252991	0.221970722079277	0.32107001543045	-0.0416648685932159
1.24156081676483	-1.72613775730133	-3.04544401168823	0.222456708550453	0.321225523948669	-0.0412127636373043
1.23055839538574	-1.72122490406036	-3.06714272499084	0.222774714231491	0.321460008621216	-0.0406394824385643
1.22627770900726	-1.71926391124725	-3.06554937362671	0.223089590668678	0.321542233228683	-0.0400384962558746
1.21033012866974	-1.71144366264343	-3.06266784667969	0.223461017012596	0.321740925312042	-0.0396289154887199
1.20187819004059	-1.70776975154877	-3.07589602470398	0.223834186792374	0.321912229061127	-0.0392384044826031
1.18740332126617	-1.70290637016296	-3.07548141479492	0.224297866225243	0.322158098220825	-0.0388883054256439
1.18201684951782	-1.69763422012329	-3.09440350532532	0.224811464548111	0.322230726480484	-0.0387783721089363
1.1770167350769	-1.70125138759613	-3.09277701377869	0.225308299064636	0.322258591651917	-0.0384449698030949
1.17686605453491	-1.70189154148102	-3.09721660614014	0.225780516862869	0.322150886058807	-0.0385853536427021
1.17252349853516	-1.71287357807159	-3.09688711166382	0.226159766316414	0.322224140167236	-0.0387872345745564
1.17386603355408	-1.71715402603149	-3.10108518600464	0.226626291871071	0.322009086608887	-0.0390998981893063
1.175257563591	-1.72360801696777	-3.10180830955505	0.22702893614769	0.321917235851288	-0.0392918735742569
1.17724168300629	-1.72036457061768	-3.1013879776001	0.227439537644386	0.321637988090515	-0.0390781983733177
1.17682957649231	-1.72185277938843	-3.11138772964478	0.227657422423363	0.321369379758835	-0.0380179174244404
1.188800573349	-1.71682322025299	-3.10531568527222	0.227795034646988	0.32121279835701	-0.0359266325831413
1.18704640865326	-1.70566809177399	-3.09757041931152	0.227640479803085	0.32153508067131	-0.0336899384856224
1.18513083457947	-1.70745539665222	-3.10991597175598	0.22777333855629	0.322002738714218	-0.0357100591063499
1.17225503921509	-1.71612727642059	-3.10024070739746	0.227929875254631	0.321651458740234	-0.037483923137188
1.16365945339203	-1.72559607028961	-3.119145154953	0.228510618209839	0.321297407150269	-0.0369806960225105
1.16075932979584	-1.73041713237762	-3.10215902328491	0.228882983326912	0.320964992046356	-0.0367111563682556
1.16105842590332	-1.72553074359894	-3.09818053245544	0.229252636432648	0.320833802223206	-0.0366061888635159
1.16410827636719	-1.73371648788452	-3.12585926055908	0.229636982083321	0.321201652288437	-0.0361988618969917
1.18572783470154	-1.74628591537476	-3.10955452919006	0.229906916618347	0.321051061153412	-0.0357241332530975
1.20237326622009	-1.75150096416473	-3.10374140739441	0.230350077152252	0.321092933416367	-0.035116869956255
1.21475958824158	-1.75262022018433	-3.12922501564026	0.230973035097122	0.321364015340805	-0.0334325172007084
1.22131299972534	-1.75126945972443	-3.1260461807251	0.231427595019341	0.321824342012405	-0.0326090417802334
1.22692608833313	-1.7559951543808	-3.12626504898071	0.231718420982361	0.322488158941269	-0.0333675369620323
1.23599660396576	-1.76351189613342	-3.14823246002197	0.232126861810684	0.323550969362259	-0.0337038934230804
1.25312268733978	-1.76954007148743	-3.1609365940094	0.232804611325264	0.324227809906006	-0.0331287607550621
1.26110994815826	-1.77489709854126	-3.1646990776062	0.233534052968025	0.324956059455872	-0.0323089361190796
1.27267062664032	-1.77737081050873	-3.17634224891663	0.234520360827446	0.325702369213104	-0.0312083717435598
1.28174006938934	-1.77393937110901	-3.17994356155396	0.235259220004082	0.326455473899841	-0.0301214810460806
1.29397678375244	-1.77348852157593	-3.19964241981506	0.23606251180172	0.327529817819595	-0.0287454482167959
1.30941486358643	-1.77130126953125	-3.20164179801941	0.236846745014191	0.328652918338776	-0.0272059347480536
1.32621252536774	-1.76397693157196	-3.22153806686401	0.237525880336761	0.329634606838226	-0.0260807164013386
1.3436439037323	-1.76593804359436	-3.23793458938599	0.238280892372131	0.330655246973038	-0.0246322751045227
1.35374712944031	-1.75891268253326	-3.24400782585144	0.23887175321579	0.331643909215927	-0.0232024323195219
1.36274802684784	-1.75124549865723	-3.25542449951172	0.239497065544128	0.332759559154511	-0.0221078731119633
1.37263405323029	-1.73972904682159	-3.26745223999023	0.240144938230515	0.333594411611557	-0.0210402254015207
1.38740086555481	-1.74314725399017	-3.27666449546814	0.240759685635567	0.334355711936951	-0.0197714660316706
1.38745808601379	-1.73683321475983	-3.2809796333313	0.241320013999939	0.33486145734787	-0.0185468029230833
1.39734101295471	-1.73570108413696	-3.29725193977356	0.241743832826614	0.335676848888397	-0.0179184023290873
1.40146958827972	-1.73479068279266	-3.29199552536011	0.242094755172729	0.336215287446976	-0.0172590520232916
1.40914273262024	-1.73153746128082	-3.31344151496887	0.242472544312477	0.336721032857895	-0.0166441239416599
1.41298973560333	-1.73270857334137	-3.31283760070801	0.242769315838814	0.337144613265991	-0.0161651093512774
1.41224455833435	-1.73471391201019	-3.32127618789673	0.242994502186775	0.337435483932495	-0.0161646194756031
1.4222092628479	-1.73634779453278	-3.31784152984619	0.243094176054001	0.337646871805191	-0.015858868137002
1.41734766960144	-1.73635411262512	-3.31809377670288	0.242949396371841	0.337979078292847	-0.0155793949961662
1.4201043844223	-1.73566496372223	-3.32585906982422	0.242877870798111	0.338275790214539	-0.0158536117523909
1.4174280166626	-1.74230909347534	-3.32042741775513	0.242846861481667	0.33826619386673	-0.0166116766631603
1.41090106964111	-1.74832606315613	-3.31833839416504	0.242833495140076	0.338044077157974	-0.0171271711587906
1.40363466739655	-1.74776458740234	-3.3137354850769	0.242773070931435	0.337764948606491	-0.016941724345088
1.39883494377136	-1.74972498416901	-3.31305646896362	0.242452710866928	0.337518870830536	-0.0173474904149771
1.40151298046112	-1.74759793281555	-3.31146311759949	0.242162302136421	0.337289780378342	-0.0178889818489552
1.40380561351776	-1.75672423839569	-3.30933618545532	0.241822898387909	0.33701628446579	-0.0180243402719498
1.40687894821167	-1.75904679298401	-3.29976654052734	0.241417706012726	0.33660876750946	-0.0181170087307692
1.40477609634399	-1.76428258419037	-3.30558395385742	0.240980163216591	0.336306065320969	-0.0186724197119474
1.4001396894455	-1.76570498943329	-3.28931736946106	0.240519598126411	0.335905790328979	-0.0191669836640358
1.39206838607788	-1.76304042339325	-3.29004573822021	0.240057304501534	0.335557073354721	-0.0193824823945761
1.38446617126465	-1.75754547119141	-3.28411793708801	0.239588782191277	0.335163980722427	-0.0191925894469023
1.37296450138092	-1.75760114192963	-3.28018283843994	0.23911514878273	0.334799766540527	-0.0200358889997005
1.36106669902802	-1.76199531555176	-3.2692608833313	0.23888835310936	0.334309458732605	-0.0211586840450764
1.36017239093781	-1.76332485675812	-3.26936054229736	0.238526925444603	0.333730190992355	-0.0205769874155521
1.3482027053833	-1.75514781475067	-3.25492382049561	0.238024041056633	0.333165436983109	-0.0204345267266035
1.33077716827393	-1.75947654247284	-3.25694847106934	0.237890675663948	0.332796573638916	-0.0225100498646498
1.32390463352203	-1.77071285247803	-3.25120854377747	0.237691611051559	0.332233875989914	-0.0236818138509989
1.32341468334198	-1.76568174362183	-3.24487066268921	0.237317427992821	0.331585019826889	-0.0224772337824106
1.31943094730377	-1.75836038589478	-3.2237856388092	0.236963912844658	0.330892086029053	-0.0221250113099813
1.31912899017334	-1.74566948413849	-3.23640823364258	0.236710220575333	0.330594778060913	-0.0215684249997139
1.31466960906982	-1.7377462387085	-3.22422099113464	0.236314594745636	0.330033510923386	-0.0201660059392452
1.31336200237274	-1.73478364944458	-3.21970701217651	0.236327275633812	0.329515099525452	-0.0208909995853901
1.31545829772949	-1.73568272590637	-3.2140257358551	0.236419200897217	0.329068809747696	-0.0199745371937752
1.30377197265625	-1.74647402763367	-3.2036657333374	0.23637667298317	0.328556954860687	-0.021162798628211
1.29221642017365	-1.76211512088776	-3.20623254776001	0.237002983689308	0.328350603580475	-0.0242924224585295
1.28037595748901	-1.7914297580719	-3.21112012863159	0.237093418836594	0.327933609485626	-0.0255383625626564
1.27989673614502	-1.79003465175629	-3.20410871505737	0.237264752388	0.327543884515762	-0.0252194553613663
1.28511011600494	-1.79359650611877	-3.19904494285584	0.237179204821587	0.327318519353867	-0.0249514542520046
1.28442764282227	-1.79323530197144	-3.1933581829071	0.237008288502693	0.327306628227234	-0.0253128539770842
1.28508269786835	-1.79351818561554	-3.196124792099	0.236921548843384	0.32735601067543	-0.0251938831061125
1.2821147441864	-1.79679977893829	-3.20155215263367	0.236830815672874	0.327237069606781	-0.0250383745878935
1.2841694355011	-1.79537260532379	-3.19986462593079	0.236921206116676	0.327291518449783	-0.0247908849269152
1.27962625026703	-1.78962635993958	-3.19884610176086	0.237113282084465	0.327107787132263	-0.0249843206256628
1.27155244350433	-1.79132699966431	-3.19860601425171	0.237651005387306	0.32713457942009	-0.0248817447572947
1.26479554176331	-1.79580390453339	-3.20642638206482	0.23798942565918	0.327295631170273	-0.0247340258210897
1.26198494434357	-1.80195152759552	-3.20594239234924	0.238478660583496	0.327585190534592	-0.0248554572463036
1.2617826461792	-1.80296039581299	-3.20707821846008	0.239033371210098	0.327806770801544	-0.0247468482702971
1.25850307941437	-1.80111885070801	-3.20960736274719	0.239564552903175	0.328192055225372	-0.024588830769062
1.25577664375305	-1.80209898948669	-3.21762204170227	0.24028505384922	0.328636199235916	-0.024281358346343
1.24969232082367	-1.7942498922348	-3.23204112052917	0.240931257605553	0.329014629125595	-0.0239182058721781
1.24931955337524	-1.79298365116119	-3.2363657951355	0.241624236106873	0.329404026269913	-0.0235225129872561
1.24550342559814	-1.78751742839813	-3.23522615432739	0.242311671376228	0.329811632633209	-0.0230208989232779
1.23787891864777	-1.7860289812088	-3.2459032535553	0.242916777729988	0.33039578795433	-0.0225670281797647
1.23175287246704	-1.77723121643066	-3.25308656692505	0.243725478649139	0.331118106842041	-0.0219886377453804
1.2273473739624	-1.77372896671295	-3.26353907585144	0.244421347975731	0.331793814897537	-0.0215852875262499
1.21809124946594	-1.76927709579468	-3.27037048339844	0.245253443717957	0.332414358854294	-0.0211320426315069
1.21083414554596	-1.76105332374573	-3.28347373008728	0.246172353625298	0.333189249038696	-0.0209620520472527
1.20497465133667	-1.76007449626923	-3.29095864295959	0.247168496251106	0.333779901266098	-0.0207557585090399
1.19826054573059	-1.75311708450317	-3.30315971374512	0.248157128691673	0.334400504827499	-0.0206613652408123
1.19698572158813	-1.75546407699585	-3.30714774131775	0.249029159545898	0.3349848985672	-0.0204747579991817
1.19541466236115	-1.7523033618927	-3.32204270362854	0.249845311045647	0.335567504167557	-0.0204197205603123
1.19219303131104	-1.75311243534088	-3.31988334655762	0.250595301389694	0.336199700832367	-0.0201990641653538
1.18996512889862	-1.75451445579529	-3.33380961418152	0.251235127449036	0.336749851703644	-0.0200716573745012
1.18932962417603	-1.75324511528015	-3.34365129470825	0.251928150653839	0.337276309728622	-0.0200033653527498
1.18820357322693	-1.75426614284515	-3.34234476089478	0.252560317516327	0.337839633226395	-0.0198307279497385
1.1900429725647	-1.75161921977997	-3.35221171379089	0.253221392631531	0.33821240067482	-0.019735949113965
1.19287955760956	-1.74941790103912	-3.34671783447266	0.253819853067398	0.338481396436691	-0.0195290576666594
1.18659996986389	-1.75413596630096	-3.36097860336304	0.254468262195587	0.338846296072006	-0.0195561181753874
1.16988933086395	-1.76845943927765	-3.36917281150818	0.254981279373169	0.339074313640594	-0.0218921862542629
1.15880572795868	-1.79982542991638	-3.36785292625427	0.255535900592804	0.339315384626389	-0.026006480678916
1.15996062755585	-1.79879927635193	-3.36844086647034	0.256166398525238	0.339179933071136	-0.0256543625146151
1.15878868103027	-1.81679582595825	-3.37605977058411	0.256963670253754	0.33906477689743	-0.0278497319668531
1.16489863395691	-1.82235980033875	-3.37475800514221	0.25744754076004	0.338671803474426	-0.0284813940525055
1.17171823978424	-1.81129884719849	-3.37647175788879	0.257913947105408	0.33867821097374	-0.0265682581812143
1.18477809429169	-1.79550623893738	-3.37407231330872	0.258042067289352	0.338571488857269	-0.0245256517082453
1.18586683273315	-1.77398240566254	-3.36531448364258	0.257771700620651	0.33851945400238	-0.0232063829898834
1.17905580997467	-1.75348329544067	-3.37129426002502	0.257757842540741	0.338441520929337	-0.0216170866042376
1.17613244056702	-1.7324116230011	-3.36659979820251	0.257728636264801	0.338071495294571	-0.0196232330054045
1.17470264434814	-1.71535551548004	-3.37304830551147	0.25771751999855	0.337530612945557	-0.0181574057787657
1.17344534397125	-1.69728410243988	-3.36286497116089	0.257737249135971	0.336917132139206	-0.017029782757163
1.17927813529968	-1.69149148464203	-3.35577917098999	0.25768706202507	0.336307793855667	-0.0162978898733854
1.18140697479248	-1.68419289588928	-3.3439085483551	0.257673531770706	0.335608065128326	-0.0153148174285889
1.18971037864685	-1.6817831993103	-3.34101462364197	0.257627338171005	0.334789246320724	-0.0145000023767352
1.1900749206543	-1.67298185825348	-3.3214852809906	0.257420778274536	0.333897441625595	-0.0138237597420812
1.1989141702652	-1.66349387168884	-3.31874489784241	0.257285535335541	0.332941681146622	-0.0130667174234986
1.1998085975647	-1.65387392044067	-3.31154870986938	0.257030695676804	0.331834197044373	-0.0123164923861623
1.20251560211182	-1.63930153846741	-3.30211973190308	0.256458461284637	0.330701023340225	-0.0114424042403698
1.21258771419525	-1.62668263912201	-3.28639125823975	0.255952388048172	0.329440265893936	-0.0105469385161996
1.20880222320557	-1.61781966686249	-3.2705020904541	0.255480736494064	0.328173339366913	-0.00970497261732817
1.20951175689697	-1.61516165733337	-3.26072692871094	0.254624396562576	0.326782643795013	-0.0100963795557618
1.21238648891449	-1.60697543621063	-3.23506188392639	0.253914624452591	0.325372606515884	-0.0102385953068733
1.21955800056458	-1.59450423717499	-3.22747468948364	0.253199458122253	0.323807179927826	-0.00914314761757851
1.22871363162994	-1.57931876182556	-3.2087128162384	0.252561092376709	0.322198867797852	-0.008231564424932
1.23049628734589	-1.5720134973526	-3.1929144859314	0.251762986183167	0.320746839046478	-0.00778924860060215
1.23411989212036	-1.560755610466	-3.1774423122406	0.251115322113037	0.319399029016495	-0.00744386436417699
1.23274803161621	-1.55517661571503	-3.16537427902222	0.250356376171112	0.318159520626068	-0.00748101342469454
1.23275470733643	-1.54869759082794	-3.15119218826294	0.249640077352524	0.316959053277969	-0.00765619380399585
1.23346281051636	-1.54232120513916	-3.12997364997864	0.249068215489388	0.315797626972198	-0.00792253948748112
1.22873413562775	-1.53870236873627	-3.12564754486084	0.248479008674622	0.31480011343956	-0.0083163483068347
1.22858035564423	-1.53420412540436	-3.10694599151611	0.247979760169983	0.314027905464172	-0.00858564674854279
1.22638428211212	-1.52845203876495	-3.10682702064514	0.247569233179092	0.313391149044037	-0.00896334834396839
1.22461128234863	-1.52585792541504	-3.09046101570129	0.247123241424561	0.312763899564743	-0.00924773141741753
1.22482144832611	-1.51808929443359	-3.08892703056335	0.246797472238541	0.312321990728378	-0.0096064954996109
1.22052335739136	-1.51181554794312	-3.08441257476807	0.246608451008797	0.311942160129547	-0.00996505469083786
1.215256690979	-1.50575852394104	-3.09050846099854	0.246463239192963	0.311657667160034	-0.0104210022836924
1.21100294589996	-1.50301551818848	-3.07997608184814	0.246309190988541	0.311421275138855	-0.0111436014994979
1.20830142498016	-1.49800646305084	-3.07577085494995	0.246287420392036	0.311257570981979	-0.0120070278644562
1.2023811340332	-1.50127732753754	-3.0769898891449	0.246321499347687	0.311226665973663	-0.0128909377381206
1.20015645027161	-1.49787211418152	-3.07360339164734	0.246383488178253	0.311196833848953	-0.0138736506924033
1.19160890579224	-1.49646818637848	-3.06999135017395	0.246490731835365	0.31131187081337	-0.0149356191977859
1.19137823581696	-1.48956763744354	-3.06708693504334	0.246640086174011	0.311459302902222	-0.0158583279699087
1.17823481559753	-1.48422110080719	-3.07450652122498	0.246837556362152	0.311771482229233	-0.0168064460158348
1.17271518707275	-1.47609555721283	-3.08231663703918	0.247146129608154	0.312037855386734	-0.0175196118652821
1.16151607036591	-1.47019374370575	-3.08777070045471	0.24747459590435	0.312369257211685	-0.0183211490511894
1.15419518947601	-1.46476352214813	-3.08587837219238	0.247859016060829	0.312731623649597	-0.019163690507412
1.14070045948029	-1.46201646327972	-3.08241510391235	0.248366549611092	0.313257098197937	-0.0201665349304676
1.12961912155151	-1.45652413368225	-3.09639024734497	0.248890653252602	0.313715904951096	-0.0213385727256536
1.11178302764893	-1.45286977291107	-3.10700631141663	0.249479174613953	0.314441502094269	-0.0224856529384851
1.09446406364441	-1.44598484039307	-3.1157853603363	0.249956950545311	0.314961373806	-0.023869838565588
1.07501125335693	-1.4488343000412	-3.11489820480347	0.25043323636055	0.315626680850983	-0.0252352301031351
1.05709290504456	-1.43628692626953	-3.11806845664978	0.250982135534287	0.316222161054611	-0.0264714527875185
1.04075956344604	-1.43314409255981	-3.12836956977844	0.25139257311821	0.316876143217087	-0.0278120916336775
1.02709400653839	-1.42610323429108	-3.14083814620972	0.251891165971756	0.31729057431221	-0.0288241785019636
1.01100969314575	-1.42297375202179	-3.15037608146667	0.252343207597733	0.317793190479279	-0.0300142001360655
0.999234318733215	-1.41828107833862	-3.14361190795898	0.252894014120102	0.318167358636856	-0.0311859678477049
0.987833559513092	-1.41783714294434	-3.15248155593872	0.253312647342682	0.318477421998978	-0.0323365665972233
0.973226845264435	-1.41580164432526	-3.15566849708557	0.25378629565239	0.318839848041534	-0.0335442312061787
0.960769951343536	-1.41583824157715	-3.16129088401794	0.254296630620956	0.319011747837067	-0.0349406488239765
0.946404933929443	-1.41892611980438	-3.16133856773376	0.254803687334061	0.319451868534088	-0.0364327915012836
0.935116708278656	-1.42611634731293	-3.17592263221741	0.255434632301331	0.319685757160187	-0.0379956886172295
0.925396084785461	-1.43181943893433	-3.17465043067932	0.256089746952057	0.319991141557693	-0.0396643280982971
0.910933613777161	-1.43394660949707	-3.17258620262146	0.256738811731339	0.320283234119415	-0.0413875766098499
0.899332106113434	-1.44025909900665	-3.18344378471375	0.257561475038528	0.320674657821655	-0.0431035570800304
0.708891808986664	-1.15756046772003	-3.16004204750061	0.258725017309189	0.321693986654282	-0.044782355427742
0.49774295091629	-0.984394729137421	-3.16823434829712	0.259571880102158	0.320980310440063	-0.0498469546437263
0.462516635656357	-1.15263664722443	-3.23856353759766	0.26325535774231	0.324119985103607	-0.0566266775131226
0.401013135910034	-1.08638179302216	-3.25140571594238	0.265510827302933	0.32372459769249	-0.0563117936253548
0.480863988399506	-1.13118469715118	-3.26181960105896	0.266103774309158	0.322407901287079	-0.0574535168707371
0.545656561851501	-1.25212144851685	-3.24778366088867	0.268595993518829	0.324140340089798	-0.0592678673565388
0.599067747592926	-1.218918800354	-3.21616411209106	0.270900249481201	0.325124531984329	-0.0597117617726326
0.56137603521347	-1.27007877826691	-3.19233584403992	0.269075006246567	0.324723988771439	-0.060439582914114
0.599059522151947	-1.28149580955505	-3.245934009552	0.270253688097	0.324367731809616	-0.0611199624836445
0.594847500324249	-1.23489594459534	-3.22813630104065	0.269960224628448	0.325537234544754	-0.0617038235068321
0.606816530227661	-1.21063506603241	-3.25331735610962	0.269617289304733	0.32445752620697	-0.0621093176305294
0.634414255619049	-1.23148584365845	-3.29007148742676	0.269149661064148	0.324223965406418	-0.0628614127635956
0.609483659267426	-1.19723749160767	-3.23285794258118	0.269035160541534	0.323450982570648	-0.0634020045399666
0.691076755523682	-1.30901432037354	-3.25629591941834	0.267864584922791	0.322331011295319	-0.0644646137952805
0.704074144363403	-1.30019497871399	-3.2053849697113	0.264590978622437	0.320796936750412	-0.0634947270154953
0.698043823242188	-1.04869019985199	-3.10703635215759	0.265495657920837	0.31810998916626	-0.0609451979398727
0.75456178188324	-1.2250919342041	-3.27157187461853	0.271832585334778	0.319604396820068	-0.0644828751683235
0.633467793464661	-1.2502361536026	-3.08203530311584	0.268499851226807	0.315413326025009	-0.0656489506363869
0.645060837268829	-1.00757348537445	-3.21148586273193	0.273120522499084	0.316526532173157	-0.064401313662529
0.732501208782196	-1.22701668739319	-3.22619581222534	0.274045020341873	0.316309243440628	-0.0668365731835365
0.656997203826904	-1.06768035888672	-3.1152765750885	0.275217115879059	0.316122204065323	-0.0664024129509926
0.601971209049225	-0.947165548801422	-3.1952121257782	0.279672235250473	0.317414343357086	-0.0656265765428543
0.630214273929596	-1.03694820404053	-3.29009413719177	0.288885712623596	0.318440407514572	-0.0662931054830551
0.609138309955597	-1.09127008914948	-3.19463038444519	0.292326122522354	0.319520890712738	-0.0696607008576393
0.576018571853638	-1.03839659690857	-3.22951555252075	0.297071874141693	0.32317641377449	-0.0703252032399178
0.679823219776154	-1.12715351581573	-3.33244943618774	0.301400423049927	0.327050566673279	-0.0716259926557541
0.632897257804871	-1.04572248458862	-3.31544375419617	0.304411500692368	0.330187290906906	-0.0718681663274765
0.656667530536652	-1.11333894729614	-3.39771366119385	0.307650506496429	0.333521157503128	-0.0729583278298378
0.621253728866577	-1.10154640674591	-3.50132393836975	0.311704277992249	0.337893426418304	-0.073818750679493
0.655639052391052	-1.11386203765869	-3.44245147705078	0.312212914228439	0.3400719165802	-0.0752576589584351
0.666489720344543	-1.08877229690552	-3.49071431159973	0.314514309167862	0.342840939760208	-0.0766112431883812
0.691646039485931	-1.11685729026794	-3.53377771377563	0.315711706876755	0.345186233520508	-0.0778311342000961
0.696151077747345	-1.13477802276611	-3.50191044807434	0.315592736005783	0.346318811178207	-0.0793128237128258
0.717890620231628	-1.15119218826294	-3.53866076469421	0.316647619009018	0.34736043214798	-0.0802281126379967
0.743923604488373	-1.15465986728668	-3.57561588287354	0.316684514284134	0.347726285457611	-0.0811648294329643
0.762437283992767	-1.16568791866302	-3.53879356384277	0.315761685371399	0.347364842891693	-0.0815064832568169
0.773623585700989	-1.18978202342987	-3.54375767707825	0.315404564142227	0.346957206726074	-0.0821125060319901
0.800898253917694	-1.18929314613342	-3.53881907463074	0.314244508743286	0.345829606056213	-0.0820815935730934
0.82434743642807	-1.19849681854248	-3.50107741355896	0.312722206115723	0.344567656517029	-0.0825712382793427
0.840612590312958	-1.21687257289886	-3.49772357940674	0.311750143766403	0.343144625425339	-0.0829938650131226
0.849969148635864	-1.21126401424408	-3.47374248504639	0.310284495353699	0.341431796550751	-0.0840637385845184
0.848006069660187	-1.20783030986786	-3.45642566680908	0.308813542127609	0.339886009693146	-0.0856846868991852
0.834192395210266	-1.22482252120972	-3.44915127754211	0.308033287525177	0.338450074195862	-0.0870843380689621
0.809249639511108	-1.22754466533661	-3.44026231765747	0.307132065296173	0.336684286594391	-0.0883474871516228
0.798929631710052	-1.21821367740631	-3.39975762367249	0.306195467710495	0.334821969270706	-0.0891599357128143
0.78445291519165	-1.23332190513611	-3.39729857444763	0.305999547243118	0.33323934674263	-0.0915708169341087
0.725985527038574	-1.26718652248383	-3.37695598602295	0.305639863014221	0.331672936677933	-0.0961089953780174
0.664445757865906	-1.30793523788452	-3.36335325241089	0.305382996797562	0.330024361610413	-0.103682123124599
0.633638143539429	-1.34475338459015	-3.3387393951416	0.305072724819183	0.328559905290604	-0.110504448413849
0.608843564987183	-1.37160062789917	-3.33496689796448	0.304427564144135	0.327296763658524	-0.11523050814867
0.591176688671112	-1.41081809997559	-3.32108855247498	0.303631663322449	0.325741022825241	-0.118538707494736
0.581194221973419	-1.43159925937653	-3.29507446289063	0.302754998207092	0.324056535959244	-0.122096583247185
0.57447612285614	-1.46018540859222	-3.26801228523254	0.301487118005753	0.322608053684235	-0.124853275716305
0.562627792358398	-1.48583376407623	-3.24901437759399	0.300099968910217	0.32102108001709	-0.126953393220901
0.563518226146698	-1.49426555633545	-3.22185707092285	0.298706442117691	0.319231003522873	-0.12879104912281
0.561588287353516	-1.50625026226044	-3.20070648193359	0.297128707170486	0.31749626994133	-0.130346283316612
0.556352615356445	-1.51633548736572	-3.18290138244629	0.295607328414917	0.315769821405411	-0.131641522049904
0.554756462574005	-1.52870845794678	-3.18085026741028	0.294278383255005	0.313960611820221	-0.132722184062004
0.563492894172668	-1.53652727603912	-3.14786076545715	0.29275318980217	0.312091052532196	-0.133306488394737
0.563062429428101	-1.53643262386322	-3.12965798377991	0.291240721940994	0.310166478157043	-0.133711978793144
0.57374769449234	-1.55142104625702	-3.10769200325012	0.289996683597565	0.308266580104828	-0.133753910660744
0.595268666744232	-1.55728137493134	-3.06921815872192	0.288945078849792	0.306497514247894	-0.133408486843109
0.606424868106842	-1.56071770191193	-3.05291533470154	0.287871509790421	0.304572999477386	-0.132902830839157
0.612831950187683	-1.55947268009186	-3.04534077644348	0.287072092294693	0.302828222513199	-0.131845891475677
0.627388834953308	-1.55504262447357	-3.02959585189819	0.286422938108444	0.301216751337051	-0.130707621574402
0.642670512199402	-1.54705667495728	-3.00805521011353	0.28589791059494	0.299776464700699	-0.1296077221632
0.645537495613098	-1.52971267700195	-2.99175524711609	0.285759836435318	0.298390507698059	-0.128339901566505
0.653172791004181	-1.52691090106964	-2.99458575248718	0.28566500544548	0.297184854745865	-0.126950353384018
0.661235690116882	-1.51533472537994	-2.97465491294861	0.285791993141174	0.296251893043518	-0.125597134232521
0.669320464134216	-1.50367701053619	-2.96397757530212	0.286238551139832	0.295330673456192	-0.124407298862934
0.681348443031311	-1.49678540229797	-2.95917701721191	0.286696761846542	0.294728517532349	-0.123359464108944
0.688716173171997	-1.49363827705383	-2.96003651618958	0.287353307008743	0.29449063539505	-0.121899120509624
0.699194133281708	-1.492720246315	-2.9718017578125	0.288050204515457	0.294280409812927	-0.120577767491341
0.717004656791687	-1.49552857875824	-2.95876431465149	0.288501173257828	0.294201016426086	-0.119427964091301
0.729167103767395	-1.48958575725555	-2.96444511413574	0.289073407649994	0.294531434774399	-0.117766603827477
0.745768189430237	-1.48639869689941	-2.98569846153259	0.28961905837059	0.294733494520187	-0.11588542163372
0.768091201782227	-1.49203360080719	-2.978182554245	0.289838671684265	0.294936627149582	-0.114039652049541
0.794525623321533	-1.48933327198029	-2.96974158287048	0.28995007276535	0.29531255364418	-0.111903764307499
0.820531129837036	-1.48311412334442	-2.99096250534058	0.289750963449478	0.295647174119949	-0.109529003500938
0.843880712985992	-1.48606264591217	-2.99779534339905	0.28919506072998	0.295854359865189	-0.106811963021755
0.885834753513336	-1.48201882839203	-2.97977113723755	0.288307040929794	0.295942664146423	-0.103971086442471
0.917094886302948	-1.478480219841	-3.00424742698669	0.287318170070648	0.295996963977814	-0.100746557116508
0.952331364154816	-1.48163652420044	-2.99694728851318	0.285702586174011	0.295784324407578	-0.0977038815617561
0.990413367748261	-1.47734749317169	-2.97714757919312	0.283857345581055	0.295389860868454	-0.0949255526065826
1.0277419090271	-1.46672165393829	-2.97372031211853	0.282091349363327	0.294878125190735	-0.0920833051204681
1.05677211284637	-1.46295285224915	-2.97304844856262	0.280641674995422	0.294007301330566	-0.0893119052052498
1.08268082141876	-1.47694170475006	-2.97482800483704	0.279030621051788	0.293212443590164	-0.0871936529874802
1.10918021202087	-1.49296462535858	-2.95989632606506	0.277310192584991	0.292328059673309	-0.0856532156467438
1.13409876823425	-1.50170278549194	-2.92953634262085	0.275190114974976	0.291438788175583	-0.085135281085968
1.15263080596924	-1.50309503078461	-2.92793202400208	0.273224115371704	0.29061558842659	-0.0848991647362709
1.1634361743927	-1.51314032077789	-2.92852234840393	0.271653354167938	0.289657056331635	-0.0839412286877632
1.16974020004272	-1.53138554096222	-2.90807104110718	0.270433634519577	0.288669019937515	-0.0833532214164734
1.18144512176514	-1.54679870605469	-2.89992165565491	0.269252598285675	0.287760376930237	-0.0834213271737099
1.1880396604538	-1.56563889980316	-2.88986945152283	0.26803907752037	0.287201821804047	-0.0836829766631126
1.19362282752991	-1.58751571178436	-2.88170862197876	0.266629129648209	0.286431491374969	-0.0842471495270729
1.20017552375793	-1.60904335975647	-2.87025308609009	0.265252292156219	0.28596368432045	-0.0847485139966011
1.20203363895416	-1.62565839290619	-2.85491967201233	0.26386946439743	0.285588413476944	-0.0848887786269188
1.2088828086853	-1.63480138778687	-2.86772537231445	0.262687593698502	0.284983247518539	-0.0847861915826797
1.21223366260529	-1.65116119384766	-2.85211300849915	0.261508464813232	0.284618556499481	-0.0842027962207794
1.22443163394928	-1.65318858623505	-2.83555054664612	0.260606020689011	0.284132033586502	-0.0835496708750725
1.23590505123138	-1.66050565242767	-2.84832382202148	0.259793400764465	0.283753246068954	-0.0829528495669365
1.24312269687653	-1.68503522872925	-2.8380138874054	0.258879363536835	0.283458739519119	-0.0822344720363617
1.2564435005188	-1.69146513938904	-2.81594681739807	0.258054375648499	0.283350050449371	-0.0818506181240082
1.26589608192444	-1.69986367225647	-2.83549833297729	0.257174700498581	0.283226668834686	-0.0811500996351242
1.27943420410156	-1.71346759796143	-2.82493948936462	0.256114810705185	0.283201813697815	-0.0803183540701866
1.29015731811523	-1.71650958061218	-2.80698537826538	0.2553631067276	0.283190906047821	-0.0795761495828629
1.3049681186676	-1.72188818454742	-2.83770728111267	0.254734247922897	0.283175021409988	-0.0784834176301956
1.31736159324646	-1.72959816455841	-2.81148672103882	0.254095613956451	0.283365041017532	-0.0776315405964851
1.32872033119202	-1.72648227214813	-2.82591557502747	0.253946751356125	0.283721208572388	-0.0766678750514984
1.33298218250275	-1.74264335632324	-2.83099293708801	0.253525912761688	0.284003466367722	-0.0761071816086769
1.34778451919556	-1.7471741437912	-2.81834983825684	0.253445237874985	0.284509509801865	-0.0750974044203758
1.36145269870758	-1.7395406961441	-2.84101629257202	0.253938168287277	0.285141795873642	-0.0730470791459084
1.36529612541199	-1.74516487121582	-2.83308005332947	0.254426658153534	0.285789102315903	-0.0714626759290695
1.36230671405792	-1.73926544189453	-2.84877157211304	0.255231261253357	0.286749392747879	-0.071400485932827
1.34662139415741	-1.73884439468384	-2.86915898323059	0.25616654753685	0.287767916917801	-0.0709535256028175
1.33992290496826	-1.72852444648743	-2.868985414505	0.257116138935089	0.288919031620026	-0.0706018730998039
1.33075845241547	-1.71745574474335	-2.89023804664612	0.258045941591263	0.290282011032104	-0.0701652243733406
1.32247996330261	-1.70787453651428	-2.92080235481262	0.259202986955643	0.291636914014816	-0.0691599249839783
1.32186317443848	-1.70046329498291	-2.92624282836914	0.259942948818207	0.292988628149033	-0.0679729357361794
1.32826924324036	-1.68444907665253	-2.93461918830872	0.260859817266464	0.294473826885223	-0.0667777210474014
1.32495808601379	-1.67336177825928	-2.97068333625793	0.261883437633514	0.295946568250656	-0.0650730952620506
1.32506382465363	-1.66736614704132	-2.97181463241577	0.262774795293808	0.297405809164047	-0.0636141076683998
1.32706689834595	-1.6526848077774	-2.99000763893127	0.263821661472321	0.298823565244675	-0.0623680613934994
1.325310587883	-1.64469790458679	-3.00646662712097	0.264801979064941	0.300254166126251	-0.0612874627113342
1.32228028774261	-1.63237273693085	-3.02587556838989	0.265853196382523	0.301649570465088	-0.0605826117098331
1.32032883167267	-1.62955319881439	-3.04315209388733	0.266872614622116	0.303148508071899	-0.0598696060478687
1.32078862190247	-1.6258270740509	-3.05864000320435	0.267807275056839	0.304424256086349	-0.0594244077801704
1.31928741931915	-1.62613070011139	-3.06178045272827	0.268729150295258	0.305886059999466	-0.0593127831816673
1.31812500953674	-1.62407624721527	-3.07731056213379	0.269744515419006	0.307297497987747	-0.0590766333043575
1.31426954269409	-1.62718737125397	-3.10303163528442	0.270668357610703	0.308709502220154	-0.0589432120323181
1.31514668464661	-1.63045489788055	-3.11636066436768	0.271506428718567	0.310128718614578	-0.0588334873318672
1.31082379817963	-1.63565683364868	-3.1370222568512	0.272363573312759	0.311490267515183	-0.058833796530962
1.30845999717712	-1.63752281665802	-3.1445791721344	0.273033618927002	0.312825858592987	-0.0588460750877857
1.31063163280487	-1.63975143432617	-3.15442442893982	0.273769706487656	0.31414207816124	-0.0588840916752815
1.30560183525085	-1.63899433612823	-3.16812801361084	0.2744160592556	0.315475523471832	-0.0588594935834408
1.30573546886444	-1.64367020130157	-3.18221855163574	0.274949163198471	0.316757827997208	-0.0587213523685932
1.30469989776611	-1.6439551115036	-3.20111012458801	0.275549679994583	0.317907571792603	-0.0587132945656776
1.30065774917603	-1.64650630950928	-3.20914936065674	0.27596914768219	0.319035351276398	-0.0585977025330067
1.30024015903473	-1.64505016803741	-3.22176074981689	0.276420027017593	0.320199072360992	-0.0586033500730991
1.29204893112183	-1.65177369117737	-3.2316300868988	0.27673602104187	0.321283668279648	-0.0585815645754337
1.28865683078766	-1.65090894699097	-3.2397792339325	0.277037382125854	0.322237312793732	-0.0585532747209072
1.28406012058258	-1.64994096755981	-3.25320339202881	0.277317196130753	0.323243141174316	-0.0586725138127804
1.27950954437256	-1.65546917915344	-3.25910973548889	0.277538239955902	0.324153304100037	-0.0587151870131493
1.2782928943634	-1.65641760826111	-3.26219916343689	0.277630746364594	0.324903577566147	-0.0588627345860004
1.27388274669647	-1.65688800811768	-3.27494621276855	0.277734518051147	0.325777888298035	-0.0587314665317535
1.27234709262848	-1.65579295158386	-3.28033757209778	0.2778060734272	0.32641875743866	-0.0588121302425861
1.2703800201416	-1.659259557724	-3.2788667678833	0.277891725301743	0.32711073756218	-0.0589448809623718
1.26497709751129	-1.66520392894745	-3.2953827381134	0.277837067842484	0.327643543481827	-0.0588944740593433
1.263019323349	-1.66286587715149	-3.28955745697021	0.277849227190018	0.328212440013886	-0.0589198060333729
1.25926673412323	-1.66733980178833	-3.30219888687134	0.277470290660858	0.328735083341599	-0.0592031143605709
1.26044547557831	-1.669588804245	-3.29720592498779	0.27684497833252	0.329135209321976	-0.0591399818658829
1.25902330875397	-1.66543352603912	-3.30917954444885	0.275910317897797	0.329568177461624	-0.058770690113306
1.25571143627167	-1.65779411792755	-3.30060648918152	0.274939298629761	0.329899102449417	-0.0582082383334637
1.2568279504776	-1.65266942977905	-3.30637145042419	0.274049818515778	0.329852372407913	-0.0576931089162827
1.25131070613861	-1.64116394519806	-3.29583430290222	0.273418694734573	0.329836934804916	-0.0569570660591125
1.24892115592957	-1.63785934448242	-3.30296444892883	0.272926390171051	0.329638481140137	-0.0566183626651764
1.25004374980927	-1.63768446445465	-3.28933382034302	0.272617489099503	0.329488486051559	-0.0565015375614166
1.24526047706604	-1.64259314537048	-3.29158401489258	0.272479265928268	0.329442232847214	-0.0571414567530155
1.2379537820816	-1.65320694446564	-3.29085516929626	0.27247953414917	0.329365313053131	-0.0581435970962048
1.22556185722351	-1.66135132312775	-3.28293108940125	0.272517502307892	0.329388827085495	-0.059390053153038
1.21142017841339	-1.67166185379028	-3.28844141960144	0.27253332734108	0.329657107591629	-0.0607020407915115
1.19628357887268	-1.6738668680191	-3.29081773757935	0.272759675979614	0.329929262399673	-0.0618254765868187
1.17779183387756	-1.67651498317719	-3.29164457321167	0.272701382637024	0.330332785844803	-0.062825083732605
1.16237533092499	-1.67139804363251	-3.2926025390625	0.272722125053406	0.330766767263412	-0.0635663047432899
1.14622712135315	-1.67348527908325	-3.30196237564087	0.272582858800888	0.331306904554367	-0.0640751048922539
1.13618850708008	-1.6691015958786	-3.29503417015076	0.272513270378113	0.331697136163712	-0.0641641616821289
1.12737059593201	-1.66267025470734	-3.30409717559814	0.272458106279373	0.332108467817307	-0.0641591995954514
1.12011110782623	-1.66299879550934	-3.30953788757324	0.272443681955338	0.332477360963821	-0.063870020210743
1.11781370639801	-1.66244375705719	-3.31511068344116	0.272435933351517	0.332783818244934	-0.0639445036649704
1.10984718799591	-1.66679167747498	-3.3112313747406	0.272541671991348	0.333133488893509	-0.0638802722096443
1.10616540908813	-1.66279911994934	-3.31504917144775	0.272560566663742	0.333368897438049	-0.0638596415519714
1.10502517223358	-1.66001677513123	-3.31648516654968	0.272625595331192	0.333628237247467	-0.0639471560716629
1.09411299228668	-1.66045475006104	-3.31178379058838	0.272575944662094	0.33390411734581	-0.064152292907238
1.08879673480988	-1.65640139579773	-3.31353998184204	0.272481858730316	0.334292590618134	-0.0641395151615143
1.08350765705109	-1.6506484746933	-3.3224949836731	0.272206753492355	0.334585845470428	-0.0639832094311714
1.0785174369812	-1.64719593524933	-3.32008671760559	0.271969169378281	0.334833830595016	-0.0636321008205414
1.07421374320984	-1.63588917255402	-3.32433581352234	0.271881818771362	0.335139006376266	-0.0630898028612137
1.06579744815826	-1.63252079486847	-3.31912875175476	0.271736860275269	0.335411608219147	-0.0627053901553154
1.06028318405151	-1.62759029865265	-3.32774972915649	0.27168020606041	0.335589170455933	-0.0626413226127625
1.04641735553741	-1.62521433830261	-3.32912969589233	0.271801233291626	0.335878193378448	-0.0626256838440895
1.03569352626801	-1.6207822561264	-3.32136464118958	0.272045612335205	0.336093783378601	-0.0630068108439446
1.02282214164734	-1.61914360523224	-3.33600425720215	0.272383630275726	0.336480975151062	-0.0635358989238739
1.00562047958374	-1.62249159812927	-3.32450771331787	0.272659540176392	0.336748510599136	-0.0641802996397018
0.995795965194702	-1.62403011322021	-3.34209322929382	0.272982835769653	0.337133973836899	-0.0650308877229691
0.980336606502533	-1.62248742580414	-3.34212589263916	0.273359507322311	0.337589383125305	-0.0656967982649803
0.966816246509552	-1.62320446968079	-3.3486955165863	0.27351701259613	0.337954342365265	-0.0662620067596436
0.956517100334167	-1.61810719966888	-3.34964108467102	0.273673236370087	0.33833971619606	-0.0664959251880646
0.942923545837402	-1.61426639556885	-3.3515727519989	0.273797810077667	0.338721483945847	-0.0665674731135368
0.933263063430786	-1.60773277282715	-3.35219645500183	0.274007201194763	0.339013665914536	-0.0664665251970291
0.923567533493042	-1.6019926071167	-3.35814738273621	0.274115294218063	0.339196652173996	-0.0664149150252342
0.913204371929169	-1.59911715984344	-3.35754132270813	0.274238884449005	0.339383870363235	-0.0662884935736656
0.905388295650482	-1.59018886089325	-3.36616110801697	0.274334907531738	0.339469134807587	-0.0660740733146667
0.894456505775452	-1.58782827854156	-3.35683107376099	0.274423778057098	0.339548885822296	-0.0658376216888428
0.886336326599121	-1.57841360569	-3.35823130607605	0.274503707885742	0.33951073884964	-0.0658270195126534
0.879851162433624	-1.57701051235199	-3.35905265808105	0.274443447589874	0.339557111263275	-0.0659010335803032
0.871070504188538	-1.57172322273254	-3.35274481773376	0.274510383605957	0.339432716369629	-0.0659470036625862
0.862509727478027	-1.56552886962891	-3.35485124588013	0.274510204792023	0.339251697063446	-0.0659036189317703
0.851604878902435	-1.55832004547119	-3.3470458984375	0.274484008550644	0.339103370904922	-0.065665028989315
0.843229651451111	-1.55250418186188	-3.35274791717529	0.274314165115356	0.338842839002609	-0.065694235265255
0.833698213100433	-1.54653024673462	-3.33683395385742	0.27416467666626	0.338597446680069	-0.0655456334352493
0.827248632907867	-1.53994143009186	-3.33836126327515	0.273910462856293	0.338289171457291	-0.0655067637562752
0.815736949443817	-1.53203392028809	-3.33112931251526	0.273652046918869	0.337877959012985	-0.0653336867690086
0.802544891834259	-1.52658522129059	-3.332270860672	0.273373693227768	0.337558895349503	-0.0652627646923065
0.791840076446533	-1.52091634273529	-3.32174062728882	0.273103386163712	0.337091773748398	-0.0650400370359421
0.781960546970367	-1.51028478145599	-3.32575750350952	0.272817105054855	0.336581349372864	-0.064913421869278
0.774398028850555	-1.50605392456055	-3.32085156440735	0.272406816482544	0.336105942726135	-0.0646478459239006
0.768502235412598	-1.49836826324463	-3.31330728530884	0.27202171087265	0.3354811668396	-0.0643916428089142
0.761103212833405	-1.49483847618103	-3.30635547637939	0.271593511104584	0.33491787314415	-0.0640406087040901
0.753430187702179	-1.48682796955109	-3.29782509803772	0.27116534113884	0.3341965675354	-0.0638818666338921
0.743124902248383	-1.47786021232605	-3.29132556915283	0.270709812641144	0.333552807569504	-0.0636820644140244
0.733107030391693	-1.4719523191452	-3.27932476997375	0.270280838012695	0.332894057035446	-0.0633805245161057
0.725660085678101	-1.46327567100525	-3.27445220947266	0.269731044769287	0.332264810800552	-0.0631521716713905
0.72100168466568	-1.45523929595947	-3.26328372955322	0.269260048866272	0.331586748361588	-0.0627681091427803
0.713975727558136	-1.44596922397614	-3.2594747543335	0.268750965595245	0.330868095159531	-0.0624815635383129
0.701360285282135	-1.44254672527313	-3.24686050415039	0.268206983804703	0.330226510763168	-0.0620066747069359
0.699177086353302	-1.43120074272156	-3.24906826019287	0.267743676900864	0.329446822404861	-0.0617884881794453
0.693572759628296	-1.42306458950043	-3.22994756698608	0.26725509762764	0.328791797161102	-0.0614019632339478
0.685116410255432	-1.41919159889221	-3.23012852668762	0.266730785369873	0.328245550394058	-0.0611824691295624
0.681216657161713	-1.4122976064682	-3.22091317176819	0.26624721288681	0.327531605958939	-0.060830369591713
0.676568806171417	-1.40754342079163	-3.21795916557312	0.265733629465103	0.326928049325943	-0.0604299008846283
0.674746036529541	-1.40259003639221	-3.21217370033264	0.265317291021347	0.326308697462082	-0.0600578263401985
0.667433381080627	-1.39669048786163	-3.19208836555481	0.264846593141556	0.325826734304428	-0.0596457198262215
0.669760942459106	-1.39064061641693	-3.19688272476196	0.264412224292755	0.325296968221664	-0.0593132227659225
0.663362145423889	-1.38272058963776	-3.18496942520142	0.264018177986145	0.325003623962402	-0.0588725134730339
0.665023267269135	-1.37537777423859	-3.1882107257843	0.263682037591934	0.324509024620056	-0.058592539280653
0.66496866941452	-1.37109267711639	-3.17873406410217	0.263427466154099	0.32417818903923	-0.0580969490110874
0.659926116466522	-1.36833560466766	-3.18526172637939	0.263037204742432	0.323971271514893	-0.0577569119632244
0.662197113037109	-1.36399114131927	-3.18138432502747	0.262799620628357	0.32372772693634	-0.0572644956409931
0.660412609577179	-1.36393678188324	-3.16921877861023	0.262587487697601	0.323576688766479	-0.0569181777536869
0.663040161132813	-1.35233855247498	-3.17169594764709	0.262408196926117	0.323524057865143	-0.0565987229347229
0.663618206977844	-1.34935140609741	-3.16867876052856	0.262214124202728	0.323474407196045	-0.0561484321951866
0.663743138313293	-1.34477233886719	-3.1744487285614	0.262110352516174	0.323474079370499	-0.0558060295879841
0.666682541370392	-1.34146893024445	-3.17104387283325	0.26206573843956	0.323573708534241	-0.0552752912044525
0.668390989303589	-1.3388112783432	-3.17620968818665	0.261939495801926	0.323549419641495	-0.0548142790794373
0.67181658744812	-1.3361644744873	-3.17024064064026	0.261920064687729	0.323691219091415	-0.0544493682682514
0.676265180110931	-1.33259654045105	-3.16798520088196	0.261872589588165	0.323825001716614	-0.05396793410182
0.680769443511963	-1.33003795146942	-3.17287397384644	0.261866599321365	0.324002355337143	-0.0537169948220253
0.683353245258331	-1.32696998119354	-3.17337083816528	0.261879444122314	0.324252337217331	-0.053386215120554
0.684569180011749	-1.32920730113983	-3.18102836608887	0.261809200048447	0.324462622404099	-0.0531058944761753
0.690779149532318	-1.3274153470993	-3.17729640007019	0.26188537478447	0.324729144573212	-0.0529236160218716
0.692611634731293	-1.32711565494537	-3.18559789657593	0.261873215436935	0.325007736682892	-0.052742674946785
0.699225783348084	-1.33277833461761	-3.18505311012268	0.261814594268799	0.325210720300674	-0.0525557473301888
0.70298308134079	-1.33249497413635	-3.18209433555603	0.261722445487976	0.325488090515137	-0.0523019693791866
0.707220911979675	-1.33304786682129	-3.18519735336304	0.261737018823624	0.325814753770828	-0.0522158667445183
0.711374402046204	-1.33300995826721	-3.18269801139832	0.261804342269897	0.326103359460831	-0.052047785371542
0.714591562747955	-1.33311021327972	-3.1967613697052	0.261734694242477	0.326354563236237	-0.051883403211832
0.715683460235596	-1.33326530456543	-3.19289255142212	0.261716693639755	0.326651990413666	-0.0517429150640965
0.723112165927887	-1.33860242366791	-3.20284032821655	0.261505991220474	0.326919049024582	-0.0516629070043564
0.735920369625092	-1.33917117118835	-3.2000904083252	0.261294424533844	0.327124863862991	-0.0507063716650009
0.745876431465149	-1.33526170253754	-3.19729828834534	0.261259287595749	0.32733017206192	-0.0495630688965321
0.751867890357971	-1.33382213115692	-3.19484257698059	0.261196792125702	0.327480226755142	-0.0494592897593975
0.746481001377106	-1.3327784538269	-3.19620513916016	0.26103013753891	0.327651143074036	-0.0498769171535969
0.741036415100098	-1.3312109708786	-3.20233488082886	0.260967463254929	0.327894508838654	-0.0506159253418446
0.736420452594757	-1.33464729785919	-3.20136427879334	0.260826498270035	0.328050911426544	-0.0512560643255711
0.736029744148254	-1.33757698535919	-3.21565747261047	0.260766685009003	0.328147888183594	-0.0518349409103394
0.735846698284149	-1.34399151802063	-3.20502591133118	0.260597914457321	0.328240036964417	-0.0521086119115353
0.741178095340729	-1.34826016426086	-3.2074818611145	0.260429114103317	0.328187227249146	-0.0521297752857208
0.747977077960968	-1.35075223445892	-3.20085215568542	0.260104060173035	0.328203052282333	-0.0521463565528393
0.751793682575226	-1.35130298137665	-3.19216918945313	0.259877294301987	0.328094452619553	-0.0521507523953915
0.749914169311523	-1.35125267505646	-3.20273637771606	0.259689390659332	0.328085482120514	-0.0521950796246529
0.751747012138367	-1.35350704193115	-3.20073103904724	0.259471952915192	0.328000694513321	-0.0522793866693974
0.752990186214447	-1.35468685626984	-3.20330452919006	0.259193181991577	0.327898591756821	-0.052463848143816
0.754030048847198	-1.35475409030914	-3.19366478919983	0.258948475122452	0.327750384807587	-0.0525895543396473
0.759407818317413	-1.35583174228668	-3.19313168525696	0.258736670017242	0.327498018741608	-0.0527409948408604
0.758381962776184	-1.35832417011261	-3.19370794296265	0.258480280637741	0.327420234680176	-0.0527283325791359
0.760467410087585	-1.35696339607239	-3.18817639350891	0.258226692676544	0.32716166973114	-0.0526757836341858
0.766523361206055	-1.36177241802216	-3.19310688972473	0.2580226957798	0.32696595788002	-0.05262615904212
0.769972264766693	-1.36025547981262	-3.18414664268494	0.2578244805336	0.32671645283699	-0.0525148808956146
0.773978352546692	-1.36165177822113	-3.17839097976685	0.257555395364761	0.326391220092773	-0.0524736382067204
0.779635667800903	-1.36040008068085	-3.17315673828125	0.257356762886047	0.326223790645599	-0.0524271056056023
0.782539188861847	-1.35736083984375	-3.18242168426514	0.257149547338486	0.325908631086349	-0.0523291938006878
0.781925857067108	-1.36074471473694	-3.17083382606506	0.25693553686142	0.325602799654007	-0.0522879175841808
0.789219975471497	-1.35968220233917	-3.16963887214661	0.25681459903717	0.325360268354416	-0.0523101314902306
0.790067672729492	-1.36307656764984	-3.17396473884583	0.256657749414444	0.325088500976563	-0.0522841848433018
0.791478991508484	-1.36342144012451	-3.16499662399292	0.256531357765198	0.324857920408249	-0.0523404218256474
0.792445480823517	-1.36423289775848	-3.16435217857361	0.256316959857941	0.324641972780228	-0.0524549409747124
0.795341432094574	-1.36606287956238	-3.15491104125977	0.256266832351685	0.324378550052643	-0.052592109888792
0.796202778816223	-1.36637675762177	-3.15591263771057	0.256153762340546	0.324235111474991	-0.0529318414628506
0.802574634552002	-1.36572182178497	-3.1627242565155	0.25609090924263	0.324103444814682	-0.0530183874070644
0.800522565841675	-1.36574852466583	-3.16458010673523	0.256003469228745	0.323928415775299	-0.0531914941966534
0.801349222660065	-1.36843681335449	-3.15470337867737	0.255985289812088	0.323772937059402	-0.053352914750576
0.801114082336426	-1.36777544021606	-3.15929174423218	0.255942493677139	0.323658257722855	-0.0536046773195267
0.799331784248352	-1.371950507164	-3.15184116363525	0.255846947431564	0.323556303977966	-0.0537638254463673
0.802682161331177	-1.36699533462524	-3.14832973480225	0.255847930908203	0.323430418968201	-0.0539104528725147
0.801081538200378	-1.37043762207031	-3.15079164505005	0.255831748247147	0.323449194431305	-0.0540765151381493
0.801321506500244	-1.36813712120056	-3.15305614471436	0.255817025899887	0.323362201452255	-0.0541381612420082
0.801845729351044	-1.3706841468811	-3.16325688362122	0.25571471452713	0.323314487934113	-0.0541763454675674
0.804119348526001	-1.37124228477478	-3.15891003608704	0.255751132965088	0.32327938079834	-0.0540750324726105
0.803081750869751	-1.36901783943176	-3.15165853500366	0.255735963582993	0.323297619819641	-0.0540856309235096
0.806524157524109	-1.37102425098419	-3.15358948707581	0.255772233009338	0.32331907749176	-0.0540582425892353
0.80512934923172	-1.36897969245911	-3.15990662574768	0.255809128284454	0.323349326848984	-0.0539441630244255
0.804937362670898	-1.36401796340942	-3.16214513778687	0.255833238363266	0.323359042406082	-0.0539401210844517
0.807359576225281	-1.36738538742065	-3.16554045677185	0.255947649478912	0.323461443185806	-0.0538747385144234
0.808664560317993	-1.36748659610748	-3.16901922225952	0.255941241979599	0.323342561721802	-0.0538936927914619
0.809078514575958	-1.36898410320282	-3.16176724433899	0.256034702062607	0.323563516139984	-0.0538954399526119
0.809582471847534	-1.36910784244537	-3.15531730651855	0.256073415279388	0.323596715927124	-0.0538456775248051
0.814054608345032	-1.37223470211029	-3.16279530525208	0.256187200546265	0.323695361614227	-0.0539379939436913
0.815936923027039	-1.37088096141815	-3.1617169380188	0.256310045719147	0.32373920083046	-0.0538135096430779
0.816396772861481	-1.37270641326904	-3.17020606994629	0.256401509046555	0.32394140958786	-0.0539172627031803
0.817919850349426	-1.37807130813599	-3.17426753044128	0.256508260965347	0.324021965265274	-0.0539114847779274
0.814708948135376	-1.37932825088501	-3.17605471611023	0.256667345762253	0.324270874261856	-0.0541224256157875
0.819621503353119	-1.38331747055054	-3.17680239677429	0.256788223981857	0.324437230825424	-0.0541502833366394
0.819324493408203	-1.38394737243652	-3.16914081573486	0.256944358348846	0.324590533971787	-0.0542804822325706
0.816610634326935	-1.3859738111496	-3.18050456047058	0.257139921188354	0.324759006500244	-0.0544190779328346
0.818008244037628	-1.38606989383698	-3.17369675636292	0.257291495800018	0.325000405311584	-0.0545382276177406
0.817160964012146	-1.38718116283417	-3.18907022476196	0.257451355457306	0.325110524892807	-0.054786678403616
0.818574190139771	-1.3924081325531	-3.18909883499146	0.25760093331337	0.325259894132614	-0.0547856763005257
0.819523274898529	-1.39473032951355	-3.19013285636902	0.257676929235458	0.325451791286469	-0.0549257546663284
0.821925044059753	-1.39760386943817	-3.19444704055786	0.257900476455688	0.325481474399567	-0.0549909733235836
0.820439755916595	-1.40117812156677	-3.19344234466553	0.258080244064331	0.325659185647964	-0.0551823042333126
0.821514248847961	-1.40386474132538	-3.19568681716919	0.258129507303238	0.325782805681229	-0.0554463528096676
0.823817074298859	-1.4051468372345	-3.19689226150513	0.258249908685684	0.325949013233185	-0.0556587651371956
0.823385298252106	-1.40866541862488	-3.19862246513367	0.258334577083588	0.326031565666199	-0.0560233443975449
0.826223075389862	-1.40965092182159	-3.19349026679993	0.258469700813293	0.326147615909576	-0.0561023838818073
0.822226166725159	-1.41474342346191	-3.20603585243225	0.258521199226379	0.326242327690125	-0.0563061386346817
0.822021007537842	-1.41626334190369	-3.21078515052795	0.258636236190796	0.326347351074219	-0.0564711466431618
0.822974503040314	-1.42075395584106	-3.20120429992676	0.258673697710037	0.326327562332153	-0.0567033290863037
0.827374994754791	-1.42056560516357	-3.20581221580505	0.258725881576538	0.326398938894272	-0.0568885505199432
0.825495660305023	-1.4208744764328	-3.20211458206177	0.258831381797791	0.326379418373108	-0.0569610521197319
0.8277947306633	-1.42345631122589	-3.21168613433838	0.258912235498428	0.326384395360947	-0.0572132021188736
0.828057467937469	-1.42662632465363	-3.20654630661011	0.259006172418594	0.32643136382103	-0.0573645159602165
0.831306755542755	-1.42816781997681	-3.211101770401	0.259075224399567	0.326352834701538	-0.0575112737715244
0.832754909992218	-1.43325614929199	-3.21002531051636	0.259115606546402	0.326355397701263	-0.057705219835043
0.836880803108215	-1.43097412586212	-3.21149039268494	0.259311348199844	0.326368600130081	-0.0578105561435223
0.830179572105408	-1.43485927581787	-3.21233153343201	0.259353041648865	0.326438665390015	-0.0579101331532002
0.832176446914673	-1.43585538864136	-3.21142387390137	0.259413868188858	0.326365292072296	-0.0579779110848904
0.833439350128174	-1.4356369972229	-3.21495914459229	0.259562820196152	0.326388329267502	-0.0581227205693722
0.832985401153564	-1.43324327468872	-3.21813988685608	0.259783536195755	0.326403349637985	-0.0580924972891808
0.830253422260284	-1.43562173843384	-3.22365427017212	0.259892731904984	0.326448798179626	-0.0582203418016434
0.832201540470123	-1.43868362903595	-3.22549962997437	0.260009050369263	0.32644060254097	-0.0582666508853436
0.827948808670044	-1.43635380268097	-3.21267604827881	0.260108888149261	0.326473116874695	-0.0582287199795246
0.83381974697113	-1.43639039993286	-3.227205991745	0.260237574577332	0.326445370912552	-0.0582275353372097
0.83114767074585	-1.43565618991852	-3.21481990814209	0.260383099317551	0.32646444439888	-0.0581668466329575
0.831094801425934	-1.43364357948303	-3.22600960731506	0.260573208332062	0.32653734087944	-0.0582434237003326
0.83149242401123	-1.43300187587738	-3.22092604637146	0.260648638010025	0.326440811157227	-0.0580324083566666
0.832651436328888	-1.43371522426605	-3.23027753829956	0.260718077421188	0.326462149620056	-0.0579364560544491
0.832731604576111	-1.4294536113739	-3.22802448272705	0.260882943868637	0.326368927955627	-0.0578299723565578
0.829872667789459	-1.43306052684784	-3.23203539848328	0.260913342237473	0.326366722583771	-0.0578478425741196
0.832744002342224	-1.43273794651031	-3.22728824615479	0.261044889688492	0.326344788074493	-0.0578546598553658
0.832966685295105	-1.43099904060364	-3.22542858123779	0.261095196008682	0.326333105564117	-0.057674515992403
0.837433338165283	-1.43454372882843	-3.2322313785553	0.26119601726532	0.326265603303909	-0.0577320232987404
0.831638634204865	-1.43174016475677	-3.22224831581116	0.261249601840973	0.326320648193359	-0.0577862486243248
0.834764957427979	-1.43049514293671	-3.23514246940613	0.261414259672165	0.326221853494644	-0.0578230768442154
0.832923293113709	-1.43015205860138	-3.22911787033081	0.261493355035782	0.326243370771408	-0.0577600486576557
0.833297669887543	-1.43167042732239	-3.23603057861328	0.261552691459656	0.326152592897415	-0.0577755533158779
0.832043170928955	-1.42969906330109	-3.2374439239502	0.261702686548233	0.326126128435135	-0.0575889348983765
0.839685440063477	-1.43290627002716	-3.23276424407959	0.261854112148285	0.326059311628342	-0.0569458417594433
0.844964742660522	-1.42833280563354	-3.22623753547668	0.262234807014465	0.326023161411285	-0.0562999621033669
0.845111548900604	-1.42736196517944	-3.23495864868164	0.26272040605545	0.326022446155548	-0.056081049144268
0.839985966682434	-1.42910015583038	-3.23943734169006	0.263173848390579	0.326028883457184	-0.0565245598554611
0.831546604633331	-1.43044257164001	-3.23630499839783	0.263516187667847	0.326242566108704	-0.0570047311484814
0.829608857631683	-1.43192553520203	-3.25396132469177	0.263865262269974	0.326377093791962	-0.0574300326406956
0.821034252643585	-1.43611979484558	-3.24834275245667	0.264099836349487	0.326584011316299	-0.0575781315565109
0.815838038921356	-1.43623292446136	-3.24076819419861	0.264357149600983	0.326648563146591	-0.0575723126530647
0.814020454883575	-1.43156111240387	-3.24655914306641	0.264545232057571	0.326777160167694	-0.0574277006089687
0.812908411026001	-1.42616736888885	-3.25149726867676	0.264775454998016	0.326841741800308	-0.05705900862813
0.810179054737091	-1.42876958847046	-3.25441312789917	0.264936536550522	0.326908677816391	-0.0569612979888916
0.812727272510529	-1.42796838283539	-3.25069808959961	0.265040814876556	0.326844483613968	-0.0569500289857388
0.808368980884552	-1.42615652084351	-3.25950908660889	0.265123754739761	0.326765358448029	-0.0569358877837658
0.809238016605377	-1.43236374855042	-3.25741672515869	0.26527601480484	0.326684504747391	-0.056934230029583
0.808271169662476	-1.43442821502686	-3.24422335624695	0.265435814857483	0.326547086238861	-0.0570723712444305
0.805710673332214	-1.4323343038559	-3.25436401367188	0.265687584877014	0.32636022567749	-0.0571100302040577
0.806481540203094	-1.43478035926819	-3.25120115280151	0.265946477651596	0.326172530651093	-0.0571383535861969
0.806795597076416	-1.43762314319611	-3.25089073181152	0.266188740730286	0.326077371835709	-0.0574295707046986
0.803778111934662	-1.43930041790009	-3.24871850013733	0.26653978228569	0.325951665639877	-0.0577137097716331
0.800236344337463	-1.44074380397797	-3.25037717819214	0.266681641340256	0.325906425714493	-0.0579674281179905
0.795235872268677	-1.4425938129425	-3.25146198272705	0.266889184713364	0.325946509838104	-0.0580954253673553
0.790896773338318	-1.44323921203613	-3.25277471542358	0.267036825418472	0.325862526893616	-0.0582331120967865
0.791192650794983	-1.44360613822937	-3.25509333610535	0.267124503850937	0.325909823179245	-0.0579823963344097
0.79509824514389	-1.43906390666962	-3.25827741622925	0.267266243696213	0.325752675533295	-0.0577368102967739
0.789139211177826	-1.43820929527283	-3.25412487983704	0.267515808343887	0.325743347406387	-0.0575484521687031
0.786313652992249	-1.43612468242645	-3.25900650024414	0.267605245113373	0.325629442930222	-0.0576121732592583
0.782936453819275	-1.43497908115387	-3.25319027900696	0.267709374427795	0.32556164264679	-0.0578609928488731
0.777345836162567	-1.43667197227478	-3.25322222709656	0.267772525548935	0.325412482023239	-0.0580773055553436
0.778697609901428	-1.43927323818207	-3.25200796127319	0.267789423465729	0.325215548276901	-0.0581129230558872
0.775691628456116	-1.43925607204437	-3.23846983909607	0.267841875553131	0.325102597475052	-0.0578770712018013
0.781673729419708	-1.43889832496643	-3.24693775177002	0.267811626195908	0.324868053197861	-0.0575493015348911
0.783433020114899	-1.43260061740875	-3.24245882034302	0.267831444740295	0.324674487113953	-0.0570697821676731
0.785015344619751	-1.42900967597961	-3.24433565139771	0.267945557832718	0.324384778738022	-0.0568433403968811
0.787391245365143	-1.43052637577057	-3.23532009124756	0.26800525188446	0.324182868003845	-0.0567449256777763
0.783467173576355	-1.43164360523224	-3.24232840538025	0.2680284678936	0.324057936668396	-0.0568969547748566
0.785757958889008	-1.42878270149231	-3.23701024055481	0.267959654331207	0.323803573846817	-0.0568669326603413
0.783621251583099	-1.42829346656799	-3.24223756790161	0.267997294664383	0.323715031147003	-0.0569177120923996
0.779061138629913	-1.43059861660004	-3.24258255958557	0.267958104610443	0.323608756065369	-0.0567753277719021
0.78082549571991	-1.42585408687592	-3.23251390457153	0.267887443304062	0.323406904935837	-0.0566978417336941
0.782630205154419	-1.427081823349	-3.23794364929199	0.267821073532104	0.323350310325623	-0.0564569495618343
0.781443238258362	-1.4252518415451	-3.23846125602722	0.267841011285782	0.323198646306992	-0.0561380609869957
0.780919253826141	-1.42448842525482	-3.22586488723755	0.267865031957626	0.323147863149643	-0.0559607818722725
0.781723439693451	-1.42107701301575	-3.22932744026184	0.26796168088913	0.323105722665787	-0.0556910745799541
0.784594595432281	-1.42176842689514	-3.23126459121704	0.267935693264008	0.323053419589996	-0.0556902550160885
0.783026158809662	-1.42033326625824	-3.22559928894043	0.268011748790741	0.322965979576111	-0.0557108744978905
0.778249979019165	-1.4203497171402	-3.23820042610168	0.268131852149963	0.323007702827454	-0.0558396801352501
0.779864311218262	-1.42332124710083	-3.23301982879639	0.268161594867706	0.32304060459137	-0.0556409433484077
0.782024085521698	-1.4208482503891	-3.24821853637695	0.268285125494003	0.323035091161728	-0.0555037073791027
0.779162645339966	-1.42253422737122	-3.23584270477295	0.268430531024933	0.323060601949692	-0.0553194247186184
0.78090900182724	-1.42079746723175	-3.24207973480225	0.268554717302322	0.323060542345047	-0.0553870424628258
0.774524569511414	-1.42605555057526	-3.23247098922729	0.268511354923248	0.323172241449356	-0.0555922649800777
0.778656601905823	-1.42294275760651	-3.23139548301697	0.268610030412674	0.323233395814896	-0.0557814054191113
0.777240097522736	-1.42551255226135	-3.24174761772156	0.268625617027283	0.323354035615921	-0.0559061765670776
0.777125656604767	-1.42735195159912	-3.24034881591797	0.268689870834351	0.323313057422638	-0.0557904653251171
0.774932086467743	-1.42272627353668	-3.2440173625946	0.268778830766678	0.323403716087341	-0.0558986216783524
0.774899303913116	-1.42598533630371	-3.23723697662354	0.268830895423889	0.323509752750397	-0.0558056719601154
0.779620110988617	-1.42207169532776	-3.24738550186157	0.268845051527023	0.323438704013824	-0.0557518564164639
0.779744863510132	-1.42624008655548	-3.24455904960632	0.268920302391052	0.323401421308517	-0.055715773254633
0.780054807662964	-1.42454218864441	-3.24088740348816	0.269036680459976	0.323296964168549	-0.0557378493249416
0.778062224388123	-1.42732632160187	-3.24722957611084	0.269159108400345	0.323305428028107	-0.0558264143764973
0.780411958694458	-1.43177831172943	-3.24831414222717	0.269227713346481	0.323233246803284	-0.0559876412153244
0.782264292240143	-1.43300271034241	-3.23849654197693	0.269349932670593	0.323157042264938	-0.0562490560114384
0.779859602451324	-1.4308078289032	-3.23400139808655	0.269526898860931	0.323072254657745	-0.0564510002732277
0.780851304531097	-1.43222391605377	-3.24341225624084	0.269552141427994	0.322978436946869	-0.056597575545311
0.780761361122131	-1.4336234331131	-3.23400735855103	0.269547998905182	0.322882622480392	-0.0566139854490757
0.782757878303528	-1.43243622779846	-3.24352765083313	0.269453883171082	0.32270735502243	-0.0566992312669754
0.781295418739319	-1.4301563501358	-3.23303413391113	0.269431948661804	0.322646200656891	-0.0565104894340038
0.783181846141815	-1.43195044994354	-3.23485708236694	0.269331812858582	0.322419494390488	-0.056469589471817
0.789736330509186	-1.42751491069794	-3.23003959655762	0.269252777099609	0.32213369011879	-0.0562591813504696
0.791266798973084	-1.42963004112244	-3.23277282714844	0.269299775362015	0.322029143571854	-0.0561854913830757
0.789200305938721	-1.42950081825256	-3.22812843322754	0.269190490245819	0.321820229291916	-0.0561303831636906
0.794130980968475	-1.43096125125885	-3.23448920249939	0.26913794875145	0.321552485227585	-0.0563887357711792
0.792794466018677	-1.43261086940765	-3.22396087646484	0.269031316041946	0.321415841579437	-0.0566148720681667
0.794566810131073	-1.43451547622681	-3.22787046432495	0.268869042396545	0.321126043796539	-0.0567385703325272
0.793849170207977	-1.43438315391541	-3.2215735912323	0.268737256526947	0.320938557386398	-0.056734312325716
0.79755163192749	-1.42940759658813	-3.20759510993958	0.268686294555664	0.320674329996109	-0.0565618760883808
0.798232972621918	-1.42974126338959	-3.2156503200531	0.268551468849182	0.320493280887604	-0.0565649792551994
0.802329003810883	-1.42749845981598	-3.21706247329712	0.268482565879822	0.320211499929428	-0.0564258843660355
0.800835967063904	-1.4342200756073	-3.21367931365967	0.268243223428726	0.319989025592804	-0.0565308779478073
0.807244122028351	-1.43227064609528	-3.20533227920532	0.268211632966995	0.319849073886871	-0.0566021949052811
0.809872150421143	-1.43291103839874	-3.19501447677612	0.268089354038239	0.319643706083298	-0.056598138064146
0.813912630081177	-1.43159222602844	-3.20375823974609	0.267955034971237	0.319458454847336	-0.0567471534013748
0.814195454120636	-1.43218100070953	-3.19569945335388	0.26786407828331	0.319378048181534	-0.0566888228058815
0.816076695919037	-1.43028318881989	-3.20915603637695	0.267857998609543	0.319226294755936	-0.0569478422403336
0.820630550384521	-1.43603265285492	-3.20068788528442	0.267667979001999	0.319139778614044	-0.0571677163243294
0.820896744728088	-1.43276512622833	-3.19406867027283	0.2676060795784	0.319025814533234	-0.0573261566460133
0.822108566761017	-1.43438816070557	-3.1903932094574	0.267488837242126	0.319102257490158	-0.057396937161684
0.830748081207275	-1.43560254573822	-3.19301009178162	0.26741760969162	0.319054573774338	-0.0573994256556034
0.833121955394745	-1.43785548210144	-3.19512128829956	0.267308920621872	0.319103538990021	-0.0574634969234467
0.837283194065094	-1.43554151058197	-3.19022703170776	0.267307609319687	0.319115430116653	-0.0574092268943787
0.837448477745056	-1.43844318389893	-3.20279359817505	0.267217427492142	0.319227308034897	-0.0574806816875935
0.843065977096558	-1.44124722480774	-3.19839119911194	0.267205238342285	0.319214969873428	-0.0575376413762569
0.841133296489716	-1.44000566005707	-3.1877453327179	0.267189770936966	0.319358766078949	-0.0576134957373142
0.846908509731293	-1.44105422496796	-3.19551086425781	0.267155736684799	0.319503545761108	-0.0576593913137913
0.848523437976837	-1.44133615493774	-3.1928436756134	0.267210364341736	0.31958743929863	-0.0577118545770645
0.845458030700684	-1.43999040126801	-3.19356727600098	0.267150640487671	0.319656699895859	-0.0578428879380226
0.845811903476715	-1.43963491916656	-3.19888949394226	0.267243027687073	0.319844990968704	-0.0577766224741936
0.847225964069366	-1.44084906578064	-3.20322394371033	0.267210274934769	0.319926977157593	-0.0578573979437351
0.85003787279129	-1.44210505485535	-3.20143222808838	0.267146617174149	0.320020616054535	-0.0578359588980675
0.852901041507721	-1.4410537481308	-3.20029473304749	0.267094403505325	0.320139169692993	-0.0579600930213928
0.853753387928009	-1.44426214694977	-3.205730676651	0.267064690589905	0.320142805576324	-0.0579158067703247
0.856077909469604	-1.44184303283691	-3.1955087184906	0.267002671957016	0.320213824510574	-0.0579466335475445
0.856557011604309	-1.44500517845154	-3.20263314247131	0.266938149929047	0.320278286933899	-0.0580907352268696
0.856344819068909	-1.44673669338226	-3.1901683807373	0.266914695501328	0.320342540740967	-0.058268565684557
0.856348395347595	-1.44197452068329	-3.2065327167511	0.266857385635376	0.32044643163681	-0.0583406984806061
0.855430245399475	-1.44024038314819	-3.19516944885254	0.266867697238922	0.320403218269348	-0.0582924224436283
0.851187825202942	-1.44457876682281	-3.20327734947205	0.266807466745377	0.320548325777054	-0.0584455877542496
0.849613308906555	-1.44193089008331	-3.20412492752075	0.266728043556213	0.320536583662033	-0.0584714598953724
0.844951450824738	-1.44312429428101	-3.20777130126953	0.266680330038071	0.320538401603699	-0.0585808083415031
0.845570623874664	-1.44296860694885	-3.20079874992371	0.266646295785904	0.320580899715424	-0.0586708001792431
0.840386211872101	-1.44448304176331	-3.19676995277405	0.266533583402634	0.320576578378677	-0.0586844384670258
0.840271711349487	-1.44361126422882	-3.2018735408783	0.266466677188873	0.320629954338074	-0.0588737800717354
0.835440576076508	-1.4433422088623	-3.1884081363678	0.266389787197113	0.320667535066605	-0.0589913167059422
0.834808528423309	-1.43952870368958	-3.20865631103516	0.266446501016617	0.320677876472473	-0.0591869093477726
0.830026626586914	-1.44059407711029	-3.19845104217529	0.266353964805603	0.320705235004425	-0.0592032708227634
0.827911019325256	-1.44254612922668	-3.19978165626526	0.266273498535156	0.320670038461685	-0.0593406856060028
0.824622988700867	-1.44399678707123	-3.20072436332703	0.266293883323669	0.320663779973984	-0.0594514422118664
0.822090744972229	-1.44125771522522	-3.19031238555908	0.266232758760452	0.320690274238586	-0.0595436468720436
0.818879365921021	-1.44119298458099	-3.19598984718323	0.266192048788071	0.320568472146988	-0.0596811436116695
0.816316664218903	-1.43985319137573	-3.18734121322632	0.266126662492752	0.320643842220306	-0.0596739500761032
0.814800679683685	-1.4365508556366	-3.20044922828674	0.26613387465477	0.320583522319794	-0.0596764236688614
0.813626706600189	-1.43765532970428	-3.19143009185791	0.266013085842133	0.320566654205322	-0.0595878437161446
0.815041959285736	-1.43364334106445	-3.19830584526062	0.265968084335327	0.320494651794434	-0.0595602132380009
0.808179676532745	-1.43478763103485	-3.190190076828	0.265965193510056	0.320510357618332	-0.0594960562884808
0.807723164558411	-1.43080627918243	-3.19262099266052	0.26590222120285	0.320548295974731	-0.0593847148120403
0.805655837059021	-1.43167233467102	-3.19474029541016	0.265883803367615	0.320595890283585	-0.0592537149786949
0.809278190135956	-1.42656826972961	-3.18510675430298	0.265804827213287	0.320482850074768	-0.0586629994213581
0.81451153755188	-1.41939234733582	-3.1867139339447	0.265989661216736	0.320393621921539	-0.0575989224016666
0.814725518226624	-1.4108293056488	-3.18535590171814	0.266438990831375	0.320439904928207	-0.0566020421683788
0.811552703380585	-1.4124641418457	-3.19448947906494	0.26688814163208	0.320297747850418	-0.0564501620829105
0.801450848579407	-1.41539192199707	-3.18946409225464	0.267252862453461	0.320498377084732	-0.0569811426103115
0.7934650182724	-1.41383719444275	-3.19286465644836	0.267443418502808	0.320656985044479	-0.0579454116523266
0.78624427318573	-1.41694509983063	-3.19089579582214	0.267468988895416	0.320963352918625	-0.0585729666054249
0.779202520847321	-1.41440629959106	-3.19909477233887	0.267425328493118	0.321126937866211	-0.0583829842507839
0.778354167938232	-1.40688335895538	-3.20320534706116	0.26729291677475	0.321299731731415	-0.0577577352523804
0.779579102993011	-1.3986142873764	-3.19801878929138	0.267156213521957	0.321328729391098	-0.0570011325180531
0.776984930038452	-1.39106142520905	-3.19837260246277	0.266919940710068	0.321500927209854	-0.0565384887158871
0.780227780342102	-1.38582575321198	-3.19587326049805	0.266639649868011	0.321360945701599	-0.056144081056118
0.777710556983948	-1.38269150257111	-3.1958794593811	0.266353040933609	0.321344673633575	-0.056156512349844
0.782958507537842	-1.3868123292923	-3.19288372993469	0.266036033630371	0.321224570274353	-0.0561849027872086
0.784171938896179	-1.38664400577545	-3.18773603439331	0.265777438879013	0.321070641279221	-0.0563143976032734
0.782408475875854	-1.38930249214172	-3.18977165222168	0.265626817941666	0.320977360010147	-0.0563773885369301
0.782858610153198	-1.38772130012512	-3.18844151496887	0.265530049800873	0.320795118808746	-0.0563524439930916
0.787026941776276	-1.38728642463684	-3.18083643913269	0.265399694442749	0.320784091949463	-0.0562948659062386
0.782845735549927	-1.38229858875275	-3.18178272247314	0.265521615743637	0.32066348195076	-0.0562429800629616
0.780780971050262	-1.37875020503998	-3.17963886260986	0.265445828437805	0.320693254470825	-0.0564388781785965
0.778650343418121	-1.37882125377655	-3.1831419467926	0.26539558172226	0.320843696594238	-0.0565832369029522
0.773339092731476	-1.37352609634399	-3.18377161026001	0.265340358018875	0.320979803800583	-0.0566166155040264
0.767421662807465	-1.37385630607605	-3.18043303489685	0.265364974737167	0.321228355169296	-0.0564308278262615
0.769542574882507	-1.36775839328766	-3.19021058082581	0.265305697917938	0.32135945558548	-0.0563308000564575
0.765281736850739	-1.36711096763611	-3.18833470344543	0.265258938074112	0.321588575839996	-0.0561321415007114
0.764669418334961	-1.36583256721497	-3.17784404754639	0.265090763568878	0.321810811758041	-0.0560930781066418
0.762613832950592	-1.36196792125702	-3.1907651424408	0.26490193605423	0.322041302919388	-0.0559498146176338
0.765235900878906	-1.35730350017548	-3.19218230247498	0.264771610498428	0.322250574827194	-0.0555700734257698
0.765626847743988	-1.35332202911377	-3.19176864624023	0.264565140008926	0.322509348392487	-0.0551874712109566
0.770870089530945	-1.35032451152802	-3.18643426895142	0.264392018318176	0.322634398937225	-0.0547245889902115
0.772331893444061	-1.34757781028748	-3.19459533691406	0.264195919036865	0.322842240333557	-0.0545179024338722
0.776493966579437	-1.34691071510315	-3.19486498832703	0.263957142829895	0.32307904958725	-0.0541935712099075
0.781426846981049	-1.34457981586456	-3.19924521446228	0.263809233903885	0.323260635137558	-0.0539726950228214
0.778260290622711	-1.34429144859314	-3.19597578048706	0.263659656047821	0.323470801115036	-0.0537487752735615
0.784902453422546	-1.34337341785431	-3.1935830116272	0.263439208269119	0.323688536882401	-0.0534715950489044
0.785355448722839	-1.34314429759979	-3.1952166557312	0.263349562883377	0.323961019515991	-0.0535024516284466
0.786156296730042	-1.34229230880737	-3.19443440437317	0.263260692358017	0.324209958314896	-0.0534680262207985
0.784194827079773	-1.34254240989685	-3.19082236289978	0.263180196285248	0.32457372546196	-0.0536201894283295
0.785683453083038	-1.34229803085327	-3.19730162620544	0.263101637363434	0.324873328208923	-0.05374551191926
0.780603528022766	-1.34124374389648	-3.20635056495667	0.262991577386856	0.325169622898102	-0.0537851192057133
0.779158890247345	-1.34523034095764	-3.20095348358154	0.262896448373795	0.325533866882324	-0.0539392828941345
0.779943883419037	-1.34549427032471	-3.20436024665833	0.262903034687042	0.325739204883575	-0.0542863868176937
0.769997894763947	-1.34789109230042	-3.21115064620972	0.262731492519379	0.326116293668747	-0.0545576326549053
0.767492413520813	-1.34588801860809	-3.20454072952271	0.26255989074707	0.326305061578751	-0.0548911057412624
0.768155932426453	-1.34986698627472	-3.20384216308594	0.262328863143921	0.326594710350037	-0.0552657209336758
0.766469657421112	-1.34811866283417	-3.2059645652771	0.26217582821846	0.326740741729736	-0.0553725361824036
0.762128710746765	-1.34688055515289	-3.20808100700378	0.261947870254517	0.326971411705017	-0.0554026626050472
0.758533000946045	-1.34889149665833	-3.20432806015015	0.261799097061157	0.327169448137283	-0.0555100478231907
0.75816684961319	-1.35082674026489	-3.21265840530396	0.261576771736145	0.327231913805008	-0.055692445486784
0.757194876670837	-1.34992432594299	-3.20400977134705	0.261281430721283	0.327333003282547	-0.0558350197970867
0.757531464099884	-1.35332310199738	-3.20866060256958	0.261225640773773	0.327463120222092	-0.0562335997819901
0.754218757152557	-1.35570406913757	-3.20683646202087	0.26120463013649	0.327598184347153	-0.0565889552235603
0.745364010334015	-1.35864698886871	-3.21028280258179	0.261024504899979	0.327666640281677	-0.0570497959852219
0.746327340602875	-1.3611227273941	-3.21066761016846	0.260768324136734	0.32778400182724	-0.0575740300118923
0.741885900497437	-1.35982489585876	-3.2029333114624	0.260613918304443	0.327910274267197	-0.0577025525271893
0.740413367748261	-1.3606938123703	-3.2098650932312	0.260325491428375	0.328050523996353	-0.0576756969094276
0.736088454723358	-1.35834836959839	-3.20317840576172	0.260169863700867	0.328070312738419	-0.0575865544378757
0.738241970539093	-1.35594081878662	-3.20447826385498	0.259959429502487	0.328125715255737	-0.0575239472091198
0.736834287643433	-1.35589230060577	-3.20082426071167	0.259813278913498	0.328260123729706	-0.0574746988713741
0.739587247371674	-1.3559695482254	-3.21228837966919	0.259603589773178	0.328191131353378	-0.057678934186697
0.736480712890625	-1.36235797405243	-3.20969200134277	0.259435951709747	0.3281529545784	-0.0577178187668324
0.738294303417206	-1.36104559898376	-3.20510220527649	0.259294956922531	0.328140139579773	-0.0578686073422432
0.738725006580353	-1.36328506469727	-3.20943856239319	0.259196519851685	0.328113585710526	-0.058004017919302
0.738117456436157	-1.36753630638123	-3.20043516159058	0.25919434428215	0.328120738267899	-0.0580584704875946
0.739741206169128	-1.36676132678986	-3.20003056526184	0.259143352508545	0.328053414821625	-0.0580732077360153
0.737220883369446	-1.36988961696625	-3.1950581073761	0.259027600288391	0.328000277280808	-0.0580064356327057
0.744197905063629	-1.36634922027588	-3.20273971557617	0.259052395820618	0.328055620193481	-0.0580240562558174
0.739817202091217	-1.36547267436981	-3.19358801841736	0.259079545736313	0.32811164855957	-0.0580885410308838
0.740933835506439	-1.36665844917297	-3.20716643333435	0.259110599756241	0.328144371509552	-0.0583254136145115
0.737347960472107	-1.36838805675507	-3.20841121673584	0.259135544300079	0.328231513500214	-0.0583549626171589
0.738207757472992	-1.36873495578766	-3.20303297042847	0.259074777364731	0.328271120786667	-0.0583743304014206
0.740852236747742	-1.3667117357254	-3.20670318603516	0.259102582931519	0.328357070684433	-0.0583356320858002
0.741626381874084	-1.36926162242889	-3.19430303573608	0.259074211120605	0.328286975622177	-0.0582100003957748
0.74696409702301	-1.36921632289886	-3.20269250869751	0.25907501578331	0.328324943780899	-0.0581911988556385
0.74623054265976	-1.36982393264771	-3.19861435890198	0.25919508934021	0.328250676393509	-0.0581043995916843
0.74903005361557	-1.36909127235413	-3.20360708236694	0.259230673313141	0.328208714723587	-0.0582604706287384
0.750741481781006	-1.37376570701599	-3.19805216789246	0.25925001502037	0.328174620866776	-0.0582941621541977
0.756193101406097	-1.37397563457489	-3.21138620376587	0.259383350610733	0.328168660402298	-0.0583713017404079
0.755811095237732	-1.37790048122406	-3.20527768135071	0.259517699480057	0.32811227440834	-0.0584066174924374
0.758804798126221	-1.3791823387146	-3.20192503929138	0.259546339511871	0.328038245439529	-0.0584173463284969
0.765054285526276	-1.38104832172394	-3.19825387001038	0.259599328041077	0.328093439340591	-0.0584912337362766
0.762715697288513	-1.37897837162018	-3.19220519065857	0.259784936904907	0.32815232872963	-0.0584925413131714
0.764495670795441	-1.37769496440887	-3.20648908615112	0.259867370128632	0.328155636787415	-0.0585295297205448
0.765383362770081	-1.38088965415955	-3.20211434364319	0.260091960430145	0.328114658594131	-0.058327067643404
0.766885697841644	-1.38178145885468	-3.20277190208435	0.260147243738174	0.328157126903534	-0.0583039298653603
0.771286427974701	-1.38245236873627	-3.20408344268799	0.260224193334579	0.32817804813385	-0.0582368783652782
0.771075069904327	-1.38609743118286	-3.19609785079956	0.260365635156631	0.328282445669174	-0.0581536553800106
0.777466177940369	-1.38427686691284	-3.20724177360535	0.260509669780731	0.32833144068718	-0.0581514909863472
0.775224149227142	-1.38748562335968	-3.21143960952759	0.260685622692108	0.328395336866379	-0.0580454282462597
0.776951014995575	-1.3851546049118	-3.21301007270813	0.26079848408699	0.328413426876068	-0.0579775162041187
0.779391407966614	-1.38987565040588	-3.21062874794006	0.260866075754166	0.328437685966492	-0.0579513162374496
0.782452464103699	-1.38965058326721	-3.20198535919189	0.260963350534439	0.328431248664856	-0.0579490996897221
0.785015046596527	-1.39206397533417	-3.21007943153381	0.261090457439423	0.328618854284287	-0.0580376796424389
0.78386127948761	-1.39209973812103	-3.20886301994324	0.261203408241272	0.328648686408997	-0.0580300837755203
0.787870943546295	-1.39565849304199	-3.21244812011719	0.261210858821869	0.328762084245682	-0.0581773035228252
0.786269664764404	-1.39326763153076	-3.21120190620422	0.261285424232483	0.328811675310135	-0.058148205280304
0.785919725894928	-1.39572501182556	-3.22121119499207	0.261394858360291	0.328808844089508	-0.0580728203058243
0.788008153438568	-1.39901518821716	-3.21237993240356	0.261421084403992	0.328888297080994	-0.058042585849762
0.792406618595123	-1.39933443069458	-3.20907306671143	0.261478453874588	0.328857839107513	-0.0580475516617298
0.790751993656158	-1.40254771709442	-3.21760845184326	0.261491179466248	0.328963667154312	-0.0580993294715881
0.793702065944672	-1.40326309204102	-3.21214413642883	0.261558085680008	0.329062610864639	-0.0581243559718132
0.794961452484131	-1.4068443775177	-3.21311664581299	0.26148721575737	0.329151183366776	-0.0583159998059273
0.797148942947388	-1.40776216983795	-3.21154546737671	0.261624276638031	0.329174816608429	-0.0583260431885719
0.796200156211853	-1.40998029708862	-3.22338008880615	0.261547863483429	0.329299241304398	-0.0583205409348011
0.798813223838806	-1.41177880764008	-3.21661853790283	0.261592388153076	0.329312801361084	-0.058185838162899
0.800478339195251	-1.41085886955261	-3.22282695770264	0.261645704507828	0.329483240842819	-0.0579752735793591
0.801366329193115	-1.41039204597473	-3.21976637840271	0.261740475893021	0.329581409692764	-0.057684414088726
0.805490612983704	-1.41302931308746	-3.22899293899536	0.261817067861557	0.329597741365433	-0.0574774369597435
0.804598867893219	-1.41437315940857	-3.22411274909973	0.261967867612839	0.329717367887497	-0.0574529320001602
0.804694950580597	-1.41815733909607	-3.22693920135498	0.262134045362473	0.329865992069244	-0.0576192364096642
0.803323030471802	-1.42001569271088	-3.22697806358337	0.262148857116699	0.330048114061356	-0.0578781254589558
0.804593324661255	-1.4236102104187	-3.2169246673584	0.26222750544548	0.330244898796082	-0.0578914023935795
0.806606709957123	-1.42139685153961	-3.22650194168091	0.262140274047852	0.330393016338348	-0.057879850268364
0.809036195278168	-1.41865873336792	-3.22839522361755	0.262218683958054	0.330578833818436	-0.0575904920697212
0.810752332210541	-1.41876494884491	-3.23513126373291	0.262227565050125	0.330683201551437	-0.0573237091302872
0.809576213359833	-1.41872537136078	-3.23151063919067	0.262164205312729	0.330899119377136	-0.0570825934410095
0.812195658683777	-1.41939079761505	-3.23683500289917	0.262141048908234	0.330930441617966	-0.0570643842220306
0.811901092529297	-1.42274272441864	-3.23257756233215	0.262061089277267	0.33105605840683	-0.0570352785289288
0.815010726451874	-1.42168319225311	-3.22745323181152	0.261842757463455	0.33110573887825	-0.0569788366556168
0.816271841526031	-1.42163026332855	-3.23765993118286	0.261771261692047	0.331262469291687	-0.0569868050515652
0.81749963760376	-1.42356467247009	-3.22931313514709	0.261724442243576	0.331240981817245	-0.0568565018475056
0.821377158164978	-1.42590737342834	-3.23578429222107	0.261685013771057	0.331260561943054	-0.0569191873073578
0.817071259021759	-1.42860794067383	-3.22213745117188	0.261668801307678	0.331311523914337	-0.056888610124588
0.819853663444519	-1.42931568622589	-3.23063826560974	0.261658221483231	0.331386864185333	-0.057181790471077
0.818514823913574	-1.43309938907623	-3.23134708404541	0.261742472648621	0.331493973731995	-0.0574312061071396
0.813949584960938	-1.43479681015015	-3.24354767799377	0.261763870716095	0.331564515829086	-0.0576765313744545
0.810471653938293	-1.4349250793457	-3.23122501373291	0.261865675449371	0.331695646047592	-0.0579054243862629
0.806582689285278	-1.43857800960541	-3.24118542671204	0.261921733617783	0.331705927848816	-0.0582279041409492
0.808051586151123	-1.43877744674683	-3.23533940315247	0.261967867612839	0.331743448972702	-0.0583034008741379
0.800533056259155	-1.44217932224274	-3.23520493507385	0.262170851230621	0.331870138645172	-0.0583767592906952
0.802174031734467	-1.44274604320526	-3.23609447479248	0.262205719947815	0.331851869821548	-0.058537669479847
0.799609661102295	-1.43845343589783	-3.23294544219971	0.262314945459366	0.331979393959045	-0.0584978833794594
0.801719009876251	-1.43749296665192	-3.23346710205078	0.262337148189545	0.332004636526108	-0.058524314314127
0.80138111114502	-1.43714988231659	-3.23226118087769	0.262435227632523	0.331963628530502	-0.0583402961492538
0.80221039056778	-1.43649649620056	-3.24177408218384	0.262436002492905	0.331997632980347	-0.058235764503479
0.801095306873322	-1.43792247772217	-3.2403736114502	0.262524873018265	0.332035958766937	-0.0579494424164295
0.805780529975891	-1.43804836273193	-3.24001383781433	0.262468963861465	0.331915616989136	-0.0578032322227955
0.805775821208954	-1.43559062480927	-3.23739576339722	0.26245105266571	0.331835091114044	-0.0575587451457977
0.808317840099335	-1.43771255016327	-3.2348096370697	0.262501209974289	0.331774055957794	-0.0573314316570759
0.81046736240387	-1.43655347824097	-3.2389395236969	0.262568831443787	0.331791520118713	-0.0571289286017418
0.815755844116211	-1.43643033504486	-3.23813819885254	0.262732416391373	0.331721544265747	-0.0566496290266514
0.81895238161087	-1.43579578399658	-3.24025917053223	0.262931913137436	0.331600844860077	-0.0564362443983555
0.817311465740204	-1.43867862224579	-3.23710250854492	0.263165086507797	0.33150589466095	-0.0563622005283833
0.818924069404602	-1.43915688991547	-3.23767709732056	0.263217478990555	0.331344753503799	-0.0564091354608536
0.814140975475311	-1.44127178192139	-3.23708987236023	0.263406872749329	0.331288993358612	-0.0563962161540985
0.809871733188629	-1.43982446193695	-3.23211050033569	0.263511836528778	0.331147789955139	-0.0564550422132015
0.805297791957855	-1.44124817848206	-3.23254466056824	0.26358750462532	0.331114768981934	-0.0566441975533962
0.800136089324951	-1.44143784046173	-3.22974896430969	0.263699799776077	0.330861121416092	-0.0567485727369785
0.796799004077911	-1.43999779224396	-3.23304724693298	0.263477444648743	0.330815643072128	-0.0568118430674076
0.794570207595825	-1.43423271179199	-3.23022127151489	0.263282358646393	0.330561190843582	-0.0564761832356453
0.799769222736359	-1.42851161956787	-3.2296838760376	0.263070464134216	0.330285400152206	-0.0558432340621948
0.797510027885437	-1.42601871490479	-3.22613525390625	0.262978404760361	0.329999595880508	-0.0552430748939514
0.79139518737793	-1.42498910427094	-3.23054075241089	0.262927800416946	0.329547524452209	-0.0550244525074959
0.792007446289063	-1.4315447807312	-3.21410775184631	0.262700796127319	0.329157173633575	-0.0552413798868656
0.787641882896423	-1.43241369724274	-3.20414042472839	0.262301027774811	0.328755378723145	-0.0557588711380959
0.790153503417969	-1.42292582988739	-3.19872307777405	0.261916011571884	0.328299522399902	-0.0557413883507252
0.785499453544617	-1.41190207004547	-3.20097351074219	0.262225896120071	0.327838033437729	-0.055274210870266
0.779962122440338	-1.41800963878632	-3.19809484481812	0.262427031993866	0.327370911836624	-0.0553096160292625
0.772803783416748	-1.42200815677643	-3.18848013877869	0.262689203023911	0.326958775520325	-0.0557265169918537
0.768044769763947	-1.4245377779007	-3.18915176391602	0.262794137001038	0.326756775379181	-0.056761059910059
0.760889649391174	-1.43137979507446	-3.18616104125977	0.262906968593597	0.326659888029099	-0.0577011033892632
0.753874540328979	-1.43787264823914	-3.18633818626404	0.262747764587402	0.326424658298492	-0.0582575127482414
0.756230115890503	-1.4349377155304	-3.183180809021	0.262741208076477	0.326230734586716	-0.058037918061018
0.756106913089752	-1.43263149261475	-3.19039177894592	0.262828499078751	0.326097249984741	-0.0575344488024712
0.758267343044281	-1.42646396160126	-3.17820501327515	0.262839585542679	0.325871229171753	-0.0568791143596172
0.756275713443756	-1.42331540584564	-3.18114399909973	0.262869030237198	0.325818926095963	-0.0566124059259892
0.755226314067841	-1.42166578769684	-3.18219017982483	0.262758582830429	0.325684279203415	-0.0564684979617596
0.759302616119385	-1.42659676074982	-3.18418502807617	0.262656986713409	0.325525462627411	-0.0565940625965595
0.758494257926941	-1.42911458015442	-3.18174862861633	0.262524783611298	0.3254574239254	-0.0566535778343678
0.762260496616364	-1.43038070201874	-3.17798852920532	0.262331545352936	0.32527220249176	-0.0566378906369209
0.763136088848114	-1.42914235591888	-3.17950105667114	0.262004971504211	0.325222045183182	-0.0563267096877098
0.771572887897491	-1.4312869310379	-3.17547202110291	0.261703312397003	0.325098663568497	-0.0554567538201809
0.784617602825165	-1.42760300636292	-3.18433856964111	0.261635065078735	0.324906289577484	-0.0543314069509506
0.793542683124542	-1.43235611915588	-3.1632239818573	0.261121422052383	0.324553996324539	-0.0531184151768684
0.797770798206329	-1.4168576002121	-3.1665256023407	0.261114090681076	0.324437856674194	-0.0525745265185833
0.794462323188782	-1.40948617458344	-3.15522933006287	0.261137515306473	0.32423260807991	-0.0523248203098774
0.789544522762299	-1.40189588069916	-3.17126441001892	0.261980056762695	0.324104338884354	-0.0525199808180332
0.778060436248779	-1.41715025901794	-3.16619849205017	0.262336283922195	0.324061810970306	-0.0528371259570122
0.767697691917419	-1.41855823993683	-3.1672785282135	0.262856066226959	0.324219197034836	-0.0538409724831581
0.763806223869324	-1.43161344528198	-3.17832183837891	0.26324924826622	0.324561029672623	-0.0549758300185204
0.750839710235596	-1.44356000423431	-3.17317605018616	0.263386130332947	0.324814975261688	-0.0559032186865807
0.748302280902863	-1.44793283939362	-3.17252445220947	0.263256341218948	0.325176149606705	-0.0564674697816372
0.747111320495605	-1.44989562034607	-3.17942690849304	0.262804210186005	0.325534164905548	-0.0560629852116108
0.757359325885773	-1.43783104419708	-3.19317531585693	0.262297779321671	0.325744777917862	-0.0550078265368938
0.768455684185028	-1.43462383747101	-3.18155837059021	0.261514633893967	0.325828701257706	-0.0534617714583874
0.785132646560669	-1.43313872814178	-3.18805599212646	0.260777443647385	0.325653195381165	-0.0522641465067863
0.79470020532608	-1.40986037254333	-3.18549513816834	0.260709404945374	0.32551121711731	-0.0508383810520172
0.813202381134033	-1.42148780822754	-3.20023012161255	0.260914027690887	0.325307279825211	-0.0494112633168697
0.8121457695961	-1.42979860305786	-3.17828416824341	0.26078125834465	0.324695348739624	-0.0499546006321907
0.810598134994507	-1.42207229137421	-3.16889381408691	0.261273741722107	0.324479192495346	-0.0508773364126682
0.814749717712402	-1.45314955711365	-3.18317174911499	0.261740148067474	0.32454577088356	-0.0521079674363136
0.802035093307495	-1.46152079105377	-3.16944694519043	0.261812210083008	0.324530035257339	-0.053143247961998
0.794259190559387	-1.46076738834381	-3.17878198623657	0.262007504701614	0.324728071689606	-0.05407440289855
0.790070533752441	-1.46326684951782	-3.17209053039551	0.262200117111206	0.324791580438614	-0.0539860464632511
0.784570157527924	-1.44446063041687	-3.19199371337891	0.262968271970749	0.324986964464188	-0.053628820925951
0.771197080612183	-1.45989036560059	-3.19533133506775	0.263335675001144	0.325289726257324	-0.0537182576954365
0.758850812911987	-1.45829343795776	-3.19710922241211	0.263305157423019	0.325503319501877	-0.0542779453098774
0.755235314369202	-1.44409883022308	-3.19937372207642	0.263254672288895	0.325935304164886	-0.0544865839183331
0.7623011469841	-1.45366609096527	-3.19677257537842	0.26330578327179	0.325995296239853	-0.0539770908653736
0.76114159822464	-1.4412556886673	-3.20730972290039	0.26416078209877	0.32612356543541	-0.0529500171542168
0.764425456523895	-1.45779883861542	-3.19982194900513	0.264673352241516	0.3260617852211	-0.0524447672069073
0.76835024356842	-1.46413576602936	-3.21364879608154	0.265381395816803	0.326210498809814	-0.0531580671668053
0.76902574300766	-1.47244822978973	-3.20364928245544	0.265564411878586	0.326567709445953	-0.0540913641452789
0.774091005325317	-1.47999632358551	-3.21717023849487	0.265538811683655	0.326741307973862	-0.0549005717039108
0.776822328567505	-1.48654186725616	-3.21216988563538	0.265473932027817	0.327018141746521	-0.054643377661705
0.780137062072754	-1.47546851634979	-3.21709132194519	0.265437543392181	0.327118009328842	-0.0532949417829514
0.788715958595276	-1.46376001834869	-3.22331380844116	0.265507698059082	0.327235251665115	-0.0516535229980946
0.790927588939667	-1.44796943664551	-3.21920228004456	0.265728861093521	0.327305614948273	-0.0503764450550079
0.791279911994934	-1.44264006614685	-3.22335624694824	0.265970081090927	0.327271282672882	-0.0496863424777985
0.788676977157593	-1.45036268234253	-3.22174859046936	0.26627042889595	0.32750877737999	-0.0499049462378025
0.783703565597534	-1.44134497642517	-3.22536134719849	0.266529500484467	0.327522486448288	-0.050321489572525
0.785224854946136	-1.45208251476288	-3.23104357719421	0.266820847988129	0.327603459358215	-0.0507038421928883
0.783760249614716	-1.45192492008209	-3.23180294036865	0.267218261957169	0.327529072761536	-0.0508692488074303
0.784936606884003	-1.45651578903198	-3.23006081581116	0.267711848020554	0.327673882246017	-0.0505799986422062
0.781462788581848	-1.45612227916718	-3.23184680938721	0.268388628959656	0.327665120363235	-0.0507182404398918
0.776784598827362	-1.4574373960495	-3.23890495300293	0.268887460231781	0.327854871749878	-0.0513251274824142
0.7715904712677	-1.46297740936279	-3.23634481430054	0.269220918416977	0.327924221754074	-0.0519300438463688
0.763863503932953	-1.4655247926712	-3.24098920822144	0.269551813602448	0.328273594379425	-0.0525085590779781
0.757275581359863	-1.46747064590454	-3.23865699768066	0.269730269908905	0.328490912914276	-0.0527056194841862
0.761691510677338	-1.46563637256622	-3.24392533302307	0.269855797290802	0.32848048210144	-0.0524800196290016
0.763455808162689	-1.46402323246002	-3.24458503723145	0.270079791545868	0.328595042228699	-0.0519731640815735
0.765689671039581	-1.46510088443756	-3.24774312973022	0.270141124725342	0.328671962022781	-0.0517208985984325
0.770485818386078	-1.46089172363281	-3.25144815444946	0.270231336355209	0.328626722097397	-0.0514235347509384
0.771530568599701	-1.46388399600983	-3.25152897834778	0.270206093788147	0.328589200973511	-0.0513603426516056
0.774083197116852	-1.46443819999695	-3.2470862865448	0.270206689834595	0.328491866588593	-0.0511946268379688
0.776948630809784	-1.46040284633636	-3.25589060783386	0.270199328660965	0.328407347202301	-0.0509549118578434
0.781336307525635	-1.458664894104	-3.24365377426147	0.270109981298447	0.328367650508881	-0.0503913946449757
0.784075200557709	-1.45602691173553	-3.25043177604675	0.270129978656769	0.328174918889999	-0.0500577092170715
0.78128856420517	-1.45600855350494	-3.23928594589233	0.270164519548416	0.32811564207077	-0.0496973656117916
0.7791827917099	-1.45497620105743	-3.25219011306763	0.270148158073425	0.327919125556946	-0.0497433729469776
0.781359851360321	-1.45226359367371	-3.24722814559937	0.2701555788517	0.327884495258331	-0.0498085059225559
0.775242388248444	-1.45544457435608	-3.24354338645935	0.270077049732208	0.327771455049515	-0.049919955432415
0.775721371173859	-1.45517456531525	-3.24445223808289	0.270088315010071	0.327651739120483	-0.0499285124242306
0.772457420825958	-1.45061433315277	-3.23063087463379	0.270102769136429	0.327568620443344	-0.0499472543597221
0.770856618881226	-1.44716322422028	-3.2431800365448	0.270104169845581	0.327518165111542	-0.0500193536281586
0.7683025598526	-1.45341920852661	-3.23980379104614	0.270012050867081	0.327394306659698	-0.0498777255415916
0.767119824886322	-1.45152842998505	-3.24056100845337	0.269910782575607	0.327198296785355	-0.0499967634677887
0.760024011135101	-1.45198011398315	-3.23453140258789	0.269902318716049	0.327156245708466	-0.0500502586364746
0.758194386959076	-1.45360922813416	-3.23895764350891	0.269830882549286	0.326927334070206	-0.050226055085659
0.761766016483307	-1.45056223869324	-3.2363646030426	0.269785314798355	0.326788544654846	-0.0503054261207581
0.759106814861298	-1.45372641086578	-3.23704504966736	0.269625633955002	0.326663494110107	-0.050499901175499
0.760545790195465	-1.45470821857452	-3.22854065895081	0.269499272108078	0.326481878757477	-0.0504302531480789
0.756107032299042	-1.45524275302887	-3.23673129081726	0.269556671380997	0.326412886381149	-0.0504860617220402
0.757350206375122	-1.46041667461395	-3.22806453704834	0.269348740577698	0.326212465763092	-0.0505720973014832
0.757251679897308	-1.45550346374512	-3.21606040000916	0.269277781248093	0.326108336448669	-0.0506900101900101
0.755599737167358	-1.45828986167908	-3.22743701934814	0.269183933734894	0.326031237840652	-0.0508290380239487
0.749918460845947	-1.45535886287689	-3.22352457046509	0.269221663475037	0.325969904661179	-0.0507673323154449
0.750159561634064	-1.46021246910095	-3.2278733253479	0.269014328718185	0.325866907835007	-0.0510158538818359
0.753743946552277	-1.46072423458099	-3.21832656860352	0.269044280052185	0.325735658407211	-0.0510083995759487
0.750423848628998	-1.46167647838593	-3.22200441360474	0.268957197666168	0.325756311416626	-0.0511539466679096
0.750809192657471	-1.46142327785492	-3.22400164604187	0.268895298242569	0.325582474470139	-0.0512200556695461
0.74929004907608	-1.46539616584778	-3.22396421432495	0.268910259008408	0.325500249862671	-0.0514117814600468
0.749751806259155	-1.46817898750305	-3.21606469154358	0.268836110830307	0.325499087572098	-0.0515092685818672
0.750597834587097	-1.46664297580719	-3.21167278289795	0.268804460763931	0.325436532497406	-0.051571536809206
0.748711168766022	-1.46792137622833	-3.21399712562561	0.268816500902176	0.325453817844391	-0.0515810176730156
0.753337502479553	-1.46853256225586	-3.21753191947937	0.268741607666016	0.325432419776917	-0.0515057444572449
0.756184875965118	-1.47079372406006	-3.22023224830627	0.268725007772446	0.325467735528946	-0.0514581725001335
0.75270289182663	-1.46719300746918	-3.21418738365173	0.268725275993347	0.325459092855453	-0.0514006614685059
0.754807472229004	-1.47200798988342	-3.21776294708252	0.268734335899353	0.325505822896957	-0.0513961836695671
0.75525027513504	-1.47320973873138	-3.21295428276062	0.268706381320953	0.325516700744629	-0.0513484813272953
0.756434738636017	-1.47167587280273	-3.21982145309448	0.268680185079575	0.325585633516312	-0.0513595379889011
0.7586789727211	-1.46975994110107	-3.22066521644592	0.268835633993149	0.325762689113617	-0.0512168630957603
0.7563236951828	-1.4729665517807	-3.22713661193848	0.268798530101776	0.325723886489868	-0.0511792898178101
0.75814414024353	-1.47073817253113	-3.21730160713196	0.26884537935257	0.325886905193329	-0.0511234998703003
0.756407916545868	-1.47370779514313	-3.22891569137573	0.268869310617447	0.326010584831238	-0.0510645322501659
0.757825374603271	-1.47182726860046	-3.21926069259644	0.268915086984634	0.326117187738419	-0.0509847849607468
0.761961340904236	-1.47153210639954	-3.22720670700073	0.268928706645966	0.326311051845551	-0.050977922976017
0.763402104377747	-1.47273755073547	-3.22325873374939	0.269003748893738	0.32641214132309	-0.0508657284080982
0.759960651397705	-1.47210288047791	-3.22981071472168	0.2690689265728	0.326591461896896	-0.0508102960884571
0.760074198246002	-1.47247123718262	-3.22670459747314	0.26913321018219	0.326771676540375	-0.0507084466516972
0.761742055416107	-1.47494447231293	-3.23052477836609	0.269176185131073	0.326891750097275	-0.0506891533732414
0.763756334781647	-1.47035849094391	-3.23030614852905	0.269233226776123	0.327060043811798	-0.0505836084485054
0.761340260505676	-1.47096633911133	-3.24373722076416	0.269337505102158	0.327182233333588	-0.0505264401435852
0.758616983890533	-1.47283565998077	-3.23316073417664	0.269324600696564	0.327403664588928	-0.0503799170255661
0.764207124710083	-1.46941089630127	-3.24052405357361	0.269347459077835	0.327386498451233	-0.0503222271800041
0.762230932712555	-1.46969676017761	-3.23792290687561	0.269435256719589	0.327564120292664	-0.0501170083880425
0.764811038970947	-1.46814751625061	-3.23436188697815	0.26936662197113	0.32760688662529	-0.0500099286437035
0.762256324291229	-1.46826076507568	-3.23711562156677	0.269360810518265	0.327766746282578	-0.0498733893036842
0.764274954795837	-1.46632814407349	-3.23425579071045	0.269336849451065	0.327842533588409	-0.0497886091470718
0.762673258781433	-1.46317362785339	-3.23937559127808	0.269311904907227	0.3278948366642	-0.0497742295265198
0.761665642261505	-1.46207141876221	-3.23983359336853	0.269309550523758	0.327981382608414	-0.0496381223201752
0.761244714260101	-1.45876884460449	-3.24216032028198	0.269308805465698	0.327975362539291	-0.0497463308274746
0.758529126644135	-1.4614531993866	-3.244633436203	0.269225567579269	0.32804536819458	-0.0496345572173595
0.755233705043793	-1.46071290969849	-3.24316191673279	0.269139289855957	0.327998667955399	-0.0497346706688404
0.753818154335022	-1.4604823589325	-3.24257397651672	0.2689548432827	0.328030496835709	-0.0497503355145454
0.755323052406311	-1.45731735229492	-3.23126816749573	0.268884211778641	0.327986270189285	-0.0495862141251564
0.754312336444855	-1.45591640472412	-3.23617553710938	0.268679141998291	0.328008979558945	-0.0495414957404137
0.755300164222717	-1.45176386833191	-3.23792624473572	0.268627345561981	0.32788822054863	-0.0493503361940384
0.75098842382431	-1.44668078422546	-3.23706221580505	0.268450140953064	0.327898442745209	-0.0492714568972588
0.743806600570679	-1.44807493686676	-3.23362708091736	0.268284827470779	0.327933758497238	-0.0491383522748947
0.7458256483078	-1.44621336460114	-3.23435688018799	0.26804792881012	0.32782244682312	-0.0491365231573582
0.746738195419312	-1.44156408309937	-3.22604513168335	0.267906218767166	0.327779710292816	-0.0490062460303307
0.740445077419281	-1.44302248954773	-3.22656512260437	0.267599195241928	0.327769249677658	-0.0490383133292198
0.740787148475647	-1.4388884305954	-3.2205171585083	0.267412155866623	0.327627837657928	-0.0490376837551594
0.739176988601685	-1.44055116176605	-3.22617983818054	0.267174303531647	0.327646672725677	-0.0491548553109169
0.736645817756653	-1.43876814842224	-3.21898150444031	0.266999840736389	0.327545583248138	-0.0491526946425438
0.732500076293945	-1.43580090999603	-3.22510623931885	0.266821503639221	0.327532351016998	-0.0493822991847992
0.726691007614136	-1.44073188304901	-3.21867084503174	0.26651069521904	0.327517569065094	-0.0493741109967232
0.72684907913208	-1.43528187274933	-3.22625851631165	0.266250133514404	0.327460467815399	-0.0495448224246502
0.721827745437622	-1.43588519096375	-3.22069907188416	0.266124248504639	0.327452570199966	-0.0495245307683945
0.720115542411804	-1.43300783634186	-3.21853280067444	0.26587837934494	0.327359229326248	-0.0496373251080513
0.717812955379486	-1.43498194217682	-3.22502779960632	0.265685468912125	0.327348470687866	-0.0497112311422825
0.714136719703674	-1.43565559387207	-3.21724796295166	0.265394121408463	0.32728099822998	-0.0497191809117794
0.716526985168457	-1.43110823631287	-3.21723818778992	0.265194922685623	0.327287882566452	-0.0497578158974648
0.71362978219986	-1.42851042747498	-3.20963907241821	0.264998346567154	0.327214449644089	-0.0496187508106232
0.715683341026306	-1.42905569076538	-3.21336627006531	0.26470559835434	0.327189356088638	-0.0495310202240944
0.713946998119354	-1.42148768901825	-3.20795440673828	0.264504730701447	0.327197343111038	-0.0493623800575733
0.711735904216766	-1.42237377166748	-3.21122717857361	0.264292389154434	0.327204704284668	-0.049084298312664
0.716741144657135	-1.41695499420166	-3.19679522514343	0.264064431190491	0.327151626348495	-0.0485110692679882
0.718477666378021	-1.41089403629303	-3.20868062973022	0.264054119586945	0.327212333679199	-0.0480057001113892
0.72121250629425	-1.41162431240082	-3.20414733886719	0.26400026679039	0.327101498842239	-0.0476332604885101
0.716554582118988	-1.40829741954803	-3.20672345161438	0.264023959636688	0.327298611402512	-0.0478270463645458
0.710163354873657	-1.41019356250763	-3.20413708686829	0.263969391584396	0.32737073302269	-0.0479574762284756
0.708870053291321	-1.40764594078064	-3.20837783813477	0.263865143060684	0.327568918466568	-0.0481764189898968
0.70505279302597	-1.40997767448425	-3.20760488510132	0.26364654302597	0.327773600816727	-0.0479847714304924
0.704943001270294	-1.40072214603424	-3.2096221446991	0.263537228107452	0.327740460634232	-0.0473172403872013
0.701206743717194	-1.39664733409882	-3.20490550994873	0.263301908969879	0.327950358390808	-0.0466321781277657
0.701481401920319	-1.39177441596985	-3.2015540599823	0.263142257928848	0.327925533056259	-0.0462119095027447
0.699706971645355	-1.38755786418915	-3.20457768440247	0.262934416532516	0.328094452619553	-0.0460207648575306
0.699439287185669	-1.38111531734467	-3.1947033405304	0.2626633644104	0.328095614910126	-0.0457517169415951
0.697348952293396	-1.37781715393066	-3.2072856426239	0.262405306100845	0.328110724687576	-0.0457040965557098
0.697651028633118	-1.37848079204559	-3.19987916946411	0.262140870094299	0.3281130194664	-0.0454464554786682
0.701368808746338	-1.3729499578476	-3.2000298500061	0.261924505233765	0.328009158372879	-0.0452384278178215
0.697277843952179	-1.37706661224365	-3.197749376297	0.261667311191559	0.328003615140915	-0.0450625792145729
0.700857520103455	-1.36763596534729	-3.19699382781982	0.261518716812134	0.327792584896088	-0.0448722429573536
0.696810960769653	-1.37220549583435	-3.1917667388916	0.261191457509995	0.327759146690369	-0.0447860136628151
0.696474075317383	-1.3644882440567	-3.18821430206299	0.261032670736313	0.327674210071564	-0.0448447428643703
0.690617740154266	-1.36436057090759	-3.19196009635925	0.260728538036346	0.327620089054108	-0.0448541752994061
0.684090197086334	-1.36450552940369	-3.18727421760559	0.260523796081543	0.327515751123428	-0.0448985919356346
0.684382617473602	-1.36286616325378	-3.1824643611908	0.26035013794899	0.327442020177841	-0.0448987111449242
0.678830444812775	-1.36006772518158	-3.18408417701721	0.260107189416885	0.327456474304199	-0.044674601405859
0.68127828836441	-1.35392427444458	-3.18679904937744	0.259906083345413	0.327332466840744	-0.0446285270154476
0.675183594226837	-1.3513605594635	-3.18240857124329	0.259848117828369	0.327300876379013	-0.0444356575608253
0.67448502779007	-1.35516345500946	-3.18251490592957	0.259688794612885	0.327071309089661	-0.0444865114986897
0.671158313751221	-1.35237348079681	-3.17806029319763	0.259434312582016	0.327021867036819	-0.0445106141269207
0.667884230613709	-1.3514701128006	-3.17728424072266	0.259187400341034	0.326988339424133	-0.0445918701589108
0.66934472322464	-1.34631752967834	-3.17506909370422	0.258999317884445	0.326883137226105	-0.0445568934082985
0.663958311080933	-1.34593319892883	-3.18159484863281	0.258824825286865	0.326869875192642	-0.0444720983505249
0.66068434715271	-1.34501349925995	-3.1706235408783	0.258552223443985	0.326821982860565	-0.0442875698208809
0.66028904914856	-1.33975481987	-3.1656539440155	0.258269071578979	0.326637148857117	-0.0441759936511517
0.655517876148224	-1.33426940441132	-3.1646990776062	0.257963418960571	0.326606273651123	-0.0441054850816727
0.652748882770538	-1.32781481742859	-3.16329598426819	0.257803350687027	0.326586961746216	-0.0438878312706947
0.650769114494324	-1.32872664928436	-3.16950368881226	0.257604986429214	0.326499462127686	-0.0438772551715374
0.652696430683136	-1.32816219329834	-3.16132235527039	0.257398366928101	0.326372057199478	-0.0437583103775978
0.650336682796478	-1.32866358757019	-3.1638662815094	0.257193863391876	0.326222866773605	-0.0437221601605415
0.652130901813507	-1.32770454883575	-3.15693306922913	0.257013201713562	0.326079726219177	-0.0437213443219662
0.653779983520508	-1.32543241977692	-3.16240406036377	0.256893217563629	0.326049029827118	-0.0438469126820564
0.647826790809631	-1.3259140253067	-3.15639615058899	0.256738007068634	0.32601922750473	-0.0438383519649506
0.645208179950714	-1.32536816596985	-3.15734100341797	0.256663084030151	0.325891524553299	-0.0439621731638908
0.639745235443115	-1.3252067565918	-3.15405917167664	0.256611108779907	0.325912952423096	-0.044001292437315
0.636513829231262	-1.32077121734619	-3.15039658546448	0.256490379571915	0.325885593891144	-0.0440323241055012
0.633502244949341	-1.32083749771118	-3.15938639640808	0.256487995386124	0.325918108224869	-0.0440773777663708
0.631866216659546	-1.31702363491058	-3.14704871177673	0.256485104560852	0.325881838798523	-0.0440952852368355
0.627465844154358	-1.31534922122955	-3.15234017372131	0.256383061408997	0.325897008180618	-0.0441461056470871
0.626069903373718	-1.3147554397583	-3.14992499351501	0.256450802087784	0.325986236333847	-0.0440706759691238
0.626567006111145	-1.31236493587494	-3.15960836410522	0.256458342075348	0.325910896062851	-0.0440591834485531
0.622106850147247	-1.3110499382019	-3.16004133224487	0.256480306386948	0.325969725847244	-0.0439180806279182
0.620995461940765	-1.30997467041016	-3.14631843566895	0.25639808177948	0.325937330722809	-0.0439419448375702
0.616442263126373	-1.3101407289505	-3.15011763572693	0.256438970565796	0.325957536697388	-0.0439284518361092
0.618178606033325	-1.30887842178345	-3.14642310142517	0.256500035524368	0.326034873723984	-0.043814305216074
0.615381240844727	-1.30777394771576	-3.15517449378967	0.256568640470505	0.326057225465775	-0.0437705367803574
0.614940166473389	-1.30485212802887	-3.16294527053833	0.256637275218964	0.326153814792633	-0.0435856729745865
0.614717900753021	-1.30519688129425	-3.16279768943787	0.256672948598862	0.326156437397003	-0.0434508509933949
0.616389930248261	-1.30326509475708	-3.15222358703613	0.25666669011116	0.32631704211235	-0.0433606468141079
0.618152856826782	-1.29883766174316	-3.15037178993225	0.256703406572342	0.326344639062881	-0.0431457422673702
0.615264654159546	-1.29677319526672	-3.16001582145691	0.256889283657074	0.326520174741745	-0.0430595055222511
0.61043506860733	-1.29827058315277	-3.15526485443115	0.256859540939331	0.326660603284836	-0.0427989438176155
0.615123748779297	-1.2948100566864	-3.16294598579407	0.256897985935211	0.32674515247345	-0.0426677577197552
0.615017175674438	-1.29048311710358	-3.15971755981445	0.256976932287216	0.326929450035095	-0.0423945412039757
0.618075311183929	-1.29193425178528	-3.16796636581421	0.256995290517807	0.327001988887787	-0.0423024520277977
0.6170734167099	-1.288578748703	-3.16307878494263	0.257120251655579	0.327260673046112	-0.0420747920870781
0.614808142185211	-1.28737056255341	-3.16642737388611	0.257239818572998	0.32747945189476	-0.0419732742011547
0.617603838443756	-1.28475046157837	-3.16601800918579	0.257322490215302	0.327617883682251	-0.0418833419680595
0.614914774894714	-1.2866575717926	-3.17662453651428	0.257464528083801	0.327878147363663	-0.0418083295226097
0.616589963436127	-1.28873634338379	-3.17258095741272	0.257575631141663	0.328117787837982	-0.0417951233685017
0.616336345672607	-1.28934276103973	-3.16471433639526	0.257652908563614	0.328326970338821	-0.0418222993612289
0.614195644855499	-1.2887909412384	-3.17857336997986	0.257794737815857	0.328598976135254	-0.0419144965708256
0.613932013511658	-1.28517055511475	-3.17741584777832	0.257983654737473	0.328857392072678	-0.0418760292232037
0.614043176174164	-1.29072213172913	-3.18809294700623	0.258106678724289	0.329157739877701	-0.0418933965265751
0.614138066768646	-1.28955149650574	-3.18886089324951	0.258247405290604	0.329502671957016	-0.0419313423335552
0.615554988384247	-1.29324889183044	-3.19947838783264	0.258345812559128	0.329785943031311	-0.0420478917658329
0.614863574504852	-1.29555630683899	-3.19438171386719	0.258500039577484	0.330164939165115	-0.0422399081289768
0.611992001533508	-1.29748284816742	-3.19881701469421	0.258712261915207	0.330509036779404	-0.0424985140562058
0.617988526821136	-1.30271279811859	-3.20216870307922	0.258844435214996	0.330854654312134	-0.0427487455308437
0.619638502597809	-1.30340838432312	-3.20433235168457	0.258993744850159	0.331208527088165	-0.0430506207048893
0.617593467235565	-1.30588436126709	-3.20727586746216	0.25924426317215	0.331689417362213	-0.0433056131005287
0.617708563804626	-1.30807256698608	-3.20504522323608	0.259429484605789	0.332024425268173	-0.0435265190899372
0.61792403459549	-1.31144106388092	-3.21546149253845	0.25952422618866	0.3325075507164	-0.0438633970916271
0.621231853961945	-1.31188344955444	-3.21418046951294	0.259790629148483	0.33287850022316	-0.0440483763813972
0.620436608791351	-1.31702816486359	-3.22124624252319	0.259953290224075	0.333341389894485	-0.0442596189677715
0.623354732990265	-1.32030320167542	-3.23057222366333	0.260070979595184	0.333730757236481	-0.0443506352603436
0.624821722507477	-1.32167959213257	-3.23401045799255	0.260238617658615	0.334159433841705	-0.0444841049611568
0.623775064945221	-1.32315528392792	-3.23926782608032	0.260450065135956	0.334602773189545	-0.044533584266901
0.628855347633362	-1.32589268684387	-3.24696516990662	0.260609716176987	0.334935158491135	-0.0446211360394955
0.631553888320923	-1.32603514194489	-3.24779915809631	0.260735988616943	0.335375159978867	-0.0445548333227634
0.634507954120636	-1.32879030704498	-3.25717377662659	0.260845839977264	0.335687011480331	-0.0444991327822208
0.639357924461365	-1.33000385761261	-3.25273776054382	0.260968685150146	0.336021602153778	-0.0444719716906548
0.646146535873413	-1.33127188682556	-3.24968528747559	0.260999798774719	0.336289286613464	-0.0443872697651386
0.650903701782227	-1.33210515975952	-3.25531005859375	0.261026650667191	0.336664408445358	-0.0444317646324635
0.655043542385101	-1.3329062461853	-3.26313209533691	0.261135190725327	0.336946785449982	-0.0442889183759689
0.657583057880402	-1.3321944475174	-3.27019357681274	0.261151313781738	0.337219387292862	-0.0442804358899593
0.660035729408264	-1.3344167470932	-3.26976346969604	0.261227458715439	0.337498992681503	-0.0442710369825363
0.66587108373642	-1.33579874038696	-3.27486944198608	0.261245906352997	0.33764773607254	-0.0443827286362648
0.666733682155609	-1.34013652801514	-3.27006936073303	0.261228710412979	0.337915420532227	-0.0444115288555622
0.667451798915863	-1.33984076976776	-3.27014255523682	0.261198103427887	0.338025540113449	-0.0444942750036716
0.670069873332977	-1.34203040599823	-3.27776479721069	0.261203199625015	0.338322937488556	-0.0446427837014198
0.672055661678314	-1.34448707103729	-3.27461171150208	0.261176109313965	0.33832111954689	-0.044719148427248
0.677030742168427	-1.34613013267517	-3.27783942222595	0.261165708303452	0.338458567857742	-0.0448987148702145
0.677442610263824	-1.34846973419189	-3.27393293380737	0.261096596717834	0.338571697473526	-0.0449481979012489
0.6810582280159	-1.35096395015717	-3.28060126304626	0.260954707860947	0.338544696569443	-0.0452350936830044
0.68382865190506	-1.35316932201385	-3.27667427062988	0.260930746793747	0.338612020015717	-0.0453721210360527
0.687479019165039	-1.35581576824188	-3.28200602531433	0.260827928781509	0.338600486516953	-0.0455946289002895
0.688032209873199	-1.35703063011169	-3.27618432044983	0.260776907205582	0.338612645864487	-0.0457761362195015
0.688033044338226	-1.36039340496063	-3.2812225818634	0.260582804679871	0.338635593652725	-0.0460546240210533
0.686815083026886	-1.36072993278503	-3.27338624000549	0.260416179895401	0.33854603767395	-0.0462375767529011
0.691512703895569	-1.36879706382751	-3.27364993095398	0.260219395160675	0.338497161865234	-0.0464666485786438
0.692524492740631	-1.36837911605835	-3.2683789730072	0.260091781616211	0.338540941476822	-0.0466046743094921
0.698769569396973	-1.36628842353821	-3.2742760181427	0.259911626577377	0.338283210992813	-0.0468591935932636
0.695737957954407	-1.36844718456268	-3.2656192779541	0.259779155254364	0.338215440511703	-0.0469265021383762
0.697813034057617	-1.37392783164978	-3.26748776435852	0.259476840496063	0.338056534528732	-0.0471178106963634
0.702609419822693	-1.37429141998291	-3.25996017456055	0.25922042131424	0.337865501642227	-0.0471877232193947
0.705783426761627	-1.37512242794037	-3.26741528511047	0.259007632732391	0.337602227926254	-0.0474151857197285
0.705824732780457	-1.37646794319153	-3.25274109840393	0.258796572685242	0.337447792291641	-0.0474550351500511
0.708721399307251	-1.37949931621552	-3.25896453857422	0.258498460054398	0.337244242429733	-0.0476565212011337
0.712175726890564	-1.37662851810455	-3.24757504463196	0.258319199085236	0.337003260850906	-0.047625508159399
0.715776741504669	-1.38104295730591	-3.24833631515503	0.257977247238159	0.336752206087112	-0.0477700866758823
0.718736827373505	-1.38083171844482	-3.2479989528656	0.257774889469147	0.336492329835892	-0.0477372780442238
0.720360517501831	-1.38292181491852	-3.24151611328125	0.257406383752823	0.336264818906784	-0.0479168444871902
0.726899921894073	-1.38281428813934	-3.23979306221008	0.257171243429184	0.335949271917343	-0.0479496270418167
0.728229165077209	-1.38614010810852	-3.23790073394775	0.256879478693008	0.335711479187012	-0.048002302646637
0.736532628536224	-1.38814854621887	-3.23160600662231	0.25657045841217	0.335449993610382	-0.0480416752398014
0.735662281513214	-1.38852953910828	-3.21778702735901	0.256352752447128	0.335314929485321	-0.0480847917497158
0.742736458778381	-1.38892531394958	-3.22616600990295	0.25605645775795	0.334988355636597	-0.0481962561607361
0.740357160568237	-1.38829028606415	-3.21855330467224	0.25578847527504	0.334808498620987	-0.0481012836098671
0.745921015739441	-1.39125645160675	-3.21830344200134	0.2554811835289	0.334544003009796	-0.048224650323391
0.751996338367462	-1.39105904102325	-3.22010087966919	0.255197525024414	0.334334194660187	-0.0482169575989246
0.754753470420837	-1.39579296112061	-3.2096996307373	0.254890322685242	0.33414626121521	-0.0483322851359844
0.75985860824585	-1.3946213722229	-3.20808434486389	0.254572659730911	0.333923250436783	-0.0483497753739357
0.764299809932709	-1.39776837825775	-3.20776867866516	0.254368305206299	0.33377879858017	-0.048382967710495
0.769572257995605	-1.40140783786774	-3.19908785820007	0.254120945930481	0.333635449409485	-0.0484260991215706
0.774169921875	-1.40241086483002	-3.20364499092102	0.253885567188263	0.333398938179016	-0.0485683716833591
0.776678800582886	-1.40680813789368	-3.19779658317566	0.253643870353699	0.333278566598892	-0.0486942231655121
0.778008997440338	-1.40907204151154	-3.19851160049438	0.25331050157547	0.333202689886093	-0.0488158911466599
0.782782077789307	-1.41260206699371	-3.19534063339233	0.253136724233627	0.333062589168549	-0.0489414371550083
0.786300182342529	-1.41339564323425	-3.20051431655884	0.25293242931366	0.332977831363678	-0.0490730404853821
0.790969252586365	-1.41587579250336	-3.1955087184906	0.252602338790894	0.332892745733261	-0.0492022968828678
0.79245787858963	-1.42002511024475	-3.18421769142151	0.252373963594437	0.332769185304642	-0.0494215935468674
0.796604812145233	-1.42529118061066	-3.1928436756134	0.252163022756577	0.332651615142822	-0.0496319569647312
0.800014615058899	-1.42617952823639	-3.1867196559906	0.25200030207634	0.332610964775085	-0.0497766621410847
0.801410853862762	-1.43268823623657	-3.19467306137085	0.251768082380295	0.332524597644806	-0.0500289760529995
0.805911719799042	-1.43542909622192	-3.18894577026367	0.251524895429611	0.332418173551559	-0.050208106637001
0.809046447277069	-1.44243276119232	-3.1889226436615	0.251343488693237	0.332322329282761	-0.0505342409014702
0.813619256019592	-1.44519031047821	-3.18402028083801	0.2511046230793	0.332296371459961	-0.0508678406476974
0.817662537097931	-1.44786834716797	-3.17631244659424	0.250964909791946	0.332226932048798	-0.0511133931577206
0.818412065505981	-1.44947576522827	-3.17961263656616	0.2508564889431	0.332174777984619	-0.05143653601408
0.818954706192017	-1.4546160697937	-3.18390417098999	0.25072368979454	0.332147777080536	-0.0516010373830795
0.824502825737	-1.45808291435242	-3.18151783943176	0.250588357448578	0.332089394330978	-0.0518171675503254
0.826482951641083	-1.46403920650482	-3.1806914806366	0.250401467084885	0.332033753395081	-0.0520229078829288
0.831424474716187	-1.46591985225677	-3.18272566795349	0.25035497546196	0.331879049539566	-0.0522602126002312
0.833724737167358	-1.46893954277039	-3.17730569839478	0.250299274921417	0.331919610500336	-0.0524346902966499
0.832770347595215	-1.47271656990051	-3.17544531822205	0.250211447477341	0.331840664148331	-0.0525992959737778
0.83897340297699	-1.47402024269104	-3.16976284980774	0.250079870223999	0.331691801548004	-0.0526937432587147
0.843842267990112	-1.47483170032501	-3.17894601821899	0.250051259994507	0.331678420305252	-0.052826102823019
0.84551602602005	-1.47936141490936	-3.17752075195313	0.249928459525108	0.331629753112793	-0.0528352297842503
0.848126649856567	-1.48175704479218	-3.17601227760315	0.249871507287025	0.331459820270538	-0.0530165545642376
0.851295530796051	-1.48479235172272	-3.1736376285553	0.249753192067146	0.331358224153519	-0.0530738532543182
0.855079710483551	-1.48151981830597	-3.1681170463562	0.249847307801247	0.331230312585831	-0.0529359094798565
0.85666811466217	-1.4868072271347	-3.17386555671692	0.249859407544136	0.331203520298004	-0.0531288534402847
0.859779953956604	-1.48918044567108	-3.16621685028076	0.249847680330276	0.33105856180191	-0.0533290542662144
0.859205186367035	-1.4884067773819	-3.17243957519531	0.249802842736244	0.330969542264938	-0.053526621311903
0.861575841903687	-1.49049353599548	-3.17155838012695	0.249738857150078	0.330906689167023	-0.0535440742969513
0.859459578990936	-1.49121797084808	-3.17757368087769	0.249676033854485	0.330845504999161	-0.0534608662128448
0.865878462791443	-1.49494731426239	-3.17236638069153	0.249675765633583	0.330689817667007	-0.0533630847930908
0.868982136249542	-1.49349415302277	-3.16676688194275	0.249632090330124	0.330526530742645	-0.0532843768596649
0.87193751335144	-1.49100184440613	-3.16863393783569	0.249641984701157	0.330406427383423	-0.0533159039914608
0.877261221408844	-1.49254441261292	-3.16215848922729	0.249719887971878	0.330322682857513	-0.0533392690122128
0.877109289169312	-1.49580538272858	-3.17416429519653	0.249767512083054	0.330167472362518	-0.0533499084413052
0.884296238422394	-1.49661314487457	-3.16815614700317	0.249727144837379	0.330088108778	-0.0532855279743671
0.882143616676331	-1.49894618988037	-3.17205667495728	0.249773487448692	0.330030471086502	-0.0533406063914299
0.885701894760132	-1.49606096744537	-3.16406965255737	0.249895542860031	0.329901784658432	-0.0532726608216763
0.885596811771393	-1.49823427200317	-3.16662192344666	0.24993272125721	0.32989102602005	-0.0532644875347614
0.889186382293701	-1.5000147819519	-3.16470670700073	0.24993397295475	0.329839169979095	-0.0532505623996258
0.888431251049042	-1.49904894828796	-3.15833425521851	0.250030905008316	0.329872578382492	-0.0532199256122112
0.890933394432068	-1.49915766716003	-3.16629099845886	0.250056862831116	0.329866766929626	-0.0532078854739666
0.896178483963013	-1.49920058250427	-3.16380500793457	0.250170171260834	0.329907834529877	-0.0531433932483196
0.894570529460907	-1.50112509727478	-3.16954231262207	0.250175476074219	0.329932391643524	-0.0531573705375195
0.899805128574371	-1.50210797786713	-3.17069387435913	0.25024425983429	0.329913228750229	-0.0531292706727982
0.90346097946167	-1.50162303447723	-3.17090582847595	0.25030517578125	0.329972714185715	-0.0532180480659008
0.90591424703598	-1.50399231910706	-3.17427206039429	0.250413358211517	0.330034136772156	-0.0531133338809013
0.909545540809631	-1.50692224502563	-3.17440748214722	0.250440806150436	0.330036967992783	-0.0532031767070293
0.912048876285553	-1.50781607627869	-3.17425179481506	0.250458866357803	0.330191284418106	-0.0530747324228287
0.916759550571442	-1.50753808021545	-3.17454266548157	0.250619262456894	0.330205917358398	-0.0531427823007107
0.917700111865997	-1.50958275794983	-3.17665791511536	0.250670582056046	0.330364644527435	-0.0531295426189899
0.923553049564362	-1.51300382614136	-3.16977620124817	0.250621318817139	0.330413669347763	-0.0531261265277863
0.926868438720703	-1.51492953300476	-3.18617224693298	0.250717669725418	0.330583095550537	-0.0531835630536079
0.9306401014328	-1.51807117462158	-3.17180156707764	0.250710517168045	0.330620259046555	-0.0531668998301029
0.93610805273056	-1.51931190490723	-3.17472958564758	0.250702470541	0.330773591995239	-0.0532699264585972
0.938274383544922	-1.52193880081177	-3.18147373199463	0.250832855701447	0.330854833126068	-0.0532941035926342
0.939140737056732	-1.52214992046356	-3.18473362922668	0.250844955444336	0.331031501293182	-0.0533445812761784
0.941335618495941	-1.52902817726135	-3.18902492523193	0.25085711479187	0.331112533807755	-0.0534304417669773
0.945599138736725	-1.52983963489532	-3.1893150806427	0.250924915075302	0.331234812736511	-0.0535972490906715
0.944150447845459	-1.5322824716568	-3.18695592880249	0.251022636890411	0.331399083137512	-0.0537714175879955
0.94552093744278	-1.5374391078949	-3.19134759902954	0.251004368066788	0.331479072570801	-0.0539426766335964
0.947384536266327	-1.54133272171021	-3.18845081329346	0.251004338264465	0.331657022237778	-0.0540806725621223
0.949965119361877	-1.54178202152252	-3.18679404258728	0.251062333583832	0.331809878349304	-0.0542563311755657
0.951445281505585	-1.54333782196045	-3.19624781608582	0.251155346632004	0.331894010305405	-0.0544130504131317
0.947561800479889	-1.54667890071869	-3.18711543083191	0.251152515411377	0.332087874412537	-0.0544151477515697
0.951415181159973	-1.54599392414093	-3.19298028945923	0.251167595386505	0.332210242748261	-0.0546124093234539
0.951998233795166	-1.54606211185455	-3.19197225570679	0.251248151063919	0.33234903216362	-0.0546200722455978
0.950062334537506	-1.54829955101013	-3.20040059089661	0.251289695501328	0.332534670829773	-0.0547393970191479
0.950867235660553	-1.54997682571411	-3.20443439483643	0.251364916563034	0.332668036222458	-0.0546957403421402
0.952396392822266	-1.55325222015381	-3.20597815513611	0.251339286565781	0.33271387219429	-0.0547871328890324
0.951486170291901	-1.55186176300049	-3.20340585708618	0.251359820365906	0.3329156935215	-0.0549598857760429
0.952809512615204	-1.55488038063049	-3.19391059875488	0.251362085342407	0.333024978637695	-0.0551076680421829
0.953040063381195	-1.55275726318359	-3.19956207275391	0.251340717077255	0.333138793706894	-0.055348351597786
0.952727675437927	-1.55283629894257	-3.20577573776245	0.251305937767029	0.33323660492897	-0.0553982220590115
0.946607410907745	-1.55649995803833	-3.20861434936523	0.251344859600067	0.333349645137787	-0.0555524006485939
0.949254870414734	-1.55767011642456	-3.20654654502869	0.251296550035477	0.333408921957016	-0.0556390695273876
0.949213743209839	-1.55900597572327	-3.19997787475586	0.251257419586182	0.33347761631012	-0.0557444803416729
0.946934878826141	-1.56145560741425	-3.20241355895996	0.251249462366104	0.333589226007462	-0.0558922328054905
0.948831081390381	-1.55925607681274	-3.20653700828552	0.251272082328796	0.333696454763412	-0.055886909365654
0.945514380931854	-1.55977654457092	-3.21342658996582	0.251297771930695	0.333715707063675	-0.0559503510594368
0.944666504859924	-1.56063377857208	-3.21024298667908	0.251207679510117	0.333810657262802	-0.055897630751133
0.944335997104645	-1.56374990940094	-3.20798587799072	0.251177251338959	0.33385568857193	-0.0560489185154438
0.943387150764465	-1.56121063232422	-3.20807218551636	0.251223772764206	0.334000408649445	-0.0560823194682598
0.939602136611938	-1.56098699569702	-3.21107864379883	0.251149535179138	0.334045052528381	-0.0561860091984272
0.940138816833496	-1.56331217288971	-3.21218323707581	0.251114308834076	0.334095269441605	-0.0562725961208344
0.93760734796524	-1.56416273117065	-3.20108962059021	0.25111311674118	0.334109842777252	-0.0563412308692932
0.936725914478302	-1.56420004367828	-3.20926904678345	0.251018047332764	0.334127902984619	-0.0564591437578201
0.935406625270844	-1.55906236171722	-3.20489239692688	0.251122117042542	0.334242880344391	-0.0564384981989861
0.932987809181213	-1.56258940696716	-3.20778131484985	0.251126378774643	0.334361344575882	-0.0566156096756458
0.933753252029419	-1.56209290027618	-3.21012687683105	0.251104444265366	0.334354341030121	-0.0566078796982765
0.931890308856964	-1.55981647968292	-3.21242356300354	0.251070261001587	0.334455788135529	-0.0567600019276142
0.92837530374527	-1.56202077865601	-3.21188831329346	0.251031666994095	0.334537267684937	-0.0567828342318535
0.931435704231262	-1.56105649471283	-3.21417593955994	0.250992149114609	0.334543585777283	-0.0568820424377918
0.926970303058624	-1.56233811378479	-3.20815563201904	0.25099840760231	0.334616541862488	-0.0569315478205681
0.924689769744873	-1.55995488166809	-3.21576023101807	0.251036196947098	0.33466625213623	-0.0569973364472389
0.923873484134674	-1.56169259548187	-3.21802544593811	0.251039057970047	0.334730505943298	-0.0569674447178841
0.921429514884949	-1.56152415275574	-3.21592426300049	0.251013249158859	0.334714293479919	-0.0570386722683907
0.922266602516174	-1.55848836898804	-3.21469521522522	0.250974357128143	0.334720849990845	-0.0570579059422016
0.920743703842163	-1.55966174602509	-3.20972084999084	0.250952512025833	0.334811300039291	-0.0570761747658253
0.92043524980545	-1.55872809886932	-3.2145402431488	0.251021772623062	0.334798842668533	-0.0571056790649891
0.918245255947113	-1.5558934211731	-3.20972108840942	0.250965058803558	0.334841698408127	-0.0570475682616234
0.915648281574249	-1.55580759048462	-3.21118593215942	0.250957369804382	0.334865421056747	-0.0570569112896919
0.916891634464264	-1.55363237857819	-3.21326160430908	0.250923216342926	0.334890156984329	-0.0569885894656181
0.915611863136292	-1.5519425868988	-3.21425652503967	0.250987768173218	0.334867238998413	-0.0570428371429443
0.912176072597504	-1.55300164222717	-3.20574712753296	0.250960201025009	0.334773629903793	-0.0569684617221355
0.913983643054962	-1.5496312379837	-3.20661449432373	0.250885874032974	0.334831595420837	-0.0569700226187706
0.910115599632263	-1.54694151878357	-3.21185946464539	0.250927865505219	0.334795862436295	-0.0568583086133003
0.906978130340576	-1.544429063797	-3.21385765075684	0.250967651605606	0.334750026464462	-0.0568815246224403
0.904876232147217	-1.54673326015472	-3.20431566238403	0.250914007425308	0.334793657064438	-0.0567065700888634
0.9047731757164	-1.5413134098053	-3.21357131004334	0.250844329595566	0.334649085998535	-0.0567030981183052
0.89864856004715	-1.53709614276886	-3.20961236953735	0.250869035720825	0.334623873233795	-0.0564345978200436
0.899577796459198	-1.53574049472809	-3.21591806411743	0.250804871320724	0.334455281496048	-0.0563346482813358
0.896609306335449	-1.53519868850708	-3.21416711807251	0.250715345144272	0.334467828273773	-0.0562214404344559
0.89384251832962	-1.53380191326141	-3.20366024971008	0.250646620988846	0.334351986646652	-0.056072685867548
0.892200291156769	-1.53014361858368	-3.20191073417664	0.250542610883713	0.334310352802277	-0.0560750439763069
0.891164124011993	-1.52748334407806	-3.20243310928345	0.250535249710083	0.334162443876266	-0.0559357367455959
0.889365136623383	-1.52072274684906	-3.20847988128662	0.25048828125	0.334094852209091	-0.0559285581111908
0.888838410377502	-1.52517068386078	-3.20247864723206	0.25039079785347	0.33392471075058	-0.0556891225278378
0.882409036159515	-1.52219951152802	-3.20026969909668	0.250296026468277	0.333799690008163	-0.0555390603840351
0.880069494247437	-1.52103567123413	-3.19770979881287	0.250151872634888	0.333737969398499	-0.0554738119244576
0.879523456096649	-1.51359188556671	-3.19228863716125	0.250154972076416	0.333631187677383	-0.0553007535636425
0.87325531244278	-1.51704216003418	-3.19749689102173	0.250030666589737	0.33354315161705	-0.0552078783512115
0.872348308563232	-1.50856959819794	-3.19200587272644	0.249945059418678	0.333435773849487	-0.0550281144678593
0.868969321250916	-1.50445330142975	-3.19401693344116	0.24990014731884	0.333373159170151	-0.0549259707331657
0.866535365581512	-1.50537252426147	-3.19771790504456	0.249749004840851	0.333246052265167	-0.0547611266374588
0.861712217330933	-1.50388896465302	-3.19780254364014	0.249639287590981	0.333151042461395	-0.0545806549489498
0.858730852603912	-1.50233292579651	-3.19208693504334	0.249650359153748	0.333089858293533	-0.0544534996151924
0.856734454631805	-1.49889767169952	-3.18508267402649	0.249561846256256	0.333094090223312	-0.0541922859847546
0.855333507061005	-1.4918417930603	-3.18915271759033	0.249438062310219	0.333032488822937	-0.0540176592767239
0.8493532538414	-1.4882640838623	-3.18937492370605	0.249525755643845	0.333038687705994	-0.053809754550457
0.846533477306366	-1.48695302009583	-3.19469404220581	0.249346867203712	0.333032488822937	-0.0535788424313068
0.843946993350983	-1.48626518249512	-3.18852019309998	0.249322906136513	0.333052426576614	-0.0533010251820087
0.841580927371979	-1.48283910751343	-3.1847677230835	0.2491794526577	0.333027839660645	-0.0531118363142014
0.838884174823761	-1.47422242164612	-3.18277359008789	0.249132245779037	0.333001285791397	-0.0528229027986526
0.832772791385651	-1.47100675106049	-3.19217371940613	0.249043747782707	0.33313050866127	-0.0525721833109856
0.831896305084229	-1.46911478042603	-3.19004940986633	0.249077722430229	0.333059966564178	-0.0523630790412426
0.829355597496033	-1.46851074695587	-3.17736005783081	0.248899936676025	0.333145380020142	-0.0521243326365948
0.828847587108612	-1.46379959583282	-3.19011187553406	0.248846888542175	0.333214640617371	-0.0520413853228092
0.822052359580994	-1.46019399166107	-3.18596839904785	0.24889799952507	0.333303272724152	-0.0518101043999195
0.817898869514465	-1.46034610271454	-3.1886510848999	0.248767971992493	0.333396583795547	-0.0517122820019722
0.817290782928467	-1.45579099655151	-3.1881206035614	0.248748064041138	0.33341172337532	-0.0515877604484558
0.811205983161926	-1.45211553573608	-3.18735432624817	0.248776286840439	0.333583146333694	-0.0515107065439224
0.804939806461334	-1.45201468467712	-3.19907569885254	0.248804852366447	0.333649158477783	-0.0513599440455437
0.802255272865295	-1.44864404201508	-3.19869995117188	0.248792737722397	0.333772122859955	-0.0514113456010818
[truncated: 16,167 more rows]
