# Supplementary material for: Identification of Haptic Based Guiding Using Hard Reins
Source: PLoS One. 2015 Jul 22;10(7):e0132020. doi: 10.1371/journal.pone.0132020 (PMC4511788; doi:10.1371/journal.pone.0132020)
Supplement: S6 File — (ZIP) [file pone.0132020.s006.zip › Exp2_ForceData2/Subject7/path3/T3.csv]

Force X (N)	Force Y (N)	Force Z (N)	Torque X (N-m)	Torque Y (N-m)	Torque Z (N-m)	Frequency = 10000	Averaging Level = 16	F/T Serial Number = FT11772	Time Started = 19/12/2012 12:49:24
0.830562174320221	-0.180055260658264	-2.35227465629578	0.240347549319267	0.365571290254593	0.0708450227975845
0.827882349491119	-0.181601166725159	-2.36056876182556	0.240411624312401	0.365704238414764	0.0706868693232536
0.82988840341568	-0.179576322436333	-2.3521900177002	0.24036118388176	0.365805178880692	0.0708862990140915
0.830293118953705	-0.176085218787193	-2.35716032981873	0.240413725376129	0.365704417228699	0.0707795545458794
0.825785160064697	-0.179985404014587	-2.35819435119629	0.240491300821304	0.365917891263962	0.0708977207541466
0.824107766151428	-0.180754810571671	-2.34682059288025	0.240393429994583	0.365964204072952	0.0709921270608902
0.830394685268402	-0.176405042409897	-2.35931825637817	0.24042834341526	0.365925580263138	0.0707404017448425
0.82287323474884	-0.180972576141357	-2.3554847240448	0.240438222885132	0.365967482328415	0.0709204152226448
0.820059537887573	-0.172579675912857	-2.34996962547302	0.240603417158127	0.366047203540802	0.070901095867157
0.818057715892792	-0.177281007170677	-2.36370277404785	0.240574508905411	0.366097182035446	0.0707536339759827
0.81982946395874	-0.179907977581024	-2.35669660568237	0.240483045578003	0.366129606962204	0.0707955732941628
0.81774914264679	-0.176640003919601	-2.35088968276978	0.240453153848648	0.36599063873291	0.0706732124090195
0.812676966190338	-0.177692130208015	-2.3538224697113	0.240533828735352	0.366181254386902	0.0706795826554298
0.816162467002869	-0.175978139042854	-2.35162019729614	0.24040062725544	0.36613455414772	0.0705354958772659
0.815378665924072	-0.176794469356537	-2.35560512542725	0.240380182862282	0.366163313388824	0.070391021668911
0.810974776744843	-0.173892095685005	-2.3426570892334	0.240447863936424	0.366115719079971	0.0705251768231392
0.808483064174652	-0.17437145113945	-2.34843850135803	0.240470349788666	0.366029024124146	0.070343904197216
0.809550106525421	-0.178749457001686	-2.35735368728638	0.240396127104759	0.366138756275177	0.0702836662530899
0.813922762870789	-0.175832644104958	-2.33980393409729	0.240277320146561	0.365936070680618	0.0703270360827446
0.813536643981934	-0.174414336681366	-2.35611867904663	0.240318283438683	0.365898668766022	0.0701630860567093
0.808954536914825	-0.180232107639313	-2.34176135063171	0.240265056490898	0.365921497344971	0.0703478008508682
0.817466199398041	-0.18011499941349	-2.34390640258789	0.240068703889847	0.365869253873825	0.0701421573758125
0.818617165088654	-0.179392635822296	-2.33976268768311	0.240076720714569	0.365751087665558	0.0702520906925201
0.819280505180359	-0.175410494208336	-2.34091567993164	0.240052163600922	0.365628749132156	0.0700766518712044
0.819575607776642	-0.183117434382439	-2.34560227394104	0.239930704236031	0.365636765956879	0.0700752064585686
0.818595409393311	-0.177660211920738	-2.33438205718994	0.239839568734169	0.365469634532928	0.0700089633464813
0.816001713275909	-0.185842022299767	-2.33462166786194	0.239909276366234	0.365474253892899	0.0700607970356941
0.824341952800751	-0.180624395608902	-2.33051538467407	0.239750996232033	0.365391433238983	0.0699921399354935
0.829894483089447	-0.18478499352932	-2.33556318283081	0.239618524909019	0.365309536457062	0.0698159709572792
0.821566641330719	-0.178858146071434	-2.32961583137512	0.239738032221794	0.365210741758347	0.0698677748441696
0.82035893201828	-0.183860763907433	-2.34893894195557	0.23969841003418	0.36520591378212	0.0697049275040627
0.822597086429596	-0.187298834323883	-2.3307147026062	0.239464730024338	0.36522975564003	0.0697187781333923
0.828216373920441	-0.180048808455467	-2.32681941986084	0.239518687129021	0.364932805299759	0.0696565061807632
0.822623610496521	-0.183707058429718	-2.33626675605774	0.239567741751671	0.364947855472565	0.0695483610033989
0.821527421474457	-0.182313248515129	-2.32876682281494	0.239447832107544	0.365007519721985	0.0696457922458649
0.826361835002899	-0.183985352516174	-2.34125995635986	0.23937763273716	0.364941328763962	0.0693982616066933
0.827191472053528	-0.180939868092537	-2.33474183082581	0.239441275596619	0.364870071411133	0.0695827603340149
0.825076997280121	-0.178924277424812	-2.33393216133118	0.239396005868912	0.364738374948502	0.0695403814315796
0.825784862041473	-0.185179814696312	-2.33733177185059	0.239309176802635	0.36484295129776	0.0695741176605225
0.830238938331604	-0.177435949444771	-2.32141780853271	0.239244610071182	0.364584982395172	0.0696199908852577
0.827734231948853	-0.179371669888496	-2.33966207504272	0.239362582564354	0.364693701267242	0.0695862993597984
0.827065169811249	-0.17499315738678	-2.32356405258179	0.239287301898003	0.364690661430359	0.0697994753718376
0.836076498031616	-0.176055058836937	-2.33372855186462	0.239233583211899	0.364672034978867	0.0695933923125267
0.830664813518524	-0.173826530575752	-2.32386112213135	0.239320620894432	0.364563584327698	0.0698291957378387
0.833123922348022	-0.172847211360931	-2.32374715805054	0.23934043943882	0.364498376846313	0.0698154047131538
0.835327446460724	-0.175597220659256	-2.33788561820984	0.239242061972618	0.364592343568802	0.0698759183287621
0.841136395931244	-0.172129184007645	-2.32087278366089	0.239147543907166	0.364419549703598	0.0700395256280899
0.837100267410278	-0.170185670256615	-2.33939504623413	0.239248648285866	0.364400088787079	0.0699940845370293
0.834749042987823	-0.175610020756721	-2.33201742172241	0.239242896437645	0.364468723535538	0.0703017264604568
0.843691289424896	-0.168402642011642	-2.33159112930298	0.239131793379784	0.364420264959335	0.0702618286013603
0.848790884017944	-0.169797971844673	-2.3351514339447	0.239162623882294	0.364383667707443	0.0703862234950066
0.843772172927856	-0.164145767688751	-2.32267904281616	0.239255711436272	0.364368200302124	0.0706980302929878
0.845840573310852	-0.165132582187653	-2.33468723297119	0.239314272999763	0.364315807819366	0.070732556283474
0.849231481552124	-0.170096501708031	-2.32831645011902	0.239188119769096	0.364434123039246	0.0708984434604645
0.853609502315521	-0.160422652959824	-2.32142400741577	0.23921637237072	0.364253789186478	0.0709952116012573
0.851879239082336	-0.161197036504745	-2.33706212043762	0.239250838756561	0.364252030849457	0.0711450576782227
0.847220242023468	-0.163440063595772	-2.32836627960205	0.239290505647659	0.364433020353317	0.0715122520923615
0.86100172996521	-0.160566464066505	-2.32849812507629	0.23918804526329	0.36432096362114	0.071546234190464
0.859344661235809	-0.1569934040308	-2.33288860321045	0.239343509078026	0.364382594823837	0.0717560723423958
0.858501315116882	-0.15251949429512	-2.32446885108948	0.239395201206207	0.364322155714035	0.0720880627632141
0.859727203845978	-0.155209332704544	-2.34516263008118	0.239477515220642	0.36443293094635	0.0721496865153313
0.864028573036194	-0.154809191823006	-2.32846450805664	0.23939636349678	0.364552825689316	0.0724792778491974
0.864045739173889	-0.144402146339417	-2.32151341438293	0.239488050341606	0.364474803209305	0.0726138800382614
0.861699640750885	-0.145837247371674	-2.34110450744629	0.239585906267166	0.364484488964081	0.0727058798074722
0.861834526062012	-0.143072828650475	-2.3278980255127	0.239699214696884	0.364695698022842	0.0730889141559601
0.864386677742004	-0.139132395386696	-2.32559967041016	0.239641010761261	0.364734262228012	0.0732527002692223
0.868235766887665	-0.13779579102993	-2.34079432487488	0.239701971411705	0.364782512187958	0.0733452662825584
0.864809632301331	-0.135950073599815	-2.326500415802	0.239849612116814	0.364849656820297	0.0737328454852104
0.860298573970795	-0.131245300173759	-2.33920884132385	0.240053668618202	0.365014851093292	0.0737987086176872
0.862778007984161	-0.138142585754395	-2.33848667144775	0.239982262253761	0.36513352394104	0.0740682631731033
0.860432088375092	-0.129698157310486	-2.32678413391113	0.240093812346458	0.365158259868622	0.074181817471981
0.856967389583588	-0.125878170132637	-2.348219871521	0.240400195121765	0.365318566560745	0.0743510723114014
0.856543779373169	-0.128269776701927	-2.33136701583862	0.240251019597054	0.365435570478439	0.0746677443385124
0.861992299556732	-0.122822605073452	-2.34572649002075	0.240429759025574	0.365630954504013	0.0747058168053627
0.856073200702667	-0.12253725528717	-2.33486008644104	0.240591332316399	0.365678280591965	0.0750549137592316
0.85534656047821	-0.121896237134933	-2.34874629974365	0.240695461630821	0.365818947553635	0.0751229003071785
0.854938685894012	-0.126864805817604	-2.34739995002747	0.240696758031845	0.365973711013794	0.0754175782203674
0.859300851821899	-0.116488978266716	-2.33952593803406	0.240836933255196	0.366002589464188	0.0754996761679649
0.8529372215271	-0.115406468510628	-2.35842204093933	0.241016641259193	0.366180568933487	0.0756583660840988
0.851464629173279	-0.114084027707577	-2.34063339233398	0.241097778081894	0.366332769393921	0.075888104736805
0.852154791355133	-0.113904625177383	-2.35659241676331	0.24114365875721	0.366381138563156	0.0758234634995461
0.850404381752014	-0.114040374755859	-2.35229110717773	0.241241320967674	0.366555511951447	0.0760322287678719
0.844608306884766	-0.103328309953213	-2.3521409034729	0.241466239094734	0.366670668125153	0.0760345086455345
0.844363808631897	-0.112518891692162	-2.36278438568115	0.241503730416298	0.366886109113693	0.0761105045676231
0.847136199474335	-0.103606775403023	-2.35362768173218	0.241581708192825	0.366851210594177	0.076119028031826
0.842700362205505	-0.106092989444733	-2.3708930015564	0.241813570261002	0.367060601711273	0.0762147530913353
0.839906454086304	-0.107869528234005	-2.35613584518433	0.241844326257706	0.36732143163681	0.0764804556965828
0.848940432071686	-0.100823774933815	-2.37536072731018	0.241917356848717	0.367412060499191	0.0763984769582748
0.839718043804169	-0.104477666318417	-2.3677351474762	0.242081552743912	0.367590665817261	0.0766123980283737
0.837062776088715	-0.101245135068893	-2.37622141838074	0.242279648780823	0.367721647024155	0.0766313225030899
0.836794793605804	-0.109413295984268	-2.37873125076294	0.242389693856239	0.367981344461441	0.0767691135406494
0.836234211921692	-0.105889089405537	-2.37554240226746	0.24255196750164	0.368012875318527	0.0767311751842499
0.830030143260956	-0.111373335123062	-2.3877227306366	0.242740109562874	0.368325740098953	0.0768514350056648
0.83054381608963	-0.112580500543118	-2.37335872650146	0.242738872766495	0.368491798639297	0.0770098492503166
0.830543696880341	-0.115347243845463	-2.39249873161316	0.242908835411072	0.368645846843719	0.0769858434796333
0.825177192687988	-0.118130661547184	-2.37734293937683	0.243058398365974	0.368786543607712	0.077284038066864
0.822751462459564	-0.116059474647045	-2.38817930221558	0.243282303214073	0.368942260742188	0.0771359205245972
0.822275221347809	-0.125340074300766	-2.39025902748108	0.243219122290611	0.369178682565689	0.077310711145401
0.827559888362885	-0.123752437531948	-2.39150381088257	0.243392512202263	0.369150876998901	0.0772027000784874
0.818159818649292	-0.129042744636536	-2.39801907539368	0.243550211191177	0.369408488273621	0.077361486852169
0.821740329265594	-0.134464979171753	-2.39333033561707	0.243479117751122	0.369478970766068	0.0774214714765549
0.826493382453918	-0.133404821157455	-2.40213489532471	0.243588358163834	0.369582116603851	0.0773522555828094
0.818733215332031	-0.138168424367905	-2.38628172874451	0.243685305118561	0.369574278593063	0.0774541199207306
0.818647265434265	-0.150677219033241	-2.40205907821655	0.243654400110245	0.369761854410172	0.0772731825709343
0.817573964595795	-0.148930445313454	-2.39443278312683	0.243703261017799	0.369692206382751	0.0770967230200768
0.807758212089539	-0.162585943937302	-2.40720534324646	0.243778854608536	0.369659185409546	0.0769055783748627
0.812797844409943	-0.165230885148048	-2.39149761199951	0.243639305233955	0.369712918996811	0.0768904760479927
0.819297850131989	-0.172636151313782	-2.40822291374207	0.243570223450661	0.369679927825928	0.076615534722805
0.819786310195923	-0.171520799398422	-2.38550519943237	0.243592247366905	0.369574427604675	0.0766979828476906
0.818539023399353	-0.171670794487	-2.40341877937317	0.243465647101402	0.369593948125839	0.0764703974127769
0.82460629940033	-0.181492999196053	-2.38895583152771	0.243266239762306	0.369438141584396	0.0763856619596481
0.827293574810028	-0.180814236402512	-2.38995480537415	0.243265017867088	0.369188398122787	0.0760042294859886
0.826427042484283	-0.192026451230049	-2.38464951515198	0.243127673864365	0.369247049093246	0.0760425478219986
0.838381767272949	-0.195634216070175	-2.38714075088501	0.242925271391869	0.369025379419327	0.0757357850670815
0.841568648815155	-0.197708711028099	-2.38103652000427	0.24284091591835	0.368849962949753	0.0758017376065254
0.844634354114532	-0.201914742588997	-2.38431811332703	0.242706850171089	0.368707805871964	0.0756453052163124
0.848555862903595	-0.211935788393021	-2.38412666320801	0.24254335463047	0.368561863899231	0.075439840555191
0.853965997695923	-0.213488593697548	-2.36950898170471	0.24228572845459	0.368287950754166	0.0752247720956802
0.853244483470917	-0.221120148897171	-2.37573862075806	0.242226138710976	0.36816194653511	0.0750686898827553
0.859287142753601	-0.225352749228477	-2.35939049720764	0.241959810256958	0.367987543344498	0.0749877095222473
0.868786633014679	-0.227393567562103	-2.36639595031738	0.241782739758492	0.367722153663635	0.0746831074357033
0.876922488212585	-0.23126882314682	-2.36422562599182	0.241682648658752	0.367585808038712	0.0746955052018166
0.879848420619965	-0.231104016304016	-2.35749793052673	0.241582244634628	0.367390483617783	0.0745945423841476
0.888256072998047	-0.239724010229111	-2.353022813797	0.241315171122551	0.367293834686279	0.0745527818799019
0.895293593406677	-0.235044866800308	-2.35585713386536	0.241204604506493	0.367025464773178	0.0744479149580002
0.898675441741943	-0.248208984732628	-2.34922504425049	0.241130113601685	0.366892904043198	0.0746088474988937
0.901208579540253	-0.253708034753799	-2.33204936981201	0.240857526659966	0.366764962673187	0.0744368433952332
0.904537498950958	-0.260336875915527	-2.34198331832886	0.240737035870552	0.366539478302002	0.0740886256098747
0.902433335781097	-0.258282452821732	-2.32716393470764	0.240734025835991	0.366405010223389	0.0739866495132446
0.907467246055603	-0.26348152756691	-2.33783364295959	0.240529462695122	0.3663290143013	0.0738622471690178
0.92455267906189	-0.258129894733429	-2.32388734817505	0.240299925208092	0.366002380847931	0.0738776326179504
0.926976025104523	-0.255513191223145	-2.33683776855469	0.240249559283257	0.365790486335754	0.0736765637993813
0.929341554641724	-0.264474391937256	-2.32085394859314	0.239977985620499	0.365638822317123	0.0737040266394615
0.937283396720886	-0.263731926679611	-2.32192921638489	0.239766851067543	0.365462183952332	0.073335662484169
0.941199362277985	-0.267668396234512	-2.31504821777344	0.239635497331619	0.365184545516968	0.0733010247349739
0.940309107303619	-0.269130557775497	-2.31291174888611	0.239563226699829	0.365060359239578	0.0730683282017708
0.945831298828125	-0.274453371763229	-2.30463767051697	0.239324867725372	0.364922165870667	0.0730267688632011
0.95155668258667	-0.268634885549545	-2.30336046218872	0.239217847585678	0.364573836326599	0.0728011131286621
0.952002882957459	-0.27470874786377	-2.30602025985718	0.239071890711784	0.364488303661346	0.07273069024086
0.951905310153961	-0.271743148565292	-2.29724621772766	0.238843068480492	0.364375382661819	0.0724635124206543
0.958930313587189	-0.276461541652679	-2.30250239372253	0.238699465990067	0.364182382822037	0.0719639509916306
0.949138939380646	-0.278763979673386	-2.28834962844849	0.238639190793037	0.364075154066086	0.0718253999948502
0.950815200805664	-0.279667973518372	-2.28282785415649	0.238544166088104	0.36382257938385	0.0714264288544655
0.948121786117554	-0.290523171424866	-2.2848105430603	0.238219544291496	0.363766431808472	0.071156233549118
0.949824452400208	-0.284228265285492	-2.27595496177673	0.238045796751976	0.363382130861282	0.0707542151212692
0.944530725479126	-0.287274599075317	-2.27207803726196	0.237901896238327	0.36329185962677	0.0704173371195793
0.946451425552368	-0.28310614824295	-2.26595115661621	0.237663075327873	0.363072395324707	0.0699621811509132
0.949927687644959	-0.287782818078995	-2.27080988883972	0.237378314137459	0.36285325884819	0.069479912519455
0.94779235124588	-0.282768666744232	-2.25886082649231	0.237277746200562	0.362618416547775	0.0691245794296265
0.939264059066772	-0.278602182865143	-2.24381017684937	0.237090140581131	0.362199604511261	0.0685684606432915
0.936397910118103	-0.28388974070549	-2.25388264656067	0.236868143081665	0.362018823623657	0.0679833739995956
0.935532331466675	-0.288952380418777	-2.25267767906189	0.23652395606041	0.361920654773712	0.067446768283844
0.935172975063324	-0.291912585496902	-2.22721743583679	0.236224561929703	0.361510783433914	0.0670856535434723
0.939275145530701	-0.282453626394272	-2.2227463722229	0.235925704240799	0.361042499542236	0.0664263591170311
0.936432719230652	-0.279509902000427	-2.22388601303101	0.235715538263321	0.360715955495834	0.0657714456319809
0.932160317897797	-0.279771983623505	-2.22122812271118	0.235467419028282	0.360386669635773	0.0651590377092361
0.931146562099457	-0.281192272901535	-2.19639015197754	0.234989136457443	0.360093176364899	0.0646877735853195
0.931887924671173	-0.280245810747147	-2.1910502910614	0.234562486410141	0.359640568494797	0.0639648139476776
0.929646492004395	-0.281605929136276	-2.19269394874573	0.234211951494217	0.359233945608139	0.0631105676293373
0.924511551856995	-0.280919015407562	-2.17216277122498	0.233848109841347	0.35880121588707	0.0625295117497444
0.922859787940979	-0.275186687707901	-2.16109108924866	0.233533918857574	0.358281552791595	0.061726488173008
0.920783281326294	-0.276590764522552	-2.16437458992004	0.233174994587898	0.357793629169464	0.0609384961426258
0.924487054347992	-0.282788246870041	-2.15837478637695	0.232609808444977	0.357424706220627	0.0602242834866047
0.927046775817871	-0.285174787044525	-2.1351752281189	0.232161790132523	0.356876879930496	0.0595534443855286
0.925600528717041	-0.278806805610657	-2.12147974967957	0.231695666909218	0.356291472911835	0.0587123446166515
0.923485279083252	-0.281117618083954	-2.12876629829407	0.231386125087738	0.355800867080688	0.0578237362205982
0.916440963745117	-0.28494057059288	-2.11062693595886	0.230858281254768	0.355330049991608	0.0571920536458492
0.920131206512451	-0.286588579416275	-2.09362530708313	0.230376228690147	0.354777604341507	0.0563552044332027
0.92125529050827	-0.285676419734955	-2.09933137893677	0.229918360710144	0.354290664196014	0.0555111318826675
0.921810030937195	-0.285597890615463	-2.07761573791504	0.229406028985977	0.353796929121017	0.0549830757081509
0.920877039432526	-0.285522162914276	-2.05945372581482	0.229004696011543	0.353207588195801	0.0544244796037674
0.922934472560883	-0.278331011533737	-2.04416370391846	0.228614836931229	0.352735102176666	0.053746547549963
0.921680331230164	-0.28099113702774	-2.04910778999329	0.228285551071167	0.352259904146194	0.0530084222555161
0.925433039665222	-0.285987228155136	-2.05679273605347	0.227798372507095	0.351826399564743	0.0523809865117073
0.924885392189026	-0.285091310739517	-2.04367351531982	0.227361246943474	0.351356893777847	0.0518699437379837
0.924033403396606	-0.288953959941864	-2.03413796424866	0.226955428719521	0.350983411073685	0.0513378828763962
0.927386879920959	-0.289542853832245	-2.02436828613281	0.22657622396946	0.350526839494705	0.0509452484548092
0.930044114589691	-0.284670203924179	-2.01659440994263	0.226230025291443	0.350121319293976	0.0505801849067211
0.929618358612061	-0.287223309278488	-2.01018357276917	0.225904852151871	0.34980845451355	0.0501853376626968
0.93352198600769	-0.280964285135269	-1.99685490131378	0.2255879342556	0.349321156740189	0.0498799048364162
0.93716299533844	-0.279785633087158	-1.97987484931946	0.225203141570091	0.348943471908569	0.0496189296245575
0.937803685665131	-0.275416135787964	-1.97741496562958	0.224901467561722	0.348505586385727	0.0492880940437317
0.93993753194809	-0.270046442747116	-1.96214377880096	0.224674329161644	0.348125547170639	0.0490105673670769
0.941720306873322	-0.271052569150925	-1.958212018013	0.224361091852188	0.347744882106781	0.0487504377961159
0.939759790897369	-0.268790185451508	-1.95404613018036	0.224130108952522	0.347584456205368	0.0485341362655163
0.94081723690033	-0.269056528806686	-1.94454550743103	0.223916158080101	0.347204685211182	0.0483503825962543
0.944887638092041	-0.261422246694565	-1.94574248790741	0.22370021045208	0.346947133541107	0.0481197275221348
0.945671737194061	-0.261998683214188	-1.94482445716858	0.223536238074303	0.346628785133362	0.0479325018823147
0.94691401720047	-0.263131529092789	-1.94854307174683	0.22331491112709	0.346371591091156	0.0479236952960491
0.947282016277313	-0.259799838066101	-1.94138145446777	0.223147317767143	0.346185505390167	0.0477953925728798
0.949266195297241	-0.259045034646988	-1.93687534332275	0.222895622253418	0.345928519964218	0.0477030389010906
0.950411438941956	-0.260754704475403	-1.92972123622894	0.222817406058311	0.345710277557373	0.0477439016103745
0.955761790275574	-0.257834404706955	-1.91819214820862	0.222503334283829	0.345504343509674	0.0478112511336803
0.955211162567139	-0.258888214826584	-1.91082727909088	0.222398564219475	0.345313340425491	0.0478183180093765
0.958197593688965	-0.252129673957825	-1.90054523944855	0.222234487533569	0.345113664865494	0.0478721708059311
0.965531706809998	-0.250690132379532	-1.89707350730896	0.222049102187157	0.344849467277527	0.0479253455996513
0.966857492923737	-0.245838418602943	-1.89748203754425	0.22191646695137	0.344624876976013	0.0481348522007465
0.979301810264587	-0.23791840672493	-1.90280520915985	0.221846416592598	0.344411432743073	0.0482165142893791
0.98612916469574	-0.235869392752647	-1.8967319726944	0.221615269780159	0.344203263521194	0.0482574924826622
0.995063126087189	-0.237653434276581	-1.89610910415649	0.221450105309486	0.3440200984478	0.0482312925159931
0.998626172542572	-0.23947249352932	-1.8993604183197	0.221300780773163	0.343768447637558	0.0483155697584152
1.00733923912048	-0.235576987266541	-1.89451432228088	0.221163585782051	0.343626827001572	0.0483335927128792
1.00305199623108	-0.237040534615517	-1.89381432533264	0.221046060323715	0.343528717756271	0.0484160110354424
1.00414144992828	-0.234042704105377	-1.89099156856537	0.220947057008743	0.343417882919312	0.0484510511159897
1.00085151195526	-0.228458628058434	-1.87935936450958	0.220855116844177	0.343299180269241	0.0485107414424419
1.00311267375946	-0.2254988104105	-1.87610709667206	0.220713689923286	0.343278527259827	0.0483468286693096
0.998548209667206	-0.22156149148941	-1.87381112575531	0.220716074109077	0.343229502439499	0.0483150109648705
1.00212776660919	-0.22044663131237	-1.86128258705139	0.220664113759995	0.343109518289566	0.0484473928809166
1.00224447250366	-0.216375231742859	-1.86361694335938	0.220683753490448	0.343122363090515	0.0485325083136559
1.00292825698853	-0.210483521223068	-1.85724031925201	0.220677271485329	0.343131273984909	0.0487554296851158
1.00679278373718	-0.204801052808762	-1.85333323478699	0.220634743571281	0.343060851097107	0.0489033050835133
1.00975799560547	-0.199581667780876	-1.8608695268631	0.220604822039604	0.343006283044815	0.0489594228565693
1.00951826572418	-0.191606432199478	-1.8587509393692	0.220703884959221	0.34306725859642	0.0491103753447533
1.01371121406555	-0.191685721278191	-1.86047160625458	0.220735490322113	0.34306612610817	0.0491693615913391
1.01323068141937	-0.187925904989243	-1.86843192577362	0.220777124166489	0.343171507120132	0.0491959042847157
1.01157701015472	-0.188693255186081	-1.86957240104675	0.220770984888077	0.343198090791702	0.049272321164608
1.01183438301086	-0.181896209716797	-1.8678674697876	0.220747500658035	0.343192011117935	0.0493503659963608
1.01191008090973	-0.187682211399078	-1.87883710861206	0.22078600525856	0.343273371458054	0.0494093783199787
1.01511752605438	-0.183923199772835	-1.87885367870331	0.220692485570908	0.343384087085724	0.0495742484927177
1.01562058925629	-0.183406591415405	-1.87556445598602	0.220802649855614	0.343396365642548	0.0497238412499428
1.01376438140869	-0.178023084998131	-1.88335525989532	0.220845445990562	0.343517363071442	0.0498914122581482
1.02066922187805	-0.176842764019966	-1.87285947799683	0.220879018306732	0.343610644340515	0.0500029213726521
1.02666175365448	-0.172750413417816	-1.86113321781158	0.220900550484657	0.343569993972778	0.0502861216664314
1.02513957023621	-0.172794967889786	-1.86108803749084	0.220926493406296	0.343605786561966	0.0504880733788013
1.02647459506989	-0.162652522325516	-1.86667728424072	0.221039772033691	0.343716114759445	0.050685215741396
1.02809631824493	-0.161661446094513	-1.86526119709015	0.221215337514877	0.343762755393982	0.0507648959755898
1.02720439434052	-0.157657667994499	-1.87705171108246	0.221308752894402	0.343876510858536	0.0510126687586308
1.02449321746826	-0.155106633901596	-1.89020895957947	0.221546486020088	0.344111233949661	0.0512334890663624
1.01955878734589	-0.151216894388199	-1.89517390727997	0.221734434366226	0.344358175992966	0.0514609143137932
1.01915967464447	-0.151798292994499	-1.89937198162079	0.221872091293335	0.344570636749268	0.0517469197511673
1.01882565021515	-0.14989161491394	-1.88754391670227	0.221986100077629	0.344824582338333	0.0520314536988735
1.01359212398529	-0.149694070219994	-1.88559412956238	0.222282499074936	0.345064163208008	0.052334476262331
1.01644277572632	-0.144141465425491	-1.88487124443054	0.222470358014107	0.34526714682579	0.0526076816022396
1.01373195648193	-0.144580498337746	-1.89662563800812	0.222695663571358	0.345566272735596	0.0530331060290337
1.01233971118927	-0.139862537384033	-1.90823423862457	0.222962692379951	0.345774352550507	0.053193923085928
1.01448023319244	-0.13996896147728	-1.92064428329468	0.223162651062012	0.346030235290527	0.0534852780401707
1.01404416561127	-0.13723036646843	-1.93113172054291	0.223419487476349	0.346253454685211	0.0538295991718769
1.00536262989044	-0.140270203351974	-1.93310523033142	0.223675444722176	0.346638113260269	0.0542844608426094
1.00172674655914	-0.136088758707047	-1.92325639724731	0.224085420370102	0.34684357047081	0.0547315292060375
0.994857549667358	-0.131480038166046	-1.93185377120972	0.224419087171555	0.347096055746078	0.0550513230264187
0.995734751224518	-0.130747094750404	-1.94771444797516	0.224729508161545	0.34743258357048	0.0552118308842182
0.988012552261353	-0.132402807474136	-1.95599544048309	0.224943697452545	0.347777128219604	0.0555918104946613
0.986069142818451	-0.131263107061386	-1.97015631198883	0.225203737616539	0.348208516836166	0.0560104139149189
0.983871459960938	-0.128140464425087	-1.97207987308502	0.225517958402634	0.348489046096802	0.0563772059977055
0.985359787940979	-0.131274834275246	-1.96745657920837	0.225695535540581	0.348876863718033	0.0568597204983234
0.983349084854126	-0.120745360851288	-1.95902335643768	0.226019948720932	0.349100917577744	0.0572469793260098
0.978880643844604	-0.11517508327961	-1.9760400056839	0.226323828101158	0.34938707947731	0.0575211122632027
0.975576400756836	-0.11214742064476	-1.98782646656036	0.226750537753105	0.349764138460159	0.0579207204282284
0.967702209949493	-0.108648233115673	-2.00245237350464	0.227182283997536	0.350175768136978	0.0583994723856449
0.963948607444763	-0.10817339271307	-2.00194048881531	0.227427050471306	0.350652992725372	0.0588705204427242
0.956759095191956	-0.107311457395554	-1.99675214290619	0.227816596627235	0.351059794425964	0.0593955516815186
0.959270238876343	-0.0992959961295128	-2.0023238658905	0.227968513965607	0.351444959640503	0.0597475990653038
0.960796177387238	-0.0963570028543472	-2.00966286659241	0.228270813822746	0.351723432540894	0.0600903667509556
0.957465052604675	-0.0949675366282463	-2.02884030342102	0.228612095117569	0.352146476507187	0.0604798719286919
0.957286417484283	-0.0910258665680885	-2.03810167312622	0.228960976004601	0.352508217096329	0.0610107481479645
0.950913488864899	-0.0887161195278168	-2.02448177337646	0.22941367328167	0.352921277284622	0.0616775415837765
0.949761688709259	-0.0751643404364586	-2.02837944030762	0.22978475689888	0.353281259536743	0.0621899291872978
0.952371060848236	-0.0745332166552544	-2.04733896255493	0.23005647957325	0.353549003601074	0.0626113787293434
0.951536536216736	-0.0751181319355965	-2.05887866020203	0.230355963110924	0.353952974081039	0.0630924627184868
0.95141077041626	-0.0735973790287972	-2.07495164871216	0.230618357658386	0.354422688484192	0.0637150332331657
0.954081952571869	-0.0686006024479866	-2.05545902252197	0.230883553624153	0.354726791381836	0.064311221241951
0.958217144012451	-0.0596144981682301	-2.07487797737122	0.231294974684715	0.354992091655731	0.0647678300738335
0.953609645366669	-0.0554723478853703	-2.08845949172974	0.231689006090164	0.355405122041702	0.0652457177639008
0.951664686203003	-0.0581343807280064	-2.08529591560364	0.231966808438301	0.355805337429047	0.0659645572304726
0.954877257347107	-0.0494521744549274	-2.08503317832947	0.23218047618866	0.356202095746994	0.0664199590682983
0.959026753902435	-0.0452333837747574	-2.10225534439087	0.232467278838158	0.356496036052704	0.0667644888162613
0.954389631748199	-0.0438099130988121	-2.11622858047485	0.232876941561699	0.356915593147278	0.0672417730093002
0.953232109546661	-0.0377886295318604	-2.10646271705627	0.233231782913208	0.357212901115417	0.0677931904792786
0.952938675880432	-0.0338512286543846	-2.13080286979675	0.233643516898155	0.35758638381958	0.0681151077151299
0.950966358184814	-0.0400152765214443	-2.12932634353638	0.233709380030632	0.357938796281815	0.0686654597520828
0.95750892162323	-0.0294132437556982	-2.12918066978455	0.234091460704803	0.35816153883934	0.0690623894333839
0.957457661628723	-0.0254944041371346	-2.14557194709778	0.234430477023125	0.358416736125946	0.0693775415420532
0.954522728919983	-0.0261025335639715	-2.15272259712219	0.234737485647202	0.358795344829559	0.0699318051338196
0.958286881446838	-0.0247673336416483	-2.14563632011414	0.234863296151161	0.359020203351974	0.0704070329666138
0.963677644729614	-0.0251844879239798	-2.16845893859863	0.235194027423859	0.359327495098114	0.0706991925835609
0.962341010570526	-0.0219277665019035	-2.15073704719543	0.235422194004059	0.359530955553055	0.0713401809334755
0.967756032943726	-0.017972132191062	-2.17594957351685	0.235808968544006	0.359699457883835	0.0717231631278992
0.971566736698151	-0.0247755590826273	-2.17906761169434	0.236047342419624	0.360008507966995	0.0720314309000969
0.975066483020782	-0.0263769868761301	-2.19334697723389	0.236188173294067	0.360359370708466	0.072648674249649
0.979974508285522	-0.0272021368145943	-2.17950797080994	0.236363038420677	0.360474288463593	0.07308129966259
0.985285818576813	-0.0191892981529236	-2.19962596893311	0.236637458205223	0.360635071992874	0.0734129697084427
0.985557317733765	-0.0273542050272226	-2.20119261741638	0.236923396587372	0.360908925533295	0.0739142596721649
0.996749520301819	-0.0216533932834864	-2.21292853355408	0.237087026238441	0.361147582530975	0.0742203593254089
0.995181262493134	-0.0283757746219635	-2.22193169593811	0.237312838435173	0.361289858818054	0.0747405961155891
0.998714208602905	-0.023046312853694	-2.21803975105286	0.237706705927849	0.361547768115997	0.0751191526651382
1.00360381603241	-0.0301724877208471	-2.23918700218201	0.237842619419098	0.361763745546341	0.0753325372934341
1.00985586643219	-0.0294701308012009	-2.22976970672607	0.237998232245445	0.361899197101593	0.0758422687649727
1.01300859451294	-0.0275256093591452	-2.24473977088928	0.238292172551155	0.362002015113831	0.0760956034064293
1.01218545436859	-0.0345052368938923	-2.23637199401855	0.238444790244102	0.362250328063965	0.0765876471996307
1.02591824531555	-0.0332417972385883	-2.25078415870667	0.238524809479713	0.362384855747223	0.0767305716872215
1.02857482433319	-0.0348186194896698	-2.25444412231445	0.238734021782875	0.362464308738709	0.0771936401724815
1.03297829627991	-0.0296759940683842	-2.25576949119568	0.239028811454773	0.362645030021667	0.0774560496211052
1.03984844684601	-0.0406458601355553	-2.2742440700531	0.239009588956833	0.362837970256805	0.0777896344661713
1.04966998100281	-0.0369969680905342	-2.25823855400085	0.239158004522324	0.362755417823792	0.0780304148793221
1.05215001106262	-0.0391736030578613	-2.28127670288086	0.239376857876778	0.362947940826416	0.0782041698694229
1.05572485923767	-0.0447788536548615	-2.27122616767883	0.239462107419968	0.36301377415657	0.0785497277975082
1.06847298145294	-0.0465204417705536	-2.28473544120789	0.239431500434875	0.363094359636307	0.0786101594567299
1.06822347640991	-0.0448059029877186	-2.28116273880005	0.239628911018372	0.363076210021973	0.0788887441158295
1.07290041446686	-0.0551618933677673	-2.29806756973267	0.239692226052284	0.363202393054962	0.0789871960878372
1.08290994167328	-0.0556310378015041	-2.28153109550476	0.239668115973473	0.363109260797501	0.0791393741965294
1.08591091632843	-0.0549238063395023	-2.30711650848389	0.239916354417801	0.363043546676636	0.0792626589536667
1.09258365631104	-0.0589095763862133	-2.28703761100769	0.239818975329399	0.36312934756279	0.0795159712433815
1.10371029376984	-0.0581992007791996	-2.30305528640747	0.239854961633682	0.363093465566635	0.0795322358608246
1.11046493053436	-0.0674533769488335	-2.3015923500061	0.239851415157318	0.363003551959991	0.0796288400888443
1.11511898040771	-0.0634009689092636	-2.29740810394287	0.239882841706276	0.362898528575897	0.0798692032694817
1.12172377109528	-0.0687703564763069	-2.30827736854553	0.240003049373627	0.362863600254059	0.079816073179245
1.13179707527161	-0.0699758529663086	-2.30466628074646	0.239892587065697	0.362823724746704	0.0799913853406906
1.13614892959595	-0.0727056860923767	-2.32042765617371	0.23998336493969	0.362711161375046	0.0799651294946671
1.1410858631134	-0.0740377753973007	-2.30420970916748	0.239873960614204	0.362660616636276	0.0800700634717941
1.15311253070831	-0.0763703435659409	-2.32691979408264	0.239892318844795	0.362501084804535	0.0798406973481178
1.1536945104599	-0.0832637250423431	-2.31575465202332	0.23989225924015	0.362415373325348	0.0799626111984253
1.16044306755066	-0.0753474608063698	-2.31501865386963	0.239985227584839	0.362279206514359	0.0799671560525894
1.16341054439545	-0.0878253579139709	-2.33120369911194	0.239924982190132	0.362207591533661	0.0798531472682953
1.17347395420074	-0.0939459726214409	-2.32132244110107	0.239808857440948	0.36202347278595	0.0798574388027191
1.17442297935486	-0.0914217233657837	-2.33573389053345	0.239926397800446	0.361909776926041	0.079768180847168
1.18344950675964	-0.0971828550100327	-2.32415223121643	0.239730507135391	0.361789137125015	0.0798631235957146
1.19399881362915	-0.100484773516655	-2.34302926063538	0.239683702588081	0.361633956432343	0.0797142758965492
1.19559586048126	-0.0991866141557693	-2.32069706916809	0.239716395735741	0.361451715230942	0.0798634588718414
1.20443773269653	-0.104728020727634	-2.33691954612732	0.239618420600891	0.361291468143463	0.0797001495957375
1.21177458763123	-0.109246678650379	-2.33176565170288	0.239457800984383	0.361164480447769	0.0798111781477928
1.21523261070251	-0.109625846147537	-2.34257364273071	0.239516198635101	0.360914826393127	0.0796612426638603
1.22241520881653	-0.116065993905067	-2.33161973953247	0.23939636349678	0.360865712165833	0.0797796025872231
1.23254120349884	-0.117138206958771	-2.33809590339661	0.239310652017593	0.360611140727997	0.0796384885907173
1.23643720149994	-0.121398240327835	-2.34288454055786	0.23923148214817	0.36042532324791	0.0795299559831619
1.23650622367859	-0.12057326734066	-2.340163230896	0.239274069666862	0.360232710838318	0.07955052703619
1.24528849124908	-0.132688015699387	-2.3502049446106	0.23908144235611	0.360159516334534	0.079367071390152
1.25227749347687	-0.12981353700161	-2.34028291702271	0.239055290818214	0.359872341156006	0.0792317464947701
1.25151574611664	-0.138076543807983	-2.35112261772156	0.239065304398537	0.359864771366119	0.079171784222126
1.25862669944763	-0.144361436367035	-2.34299349784851	0.238914102315903	0.359713166952133	0.0789089277386665
1.26145327091217	-0.150047942996025	-2.35265874862671	0.238857686519623	0.359471410512924	0.0786558389663696
1.26127672195435	-0.150967881083488	-2.35280776023865	0.238874822854996	0.359287589788437	0.078561931848526
1.26243507862091	-0.163234114646912	-2.35886359214783	0.238811552524567	0.359322756528854	0.0783011838793755
1.26548933982849	-0.163716375827789	-2.34260225296021	0.23866280913353	0.359033018350601	0.0782686471939087
1.26695692539215	-0.168172553181648	-2.36008930206299	0.238713219761848	0.35892653465271	0.077976681292057
1.26488530635834	-0.173930183053017	-2.351567029953	0.238585740327835	0.358804702758789	0.0779453068971634
1.27488684654236	-0.17676305770874	-2.36309695243835	0.238452225923538	0.358629167079926	0.0776274353265762
1.27444553375244	-0.187014937400818	-2.35301780700684	0.238354980945587	0.358441740274429	0.0776286646723747
1.277956366539	-0.184758797287941	-2.35099148750305	0.238408982753754	0.358244121074677	0.0775034055113792
1.28165471553802	-0.195700392127037	-2.36058712005615	0.238221406936646	0.358229011297226	0.0772902518510818
1.28822147846222	-0.197642058134079	-2.34755897521973	0.23802025616169	0.357930451631546	0.0772224143147469
1.28963220119476	-0.200298726558685	-2.36009502410889	0.238013967871666	0.357756376266479	0.076950266957283
1.2912791967392	-0.208657905459404	-2.34550023078918	0.23783665895462	0.357689410448074	0.0769463554024696
1.29872226715088	-0.213396683335304	-2.35387349128723	0.237670376896858	0.357450097799301	0.0766885578632355
1.30175828933716	-0.215116888284683	-2.33724594116211	0.237656891345978	0.357332557439804	0.0766582638025284
1.30195546150208	-0.213445380330086	-2.35394668579102	0.23760524392128	0.357181161642075	0.0764896646142006
1.30831921100616	-0.225677609443665	-2.34941101074219	0.237440079450607	0.357139736413956	0.0763148069381714
1.31292355060577	-0.22239376604557	-2.33992123603821	0.237249702215195	0.356865853071213	0.0762102901935577
1.31368100643158	-0.222819864749908	-2.34761095046997	0.237306818366051	0.356796383857727	0.0759305730462074
1.31045997142792	-0.227328762412071	-2.34847354888916	0.237183660268784	0.356714963912964	0.075924463570118
1.31401216983795	-0.232192426919937	-2.33616423606873	0.236974582076073	0.356603115797043	0.0756886601448059
1.31951582431793	-0.239194735884666	-2.34524464607239	0.23691537976265	0.35651832818985	0.0755465030670166
1.3217054605484	-0.239075154066086	-2.32624459266663	0.236882552504539	0.356326639652252	0.0755455493927002
1.31830227375031	-0.235370010137558	-2.34072422981262	0.23690702021122	0.356201440095901	0.0753091052174568
1.32384061813354	-0.248657643795013	-2.34263157844543	0.236703142523766	0.356228351593018	0.0752252265810966
1.33000445365906	-0.24331097304821	-2.33029413223267	0.236590206623077	0.356088519096375	0.0752544030547142
1.33042132854462	-0.243159845471382	-2.33562922477722	0.236575290560722	0.355874538421631	0.0749514251947403
1.33008015155792	-0.249402955174446	-2.34786033630371	0.236608490347862	0.355821937322617	0.0748618394136429
1.33272814750671	-0.253577083349228	-2.33006453514099	0.236373871564865	0.355813890695572	0.0748735666275024
1.34097814559937	-0.251457184553146	-2.34458518028259	0.236250311136246	0.355646103620529	0.0746148303151131
1.33580887317657	-0.253895074129105	-2.32597899436951	0.236216217279434	0.355502933263779	0.0746863931417465
1.34055602550507	-0.256485819816589	-2.33442521095276	0.236165523529053	0.355401515960693	0.0744293108582497
1.34489512443542	-0.264968901872635	-2.33537817001343	0.236035093665123	0.355328053236008	0.0743717551231384
1.34902739524841	-0.258724987506866	-2.32124423980713	0.235802501440048	0.355221599340439	0.0743715539574623
1.35123062133789	-0.258358359336853	-2.32877135276794	0.235846504569054	0.354953050613403	0.0740988776087761
1.3507524728775	-0.263660758733749	-2.33409380912781	0.235867038369179	0.3548743724823	0.0740653425455093
1.35413682460785	-0.266102105379105	-2.31897234916687	0.235651284456253	0.354772657155991	0.0740515440702438
1.35897064208984	-0.264234900474548	-2.32557892799377	0.235484376549721	0.354631006717682	0.0737168788909912
1.35961127281189	-0.269224971532822	-2.32433652877808	0.235405653715134	0.35443377494812	0.0735953897237778
1.36123812198639	-0.265601962804794	-2.31460022926331	0.235437244176865	0.35423681139946	0.0734604671597481
1.36242711544037	-0.268475353717804	-2.32368230819702	0.235276788473129	0.35406294465065	0.0731007009744644
1.36114430427551	-0.271257549524307	-2.33144807815552	0.235121577978134	0.353956311941147	0.0729054138064384
1.36611175537109	-0.277984708547592	-2.31018137931824	0.234845116734505	0.353733211755753	0.0727781355381012
1.36751198768616	-0.26790389418602	-2.32124042510986	0.234898775815964	0.353498935699463	0.0723754540085793
1.36406564712524	-0.276811122894287	-2.32274889945984	0.234802544116974	0.353363782167435	0.07215715944767
1.36144411563873	-0.277536511421204	-2.3090672492981	0.234637886285782	0.353246062994003	0.0720133781433105
1.36698603630066	-0.274130254983902	-2.30830025672913	0.234478980302811	0.35305044054985	0.0716298818588257
1.36937141418457	-0.279491573572159	-2.31958293914795	0.234368994832039	0.352782666683197	0.0712486431002617
1.36370050907135	-0.281559437513351	-2.30576157569885	0.234320417046547	0.352633625268936	0.0710780918598175
1.36428070068359	-0.27867802977562	-2.30830192565918	0.234277531504631	0.352447807788849	0.0708016380667686
1.36361050605774	-0.284894227981567	-2.31919360160828	0.234175235033035	0.352272421121597	0.070337250828743
1.3621027469635	-0.292128503322601	-2.30753231048584	0.233901426196098	0.352101266384125	0.0701426938176155
1.36361420154572	-0.287321299314499	-2.3004002571106	0.233801499009132	0.351791083812714	0.0697487071156502
1.35870945453644	-0.28994032740593	-2.32034921646118	0.233794808387756	0.351686269044876	0.0694565623998642
1.35612332820892	-0.294832587242126	-2.30149984359741	0.233585089445114	0.35161480307579	0.0692433789372444
1.3580287694931	-0.295032232999802	-2.30973887443542	0.233520895242691	0.351421147584915	0.0688172578811646
1.36096239089966	-0.298745661973953	-2.31501030921936	0.233338966965675	0.351304769515991	0.068409189581871
1.35338735580444	-0.298714071512222	-2.31024980545044	0.233354911208153	0.351128816604614	0.0682342052459717
1.3452011346817	-0.291456788778305	-2.29800605773926	0.233453795313835	0.351077914237976	0.0678499266505241
1.34548556804657	-0.296712636947632	-2.31744837760925	0.233347222208977	0.350937962532043	0.0674065798521042
1.33949863910675	-0.301173329353333	-2.31622838973999	0.233244657516479	0.350939005613327	0.0671555697917938
1.33974575996399	-0.305047184228897	-2.30361247062683	0.233073398470879	0.350842893123627	0.0669958516955376
1.33794283866882	-0.298128604888916	-2.29990553855896	0.23305007815361	0.350632190704346	0.0666308328509331
1.32953381538391	-0.297909796237946	-2.31384801864624	0.233050093054771	0.350674241781235	0.0663364455103874
1.32401347160339	-0.299916177988052	-2.30127954483032	0.232983186841011	0.350708484649658	0.0663231462240219
1.32983195781708	-0.298787593841553	-2.30314779281616	0.232857212424278	0.350635409355164	0.0660321637988091
1.32771515846252	-0.297151744365692	-2.31490445137024	0.232835486531258	0.350656032562256	0.0658508986234665
1.32369673252106	-0.297406613826752	-2.30135154724121	0.232850760221481	0.3506940305233	0.0658676102757454
1.32282435894012	-0.291663378477097	-2.2906608581543	0.232907667756081	0.350661158561707	0.0659772381186485
1.31531774997711	-0.28866782784462	-2.29562377929688	0.233014598488808	0.350697010755539	0.065800204873085
1.31476485729218	-0.297405987977982	-2.30879259109497	0.232920125126839	0.350785553455353	0.0656688809394836
1.31580746173859	-0.294051140546799	-2.29615116119385	0.232839018106461	0.350931018590927	0.0656664967536926
1.31004583835602	-0.293498694896698	-2.28789734840393	0.232865482568741	0.350893408060074	0.0655627772212029
1.30769038200378	-0.284585475921631	-2.29776072502136	0.233088329434395	0.350912481546402	0.0654528886079788
1.30044746398926	-0.287205904722214	-2.30540060997009	0.233134388923645	0.351009428501129	0.0654029473662376
1.2947108745575	-0.289204955101013	-2.29360318183899	0.233162835240364	0.351205557584763	0.0656675100326538
1.29512655735016	-0.283135861158371	-2.28880000114441	0.23309950530529	0.351358741521835	0.0655987411737442
1.2970027923584	-0.284096926450729	-2.30117678642273	0.233150854706764	0.351361006498337	0.0654966086149216
1.29269635677338	-0.284025520086288	-2.30550217628479	0.23322919011116	0.351516276597977	0.0656138733029366
1.29210317134857	-0.279667794704437	-2.29179406166077	0.233350709080696	0.351619482040405	0.0657493770122528
1.28518760204315	-0.274350970983505	-2.29146838188171	0.233544737100601	0.351632565259933	0.0657973140478134
1.28820168972015	-0.273096919059753	-2.30008769035339	0.233521744608879	0.351760178804398	0.0657639354467392
1.28801238536835	-0.278083115816116	-2.31074047088623	0.233518108725548	0.351992756128311	0.0658621490001678
1.28604960441589	-0.276821851730347	-2.2928454875946	0.233450084924698	0.352083683013916	0.0660795941948891
1.28704857826233	-0.271101444959641	-2.29115986824036	0.233578845858574	0.352022677659988	0.0660755187273026
1.279820561409	-0.269158214330673	-2.30631566047668	0.233759522438049	0.352250903844833	0.0661418065428734
1.27635109424591	-0.274857997894287	-2.29712629318237	0.233779057860374	0.352380841970444	0.0663497224450111
1.27961039543152	-0.268349498510361	-2.29568791389465	0.233748644590378	0.352470368146896	0.066397599875927
1.28574156761169	-0.268368929624558	-2.30371642112732	0.233784541487694	0.35244745016098	0.0662318915128708
1.2792854309082	-0.270693600177765	-2.30436229705811	0.233812123537064	0.35256764292717	0.0664678364992142
1.2778092622757	-0.265378504991531	-2.28946948051453	0.233947351574898	0.352742075920105	0.066526934504509
1.27164840698242	-0.261095225811005	-2.29386901855469	0.234077244997025	0.352739453315735	0.0665135681629181
1.2728157043457	-0.270066976547241	-2.30621266365051	0.23408704996109	0.352922320365906	0.0664310529828072
1.27366900444031	-0.271645426750183	-2.29535317420959	0.233992800116539	0.353054970502853	0.0666346698999405
1.27253806591034	-0.263795554637909	-2.29137396812439	0.234069481492043	0.353004574775696	0.0665531307458878
1.27360558509827	-0.265006899833679	-2.29582285881042	0.234180673956871	0.353038012981415	0.0664844289422035
1.26804912090302	-0.2664535343647	-2.30986618995667	0.234231755137444	0.353261739015579	0.0664663687348366
1.26190376281738	-0.271389842033386	-2.31131100654602	0.234341442584991	0.35342812538147	0.0665926337242126
1.26409304141998	-0.27459517121315	-2.29170060157776	0.234301224350929	0.353612303733826	0.0668004378676414
1.27089202404022	-0.267476052045822	-2.31405520439148	0.234320595860481	0.353738129138947	0.0667170286178589
1.26535594463348	-0.27182611823082	-2.30656909942627	0.234492346644402	0.353890091180801	0.0670299008488655
1.26519334316254	-0.268473237752914	-2.29826879501343	0.234717607498169	0.35405445098877	0.0671709477901459
1.26099419593811	-0.265824854373932	-2.3133385181427	0.23480586707592	0.354225784540176	0.0671230629086494
1.2568211555481	-0.274047315120697	-2.31810569763184	0.234905213117599	0.354515582323074	0.0672817602753639
1.25319051742554	-0.273288577795029	-2.31008505821228	0.234996095299721	0.354625850915909	0.0673796609044075
1.24946093559265	-0.275288313627243	-2.32533288002014	0.235262408852577	0.354945570230484	0.0674018710851669
1.24498820304871	-0.279506385326386	-2.30742454528809	0.235305577516556	0.355199307203293	0.0677472129464149
1.2440938949585	-0.276951789855957	-2.31485486030579	0.235375627875328	0.355440020561218	0.067661739885807
1.24473690986633	-0.282065898180008	-2.32357025146484	0.235538825392723	0.355612307786942	0.06772830337286
1.2354793548584	-0.278578102588654	-2.31757473945618	0.23566772043705	0.355899751186371	0.0678958967328072
1.2289422750473	-0.276493012905121	-2.32393646240234	0.235853984951973	0.356110751628876	0.0678248554468155
1.22670745849609	-0.28845340013504	-2.32928586006165	0.235919773578644	0.356269061565399	0.0678251013159752
1.22446835041046	-0.286613762378693	-2.31633901596069	0.235942155122757	0.356428414583206	0.0679058879613876
1.22339415550232	-0.284780412912369	-2.33114767074585	0.236061081290245	0.35653093457222	0.0677783116698265
1.21680879592896	-0.291104048490524	-2.319908618927	0.236154556274414	0.356646001338959	0.0679252147674561
1.21859538555145	-0.290387362241745	-2.31667065620422	0.236009553074837	0.356805413961411	0.0678557232022285
1.21861624717712	-0.295713007450104	-2.32941389083862	0.236082762479782	0.356902092695236	0.0677210539579391
1.21463787555695	-0.295472532510757	-2.30631828308105	0.236128211021423	0.356880724430084	0.0677061527967453
1.21467959880829	-0.297242790460587	-2.3273754119873	0.236178562045097	0.356858611106873	0.0674771815538406
1.22004795074463	-0.310666501522064	-2.31584119796753	0.235952690243721	0.356949388980865	0.0675060600042343
1.22216105461121	-0.303997725248337	-2.31157088279724	0.235948249697685	0.356779277324677	0.0672955513000488
1.22255373001099	-0.310945957899094	-2.32257080078125	0.235973313450813	0.356789439916611	0.0671472325921059
1.21773779392242	-0.311987370252609	-2.30510520935059	0.235803589224815	0.356881856918335	0.0670584514737129
1.22367560863495	-0.318972855806351	-2.31832003593445	0.235728621482849	0.356671541929245	0.0667033344507217
1.23394930362701	-0.324907958507538	-2.30961465835571	0.235635101795197	0.356534361839294	0.0668080598115921
1.25114405155182	-0.32695946097374	-2.30085635185242	0.235611975193024	0.35641410946846	0.0674716308712959
1.25169634819031	-0.329510718584061	-2.30769944190979	0.235371485352516	0.356130599975586	0.0674911960959435
1.24705576896667	-0.3398796916008	-2.30073738098145	0.235220029950142	0.356106698513031	0.0671142637729645
1.24303781986237	-0.33308944106102	-2.29117822647095	0.235032364726067	0.355914384126663	0.0663272067904472
1.23325848579407	-0.337487876415253	-2.30768537521362	0.234974578022957	0.355788201093674	0.0654278919100761
1.23042571544647	-0.343116670846939	-2.28902506828308	0.234759494662285	0.355625778436661	0.0648896098136902
1.23778450489044	-0.351788997650146	-2.29850482940674	0.234573170542717	0.355370551347733	0.0643657222390175
1.24209868907928	-0.357151597738266	-2.30135416984558	0.234381824731827	0.355250358581543	0.0639987885951996
1.23909151554108	-0.359713554382324	-2.27949094772339	0.234230667352676	0.354893147945404	0.0639095008373261
1.2393513917923	-0.361966788768768	-2.27808380126953	0.23410427570343	0.354609817266464	0.0634220913052559
1.23966014385223	-0.374261170625687	-2.2939248085022	0.233867064118385	0.354509919881821	0.0629270449280739
1.2504209280014	-0.377233624458313	-2.27276754379272	0.23355408012867	0.354092448949814	0.0626607462763786
1.26024222373962	-0.377221614122391	-2.26769495010376	0.233337238430977	0.353610992431641	0.0623003281652927
1.26399874687195	-0.383739471435547	-2.2790515422821	0.233200952410698	0.353407561779022	0.0618310570716858
1.26443099975586	-0.39290577173233	-2.26627111434937	0.23290354013443	0.353108584880829	0.0615014135837555
1.26405000686646	-0.399038255214691	-2.25328660011292	0.23257540166378	0.352904409170151	0.0609924718737602
1.27007830142975	-0.403445690870285	-2.26080751419067	0.232285022735596	0.352497190237045	0.0603183023631573
1.27482855319977	-0.413307189941406	-2.25914883613586	0.23197440803051	0.352265626192093	0.0598404668271542
1.27266848087311	-0.421253472566605	-2.23889303207397	0.231776982545853	0.351909995079041	0.0595664978027344
1.27414262294769	-0.419816017150879	-2.24009084701538	0.231642797589302	0.35164687037468	0.0591057911515236
1.27756655216217	-0.426951944828033	-2.25009608268738	0.231311529874802	0.35132896900177	0.0585600025951862
1.27951920032501	-0.437785357236862	-2.24414777755737	0.231082409620285	0.35122537612915	0.0582549870014191
1.28609573841095	-0.433580458164215	-2.22382593154907	0.230724200606346	0.35095226764679	0.0580070875585079
1.28849232196808	-0.432462334632874	-2.21871829032898	0.230637460947037	0.350535660982132	0.0575173385441303
1.28631865978241	-0.433239012956619	-2.22924423217773	0.23060005903244	0.350425243377686	0.0572689026594162
1.29017210006714	-0.43788406252861	-2.22215270996094	0.230341628193855	0.350218892097473	0.0571231171488762
1.2933908700943	-0.440719485282898	-2.19999313354492	0.230038598179817	0.350014477968216	0.0570384338498116
1.30203294754028	-0.441084831953049	-2.19773197174072	0.229754775762558	0.349773854017258	0.0567249059677124
1.30544090270996	-0.443366646766663	-2.20940709114075	0.229560256004333	0.349556922912598	0.056361299008131
1.30697131156921	-0.448314279317856	-2.20597147941589	0.229415908455849	0.349393397569656	0.0560720227658749
1.3111344575882	-0.451154410839081	-2.19399309158325	0.229236900806427	0.349134385585785	0.0558211319148541
1.30577707290649	-0.448360979557037	-2.18254208564758	0.229048177599907	0.348822176456451	0.0556348711252213
1.31164956092834	-0.450609058141708	-2.18756508827209	0.228924706578255	0.348664045333862	0.0551835037767887
1.31133985519409	-0.457894116640091	-2.18838286399841	0.228582993149757	0.348448604345322	0.054905042052269
1.31459212303162	-0.463780522346497	-2.18932962417603	0.228374138474464	0.348276734352112	0.054496593773365
1.31598615646362	-0.464247763156891	-2.17608046531677	0.228132754564285	0.348018795251846	0.0541953071951866
1.32189464569092	-0.467107057571411	-2.15880870819092	0.227770417928696	0.347702711820602	0.0539714209735394
1.32661700248718	-0.46419420838356	-2.15525937080383	0.227515608072281	0.347327023744583	0.0535333752632141
1.3246853351593	-0.471516072750092	-2.16124033927917	0.227360457181931	0.347053945064545	0.0531784780323505
1.32353806495667	-0.477658361196518	-2.15543484687805	0.227174639701843	0.3469258248806	0.0529944412410259
1.32416939735413	-0.476053297519684	-2.13969254493713	0.226825818419456	0.346595108509064	0.0525894090533257
1.32404208183289	-0.479042530059814	-2.12478446960449	0.226451128721237	0.346344292163849	0.0521020106971264
1.32946622371674	-0.472404509782791	-2.13733124732971	0.226201817393303	0.346025884151459	0.051337119191885
1.32602989673615	-0.480648189783096	-2.14007520675659	0.226004377007484	0.345744997262955	0.0507780648767948
1.32678163051605	-0.477090179920197	-2.13348960876465	0.225815683603287	0.345425605773926	0.0503750443458557
1.32397699356079	-0.477038562297821	-2.13108468055725	0.225564375519753	0.345135301351547	0.0500845164060593
1.33164536952972	-0.475395023822784	-2.11481332778931	0.225262612104416	0.344801098108292	0.0498731024563313
1.32889759540558	-0.475171595811844	-2.10978555679321	0.225022166967392	0.344453752040863	0.0496455505490303
1.35081052780151	-0.477351099252701	-2.10008406639099	0.224783092737198	0.34399351477623	0.0499893352389336
1.36586821079254	-0.474537968635559	-2.09724092483521	0.224432080984116	0.343367993831635	0.0502660498023033
1.37215864658356	-0.469043284654617	-2.09107494354248	0.224153384566307	0.343034505844116	0.0502390526235104
1.37627506256104	-0.472190409898758	-2.09130668640137	0.223827719688416	0.342548966407776	0.049902830272913
1.37729668617249	-0.469371467828751	-2.09839200973511	0.223429471254349	0.342150747776031	0.049207977950573
1.3745094537735	-0.478831589221954	-2.08834552764893	0.223050832748413	0.341757982969284	0.0484917722642422
1.3731849193573	-0.482264846563339	-2.07533884048462	0.222599372267723	0.341312110424042	0.0479793958365917
1.37411677837372	-0.484865039587021	-2.07348561286926	0.222271919250488	0.340788006782532	0.0475763976573944
1.3746246099472	-0.48405659198761	-2.06150269508362	0.221916496753693	0.340422809123993	0.0472340174019337
1.37268257141113	-0.484302967786789	-2.05841946601868	0.22159469127655	0.339926093816757	0.04696074873209
1.37582266330719	-0.481959462165833	-2.04945230484009	0.221254110336304	0.339417994022369	0.0466822385787964
1.38045465946198	-0.480881780385971	-2.0419774055481	0.220969393849373	0.339013397693634	0.0464302971959114
1.38225638866425	-0.479343563318253	-2.04129528999329	0.220573306083679	0.338498800992966	0.0461373515427113
1.38465440273285	-0.48123636841774	-2.04089879989624	0.220282584428787	0.338038086891174	0.0458092652261257
1.38526952266693	-0.48332941532135	-2.03700733184814	0.219970136880875	0.337600469589233	0.0454985536634922
1.38954031467438	-0.484904676675797	-2.03833270072937	0.219628617167473	0.33711102604866	0.0451562777161598
1.39238607883453	-0.483049839735031	-2.03695058822632	0.219315648078918	0.336741298437119	0.0449603125452995
1.39773678779602	-0.482948899269104	-2.02898859977722	0.219020813703537	0.336170226335526	0.0447671376168728
1.40004372596741	-0.482002556324005	-2.03256916999817	0.218663990497589	0.335821926593781	0.0446579083800316
1.40795850753784	-0.48190826177597	-2.02489137649536	0.218318834900856	0.335371285676956	0.0445564724504948
1.41383409500122	-0.478149950504303	-2.0127694606781	0.218034446239471	0.334915727376938	0.0444878153502941
1.41758584976196	-0.476471930742264	-2.0061662197113	0.217816263437271	0.334451973438263	0.0444460026919842
1.4207409620285	-0.471396744251251	-2.00661444664001	0.21762803196907	0.334048688411713	0.0442960038781166
1.42696845531464	-0.466168940067291	-1.99530184268951	0.217450842261314	0.333849281072617	0.0443253666162491
1.42910397052765	-0.467263579368591	-1.99936020374298	0.217291116714478	0.333594441413879	0.0444361455738544
1.43642807006836	-0.467350423336029	-2.00365710258484	0.217115983366966	0.333397895097733	0.0445801317691803
1.43241429328918	-0.463410407304764	-2.01577687263489	0.217064663767815	0.33327254652977	0.0446343459188938
1.43776047229767	-0.460777431726456	-2.01716136932373	0.216993436217308	0.33298322558403	0.0446435660123825
1.44003891944885	-0.460383296012878	-2.01416945457459	0.216824799776077	0.332920402288437	0.0447357334196568
1.44354093074799	-0.458152145147324	-2.00879287719727	0.21670638024807	0.332665860652924	0.0447848998010159
1.44719004631042	-0.453538864850998	-2.00814390182495	0.216603443026543	0.332502871751785	0.0448475480079651
1.44672226905823	-0.451721012592316	-2.01036858558655	0.216575846076012	0.332364231348038	0.0449715331196785
1.44896566867828	-0.449327915906906	-2.01768922805786	0.216525420546532	0.332184672355652	0.044985830783844
1.4518336057663	-0.443559587001801	-2.02186322212219	0.216528907418251	0.332125842571259	0.0450215265154839
1.45421123504639	-0.442929029464722	-2.01789689064026	0.216428235173225	0.332084536552429	0.0450863353908062
1.45833301544189	-0.436104238033295	-2.00893521308899	0.216407552361488	0.331922918558121	0.0452184416353703
1.46030652523041	-0.434297442436218	-2.00261807441711	0.216390490531921	0.331839472055435	0.0453549660742283
1.46332037448883	-0.43180039525032	-2.00497221946716	0.216374605894089	0.331612169742584	0.045446015894413
1.46847891807556	-0.428381621837616	-1.99777090549469	0.216336414217949	0.33155968785286	0.0454740338027477
1.46410572528839	-0.42884948849678	-2.00578427314758	0.216394886374474	0.331513583660126	0.0455571375787258
1.46872746944427	-0.427013665437698	-2.00852680206299	0.216318786144257	0.331400096416473	0.0456307046115398
1.46868216991425	-0.428893029689789	-2.01174855232239	0.216304183006287	0.331302225589752	0.0457686372101307
1.4742546081543	-0.421846717596054	-2.01772212982178	0.216292306780815	0.331188052892685	0.0457801856100559
1.4802131652832	-0.416567802429199	-2.01324248313904	0.216286480426788	0.330947041511536	0.0457710549235344
1.48152649402618	-0.417164623737335	-2.01829791069031	0.216272220015526	0.33079531788826	0.0458527989685535
1.48053753376007	-0.412453532218933	-2.02281284332275	0.216307654976845	0.330838084220886	0.045908235013485
1.48464918136597	-0.417875915765762	-2.02093029022217	0.216283857822418	0.33071556687355	0.0460149608552456
1.48519670963287	-0.41191291809082	-2.02722239494324	0.216365605592728	0.330708801746368	0.0460919626057148
1.4898624420166	-0.410988986492157	-2.02837610244751	0.216412737965584	0.330553114414215	0.0461452305316925
1.49375832080841	-0.407126307487488	-2.03282046318054	0.216394290328026	0.330434918403625	0.0462852269411087
1.49884521961212	-0.403914988040924	-2.03762245178223	0.216459766030312	0.330457240343094	0.0465230904519558
1.5004073381424	-0.401080161333084	-2.03996682167053	0.216522142291069	0.330325603485107	0.0466497130692005
1.5067982673645	-0.40022537112236	-2.05491638183594	0.216619402170181	0.330371618270874	0.0468136817216873
1.50557494163513	-0.396826416254044	-2.0670759677887	0.21675118803978	0.330311983823776	0.0471453927457333
1.51988184452057	-0.393773972988129	-2.06670928001404	0.216763138771057	0.330346822738647	0.0474716946482658
1.52040326595306	-0.392311096191406	-2.07720828056335	0.216934159398079	0.33040925860405	0.047764714807272
1.52829933166504	-0.387703478336334	-2.07876062393188	0.21701692044735	0.330286502838135	0.0481188297271729
1.52898502349854	-0.389334380626678	-2.08023262023926	0.217207223176956	0.330509513616562	0.0485631786286831
1.53062009811401	-0.386766761541367	-2.08801293373108	0.217369064688683	0.330615043640137	0.0489916130900383
1.53362691402435	-0.387217670679092	-2.08839464187622	0.217452600598335	0.330742329359055	0.0494347922503948
1.53393852710724	-0.383411794900894	-2.09206128120422	0.217654600739479	0.330850839614868	0.0497613660991192
1.5351300239563	-0.385939508676529	-2.09637522697449	0.21787591278553	0.331104308366776	0.0501681193709373
1.53797245025635	-0.388329863548279	-2.09880495071411	0.21800397336483	0.331146389245987	0.0505274757742882
1.53921782970428	-0.382793247699738	-2.10226202011108	0.218245014548302	0.331350296735764	0.0508979000151157
1.54206585884094	-0.387665271759033	-2.10849189758301	0.218447044491768	0.331552684307098	0.0512913875281811
1.54968571662903	-0.383111029863358	-2.11558794975281	0.218616381287575	0.331692755222321	0.0516773499548435
1.54927802085876	-0.388582944869995	-2.1273877620697	0.218938022851944	0.332001656293869	0.0520870611071587
1.54916954040527	-0.390052258968353	-2.1369616985321	0.219144359230995	0.332183241844177	0.0523936785757542
1.54973316192627	-0.391126453876495	-2.13978338241577	0.219418197870255	0.332508057355881	0.0526636391878128
1.54699635505676	-0.39916917681694	-2.15532326698303	0.219699203968048	0.332715570926666	0.0529168099164963
1.54855227470398	-0.402964353561401	-2.16453433036804	0.219986200332642	0.332935512065887	0.0532061345875263
1.54734301567078	-0.403526782989502	-2.18665766716003	0.220301195979118	0.333176106214523	0.0534674525260925
1.55095398426056	-0.407986253499985	-2.19839835166931	0.220662325620651	0.333540201187134	0.0538303442299366
1.54703569412231	-0.411666691303253	-2.20501708984375	0.220934927463531	0.33376607298851	0.0542417168617249
1.54731547832489	-0.411863625049591	-2.21347498893738	0.221198856830597	0.334141790866852	0.0546185187995434
1.53707540035248	-0.412194073200226	-2.22198295593262	0.221594706177711	0.334500223398209	0.0549316219985485
1.53421366214752	-0.413300722837448	-2.22480988502502	0.221884310245514	0.334769546985626	0.0550066716969013
1.53311502933502	-0.415994793176651	-2.22244167327881	0.222196489572525	0.335024923086166	0.0553162917494774
1.53715872764587	-0.413767695426941	-2.23199319839478	0.222454324364662	0.335269957780838	0.0561070926487446
1.55826854705811	-0.418919235467911	-2.24585556983948	0.22279018163681	0.335657596588135	0.0576707869768143
1.56845593452454	-0.408704280853271	-2.25578355789185	0.22316637635231	0.33584463596344	0.0586001835763454
1.5592348575592	-0.407196015119553	-2.26985645294189	0.223490044474602	0.336269825696945	0.0590594857931137
1.54836988449097	-0.413901805877686	-2.28385925292969	0.223786413669586	0.336665213108063	0.0592548549175262
1.54221153259277	-0.423116594552994	-2.29920387268066	0.224242061376572	0.337191075086594	0.0593406707048416
1.5303840637207	-0.427485257387161	-2.30609488487244	0.224544331431389	0.337582975625992	0.0589229427278042
1.52137386798859	-0.437141388654709	-2.31123304367065	0.224894866347313	0.337868392467499	0.058713261038065
1.50938522815704	-0.434649705886841	-2.32812166213989	0.22525642812252	0.338152021169662	0.0586624331772327
1.50316822528839	-0.441594660282135	-2.34961366653442	0.225678995251656	0.338616758584976	0.059152364730835
1.50081467628479	-0.457221537828445	-2.34547781944275	0.22605399787426	0.338985830545425	0.0598501302301884
1.49920225143433	-0.455938786268234	-2.34198594093323	0.22638575732708	0.339375197887421	0.0604155696928501
1.50048887729645	-0.45847150683403	-2.35790657997131	0.226626917719841	0.339668124914169	0.0606185756623745
1.50466346740723	-0.46803230047226	-2.38096070289612	0.226927161216736	0.33990603685379	0.0609126128256321
1.49662458896637	-0.469102144241333	-2.38472771644592	0.227233842015266	0.34031143784523	0.0610274188220501
1.48620796203613	-0.474546283483505	-2.3771378993988	0.227613344788551	0.340548545122147	0.0611420832574368
1.48382604122162	-0.475812375545502	-2.40072512626648	0.227889612317085	0.340861260890961	0.0611999407410622
1.4798948764801	-0.490843147039413	-2.40307021141052	0.228036686778069	0.341182410717011	0.0613480024039745
1.47962582111359	-0.495612770318985	-2.4094181060791	0.228228315711021	0.341438233852386	0.0617689825594425
1.48057579994202	-0.490882337093353	-2.3956286907196	0.228318214416504	0.341518938541412	0.0619725324213505
1.4800398349762	-0.488784700632095	-2.42120718955994	0.228634923696518	0.341680556535721	0.0620963126420975
1.47387146949768	-0.490586489439011	-2.4413423538208	0.228971526026726	0.341937065124512	0.0621776953339577
1.47188401222229	-0.490570664405823	-2.44485664367676	0.229225218296051	0.342187345027924	0.0623896196484566
1.46539771556854	-0.500956833362579	-2.43648505210876	0.229323208332062	0.3424291908741	0.0625672191381454
1.46478223800659	-0.493701636791229	-2.43858480453491	0.229477107524872	0.342701107263565	0.0625903606414795
1.46666514873505	-0.497895210981369	-2.46055603027344	0.229654118418694	0.3427794277668	0.062543511390686
1.46236479282379	-0.5058753490448	-2.47288370132446	0.229978367686272	0.343188643455505	0.0629526898264885
1.4544095993042	-0.509463131427765	-2.45205688476563	0.230233386158943	0.343271315097809	0.0630368292331696
1.45043051242828	-0.501545011997223	-2.45877504348755	0.230339214205742	0.343369752168655	0.0630935803055763
1.45888662338257	-0.506768703460693	-2.47908306121826	0.230600193142891	0.343633890151978	0.0634386315941811
1.46354496479034	-0.509215950965881	-2.48088026046753	0.230637773871422	0.343876510858536	0.0638903453946114
1.46160864830017	-0.505632996559143	-2.47913074493408	0.230810090899467	0.343945860862732	0.0638859942555428
1.45354533195496	-0.507439017295837	-2.50072693824768	0.23105950653553	0.344119220972061	0.0639287382364273
1.45106470584869	-0.509909093379974	-2.48510789871216	0.231237709522247	0.344449371099472	0.064110279083252
1.45121252536774	-0.512480974197388	-2.49478530883789	0.231314733624458	0.344629734754562	0.0642331317067146
1.44945669174194	-0.517121732234955	-2.51537156105042	0.231524229049683	0.344786196947098	0.0642327889800072
1.44582760334015	-0.512507081031799	-2.50524234771729	0.231682822108269	0.344977200031281	0.0645677819848061
1.44377732276917	-0.504708588123322	-2.50540065765381	0.232006877660751	0.345119476318359	0.0647305771708488
1.44254446029663	-0.506716251373291	-2.52264761924744	0.232193097472191	0.345331966876984	0.0646806061267853
1.44160032272339	-0.511091411113739	-2.52884483337402	0.232212990522385	0.345587462186813	0.064591646194458
1.44397854804993	-0.507982432842255	-2.52176856994629	0.232335701584816	0.345551431179047	0.0645919069647789
1.4324916601181	-0.50905978679657	-2.53569149971008	0.23259399831295	0.345730394124985	0.0642475336790085
1.42342042922974	-0.518550634384155	-2.54070019721985	0.232779935002327	0.346017450094223	0.0643700659275055
1.42826557159424	-0.514909267425537	-2.53072166442871	0.232667520642281	0.346203684806824	0.0643088072538376
1.43177139759064	-0.518940031528473	-2.5563907623291	0.232847467064857	0.346163630485535	0.0640831962227821
1.42758762836456	-0.524257600307465	-2.56034564971924	0.232956454157829	0.346339643001556	0.0640998333692551
1.42707562446594	-0.521940946578979	-2.54911088943481	0.233066439628601	0.346384853124619	0.0641119405627251
1.42534613609314	-0.521659016609192	-2.54799365997314	0.233180582523346	0.346447795629501	0.0640328824520111
1.42299711704254	-0.52406233549118	-2.56154179573059	0.233268782496452	0.346570551395416	0.0636186525225639
1.42139005661011	-0.537120699882507	-2.57307004928589	0.233264371752739	0.346697151660919	0.0635865777730942
1.41624331474304	-0.537626504898071	-2.55764603614807	0.233183488249779	0.346726298332214	0.0634791851043701
1.41611778736115	-0.537710428237915	-2.56652331352234	0.233327239751816	0.34674921631813	0.0631465166807175
1.41031444072723	-0.537896871566772	-2.58281779289246	0.23351688683033	0.346807032823563	0.0630029141902924
1.41049551963806	-0.545194923877716	-2.5869517326355	0.233610764145851	0.347057342529297	0.0632170736789703
1.41624534130096	-0.538767993450165	-2.58111166954041	0.233741700649261	0.347161620855331	0.0634951293468475
1.42002534866333	-0.540701925754547	-2.59326362609863	0.233850836753845	0.347347915172577	0.0635931566357613
1.41286110877991	-0.541755795478821	-2.59117293357849	0.234089106321335	0.347526431083679	0.0637673437595367
1.41000270843506	-0.53337174654007	-2.58878946304321	0.234318122267723	0.347715944051743	0.0638364106416702
1.40830278396606	-0.530254006385803	-2.61207556724548	0.234622418880463	0.347855806350708	0.0639068335294724
1.40955305099487	-0.541412115097046	-2.61590218544006	0.234739363193512	0.348136872053146	0.063992865383625
1.41428542137146	-0.536956965923309	-2.6067636013031	0.234796598553658	0.348149448633194	0.0642676949501038
1.41552436351776	-0.53686249256134	-2.62333464622498	0.235033690929413	0.348343253135681	0.0643381848931313
1.40788519382477	-0.541198670864105	-2.63122487068176	0.235340148210526	0.348530828952789	0.0645677447319031
1.40936684608459	-0.53798109292984	-2.61790657043457	0.235349774360657	0.348856300115585	0.0648022070527077
1.41211104393005	-0.53696197271347	-2.63614940643311	0.235517472028732	0.349002748727798	0.0647249296307564
1.40747177600861	-0.53519880771637	-2.6288628578186	0.235708743333817	0.349121510982513	0.0648215860128403
1.40347731113434	-0.528056025505066	-2.64469861984253	0.235974803566933	0.349257677793503	0.0648675411939621
1.40734851360321	-0.538715124130249	-2.66168594360352	0.236050397157669	0.349527567625046	0.0648747310042381
1.40453433990479	-0.538086354732513	-2.65181517601013	0.235941305756569	0.349698781967163	0.064946360886097
1.39534914493561	-0.532138109207153	-2.64044499397278	0.236017778515816	0.349661737680435	0.0644989684224129
1.39021933078766	-0.535474717617035	-2.66591191291809	0.236253052949905	0.349858969449997	0.064352810382843
1.38843059539795	-0.53852117061615	-2.65572881698608	0.236309722065926	0.350117743015289	0.0645633935928345
1.39177656173706	-0.532299339771271	-2.65887475013733	0.23640650510788	0.350272536277771	0.0647809654474258
1.39483296871185	-0.537368297576904	-2.6691951751709	0.236656293272972	0.350476443767548	0.0651874393224716
1.38992714881897	-0.529278457164764	-2.66499257087708	0.236895740032196	0.350620567798615	0.0654998943209648
1.38686907291412	-0.517605602741241	-2.67308306694031	0.23719297349453	0.350838959217072	0.0653213933110237
1.38130223751068	-0.521901190280914	-2.69238615036011	0.237318977713585	0.351121783256531	0.0652056783437729
1.38013386726379	-0.518620729446411	-2.67932963371277	0.237427860498428	0.351169526576996	0.0651414692401886
1.3775851726532	-0.520215034484863	-2.70209431648254	0.237679004669189	0.351323276758194	0.0651712045073509
1.37372601032257	-0.524730682373047	-2.69053244590759	0.237908914685249	0.351517617702484	0.0653731897473335
1.3764111995697	-0.521491646766663	-2.69762706756592	0.237961322069168	0.351669460535049	0.0654349997639656
1.37333858013153	-0.52928501367569	-2.70687460899353	0.238080933690071	0.351853311061859	0.0654786229133606
1.36849987506866	-0.516259908676147	-2.70280265808105	0.238362923264503	0.35203555226326	0.0654397755861282
1.36250853538513	-0.524813115596771	-2.71918845176697	0.23840220272541	0.352261662483215	0.0653175562620163
1.36403250694275	-0.51993054151535	-2.70270347595215	0.238472819328308	0.352328389883041	0.0652793869376183
1.35818433761597	-0.523918807506561	-2.71820044517517	0.238665118813515	0.352422624826431	0.065033808350563
1.34271049499512	-0.529156863689423	-2.72174119949341	0.238644734025002	0.352617055177689	0.0644824430346489
1.33882808685303	-0.53070741891861	-2.71587347984314	0.238600343465805	0.3528091609478	0.0640892162919044
1.34389865398407	-0.538285255432129	-2.72374176979065	0.238631352782249	0.352875292301178	0.0639187470078468
1.33755362033844	-0.533343553543091	-2.71903800964355	0.23885190486908	0.353063493967056	0.0643810406327248
1.33699226379395	-0.532182037830353	-2.71364593505859	0.239073231816292	0.353191941976547	0.0647288262844086
1.33545327186584	-0.536173760890961	-2.73767495155334	0.239294931292534	0.353539139032364	0.0648751556873322
1.33472049236298	-0.531402885913849	-2.7242317199707	0.239301964640617	0.353658080101013	0.0648932531476021
1.32944452762604	-0.524402618408203	-2.73763513565063	0.239544212818146	0.353677600622177	0.0644729882478714
1.32427585124969	-0.532404482364655	-2.75015449523926	0.239777520298958	0.353968381881714	0.064332976937294
1.31890618801117	-0.531438410282135	-2.74346208572388	0.239887461066246	0.35419163107872	0.0643786415457726
1.32106328010559	-0.533373117446899	-2.74524331092834	0.239924013614655	0.354247182607651	0.0643367469310761
1.32446467876434	-0.537298858165741	-2.75798034667969	0.239987835288048	0.354414343833923	0.0642480477690697
1.317995429039	-0.536348581314087	-2.74210858345032	0.240138173103333	0.354440003633499	0.0641494318842888
1.31610500812531	-0.540811657905579	-2.75981760025024	0.240272745490074	0.354666590690613	0.0638228878378868
1.31058645248413	-0.547917127609253	-2.74791431427002	0.240201264619827	0.354761451482773	0.0637082308530808
1.31349289417267	-0.542007088661194	-2.74781584739685	0.240278542041779	0.35470113158226	0.0632804483175278
1.30416703224182	-0.548705697059631	-2.75739717483521	0.240369498729706	0.35485965013504	0.0631601810455322
1.30559682846069	-0.548428475856781	-2.74510073661804	0.240260422229767	0.354961365461349	0.0628297701478004
1.3025153875351	-0.550488770008087	-2.76118350028992	0.240251287817955	0.354928821325302	0.0623945668339729
1.29709756374359	-0.549738168716431	-2.75030636787415	0.240350171923637	0.355028420686722	0.0622016042470932
1.29247975349426	-0.546695291996002	-2.75011873245239	0.240452572703362	0.35499519109726	0.0619057267904282
1.28956162929535	-0.558761358261108	-2.76044535636902	0.240323290228844	0.355065196752548	0.0613887533545494
1.27640044689178	-0.564212203025818	-2.74381160736084	0.239945262670517	0.354920506477356	0.0607146397233009
1.27455937862396	-0.560321509838104	-2.74015474319458	0.239883691072464	0.354758739471436	0.0598928071558475
1.27417576313019	-0.56579577922821	-2.75387072563171	0.239855334162712	0.354762136936188	0.0596027709543705
1.269850730896	-0.567690312862396	-2.73222708702087	0.239788740873337	0.354811459779739	0.0596743822097778
1.26746308803558	-0.564777314662933	-2.74276733398438	0.239706471562386	0.354833960533142	0.0594129636883736
1.26455414295197	-0.565915048122406	-2.74222016334534	0.239656910300255	0.354811519384384	0.0590878240764141
1.24991416931152	-0.559030592441559	-2.73092985153198	0.239762797951698	0.354783743619919	0.0587191097438335
1.24182152748108	-0.559788525104523	-2.74093675613403	0.239717870950699	0.354775011539459	0.0579458735883236
1.23295140266418	-0.568096220493317	-2.74848890304565	0.239574670791626	0.354886025190353	0.0573949664831162
1.22981011867523	-0.564966320991516	-2.72774338722229	0.239404678344727	0.354780375957489	0.0569553002715111
1.22515845298767	-0.563731789588928	-2.72601723670959	0.239323228597641	0.354536980390549	0.0564007461071014
1.21876835823059	-0.567111730575562	-2.73421502113342	0.239317253232002	0.354460865259171	0.0558944083750248
1.21012580394745	-0.566294372081757	-2.70932388305664	0.239072546362877	0.354488730430603	0.0555267333984375
1.20586359500885	-0.564528167247772	-2.70922780036926	0.238885596394539	0.354293555021286	0.0547987967729568
1.20449340343475	-0.567530274391174	-2.7214343547821	0.238657996058464	0.354046374559402	0.0542706809937954
1.19828259944916	-0.56415981054306	-2.69324254989624	0.238515123724937	0.35388708114624	0.0537941157817841
1.19064605236053	-0.559581458568573	-2.69677567481995	0.23836462199688	0.353582769632339	0.0531161949038506
1.18679797649384	-0.564350366592407	-2.70725917816162	0.238116383552551	0.3535076379776	0.0523346960544586
1.20299136638641	-0.576766014099121	-2.69303441047668	0.237826436758041	0.353305876255035	0.0524235926568508
1.21587455272675	-0.573359251022339	-2.67571949958801	0.237397029995918	0.35284885764122	0.052886389195919
1.20774054527283	-0.560074090957642	-2.67107701301575	0.237344413995743	0.352541893720627	0.0524286217987537
1.19243168830872	-0.562019765377045	-2.67510437965393	0.237130329012871	0.352412194013596	0.0517927445471287
1.17715549468994	-0.562515437602997	-2.65691137313843	0.236817821860313	0.352221548557281	0.0507548302412033
1.15972220897675	-0.564787864685059	-2.64418816566467	0.236449748277664	0.352029502391815	0.0495313182473183
1.14605128765106	-0.560137867927551	-2.64625549316406	0.23624524474144	0.351845622062683	0.0481945015490055
1.13963258266449	-0.564015805721283	-2.65345501899719	0.236012950539589	0.351672798395157	0.0469716899096966
1.12902903556824	-0.567079424858093	-2.6531400680542	0.235752627253532	0.351335853338242	0.0459091998636723
1.11218321323395	-0.572635114192963	-2.63649892807007	0.235493794083595	0.351187855005264	0.0451108366250992
1.10263919830322	-0.567707657814026	-2.61681056022644	0.235294386744499	0.350848615169525	0.0444793663918972
1.09425735473633	-0.567037463188171	-2.60717701911926	0.234997987747192	0.350579261779785	0.0438959933817387
1.092817902565	-0.569194734096527	-2.61174559593201	0.234770447015762	0.350330412387848	0.043156985193491
1.08431434631348	-0.5789994597435	-2.61847114562988	0.234400019049644	0.35020923614502	0.0424440205097198
1.07472109794617	-0.583759903907776	-2.60696911811829	0.234090834856033	0.350058823823929	0.0416995286941528
1.0727151632309	-0.576151490211487	-2.5828857421875	0.233792155981064	0.349761933088303	0.0410357899963856
1.06288421154022	-0.570992112159729	-2.57775974273682	0.233599677681923	0.349514931440353	0.0403850674629211
1.05428946018219	-0.571202218532562	-2.57300472259521	0.233376041054726	0.34952387213707	0.0398306101560593
1.03822863101959	-0.569010019302368	-2.57468152046204	0.233216494321823	0.349329262971878	0.0392895117402077
1.0247278213501	-0.567742049694061	-2.56941437721252	0.233141452074051	0.349321335554123	0.0388707667589188
1.01217329502106	-0.560873568058014	-2.56030869483948	0.232961803674698	0.349242269992828	0.0383015051484108
0.999768972396851	-0.555766880512238	-2.53605580329895	0.232650339603424	0.349303781986237	0.0379045829176903
0.988570332527161	-0.549000203609467	-2.52487635612488	0.232424676418304	0.349193751811981	0.0374388657510281
0.981496155261993	-0.535390317440033	-2.51835107803345	0.232340186834335	0.349162012338638	0.0369020625948906
0.972766876220703	-0.529249787330627	-2.51701831817627	0.232090398669243	0.349087983369827	0.0362580977380276
0.963864147663116	-0.520712435245514	-2.52017903327942	0.231939867138863	0.349014431238174	0.0357131324708462
0.950358986854553	-0.513977110385895	-2.5119800567627	0.231815338134766	0.349001109600067	0.035290252417326
0.934532523155212	-0.506002843379974	-2.49097275733948	0.231662631034851	0.348985940217972	0.0349856875836849
0.924489676952362	-0.500507116317749	-2.47664213180542	0.231438353657722	0.348862946033478	0.0344715751707554
0.909062564373016	-0.48985755443573	-2.47413158416748	0.231326967477798	0.348678171634674	0.0338444747030735
0.899448812007904	-0.479172766208649	-2.46354603767395	0.231144472956657	0.348631232976913	0.0331691019237041
0.88709419965744	-0.473853021860123	-2.4630708694458	0.230887353420258	0.348461955785751	0.0326523445546627
0.87659102678299	-0.469431668519974	-2.46065521240234	0.230546951293945	0.34841376543045	0.0320808254182339
0.864646434783936	-0.465701341629028	-2.44653797149658	0.230186492204666	0.348239749670029	0.0316064096987247
0.853793263435364	-0.458768129348755	-2.43211436271667	0.229903236031532	0.348165452480316	0.0311297196894884
0.84522420167923	-0.454028964042664	-2.42376732826233	0.2296172529459	0.347908675670624	0.0306050349026918
0.839782476425171	-0.442483812570572	-2.40313506126404	0.229277357459068	0.347762018442154	0.0300567932426929
0.825692653656006	-0.437639266252518	-2.38774633407593	0.229065015912056	0.34742483496666	0.0295189581811428
0.820416152477264	-0.430052250623703	-2.37564325332642	0.228637769818306	0.347194164991379	0.0290643461048603
0.808365523815155	-0.422636538743973	-2.36733937263489	0.228410005569458	0.347018510103226	0.0285316742956638
0.798139095306396	-0.413519322872162	-2.35994935035706	0.228208392858505	0.346798092126846	0.0278508644551039
0.7845458984375	-0.40613129734993	-2.36055541038513	0.228026866912842	0.346578449010849	0.027229305356741
0.771196365356445	-0.402149975299835	-2.35666084289551	0.227704152464867	0.346437603235245	0.0266298148781061
0.752654135227203	-0.396663993597031	-2.35599827766418	0.227547407150269	0.346370220184326	0.026078887283802
0.740527629852295	-0.390434086322784	-2.33842015266418	0.227362081408501	0.346222400665283	0.0256138015538454
0.727597236633301	-0.387287586927414	-2.33271098136902	0.227062046527863	0.346151202917099	0.0250961240381002
0.708611249923706	-0.379447162151337	-2.32915353775024	0.226888477802277	0.345953851938248	0.0245012529194355
0.695286333560944	-0.375479608774185	-2.31068110466003	0.226586058735847	0.346056580543518	0.0240751784294844
0.677065789699554	-0.368650257587433	-2.30428552627563	0.226500928401947	0.345959931612015	0.0235656760632992
0.667766332626343	-0.365035682916641	-2.29076099395752	0.226252064108849	0.345827519893646	0.0232274811714888
0.65411776304245	-0.359112173318863	-2.27676868438721	0.226069331169128	0.345780283212662	0.0229401271790266
0.642596840858459	-0.349400281906128	-2.27041172981262	0.225869253277779	0.345759153366089	0.0225952491164207
0.629080057144165	-0.343996703624725	-2.26196765899658	0.22575306892395	0.345847517251968	0.0223388392478228
0.624692559242249	-0.341319888830185	-2.24548316001892	0.225533500313759	0.345721423625946	0.0220338981598616
0.62029892206192	-0.336950331926346	-2.24710941314697	0.225368469953537	0.345696300268173	0.0221748352050781
0.620209872722626	-0.330078542232513	-2.23990678787231	0.22534716129303	0.345717668533325	0.0225380621850491
0.609403133392334	-0.315912276506424	-2.23360157012939	0.225307613611221	0.345797449350357	0.0226598829030991
0.596914172172546	-0.312845826148987	-2.22798490524292	0.225274190306664	0.345851063728333	0.0225761719048023
0.58251941204071	-0.306276053190231	-2.21036720275879	0.225069046020508	0.345867693424225	0.0220850203186274
0.566141664981842	-0.304080843925476	-2.21153521537781	0.225028395652771	0.346025347709656	0.0214633233845234
0.553893268108368	-0.299187272787094	-2.21037983894348	0.225005254149437	0.346043974161148	0.0209354013204575
0.545647621154785	-0.295521676540375	-2.20059180259705	0.224864646792412	0.346076607704163	0.0205809026956558
0.531747877597809	-0.292545676231384	-2.19819402694702	0.224856019020081	0.346106380224228	0.020494444295764
0.533120930194855	-0.290144085884094	-2.18539595603943	0.224734425544739	0.346148312091827	0.0205937828868628
0.525586247444153	-0.286354809999466	-2.18472456932068	0.224563643336296	0.346158713102341	0.0206399857997894
0.521918952465057	-0.280131489038467	-2.17651128768921	0.224523216485977	0.346190989017487	0.0207195784896612
0.521448731422424	-0.275470703840256	-2.17810344696045	0.224435389041901	0.346214205026627	0.0206409152597189
0.518164932727814	-0.275807470083237	-2.17259359359741	0.224440827965736	0.346313983201981	0.0207185279577971
0.515381097793579	-0.269439280033112	-2.16340041160584	0.224333167076111	0.346323817968369	0.0206970646977425
0.511078894138336	-0.26746991276741	-2.16594099998474	0.224224179983139	0.346377462148666	0.0207858011126518
0.511430442333221	-0.26087099313736	-2.16070699691772	0.224312230944633	0.346376240253448	0.0208512041717768
0.509237587451935	-0.256699472665787	-2.16502213478088	0.224232748150826	0.346435129642487	0.0209663454443216
0.511012136936188	-0.252453982830048	-2.15656518936157	0.224222600460052	0.346554040908813	0.0212812516838312
0.516913592815399	-0.249038457870483	-2.13555574417114	0.224049106240273	0.346614986658096	0.0218118913471699
0.523227274417877	-0.241808891296387	-2.14547801017761	0.224129542708397	0.346802115440369	0.022629601880908
0.524172067642212	-0.23158472776413	-2.13993215560913	0.224340051412582	0.346968919038773	0.0232306513935328
0.520530045032501	-0.222250908613205	-2.13612198829651	0.224398210644722	0.347236335277557	0.0234604831784964
0.518719077110291	-0.219141870737076	-2.13367748260498	0.224616795778275	0.347346484661102	0.0235202852636576
0.522536218166351	-0.216369122266769	-2.1328501701355	0.224589332938194	0.347515404224396	0.0235361866652966
0.517699897289276	-0.21721875667572	-2.13586044311523	0.224656566977501	0.347826033830643	0.0238010212779045
0.521091222763062	-0.218039780855179	-2.13826394081116	0.224850669503212	0.347963899374008	0.0242414679378271
0.519032716751099	-0.216773375868797	-2.13911557197571	0.224957451224327	0.348267465829849	0.0247795190662146
0.521599769592285	-0.212524279952049	-2.13293790817261	0.225123271346092	0.348606258630753	0.0252524428069592
0.519262433052063	-0.208609744906425	-2.13105201721191	0.225228920578957	0.348823606967926	0.0256320312619209
0.512344777584076	-0.203881084918976	-2.13589978218079	0.225381806492805	0.349224448204041	0.0258984230458736
0.512094736099243	-0.203285291790962	-2.14168167114258	0.225674986839294	0.34951463341713	0.0262277647852898
0.511642694473267	-0.200179472565651	-2.15540051460266	0.225897952914238	0.349862158298492	0.0263474602252245
0.511269152164459	-0.198174461722374	-2.15525889396667	0.226142376661301	0.350274533033371	0.0265931617468596
0.505250513553619	-0.197187915444374	-2.16312217712402	0.226418852806091	0.35070663690567	0.0270505081862211
0.507525742053986	-0.192315697669983	-2.15310883522034	0.226659521460533	0.351067751646042	0.0277355518192053
0.506648600101471	-0.193395346403122	-2.15439915657043	0.226979166269302	0.351530373096466	0.028538953512907
0.511982977390289	-0.189426556229591	-2.1530818939209	0.22721654176712	0.351971179246902	0.0292906034737825
0.512912690639496	-0.187986806035042	-2.15232133865356	0.227530092000961	0.35250324010849	0.0300664324313402
0.514997601509094	-0.182034566998482	-2.15749883651733	0.227845579385757	0.352964729070663	0.0306297019124031
0.513828158378601	-0.181512698531151	-2.16448831558228	0.228260770440102	0.353494763374329	0.0312275905162096
0.514107823371887	-0.175202965736389	-2.17009615898132	0.228659212589264	0.354020088911057	0.0319925732910633
0.522988319396973	-0.168409332633018	-2.16601824760437	0.228997722268105	0.354550212621689	0.032692801207304
0.522770285606384	-0.165452212095261	-2.18248319625854	0.229426681995392	0.355130076408386	0.0334605500102043
0.532172083854675	-0.166460305452347	-2.19613528251648	0.229921773076057	0.355713814496994	0.0343490727245808
0.534194707870483	-0.162442341446877	-2.19813203811646	0.230227947235107	0.356249868869781	0.035185195505619
0.537561893463135	-0.157104998826981	-2.2037136554718	0.230677589774132	0.356835544109344	0.0360171981155872
0.531671404838562	-0.152311995625496	-2.20444560050964	0.231119364500046	0.357413321733475	0.0368501357734203
0.536365032196045	-0.141095533967018	-2.19683027267456	0.231623023748398	0.358113318681717	0.0375748984515667
0.534643828868866	-0.132919564843178	-2.19582605361938	0.232019633054733	0.358567029237747	0.0381649509072304
0.538893938064575	-0.130115613341331	-2.20571255683899	0.232491672039032	0.359132647514343	0.0389685481786728
0.542140364646912	-0.124107025563717	-2.2238917350769	0.232815340161324	0.35975369811058	0.0395665280520916
0.548233807086945	-0.131646975874901	-2.22423338890076	0.233126387000084	0.360329806804657	0.0404093414545059
0.557199120521545	-0.119202584028244	-2.21892046928406	0.233381301164627	0.360805720090866	0.0412725061178207
0.563284814357758	-0.11406521499157	-2.21012997627258	0.233715742826462	0.361075282096863	0.0417875424027443
0.56717312335968	-0.110589608550072	-2.23301649093628	0.234087377786636	0.361449092626572	0.0422554612159729
0.568207025527954	-0.104294292628765	-2.24491119384766	0.234493151307106	0.36197504401207	0.0427964739501476
0.566804170608521	-0.109842754900455	-2.23748660087585	0.234678372740746	0.36231854557991	0.0434105359017849
0.570393800735474	-0.103202439844608	-2.23175048828125	0.234795123338699	0.362732797861099	0.043872531503439
0.5771164894104	-0.0985121950507164	-2.23689007759094	0.23501481115818	0.362953186035156	0.0439563058316708
0.581462502479553	-0.10230391472578	-2.25238561630249	0.235169380903244	0.363229393959045	0.0442865639925003
0.582192361354828	-0.100500024855137	-2.23606562614441	0.235326051712036	0.363382935523987	0.0446238741278648
0.578547775745392	-0.0971652641892433	-2.23126626014709	0.235466122627258	0.363494485616684	0.0449531935155392
0.583067357540131	-0.091932937502861	-2.22978115081787	0.235574409365654	0.363700211048126	0.0451117902994156
0.586678206920624	-0.0978762432932854	-2.24851441383362	0.235589414834976	0.36373570561409	0.0451476573944092
0.58594012260437	-0.108680061995983	-2.24734616279602	0.235500931739807	0.363817721605301	0.0453357733786106
0.595066070556641	-0.0974665433168411	-2.23303031921387	0.235396191477776	0.363798052072525	0.0453395843505859
0.592954456806183	-0.0980334803462029	-2.23643064498901	0.235486045479774	0.363649606704712	0.0452395156025887
0.588175475597382	-0.101131938397884	-2.24435663223267	0.235668241977692	0.363837480545044	0.0452328771352768
0.587454974651337	-0.104081876575947	-2.22920894622803	0.235426992177963	0.363859057426453	0.0453216843307018
0.58837616443634	-0.103216677904129	-2.22208547592163	0.235406428575516	0.363807052373886	0.045216977596283
0.591747403144836	-0.10116895288229	-2.23056387901306	0.235332906246185	0.363714605569839	0.0449679493904114
0.592792391777039	-0.105920158326626	-2.23455381393433	0.23524808883667	0.363739252090454	0.0449110604822636
0.586955547332764	-0.103735089302063	-2.21787571907043	0.235199391841888	0.36355859041214	0.0448617115616798
0.582844018936157	-0.106158994138241	-2.21420288085938	0.235217019915581	0.363567411899567	0.0446515902876854
0.583142399787903	-0.103607840836048	-2.22619032859802	0.235087454319	0.363418400287628	0.0444475561380386
0.583308041095734	-0.112142197787762	-2.22343897819519	0.234951198101044	0.363365948200226	0.0442197471857071
0.585310935974121	-0.117186360061169	-2.21997427940369	0.234709650278091	0.363308072090149	0.0442176498472691
0.587948501110077	-0.117947027087212	-2.19811272621155	0.2344701141119	0.363093316555023	0.0441342107951641
0.59278804063797	-0.113450244069099	-2.1952440738678	0.234361082315445	0.362934648990631	0.0439268313348293
0.58722448348999	-0.110490217804909	-2.20229601860046	0.234310001134872	0.362737208604813	0.0437365658581257
0.588544726371765	-0.112783081829548	-2.20386505126953	0.234238848090172	0.362654745578766	0.0436256676912308
0.591185867786407	-0.116707198321819	-2.20255994796753	0.234060913324356	0.362521916627884	0.043514110147953
0.588084101676941	-0.122566543519497	-2.18679022789001	0.233923956751823	0.362517535686493	0.0435968972742558
0.587935030460358	-0.120328649878502	-2.1745617389679	0.233695045113564	0.362444221973419	0.043505571782589
0.591414093971252	-0.121062986552715	-2.16776990890503	0.233534455299377	0.362268179655075	0.0434069707989693
0.594612061977386	-0.117012657225132	-2.16967678070068	0.233405530452728	0.362169504165649	0.0432677865028381
0.595492660999298	-0.120764292776585	-2.18101477622986	0.233264371752739	0.362109273672104	0.0429678894579411
0.598980128765106	-0.12286389619112	-2.1769654750824	0.233092665672302	0.362015098333359	0.0428603105247021
0.594802856445313	-0.124748758971691	-2.17511320114136	0.233048468828201	0.361929029226303	0.0428830124437809
0.592273533344269	-0.11945790797472	-2.15226554870605	0.232974603772163	0.361874729394913	0.0428496934473515
0.587378203868866	-0.117084488272667	-2.15556883811951	0.232962712645531	0.361761003732681	0.0427631996572018
0.590068638324738	-0.121435955166817	-2.16751980781555	0.232937291264534	0.361684173345566	0.0425781719386578
0.591429233551025	-0.127768903970718	-2.16306376457214	0.232647657394409	0.361731439828873	0.0424402840435505
0.589593946933746	-0.135063201189041	-2.15903234481812	0.232557237148285	0.361643940210342	0.0424127019941807
0.591399252414703	-0.129997700452805	-2.14044284820557	0.232348278164864	0.361663520336151	0.0423376299440861
0.590680003166199	-0.129376947879791	-2.13951444625854	0.232303649187088	0.361361503601074	0.0420685075223446
0.584346354007721	-0.134309068322182	-2.1507306098938	0.232388064265251	0.361427664756775	0.0419045090675354
0.556849777698517	-0.136959359049797	-2.12360620498657	0.231958761811256	0.361500710248947	0.0410514995455742
0.55643367767334	-0.12796750664711	-2.13189649581909	0.232217863202095	0.361544162034988	0.0405337661504745
0.576068222522736	-0.143735781311989	-2.14208602905273	0.232062637805939	0.361555367708206	0.0406558178365231
0.575162291526794	-0.144843474030495	-2.13626766204834	0.231972321867943	0.36146092414856	0.0411260239779949
0.575107395648956	-0.153553709387779	-2.11421704292297	0.231865346431732	0.361267924308777	0.0416524633765221
0.581486403942108	-0.155758664011955	-2.1040666103363	0.231826648116112	0.361236870288849	0.0417450219392776
0.57992684841156	-0.153257384896278	-2.11719083786011	0.231748074293137	0.361091881990433	0.0413295477628708
0.571639657020569	-0.165590673685074	-2.11988472938538	0.231501743197441	0.361026465892792	0.0408043265342712
0.574507892131805	-0.16879802942276	-2.11288690567017	0.231356874108315	0.361136734485626	0.0407976694405079
0.578693091869354	-0.177892655134201	-2.09678292274475	0.231138482689857	0.36084845662117	0.0406534634530544
0.588819205760956	-0.175635471940041	-2.09354066848755	0.230973422527313	0.360617786645889	0.0405733920633793
0.587892174720764	-0.176432371139526	-2.09425783157349	0.230790168046951	0.360390037298203	0.0403998158872128
0.588328421115875	-0.18148872256279	-2.09731340408325	0.230585172772408	0.360239058732986	0.0401665233075619
0.588543713092804	-0.188780978322029	-2.08296704292297	0.230439141392708	0.360120415687561	0.0401641279459
0.590578377246857	-0.198271751403809	-2.07359600067139	0.230275556445122	0.359931200742722	0.0402752496302128
0.599030017852783	-0.20018170773983	-2.06021547317505	0.229911297559738	0.359742641448975	0.0402104072272778
0.605612099170685	-0.205245554447174	-2.05175876617432	0.229680091142654	0.359452962875366	0.0400159284472466
0.618497610092163	-0.205264538526535	-2.05889701843262	0.229400306940079	0.359159976243973	0.0397757925093174
0.621455788612366	-0.212336957454681	-2.05794739723206	0.229126542806625	0.358898431062698	0.0396335497498512
0.622861325740814	-0.216239586472511	-2.04589223861694	0.228951305150986	0.358754217624664	0.0393842495977879
0.624873042106628	-0.223068192601204	-2.03752613067627	0.228597089648247	0.358371198177338	0.0391417145729065
0.632324576377869	-0.223489046096802	-2.02511739730835	0.228356540203094	0.358140766620636	0.0389150492846966
0.638089001178741	-0.230273321270943	-2.0124614238739	0.228031933307648	0.357729643583298	0.0387467853724957
0.642041981220245	-0.229025229811668	-2.00262236595154	0.227787435054779	0.357420295476913	0.0385134071111679
0.649239718914032	-0.23394763469696	-2.00415515899658	0.227428123354912	0.357058048248291	0.0381300151348114
0.654433965682983	-0.246491894125938	-1.99587547779083	0.227078750729561	0.356836676597595	0.0377533733844757
0.654721617698669	-0.250535368919373	-2.00414371490479	0.226807028055191	0.356520354747772	0.0374489463865757
0.665289759635925	-0.263983130455017	-1.98486971855164	0.226353958249092	0.356287926435471	0.037285104393959
0.67157244682312	-0.261201292276382	-1.96559309959412	0.226133391261101	0.355859905481339	0.0371515601873398
0.672883629798889	-0.263850152492523	-1.95782279968262	0.225882992148399	0.355525732040405	0.0367184840142727
0.664690017700195	-0.26157084107399	-1.95097482204437	0.225508883595467	0.355222851037979	0.0359365530312061
0.680015861988068	-0.265610367059708	-1.95572328567505	0.225528284907341	0.355064481496811	0.0357119217514992
0.688719749450684	-0.275633275508881	-1.96085929870605	0.225222438573837	0.354801535606384	0.0358345881104469
0.692854762077332	-0.280941396951675	-1.9482136964798	0.224986627697945	0.354619383811951	0.0360304154455662
0.699946403503418	-0.290752679109573	-1.92473077774048	0.22462186217308	0.354332596063614	0.0362333841621876
0.707356035709381	-0.295996606349945	-1.91834247112274	0.224279165267944	0.354075610637665	0.0360199995338917
0.712665736675262	-0.293024808168411	-1.91523826122284	0.223986431956291	0.353839337825775	0.0355295315384865
0.718922019004822	-0.300651460886002	-1.92070424556732	0.223761796951294	0.35351499915123	0.0351205244660378
0.727403163909912	-0.311018615961075	-1.92450082302094	0.223635658621788	0.353411465883255	0.0352102182805538
0.735473990440369	-0.312157511711121	-1.89860105514526	0.223341464996338	0.353112459182739	0.0353061221539974
0.737556993961334	-0.31461626291275	-1.89329648017883	0.223097577691078	0.35280379652977	0.0353071726858616
0.742171287536621	-0.31470200419426	-1.88134467601776	0.222945630550385	0.35257363319397	0.0350916460156441
0.741594314575195	-0.320774167776108	-1.87937557697296	0.222827717661858	0.3524209856987	0.0349767953157425
0.747366726398468	-0.323970347642899	-1.86515784263611	0.222445487976074	0.352170437574387	0.0348459333181381
0.752681076526642	-0.331933617591858	-1.86292171478271	0.222311764955521	0.352039366960526	0.0347989313304424
0.759093046188354	-0.332465648651123	-1.86792874336243	0.222185105085373	0.351834535598755	0.034736305475235
0.767577946186066	-0.334541440010071	-1.86185383796692	0.222002133727074	0.351692169904709	0.034592404961586
0.773735582828522	-0.344758808612823	-1.86647748947144	0.221783474087715	0.351528704166412	0.0346275940537453
0.782391726970673	-0.350590467453003	-1.86716163158417	0.221563190221786	0.35134744644165	0.0346532054245472
0.789032459259033	-0.356598347425461	-1.86684691905975	0.221334129571915	0.351181030273438	0.0347602441906929
0.801687002182007	-0.368060290813446	-1.84741640090942	0.221089467406273	0.351160645484924	0.0348841436207294
0.802765786647797	-0.368377178907394	-1.83707535266876	0.220991596579552	0.350906610488892	0.0349184907972813
0.810992002487183	-0.364308178424835	-1.83574759960175	0.220882520079613	0.350785315036774	0.0348738767206669
0.816377103328705	-0.370588362216949	-1.83217930793762	0.220773875713348	0.350497186183929	0.0347567424178123
0.819518506526947	-0.374850541353226	-1.83559465408325	0.220620885491371	0.350432395935059	0.0346441306173801
0.821550667285919	-0.376566767692566	-1.83143603801727	0.220546290278435	0.350334852933884	0.0345083624124527
0.829341053962708	-0.38203901052475	-1.83944988250732	0.220439374446869	0.350273281335831	0.034375362098217
0.830385208129883	-0.388659954071045	-1.83911573886871	0.220242500305176	0.350153058767319	0.0344424955546856
0.832305192947388	-0.3959881067276	-1.82972764968872	0.220185056328773	0.350083559751511	0.0346523895859718
0.838917851448059	-0.398775696754456	-1.8166618347168	0.220020860433578	0.35008230805397	0.0347565747797489
0.84697550535202	-0.404280871152878	-1.806725025177	0.219786331057549	0.349943161010742	0.0347030870616436
0.851639151573181	-0.406069606542587	-1.80708825588226	0.219710469245911	0.349820464849472	0.034576840698719
0.856096267700195	-0.411971718072891	-1.82481336593628	0.219644919037819	0.34977588057518	0.0343599729239941
0.84759259223938	-0.412590563297272	-1.80842864513397	0.219470635056496	0.349720299243927	0.0337325185537338
0.84922593832016	-0.415432184934616	-1.82362759113312	0.219642728567123	0.349771499633789	0.0336444340646267
0.863440096378326	-0.427195131778717	-1.81992590427399	0.219561532139778	0.349811464548111	0.033967774361372
0.861171841621399	-0.426275461912155	-1.80760979652405	0.21957591176033	0.349869191646576	0.034395657479763
0.865153670310974	-0.427607029676437	-1.78668594360352	0.219499811530113	0.349669992923737	0.034703653305769
0.867760419845581	-0.435178637504578	-1.78951644897461	0.219434961676598	0.349662214517593	0.0345428064465523
0.867081344127655	-0.437366843223572	-1.79339921474457	0.219478622078896	0.349688142538071	0.0341647863388062
0.863438665866852	-0.446817278862	-1.80524444580078	0.219452098011971	0.349635690450668	0.0339184291660786
0.871124505996704	-0.454814076423645	-1.8110066652298	0.219348236918449	0.349790453910828	0.0338088572025299
0.874061703681946	-0.464234441518784	-1.79868173599243	0.219268411397934	0.349674761295319	0.0337735190987587
0.882885694503784	-0.465220987796783	-1.79366898536682	0.219188749790192	0.349751114845276	0.0338654108345509
0.885801553726196	-0.468313604593277	-1.79290723800659	0.21908338367939	0.349607020616531	0.033899549394846
0.893827319145203	-0.470698624849319	-1.79435563087463	0.219012081623077	0.349608778953552	0.0339444763958454
0.896475434303284	-0.476892679929733	-1.78247141838074	0.218894824385643	0.349534213542938	0.0339091457426548
0.902261257171631	-0.481093227863312	-1.77714109420776	0.218890070915222	0.349433451890945	0.0337406806647778
0.906595826148987	-0.486226946115494	-1.77334988117218	0.21875673532486	0.349252641201019	0.0336039178073406
0.912133574485779	-0.486324787139893	-1.7707108259201	0.218676954507828	0.349081158638	0.033349733799696
0.918764173984528	-0.490175992250443	-1.76146793365479	0.218487992882729	0.348890632390976	0.0331302806735039
0.922318398952484	-0.496938794851303	-1.76405692100525	0.218416571617126	0.348718702793121	0.0330338999629021
0.933872759342194	-0.502212941646576	-1.76478588581085	0.218310043215752	0.348559856414795	0.0329680554568768
0.941261947154999	-0.510213553905487	-1.75675714015961	0.218058839440346	0.348429352045059	0.0328741110861301
0.942373156547546	-0.509925425052643	-1.75303030014038	0.218001961708069	0.348323374986649	0.0327677391469479
0.952110469341278	-0.514139235019684	-1.742720246315	0.217806831002235	0.348113834857941	0.0325740054249763
0.953914701938629	-0.520906627178192	-1.74564671516418	0.217778742313385	0.347890287637711	0.0323958992958069
0.956067740917206	-0.522899687290192	-1.75445258617401	0.217695489525795	0.347853392362595	0.0321416184306145
0.962035715579987	-0.528615236282349	-1.75996351242065	0.217506468296051	0.347598999738693	0.031905896961689
0.968051254749298	-0.539065957069397	-1.75706219673157	0.217375740408897	0.34748837351799	0.03167674690485
0.965680480003357	-0.541200578212738	-1.75800180435181	0.2173141092062	0.347269773483276	0.0315430127084255
0.972208440303802	-0.541635096073151	-1.7503387928009	0.217113733291626	0.347152322530746	0.0314580462872982
0.97425252199173	-0.54874312877655	-1.74267029762268	0.21699558198452	0.347021162509918	0.0314626395702362
0.978133618831635	-0.551680684089661	-1.72572803497314	0.216740474104881	0.346942722797394	0.0315031707286835
0.98595917224884	-0.55326920747757	-1.71966159343719	0.216570064425468	0.34674659371376	0.0313688851892948
0.990012288093567	-0.552490890026093	-1.71894788742065	0.216337114572525	0.34663388133049	0.0311673227697611
0.971948385238647	-0.555975079536438	-1.70296287536621	0.216157898306847	0.346460729837418	0.0304320324212313
0.981398701667786	-0.552070617675781	-1.71314120292664	0.216243058443069	0.346531629562378	0.0301996115595102
0.991681933403015	-0.561821460723877	-1.71602809429169	0.216133296489716	0.346432089805603	0.0305422022938728
0.99342668056488	-0.558381021022797	-1.70425391197205	0.21599842607975	0.346345841884613	0.0308772418648005
1.00041747093201	-0.557948529720306	-1.69205367565155	0.215794533491135	0.346258938312531	0.031007518991828
1.00524687767029	-0.558172643184662	-1.68966865539551	0.215753585100174	0.346261441707611	0.0308853909373283
1.01186275482178	-0.555084347724915	-1.68281853199005	0.215522736310959	0.346163630485535	0.0306906923651695
1.00365436077118	-0.556843280792236	-1.67916512489319	0.215415120124817	0.346156269311905	0.0305150877684355
1.00345015525818	-0.554005801677704	-1.67876589298248	0.215404868125916	0.346196830272675	0.030345132574439
1.01192033290863	-0.551910817623138	-1.68445897102356	0.215307921171188	0.346261560916901	0.0302890837192535
1.01569175720215	-0.549294888973236	-1.68714559078217	0.215268701314926	0.346225053071976	0.0302512478083372
1.01104557514191	-0.543305218219757	-1.66751539707184	0.215322136878967	0.346301794052124	0.0304374918341637
1.00889313220978	-0.541518092155457	-1.67402112483978	0.215293288230896	0.346377372741699	0.0305094197392464
1.00205552577972	-0.537003874778748	-1.65956318378448	0.215340182185173	0.346568554639816	0.030428908765316
1.0045371055603	-0.536563336849213	-1.66296339035034	0.215299889445305	0.346551954746246	0.0301138292998075
0.991326332092285	-0.53568023443222	-1.65620303153992	0.215249747037888	0.346585214138031	0.0297025330364704
0.98620742559433	-0.534562051296234	-1.65083611011505	0.215194553136826	0.346567273139954	0.029300345107913
0.986718595027924	-0.533774733543396	-1.65541505813599	0.214940443634987	0.346508949995041	0.0289109013974667
0.98031359910965	-0.531300961971283	-1.64136683940887	0.21481192111969	0.346529871225357	0.0287255514413118
0.979070365428925	-0.531096339225769	-1.63098549842834	0.21463580429554	0.34645077586174	0.0285251531749964
0.971869707107544	-0.531901061534882	-1.62360835075378	0.214533597230911	0.34630087018013	0.0282969176769257
0.974768102169037	-0.525581777095795	-1.61670565605164	0.214315444231033	0.346177071332932	0.0279904492199421
0.96588408946991	-0.529521048069	-1.61208522319794	0.214091867208481	0.346093207597733	0.0276265498250723
0.969529688358307	-0.525533199310303	-1.61073040962219	0.213919639587402	0.34587237238884	0.0273527186363935
0.976130664348602	-0.528301954269409	-1.6066929101944	0.213653311133385	0.345729559659958	0.0270319730043411
0.971711337566376	-0.530153751373291	-1.59417760372162	0.213412821292877	0.345529288053513	0.0267347488552332
0.972736775875092	-0.526079773902893	-1.58653795719147	0.213163211941719	0.345255494117737	0.0264519397169352
0.970021963119507	-0.531993210315704	-1.58668148517609	0.212969645857811	0.345218628644943	0.0262672640383244
0.966393709182739	-0.52577817440033	-1.57903170585632	0.212847113609314	0.344953864812851	0.0260573588311672
0.968606412410736	-0.520296931266785	-1.57448649406433	0.212711811065674	0.344793677330017	0.0259600207209587
0.966930210590363	-0.517826080322266	-1.57053005695343	0.212679788470268	0.344641745090485	0.0257193949073553
0.962490499019623	-0.50915390253067	-1.56248581409454	0.212453171610832	0.344422072172165	0.0252594407647848
0.951828241348267	-0.509642422199249	-1.56336808204651	0.212288364768028	0.344234198331833	0.0246869921684265
0.946528971195221	-0.503001093864441	-1.55329692363739	0.212062925100327	0.343951016664505	0.0241082943975925
0.940733671188354	-0.501856625080109	-1.55376529693604	0.211802169680595	0.34376859664917	0.0237052198499441
0.938461720943451	-0.504845976829529	-1.5516312122345	0.211547210812569	0.343431413173676	0.0235076788812876
0.937781751155853	-0.503668785095215	-1.53761398792267	0.211234167218208	0.343130975961685	0.0232636611908674
0.933897137641907	-0.505430817604065	-1.53624141216278	0.210863679647446	0.342771977186203	0.0228942409157753
0.931965410709381	-0.5029536485672	-1.53248655796051	0.21071957051754	0.342496514320374	0.0226012524217367
0.932617127895355	-0.503089129924774	-1.53595888614655	0.210422649979591	0.3421970307827	0.0222372785210609
0.931635797023773	-0.495634287595749	-1.52105975151062	0.210039481520653	0.341902077198029	0.0218792706727982
0.932725846767426	-0.496351659297943	-1.51234543323517	0.209850192070007	0.341614603996277	0.0217479411512613
0.92640483379364	-0.496908813714981	-1.49182665348053	0.209548160433769	0.341335028409958	0.0214871317148209
0.919719398021698	-0.498941600322723	-1.49081838130951	0.209271416068077	0.341248959302902	0.0213293712586164
0.913915157318115	-0.499716013669968	-1.48998272418976	0.209119990468025	0.341149091720581	0.021149480715394
0.911378860473633	-0.501376152038574	-1.4937185049057	0.209081813693047	0.341012686491013	0.0210122670978308
0.909383893013	-0.491872787475586	-1.49477338790894	0.209086999297142	0.340839982032776	0.020994296297431
0.907826364040375	-0.480413287878037	-1.48317873477936	0.209175899624825	0.340719670057297	0.021078759804368
0.893004596233368	-0.473042964935303	-1.47200679779053	0.209050312638283	0.340702384710312	0.0208026804029942
0.885746419429779	-0.471298694610596	-1.46266603469849	0.208862900733948	0.340469598770142	0.0202517099678516
0.875293612480164	-0.470889627933502	-1.46119499206543	0.208675906062126	0.340358555316925	0.019838772714138
0.87211936712265	-0.465851008892059	-1.46723771095276	0.208425030112267	0.340241432189941	0.0193360522389412
0.871118724346161	-0.461591720581055	-1.47502791881561	0.20833532512188	0.340264409780502	0.0192513335496187
0.870866119861603	-0.462808221578598	-1.47550618648529	0.208285555243492	0.34016540646553	0.0195118635892868
0.870665729045868	-0.460027933120728	-1.46845531463623	0.208204180002213	0.340153694152832	0.0196580309420824
0.863893151283264	-0.461379081010818	-1.44352340698242	0.207964166998863	0.339992225170136	0.0198549162596464
0.862041413784027	-0.460988223552704	-1.43731284141541	0.207908734679222	0.34000152349472	0.0198061000555754
0.854266285896301	-0.462956219911575	-1.4325133562088	0.207811653614044	0.33994796872139	0.019536230713129
0.850893557071686	-0.45770126581192	-1.4429235458374	0.207795724272728	0.339820086956024	0.0192980244755745
0.852871477603912	-0.457957834005356	-1.44210815429688	0.207646176218987	0.339828044176102	0.0191800575703382
0.854870498180389	-0.452294111251831	-1.44724857807159	0.207572862505913	0.339699059724808	0.0190745610743761
0.850922107696533	-0.448194861412048	-1.43490564823151	0.207392305135727	0.339600145816803	0.0189270954579115
0.855749607086182	-0.445131301879883	-1.4250283241272	0.207233518362045	0.339526534080505	0.0189546588808298
0.849829912185669	-0.446746587753296	-1.41816532611847	0.207296654582024	0.339729011058807	0.0190638992935419
0.844619691371918	-0.445820659399033	-1.40420615673065	0.207218617200851	0.339669078588486	0.0190156120806932
0.836676955223084	-0.446764707565308	-1.41966688632965	0.207203760743141	0.339854568243027	0.0190039314329624
0.840117871761322	-0.443402796983719	-1.42414283752441	0.207274377346039	0.339964985847473	0.0189642477780581
0.831856429576874	-0.445438772439957	-1.42775690555573	0.207276999950409	0.340163141489029	0.0188349094241858
0.82597428560257	-0.438596606254578	-1.43217515945435	0.207426846027374	0.340059131383896	0.0187025666236877
0.823533713817596	-0.435850888490677	-1.43749892711639	0.20737698674202	0.340160340070724	0.0185148064047098
0.823143601417542	-0.436925411224365	-1.42301487922668	0.207294046878815	0.340149760246277	0.0183880496770144
0.815112769603729	-0.43404683470726	-1.4138697385788	0.207336500287056	0.340241998434067	0.018312968313694
0.814141154289246	-0.432299971580505	-1.40559411048889	0.207284614443779	0.340268224477768	0.0182313174009323
0.811728477478027	-0.43345582485199	-1.40378272533417	0.207278475165367	0.340400546789169	0.0182457286864519
0.814086318016052	-0.43661892414093	-1.40067517757416	0.207341954112053	0.340541511774063	0.0183403324335814
0.811131477355957	-0.43984654545784	-1.40875899791718	0.2073093354702	0.340643256902695	0.0182621534913778
0.816623628139496	-0.43792536854744	-1.41452765464783	0.20733742415905	0.340747684240341	0.0181890837848186
0.813100934028625	-0.438854426145554	-1.42138969898224	0.207441240549088	0.340932577848434	0.0179977957159281
0.814031183719635	-0.426957279443741	-1.42054343223572	0.207674458622932	0.341161340475082	0.0179537329822779
0.807606279850006	-0.428133487701416	-1.4253978729248	0.207873210310936	0.341498404741287	0.0180072449147701
0.806549847126007	-0.430360347032547	-1.41885364055634	0.207885965704918	0.341622203588486	0.017712464556098
0.79886794090271	-0.43615448474884	-1.41080260276794	0.207930281758308	0.341767281293869	0.0173215623944998
0.802251100540161	-0.439043760299683	-1.41618227958679	0.207852944731712	0.341823846101761	0.0170616656541824
0.801774501800537	-0.442724853754044	-1.41500926017761	0.208020150661469	0.342029601335526	0.0170012842863798
0.793988227844238	-0.442978769540787	-1.41480672359467	0.208151817321777	0.342218041419983	0.0169662367552519
0.791116058826447	-0.447104275226593	-1.42994916439056	0.208338305354118	0.342365950345993	0.0166798308491707
0.803451478481293	-0.45012104511261	-1.42832016944885	0.208268284797668	0.342455178499222	0.0164759028702974
0.803007006645203	-0.451280891895294	-1.43482172489166	0.208323895931244	0.342568963766098	0.016238933429122
0.811759173870087	-0.451726764440537	-1.42829406261444	0.208288758993149	0.342545837163925	0.0160543993115425
0.815577268600464	-0.455194890499115	-1.42731785774231	0.208308413624763	0.342765033245087	0.0159551836550236
0.815696179866791	-0.456895589828491	-1.42785549163818	0.208392128348351	0.342898309230804	0.0158824734389782
0.820542871952057	-0.461207121610641	-1.41916525363922	0.208404630422592	0.343123078346252	0.0159564707428217
0.829441070556641	-0.464524298906326	-1.41428220272064	0.208466649055481	0.343293368816376	0.0159954447299242
0.829918086528778	-0.468173325061798	-1.41853225231171	0.208622336387634	0.343492656946182	0.0160499736666679
0.830593883991241	-0.472580790519714	-1.4255313873291	0.208712428808212	0.343716472387314	0.0160734932869673
0.836713552474976	-0.474384218454361	-1.43111217021942	0.208825409412384	0.344093441963196	0.0161242168396711
0.844462215900421	-0.476900607347488	-1.4398900270462	0.209032282233238	0.344297617673874	0.0161113273352385
0.848547637462616	-0.478395998477936	-1.44415783882141	0.209148854017258	0.344429939985275	0.0160345081239939
0.852030754089355	-0.480700790882111	-1.44788527488708	0.209287777543068	0.344741821289063	0.0160185527056456
0.858481049537659	-0.48337459564209	-1.45092761516571	0.209487289190292	0.344873189926147	0.015790892764926
0.863464951515198	-0.482594072818756	-1.45406472682953	0.209649249911308	0.344982862472534	0.0156677290797234
0.866621851921082	-0.484281092882156	-1.45601069927216	0.209730103611946	0.345243513584137	0.0155103160068393
0.87104994058609	-0.486917406320572	-1.44663095474243	0.209881648421288	0.345482975244522	0.0153928454965353
0.880645930767059	-0.489815145730972	-1.44113087654114	0.20992574095726	0.345695197582245	0.0152375642210245
0.885625064373016	-0.494350284337997	-1.43865168094635	0.210100218653679	0.345911175012589	0.0150747271254659
0.893096923828125	-0.50160813331604	-1.43516516685486	0.210082292556763	0.3460513651371	0.0149030722677708
0.902703702449799	-0.506090044975281	-1.45879077911377	0.210049241781235	0.346414178609848	0.0146281579509377
0.913855671882629	-0.511023700237274	-1.46825742721558	0.210189238190651	0.346452116966248	0.0143879577517509
0.923062026500702	-0.513524949550629	-1.46520030498505	0.210213243961334	0.346730023622513	0.0141390506178141
0.932254672050476	-0.515136539936066	-1.46317410469055	0.210298851132393	0.346858650445938	0.0139959473162889
0.940755367279053	-0.517825543880463	-1.47099351882935	0.210443526506424	0.346946865320206	0.0138754956424236
0.949785768985748	-0.520462870597839	-1.46480202674866	0.210456043481827	0.347137361764908	0.0137378936633468
0.953486025333405	-0.522662937641144	-1.46231496334076	0.210552617907524	0.347299873828888	0.0135551961138844
0.961846590042114	-0.529192507266998	-1.46003007888794	0.210495486855507	0.347368329763412	0.013282067142427
0.969692766666412	-0.535233914852142	-1.46036767959595	0.210608616471291	0.347535461187363	0.0130669632926583
0.974777936935425	-0.537321150302887	-1.47009491920471	0.210680812597275	0.34758049249649	0.0127157289534807
0.981753468513489	-0.543288469314575	-1.4798436164856	0.210742995142937	0.347592830657959	0.0123117808252573
0.991173148155212	-0.546573162078857	-1.47856032848358	0.210635766386986	0.34761705994606	0.0119506856426597
0.996865808963776	-0.546320974826813	-1.48159110546112	0.21058663725853	0.347606241703033	0.0116161359474063
1.00556528568268	-0.546834826469421	-1.47591722011566	0.210449829697609	0.347614496946335	0.0113570680841804
1.01318287849426	-0.550786197185516	-1.46242797374725	0.210365444421768	0.347591638565063	0.0111695462837815
1.0232607126236	-0.554852664470673	-1.46103286743164	0.210260063409805	0.347644686698914	0.010890381410718
1.02532923221588	-0.557051241397858	-1.45150744915009	0.210059806704521	0.347597271203995	0.0106712728738785
1.03531813621521	-0.555659532546997	-1.47057914733887	0.210284829139709	0.347905725240707	0.0108854388818145
1.04409122467041	-0.555041372776031	-1.47748076915741	0.210291996598244	0.347901403903961	0.0111230025067925
1.05383801460266	-0.557165920734406	-1.47000956535339	0.210159584879875	0.347914189100266	0.0110948691144586
1.05672991275787	-0.557481110095978	-1.48037075996399	0.210212871432304	0.34784734249115	0.010754088871181
1.05929350852966	-0.552221834659576	-1.47418856620789	0.210158631205559	0.347756922245026	0.0103034684434533
1.06045377254486	-0.547795295715332	-1.46507680416107	0.210005983710289	0.347679138183594	0.00987333059310913
1.05527424812317	-0.551010429859161	-1.45612895488739	0.209872141480446	0.347680568695068	0.00947718322277069
1.06056225299835	-0.552644312381744	-1.46005487442017	0.209728002548218	0.347650915384293	0.0091874310746789
1.06200325489044	-0.552112877368927	-1.45566689968109	0.209598511457443	0.347596615552902	0.00904815644025803
1.07250344753265	-0.551602423191071	-1.46044754981995	0.209359645843506	0.347626984119415	0.00877303164452314
1.07349276542664	-0.55148059129715	-1.46432077884674	0.209255129098892	0.347564488649368	0.00853430107235909
1.07769536972046	-0.547040164470673	-1.46063542366028	0.209078207612038	0.347427129745483	0.00823881197720766
1.07613229751587	-0.541110277175903	-1.45617008209229	0.208982154726982	0.347390443086624	0.00805228482931852
1.07669007778168	-0.537590980529785	-1.44660973548889	0.208774253726006	0.347400635480881	0.00791012588888407
1.07190108299255	-0.534661650657654	-1.43599677085876	0.208743780851364	0.347284615039825	0.00782688241451979
1.07429838180542	-0.529674172401428	-1.43313610553741	0.20857435464859	0.347224861383438	0.00770932482555509
1.07184839248657	-0.526651263237	-1.44769823551178	0.208564639091492	0.347110271453857	0.00755289383232594
1.07898497581482	-0.523444950580597	-1.45510256290436	0.208439350128174	0.346981942653656	0.0075064143165946
1.07873380184174	-0.512804746627808	-1.4422093629837	0.208305284380913	0.346914768218994	0.00744396448135376
1.07985150814056	-0.511016666889191	-1.42796444892883	0.208088904619217	0.346871763467789	0.00743879703804851
1.08176302909851	-0.507811367511749	-1.42542123794556	0.207947075366974	0.346811801195145	0.0073975850827992
1.07992672920227	-0.509329736232758	-1.4223108291626	0.207716420292854	0.346793293952942	0.00729288067668676
1.07294821739197	-0.507432997226715	-1.432412981987	0.207746580243111	0.346832364797592	0.00704866973683238
1.06560587882996	-0.498598366975784	-1.43407762050629	0.207656607031822	0.346736550331116	0.00674049975350499
1.06346607208252	-0.489348948001862	-1.42522478103638	0.20754662156105	0.346641421318054	0.00667923642322421
1.05713415145874	-0.481624692678452	-1.41394567489624	0.207530274987221	0.346650034189224	0.00665787747129798
1.0531153678894	-0.484534710645676	-1.42411553859711	0.20732356607914	0.346629232168198	0.00651206448674202
1.05202651023865	-0.478933423757553	-1.43389451503754	0.207170903682709	0.34661677479744	0.00635682605206966
1.04557156562805	-0.473521292209625	-1.42578196525574	0.207195997238159	0.346629530191422	0.0061921919696033
1.03581058979034	-0.467536360025406	-1.41184175014496	0.207129523158073	0.346696019172668	0.0063097714446485
1.02959668636322	-0.464973628520966	-1.40900075435638	0.207182466983795	0.346658796072006	0.00619757128879428
1.01987612247467	-0.462987899780273	-1.42917251586914	0.207305744290352	0.346750110387802	0.0059693125076592
1.01668035984039	-0.453628718852997	-1.42238008975983	0.207144007086754	0.346654653549194	0.00575569178909063
1.01244747638702	-0.449194699525833	-1.41500556468964	0.207036525011063	0.346595257520676	0.00578583683818579
1.00587570667267	-0.446510136127472	-1.40770888328552	0.206998005509377	0.346702456474304	0.00572682544589043
0.999407768249512	-0.445728331804276	-1.40323221683502	0.206964761018753	0.346854209899902	0.00577895250171423
0.990618765354156	-0.44662994146347	-1.41809904575348	0.206986799836159	0.346922218799591	0.0055914013646543
0.984445869922638	-0.438680171966553	-1.42215013504028	0.206996589899063	0.346831232309341	0.00549485348165035
0.977151870727539	-0.42970883846283	-1.41807520389557	0.206986680626869	0.346875041723251	0.00536418473348022
0.977192223072052	-0.424453139305115	-1.40811908245087	0.206976503133774	0.346748143434525	0.00537051446735859
0.968566834926605	-0.421139866113663	-1.39774036407471	0.206873491406441	0.346842259168625	0.0054968548938632
0.965989232063293	-0.420758783817291	-1.40936708450317	0.206757977604866	0.346858948469162	0.00550348637625575
0.963787257671356	-0.415314823389053	-1.41192591190338	0.206745848059654	0.346793979406357	0.00539274932816625
0.958032548427582	-0.411078274250031	-1.4122006893158	0.206697389483452	0.346851289272308	0.00529896328225732
0.951206028461456	-0.403887629508972	-1.41547632217407	0.206657513976097	0.34681299328804	0.00524937966838479
0.944138765335083	-0.396545559167862	-1.40505516529083	0.206667080521584	0.346802651882172	0.00523349083960056
0.937437653541565	-0.392124205827713	-1.39482545852661	0.206639841198921	0.346815645694733	0.00533984648063779
0.926617920398712	-0.389108777046204	-1.40251386165619	0.206713080406189	0.34682896733284	0.00532183470204473
0.925404787063599	-0.38304078578949	-1.40743112564087	0.206740885972977	0.346754640340805	0.00525520881637931
0.919721305370331	-0.376500159502029	-1.41433000564575	0.206756964325905	0.346741229295731	0.00508540542796254
0.918278694152832	-0.369182586669922	-1.40842854976654	0.206657573580742	0.346654295921326	0.00504558067768812
0.915089249610901	-0.368552029132843	-1.39669787883759	0.206635370850563	0.34666919708252	0.00514411367475986
0.904884934425354	-0.369798958301544	-1.40870094299316	0.206650570034981	0.346842586994171	0.00515083642676473
0.899206817150116	-0.363587260246277	-1.41992497444153	0.206680417060852	0.346778005361557	0.00495699001476169
0.891511559486389	-0.355110347270966	-1.42097616195679	0.20681269466877	0.346744060516357	0.00493069179356098
0.889575004577637	-0.350283652544022	-1.41441309452057	0.206753835082054	0.346773266792297	0.00487745041027665
0.881517827510834	-0.340096801519394	-1.40482366085052	0.206850320100784	0.346756219863892	0.00496998289600015
0.879680752754211	-0.343475788831711	-1.40098011493683	0.206714197993279	0.346705704927444	0.00498072151094675
0.872514367103577	-0.342250108718872	-1.40380775928497	0.206689864397049	0.346712589263916	0.00486434204503894
0.870087742805481	-0.338383138179779	-1.40930676460266	0.206662371754646	0.346750110387802	0.00474795466288924
0.865711510181427	-0.333619922399521	-1.41358017921448	0.206671103835106	0.346766084432602	0.00460350327193737
0.855539917945862	-0.327315241098404	-1.39776492118835	0.206771522760391	0.346852630376816	0.00479313032701612
0.846567273139954	-0.326384246349335	-1.40011727809906	0.206869438290596	0.346950978040695	0.00493170553818345
0.841979503631592	-0.32162618637085	-1.40728509426117	0.207054004073143	0.346895843744278	0.00499650463461876
0.8380286693573	-0.314538240432739	-1.42909133434296	0.207197204232216	0.347058355808258	0.0049688583239913
0.839982867240906	-0.310103952884674	-1.42212009429932	0.207242071628571	0.347052037715912	0.00501552037894726
0.833251118659973	-0.307510763406754	-1.41152572631836	0.207241058349609	0.347066819667816	0.00506268721073866
0.829842627048492	-0.304626852273941	-1.40265655517578	0.207212090492249	0.347159117460251	0.00510916532948613
0.82170045375824	-0.303659230470657	-1.41691112518311	0.207369595766068	0.347379088401794	0.00517314719036222
0.813688099384308	-0.310235530138016	-1.42692959308624	0.207396149635315	0.347564160823822	0.00501269055530429
0.803924918174744	-0.305264711380005	-1.43600296974182	0.207576081156731	0.347594290971756	0.00485335290431976
0.79669725894928	-0.303611755371094	-1.42293763160706	0.207623809576035	0.347703129053116	0.0048257545568049
0.789419829845428	-0.294029593467712	-1.41474294662476	0.207758888602257	0.347690016031265	0.0048550870269537
0.780598878860474	-0.296882539987564	-1.41309523582458	0.207768052816391	0.347893595695496	0.00498500373214483
0.7795370221138	-0.300430476665497	-1.42323362827301	0.20782345533371	0.34807562828064	0.00486859725788236
0.773238897323608	-0.296658128499985	-1.43651080131531	0.207995697855949	0.348256975412369	0.00493371812626719
0.767455339431763	-0.292906552553177	-1.43585646152496	0.208142638206482	0.3484807908535	0.00500110490247607
0.757147550582886	-0.285675376653671	-1.44001996517181	0.208428993821144	0.34878808259964	0.00506094470620155
0.750990569591522	-0.282355517148972	-1.43045091629028	0.208486199378967	0.348921269178391	0.00518481014296412
0.738367319107056	-0.277004212141037	-1.4266345500946	0.208703175187111	0.349213987588882	0.00536889769136906
0.727276563644409	-0.278321236371994	-1.42848324775696	0.208876177668571	0.349460899829865	0.00537209771573544
0.724252700805664	-0.276605516672134	-1.44392561912537	0.209019526839256	0.349594801664352	0.00524037331342697
0.713252127170563	-0.272323906421661	-1.44712042808533	0.209246903657913	0.349824637174606	0.00514253694564104
0.709714591503143	-0.266005873680115	-1.44288063049316	0.209306553006172	0.349962621927261	0.00518241059035063
0.700634598731995	-0.269492954015732	-1.43243861198425	0.20934496819973	0.350279748439789	0.00532082421705127
0.696451783180237	-0.267262756824493	-1.43171656131744	0.209470257163048	0.350578725337982	0.00541210360825062
0.680811762809753	-0.269579291343689	-1.44432520866394	0.209721013903618	0.350944429636002	0.005337402690202
0.673636734485626	-0.265881836414337	-1.45221185684204	0.209895312786102	0.35111591219902	0.00525690708309412
0.665668606758118	-0.259417325258255	-1.45785784721375	0.210072219371796	0.351315349340439	0.00511519098654389
0.658891439437866	-0.257986783981323	-1.45662951469421	0.210154011845589	0.351417779922485	0.00488719902932644
0.646604657173157	-0.253743350505829	-1.45897996425629	0.210291042923927	0.351496189832687	0.00472576357424259
0.642811298370361	-0.250498384237289	-1.45190322399139	0.210259824991226	0.351564258337021	0.00453990884125233
0.633256375789642	-0.245640411973	-1.44522190093994	0.210328713059425	0.351655036211014	0.00440556509420276
0.627354741096497	-0.248682335019112	-1.4363420009613	0.210179418325424	0.351682990789413	0.00427669426426291
0.621326565742493	-0.248094215989113	-1.44275546073914	0.210162773728371	0.351663857698441	0.00404307013377547
0.618102192878723	-0.247990414500237	-1.44302999973297	0.210082560777664	0.35177293419838	0.00372002855874598
0.618072628974915	-0.244746789336205	-1.44607043266296	0.210046485066414	0.351731926202774	0.00336843705736101
0.60877513885498	-0.243135526776314	-1.44202101230621	0.209976837038994	0.351661205291748	0.00323864491656423
0.602396547794342	-0.242115303874016	-1.43227541446686	0.209929630160332	0.351609021425247	0.00308128260076046
0.596429884433746	-0.240494310855865	-1.42533683776855	0.209910005331039	0.351557523012161	0.00293468777090311
0.59022057056427	-0.238926529884338	-1.43046259880066	0.209795445203781	0.351457864046097	0.00266146194189787
0.587765991687775	-0.234833225607872	-1.44319200515747	0.209720760583878	0.351206749677658	0.00224990281276405
0.585671663284302	-0.229451686143875	-1.42795515060425	0.209481731057167	0.350964337587357	0.00187006464693695
0.582917451858521	-0.229480028152466	-1.41064202785492	0.209177434444427	0.350785166025162	0.00164385233074427
0.577267169952393	-0.229644179344177	-1.41011440753937	0.209083989262581	0.350686013698578	0.00143895100336522
0.570295929908752	-0.230584442615509	-1.42100608348846	0.208928436040878	0.350575029850006	0.0011017540236935
0.563682913780212	-0.225608929991722	-1.42610931396484	0.208786904811859	0.350374042987823	0.000715985079295933
0.560484051704407	-0.219121336936951	-1.42211782932281	0.208668410778046	0.35015019774437	0.00049302342813462
0.557860255241394	-0.209007248282433	-1.40765559673309	0.208591461181641	0.349883198738098	0.00035372469574213
0.555254817008972	-0.203884989023209	-1.39591944217682	0.20843268930912	0.349788963794708	0.000448407954536378
0.555208623409271	-0.201174840331078	-1.39797782897949	0.20830824971199	0.349550634622574	0.000327320565702394
0.55307525396347	-0.198879554867744	-1.40414762496948	0.208175212144852	0.349410235881805	0.000123889214592054
0.556126236915588	-0.19280219078064	-1.41831290721893	0.20798434317112	0.349140524864197	-0.000225530253374018
0.548112690448761	-0.184912100434303	-1.39571440219879	0.207885101437569	0.348964631557465	-0.000309263385133818
0.53661721944809	-0.185026094317436	-1.39579427242279	0.207679599523544	0.348812520503998	-0.000450138235464692
0.538178384304047	-0.179541811347008	-1.40503883361816	0.207559779286385	0.348501026630402	-0.000770231301430613
0.53578919172287	-0.176304847002029	-1.40795207023621	0.207322657108307	0.34814977645874	-0.00113699387293309
0.535848677158356	-0.175358042120934	-1.39008796215057	0.207026809453964	0.347923904657364	-0.00120886811055243
0.532192230224609	-0.176518708467484	-1.3857194185257	0.206828102469444	0.34769082069397	-0.00129668798763305
0.530075192451477	-0.178512021899223	-1.40372550487518	0.206698894500732	0.347646743059158	-0.00145787082146853
0.527779459953308	-0.174204483628273	-1.40085351467133	0.206611499190331	0.347308546304703	-0.0017018923535943
0.524719834327698	-0.166704177856445	-1.38203155994415	0.206499665975571	0.347101241350174	-0.00168130989186466
0.521600425243378	-0.169021219015121	-1.38200044631958	0.206352144479752	0.347017347812653	-0.001641383045353
0.528328895568848	-0.170571058988571	-1.38809955120087	0.206282824277878	0.346946507692337	-0.00171223236247897
0.527297139167786	-0.164878249168396	-1.40013825893402	0.206207126379013	0.346877217292786	-0.00190385174937546
0.517066955566406	-0.163307130336761	-1.38625729084015	0.206202656030655	0.346828758716583	-0.00183870585169643
0.515335619449615	-0.168599635362625	-1.38596105575562	0.206169426441193	0.346678584814072	-0.00186781072989106
0.514996111392975	-0.165643751621246	-1.39812743663788	0.206298142671585	0.346599966287613	-0.00204960349947214
0.518249928951263	-0.166529431939125	-1.39751768112183	0.206121325492859	0.346469283103943	-0.00215347018092871
0.524566054344177	-0.169040590524673	-1.37772798538208	0.20593199133873	0.346420735120773	-0.00198672618716955
0.522044122219086	-0.174432247877121	-1.39530766010284	0.206053182482719	0.346550673246384	-0.00188344204798341
0.521011054515839	-0.178596287965775	-1.41203451156616	0.206039682030678	0.346550226211548	-0.00199325662106276
0.529269397258759	-0.173331826925278	-1.40651881694794	0.206132024526596	0.346511512994766	-0.00196787621825933
0.527756989002228	-0.176183670759201	-1.39877140522003	0.206249684095383	0.346508294343948	-0.00173629634082317
0.536994457244873	-0.183019161224365	-1.40330624580383	0.206171438097954	0.346597582101822	-0.00166008400265127
0.541459798812866	-0.186943545937538	-1.42227625846863	0.206239268183708	0.346735596656799	-0.00158248888328671
0.545401692390442	-0.187604427337646	-1.42523348331451	0.206409886479378	0.346847683191299	-0.00158812873996794
0.550131142139435	-0.189389303326607	-1.41920709609985	0.206517860293388	0.346952706575394	-0.00130317767616361
0.548056483268738	-0.19730070233345	-1.42484617233276	0.206720054149628	0.347133815288544	-0.00104472320526838
0.553261995315552	-0.200660228729248	-1.44598126411438	0.206936627626419	0.347262561321259	-0.00103967357426882
0.564708054065704	-0.201229706406593	-1.45008385181427	0.207153648138046	0.347348898649216	-0.000984108191914856
0.568448424339294	-0.209355011582375	-1.44475245475769	0.20722958445549	0.347572952508926	-0.000709605403244495
0.576294541358948	-0.218255043029785	-1.44741332530975	0.207411825656891	0.347894906997681	-0.000403945392463356
0.577389299869537	-0.227000340819359	-1.47576940059662	0.207700729370117	0.348247110843658	-0.000289380841422826
0.580332040786743	-0.230521112680435	-1.4826226234436	0.207929998636246	0.348389804363251	-0.000175356602994725
0.58790135383606	-0.229386478662491	-1.48288238048553	0.208228185772896	0.348633140325546	5.74581645196304E-05
0.592879354953766	-0.234945088624954	-1.47901105880737	0.208503752946854	0.348871916532516	0.000374505674699321
0.599142849445343	-0.24153308570385	-1.48149263858795	0.208662539720535	0.349199771881104	0.000651879061479121
0.605983972549438	-0.255440086126328	-1.49897754192352	0.208925068378448	0.349446266889572	0.0008938058745116
0.615944087505341	-0.263937473297119	-1.51740872859955	0.20914389193058	0.349762320518494	0.000963428232353181
0.624981164932251	-0.265442132949829	-1.52405619621277	0.209436103701591	0.350023567676544	0.00119212479330599
0.626355707645416	-0.271493822336197	-1.53053331375122	0.209707587957382	0.350334703922272	0.001557910698466
0.629978716373444	-0.281156152486801	-1.52764618396759	0.209928333759308	0.35062101483345	0.00199642102234066
0.64199960231781	-0.285860657691956	-1.55192744731903	0.210287377238274	0.350856333971024	0.00219102576375008
0.654634475708008	-0.290609002113342	-1.55901908874512	0.210514947772026	0.35101580619812	0.00237138289958239
0.662612557411194	-0.300705462694168	-1.54618775844574	0.210606202483177	0.351313769817352	0.00284465565346181
0.672246694564819	-0.307989507913589	-1.56693255901337	0.210925057530403	0.351654887199402	0.00319489650428295
0.679506123065948	-0.319431602954865	-1.57759749889374	0.211072206497192	0.351904362440109	0.00337490811944008
0.689107418060303	-0.320767194032669	-1.59372174739838	0.211448982357979	0.352016866207123	0.00364333810284734
0.697827875614166	-0.323451012372971	-1.58603644371033	0.211650744080544	0.352168470621109	0.00397436693310738
0.708944141864777	-0.327918350696564	-1.58443129062653	0.21176290512085	0.352306097745895	0.00434707058593631
0.718542516231537	-0.336097955703735	-1.58689653873444	0.211961284279823	0.352552205324173	0.00469021406024694
0.730313956737518	-0.342650502920151	-1.59490239620209	0.212110534310341	0.352727353572845	0.00507526332512498
0.738168001174927	-0.34858512878418	-1.60565340518951	0.212264508008957	0.352828234434128	0.00529828807339072
0.756106317043304	-0.353043705224991	-1.62734854221344	0.212359011173248	0.353086978197098	0.00539151392877102
0.763374149799347	-0.358294159173965	-1.62960362434387	0.21254625916481	0.353290319442749	0.00557574210688472
0.77314567565918	-0.363441944122314	-1.63022565841675	0.212718546390533	0.353352218866348	0.00573578709736466
0.778697788715363	-0.367896437644959	-1.62897098064423	0.212847232818604	0.353527188301086	0.00594418402761221
0.78177398443222	-0.376135855913162	-1.62686383724213	0.212995365262032	0.353726536035538	0.00608024466782808
0.791123926639557	-0.383709132671356	-1.64302039146423	0.213254749774933	0.353813678026199	0.00615456281229854
0.79713362455368	-0.388804823160172	-1.64666020870209	0.213369354605675	0.353881984949112	0.00604337081313133
0.807226538658142	-0.396038293838501	-1.66335213184357	0.213511049747467	0.353883802890778	0.00597664620727301
0.817048072814941	-0.403163462877274	-1.66665375232697	0.213600888848305	0.353991538286209	0.00595815014094114
0.825121164321899	-0.407503366470337	-1.66471803188324	0.213642880320549	0.35398542881012	0.00585326226428151
0.835348904132843	-0.413478285074234	-1.65904855728149	0.213650584220886	0.354013681411743	0.00579720502719283
0.844796597957611	-0.418686360120773	-1.66736721992493	0.21374899148941	0.353978753089905	0.00575121352449059
0.854948759078979	-0.432211726903915	-1.65991163253784	0.213615790009499	0.353918999433517	0.00573570700362325
0.860436201095581	-0.440171927213669	-1.66671526432037	0.21360282599926	0.353972285985947	0.00570117635652423
0.869001984596252	-0.446617245674133	-1.67066192626953	0.213605090975761	0.354077935218811	0.00561578897759318
0.87624990940094	-0.45337250828743	-1.67141163349152	0.213656723499298	0.353981465101242	0.00556400744244456
0.885716438293457	-0.46000349521637	-1.67058825492859	0.213555619120598	0.353862136602402	0.00549741322174668
0.889436423778534	-0.464952319860458	-1.67763948440552	0.213530093431473	0.353825181722641	0.00546375708654523
0.895916998386383	-0.471721470355988	-1.69376850128174	0.213562875986099	0.353727906942368	0.00524122035130858
0.900246858596802	-0.474340051412582	-1.70507049560547	0.213601380586624	0.353683233261108	0.00514383288100362
0.909020960330963	-0.478606760501862	-1.70100688934326	0.213565051555634	0.35352498292923	0.00500569399446249
0.90809154510498	-0.476985305547714	-1.70285069942474	0.213584005832672	0.353405386209488	0.0049428129568696
0.914860606193542	-0.476458460092545	-1.69919812679291	0.213507756590843	0.353267520666122	0.00483514321967959
0.918363153934479	-0.48032420873642	-1.7005842924118	0.213527709245682	0.353203684091568	0.00476125301793218
0.921163320541382	-0.481608688831329	-1.69513082504272	0.213517129421234	0.353038728237152	0.00470437807962298
0.921716034412384	-0.483280867338181	-1.69433927536011	0.213398456573486	0.352997183799744	0.00472986744716764
0.931295275688171	-0.486889511346817	-1.68625688552856	0.21338115632534	0.352893799543381	0.00474964128807187
0.935540556907654	-0.496242702007294	-1.69546353816986	0.2132648229599	0.352832317352295	0.0047603533603251
0.937928020954132	-0.496916651725769	-1.70212626457214	0.213151752948761	0.352605223655701	0.00470959302037954
0.943781614303589	-0.497890681028366	-1.71475565433502	0.213118493556976	0.352615684270859	0.00455933948978782
0.948223233222961	-0.496945798397064	-1.71019339561462	0.213063955307007	0.352498084306717	0.00448615336790681
0.949420630931854	-0.500578224658966	-1.71048200130463	0.212962538003922	0.352349698543549	0.00451197102665901
0.95282393693924	-0.498117953538895	-1.71383261680603	0.212888985872269	0.352289319038391	0.00442963233217597
0.954007208347321	-0.497682720422745	-1.70777773857117	0.212867796421051	0.352155417203903	0.00450502801686525
0.954903066158295	-0.502454578876495	-1.70533442497253	0.212895020842552	0.351960480213165	0.00456683663651347
0.954004466533661	-0.49968695640564	-1.70453989505768	0.212722226977348	0.351897925138474	0.0046070977114141
0.956425845623016	-0.498924881219864	-1.70199882984161	0.212735220789909	0.351816445589066	0.00464551243931055
0.956005454063416	-0.504586040973663	-1.71477544307709	0.21276643872261	0.351724177598953	0.00464314734563231
0.958665311336517	-0.499513506889343	-1.72422313690186	0.212729707360268	0.351550728082657	0.00454681878909469
0.95891010761261	-0.496322482824326	-1.72260415554047	0.212668359279633	0.351417988538742	0.00449708011001349
0.961896598339081	-0.497617304325104	-1.72412514686584	0.212642133235931	0.35134220123291	0.0044873021543026
0.964190900325775	-0.497282326221466	-1.72207009792328	0.212536454200745	0.351217120885849	0.00439484231173992
0.966850221157074	-0.492758512496948	-1.72074377536774	0.212527364492416	0.351057559251785	0.00436918856576085
0.968625664710999	-0.491624057292938	-1.70962309837341	0.212323606014252	0.350933700799942	0.00444929022341967
0.969231784343719	-0.495233595371246	-1.70668721199036	0.212259203195572	0.350798487663269	0.00450447155162692
0.971295118331909	-0.496595233678818	-1.70052480697632	0.21213310956955	0.350688189268112	0.00457522366195917
0.97076141834259	-0.495646327733994	-1.71223187446594	0.21209317445755	0.35069152712822	0.00460221478715539
0.966887235641479	-0.498335659503937	-1.71901321411133	0.212071120738983	0.350673675537109	0.0045608333311975
0.970922350883484	-0.494478523731232	-1.72266328334808	0.212113365530968	0.350439071655273	0.00454248860478401
0.970032513141632	-0.493590027093887	-1.72650790214539	0.211975574493408	0.350347548723221	0.00446861702948809
0.97453111410141	-0.488629758358002	-1.71791553497314	0.211992725729942	0.350163340568542	0.00448360200971365
0.970383107662201	-0.48630428314209	-1.70987987518311	0.211907371878624	0.35008704662323	0.00451763812452555
0.971580982208252	-0.486164271831512	-1.70144128799438	0.211765646934509	0.349901229143143	0.00453847274184227
0.973762452602386	-0.488322466611862	-1.70646333694458	0.211616531014442	0.349793493747711	0.0045365309342742
0.977046668529511	-0.48906147480011	-1.71256458759308	0.211519062519073	0.349757939577103	0.00441185850650072
0.980523645877838	-0.487828522920609	-1.71904444694519	0.211434215307236	0.349552303552628	0.00438998593017459
0.982565104961395	-0.484677910804749	-1.72043168544769	0.211328834295273	0.349448502063751	0.00431819632649422
0.978783011436462	-0.483892291784287	-1.70874714851379	0.21121734380722	0.349390417337418	0.0044941701926291
0.977685153484344	-0.486669361591339	-1.70776772499084	0.211131051182747	0.349197208881378	0.00451105646789074
0.975110173225403	-0.481658488512039	-1.69826066493988	0.211159959435463	0.349106431007385	0.00448935385793447
0.973786652088165	-0.480545282363892	-1.70012354850769	0.211106613278389	0.349011659622192	0.00451767118647695
0.967637538909912	-0.48031559586525	-1.71253943443298	0.211163192987442	0.348939448595047	0.00449589407071471
0.969238579273224	-0.479015558958054	-1.72116434574127	0.211126655340195	0.348813533782959	0.00430198619142175
0.971837937831879	-0.474759548902512	-1.71811485290527	0.211048975586891	0.348627507686615	0.00423590512946248
0.972607314586639	-0.474676072597504	-1.71588325500488	0.21095472574234	0.348617136478424	0.00425630621612072
0.973368346691132	-0.470267981290817	-1.70755171775818	0.210918948054314	0.34844771027565	0.0043171551078558
0.968663215637207	-0.470992177724838	-1.70027256011963	0.210874572396278	0.348487287759781	0.0043939333409071
0.972497224807739	-0.469642698764801	-1.70233404636383	0.210860043764114	0.348434835672379	0.00451469561085105
0.96807724237442	-0.468658953905106	-1.70064842700958	0.210755005478859	0.348423629999161	0.00455948291346431
0.968349516391754	-0.466594457626343	-1.70259308815002	0.210796639323235	0.34846368432045	0.00459843361750245
0.967111051082611	-0.468018651008606	-1.7034660577774	0.210750684142113	0.348433524370193	0.00469456473365426
0.962851405143738	-0.472506076097488	-1.71210622787476	0.210834413766861	0.348552048206329	0.0047298725694418
0.9608314037323	-0.469464421272278	-1.72119915485382	0.210867285728455	0.348526149988174	0.00469117192551494
0.95974200963974	-0.461304098367691	-1.72628378868103	0.210964739322662	0.348501831293106	0.004735192283988
0.95811265707016	-0.458165735006332	-1.70860576629639	0.210980802774429	0.34843111038208	0.00488879345357418
0.958469688892365	-0.454999566078186	-1.69438636302948	0.210995465517044	0.348435878753662	0.00502615189179778
0.954905390739441	-0.454951077699661	-1.70252001285553	0.210964322090149	0.348485231399536	0.00512516405433416
0.958131372928619	-0.449260801076889	-1.70158362388611	0.211027204990387	0.348547995090485	0.00516887987032533
0.955226480960846	-0.452613592147827	-1.71142470836639	0.210970908403397	0.348579287528992	0.00521790143102407
0.95632541179657	-0.449885636568069	-1.72415924072266	0.21102200448513	0.348589658737183	0.00521223433315754
0.95689731836319	-0.445562720298767	-1.7320042848587	0.210980400443077	0.348654538393021	0.00512798968702555
0.956304430961609	-0.440104067325592	-1.72538781166077	0.211037933826447	0.348712027072906	0.00521725369617343
0.950577199459076	-0.440833479166031	-1.72187924385071	0.211118221282959	0.348828315734863	0.00524939130991697
0.94808965921402	-0.436311990022659	-1.71312570571899	0.211093053221703	0.348847895860672	0.00542037049308419
0.939554691314697	-0.435185581445694	-1.71240139007568	0.211264953017235	0.348909616470337	0.00551705621182919
0.940515875816345	-0.435412466526031	-1.72199440002441	0.211275592446327	0.348946630954742	0.00555507931858301
0.937262952327728	-0.433502584695816	-1.73088347911835	0.211418092250824	0.34902611374855	0.00553797883912921
0.935466527938843	-0.428109019994736	-1.72817301750183	0.211433291435242	0.34900689125061	0.00554968928918242
0.934205412864685	-0.425274223089218	-1.73788249492645	0.211507648229599	0.348997384309769	0.00556369824334979
0.931342303752899	-0.42296302318573	-1.73568713665009	0.211529761552811	0.349020063877106	0.00544973602518439
0.931018531322479	-0.41796612739563	-1.74128210544586	0.211499005556107	0.349077463150024	0.0054617989808321
0.93331390619278	-0.415692448616028	-1.72764110565186	0.211486041545868	0.349040120840073	0.00547433830797672
0.932963967323303	-0.414605051279068	-1.71577847003937	0.211401894688606	0.349026471376419	0.00567642692476511
0.927933871746063	-0.415644764900208	-1.71645677089691	0.211397871375084	0.349164068698883	0.00572537770494819
0.92928022146225	-0.410768777132034	-1.72032022476196	0.211408421397209	0.349256932735443	0.00579341128468513
0.930277228355408	-0.412148088216782	-1.71663546562195	0.211388736963272	0.349203169345856	0.00581674557179213
0.919484794139862	-0.411136507987976	-1.72757315635681	0.211456075310707	0.349298685789108	0.00572274578735232
0.921457231044769	-0.403839617967606	-1.73786544799805	0.211478859186172	0.349382400512695	0.0056620710529387
0.917416512966156	-0.396960735321045	-1.73474061489105	0.211603879928589	0.349272489547729	0.00557777937501669
0.911988973617554	-0.394974648952484	-1.71960091590881	0.211559280753136	0.349296689033508	0.00564102455973625
0.911243915557861	-0.390333980321884	-1.71279907226563	0.211554616689682	0.349273681640625	0.00566266989335418
0.905994951725006	-0.387908637523651	-1.71327257156372	0.21156008541584	0.349356591701508	0.00559462187811732
0.903830707073212	-0.385409563779831	-1.71618056297302	0.211604565382004	0.349391400814056	0.00553114619106054
0.898598551750183	-0.384833335876465	-1.71510767936707	0.211554661393166	0.349393427371979	0.00544887874275446
0.895591795444489	-0.383646249771118	-1.71690607070923	0.211579963564873	0.349447190761566	0.00537280086427927
0.893491983413696	-0.383066028356552	-1.72698485851288	0.211610272526741	0.34947481751442	0.00518590863794088
0.890685498714447	-0.379193037748337	-1.73216414451599	0.211600437760353	0.349547386169434	0.00498526636511087
0.883774876594543	-0.373898059129715	-1.72387599945068	0.211613431572914	0.349596410989761	0.00494105042889714
0.878435552120209	-0.370716691017151	-1.71279644966125	0.211609244346619	0.349618405103683	0.00505505409091711
0.870262026786804	-0.372433602809906	-1.71828937530518	0.211715593934059	0.349747687578201	0.00504972506314516
0.868354976177216	-0.36849445104599	-1.72121679782867	0.211826354265213	0.349754244089127	0.00504236947745085
0.862312138080597	-0.363991647958755	-1.73624646663666	0.211938098073006	0.349794864654541	0.0048962002620101
0.864927113056183	-0.358854979276657	-1.73602962493896	0.211900249123573	0.349798828363419	0.00480279931798577
0.862396657466888	-0.353661924600601	-1.73133337497711	0.211956590414047	0.349919140338898	0.0048600435256958
0.861789524555206	-0.350003808736801	-1.72631692886353	0.211980104446411	0.349853813648224	0.00483667571097612
0.853265821933746	-0.348201781511307	-1.72788786888123	0.21210578083992	0.350069969892502	0.00493463594466448
0.852835416793823	-0.348904192447662	-1.72019898891449	0.212068095803261	0.350208699703217	0.00503371376544237
0.84375	-0.346556812524796	-1.73883962631226	0.212278991937637	0.350444495677948	0.00505555747076869
0.836686789989471	-0.34481292963028	-1.74837923049927	0.212418735027313	0.350550085306168	0.00498173153027892
0.836474001407623	-0.334838002920151	-1.74686896800995	0.212626501917839	0.350552052259445	0.00510163092985749
0.830809772014618	-0.328338235616684	-1.73881423473358	0.212719544768333	0.350686311721802	0.005284592974931
0.83251428604126	-0.329397171735764	-1.73368215560913	0.212746366858482	0.350843697786331	0.00545427761971951
0.826713979244232	-0.32813224196434	-1.74258410930634	0.212911158800125	0.351005434989929	0.00556277949362993
0.827782034873962	-0.323622047901154	-1.74687087535858	0.213033065199852	0.351110279560089	0.00570067018270493
0.823977768421173	-0.325212299823761	-1.75593543052673	0.213147133588791	0.351343065500259	0.00578805292025208
0.825380802154541	-0.321917027235031	-1.75694704055786	0.213256478309631	0.351425856351852	0.00595932500436902
0.824009001255035	-0.320176899433136	-1.77559244632721	0.213387697935104	0.351630240678787	0.00600351160392165
0.826529204845428	-0.318781197071075	-1.76937305927277	0.213522419333458	0.351711958646774	0.00614439556375146
0.819608569145203	-0.314526826143265	-1.77223515510559	0.213682785630226	0.351903825998306	0.00631512328982353
0.817987143993378	-0.310822159051895	-1.76567339897156	0.213774770498276	0.351950734853745	0.00651984009891748
0.812799453735352	-0.310589492321014	-1.7585072517395	0.213927760720253	0.352187842130661	0.00679103937000036
0.808739840984344	-0.309499382972717	-1.76483404636383	0.214118763804436	0.352313429117203	0.00694657908752561
0.80683821439743	-0.306380718946457	-1.77382063865662	0.214328780770302	0.352462828159332	0.00709197716787457
0.809063971042633	-0.304713249206543	-1.78478407859802	0.214416697621346	0.352470338344574	0.00715737976133823
0.807200014591217	-0.29876172542572	-1.79457950592041	0.214659690856934	0.352659314870834	0.00722565734758973
0.805887699127197	-0.297923058271408	-1.79868066310883	0.214662119746208	0.352744042873383	0.00735462130978704
0.802149951457977	-0.29343381524086	-1.79641103744507	0.214827612042427	0.352911710739136	0.00739832362160087
0.799035549163818	-0.290473103523254	-1.79966008663177	0.214970827102661	0.353043138980865	0.00762428343296051
0.797326505184174	-0.290271610021591	-1.80233287811279	0.21503971517086	0.353150367736816	0.00772562297061086
0.798817992210388	-0.284542620182037	-1.80476486682892	0.215253576636314	0.353261321783066	0.0078912740573287
0.804248332977295	-0.279955893754959	-1.7969719171524	0.215307161211967	0.35335785150528	0.00811079889535904
0.804325461387634	-0.279750525951386	-1.78467452526093	0.215367838740349	0.353369027376175	0.00840601325035095
0.802008450031281	-0.280678808689117	-1.79783499240875	0.215415552258492	0.353609532117844	0.00861910358071327
0.805281341075897	-0.279651969671249	-1.80803251266479	0.215493008494377	0.353737890720367	0.00876113306730986
0.802700638771057	-0.28204357624054	-1.82741475105286	0.215688899159431	0.353847682476044	0.00888657197356224
0.803354918956757	-0.27606862783432	-1.82379961013794	0.215807557106018	0.353847235441208	0.00904262065887451
0.804100811481476	-0.277433067560196	-1.82548499107361	0.215830728411675	0.353949785232544	0.00922448467463255
0.806864738464355	-0.269561737775803	-1.82733142375946	0.216004177927971	0.353996932506561	0.00937001034617424
0.805059909820557	-0.264237254858017	-1.81869149208069	0.216086998581886	0.353989005088806	0.00954721122980118
0.806904077529907	-0.261296391487122	-1.81034243106842	0.216136485338211	0.354094475507736	0.00980264414101839
0.808673799037933	-0.260262280702591	-1.80980038642883	0.21618740260601	0.354177802801132	0.00995183549821377
0.811368227005005	-0.260944545269012	-1.82088530063629	0.21623420715332	0.354275822639465	0.0100217116996646
0.81379234790802	-0.258405148983002	-1.83074951171875	0.216271623969078	0.354318290948868	0.0100850015878677
0.817020058631897	-0.253341019153595	-1.82954847812653	0.216377064585686	0.354403465986252	0.0101867578923702
0.81681615114212	-0.248738497495651	-1.82233047485352	0.21647372841835	0.35443252325058	0.010436731390655
0.814956068992615	-0.247749388217926	-1.83155190944672	0.216502070426941	0.354499489068985	0.0105929123237729
0.822515904903412	-0.245751723647118	-1.83561301231384	0.216592282056808	0.354590803384781	0.0107556572183967
0.8244588971138	-0.245828822255135	-1.83212912082672	0.216637834906578	0.354661107063293	0.0110169965773821
0.827898561954498	-0.244617715477943	-1.83615601062775	0.216713890433311	0.354671508073807	0.0111526614055037
0.830032229423523	-0.243584632873535	-1.84223818778992	0.216776877641678	0.354777306318283	0.011316523887217
0.831530332565308	-0.241740569472313	-1.84391713142395	0.21689735352993	0.354744076728821	0.011471638455987
0.829905569553375	-0.241070836782455	-1.83589148521423	0.217009231448174	0.354896247386932	0.0117754228413105
0.835513770580292	-0.241481184959412	-1.8321658372879	0.216947317123413	0.354986250400543	0.0120175033807755
0.832067728042603	-0.24093621969223	-1.836465716362	0.217188149690628	0.355051577091217	0.0122972540557384
0.83615118265152	-0.238204762339592	-1.83542597293854	0.217211112380028	0.355148285627365	0.0125288367271423
0.83479905128479	-0.240076646208763	-1.84547388553619	0.217369452118874	0.355338484048843	0.0127454334869981
0.841266751289368	-0.241354912519455	-1.84728229045868	0.217483013868332	0.355333566665649	0.0129705565050244
0.841058075428009	-0.237724855542183	-1.85573863983154	0.217582926154137	0.35542294383049	0.0131551977247
0.845140159130096	-0.237320855259895	-1.8545081615448	0.217754736542702	0.355570137500763	0.013430749066174
0.850453853607178	-0.235698059201241	-1.84832262992859	0.217783495783806	0.355638772249222	0.0136785740032792
0.853495419025421	-0.238391786813736	-1.85741972923279	0.217924490571022	0.35573998093605	0.0140077443793416
0.857305467128754	-0.236937269568443	-1.8581395149231	0.218007996678352	0.35579115152359	0.0142298685386777
0.862791240215302	-0.234915226697922	-1.86151552200317	0.21808959543705	0.355951964855194	0.0143879624083638
0.862028181552887	-0.238226860761642	-1.86708950996399	0.218218743801117	0.356060385704041	0.0145666813477874
0.866660714149475	-0.240026697516441	-1.85944676399231	0.218268126249313	0.35614287853241	0.0147392582148314
0.86345374584198	-0.247225373983383	-1.87282240390778	0.218432486057281	0.356247574090958	0.0149529753252864
0.867924690246582	-0.244902566075325	-1.86982440948486	0.218547448515892	0.356287747621536	0.0151090491563082
0.87346887588501	-0.248111188411713	-1.87347364425659	0.218551680445671	0.356446355581284	0.0152660356834531
0.875452637672424	-0.250338554382324	-1.88221740722656	0.218741774559021	0.356487601995468	0.0155741749331355
0.882146656513214	-0.251691788434982	-1.87876069545746	0.21878457069397	0.356530904769897	0.0158493351191282
0.886019051074982	-0.254354476928711	-1.88562846183777	0.218846008181572	0.356657534837723	0.0162029638886452
0.890118658542633	-0.255470991134644	-1.88866865634918	0.219025373458862	0.35673326253891	0.0164793282747269
0.895574152469635	-0.258503079414368	-1.89859449863434	0.219144880771637	0.35675635933876	0.0166783295571804
0.897816479206085	-0.261463671922684	-1.90381133556366	0.219299092888832	0.356840014457703	0.0168605856597424
0.905503571033478	-0.264637291431427	-1.89806640148163	0.219248846173286	0.356813371181488	0.0170153770595789
0.911490142345428	-0.270173043012619	-1.90045285224915	0.219309315085411	0.356859475374222	0.0173543188720942
0.920006275177002	-0.266633450984955	-1.90077614784241	0.219329014420509	0.356899678707123	0.0175891928374767
0.928628981113434	-0.268534332513809	-1.90478336811066	0.219355151057243	0.356912672519684	0.0177193302661181
0.934740841388702	-0.273369878530502	-1.91488659381866	0.219422325491905	0.356853067874908	0.017906915396452
0.944320380687714	-0.271753221750259	-1.91232478618622	0.219541013240814	0.356835186481476	0.0181144066154957
0.945136785507202	-0.276900470256805	-1.91427099704742	0.219502061605453	0.356821298599243	0.0183518324047327
0.948909640312195	-0.279281884431839	-1.9100090265274	0.219613254070282	0.356896013021469	0.0185816735029221
0.955501139163971	-0.280802488327026	-1.9134521484375	0.21958789229393	0.356905609369278	0.018769234418869
0.955342531204224	-0.28709077835083	-1.9168267250061	0.219726294279099	0.356861054897308	0.0189900361001492
0.96629673242569	-0.285301178693771	-1.90798926353455	0.219662308692932	0.356790393590927	0.0191549248993397
0.971221029758453	-0.29094272851944	-1.9181501865387	0.219691917300224	0.356810837984085	0.019404636695981
0.978555977344513	-0.29220786690712	-1.92236602306366	0.219772562384605	0.356656938791275	0.0195946954190731
0.987528622150421	-0.297067672014236	-1.92238521575928	0.219651907682419	0.356561601161957	0.0197124201804399
0.993829965591431	-0.298845708370209	-1.92058205604553	0.219692185521126	0.356545865535736	0.0198591984808445
1.00297999382019	-0.300323337316513	-1.91427636146545	0.219532370567322	0.356350779533386	0.0199406165629625
1.00631546974182	-0.304775983095169	-1.91945660114288	0.219532206654549	0.356295228004456	0.0200573615729809
1.02002203464508	-0.307652473449707	-1.92251193523407	0.21941664814949	0.3561692237854	0.0200590137392282
1.03068971633911	-0.311140388250351	-1.9290052652359	0.219317421317101	0.35602131485939	0.0200216770172119
1.03810513019562	-0.317699193954468	-1.93214154243469	0.219203263521194	0.355850905179977	0.0200153365731239
1.04342913627625	-0.323496013879776	-1.93588531017303	0.219200998544693	0.355748355388641	0.0200917571783066
1.05074346065521	-0.322672128677368	-1.935795545578	0.219097226858139	0.355470269918442	0.0200556870549917
1.05565822124481	-0.329443365335464	-1.93442869186401	0.218961119651794	0.35532945394516	0.0200075320899487
1.06200695037842	-0.3311587870121	-1.92983496189117	0.21887095272541	0.3552026450634	0.0200905837118626
1.06096231937408	-0.33524551987648	-1.9202436208725	0.218743503093719	0.355042666196823	0.0200988836586475
1.06993079185486	-0.338834255933762	-1.91316699981689	0.218654468655586	0.354816079139709	0.0201318580657244
1.07085430622101	-0.343565315008163	-1.91810584068298	0.218476593494415	0.354710817337036	0.0201263912022114
1.07887434959412	-0.342961132526398	-1.91408622264862	0.218400716781616	0.354485362768173	0.0199962127953768
1.0883857011795	-0.348818331956863	-1.91151678562164	0.218184992671013	0.354314237833023	0.0198980681598186
1.09326040744781	-0.352903842926025	-1.91599869728088	0.218100443482399	0.354031294584274	0.0197162199765444
1.1009773015976	-0.358462989330292	-1.92225742340088	0.217984527349472	0.353916943073273	0.0196182709187269
1.11073875427246	-0.362936675548553	-1.92443418502808	0.217746987938881	0.353592157363892	0.0195166654884815
1.11280059814453	-0.365536630153656	-1.91671276092529	0.217610359191895	0.353446513414383	0.0194461923092604
1.11848664283752	-0.372109740972519	-1.91684567928314	0.217479184269905	0.353185176849365	0.0194288119673729
1.12739765644073	-0.373579412698746	-1.92159259319305	0.217212185263634	0.352934181690216	0.0193286407738924
1.12780690193176	-0.379666686058044	-1.91685807704926	0.217160895466805	0.352802515029907	0.0192536693066359
1.13486421108246	-0.377597510814667	-1.91211497783661	0.216986820101738	0.352569699287415	0.0191318579018116
1.13742542266846	-0.387247681617737	-1.90493047237396	0.216796159744263	0.352395266294479	0.01901875436306
1.14136266708374	-0.38393497467041	-1.90609490871429	0.216792926192284	0.352187663316727	0.0190618634223938
1.14788019657135	-0.38463494181633	-1.89465880393982	0.216679573059082	0.352052092552185	0.0189730357378721
1.14903593063354	-0.386522948741913	-1.88599002361298	0.216496124863625	0.351852774620056	0.0189503487199545
1.15462291240692	-0.387655228376389	-1.8864928483963	0.216436818242073	0.351656526327133	0.0189233105629683
1.15505802631378	-0.388415098190308	-1.88909149169922	0.216332674026489	0.351483285427094	0.0188474897295237
1.16069233417511	-0.387250989675522	-1.88375985622406	0.216293618083	0.351380258798599	0.0187297761440277
1.16365969181061	-0.391736745834351	-1.88460385799408	0.216170310974121	0.35128465294838	0.0186387468129396
1.16733682155609	-0.391750514507294	-1.88665449619293	0.216002762317657	0.351058065891266	0.0186670832335949
1.17121827602386	-0.39661693572998	-1.87804806232452	0.215965256094933	0.351027220487595	0.0186598803848028
1.17753505706787	-0.399008691310883	-1.88794577121735	0.215861707925797	0.350886821746826	0.0186005476862192
1.17567682266235	-0.404317289590836	-1.90109646320343	0.215754330158234	0.35085391998291	0.0185281373560429
1.18670809268951	-0.402616620063782	-1.90246450901031	0.215694665908813	0.350729644298553	0.0184121895581484
1.1899402141571	-0.403774410486221	-1.9009792804718	0.21561972796917	0.350698411464691	0.0183750428259373
1.19033133983612	-0.403924524784088	-1.89708590507507	0.21557442843914	0.350525468587875	0.0184057857841253
1.19330835342407	-0.405375778675079	-1.89667999744415	0.215537786483765	0.350486218929291	0.0183817986398935
1.197993516922	-0.403864204883575	-1.90351331233978	0.215444296598434	0.350391447544098	0.0184142030775547
1.19977295398712	-0.405249685049057	-1.90341305732727	0.215488225221634	0.350286960601807	0.0183684546500444
1.19861030578613	-0.40757092833519	-1.90570378303528	0.215499132871628	0.350239098072052	0.0185586102306843
1.2008945941925	-0.40612804889679	-1.89786744117737	0.215424701571465	0.350172221660614	0.0186697747558355
1.20467710494995	-0.408741444349289	-1.89843416213989	0.215366333723068	0.350152403116226	0.0186979547142982
1.2051967382431	-0.409381061792374	-1.90828061103821	0.215394258499146	0.350048571825027	0.0187248941510916
1.20699715614319	-0.405305087566376	-1.90795767307281	0.215418890118599	0.350036382675171	0.0187366548925638
1.20577239990234	-0.407248735427856	-1.89824962615967	0.21541865170002	0.349954694509506	0.0187714640051126
1.20521068572998	-0.405586928129196	-1.89326691627502	0.215510159730911	0.349928677082062	0.0187340676784515
1.20536434650421	-0.408197849988937	-1.89722728729248	0.215477868914604	0.349922150373459	0.0187608525156975
1.20422232151031	-0.40690603852272	-1.89657938480377	0.215525239706039	0.349933415651321	0.018801923841238
1.20651817321777	-0.40597066283226	-1.89686691761017	0.215624377131462	0.349906414747238	0.01885293610394
1.20108556747437	-0.399927586317062	-1.89601469039917	0.215591803193092	0.349887251853943	0.0186845026910305
1.19353258609772	-0.408144921064377	-1.90789532661438	0.215654268860817	0.349926799535751	0.0182624850422144
1.19223868846893	-0.407153785228729	-1.91392517089844	0.215647220611572	0.349879145622253	0.0180630441755056
1.19511890411377	-0.407166421413422	-1.90839457511902	0.215636357665062	0.349902629852295	0.018058679997921
1.19644105434418	-0.410284519195557	-1.91370832920074	0.215782269835472	0.349897563457489	0.0183288138359785
1.20151686668396	-0.408809721469879	-1.90924525260925	0.215765818953514	0.349924027919769	0.0187073536217213
1.20619678497314	-0.408905744552612	-1.9058610200882	0.215804606676102	0.350004971027374	0.0190814193338156
1.20856690406799	-0.402910619974136	-1.91515243053436	0.215945541858673	0.349964320659637	0.0193932224065065
1.21291697025299	-0.406789124011993	-1.91495215892792	0.21592915058136	0.349994003772736	0.0195310357958078
1.20908987522125	-0.405406624078751	-1.91708135604858	0.216102764010429	0.350120902061462	0.0196167752146721
1.20807898044586	-0.405110269784927	-1.92227029800415	0.216074705123901	0.350174486637115	0.0197104960680008
1.21110701560974	-0.407771199941635	-1.92237508296967	0.216254189610481	0.350305080413818	0.0198968630284071
1.21454632282257	-0.409912437200546	-1.93711543083191	0.216324612498283	0.350369721651077	0.0201329533010721
1.2093311548233	-0.407285183668137	-1.93372488021851	0.216470077633858	0.350462019443512	0.0203439556062222
1.21013557910919	-0.40431821346283	-1.93031322956085	0.216611221432686	0.350662171840668	0.0206221099942923
1.21016585826874	-0.40141972899437	-1.93385827541351	0.216683000326157	0.350670129060745	0.0207851473242044
1.20615267753601	-0.401578187942505	-1.93951451778412	0.216900199651718	0.350873231887817	0.0209545902907848
1.2057626247406	-0.400343060493469	-1.95738053321838	0.217126712203026	0.350972414016724	0.0210213214159012
1.20787012577057	-0.410687983036041	-1.96451425552368	0.217126905918121	0.351151794195175	0.0211563184857368
1.20731842517853	-0.410047173500061	-1.96244823932648	0.217198267579079	0.351349532604218	0.021461820229888
1.20768177509308	-0.413541406393051	-1.95864868164063	0.217264860868454	0.35152405500412	0.021738501265645
1.21053969860077	-0.408303052186966	-1.95149075984955	0.217406064271927	0.351597338914871	0.0220068711787462
1.20939159393311	-0.407557725906372	-1.95205724239349	0.217595040798187	0.351581364870071	0.0221962090581656
1.21171891689301	-0.402849644422531	-1.96389257907867	0.217786446213722	0.351846218109131	0.0223271362483501
1.2034205198288	-0.406646728515625	-1.97432541847229	0.217922315001488	0.351962298154831	0.0224680844694376
1.20362544059753	-0.411248028278351	-1.97962534427643	0.2181106954813	0.352175980806351	0.0227139014750719
1.1991286277771	-0.41143012046814	-1.97294998168945	0.218203112483025	0.352348476648331	0.0229054559022188
1.19626605510712	-0.411024391651154	-1.96218550205231	0.218242570757866	0.352582395076752	0.0230957176536322
1.1872935295105	-0.414312988519669	-1.96638286113739	0.218331679701805	0.35280042886734	0.0232153087854385
1.18912994861603	-0.411189377307892	-1.96916508674622	0.218477860093117	0.352937340736389	0.0231883581727743
1.18497228622437	-0.411846250295639	-1.9836802482605	0.218658655881882	0.353100806474686	0.0232612509280443
1.18145573139191	-0.408223897218704	-1.97700250148773	0.218737855553627	0.353184849023819	0.0233509987592697
1.18155431747437	-0.40654245018959	-1.96983504295349	0.218795463442802	0.353320449590683	0.0234813466668129
1.18038547039032	-0.406703978776932	-1.96643447875977	0.218785792589188	0.353438824415207	0.0235938020050526
1.18471729755402	-0.40563040971756	-1.9742568731308	0.21881790459156	0.353487491607666	0.0237471535801888
1.18320560455322	-0.409357726573944	-1.97254538536072	0.218893155455589	0.353560626506805	0.0238894708454609
1.18593311309814	-0.40674814581871	-1.97596871852875	0.218925461173058	0.353518277406693	0.0239848382771015
1.18788170814514	-0.410370528697968	-1.978276014328	0.218972474336624	0.353482067584991	0.0240292698144913
1.19174551963806	-0.408897489309311	-1.98425149917603	0.21889640390873	0.353513091802597	0.0240484066307545
1.18791830539703	-0.410499393939972	-1.99091196060181	0.21898090839386	0.353504657745361	0.0240203253924847
1.1916196346283	-0.408791095018387	-1.99156355857849	0.218896865844727	0.353527516126633	0.0240168776363134
1.19015622138977	-0.414284288883209	-1.99485468864441	0.218880236148834	0.353477030992508	0.0240255035459995
1.18807315826416	-0.412797629833221	-1.99099707603455	0.21889266371727	0.35344186425209	0.0240408163517714
1.18255722522736	-0.413750827312469	-1.9817932844162	0.218950688838959	0.353436172008514	0.0240103211253881
1.18688404560089	-0.410723567008972	-1.97029840946198	0.218862444162369	0.353288233280182	0.0240148492157459
1.1818608045578	-0.415263950824738	-1.97559547424316	0.218779608607292	0.353122383356094	0.0239050667732954
1.18224394321442	-0.409330606460571	-1.97126626968384	0.218777701258659	0.353145807981491	0.0238563194870949
1.18376541137695	-0.408249109983444	-1.96060562133789	0.218761280179024	0.353014379739761	0.0236952938139439
1.18246400356293	-0.411557972431183	-1.96984314918518	0.218597486615181	0.352870017290115	0.0235144291073084
1.18199717998505	-0.409418374300003	-1.96861982345581	0.218577936291695	0.35281428694725	0.0233150627464056
1.1838573217392	-0.412414848804474	-1.97366237640381	0.218420669436455	0.352623403072357	0.0231158100068569
1.18512892723083	-0.416040390729904	-1.98008906841278	0.218299403786659	0.352570325136185	0.022996986284852
1.18470287322998	-0.418867260217667	-1.9823716878891	0.218206271529198	0.352372825145721	0.0229739509522915
1.18820953369141	-0.420816689729691	-1.978755235672	0.218023121356964	0.352275252342224	0.0228569731116295
1.18651533126831	-0.419891506433487	-1.96973657608032	0.217935025691986	0.352156072854996	0.0228346548974514
1.18899059295654	-0.421428114175797	-1.96667397022247	0.217816427350044	0.351912468671799	0.0226771011948586
1.18883979320526	-0.421303272247314	-1.95309388637543	0.217783138155937	0.351851016283035	0.0225748065859079
1.18877720832825	-0.423786789178848	-1.95011782646179	0.217562764883041	0.351627767086029	0.0224051252007484
1.18468821048737	-0.426766157150269	-1.95181918144226	0.217465549707413	0.351579904556274	0.0222666766494513
1.18554663658142	-0.424333304166794	-1.95017457008362	0.217398181557655	0.351510554552078	0.0220491383224726
1.18545615673065	-0.429514974355698	-1.94916045665741	0.217312142252922	0.351351976394653	0.021896393969655
1.18444871902466	-0.428410619497299	-1.94194459915161	0.217257484793663	0.351291656494141	0.0218254253268242
1.18903756141663	-0.43386647105217	-1.94318008422852	0.217058107256889	0.351169288158417	0.0217190608382225
1.18416523933411	-0.435510188341141	-1.94617056846619	0.217011407017708	0.351135760545731	0.0216186419129372
1.18740034103394	-0.437752038240433	-1.94733583927155	0.216876044869423	0.350968718528748	0.0214786361902952
1.18588376045227	-0.440050482749939	-1.95276272296906	0.216863140463829	0.351010382175446	0.0213518217206001
1.18247365951538	-0.439775675535202	-1.94719934463501	0.216726303100586	0.350857555866241	0.021246699616313
1.1850368976593	-0.437953859567642	-1.93807065486908	0.216686323285103	0.350808501243591	0.0212229825556278
1.17936551570892	-0.440810292959213	-1.93712973594666	0.216701745986938	0.350674986839294	0.0212194453924894
1.18519377708435	-0.436920970678329	-1.93096017837524	0.216647580265999	0.350647509098053	0.0212763361632824
1.18362414836884	-0.445695668458939	-1.94362759590149	0.216609910130501	0.350609958171844	0.0212511364370584
1.18220221996307	-0.445728629827499	-1.94121110439301	0.216591909527779	0.350643068552017	0.0212681051343679
1.18346405029297	-0.444125115871429	-1.9389363527298	0.216538205742836	0.350691765546799	0.0211982987821102
1.1781622171402	-0.443958133459091	-1.94496047496796	0.216599836945534	0.350635021924973	0.0211652163416147
1.17855036258698	-0.445458650588989	-1.9424387216568	0.21662737429142	0.350683271884918	0.0211232602596283
1.17466795444489	-0.449265778064728	-1.95141017436981	0.216656029224396	0.350787043571472	0.0210434030741453
1.17240905761719	-0.454623103141785	-1.96432244777679	0.216615721583366	0.350793898105621	0.0210252851247787
1.1742228269577	-0.452699214220047	-1.9693706035614	0.216697752475739	0.350903213024139	0.0210100952535868
1.17636752128601	-0.453492492437363	-1.96712744235992	0.216722846031189	0.350992739200592	0.0211105868220329
1.17193210124969	-0.458976000547409	-1.96506917476654	0.21675668656826	0.351043969392776	0.0212763492017984
1.1691586971283	-0.46069061756134	-1.96306359767914	0.216831147670746	0.351195156574249	0.0214850679039955
1.16888797283173	-0.458866000175476	-1.96155214309692	0.216952860355377	0.351198524236679	0.0217726118862629
1.16911637783051	-0.455691784620285	-1.95202565193176	0.217085957527161	0.351357102394104	0.021977735683322
1.16506743431091	-0.456423997879028	-1.95353734493256	0.21723410487175	0.351423263549805	0.0221742931753397
1.16777813434601	-0.454850643873215	-1.96237242221832	0.217342272400856	0.351612687110901	0.0223931632936001
1.16980397701263	-0.456887543201447	-1.97165203094482	0.217443898320198	0.351665765047073	0.0225569158792496
1.16831588745117	-0.455761462450027	-1.97377109527588	0.217658743262291	0.351858466863632	0.0228617675602436
1.16932725906372	-0.456945359706879	-1.96665847301483	0.217765256762505	0.351987838745117	0.023122264072299
1.16525161266327	-0.453374356031418	-1.96917033195496	0.217817917466164	0.352101296186447	0.0233618021011353
1.16757273674011	-0.455759704113007	-1.97304606437683	0.218066200613976	0.352340191602707	0.0236407071352005
1.16855144500732	-0.453698813915253	-1.97502732276917	0.218172416090965	0.352428108453751	0.0238680727779865
1.16525721549988	-0.452953100204468	-1.98064792156219	0.218354552984238	0.352654457092285	0.0240565687417984
1.16326606273651	-0.4576356112957	-1.97543859481812	0.218455016613007	0.352799892425537	0.0242470167577267
1.15936470031738	-0.45672744512558	-1.98097360134125	0.218562498688698	0.352985084056854	0.0244558695703745
1.16153216362	-0.455090790987015	-1.98313975334167	0.218762308359146	0.353145718574524	0.0245954506099224
1.16006088256836	-0.458755344152451	-1.99044227600098	0.218825310468674	0.353260487318039	0.0247033648192883
1.15737581253052	-0.455818861722946	-1.99022316932678	0.218970000743866	0.353426933288574	0.0247929226607084
1.15440273284912	-0.458581984043121	-2.01176261901855	0.219123795628548	0.353568762540817	0.0248622409999371
1.15403962135315	-0.462424963712692	-2.01576089859009	0.219129830598831	0.353783428668976	0.0250002313405275
1.1519433259964	-0.466858148574829	-2.02144694328308	0.21933226287365	0.353896290063858	0.02510916441679
1.15174317359924	-0.466632932424545	-2.01986980438232	0.219412669539452	0.354008346796036	0.0252123791724443
1.15277171134949	-0.472504138946533	-2.02084541320801	0.219496488571167	0.35413920879364	0.0254256166517735
1.15423333644867	-0.468428403139114	-2.0146484375	0.21946319937706	0.354288190603256	0.0256197396665812
1.1515007019043	-0.468601644039154	-2.00602865219116	0.219613641500473	0.354282438755035	0.0257396623492241
1.15348672866821	-0.466170221567154	-2.00927972793579	0.219702452421188	0.354327738285065	0.0258173886686563
1.15041875839233	-0.465359210968018	-2.01291942596436	0.219793647527695	0.354371517896652	0.0258493702858686
1.14929664134979	-0.467929393053055	-2.01977467536926	0.219922319054604	0.354543566703796	0.0258564781397581
1.14769613742828	-0.46652415394783	-2.01026225090027	0.220006674528122	0.354665368795395	0.0259761027991772
1.14654839038849	-0.469457507133484	-2.01832032203674	0.220055118203163	0.354725182056427	0.0260041151195765
1.14652729034424	-0.470584601163864	-2.01800012588501	0.22008228302002	0.354821443557739	0.026078974828124
1.14461386203766	-0.471029162406921	-2.01244735717773	0.220217570662498	0.354900717735291	0.0261241681873798
1.14171886444092	-0.467212826013565	-2.02250742912292	0.220242261886597	0.355013310909271	0.0261426214128733
1.14320552349091	-0.468404829502106	-2.02338409423828	0.220325902104378	0.355121344327927	0.0261680483818054
1.14132475852966	-0.469671696424484	-2.03379440307617	0.220375001430511	0.35515633225441	0.0262165479362011
1.13632130622864	-0.474684208631516	-2.0462851524353	0.220605313777924	0.355386137962341	0.0263210628181696
1.13638544082642	-0.475191116333008	-2.03841114044189	0.220590621232986	0.355429500341415	0.0264343954622746
1.13479197025299	-0.479572176933289	-2.03021478652954	0.220699459314346	0.355613499879837	0.0267973467707634
1.13745403289795	-0.475984752178192	-2.02569317817688	0.220609739422798	0.355794072151184	0.0268116127699614
1.13656842708588	-0.478230774402618	-2.03911876678467	0.220756262540817	0.355791032314301	0.0267433132976294
1.13664209842682	-0.479878395795822	-2.0503785610199	0.22084441781044	0.355943113565445	0.0268232319504023
1.13396310806274	-0.477808207273483	-2.04336452484131	0.220918223261833	0.356035798788071	0.0269931871443987
1.13045680522919	-0.474814355373383	-2.02963280677795	0.221097990870476	0.356107294559479	0.0271395388990641
1.12896311283112	-0.469690799713135	-2.0317587852478	0.221232444047928	0.356211513280869	0.0271129477769136
1.12778043746948	-0.47444823384285	-2.04450726509094	0.22128614783287	0.356279999017715	0.0271313097327948
1.12654447555542	-0.476346760988235	-2.05404233932495	0.221354722976685	0.356474339962006	0.0271828267723322
1.1258008480072	-0.47842538356781	-2.05580186843872	0.221401751041412	0.356567919254303	0.0272963307797909
1.1288743019104	-0.480811566114426	-2.03542256355286	0.221322998404503	0.356680810451508	0.0274403430521488
1.12499582767487	-0.474986225366592	-2.03671526908875	0.221290096640587	0.356621205806732	0.0274583380669355
1.12791478633881	-0.47361022233963	-2.03717422485352	0.221293523907661	0.356606781482697	0.0274900048971176
1.1266074180603	-0.476135522127151	-2.03010010719299	0.221252053976059	0.356639713048935	0.0274172648787498
1.13185369968414	-0.474422872066498	-2.03160572052002	0.221246957778931	0.356677204370499	0.0274835098534822
1.13209116458893	-0.470303863286972	-2.03729629516602	0.221276670694351	0.356526046991348	0.0274851452559233
1.13459753990173	-0.468459069728851	-2.03707075119019	0.221150934696198	0.356563299894333	0.0274559911340475
1.13448655605316	-0.467482089996338	-2.0306932926178	0.221245422959328	0.356504797935486	0.0275098141282797
1.13722896575928	-0.47060889005661	-2.0240375995636	0.221135765314102	0.356413960456848	0.0274523068219423
1.13709652423859	-0.468142330646515	-2.03195858001709	0.221120789647102	0.356438994407654	0.0272965431213379
1.13565719127655	-0.468844711780548	-2.03885293006897	0.221133530139923	0.356333404779434	0.0272572729736567
1.13861525058746	-0.467155992984772	-2.04359698295593	0.221146821975708	0.356314152479172	0.0271252524107695
1.13450801372528	-0.471284478902817	-2.04256176948547	0.221047773957253	0.356190174818039	0.027115922421217
1.1338415145874	-0.477062731981277	-2.03595161437988	0.22097384929657	0.356185019016266	0.0271289050579071
1.13563847541809	-0.474153727293015	-2.02089667320251	0.220811277627945	0.356116861104965	0.0269796214997768
1.13742315769196	-0.478273898363113	-2.02202820777893	0.220684677362442	0.355936735868454	0.026832289993763
1.13393402099609	-0.479646474123001	-2.0229594707489	0.220565661787987	0.355819255113602	0.0266496911644936
1.13778054714203	-0.479582339525223	-2.02135014533997	0.220505908131599	0.355664372444153	0.0264235325157642
1.14140486717224	-0.482756763696671	-2.02030658721924	0.220269814133644	0.355450838804245	0.0260962098836899
1.14167022705078	-0.481437265872955	-2.01793670654297	0.220169931650162	0.355307847261429	0.0259118340909481
1.14097142219543	-0.484001249074936	-2.01373219490051	0.220064803957939	0.355158567428589	0.0257579740136862
1.14448833465576	-0.485881835222244	-2.02068042755127	0.219895377755165	0.354907304048538	0.0256105605512857
1.14364004135132	-0.486089736223221	-2.02378630638123	0.219783261418343	0.354829490184784	0.0252731367945671
1.15150237083435	-0.490705668926239	-2.02066159248352	0.219659715890884	0.35460689663887	0.0250045619904995
1.14865660667419	-0.493599325418472	-2.02506685256958	0.219518050551414	0.354437708854675	0.0249303504824638
1.14870798587799	-0.493395537137985	-2.02243804931641	0.219411760568619	0.354355305433273	0.0247517880052328
1.15043914318085	-0.492160052061081	-2.01624965667725	0.219322606921196	0.354245096445084	0.0245583336800337
1.152059674263	-0.497163534164429	-2.02517080307007	0.219154238700867	0.354044497013092	0.0243011023849249
1.15431809425354	-0.494443446397781	-2.02027201652527	0.219024062156677	0.353942841291428	0.0241018664091825
1.15369689464569	-0.497699767351151	-2.01430177688599	0.21893036365509	0.353822886943817	0.0239858217537403
1.15572702884674	-0.497545272111893	-2.02029228210449	0.218854308128357	0.353648751974106	0.0238137245178223
1.15522789955139	-0.499402582645416	-2.01047015190125	0.218755319714546	0.353611797094345	0.0237039513885975
1.1528400182724	-0.502732157707214	-2.0112464427948	0.218594178557396	0.353473514318466	0.0234322249889374
1.15312170982361	-0.502334237098694	-2.00675988197327	0.218589410185814	0.353413462638855	0.0232722740620375
1.15006196498871	-0.502559244632721	-2.01220202445984	0.218467846512794	0.353247046470642	0.0231002625077963
1.14968872070313	-0.501445531845093	-2.00786590576172	0.218442276120186	0.353289216756821	0.0229638628661633
1.15040624141693	-0.502929210662842	-2.00690579414368	0.218341410160065	0.353267312049866	0.0227975696325302
1.14761602878571	-0.506534039974213	-2.00359225273132	0.218284130096436	0.353143215179443	0.0227775052189827
1.14211523532867	-0.504422843456268	-1.99334323406219	0.218324840068817	0.353199034929276	0.0227506868541241
1.14058792591095	-0.501337349414825	-1.98478603363037	0.218299522995949	0.35307365655899	0.0226063020527363
1.14030337333679	-0.505608260631561	-1.98330128192902	0.218269094824791	0.353133082389832	0.0225029308348894
1.138223528862	-0.505761981010437	-1.99103820323944	0.218260034918785	0.353108078241348	0.0224486254155636
1.13782334327698	-0.505743145942688	-1.98634839057922	0.218192890286446	0.353086531162262	0.0223871245980263
1.13419783115387	-0.503892183303833	-1.98647713661194	0.218244031071663	0.35305780172348	0.0223093684762716
1.13518488407135	-0.500847220420837	-1.98253190517426	0.218261629343033	0.353077918291092	0.0221059806644917
1.13134598731995	-0.502661764621735	-1.98628163337708	0.218229383230209	0.353048473596573	0.0221014115959406
1.13000166416168	-0.502959549427032	-1.98859989643097	0.218181893229485	0.353121280670166	0.0220678579062223
1.12824177742004	-0.500272989273071	-1.98805379867554	0.218273520469666	0.353134423494339	0.0220707282423973
1.13058137893677	-0.503116428852081	-1.98781299591064	0.218228965997696	0.353175401687622	0.0220410749316216
1.12639462947845	-0.500708878040314	-1.98214828968048	0.218265637755394	0.35320857167244	0.022130198776722
1.12740862369537	-0.499666661024094	-1.97357785701752	0.218239679932594	0.353283375501633	0.0221377927809954
1.12084376811981	-0.497971892356873	-1.98069179058075	0.218321308493614	0.353365391492844	0.0220895949751139
1.12011611461639	-0.495808005332947	-1.98284029960632	0.218411907553673	0.353528469800949	0.0221448093652725
1.11898124217987	-0.497110337018967	-1.98391425609589	0.218368574976921	0.353500217199326	0.0220844950526953
1.11255264282227	-0.496754437685013	-1.98038387298584	0.218427374958992	0.353657782077789	0.0221199411898851
1.11420857906342	-0.494375467300415	-1.98077821731567	0.218438655138016	0.353702306747437	0.022030521184206
1.10511016845703	-0.491958498954773	-1.98268139362335	0.218516781926155	0.353742271661758	0.0220286641269922
1.10702645778656	-0.489090621471405	-1.98133420944214	0.218658924102783	0.353849828243256	0.0220518186688423
1.10339605808258	-0.493395805358887	-1.98520469665527	0.21859435737133	0.353875756263733	0.0220582783222198
1.09857857227325	-0.489185601472855	-1.98422729969025	0.218688115477562	0.354055553674698	0.0220293961465359
1.09575259685516	-0.487727075815201	-1.97979164123535	0.218739479780197	0.354101151227951	0.022002138197422
1.09472417831421	-0.487436950206757	-1.98942315578461	0.218704745173454	0.354118168354034	0.0219639297574759
1.09203898906708	-0.481516748666763	-1.99288094043732	0.218895941972733	0.354222595691681	0.0219351295381784
1.08896660804749	-0.479614108800888	-1.99524343013763	0.21884024143219	0.354237467050552	0.0218813270330429
1.08617782592773	-0.476508557796478	-1.98856472969055	0.218945041298866	0.354404240846634	0.0218072906136513
1.08022427558899	-0.480753839015961	-2.00649046897888	0.218964412808418	0.354369223117828	0.0217374451458454
1.07971322536469	-0.476683229207993	-2.00761342048645	0.218946024775505	0.354510098695755	0.0217143837362528
1.07495748996735	-0.47259584069252	-1.99980986118317	0.219073101878166	0.354624211788177	0.0216999426484108
1.07515394687653	-0.472118228673935	-2.00560593605042	0.219026684761047	0.354623883962631	0.0216608643531799
1.07041776180267	-0.475731015205383	-2.00480031967163	0.219147518277168	0.354799211025238	0.0215752031654119
1.06305456161499	-0.472618907690048	-2.01784873008728	0.219136640429497	0.354886770248413	0.0215191002935171
1.06282365322113	-0.470490127801895	-2.00923228263855	0.219171538949013	0.354951649904251	0.0214374754577875
1.05414474010468	-0.466653525829315	-2.01464343070984	0.219247281551361	0.355059921741486	0.021381726488471
1.05210113525391	-0.460481613874435	-2.01331257820129	0.219342246651649	0.355128407478333	0.0213679894804955
1.05113077163696	-0.461093664169312	-2.00977039337158	0.219341516494751	0.355151265859604	0.0212694518268108
1.04530441761017	-0.460477113723755	-2.01238512992859	0.219334617257118	0.355304151773453	0.0213197804987431
1.04325878620148	-0.454739958047867	-2.01232838630676	0.219319969415665	0.355379581451416	0.0212308838963509
1.03608441352844	-0.452567517757416	-2.01348066329956	0.219452992081642	0.355491548776627	0.0211913138628006
1.03604996204376	-0.443077772855759	-2.01265072822571	0.219489514827728	0.355468302965164	0.021162549033761
1.03217673301697	-0.444486558437347	-2.00770831108093	0.219525709748268	0.355513125658035	0.0211341436952353
1.02469873428345	-0.439599275588989	-2.01009607315063	0.219563215970993	0.35571300983429	0.021090479567647
1.02386248111725	-0.434471637010574	-2.01398897171021	0.219612091779709	0.355737835168839	0.0209793336689472
1.01660847663879	-0.428956210613251	-2.02058935165405	0.219637587666512	0.355870813131332	0.0208291504532099
1.01505815982819	-0.420562028884888	-2.01096963882446	0.219695925712585	0.355863928794861	0.0207956545054913
1.01177060604095	-0.422689497470856	-2.01437568664551	0.219730719923973	0.355952441692352	0.0207519680261612
1.00478875637054	-0.419284045696259	-2.01414322853088	0.219739079475403	0.356092870235443	0.0207228623330593
0.999576985836029	-0.411885023117065	-2.00055265426636	0.219783768057823	0.356196075677872	0.0207040458917618
0.997674405574799	-0.405866742134094	-1.99488496780396	0.219798907637596	0.356206506490707	0.0206898115575314
0.991256654262543	-0.402178585529327	-1.99590969085693	0.219844058156013	0.35638952255249	0.0205403417348862
0.980333745479584	-0.392621457576752	-2.00110125541687	0.220025181770325	0.356469392776489	0.02045070938766
0.979293346405029	-0.389405727386475	-1.9914972782135	0.22006231546402	0.356609106063843	0.0202998016029596
0.969487190246582	-0.387111723423004	-1.99835824966431	0.220206946134567	0.356689810752869	0.0203006118535995
0.966417968273163	-0.383584648370743	-1.99696469306946	0.220302894711494	0.356800436973572	0.0202822685241699
0.959412753582001	-0.383163124322891	-2.0016450881958	0.220408290624619	0.356919914484024	0.0202863160520792
0.95132714509964	-0.377253770828247	-2.0078432559967	0.220470309257507	0.357134222984314	0.0202965456992388
0.95005190372467	-0.375228554010391	-2.0025897026062	0.22057817876339	0.357291549444199	0.0202856604009867
0.94353199005127	-0.376856952905655	-2.00679993629456	0.220675244927406	0.357406616210938	0.0202957186847925
0.943869888782501	-0.372127920389175	-2.00755786895752	0.220721960067749	0.357450872659683	0.0202984288334847
0.937571287155151	-0.369068264961243	-2.00663995742798	0.22076179087162	0.357624053955078	0.0203249957412481
0.935012340545654	-0.361146479845047	-2.00643134117126	0.22088848054409	0.357623606920242	0.0203183460980654
0.932956576347351	-0.35761234164238	-2.00522303581238	0.220886379480362	0.35771319270134	0.0202716868370771
0.926593840122223	-0.358778268098831	-2.0114734172821	0.221028670668602	0.357783704996109	0.0202349573373795
0.921903133392334	-0.355864405632019	-2.0288302898407	0.221219792962074	0.35799041390419	0.0203038994222879
0.919339835643768	-0.350779742002487	-2.03205418586731	0.221309989690781	0.358035981655121	0.0203913170844316
0.91827005147934	-0.352178335189819	-2.02820181846619	0.221418604254723	0.358212769031525	0.0205805655568838
0.909703373908997	-0.346508949995041	-2.03462505340576	0.22153228521347	0.358333289623261	0.0206216331571341
0.910823225975037	-0.34139609336853	-2.03504729270935	0.221657544374466	0.35843813419342	0.0207810178399086
0.904135942459106	-0.342091381549835	-2.03393864631653	0.221744850277901	0.358624428510666	0.0209311712533236
0.89961975812912	-0.341037809848785	-2.0240740776062	0.221785858273506	0.358792543411255	0.0210894830524921
0.895813345909119	-0.337694942951202	-2.02839374542236	0.221933841705322	0.358871102333069	0.0211514625698328
0.891473293304443	-0.337782770395279	-2.03628158569336	0.221995770931244	0.358971267938614	0.0211535003036261
0.888718008995056	-0.334074974060059	-2.0309476852417	0.222059056162834	0.359107822179794	0.0211858600378037
0.886250734329224	-0.329534232616425	-2.02433300018311	0.222090542316437	0.359191358089447	0.021219152957201
0.883285641670227	-0.328788310289383	-2.03061985969543	0.222140803933144	0.359270572662354	0.0211538653820753
0.880841374397278	-0.326578795909882	-2.03308868408203	0.22219605743885	0.359310269355774	0.02109769359231
0.883668541908264	-0.327077239751816	-2.03512167930603	0.222157597541809	0.359350919723511	0.0210039932280779
0.882421791553497	-0.329979360103607	-2.03938341140747	0.222135558724403	0.359395831823349	0.020941348746419
0.880516231060028	-0.328087240457535	-2.04430556297302	0.222214207053185	0.359412908554077	0.0209967214614153
0.880039513111115	-0.326022624969482	-2.04329752922058	0.222145929932594	0.359409421682358	0.0209251698106527
0.877682864665985	-0.325064390897751	-2.04101204872131	0.222203433513641	0.359460771083832	0.0208911839872599
0.872386932373047	-0.332497358322144	-2.03832650184631	0.222116529941559	0.35948646068573	0.0209297984838486
0.872476041316986	-0.328676134347916	-2.0418176651001	0.222174614667892	0.35944738984108	0.0209756921976805
0.867491722106934	-0.330079555511475	-2.03236103057861	0.222085669636726	0.359495043754578	0.0208669137209654
0.86464124917984	-0.329976052045822	-2.02562642097473	0.222160622477531	0.359438568353653	0.0208063665777445
0.858770132064819	-0.324440062046051	-2.01720857620239	0.222160264849663	0.359316051006317	0.0207257680594921
0.860432147979736	-0.322348922491074	-2.02056384086609	0.222154453396797	0.359273374080658	0.0204889923334122
0.854640424251556	-0.325162917375565	-2.02252960205078	0.222076550126076	0.359268724918365	0.0203003697097301
0.855633795261383	-0.326917946338654	-2.03037786483765	0.221959486603737	0.359153419733047	0.0201077200472355
0.852083742618561	-0.328088492155075	-2.02578973770142	0.221917554736137	0.359074294567108	0.0199394896626472
0.848860442638397	-0.328236937522888	-2.02336049079895	0.221770539879799	0.359029710292816	0.0196961741894484
0.851899862289429	-0.328844636678696	-2.01995587348938	0.221676900982857	0.358904927968979	0.0194905698299408
0.848649382591248	-0.339021623134613	-2.02114820480347	0.221505805850029	0.358871430158615	0.0192715618759394
0.84807425737381	-0.342588126659393	-2.02478766441345	0.221376240253448	0.358830392360687	0.0191316399723291
0.850320875644684	-0.337844252586365	-2.00589990615845	0.221209734678268	0.358588188886642	0.0190206710249186
0.85245406627655	-0.343779236078262	-1.99799466133118	0.221020579338074	0.358443230390549	0.0188437681645155
0.846522867679596	-0.346853882074356	-2.00402355194092	0.220933273434639	0.358312875032425	0.0186627395451069
0.854705214500427	-0.342703938484192	-2.00603270530701	0.220747396349907	0.358196496963501	0.0184639599174261
0.852590382099152	-0.351185202598572	-2.00362348556519	0.220594316720963	0.358154654502869	0.0182675365358591
0.855383038520813	-0.345570772886276	-2.00133180618286	0.220502391457558	0.357930243015289	0.0181270446628332
0.859185099601746	-0.351190447807312	-1.99185240268707	0.220268756151199	0.357789874076843	0.0180018674582243
0.855389177799225	-0.351071625947952	-1.98359131813049	0.220161810517311	0.3575818836689	0.0178532488644123
0.864509761333466	-0.346249550580978	-1.97940421104431	0.220026150345802	0.357343196868896	0.0177192855626345
0.86346173286438	-0.347044467926025	-1.96971154212952	0.219939455389977	0.357224404811859	0.0175362396985292
0.868038833141327	-0.348594903945923	-1.987424492836	0.219871371984482	0.35709211230278	0.0174019243568182
0.864027738571167	-0.346833884716034	-1.98968708515167	0.219885945320129	0.357007175683975	0.0173068214207888
0.872028172016144	-0.347115576267242	-1.99090456962585	0.219719558954239	0.356971472501755	0.0173353534191847
0.87173318862915	-0.347625225782394	-1.99073433876038	0.219626143574715	0.356803625822067	0.0172504633665085
0.87819492816925	-0.349504351615906	-1.98608839511871	0.219644650816917	0.356647998094559	0.0172815714031458
0.880262434482574	-0.349363803863525	-1.98176300525665	0.219492390751839	0.356559455394745	0.0172521658241749
0.883986830711365	-0.349105685949326	-1.98772180080414	0.219453290104866	0.356507182121277	0.0173026639968157
0.888956308364868	-0.353959262371063	-1.98524534702301	0.219489380717278	0.356487929821014	0.0174157340079546
0.893989443778992	-0.354333817958832	-1.97372436523438	0.219291985034943	0.356391370296478	0.0176599286496639
0.897133708000183	-0.353057116270065	-1.97123503684998	0.219283387064934	0.356374472379684	0.0178166087716818
0.903351426124573	-0.348287284374237	-1.96144378185272	0.219240099191666	0.356327325105667	0.0178896300494671
0.908937990665436	-0.35434564948082	-1.9622950553894	0.219182521104813	0.356128245592117	0.0180306434631348
0.916177809238434	-0.35082820057869	-1.97138118743896	0.21922655403614	0.356124132871628	0.018110454082489
0.921258509159088	-0.351159036159515	-1.97759222984314	0.219235330820084	0.356092542409897	0.0181679110974073
0.935081005096436	-0.350735545158386	-1.98829591274261	0.219187915325165	0.355925321578979	0.0183124933391809
0.940018713474274	-0.353576630353928	-1.99078190326691	0.219171747565269	0.355925738811493	0.0185509528964758
0.942385077476501	-0.355528265237808	-1.9919068813324	0.219271764159203	0.35585030913353	0.0187568962574005
0.951372087001801	-0.354744255542755	-1.99308741092682	0.219280168414116	0.355750113725662	0.0189699977636337
0.954973816871643	-0.358479499816895	-1.99407756328583	0.219314903020859	0.35572212934494	0.0192188248038292
0.960528552532196	-0.35896697640419	-1.99424922466278	0.219385340809822	0.355669438838959	0.0195337552577257
0.966774165630341	-0.359212607145309	-2.00283598899841	0.219364792108536	0.355613708496094	0.0197411570698023
0.971315264701843	-0.358931690454483	-1.9917106628418	0.219469711184502	0.355610400438309	0.020038528367877
0.97414630651474	-0.36262920498848	-1.99529135227203	0.219535917043686	0.355533927679062	0.0202892553061247
0.984259426593781	-0.36145430803299	-1.99152672290802	0.219604015350342	0.355466842651367	0.0205768067389727
0.983894109725952	-0.366796731948853	-2.00322294235229	0.219689786434174	0.35543030500412	0.0207883697003126
0.992261171340942	-0.367244094610214	-2.00096940994263	0.219679400324821	0.35531958937645	0.0209746845066547
1.00090849399567	-0.369815587997437	-1.99434101581573	0.219815149903297	0.355265200138092	0.0211316887289286
1.00128412246704	-0.372518241405487	-2.00381588935852	0.219878107309341	0.355196118354797	0.0212722476571798
1.00802934169769	-0.370968401432037	-2.01107478141785	0.219982907176018	0.355130523443222	0.0214621052145958
1.01248407363892	-0.376435846090317	-2.01543211936951	0.220064908266068	0.355120629072189	0.0216011572629213
1.01844298839569	-0.379480510950089	-2.02989625930786	0.220092177391052	0.355131447315216	0.0217082630842924
1.01752269268036	-0.38801184296608	-2.04206466674805	0.220258101820946	0.355102241039276	0.021888131275773
1.02664124965668	-0.395942121744156	-2.03934264183044	0.22022370994091	0.35519352555275	0.0221341662108898
1.03460538387299	-0.395972222089767	-2.02843952178955	0.220201656222343	0.354983806610107	0.0224021412432194
1.03723680973053	-0.398480713367462	-2.03659510612488	0.220297545194626	0.354911535978317	0.0224511567503214
1.04074895381927	-0.398563534021378	-2.03415107727051	0.220397233963013	0.354910880327225	0.0226300973445177
1.04917144775391	-0.403171002864838	-2.0339572429657	0.220434054732323	0.35485976934433	0.0228454358875752
1.04943430423737	-0.409754365682602	-2.04120993614197	0.220527708530426	0.354813188314438	0.0230145882815123
1.05043518543243	-0.412869095802307	-2.05578875541687	0.220665529370308	0.354900330305099	0.0230398271232843
1.05280113220215	-0.421192526817322	-2.06129765510559	0.220623090863228	0.354863047599792	0.0231385752558708
1.05510556697845	-0.428309977054596	-2.05090260505676	0.220701158046722	0.35492342710495	0.0235492736101151
1.06153583526611	-0.425958156585693	-2.04598832130432	0.220577672123909	0.354962438344955	0.0237282421439886
1.06759607791901	-0.430042713880539	-2.05034923553467	0.220655247569084	0.354860812425613	0.0239115059375763
1.0784558057785	-0.429354518651962	-2.05111479759216	0.220670759677887	0.354852348566055	0.0241243671625853
1.08465397357941	-0.431294411420822	-2.06452083587646	0.220702514052391	0.354814529418945	0.0244229286909103
1.09092319011688	-0.432231694459915	-2.07520270347595	0.220746472477913	0.354895830154419	0.0245095174759626
1.09679186344147	-0.43892315030098	-2.06829166412354	0.220771059393883	0.354846477508545	0.0248965881764889
1.10511636734009	-0.436023205518723	-2.07683110237122	0.220842763781548	0.354809641838074	0.0250982325524092
1.10763597488403	-0.442350089550018	-2.07497596740723	0.220838591456413	0.354857504367828	0.0253126639872789
1.10979175567627	-0.43974968791008	-2.06029343605042	0.220913782715797	0.354881256818771	0.0255282428115606
1.11466908454895	-0.436780214309692	-2.06079816818237	0.221006259322166	0.354819267988205	0.0258047990500927
1.11846768856049	-0.435143142938614	-2.05877828598022	0.221044465899467	0.354882776737213	0.0259627774357796
1.12535548210144	-0.43830668926239	-2.06119060516357	0.221113845705986	0.354881286621094	0.0261659193783998
1.13168501853943	-0.43911600112915	-2.06408619880676	0.221019312739372	0.354798555374146	0.0262501481920481
1.13608634471893	-0.441093564033508	-2.08417463302612	0.22106496989727	0.354834824800491	0.0263150967657566
1.13949048519135	-0.444101214408875	-2.08696985244751	0.22105872631073	0.355012387037277	0.0264400560408831
1.1427276134491	-0.451020330190659	-2.08044695854187	0.221020832657814	0.354969143867493	0.0266133286058903
1.1511298418045	-0.448431104421616	-2.07468366622925	0.220952644944191	0.355045020580292	0.0268443468958139
1.15548670291901	-0.449114352464676	-2.06601738929749	0.220939606428146	0.354898750782013	0.0269810538738966
1.16162049770355	-0.446522027254105	-2.06499981880188	0.22096112370491	0.354831665754318	0.027069428935647
1.16136288642883	-0.444514930248261	-2.07363200187683	0.220985293388367	0.354732006788254	0.0270663630217314
1.16763639450073	-0.447821825742722	-2.08552837371826	0.221016362309456	0.354824155569077	0.0271642468869686
1.16761028766632	-0.450786560773849	-2.07440853118896	0.221028611063957	0.354789137840271	0.0273026749491692
1.16843593120575	-0.453782379627228	-2.07590484619141	0.221052333712578	0.354819238185883	0.0274533033370972
1.17154252529144	-0.454844743013382	-2.07020139694214	0.220929697155952	0.354787796735764	0.0275040678679943
1.17412531375885	-0.458573967218399	-2.0599057674408	0.220765024423599	0.354786276817322	0.0275598652660847
1.17908620834351	-0.457031220197678	-2.06299924850464	0.22071073949337	0.354692935943604	0.0275348443537951
1.18310177326202	-0.453639507293701	-2.06189560890198	0.22072097659111	0.354690045118332	0.0274903755635023
1.18445777893066	-0.459270775318146	-2.06151866912842	0.220543950796127	0.354567468166351	0.0274519789963961
1.18978309631348	-0.458408743143082	-2.06028246879578	0.220540031790733	0.354458421468735	0.027328560128808
1.1946405172348	-0.46210590004921	-2.07284951210022	0.220484986901283	0.354250878095627	0.027196267619729
1.20070028305054	-0.461567789316177	-2.07836198806763	0.220368877053261	0.354199856519699	0.0270679723471403
1.19870412349701	-0.472137033939362	-2.06697082519531	0.220264241099358	0.354042142629623	0.0270598474889994
1.20233333110809	-0.471045613288879	-2.06623888015747	0.220271825790405	0.35398069024086	0.0270317271351814
1.19901943206787	-0.471844345331192	-2.06469941139221	0.220151260495186	0.353763282299042	0.026965631172061
1.20467984676361	-0.473957151174545	-2.05066132545471	0.220084443688393	0.35376700758934	0.0268866438418627
1.20257794857025	-0.474001228809357	-2.05304646492004	0.220052465796471	0.353482574224472	0.0266851335763931
1.20251882076263	-0.474819660186768	-2.06102800369263	0.220059722661972	0.353374898433685	0.0264720022678375
1.20605182647705	-0.477031975984573	-2.0663845539093	0.219874814152718	0.353208869695663	0.0262008719146252
1.20870959758759	-0.486368298530579	-2.06341052055359	0.219733744859695	0.35308700799942	0.0260022059082985
1.20603203773499	-0.492090344429016	-2.06979441642761	0.219621360301971	0.352982610464096	0.0258584935218096
1.20845019817352	-0.494027674198151	-2.06339836120605	0.219438537955284	0.352897852659225	0.0257266722619534
1.21274161338806	-0.496004074811935	-2.0452618598938	0.2192592471838	0.352605670690537	0.0256267189979553
1.21220779418945	-0.497785478830338	-2.0440502166748	0.219149202108383	0.35246816277504	0.0254832152277231
1.21033322811127	-0.497830003499985	-2.04684257507324	0.219070598483086	0.352268368005753	0.0252571273595095
1.21784269809723	-0.498720109462738	-2.03401970863342	0.21893410384655	0.352086126804352	0.025078359991312
1.21496093273163	-0.498209595680237	-2.03898406028748	0.218877777457237	0.351822078227997	0.0248487647622824
1.21560275554657	-0.499965101480484	-2.04857158660889	0.218833416700363	0.351807981729507	0.0246644131839275
1.21659064292908	-0.501399278640747	-2.04577994346619	0.21874275803566	0.351621747016907	0.0244570840150118
1.21857535839081	-0.504770159721375	-2.05249571800232	0.218640804290771	0.351546138525009	0.024306308478117
1.21318662166595	-0.507956385612488	-2.05703258514404	0.218669235706329	0.351386696100235	0.0242099482566118
1.21802425384521	-0.507228672504425	-2.0518000125885	0.218518123030663	0.351315468549728	0.0240875743329525
1.21247088909149	-0.510145723819733	-2.05245971679688	0.218507707118988	0.351235806941986	0.0239753350615501
1.21463203430176	-0.51068913936615	-2.0423800945282	0.218405425548553	0.351270288228989	0.0239361394196749
1.21301972866058	-0.511774659156799	-2.03939962387085	0.218409806489944	0.35118293762207	0.0239071864634752
1.21259605884552	-0.514515519142151	-2.04460191726685	0.218272477388382	0.351112842559814	0.0237263105809689
1.20953679084778	-0.512795507907867	-2.03806781768799	0.218266978859901	0.351151376962662	0.0236284919083118
1.20684731006622	-0.509566128253937	-2.02466130256653	0.218187600374222	0.35112527012825	0.0235364120453596
1.206090092659	-0.514099061489105	-2.03084659576416	0.218184322118759	0.35111990571022	0.0234773810952902
1.2040548324585	-0.514952838420868	-2.03265571594238	0.218241274356842	0.351104527711868	0.0234069228172302
1.20299446582794	-0.513053297996521	-2.03036379814148	0.218168810009956	0.351150989532471	0.0233147237449884
1.20334148406982	-0.511712551116943	-2.02321171760559	0.218138813972473	0.351123690605164	0.0232240632176399
1.20691096782684	-0.508624196052551	-2.02203297615051	0.218083634972572	0.351119875907898	0.0231861099600792
1.20473515987396	-0.509676694869995	-2.03404593467712	0.218084648251534	0.35113850235939	0.0231193229556084
1.20436334609985	-0.505713939666748	-2.03524994850159	0.218078598380089	0.351141929626465	0.0230608582496643
1.20650017261505	-0.504625678062439	-2.03202056884766	0.218034163117409	0.351224929094315	0.023072263225913
1.20601785182953	-0.507019400596619	-2.03699111938477	0.217972993850708	0.351088464260101	0.0229720622301102
1.20869898796082	-0.508337080478668	-2.04863691329956	0.218052804470062	0.35112851858139	0.0229581706225872
1.20700120925903	-0.504651069641113	-2.04642033576965	0.218012779951096	0.35103702545166	0.0228677652776241
1.2064436674118	-0.509389698505402	-2.03673028945923	0.217971131205559	0.351065754890442	0.0228122007101774
1.20222818851471	-0.509927093982697	-2.04045391082764	0.217909321188927	0.351060420274735	0.0228183325380087
1.20729172229767	-0.509908020496368	-2.03903532028198	0.217849120497704	0.351023524999619	0.0227743163704872
1.20077931880951	-0.513636648654938	-2.03351664543152	0.217856079339981	0.351036012172699	0.0227895136922598
1.20237910747528	-0.511619687080383	-2.03155303001404	0.217777758836746	0.350934505462646	0.0226553827524185
1.20204436779022	-0.511380016803741	-2.03271532058716	0.217717841267586	0.350890964269638	0.0225473344326019
1.19784271717072	-0.512449324131012	-2.02816200256348	0.217705145478249	0.350826174020767	0.0225350204855204
1.20117020606995	-0.510234296321869	-2.02478313446045	0.217535242438316	0.350811928510666	0.0224532000720501
1.19625437259674	-0.513529896736145	-2.0318808555603	0.217527836561203	0.350822299718857	0.0223153252154589
1.19628524780273	-0.511040151119232	-2.01915502548218	0.217477664351463	0.350691497325897	0.0222480222582817
1.19545316696167	-0.512734949588776	-2.00992608070374	0.217407569289207	0.350651472806931	0.0221949759870768
1.18855404853821	-0.516433775424957	-2.01501274108887	0.217341467738152	0.350596576929092	0.0220683608204126
1.19277942180634	-0.514122307300568	-2.01409912109375	0.217339769005775	0.350575238466263	0.0220236014574766
1.18863499164581	-0.516316831111908	-2.00861692428589	0.217276751995087	0.350553721189499	0.0218432731926441
1.18963301181793	-0.515931606292725	-2.01710939407349	0.21721088886261	0.350505977869034	0.0217033065855503
1.18775260448456	-0.518987536430359	-2.01715993881226	0.217154189944267	0.350541561841965	0.021555308252573
1.18382811546326	-0.521405220031738	-2.01647520065308	0.217149004340172	0.350490242242813	0.0215165372937918
1.18692922592163	-0.517497718334198	-2.01497030258179	0.217064246535301	0.350496977567673	0.0213813725858927
1.18176794052124	-0.520367562770844	-2.0171046257019	0.217111587524414	0.350496351718903	0.0213213842362165
1.17924094200134	-0.517207503318787	-2.00321865081787	0.217117428779602	0.350513875484467	0.0213222838938236
1.17415881156921	-0.51921546459198	-1.99990093708038	0.217090204358101	0.350532621145248	0.0213031712919474
1.1697393655777	-0.520078599452972	-2.00145745277405	0.217056155204773	0.350539237260818	0.0211708769202232
1.17131125926971	-0.520241320133209	-2.00730991363525	0.217056602239609	0.350628614425659	0.0211126450449228
1.16475117206573	-0.520346403121948	-2.0017032623291	0.217079788446426	0.350673496723175	0.021081954240799
1.1648360490799	-0.519958436489105	-2.00897097587585	0.217181667685509	0.350716054439545	0.0209883898496628
1.16474509239197	-0.521045744419098	-2.01248908042908	0.217174544930458	0.35079151391983	0.0208797175437212
1.15603315830231	-0.523146033287048	-2.01456022262573	0.217252001166344	0.350842326879501	0.0208542849868536
1.15488600730896	-0.521011352539063	-2.01671314239502	0.217241764068604	0.350972682237625	0.0208346769213676
1.14857125282288	-0.524465918540955	-2.01768350601196	0.217362001538277	0.351132839918137	0.0208552572876215
1.14874517917633	-0.519001007080078	-2.01505017280579	0.217446237802505	0.351189255714417	0.02086466178298
1.14526450634003	-0.523061573505402	-2.01378917694092	0.217443063855171	0.351338267326355	0.020898774266243
1.14009380340576	-0.521094977855682	-2.02055644989014	0.2175652384758	0.351530134677887	0.0209885202348232
1.14033937454224	-0.517622828483582	-2.02282643318176	0.217669174075127	0.351582229137421	0.0209988821297884
1.1323424577713	-0.516900062561035	-2.02142357826233	0.217842876911163	0.351880818605423	0.0210918467491865
1.1323367357254	-0.519049167633057	-2.0263409614563	0.217962205410004	0.351942896842957	0.0211367979645729
1.12467610836029	-0.516994118690491	-2.02589249610901	0.218094944953918	0.352228373289108	0.0213173311203718
1.11688530445099	-0.517735838890076	-2.02299308776855	0.218277588486671	0.352439552545547	0.021579822525382
1.11777186393738	-0.512751936912537	-2.02346348762512	0.218413576483727	0.352617591619492	0.0216928906738758
1.11043357849121	-0.51273101568222	-2.02851390838623	0.218559578061104	0.352929353713989	0.021904980763793
1.10984659194946	-0.508499562740326	-2.03241109848022	0.21867972612381	0.353108733892441	0.0219791252166033
1.10281407833099	-0.504674196243286	-2.02723479270935	0.218822091817856	0.35339817404747	0.0222133193165064
1.09487807750702	-0.502217948436737	-2.03152298927307	0.219034850597382	0.353546798229218	0.0224476996809244
1.09658205509186	-0.500289022922516	-2.03729009628296	0.219198897480965	0.353832691907883	0.0225721951574087
1.08798146247864	-0.497118473052979	-2.03442907333374	0.219369322061539	0.354096084833145	0.0228347405791283
1.08741140365601	-0.491857051849365	-2.04212021827698	0.219544321298599	0.35430708527565	0.0229997076094151
1.08688604831696	-0.49061781167984	-2.04253578186035	0.219715163111687	0.354512900114059	0.0231093410402536
1.0753847360611	-0.488317519426346	-2.0463273525238	0.21994337439537	0.354753017425537	0.0233536995947361
1.07501661777496	-0.485057860612869	-2.04523181915283	0.220140680670738	0.354970425367355	0.023519229143858
1.065260887146	-0.482039779424667	-2.04718136787415	0.220282822847366	0.355216801166534	0.0236681308597326
1.06358373165131	-0.478757709264755	-2.03973150253296	0.220517292618752	0.355408608913422	0.0237980503588915
1.05916619300842	-0.477106899023056	-2.04130482673645	0.220647528767586	0.35551854968071	0.0239552762359381
1.05424463748932	-0.472303360700607	-2.04778432846069	0.22078201174736	0.35566458106041	0.0239915661513805
1.04631149768829	-0.475063771009445	-2.05197596549988	0.220982775092125	0.355889946222305	0.0240390785038471
1.04895579814911	-0.473602920770645	-2.06181597709656	0.221010163426399	0.356051117181778	0.024085646495223
1.04596900939941	-0.472741425037384	-2.06989789009094	0.221153452992439	0.356162190437317	0.0241848006844521
1.04410064220428	-0.467772483825684	-2.07896590232849	0.221306532621384	0.356238842010498	0.0242629833519459
1.04521191120148	-0.467160791158676	-2.07727003097534	0.221381455659866	0.356411963701248	0.0242964792996645
1.03910088539124	-0.469163298606873	-2.084557056427	0.221403643488884	0.356517255306244	0.0243614725768566
1.03637075424194	-0.473028153181076	-2.08592653274536	0.221568733453751	0.356616139411926	0.0243078749626875
1.03481256961823	-0.472681164741516	-2.08737540245056	0.221668496727943	0.356742143630981	0.0243837740272284
1.03429114818573	-0.473619341850281	-2.09453988075256	0.221711844205856	0.356905579566956	0.0244594775140285
1.02925610542297	-0.476417511701584	-2.09094953536987	0.221756622195244	0.356977343559265	0.0245168097317219
1.03230285644531	-0.469175308942795	-2.08665943145752	0.22182323038578	0.356991291046143	0.0247050262987614
1.02686429023743	-0.473973274230957	-2.09578776359558	0.221917912364006	0.357211917638779	0.0248384829610586
1.02705037593842	-0.471347332000732	-2.09081220626831	0.221929371356964	0.357241570949554	0.0249246098101139
1.0235960483551	-0.473811388015747	-2.07873272895813	0.221943527460098	0.357394188642502	0.0249181278049946
1.02020764350891	-0.469448119401932	-2.07520151138306	0.221969082951546	0.357332468032837	0.0248833056539297
1.01936173439026	-0.469732046127319	-2.06946706771851	0.22202830016613	0.357387512922287	0.0248700678348541
1.01750326156616	-0.470610767602921	-2.07286858558655	0.221975356340408	0.35738131403923	0.0248179491609335
1.01410496234894	-0.467568755149841	-2.08113265037537	0.222163051366806	0.357428669929504	0.0246681421995163
1.00848519802094	-0.464722275733948	-2.09348845481873	0.222241014242172	0.357520312070847	0.0245591253042221
1.00679695606232	-0.467169463634491	-2.09465026855469	0.222349971532822	0.357533007860184	0.0245042312890291
1.00100517272949	-0.469008326530457	-2.09119701385498	0.222221851348877	0.357620388269424	0.0243373960256577
0.998198926448822	-0.474105566740036	-2.09243583679199	0.222311183810234	0.357623279094696	0.0243310295045376
0.993485510349274	-0.470930695533752	-2.08937120437622	0.222259700298309	0.357591718435287	0.0241791605949402
0.992273032665253	-0.472786128520966	-2.08252763748169	0.222108423709869	0.357634454965591	0.0240270588546991
0.985977470874786	-0.476068794727325	-2.07032918930054	0.222032129764557	0.357643991708755	0.0240301135927439
0.991300642490387	-0.475619614124298	-2.069504737854	0.22195802628994	0.357605516910553	0.023854611441493
0.983670353889465	-0.479575961828232	-2.07078313827515	0.221892938017845	0.357621490955353	0.0236718337982893
0.984666287899017	-0.477261155843735	-2.06432461738586	0.221730425953865	0.357545256614685	0.0234762486070395
0.982092499732971	-0.482094526290894	-2.05690741539001	0.221680045127869	0.357477635145187	0.0232985988259315
0.978116631507874	-0.483751893043518	-2.06417536735535	0.22154426574707	0.357432037591934	0.0231501050293446
0.980466961860657	-0.479455560445786	-2.05576086044312	0.221486568450928	0.357315391302109	0.0229291450232267
0.979442536830902	-0.48407781124115	-2.05000901222229	0.221335619688034	0.357284754514694	0.0227338708937168
0.978149056434631	-0.483314454555511	-2.04192137718201	0.221240520477295	0.35732102394104	0.0224555544555187
0.978113293647766	-0.485989451408386	-2.04937887191772	0.221134543418884	0.357125371694565	0.0222270675003529
0.979965388774872	-0.483983606100082	-2.0546715259552	0.221048876643181	0.357041031122208	0.0219324063509703
0.977336227893829	-0.487651824951172	-2.05536556243896	0.221012949943542	0.357011437416077	0.0216187369078398
0.977335631847382	-0.489131778478622	-2.0532443523407	0.220881834626198	0.356898576021194	0.021340187638998
0.977565884590149	-0.493584185838699	-2.04655599594116	0.220713719725609	0.356827706098557	0.0212204195559025
0.9769646525383	-0.495628595352173	-2.05850553512573	0.22068078815937	0.35677507519722	0.0210232548415661
0.978881537914276	-0.49792417883873	-2.04726910591125	0.220541268587112	0.356730997562408	0.0208416376262903
0.975503206253052	-0.505785763263702	-2.04504704475403	0.220368474721909	0.356606662273407	0.0206590350717306
0.976040840148926	-0.505325615406036	-2.03943014144897	0.220321267843246	0.356560468673706	0.0205183532088995
0.97427374124527	-0.508892178535461	-2.04083371162415	0.220167189836502	0.356496870517731	0.0202564857900143
0.973407685756683	-0.51149970293045	-2.04187536239624	0.220091581344604	0.356398820877075	0.0200247298926115
0.971040964126587	-0.514689981937408	-2.03401017189026	0.220018893480301	0.356428354978561	0.0198595933616161
0.967552125453949	-0.520549833774567	-2.02941250801086	0.21999454498291	0.356253564357758	0.019659373909235
0.967993140220642	-0.52390456199646	-2.02762818336487	0.219824656844139	0.35626620054245	0.0193872898817062
0.961243748664856	-0.527800381183624	-2.02200198173523	0.219773843884468	0.356062382459641	0.0193028952926397
0.963201701641083	-0.532335460186005	-2.01366186141968	0.219621881842613	0.356078058481216	0.0191514268517494
0.963291585445404	-0.535593211650848	-2.00966811180115	0.219545617699623	0.356005370616913	0.0190079938620329
0.963172137737274	-0.534890353679657	-1.9967188835144	0.219498038291931	0.355850577354431	0.0189258754253387
0.963939607143402	-0.538516342639923	-2.00452733039856	0.219401940703392	0.355684041976929	0.0187556985765696
0.961137771606445	-0.540255010128021	-1.99489164352417	0.219286233186722	0.355653494596481	0.0186324417591095
0.96677953004837	-0.54668802022934	-1.98765504360199	0.21910497546196	0.355519741773605	0.0184697192162275
0.96762615442276	-0.548598110675812	-1.99561250209808	0.219012513756752	0.355368047952652	0.0183772016316652
0.972328066825867	-0.549312651157379	-1.98629438877106	0.218939512968063	0.355261385440826	0.0183082818984985
0.973044991493225	-0.557289481163025	-1.98480844497681	0.218803972005844	0.355117797851563	0.0181223209947348
0.971926748752594	-0.557680904865265	-1.98477113246918	0.218752890825272	0.355045884847641	0.0179403927177191
0.975595712661743	-0.564938127994537	-1.97100460529327	0.218549609184265	0.354945182800293	0.017811881378293
0.975163757801056	-0.568635940551758	-1.97762525081635	0.21839228272438	0.354853689670563	0.017670713365078
0.974993050098419	-0.569193542003632	-1.98043501377106	0.218364030122757	0.354789197444916	0.0174569133669138
0.977855801582336	-0.576167225837708	-1.97572588920593	0.218178734183311	0.354572385549545	0.0172969829291105
0.979162633419037	-0.581696152687073	-1.96594333648682	0.218089371919632	0.354492366313934	0.0171361770480871
0.978205025196075	-0.584760010242462	-1.96970689296722	0.217898458242416	0.354374706745148	0.0168689750134945
0.976356387138367	-0.590872883796692	-1.95981395244598	0.217752978205681	0.354241341352463	0.0167219564318657
0.979761481285095	-0.59228253364563	-1.95699644088745	0.217697188258171	0.354197829961777	0.0165674034506083
0.982614636421204	-0.601037383079529	-1.957475066185	0.217483416199684	0.353980451822281	0.0163199100643396
0.981729805469513	-0.60528689622879	-1.95285022258759	0.217377036809921	0.35395473241806	0.0161150526255369
0.981756329536438	-0.609704077243805	-1.94626224040985	0.217258229851723	0.353820413351059	0.0159567464143038
0.98433256149292	-0.613150596618652	-1.95281672477722	0.217048823833466	0.353660821914673	0.0157085135579109
0.98183274269104	-0.620539784431458	-1.9557774066925	0.216998487710953	0.353658556938171	0.0153981437906623
0.98407119512558	-0.622675478458405	-1.95014107227325	0.21679975092411	0.353453695774078	0.0151761043816805
0.983909845352173	-0.630287528038025	-1.94081008434296	0.21665957570076	0.353352040052414	0.0149191282689571
0.984451591968536	-0.635325729846954	-1.93941462039948	0.216524541378021	0.353224784135818	0.0146992737427354
0.982133865356445	-0.641864001750946	-1.93088090419769	0.216343432664871	0.353015333414078	0.0144687248393893
0.981628894805908	-0.645304143428802	-1.92015147209167	0.216216638684273	0.352948307991028	0.0141919329762459
0.983669936656952	-0.654302299022675	-1.92123079299927	0.216003507375717	0.352786809206009	0.0137871010228992
0.978631317615509	-0.659453988075256	-1.91104710102081	0.215851277112961	0.352693974971771	0.0135006345808506
0.978318750858307	-0.663910806179047	-1.90678024291992	0.2156672924757	0.352537542581558	0.0131507124751806
[truncated: 16,105 more rows]
