# Supplementary material for: Identification of Haptic Based Guiding Using Hard Reins
Source: PLoS One. 2015 Jul 22;10(7):e0132020. doi: 10.1371/journal.pone.0132020 (PMC4511788; doi:10.1371/journal.pone.0132020)
Supplement: S6 File — (ZIP) [file pone.0132020.s006.zip › Exp2_ForceData2/Subject7/path3/T4.csv]

Force X (N)	Force Y (N)	Force Z (N)	Torque X (N-m)	Torque Y (N-m)	Torque Z (N-m)	Frequency = 10000	Averaging Level = 16	F/T Serial Number = FT11772	Time Started = 19/12/2012 12:56:18
0.252903908491135	-0.365953087806702	-3.66171431541443	0.029060322791338	0.503660500049591	-0.00795541703701019
0.25481653213501	-0.364502429962158	-3.65876436233521	0.0287484526634216	0.503340065479279	-0.00811645202338696
0.256465196609497	-0.367636293172836	-3.66207456588745	0.0283719338476658	0.503059506416321	-0.00826925504952669
0.257191777229309	-0.365256935358047	-3.65217518806458	0.0279732402414083	0.502855896949768	-0.00842454843223095
0.255501806735992	-0.362826377153397	-3.6487135887146	0.0276378523558378	0.502560555934906	-0.00856547243893147
0.253852546215057	-0.362304270267487	-3.64119005203247	0.0271671731024981	0.50227427482605	-0.00866023357957602
0.255566895008087	-0.361321061849594	-3.63662362098694	0.0267953053116798	0.501938045024872	-0.00877552665770054
0.256699740886688	-0.358571082353592	-3.62976765632629	0.0264058411121368	0.501572072505951	-0.00892915111035109
0.253231108188629	-0.359274953603745	-3.62828207015991	0.0260807033628225	0.501310884952545	-0.00917270686477423
0.251147866249084	-0.363008707761765	-3.62379765510559	0.0256166681647301	0.501052856445313	-0.00936615094542503
0.251640021800995	-0.36397647857666	-3.61595320701599	0.0252167209982872	0.500672042369843	-0.00947713013738394
0.248893231153488	-0.359239429235458	-3.61417126655579	0.0248574838042259	0.50044310092926	-0.00959824305027723
0.250477492809296	-0.355339646339417	-3.61669254302979	0.0243801325559616	0.5001580119133	-0.00960422493517399
0.244104579091072	-0.349162101745605	-3.61477828025818	0.0240312144160271	0.499909609556198	-0.00963034573942423
0.242956444621086	-0.351498544216156	-3.60101389884949	0.0235478617250919	0.499587178230286	-0.00973065756261349
0.243792340159416	-0.346222758293152	-3.60263776779175	0.0231906827539206	0.499321639537811	-0.00978450477123261
0.237847849726677	-0.344556957483292	-3.59855914115906	0.0226914826780558	0.499142467975616	-0.00979064218699932
0.234350368380547	-0.341567695140839	-3.59144902229309	0.0222593583166599	0.498784095048904	-0.00999237410724163
0.230393275618553	-0.340031921863556	-3.58239316940308	0.021879905834794	0.498510599136353	-0.0101795326918364
0.230135515332222	-0.340757369995117	-3.57636952400208	0.0214080642908812	0.498067617416382	-0.0104249939322472
0.23197366297245	-0.342731714248657	-3.56761741638184	0.0210192818194628	0.497711330652237	-0.0106611950322986
0.225192755460739	-0.339040338993073	-3.57196545600891	0.0206628460437059	0.497297912836075	-0.0109253423288465
0.223985016345978	-0.342292428016663	-3.56633138656616	0.0202707890421152	0.496916651725769	-0.0113101229071617
0.224833205342293	-0.343858510255814	-3.55804657936096	0.01977164670825	0.496495842933655	-0.0116512421518564
0.220236152410507	-0.342400819063187	-3.55704426765442	0.019388547167182	0.496201783418655	-0.0119560360908508
0.220713913440704	-0.344193816184998	-3.55683779716492	0.0189065765589476	0.495842784643173	-0.0122590279206634
0.223228320479393	-0.34637051820755	-3.55265617370605	0.0183916948735714	0.495474368333817	-0.0124684283509851
0.221719115972519	-0.343573004007339	-3.54408192634583	0.0179662387818098	0.495168507099152	-0.0126805417239666
0.216608658432961	-0.342856228351593	-3.53618288040161	0.0175770111382008	0.494923859834671	-0.0128015223890543
0.215460866689682	-0.341901868581772	-3.53186202049255	0.0171781815588474	0.494612187147141	-0.0129937836900353
0.212157279253006	-0.34274286031723	-3.53025197982788	0.0167453419417143	0.494389772415161	-0.0132172405719757
0.207804843783379	-0.340989083051682	-3.52059984207153	0.0163431819528341	0.494034856557846	-0.0134465135633945
0.207947790622711	-0.339408576488495	-3.50870704650879	0.015973586589098	0.493781387805939	-0.0137073080986738
0.211529120802879	-0.346601247787476	-3.51178407669067	0.0155788287520409	0.493489921092987	-0.0140634179115295
0.209941640496254	-0.346028000116348	-3.50955128669739	0.0153077905997634	0.493175357580185	-0.0144806317985058
0.212459295988083	-0.347976833581924	-3.50678896903992	0.0148840630427003	0.492828816175461	-0.0149047067388892
0.214442536234856	-0.345133602619171	-3.50407981872559	0.0145791061222553	0.49245297908783	-0.0152262365445495
0.213387727737427	-0.350489109754562	-3.50398683547974	0.0142676131799817	0.492176562547684	-0.0154132973402739
0.217557057738304	-0.349925488233566	-3.49995136260986	0.0139519851654768	0.49184587597847	-0.0157221313565969
0.224722936749458	-0.354689031839371	-3.495774269104	0.013518488034606	0.491522610187531	-0.0158684570342302
0.229721561074257	-0.354317367076874	-3.48855829238892	0.0131934052333236	0.49116724729538	-0.0160264540463686
0.22738753259182	-0.354728877544403	-3.48652768135071	0.0129032172262669	0.490972071886063	-0.0161452181637287
0.230493634939194	-0.354900985956192	-3.4841136932373	0.0125428540632129	0.490620672702789	-0.0162611044943333
0.231340810656548	-0.355842649936676	-3.47432231903076	0.0122553370893002	0.490356206893921	-0.0162911806255579
0.237445697188377	-0.355571657419205	-3.47476148605347	0.0118993781507015	0.490096211433411	-0.0162649974226952
0.238933533430099	-0.35212853550911	-3.47367691993713	0.0115658417344093	0.489864319562912	-0.0162149015814066
0.239640787243843	-0.353342920541763	-3.46697473526001	0.0112469075247645	0.489602774381638	-0.0161760132759809
0.235312804579735	-0.351946204900742	-3.46467614173889	0.0109564140439034	0.489312261343002	-0.0162363350391388
0.235985711216927	-0.351490020751953	-3.46100473403931	0.0105988532304764	0.489044070243835	-0.016059847548604
0.240689322352409	-0.348928332328796	-3.45340847969055	0.0103390468284488	0.488694041967392	-0.016012329608202
0.239710420370102	-0.347841709852219	-3.45852851867676	0.0101005379110575	0.488475739955902	-0.015957685187459
0.244993448257446	-0.34666582942009	-3.45165300369263	0.00974479969590902	0.488113284111023	-0.0158783812075853
0.246514439582825	-0.345455467700958	-3.44851803779602	0.00941502582281828	0.487845569849014	-0.0157533753663301
0.246394112706184	-0.342833548784256	-3.44726014137268	0.0091479979455471	0.48759138584137	-0.0157122332602739
0.24702613055706	-0.342808842658997	-3.43691754341125	0.00882055517286062	0.487339287996292	-0.015662832185626
0.249913230538368	-0.342608034610748	-3.43920350074768	0.00855295266956091	0.486930251121521	-0.015527973882854
0.248211488127708	-0.339316874742508	-3.4316029548645	0.00829305034130812	0.486778497695923	-0.015395644120872
0.248768270015717	-0.336780518293381	-3.42962145805359	0.00798736978322268	0.486481666564941	-0.0151361059397459
0.247991591691971	-0.333235651254654	-3.4222686290741	0.00765069620683789	0.486231297254562	-0.0148836662992835
0.25120934844017	-0.33063480257988	-3.42266964912415	0.00739350914955139	0.48590487241745	-0.014576624147594
0.248207226395607	-0.324893623590469	-3.41666626930237	0.00717937387526035	0.485716909170151	-0.0142977982759476
0.246657103300095	-0.324913501739502	-3.4178729057312	0.00693963095545769	0.485472023487091	-0.0140412077307701
0.247655317187309	-0.322191834449768	-3.41322255134583	0.00668553961440921	0.4852554500103	-0.0138390120118856
0.247300878167152	-0.330151557922363	-3.41230893135071	0.00632052822038531	0.484961897134781	-0.0139461355283856
0.247502014040947	-0.342569887638092	-3.40609049797058	0.00611747009679675	0.484696507453918	-0.0143786519765854
0.249128013849258	-0.34646263718605	-3.40192461013794	0.0060423375107348	0.484431773424149	-0.0148584125563502
0.261729180812836	-0.338781923055649	-3.40353608131409	0.00587740354239941	0.484082579612732	-0.0147642148658633
0.260820865631104	-0.344005256891251	-3.39910340309143	0.00567739782854915	0.48390793800354	-0.0146672744303942
0.252538651227951	-0.341602563858032	-3.39143252372742	0.00564698362722993	0.483641773462296	-0.0147315431386232
0.252984523773193	-0.34065768122673	-3.39849901199341	0.0055856192484498	0.483678311109543	-0.0145948696881533
0.248935863375664	-0.327659368515015	-3.40329885482788	0.00542895635589957	0.483659714460373	-0.0142932767048478
0.2395189255476	-0.315261006355286	-3.39704871177673	0.0054009398445487	0.48355558514595	-0.0138519136235118
0.239535227417946	-0.306037664413452	-3.39786410331726	0.0052484511397779	0.483610957860947	-0.0131195327267051
0.228280618786812	-0.287587583065033	-3.38975071907043	0.0052347369492054	0.483587771654129	-0.0123191559687257
0.21918223798275	-0.278026849031448	-3.38845086097717	0.00520993117243052	0.483428716659546	-0.01141516584903
0.211108848452568	-0.272893518209457	-3.39278888702393	0.00516572315245867	0.483289837837219	-0.0106358444318175
0.208785712718964	-0.257029116153717	-3.39007759094238	0.00514640239998698	0.482967257499695	-0.010119404643774
0.201031506061554	-0.251877069473267	-3.39225435256958	0.0050840126350522	0.482899457216263	-0.00968421902507544
0.202027156949043	-0.249775677919388	-3.39064383506775	0.00490643689408898	0.482625633478165	-0.00946351047605276
0.189471185207367	-0.244092628359795	-3.38561487197876	0.00479209097102284	0.482335895299912	-0.00913035310804844
0.190794870257378	-0.242926940321922	-3.38012218475342	0.00462790997698903	0.482028752565384	-0.00888113025575876
0.188392132520676	-0.23837323486805	-3.37712502479553	0.00454205693677068	0.481800466775894	-0.00852709915488958
0.184256315231323	-0.231541961431503	-3.38621068000793	0.00442728912457824	0.481823265552521	-0.00829613301903009
0.17380054295063	-0.223252683877945	-3.37909245491028	0.00417010998353362	0.481667459011078	-0.00789106916636229
0.166953161358833	-0.21710316836834	-3.37570238113403	0.00410094950348139	0.481556624174118	-0.0074287629686296
0.153521999716759	-0.203620225191116	-3.37391304969788	0.00415072031319141	0.481521487236023	-0.00694255204871297
0.144916623830795	-0.193564936518669	-3.37038850784302	0.00393199175596237	0.481419265270233	-0.00660960795357823
0.141873016953468	-0.18917253613472	-3.36114740371704	0.00381281599402428	0.481306910514832	-0.00644222553819418
0.133299201726913	-0.189756274223328	-3.36683034896851	0.00367628829553723	0.481369137763977	-0.00640267226845026
0.131476163864136	-0.184031248092651	-3.37267780303955	0.00349980220198631	0.481434881687164	-0.00653121434152126
0.125756770372391	-0.178521856665611	-3.37086963653564	0.00333247077651322	0.481495141983032	-0.00673300074413419
0.113351367413998	-0.180773749947548	-3.37549185752869	0.0032299468293786	0.481543242931366	-0.00691100396215916
0.107336699962616	-0.172377154231071	-3.36532831192017	0.00315097370184958	0.481618881225586	-0.00718055665493011
0.106423459947109	-0.16952720284462	-3.36323666572571	0.00292429723776877	0.481691628694534	-0.00735556241124868
0.09992765635252	-0.170537829399109	-3.36798286437988	0.00288123684003949	0.481694579124451	-0.00750202452763915
0.0927136763930321	-0.170950874686241	-3.37196445465088	0.00283126696012914	0.481795936822891	-0.00774109503254294
0.0926010087132454	-0.164555415511131	-3.3671727180481	0.00271329679526389	0.481988042593002	-0.00803495850414038
0.0871926844120026	-0.162551939487457	-3.37263083457947	0.00269587291404605	0.482165694236755	-0.00836203340440989
0.0805294960737228	-0.16533650457859	-3.3784499168396	0.0025930053088814	0.482280850410461	-0.00859703030437231
0.0745151937007904	-0.161119863390923	-3.37470889091492	0.00255673634819686	0.482531934976578	-0.00892121344804764
0.0725433528423309	-0.158239886164665	-3.37838864326477	0.0025450810790062	0.482846051454544	-0.00916053261607885
0.0704314485192299	-0.162458226084709	-3.37553596496582	0.00243360851891339	0.483098894357681	-0.0094716576859355
0.068016991019249	-0.159515410661697	-3.37470841407776	0.00242537632584572	0.483299821615219	-0.00985247641801834
0.0641539841890335	-0.161511033773422	-3.37845396995544	0.00240759295411408	0.483700096607208	-0.0102537898346782
0.0622521452605724	-0.163413062691689	-3.38071584701538	0.00239981897175312	0.483966082334518	-0.0106133483350277
0.0573124773800373	-0.160743698477745	-3.38208985328674	0.00242096651345491	0.484345585107803	-0.0109143769368529
0.0535136200487614	-0.156723767518997	-3.38341808319092	0.00241540791466832	0.4847671687603	-0.0111704431474209
0.0511754304170609	-0.160589560866356	-3.38607335090637	0.00242314720526338	0.485203444957733	-0.0115509359166026
0.0474464446306229	-0.157995134592056	-3.38863229751587	0.0024088378995657	0.485618710517883	-0.0119593041017652
0.0391404926776886	-0.154842182993889	-3.40169405937195	0.00251346477307379	0.485962420701981	-0.0123354392126203
0.0347345285117626	-0.158362179994583	-3.40393447875977	0.00252047320827842	0.486439615488052	-0.0127479992806911
0.0360217951238155	-0.157701164484024	-3.40310907363892	0.00252678571268916	0.486858516931534	-0.0131479790434241
0.0321593880653381	-0.151779145002365	-3.40522813796997	0.00264303130097687	0.487307339906693	-0.0135873109102249
0.0260541550815105	-0.155149132013321	-3.41903209686279	0.00262133334763348	0.487753003835678	-0.0140427891165018
0.0213655829429626	-0.155462726950645	-3.41971778869629	0.00272844498977065	0.488196134567261	-0.0144665045663714
0.0202130228281021	-0.161614492535591	-3.42336249351501	0.00281606172211468	0.488635033369064	-0.015087503939867
0.0213318858295679	-0.158575177192688	-3.42114353179932	0.00292534264735878	0.489115685224533	-0.015645245090127
0.0137193547561765	-0.161041557788849	-3.42314696311951	0.00296727707609534	0.489581257104874	-0.0160358715802431
0.0068459021858871	-0.160000503063202	-3.4366340637207	0.00294535234570503	0.490165859460831	-0.0163731165230274
0.00335712474770844	-0.159363090991974	-3.44045948982239	0.00297868484631181	0.490673631429672	-0.0166053138673306
-0.000214193685678765	-0.158621579408646	-3.44266080856323	0.00302731804549694	0.491330832242966	-0.0167465526610613
-0.00403009029105306	-0.155590325593948	-3.44931411743164	0.00308920908719301	0.491980284452438	-0.0168143715709448
-0.0112156048417091	-0.155176788568497	-3.4533007144928	0.00316242896951735	0.492669314146042	-0.0168781392276287
-0.00962443929165602	-0.154718518257141	-3.46380543708801	0.00321673089638352	0.493366479873657	-0.0169323869049549
-0.0110807856544852	-0.157628297805786	-3.46642756462097	0.00335325882770121	0.493944883346558	-0.0168532617390156
-0.0111181568354368	-0.153840348124504	-3.46862959861755	0.00356080522760749	0.494680047035217	-0.0168163049966097
-0.013675494119525	-0.157504364848137	-3.4843602180481	0.00372886168770492	0.495423287153244	-0.016807546839118
-0.010067243129015	-0.160490423440933	-3.49079608917236	0.00387064670212567	0.496077299118042	-0.0168206430971622
-0.0111347446218133	-0.159711793065071	-3.49421358108521	0.00415088469162583	0.496832817792892	-0.0167337227612734
-0.0119192814454436	-0.162271857261658	-3.50362539291382	0.00442150328308344	0.497605115175247	-0.0167041514068842
-0.0113638201728463	-0.165110468864441	-3.5175724029541	0.00475437054410577	0.49836340546608	-0.0166536513715982
-0.00831951107829809	-0.16849459707737	-3.52207469940186	0.00507164793089032	0.499038696289063	-0.01655531860888
-0.0071870107203722	-0.171144962310791	-3.5279688835144	0.00537185976281762	0.499839246273041	-0.0164141058921814
-0.00881271995604038	-0.175667762756348	-3.53962850570679	0.00576132070273161	0.500591099262238	-0.0162526704370975
-0.00658458657562733	-0.179710626602173	-3.54988741874695	0.00609693909063935	0.50126576423645	-0.0161423217505217
-0.00736967939883471	-0.179780676960945	-3.5522038936615	0.00660125445574522	0.501998007297516	-0.016055578365922
-0.00176517106592655	-0.183902487158775	-3.56468319892883	0.00705293146893382	0.502816021442413	-0.0159182772040367
-0.00410482054576278	-0.184828549623489	-3.57915997505188	0.00747816963121295	0.503539144992828	-0.01571124792099
-0.00461836764588952	-0.190965667366982	-3.58462977409363	0.00793600827455521	0.504342377185822	-0.0157062988728285
-0.000445769168436527	-0.192336931824684	-3.57913589477539	0.00847686734050512	0.504883825778961	-0.0157817658036947
-0.0015510517405346	-0.196789860725403	-3.59663653373718	0.00888726860284805	0.505689144134521	-0.0156584065407515
-0.000945686304476112	-0.196162685751915	-3.60137820243835	0.00932284351438284	0.506212770938873	-0.0156193468719721
-0.00413368921726942	-0.199247196316719	-3.61215496063232	0.00979390181601048	0.506910920143127	-0.015539888292551
0.000829352356959134	-0.203690573573112	-3.60850405693054	0.0102420914918184	0.507481932640076	-0.0154816200956702
0.000538856373168528	-0.201645657420158	-3.62035775184631	0.010728744789958	0.507999420166016	-0.0154368886724114
0.000820638204459101	-0.206055656075478	-3.63518810272217	0.011137037537992	0.508578538894653	-0.0153550328686833
-0.00763439573347569	-0.20160123705864	-3.63512849807739	0.0115918405354023	0.509098768234253	-0.0152728157117963
-0.00278766825795174	-0.208437666296959	-3.6279125213623	0.0119973858818412	0.50946432352066	-0.0153075270354748
-0.00345122022554278	-0.207635581493378	-3.63308691978455	0.0124083003029227	0.50982004404068	-0.0152755538001657
-0.00905219651758671	-0.2087042927742	-3.64230847358704	0.0128462295979261	0.510341346263886	-0.0153158763423562
-0.010773160494864	-0.205494120717049	-3.65125107765198	0.0131909502670169	0.510668218135834	-0.0154090085998178
-0.0186068788170815	-0.204191565513611	-3.65722632408142	0.0135313887149096	0.511001348495483	-0.0154508259147406
-0.0210613645613194	-0.208928316831589	-3.65561819076538	0.0139519330114126	0.511299669742584	-0.0155528401955962
-0.0251811575144529	-0.206066578626633	-3.66134977340698	0.0143126463517547	0.511426031589508	-0.0156334284693003
-0.0337477847933769	-0.205439358949661	-3.66498970985413	0.0146745201200247	0.511692881584167	-0.0156836900860071
-0.0393713898956776	-0.202837869524956	-3.66033434867859	0.0148510821163654	0.511810421943665	-0.0158169195055962
-0.0473701730370522	-0.203824326395988	-3.65947270393372	0.0151181016117334	0.511922776699066	-0.0160875953733921
-0.0462297722697258	-0.210796549916267	-3.65605759620667	0.0152898533269763	0.512030720710754	-0.0164206977933645
-0.0491142943501472	-0.207970753312111	-3.66702699661255	0.0155302407220006	0.512124717235565	-0.0166472084820271
-0.0545772910118103	-0.207245886325836	-3.67486333847046	0.0156869776546955	0.512228310108185	-0.0168814845383167
-0.060212004929781	-0.205077365040779	-3.67093467712402	0.015846012160182	0.512266755104065	-0.0170917678624392
-0.0692191198468208	-0.212593615055084	-3.67388296127319	0.0160235613584518	0.512349367141724	-0.0173215549439192
-0.0640920475125313	-0.211166754364967	-3.67372989654541	0.0162436459213495	0.512300133705139	-0.0176461692899466
-0.0675946474075317	-0.212342128157616	-3.67172503471375	0.0163032803684473	0.51237940788269	-0.0179477836936712
-0.0640149787068367	-0.21543200314045	-3.66958975791931	0.0164375938475132	0.512349605560303	-0.0183719471096992
-0.0649510324001312	-0.218413680791855	-3.66907954216003	0.0166401155292988	0.512428998947144	-0.0189145412296057
-0.0627827867865562	-0.22760021686554	-3.66593074798584	0.0166791696101427	0.512561202049255	-0.0194018129259348
-0.0643092319369316	-0.225383296608925	-3.67806696891785	0.0167876575142145	0.512737274169922	-0.0199745204299688
-0.0637054815888405	-0.231620207428932	-3.67001008987427	0.0167731065303087	0.512877821922302	-0.020485932007432
-0.0640366151928902	-0.232369840145111	-3.66861820220947	0.0168477296829224	0.513011634349823	-0.0208917856216431
-0.0636541545391083	-0.239006221294403	-3.68462133407593	0.0169113911688328	0.51319283246994	-0.0212727952748537
-0.0585022084414959	-0.240312904119492	-3.68378949165344	0.0169432312250137	0.513333261013031	-0.0217630751430988
-0.0569810383021832	-0.242345467209816	-3.6904501914978	0.0170612800866365	0.513494193553925	-0.0222509764134884
-0.0536816120147705	-0.242450326681137	-3.676509141922	0.0170358009636402	0.513689637184143	-0.0227475520223379
-0.0454048849642277	-0.25110787153244	-3.67505550384521	0.0169790629297495	0.513640820980072	-0.0231847520917654
-0.0417668893933296	-0.256465584039688	-3.68940877914429	0.0170285347849131	0.513973712921143	-0.0235932394862175
-0.0344892218708992	-0.259123116731644	-3.68872404098511	0.0169666185975075	0.514118194580078	-0.0240870956331491
-0.0322245173156261	-0.26490119099617	-3.69074440002441	0.0168737601488829	0.514330685138702	-0.0246588531881571
-0.0260242316871881	-0.270685076713562	-3.69236874580383	0.0169047322124243	0.514548897743225	-0.0251211561262608
-0.0166836753487587	-0.273084700107574	-3.69513916969299	0.0168560352176428	0.514632761478424	-0.025603661313653
-0.0133716315031052	-0.274531155824661	-3.70088672637939	0.0169976186007261	0.514879822731018	-0.0260140541940928
-0.00849104672670364	-0.279275149106979	-3.70109558105469	0.0169496070593596	0.515118896961212	-0.0264315493404865
-0.00264244782738388	-0.280584365129471	-3.70038557052612	0.0168892983347178	0.515313565731049	-0.0269119180738926
0.000116971008537803	-0.282685875892639	-3.70471119880676	0.0168266333639622	0.515484929084778	-0.0273573063313961
0.00478519732132554	-0.285152584314346	-3.69362235069275	0.0166774559766054	0.515745341777802	-0.0278512984514236
0.00812343321740627	-0.288772255182266	-3.6932225227356	0.0167051572352648	0.515793800354004	-0.0282175336033106
0.0112937605008483	-0.29018560051918	-3.69636297225952	0.0165516193956137	0.515985071659088	-0.0286218654364347
0.0130292885005474	-0.280871391296387	-3.70836853981018	0.0165150482207537	0.516104698181152	-0.0287036392837763
0.0111813982948661	-0.274511605501175	-3.70327877998352	0.0162625703960657	0.516282260417938	-0.028701264411211
0.00607925001531839	-0.269943624734879	-3.70184564590454	0.0160745270550251	0.516276061534882	-0.0285313352942467
0.00254092086106539	-0.264454871416092	-3.70993566513062	0.0159273538738489	0.516408622264862	-0.0282386913895607
-0.00391468452289701	-0.24981190264225	-3.70282816886902	0.0155719835311174	0.516508758068085	-0.027984369546175
-0.0151611473411322	-0.24500398337841	-3.69288969039917	0.0151357650756836	0.516580820083618	-0.0275908783078194
-0.0268540270626545	-0.231762140989304	-3.69574952125549	0.0149425966665149	0.516465783119202	-0.0272000413388014
-0.0361814387142658	-0.220716863870621	-3.70148086547852	0.014600838534534	0.516504168510437	-0.0268406756222248
-0.0464000962674618	-0.21121346950531	-3.69781541824341	0.0141412941738963	0.51642644405365	-0.0265872906893492
-0.0643034130334854	-0.202476471662521	-3.69751930236816	0.013745310716331	0.516326725482941	-0.0263437237590551
-0.0769646912813187	-0.198818564414978	-3.69355487823486	0.0132269393652678	0.516122758388519	-0.0263269245624542
-0.0866843983530998	-0.191775053739548	-3.68687987327576	0.0129166394472122	0.515909373760223	-0.0264797080308199
-0.0984810888767242	-0.186553984880447	-3.6742889881134	0.0123094003647566	0.515723168849945	-0.0267815571278334
-0.112596221268177	-0.188854992389679	-3.67374324798584	0.011925601400435	0.515405058860779	-0.0270926840603352
-0.114763751626015	-0.1907958984375	-3.6715395450592	0.0113820340484381	0.515014350414276	-0.0275790020823479
-0.122098527848721	-0.187582015991211	-3.6660590171814	0.0109215248376131	0.514724016189575	-0.0282946620136499
-0.12484634667635	-0.192570447921753	-3.66454076766968	0.0103985844179988	0.514458477497101	-0.0290402472019196
-0.128754839301109	-0.198094919323921	-3.65626049041748	0.00980316195636988	0.514061748981476	-0.0299050733447075
-0.127934604883194	-0.203220754861832	-3.65112638473511	0.00934478919953108	0.513720214366913	-0.0307429861277342
-0.126392915844917	-0.213134691119194	-3.64354252815247	0.00879539176821709	0.513394773006439	-0.0316308438777924
-0.122138500213623	-0.217978850007057	-3.63863754272461	0.00825051125138998	0.513153374195099	-0.0325147211551666
-0.117897003889084	-0.226334780454636	-3.63417506217957	0.00782402791082859	0.512889921665192	-0.0333759300410748
-0.104069828987122	-0.237515211105347	-3.62202000617981	0.00718209613114595	0.512585639953613	-0.034321878105402
-0.102488547563553	-0.247526884078979	-3.61535882949829	0.00674226926639676	0.512371420860291	-0.0350346714258194
-0.089170828461647	-0.26124906539917	-3.61929774284363	0.00632213009521365	0.512092113494873	-0.0359083116054535
-0.074253112077713	-0.272965043783188	-3.61381101608276	0.00590337486937642	0.511792123317719	-0.0367233417928219
-0.0616403222084045	-0.285185396671295	-3.61680245399475	0.00553763285279274	0.511592149734497	-0.0374843254685402
-0.0471280477941036	-0.296667844057083	-3.60315299034119	0.00512881344184279	0.511376023292542	-0.038282822817564
-0.0333222784101963	-0.309387743473053	-3.60196208953857	0.00474844966083765	0.511136293411255	-0.0389494262635708
-0.0212094560265541	-0.32412451505661	-3.60329389572144	0.0045322529040277	0.510908722877502	-0.039517268538475
-0.00821620970964432	-0.338857471942902	-3.59949064254761	0.00419414648786187	0.510694622993469	-0.0399917922914028
0.00583053287118673	-0.347952991724014	-3.59468555450439	0.00397496856749058	0.510413646697998	-0.0405069887638092
0.0203134808689356	-0.357607424259186	-3.59596014022827	0.00381567748263478	0.510220229625702	-0.0410691723227501
0.0326079800724983	-0.367038905620575	-3.59166836738586	0.00351626239717007	0.509951770305634	-0.0415617600083351
0.0434374921023846	-0.376319348812103	-3.58783221244812	0.00332488119602203	0.509732842445374	-0.0420267656445503
0.0508050546050072	-0.385013461112976	-3.58277988433838	0.00313903018832207	0.509496986865997	-0.0423975475132465
0.0595493540167809	-0.390851408243179	-3.58298850059509	0.00281956419348717	0.509203970432281	-0.0427252426743507
0.0662833824753761	-0.395375281572342	-3.5711350440979	0.00259182252921164	0.508826196193695	-0.0429173745214939
0.0702508762478828	-0.403411656618118	-3.56099796295166	0.00232552899979055	0.508419334888458	-0.0430448241531849
0.0739229544997215	-0.406324505805969	-3.55767345428467	0.00210959324613214	0.508027791976929	-0.0430445186793804
0.0799689143896103	-0.405822455883026	-3.5571665763855	0.0018607989186421	0.507487237453461	-0.0429983921349049
0.0789919421076775	-0.405882388353348	-3.56047749519348	0.00154833903070539	0.506987988948822	-0.0428931675851345
0.0792885646224022	-0.405386984348297	-3.54744505882263	0.00122663495130837	0.506458222866058	-0.0426988117396832
0.0798326730728149	-0.402891039848328	-3.54249382019043	0.000824541843030602	0.505926311016083	-0.0424896515905857
0.0790464729070663	-0.396315574645996	-3.5299129486084	0.000410760258091614	0.505252122879028	-0.0421144068241119
0.0755511000752449	-0.391533315181732	-3.52532005310059	-2.01863458642038E-05	0.504575729370117	-0.0416901111602783
0.0694687888026237	-0.382441461086273	-3.51847863197327	-0.000526471587363631	0.503877580165863	-0.0411965064704418
0.0697040632367134	-0.375296592712402	-3.51230549812317	-0.00109660113230348	0.503114402294159	-0.0405464954674244
0.0608703121542931	-0.361813813447952	-3.50720953941345	-0.0015371369663626	0.502360343933105	-0.0399943143129349
0.0554459467530251	-0.355198293924332	-3.49593329429626	-0.00201918487437069	0.501569032669067	-0.0393750071525574
0.0494979545474052	-0.340502768754959	-3.48409533500671	-0.0025577184278518	0.500809013843536	-0.0387510061264038
0.0387917198240757	-0.327970296144485	-3.47613930702209	-0.00308314082212746	0.49995031952858	-0.0380452089011669
0.0301447138190269	-0.315978348255157	-3.47100377082825	-0.00368626601994038	0.499115496873856	-0.0374097675085068
0.0215028543025255	-0.304186999797821	-3.46085071563721	-0.00432887999340892	0.498297274112701	-0.0365595631301403
0.0142584508284926	-0.289440035820007	-3.45532917976379	-0.00486681144684553	0.497411847114563	-0.035679429769516
0.00463594170287251	-0.27436500787735	-3.44277000427246	-0.00546334451064467	0.496639937162399	-0.0347283072769642
-0.00884406082332134	-0.257798552513123	-3.437016248703	-0.00598164461553097	0.495792388916016	-0.0336996205151081
-0.0249246098101139	-0.242086708545685	-3.42772150039673	-0.00651839934289455	0.494941592216492	-0.0326295867562294
-0.035608671605587	-0.223918735980988	-3.41303038597107	-0.00706308847293258	0.494104355573654	-0.0316077508032322
-0.0489404611289501	-0.203985810279846	-3.4098813533783	-0.00755977164953947	0.49339285492897	-0.0303941369056702
-0.0653073936700821	-0.188737913966179	-3.40197324752808	-0.0080719031393528	0.492667883634567	-0.0292470678687096
-0.0788159966468811	-0.175078526139259	-3.40062713623047	-0.00863160379230976	0.491967290639877	-0.0282410904765129
-0.0892105847597122	-0.151556089520454	-3.39075088500977	-0.00919438991695642	0.491294115781784	-0.0272622313350439
-0.109585210680962	-0.134500667452812	-3.39096975326538	-0.00979673210531473	0.490678519010544	-0.0262119825929403
-0.124440968036652	-0.122895695269108	-3.3823676109314	-0.0103619527071714	0.490032881498337	-0.0252746473997831
-0.139284685254097	-0.109148852527142	-3.37304210662842	-0.0108194127678871	0.489426672458649	-0.024515476077795
-0.151602566242218	-0.0968220978975296	-3.36709809303284	-0.0113015295937657	0.488767772912979	-0.0238974597305059
-0.164423331618309	-0.0861168950796127	-3.36232662200928	-0.0116976797580719	0.488286137580872	-0.0235273633152246
-0.178554579615593	-0.0794052332639694	-3.35964846611023	-0.0120910694822669	0.487704128026962	-0.0233436431735754
-0.183346286416054	-0.0727485120296478	-3.34782814979553	-0.0125902881845832	0.487155854701996	-0.0231829043477774
-0.192247182130814	-0.0680587738752365	-3.34408974647522	-0.0128864040598273	0.48675337433815	-0.0231075100600719
-0.202054247260094	-0.0662525668740273	-3.3423433303833	-0.0132511556148529	0.486543655395508	-0.0230407435446978
-0.200739592313766	-0.059455044567585	-3.33186340332031	-0.0136807840317488	0.486099392175674	-0.0229935813695192
-0.208421424031258	-0.0539499260485172	-3.32784652709961	-0.0139836072921753	0.485922127962112	-0.0228801276534796
-0.214416891336441	-0.0523471683263779	-3.32392024993896	-0.0141773102805018	0.485705524682999	-0.022794196382165
-0.217722624540329	-0.0535865090787411	-3.32170939445496	-0.0145050333812833	0.485575735569	-0.0228271596133709
-0.218626573681831	-0.0547644160687923	-3.3207745552063	-0.0146964890882373	0.485298424959183	-0.0230519752949476
-0.221351966261864	-0.0562653914093971	-3.31898474693298	-0.0147480992600322	0.485242992639542	-0.023408554494381
-0.222498700022697	-0.061979603022337	-3.32076549530029	-0.0148184048011899	0.485048145055771	-0.0240885205566883
-0.22118091583252	-0.0648083761334419	-3.32119154930115	-0.0148412929847836	0.484922885894775	-0.024793915450573
-0.22187651693821	-0.0731509327888489	-3.31430959701538	-0.0148139595985413	0.48474046587944	-0.0255286693572998
-0.223370537161827	-0.0790319740772247	-3.3170919418335	-0.0147556476294994	0.484729409217834	-0.026267047971487
-0.223434776067734	-0.085445873439312	-3.32097601890564	-0.0146873248741031	0.484681278467178	-0.0268433727324009
-0.221513539552689	-0.0892291367053986	-3.3184711933136	-0.0146775431931019	0.484608829021454	-0.0272483732551336
-0.222503274679184	-0.0896717831492424	-3.31634926795959	-0.014617657288909	0.484601974487305	-0.0275784060359001
-0.216167315840721	-0.0928223803639412	-3.31327295303345	-0.0146996332332492	0.484586089849472	-0.0277115218341351
-0.212558388710022	-0.0927450284361839	-3.31616592407227	-0.014670817181468	0.484619855880737	-0.027747355401516
-0.20833158493042	-0.0959640517830849	-3.31686401367188	-0.0147345252335072	0.484503090381622	-0.0276479218155146
-0.202796667814255	-0.0988069102168083	-3.32259249687195	-0.0147890318185091	0.484514892101288	-0.0276273898780346
-0.194570407271385	-0.10239551961422	-3.31929659843445	-0.0149211464449763	0.484398365020752	-0.0275903977453709
-0.182757288217545	-0.106195725500584	-3.31865859031677	-0.0150380004197359	0.484291851520538	-0.0275803711265326
-0.175869971513748	-0.108554720878601	-3.31306219100952	-0.0151017010211945	0.484163999557495	-0.0275354161858559
-0.168969735503197	-0.112473003566265	-3.31567549705505	-0.0151824112981558	0.48390132188797	-0.0275693032890558
-0.156617075204849	-0.118877068161964	-3.31061553955078	-0.0152677716687322	0.483711361885071	-0.0276116263121367
-0.147457867860794	-0.125074088573456	-3.31223273277283	-0.0152890672907233	0.483457922935486	-0.0276727192103863
-0.141435697674751	-0.12893234193325	-3.3063817024231	-0.0153142791241407	0.483152627944946	-0.0277453977614641
-0.134968385100365	-0.133728995919228	-3.30659604072571	-0.0153338890522718	0.48296183347702	-0.0278973635286093
-0.129266381263733	-0.138516798615456	-3.31335377693176	-0.0154032837599516	0.482750803232193	-0.0278458669781685
-0.128584027290344	-0.140161082148552	-3.30681991577148	-0.0153660625219345	0.482589900493622	-0.0278914365917444
-0.125129714608192	-0.143725395202637	-3.30308127403259	-0.0152909616008401	0.482484728097916	-0.0277561396360397
-0.122725889086723	-0.144355148077011	-3.30089211463928	-0.0151287149637938	0.482361853122711	-0.0275689456611872
-0.121547944843769	-0.139355316758156	-3.30303072929382	-0.014946399256587	0.482301741838455	-0.0271805096417665
-0.121860861778259	-0.137788191437721	-3.3038535118103	-0.0148373795673251	0.482339799404144	-0.0267275627702475
-0.123072542250156	-0.130883738398552	-3.30698728561401	-0.0145022589713335	0.482288837432861	-0.0261746309697628
-0.127656936645508	-0.132064461708069	-3.31437563896179	-0.0142952846363187	0.482369780540466	-0.025517838075757
-0.12847575545311	-0.123311132192612	-3.31625199317932	-0.0140056544914842	0.482490479946136	-0.0248429179191589
-0.130105033516884	-0.119694463908672	-3.31617116928101	-0.0137029141187668	0.482573598623276	-0.0240387339144945
-0.134423390030861	-0.114769615232944	-3.31654691696167	-0.0132780522108078	0.482588350772858	-0.0231751445680857
-0.141462475061417	-0.111247636377811	-3.31675910949707	-0.0129679925739765	0.482803821563721	-0.0223381705582142
-0.141954988241196	-0.107538901269436	-3.32394671440125	-0.0125104263424873	0.482943713665009	-0.021588359028101
-0.147155866026878	-0.106466948986053	-3.3247013092041	-0.0121328122913837	0.483178645372391	-0.0208144634962082
-0.152588739991188	-0.101443223655224	-3.33099722862244	-0.0116729186847806	0.483436852693558	-0.0200860146433115
-0.158358082175255	-0.0957707390189171	-3.33301734924316	-0.0111913168802857	0.483731389045715	-0.0193447154015303
-0.161523431539536	-0.0965944975614548	-3.34133744239807	-0.0107275433838367	0.483990728855133	-0.0185820832848549
-0.162133559584618	-0.0938381999731064	-3.34319639205933	-0.0101688662543893	0.484203577041626	-0.0178034789860249
-0.165408968925476	-0.091684602200985	-3.35498738288879	-0.00954925082623959	0.484510868787766	-0.0171055868268013
-0.16484560072422	-0.0871718302369118	-3.36351132392883	-0.00899353995919228	0.484949141740799	-0.0165196433663368
-0.165983632206917	-0.0901049003005028	-3.36331915855408	-0.00839843135327101	0.485260784626007	-0.0160577446222305
-0.164211183786392	-0.0928895026445389	-3.36444807052612	-0.00790846440941095	0.485630393028259	-0.0156744047999382
-0.156507521867752	-0.0955952405929565	-3.36503982543945	-0.00733558926731348	0.486047923564911	-0.015254482626915
-0.156531259417534	-0.100159250199795	-3.37397313117981	-0.0067788022570312	0.486571788787842	-0.0148011362180114
-0.147393718361855	-0.104144841432571	-3.38528943061829	-0.00631505902856588	0.487036496400833	-0.0144860921427608
-0.142857775092125	-0.104936048388481	-3.39094042778015	-0.00581085169687867	0.487488806247711	-0.0142391454428434
-0.13703365623951	-0.11248230189085	-3.39321660995483	-0.00527827348560095	0.488000094890594	-0.0140995122492313
-0.126454934477806	-0.120323799550533	-3.39675760269165	-0.00472585996612906	0.488530725240707	-0.0140561601147056
-0.111799634993076	-0.128284335136414	-3.40471172332764	-0.00418747821822762	0.488929867744446	-0.0140656065195799
-0.098721906542778	-0.145232230424881	-3.41490578651428	-0.00364072667434812	0.489442080259323	-0.0141417235136032
-0.0847957506775856	-0.160364255309105	-3.42374420166016	-0.00317963655106723	0.489920079708099	-0.0143473297357559
-0.0710671916604042	-0.171981364488602	-3.4282968044281	-0.00257500121369958	0.490462839603424	-0.0145820528268814
-0.0573302954435349	-0.188963025808334	-3.44248461723328	-0.00198754761368036	0.490962743759155	-0.0149054490029812
-0.0356126576662064	-0.205372855067253	-3.44323492050171	-0.00144942605402321	0.491449654102325	-0.01519765984267
-0.0206553339958191	-0.220329970121384	-3.44903755187988	-0.000744768767617643	0.491919934749603	-0.0155318351462483
-0.00630630366504192	-0.236794158816338	-3.46253418922424	-0.000113198548206128	0.492483258247375	-0.0159484148025513
0.0150601519271731	-0.255084604024887	-3.46309328079224	0.000492873135954142	0.492981106042862	-0.0164133813232183
0.0348223969340324	-0.274252504110336	-3.46750164031982	0.00110628665424883	0.493560522794724	-0.0169151518493891
0.0518622286617756	-0.290791451931	-3.47475814819336	0.001829499960877	0.494214236736298	-0.0173976551741362
0.0675092935562134	-0.306172579526901	-3.48388242721558	0.0024689557030797	0.494773954153061	-0.0178753733634949
0.08821652084589	-0.323664218187332	-3.48645424842834	0.00309479073621333	0.495248317718506	-0.0183914508670568
0.10613688826561	-0.337805926799774	-3.49434041976929	0.00373024912551045	0.495873272418976	-0.0188773553818464
0.121742181479931	-0.357398420572281	-3.50172686576843	0.00440611550584435	0.49638420343399	-0.0191927030682564
0.138434633612633	-0.376588493585587	-3.50286841392517	0.00500011444091797	0.496882557868958	-0.0196833200752735
0.156305894255638	-0.390514940023422	-3.51510405540466	0.00567420991137624	0.497399002313614	-0.0201793853193522
0.170653194189072	-0.402976661920547	-3.52823567390442	0.00636694394052029	0.4980328977108	-0.0205600839108229
0.187421187758446	-0.416137248277664	-3.53906273841858	0.00699013052508235	0.498455017805099	-0.0208090059459209
0.201451182365417	-0.422144532203674	-3.53739285469055	0.00760853104293346	0.49887615442276	-0.0209233220666647
0.209944888949394	-0.433560967445374	-3.54762387275696	0.00805417262017727	0.499381273984909	-0.0208963546901941
0.225151807069778	-0.440893352031708	-3.55034255981445	0.00861805770546198	0.499741822481155	-0.0207875687628984
0.234049260616302	-0.446904122829437	-3.5529990196228	0.009070860221982	0.500083923339844	-0.0205872152000666
0.243729442358017	-0.451323270797729	-3.55600547790527	0.00967413373291492	0.500365555286407	-0.0201776474714279
0.254429310560226	-0.458758324384689	-3.56500172615051	0.0100623881444335	0.500638246536255	-0.019775103777647
0.268669426441193	-0.45744913816452	-3.56769275665283	0.0105856051668525	0.500837087631226	-0.0193694867193699
0.275471270084381	-0.458387047052383	-3.5787570476532	0.0110479723662138	0.501209735870361	-0.0188235957175493
0.28295436501503	-0.461290508508682	-3.57535266876221	0.0115039143711329	0.501293480396271	-0.0183267816901207
0.289116859436035	-0.462991029024124	-3.57733964920044	0.0119424099102616	0.501519620418549	-0.0177213605493307
0.294514268636703	-0.465616345405579	-3.57662439346313	0.0123098772019148	0.501679539680481	-0.0170704759657383
0.305077850818634	-0.467863589525223	-3.58256959915161	0.0126917893067002	0.501726806163788	-0.0161815155297518
0.311729043722153	-0.461563467979431	-3.59760689735413	0.0131702432408929	0.501920878887177	-0.0152570400387049
0.319738656282425	-0.462575078010559	-3.59130883216858	0.0135171310976148	0.501972913742065	-0.0143655519932508
0.31559744477272	-0.461611300706863	-3.59473848342896	0.0140975816175342	0.50194776058197	-0.0134904719889164
0.321081548929214	-0.461579710245132	-3.59944128990173	0.0144554786384106	0.502058863639832	-0.0128551637753844
0.326632052659988	-0.464150041341782	-3.60516333580017	0.0149661432951689	0.502072989940643	-0.0124372551217675
0.331292301416397	-0.462174713611603	-3.61098670959473	0.0153496628627181	0.502121090888977	-0.0119695477187634
0.335334450006485	-0.467871308326721	-3.62318825721741	0.0156967733055353	0.502202749252319	-0.0116149540990591
0.340349823236465	-0.469683855772018	-3.61385536193848	0.016058124601841	0.502302587032318	-0.0112451687455177
0.34604424238205	-0.471418559551239	-3.60783529281616	0.0163867808878422	0.502378165721893	-0.010796932503581
0.350835502147675	-0.47453573346138	-3.61238765716553	0.0166395045816898	0.502338349819183	-0.0103155113756657
0.362019300460815	-0.475560307502747	-3.61050510406494	0.0169280264526606	0.502403855323792	-0.00971026439219713
0.361007869243622	-0.474923849105835	-3.61983013153076	0.0173261649906635	0.502594530582428	-0.00939629971981049
0.362922430038452	-0.474116384983063	-3.62655305862427	0.0175475813448429	0.502667963504791	-0.0091234240680933
0.360163450241089	-0.473936915397644	-3.63312458992004	0.017922542989254	0.502817690372467	-0.0088688712567091
0.357336133718491	-0.473504900932312	-3.6288857460022	0.018168406561017	0.502875447273254	-0.00859544984996319
0.361053794622421	-0.472090899944305	-3.62548160552979	0.0184143111109734	0.502927243709564	-0.00821830425411463
0.356863975524902	-0.468644708395004	-3.63360643386841	0.0188159998506308	0.502969682216644	-0.00777126103639603
0.356055468320847	-0.468304395675659	-3.63210558891296	0.0190829504281282	0.502952456474304	-0.00741594890132546
0.355183333158493	-0.466601222753525	-3.62916231155396	0.0192414112389088	0.502860307693481	-0.00715384492650628
0.35143119096756	-0.462986648082733	-3.63882493972778	0.0194445513188839	0.502769827842712	-0.00701700802892447
0.350369274616241	-0.466055512428284	-3.63061308860779	0.0195813030004501	0.502635300159454	-0.00706447940319777
0.346401125192642	-0.463366627693176	-3.63388085365295	0.019754733890295	0.502393364906311	-0.00713437795639038
0.345995903015137	-0.461501359939575	-3.62745547294617	0.0198848824948072	0.502236783504486	-0.00716428644955158
0.346087068319321	-0.463719606399536	-3.62999868392944	0.0198319833725691	0.501976430416107	-0.00717480294406414
0.338458240032196	-0.460243344306946	-3.6258544921875	0.0198981743305922	0.501770257949829	-0.00724399276077747
0.332916498184204	-0.45648193359375	-3.6286404132843	0.0199469216167927	0.501648724079132	-0.00720280781388283
0.329315900802612	-0.456922680139542	-3.62441945075989	0.0198846831917763	0.501371085643768	-0.00712700188159943
0.320352524518967	-0.448451727628708	-3.61614489555359	0.0198360905051231	0.501105129718781	-0.00715661188587546
0.309829533100128	-0.446856111288071	-3.62086176872253	0.0198527611792088	0.500905573368073	-0.00738991191610694
0.305722802877426	-0.443413078784943	-3.6118106842041	0.0197861865162849	0.500485956668854	-0.00766017846763134
0.289802640676498	-0.433766037225723	-3.61107301712036	0.0197533182799816	0.500171482563019	-0.00777091039344668
0.284594148397446	-0.430524706840515	-3.61495614051819	0.0195586103945971	0.499713271856308	-0.00804548710584641
0.275893360376358	-0.426111608743668	-3.59747934341431	0.0195633880794048	0.499213755130768	-0.00839847512543201
0.265064239501953	-0.420124441385269	-3.6071343421936	0.0193579960614443	0.498845100402832	-0.00871551129966974
0.259144186973572	-0.41763436794281	-3.59894061088562	0.0190928392112255	0.498323112726212	-0.00896870624274015
0.25335106253624	-0.406889468431473	-3.58899545669556	0.0188513640314341	0.497784525156021	-0.00922644231468439
0.241088837385178	-0.399027943611145	-3.5804226398468	0.0185360051691532	0.497355908155441	-0.00939501449465752
0.230280190706253	-0.398431658744812	-3.5792350769043	0.0181873496621847	0.496811479330063	-0.00957238394767046
0.220270618796349	-0.389413684606552	-3.5727071762085	0.0179365091025829	0.496227741241455	-0.00972521677613258
0.208909898996353	-0.380237936973572	-3.56476950645447	0.0176643822342157	0.495725184679031	-0.00999085512012243
0.201308161020279	-0.377428025007248	-3.56000804901123	0.0172459799796343	0.495271414518356	-0.0102127138525248
0.195696160197258	-0.371327728033066	-3.55374884605408	0.0169063303619623	0.494692474603653	-0.0104639753699303
0.186653330922127	-0.361883491277695	-3.55786347389221	0.0165948625653982	0.494189471006393	-0.010780774988234
0.17912520468235	-0.355660051107407	-3.54342555999756	0.0160959735512733	0.493783533573151	-0.0111480811610818
0.171105310320854	-0.348019778728485	-3.53801488876343	0.0156791862100363	0.493316888809204	-0.0114682260900736
0.161890253424644	-0.346201688051224	-3.53187465667725	0.0153016420081258	0.492808699607849	-0.0117793213576078
0.151767447590828	-0.339378535747528	-3.52912640571594	0.0149444974958897	0.492398202419281	-0.0121772177517414
0.141645327210426	-0.332938373088837	-3.52869701385498	0.014622263610363	0.491984188556671	-0.0125285685062408
0.138618737459183	-0.327487528324127	-3.51868748664856	0.0141568910330534	0.491521298885345	-0.0129438228905201
0.127917036414146	-0.320385158061981	-3.50880217552185	0.0138080725446343	0.491093903779984	-0.0132751148194075
0.120882906019688	-0.317812293767929	-3.50477862358093	0.0134475091472268	0.490670055150986	-0.0137069169431925
0.116507858037949	-0.311174809932709	-3.50720047950745	0.0130431838333607	0.490232229232788	-0.0142705701291561
0.11150811612606	-0.311851859092712	-3.49696278572083	0.0127391275018454	0.489797502756119	-0.0148478746414185
0.103678539395332	-0.309550374746323	-3.49586820602417	0.0124413734301925	0.489549309015274	-0.0155617175623775
0.0922444313764572	-0.306008756160736	-3.49612903594971	0.012119666673243	0.489228457212448	-0.0161896906793118
0.0845691338181496	-0.304061740636826	-3.48822474479675	0.0118338279426098	0.488873571157455	-0.0167438555508852
0.0794471353292465	-0.299359142780304	-3.48845362663269	0.0115559212863445	0.488575130701065	-0.0172348041087389
0.0692801848053932	-0.294438272714615	-3.4812183380127	0.0112343337386847	0.488486409187317	-0.0176851525902748
0.0653544813394547	-0.292223274707794	-3.48140501976013	0.0109120141714811	0.48828187584877	-0.0180376153439283
0.0555158965289593	-0.282179296016693	-3.47683525085449	0.0106195416301489	0.488055795431137	-0.0184545591473579
0.0424539893865585	-0.276382178068161	-3.48101472854614	0.0103502394631505	0.488042116165161	-0.0187912099063396
0.0273629892617464	-0.269712328910828	-3.47597575187683	0.0100825214758515	0.487917751073837	-0.0189342647790909
0.0181526467204094	-0.262165516614914	-3.47270512580872	0.00986824277788401	0.487765401601791	-0.0191765893250704
0.0116390828043222	-0.254402637481689	-3.47317481040955	0.00958185829222202	0.487548857927322	-0.0193372815847397
0.000403089245082811	-0.250381827354431	-3.4743709564209	0.00940391048789024	0.487417101860046	-0.0196074824780226
-0.00932548381388187	-0.241901203989983	-3.47149729728699	0.00918134488165379	0.487321108579636	-0.0200029127299786
-0.0221319552510977	-0.237643703818321	-3.46795892715454	0.00891672819852829	0.48717001080513	-0.0203233007341623
-0.0307418163865805	-0.233904764056206	-3.4634792804718	0.00866241287440062	0.486991852521896	-0.0206960309296846
-0.0388031266629696	-0.227222487330437	-3.46917366981506	0.00850933976471424	0.486847102642059	-0.0210508219897747
-0.0523951314389706	-0.225064516067505	-3.46490931510925	0.00835792254656553	0.486860603094101	-0.0212870519608259
-0.062344454228878	-0.219681575894356	-3.45773887634277	0.00813800282776356	0.486733078956604	-0.0215358454734087
-0.0707856938242912	-0.21754102408886	-3.46416664123535	0.00805406086146832	0.486744195222855	-0.0218366123735905
-0.0829764604568481	-0.212867558002472	-3.46272802352905	0.00792229734361172	0.486732512712479	-0.0220412369817495
-0.0909445956349373	-0.206061601638794	-3.4608781337738	0.0077573312446475	0.486774802207947	-0.0222113225609064
-0.100901149213314	-0.199123233556747	-3.46420454978943	0.00770169496536255	0.486868977546692	-0.0221984907984734
-0.108819283545017	-0.193120166659355	-3.45912957191467	0.00763394823297858	0.48697304725647	-0.0221419595181942
-0.115688189864159	-0.190651148557663	-3.45740222930908	0.00751047767698765	0.487134039402008	-0.0219380110502243
-0.124842055141926	-0.186232015490532	-3.45703554153442	0.00744137773290277	0.487285792827606	-0.0217518471181393
-0.13144363462925	-0.178424760699272	-3.46478009223938	0.00740461237728596	0.487430214881897	-0.0216269865632057
-0.138880506157875	-0.173512503504753	-3.46429085731506	0.00745620531961322	0.487623393535614	-0.0214109923690557
-0.147972479462624	-0.173677384853363	-3.46650123596191	0.0074095306918025	0.487887412309647	-0.0213001519441605
-0.147737845778465	-0.169928699731827	-3.46617245674133	0.0074107120744884	0.488104075193405	-0.0211837086826563
-0.151967257261276	-0.170037373900414	-3.46897387504578	0.00751505605876446	0.488333463668823	-0.0210390724241734
-0.154968187212944	-0.169298857450485	-3.46852231025696	0.0075889234431088	0.488566368818283	-0.021028621122241
-0.156291842460632	-0.171775251626968	-3.47014212608337	0.0076658152975142	0.488830000162125	-0.0209894515573978
-0.155310198664665	-0.171884119510651	-3.47546315193176	0.00773932319134474	0.489103466272354	-0.0209469441324472
-0.152478009462357	-0.175125554203987	-3.48190450668335	0.00798383913934231	0.489432036876678	-0.0208595432341099
-0.156180918216705	-0.177337750792503	-3.48547959327698	0.00810112711042166	0.489890187978745	-0.0208694040775299
-0.161978706717491	-0.177204072475433	-3.48784351348877	0.00841937493532896	0.490147262811661	-0.0209301449358463
-0.16009458899498	-0.181820437312126	-3.48364067077637	0.0085334898903966	0.490484833717346	-0.0210058260709047
-0.157039940357208	-0.183347821235657	-3.48665690422058	0.00877340883016586	0.490886211395264	-0.0210724920034409
-0.151556804776192	-0.18984492123127	-3.48931932449341	0.00899091921746731	0.491223245859146	-0.0212507713586092
-0.147902205586433	-0.193717136979103	-3.49148106575012	0.0090882470831275	0.491691946983337	-0.0214545521885157
-0.147938087582588	-0.199559703469276	-3.49875855445862	0.0092301070690155	0.492173850536346	-0.0218538865447044
-0.149740844964981	-0.2015470713377	-3.5003616809845	0.00935519766062498	0.492614448070526	-0.0221351273357868
-0.150595992803574	-0.203738152980804	-3.50110816955566	0.00967233348637819	0.492986232042313	-0.0222654491662979
-0.150974944233894	-0.207237854599953	-3.50800800323486	0.00991942081600428	0.493333786725998	-0.0222429968416691
-0.14908891916275	-0.212739765644073	-3.50944852828979	0.0101821823045611	0.493581235408783	-0.0222809854894876
-0.147115439176559	-0.215181991457939	-3.51313209533691	0.0104601690545678	0.493845611810684	-0.0225216001272202
-0.145438209176064	-0.220147147774696	-3.51564908027649	0.0106414072215557	0.494184732437134	-0.0227955803275108
-0.147417530417442	-0.22374452650547	-3.524489402771	0.0108315423130989	0.494476974010468	-0.023178294301033
-0.143569946289063	-0.228684186935425	-3.52543020248413	0.0109392069280148	0.494781851768494	-0.0234130769968033
-0.13668592274189	-0.229670897126198	-3.52375602722168	0.0110429963096976	0.495134145021439	-0.0235333535820246
-0.141780108213425	-0.23326550424099	-3.53012657165527	0.0113230207934976	0.495428740978241	-0.0234513953328133
-0.137569010257721	-0.236979573965073	-3.5320520401001	0.0114664295688272	0.495751172304153	-0.0234057027846575
-0.134576320648193	-0.239494144916534	-3.53200173377991	0.0116632198914886	0.495933562517166	-0.0234290231019259
-0.134852364659309	-0.239214792847633	-3.53595805168152	0.011949585750699	0.496121227741241	-0.0235145315527916
-0.134093806147575	-0.246059775352478	-3.54243803024292	0.0121894907206297	0.496364802122116	-0.0236933045089245
-0.13054957985878	-0.251026928424835	-3.54776954650879	0.0124903237447143	0.496585547924042	-0.0238767527043819
-0.123615577816963	-0.25679948925972	-3.54360437393188	0.0127843311056495	0.496816575527191	-0.0241452679038048
-0.11943507194519	-0.265727818012238	-3.54667687416077	0.012965421192348	0.497032403945923	-0.0243647303432226
-0.112254068255425	-0.270340114831924	-3.54335689544678	0.0132114151492715	0.497183382511139	-0.024629095569253
-0.10621902346611	-0.272415310144424	-3.5497579574585	0.0134925339370966	0.497407823801041	-0.0249290224164724
-0.106649212539196	-0.280653983354568	-3.55497598648071	0.0138593884184957	0.497565716505051	-0.0252273194491863
-0.100901909172535	-0.286574184894562	-3.55684542655945	0.01419572904706	0.497805714607239	-0.0255184043198824
-0.0927476286888123	-0.293198049068451	-3.56090307235718	0.0144819039851427	0.498078614473343	-0.0257007498294115
-0.0833900645375252	-0.301514744758606	-3.56094694137573	0.014798759482801	0.498219788074493	-0.025894058868289
-0.0806870609521866	-0.309915751218796	-3.56287169456482	0.0151883233338594	0.498381793498993	-0.0260780286043882
-0.0677623897790909	-0.316971957683563	-3.57355403900146	0.0155273759737611	0.498661279678345	-0.0263451710343361
-0.0581594705581665	-0.320682317018509	-3.57276797294617	0.0158925242722034	0.498864531517029	-0.0266368184238672
-0.0534135103225708	-0.327729612588882	-3.57790994644165	0.0162233840674162	0.499157100915909	-0.0268470086157322
-0.0417931191623211	-0.333562135696411	-3.58146548271179	0.0165137574076653	0.499211341142654	-0.0270540583878756
-0.0290066637098789	-0.341464042663574	-3.57592678070068	0.0169136635959148	0.499424457550049	-0.0271441675722599
-0.0213133357465267	-0.344943106174469	-3.58701992034912	0.017221799120307	0.499591886997223	-0.0272348318248987
-0.0157273858785629	-0.355589717626572	-3.58801698684692	0.017589021474123	0.499740213155746	-0.0273757167160511
-0.00651642680168152	-0.362645506858826	-3.59414601325989	0.0178922414779663	0.499886393547058	-0.027468241751194
0.00420145876705647	-0.368631511926651	-3.59096026420593	0.0182095151394606	0.50001060962677	-0.027594156563282
0.0151725159958005	-0.374281525611877	-3.59375739097595	0.0185440592467785	0.500131726264954	-0.0276943650096655
0.0223709605634212	-0.382837772369385	-3.5995192527771	0.018821781501174	0.500318825244904	-0.0277311466634274
0.0347404219210148	-0.389668583869934	-3.5987024307251	0.0192135199904442	0.500418424606323	-0.0278088618069887
0.0411395952105522	-0.396100401878357	-3.60067749023438	0.0195312723517418	0.500520467758179	-0.0278364773839712
0.0487593971192837	-0.39880958199501	-3.60563683509827	0.0198937002569437	0.500654757022858	-0.0277619082480669
0.0550879091024399	-0.401414930820465	-3.61452412605286	0.0201974213123322	0.500708758831024	-0.0276212356984615
0.0637356489896774	-0.406634569168091	-3.61411261558533	0.0205573309212923	0.500885188579559	-0.027562340721488
0.0650857165455818	-0.41029280424118	-3.61488819122314	0.020863551646471	0.50087559223175	-0.0274910181760788
0.0728539228439331	-0.410470694303513	-3.61870074272156	0.0211981106549501	0.500941812992096	-0.0273294132202864
0.0701122358441353	-0.413309365510941	-3.62206339836121	0.0215348657220602	0.501075327396393	-0.0271410327404737
0.0787481069564819	-0.414640367031097	-3.61682868003845	0.021842360496521	0.501027941703796	-0.0269359555095434
0.08747348934412	-0.4195776283741	-3.60923147201538	0.0220263097435236	0.501021683216095	-0.0266967993229628
0.0881562381982803	-0.421271502971649	-3.61813950538635	0.0223438628017902	0.501012980937958	-0.0266024470329285
0.0883333086967468	-0.424588322639465	-3.61843085289001	0.0225821379572153	0.501020312309265	-0.0265463925898075
0.0957811996340752	-0.427192807197571	-3.61169838905334	0.0228013209998608	0.500846683979034	-0.0264149326831102
0.0975602194666862	-0.426478683948517	-3.61128258705139	0.0230562165379524	0.500653266906738	-0.0263632740825415
0.101896516978741	-0.429664433002472	-3.6068639755249	0.0233164709061384	0.500482678413391	-0.0262174308300018
0.104625530540943	-0.433047205209732	-3.61582589149475	0.0235189665108919	0.500297665596008	-0.0260494332760572
0.110915996134281	-0.434065222740173	-3.60986733436584	0.0236376896500587	0.499984830617905	-0.0260616466403008
0.115084692835808	-0.436424553394318	-3.60769748687744	0.0237316191196442	0.499684602022171	-0.0260886494070292
0.120924025774002	-0.437611520290375	-3.60368633270264	0.0239292755723	0.499220639467239	-0.0262212064117193
0.12755012512207	-0.441336274147034	-3.60061764717102	0.0240105222910643	0.498933732509613	-0.026386808604002
0.131321921944618	-0.447402626276016	-3.59538722038269	0.0240537170320749	0.498487412929535	-0.0266006477177143
0.14286196231842	-0.452017933130264	-3.58945846557617	0.0240344870835543	0.497952163219452	-0.0268636401742697
0.145533546805382	-0.458591163158417	-3.58885431289673	0.0241331718862057	0.497604191303253	-0.0270097423344851
0.151355981826782	-0.466536492109299	-3.58829259872437	0.0240466371178627	0.497073918581009	-0.0272717867046595
0.162321835756302	-0.465798079967499	-3.58606934547424	0.0241912305355072	0.496488869190216	-0.0275720972567797
0.168281719088554	-0.472331941127777	-3.58274292945862	0.0241044722497463	0.496031403541565	-0.0280086845159531
0.177303671836853	-0.476750403642654	-3.57796955108643	0.0240381062030792	0.495464533567429	-0.0283945817500353
0.184303686022758	-0.48105525970459	-3.56928157806396	0.0240199193358421	0.494841247797012	-0.0287077967077494
0.19381345808506	-0.489949315786362	-3.56625485420227	0.0239518992602825	0.494153171777725	-0.0289885737001896
0.200794011354446	-0.492166429758072	-3.56000757217407	0.0238859858363867	0.493615299463272	-0.029389277100563
0.209525674581528	-0.498111993074417	-3.55205321311951	0.0238668452948332	0.49296510219574	-0.0297771953046322
0.217768475413322	-0.506129562854767	-3.54095792770386	0.0237137693911791	0.492407560348511	-0.0301878675818443
0.224419951438904	-0.510027647018433	-3.54108381271362	0.0236763693392277	0.491798609495163	-0.0305467694997787
0.233343586325645	-0.513622224330902	-3.53202342987061	0.0235118251293898	0.491070747375488	-0.0309595856815577
0.240325838327408	-0.518911063671112	-3.52668333053589	0.0234120897948742	0.490437537431717	-0.031279806047678
0.249088615179062	-0.519960463047028	-3.51796364784241	0.023264991119504	0.489755779504776	-0.0315825827419758
0.255414664745331	-0.527219295501709	-3.50988078117371	0.0231576524674892	0.489085018634796	-0.0319701209664345
0.265978395938873	-0.529677927494049	-3.50720691680908	0.0229407530277967	0.488507360219955	-0.0322108082473278
0.272858589887619	-0.533869385719299	-3.4986035823822	0.0227934587746859	0.487740993499756	-0.0324846543371677
0.278579741716385	-0.535815954208374	-3.49574828147888	0.0226733032613993	0.487132847309113	-0.0327251181006432
0.285288363695145	-0.535682857036591	-3.49192047119141	0.0225000325590372	0.486596763134003	-0.032880112528801
0.292248070240021	-0.53572416305542	-3.49440979957581	0.022369422018528	0.485908210277557	-0.0330722890794277
0.293777406215668	-0.539110839366913	-3.48410391807556	0.0221375953406096	0.485303401947021	-0.0331460051238537
0.299728333950043	-0.538928031921387	-3.47835111618042	0.0219728145748377	0.484552621841431	-0.033271674066782
0.302909314632416	-0.538948655128479	-3.46964120864868	0.0217427164316177	0.484020084142685	-0.0333635732531548
0.307690292596817	-0.544766426086426	-3.46137475967407	0.0215454753488302	0.483300745487213	-0.0334871262311935
0.312634110450745	-0.542891561985016	-3.45252013206482	0.0213704090565443	0.482679784297943	-0.0337104387581348
0.317177653312683	-0.542690098285675	-3.44272565841675	0.021074503660202	0.482050538063049	-0.033806387335062
0.318826675415039	-0.540860772132874	-3.44243001937866	0.0208018347620964	0.481429129838943	-0.0337948128581047
0.31666511297226	-0.542186319828033	-3.43333053588867	0.0205122251063585	0.480687022209167	-0.0336663797497749
0.320766985416412	-0.54243016242981	-3.42597699165344	0.0202123988419771	0.480104804039001	-0.0335110314190388
0.320311158895493	-0.54118800163269	-3.41923093795776	0.0199137255549431	0.479512214660645	-0.0333558060228825
0.328101813793182	-0.534050166606903	-3.41034245491028	0.0195099618285894	0.478915631771088	-0.0330956317484379
0.325819611549377	-0.531198918819427	-3.40587162971497	0.0192116219550371	0.478399008512497	-0.0328877232968807
0.324000507593155	-0.527749180793762	-3.4050600528717	0.0188986044377089	0.477814137935638	-0.0326813347637653
0.324133276939392	-0.525313973426819	-3.40694785118103	0.0186410564929247	0.477211654186249	-0.0323637761175632
0.330772697925568	-0.523449301719666	-3.39703989028931	0.0183704048395157	0.476615428924561	-0.0321366228163242
0.333423793315887	-0.526342213153839	-3.38873147964478	0.0180325005203485	0.476017892360687	-0.0319808758795261
0.338163673877716	-0.521552979946136	-3.38174700737	0.0178070701658726	0.475490093231201	-0.0319999344646931
0.341132462024689	-0.527821958065033	-3.37588620185852	0.0175140146166086	0.474900037050247	-0.0319342948496342
0.343682169914246	-0.527943849563599	-3.37771129608154	0.0172891560941935	0.47442615032196	-0.0320804454386234
0.349444478750229	-0.531554400920868	-3.36750793457031	0.0170659627765417	0.473837941884995	-0.0321907363831997
0.351545453071594	-0.532767057418823	-3.35735678672791	0.0168516375124455	0.473424941301346	-0.0325350314378738
0.353676944971085	-0.532386422157288	-3.35724306106567	0.0166568718850613	0.472868621349335	-0.0328100696206093
0.357637524604797	-0.535327613353729	-3.35805988311768	0.016598504036665	0.472469449043274	-0.0329295247793198
0.359215527772903	-0.541428506374359	-3.35315442085266	0.0164143107831478	0.472027271986008	-0.0330694355070591
0.370253831148148	-0.543801307678223	-3.3483521938324	0.0162398647516966	0.471525937318802	-0.0332942567765713
0.373433917760849	-0.546213924884796	-3.34093618392944	0.0160867441445589	0.471037030220032	-0.033555943518877
0.376653432846069	-0.549263894557953	-3.33524489402771	0.0158837828785181	0.470581412315369	-0.033872939646244
0.382641077041626	-0.555350840091705	-3.33351612091064	0.0156853068619967	0.470077902078629	-0.0341120399534702
0.39137589931488	-0.556923389434814	-3.32866597175598	0.0155161842703819	0.469610989093781	-0.0343137569725513
0.399759232997894	-0.560185372829437	-3.32587456703186	0.0154358753934503	0.469190537929535	-0.0344236567616463
0.407997936010361	-0.569366812705994	-3.32059597969055	0.0153037719428539	0.468768537044525	-0.0347176864743233
0.415972352027893	-0.571894586086273	-3.3183491230011	0.0150777054950595	0.468269616365433	-0.0350004434585571
0.423789769411087	-0.579178512096405	-3.3092246055603	0.014922734349966	0.467824548482895	-0.0352916456758976
0.431162416934967	-0.586032330989838	-3.30396676063538	0.0148065583780408	0.467444062232971	-0.035573311150074
0.440245449542999	-0.592850267887115	-3.30466055870056	0.0146269351243973	0.466939479112625	-0.0358309037983418
0.446019291877747	-0.596874475479126	-3.30245900154114	0.0145902475342155	0.46667268872261	-0.0361027047038078
0.461880475282669	-0.604071497917175	-3.2991681098938	0.0143991531804204	0.466178059577942	-0.036363635212183
0.47297540307045	-0.613332986831665	-3.288001537323	0.0142889702692628	0.465797364711761	-0.0366992354393005
0.4865902364254	-0.620963573455811	-3.28823065757751	0.0142510961741209	0.465424448251724	-0.0369803197681904
0.49808543920517	-0.627874732017517	-3.28713965415955	0.0141698848456144	0.464970767498016	-0.0372652374207973
0.51037734746933	-0.634409070014954	-3.27398228645325	0.0141345309093595	0.464629709720612	-0.0376237742602825
0.517750918865204	-0.648484885692596	-3.27794647216797	0.0141253368929029	0.464228123426437	-0.037948451936245
0.533714115619659	-0.653071284294128	-3.27533459663391	0.014144848100841	0.464068621397018	-0.0381049029529095
0.548391938209534	-0.658355176448822	-3.2745885848999	0.013939406722784	0.463706731796265	-0.0383642725646496
0.56135630607605	-0.673839509487152	-3.27052712440491	0.0140833528712392	0.463481485843658	-0.0386521406471729
0.574854850769043	-0.675788521766663	-3.26348614692688	0.0140180913731456	0.463196009397507	-0.0388913378119469
0.586838841438293	-0.690450549125671	-3.26082515716553	0.0139170866459608	0.46302255988121	-0.0391043312847614
0.602718353271484	-0.696914374828339	-3.27022743225098	0.0139981238171458	0.462828606367111	-0.0390955395996571
0.616323292255402	-0.701379537582397	-3.26092839241028	0.0139777567237616	0.462654858827591	-0.0390890054404736
0.628453731536865	-0.711849987506866	-3.26326560974121	0.014027152210474	0.462272346019745	-0.0391688011586666
0.6391481757164	-0.724610090255737	-3.26414227485657	0.0140784550458193	0.462133467197418	-0.0391946770250797
0.659704446792603	-0.728912949562073	-3.25676465034485	0.0140958186239004	0.461867809295654	-0.0392331890761852
0.672174572944641	-0.735817193984985	-3.24509644508362	0.0142233967781067	0.461710333824158	-0.0393334440886974
0.681547224521637	-0.747278034687042	-3.25325012207031	0.0143221216276288	0.461608380079269	-0.0393269062042236
0.692574918270111	-0.75103622674942	-3.25944375991821	0.0143770202994347	0.461431801319122	-0.0393580347299576
0.703884899616241	-0.755116283893585	-3.25432467460632	0.0144215086475015	0.461268037557602	-0.0392476804554462
0.712117850780487	-0.766655743122101	-3.25163316726685	0.0145244523882866	0.461099177598953	-0.0391257256269455
0.725079119205475	-0.771414756774902	-3.25165486335754	0.014611579477787	0.460947573184967	-0.0388128757476807
0.734326779842377	-0.771215498447418	-3.24694323539734	0.014726241119206	0.460849553346634	-0.0386120602488518
0.741752982139587	-0.772201716899872	-3.2382915019989	0.0147975105792284	0.460659921169281	-0.0382240302860737
0.744025111198425	-0.773653030395508	-3.23759841918945	0.0149071281775832	0.460569083690643	-0.0379177667200565
0.749362051486969	-0.773445665836334	-3.25796294212341	0.0150168314576149	0.460459053516388	-0.0374556146562099
0.757867872714996	-0.771074235439301	-3.25152206420898	0.015023373067379	0.460404694080353	-0.0369552634656429
0.765006601810455	-0.770714581012726	-3.24983167648315	0.0150962248444557	0.460281163454056	-0.0364792980253696
0.770078480243683	-0.773066163063049	-3.24925923347473	0.0150900296866894	0.460180938243866	-0.0361597985029221
0.775574326515198	-0.777708649635315	-3.24959540367126	0.015234143473208	0.460079461336136	-0.0356355011463165
0.787414968013763	-0.778366565704346	-3.25136566162109	0.0153387049213052	0.460010379552841	-0.0351388305425644
0.793981790542603	-0.776584923267365	-3.23552465438843	0.0154412686824799	0.459863871335983	-0.034600768238306
0.798514068126678	-0.77958869934082	-3.23533463478088	0.0154383052140474	0.459732264280319	-0.0342520251870155
0.806260883808136	-0.77885913848877	-3.23985528945923	0.0155127486214042	0.459643751382828	-0.033776793628931
0.806966602802277	-0.775512516498566	-3.24530243873596	0.0157077722251415	0.459627211093903	-0.0333213955163956
0.816218912601471	-0.778555929660797	-3.24343514442444	0.0157242082059383	0.459466993808746	-0.0329319946467876
0.821979522705078	-0.779217839241028	-3.23538517951965	0.0158397872000933	0.459290683269501	-0.0326665006577969
0.827593207359314	-0.781442165374756	-3.23906278610229	0.0159765053540468	0.459264576435089	-0.0324010699987412
0.832194030284882	-0.781689286231995	-3.2469162940979	0.0160947032272816	0.459101498126984	-0.032197292894125
0.837846338748932	-0.778923571109772	-3.23498702049255	0.0161476023495197	0.459057003259659	-0.0320942066609859
0.837174654006958	-0.78476893901825	-3.23566222190857	0.0162822939455509	0.458848237991333	-0.0320871509611607
0.84258770942688	-0.784520924091339	-3.23981475830078	0.0163495391607285	0.458867877721787	-0.0318811349570751
0.848654985427856	-0.787164330482483	-3.23799157142639	0.0163612887263298	0.458780944347382	-0.0317408889532089
0.854764938354492	-0.788474023342133	-3.23271322250366	0.0164420194923878	0.45853778719902	-0.0316598750650883
0.859466195106506	-0.793067991733551	-3.23679780960083	0.0166017524898052	0.458495855331421	-0.0315706171095371
0.86784040927887	-0.792723059654236	-3.22324776649475	0.0166351497173309	0.458250522613525	-0.0315301604568958
0.867051482200623	-0.795974791049957	-3.22846698760986	0.0167038794606924	0.458116590976715	-0.0315856635570526
0.873674392700195	-0.800624489784241	-3.23095488548279	0.0167951080948114	0.458004325628281	-0.0316052548587322
0.880810678005219	-0.801529586315155	-3.2296187877655	0.0167819820344448	0.45780286192894	-0.0316468253731728
0.885520935058594	-0.807460725307465	-3.22492122650146	0.016750605776906	0.457593470811844	-0.0318471789360046
0.891415596008301	-0.807511389255524	-3.22533130645752	0.0168433822691441	0.457288384437561	-0.0320037119090557
0.892575204372406	-0.81457930803299	-3.22458696365356	0.0169329382479191	0.457127749919891	-0.0320920944213867
0.900779068470001	-0.816265821456909	-3.22882342338562	0.0169780943542719	0.456946045160294	-0.032273706048727
0.907836258411407	-0.817350029945374	-3.213698387146	0.016962856054306	0.456767052412033	-0.0324218273162842
0.911303877830505	-0.821391642093658	-3.21236515045166	0.016984025016427	0.456407308578491	-0.032503504306078
0.9163978099823	-0.824861288070679	-3.20770859718323	0.0170328915119171	0.456257343292236	-0.0326519757509232
0.91911780834198	-0.825602948665619	-3.2141227722168	0.0170720368623734	0.45610648393631	-0.0325786769390106
0.926758766174316	-0.821122825145721	-3.21497058868408	0.0169544536620378	0.455825120210648	-0.0326327756047249
0.930671334266663	-0.829135835170746	-3.20903205871582	0.017032178118825	0.455607891082764	-0.0326639413833618
0.938183903694153	-0.828299880027771	-3.21362638473511	0.0170652233064175	0.455339938402176	-0.032757293432951
0.940335512161255	-0.831772208213806	-3.19915008544922	0.0170760322362185	0.455082833766937	-0.032964576035738
0.94480574131012	-0.835437893867493	-3.20303750038147	0.0170945003628731	0.454836517572403	-0.033118661493063
0.950688540935516	-0.83615505695343	-3.20367121696472	0.0170978996902704	0.454646497964859	-0.0331991165876389
0.957476913928986	-0.838633000850677	-3.20522809028625	0.0170610994100571	0.454349994659424	-0.0333562791347504
0.9640012383461	-0.841276109218597	-3.19813895225525	0.017012732103467	0.454134583473206	-0.0336403101682663
0.962954163551331	-0.847707152366638	-3.19455528259277	0.0170579832047224	0.453831911087036	-0.0338829644024372
0.972062945365906	-0.846393406391144	-3.19801616668701	0.0170639809221029	0.453642070293427	-0.0341040566563606
0.977564513683319	-0.8519566655159	-3.18313670158386	0.0170281510800123	0.453364372253418	-0.0343546234071255
0.981008172035217	-0.858695030212402	-3.1855800151825	0.0169898625463247	0.453103750944138	-0.0346405580639839
0.984605014324188	-0.85972535610199	-3.18668460845947	0.0170835945755243	0.452972918748856	-0.0347321480512619
0.988831043243408	-0.86186820268631	-3.18576216697693	0.017020583152771	0.4527887403965	-0.0350183993577957
0.994172334671021	-0.863951921463013	-3.18570852279663	0.0170822683721781	0.452557057142258	-0.0353833511471748
0.997983455657959	-0.868664026260376	-3.1860339641571	0.0171350836753845	0.452465653419495	-0.0357888899743557
1.00387132167816	-0.871314227581024	-3.18115520477295	0.0171351060271263	0.452307760715485	-0.036110807210207
1.00382101535797	-0.875992000102997	-3.17952394485474	0.017108453437686	0.452057123184204	-0.0365620963275433
1.00860166549683	-0.879387259483337	-3.18141102790833	0.0171802956610918	0.45208403468132	-0.0368244796991348
1.00961136817932	-0.880982875823975	-3.18333864212036	0.0171976815909147	0.451924532651901	-0.0371414124965668
1.01484739780426	-0.880204916000366	-3.17863345146179	0.0171489845961332	0.451738327741623	-0.0375936515629292
1.01670181751251	-0.887850344181061	-3.17887687683105	0.0172325558960438	0.45165228843689	-0.0379763543605804
1.02431583404541	-0.886703610420227	-3.17764687538147	0.017258308827877	0.451465368270874	-0.0383855476975441
1.01812732219696	-0.892223477363586	-3.17510604858398	0.0172589030116796	0.451370149850845	-0.0388791449368
1.02453684806824	-0.894995093345642	-3.18412351608276	0.0172820240259171	0.451310217380524	-0.0391900017857552
1.02733051776886	-0.897117674350739	-3.17488408088684	0.0172818843275309	0.451204061508179	-0.0396548360586166
1.02864813804626	-0.902767181396484	-3.17859935760498	0.0173368658870459	0.451109379529953	-0.0400716476142406
1.02974367141724	-0.905592739582062	-3.17675590515137	0.0173737034201622	0.45116725564003	-0.040318425744772
1.03266131877899	-0.903059780597687	-3.1665825843811	0.0173268280923367	0.451007932424545	-0.040678083896637
1.02677297592163	-0.908330500125885	-3.17822027206421	0.0174520034343004	0.451088517904282	-0.0408075712621212
1.02978372573853	-0.903793752193451	-3.18340158462524	0.0175209082663059	0.451070666313171	-0.0408710427582264
1.03484714031219	-0.90330445766449	-3.1802396774292	0.017565805464983	0.451113194227219	-0.0409896858036518
1.03034806251526	-0.909069180488586	-3.17846941947937	0.017691170796752	0.451064556837082	-0.0411522202193737
1.03346824645996	-0.908306300640106	-3.17194485664368	0.0177314076572657	0.451155155897141	-0.0413487143814564
1.03422200679779	-0.902089655399323	-3.17890667915344	0.017808897420764	0.451160341501236	-0.0416351407766342
1.03097808361053	-0.912787854671478	-3.17708873748779	0.0179434474557638	0.451224625110626	-0.0416554994881153
1.03515768051147	-0.909093976020813	-3.18008947372437	0.0180459953844547	0.451216340065002	-0.041828952729702
1.03309285640717	-0.911831676959991	-3.18072724342346	0.0181994531303644	0.451150566339493	-0.0419456139206886
1.03587281703949	-0.912054002285004	-3.17307758331299	0.01834537088871	0.451182931661606	-0.0420340113341808
1.03541851043701	-0.90778124332428	-3.18735218048096	0.0185328163206577	0.451217859983444	-0.0421479716897011
1.03430986404419	-0.908925831317902	-3.18360471725464	0.018645903095603	0.451194375753403	-0.0421783365309238
1.03737545013428	-0.914139986038208	-3.18329167366028	0.0188070349395275	0.451305598020554	-0.0422132946550846
1.03757476806641	-0.910050392150879	-3.19167375564575	0.0188778061419725	0.451277315616608	-0.0423044189810753
1.03601515293121	-0.910660803318024	-3.18372178077698	0.0190882068127394	0.451293885707855	-0.0423290655016899
1.03972983360291	-0.906136572360992	-3.18379497528076	0.0191504806280136	0.451403021812439	-0.0422566086053848
1.0334529876709	-0.908090829849243	-3.19018030166626	0.0194022320210934	0.451460212469101	-0.042162012308836
1.03462338447571	-0.909446239471436	-3.19303584098816	0.019483357667923	0.451518326997757	-0.0420097224414349
1.03596889972687	-0.905921518802643	-3.19437623023987	0.0196390226483345	0.451639205217361	-0.0419011861085892
1.03198003768921	-0.902568221092224	-3.19354319572449	0.0197448451071978	0.451646506786346	-0.0418465360999107
1.03361916542053	-0.905258178710938	-3.19177317619324	0.0200148411095142	0.451817989349365	-0.0418284237384796
1.03811085224152	-0.902157723903656	-3.19566893577576	0.0201247204095125	0.451870173215866	-0.0417032949626446
1.03163230419159	-0.904204964637756	-3.2038631439209	0.0202841367572546	0.452004313468933	-0.0415938533842564
1.03194391727448	-0.905859053134918	-3.20084524154663	0.0204690452665091	0.452221721410751	-0.0415002815425396
1.03366315364838	-0.899760484695435	-3.20143294334412	0.0206866953521967	0.452418774366379	-0.0414037816226482
1.03013896942139	-0.899452686309814	-3.20845532417297	0.0208605639636517	0.452551186084747	-0.0413076728582382
1.02786231040955	-0.89997410774231	-3.20570731163025	0.0209845956414938	0.452828496694565	-0.041322760283947
1.03012490272522	-0.896445989608765	-3.20663046836853	0.021196311339736	0.453018456697464	-0.0413558296859264
1.02349662780762	-0.897502422332764	-3.21242737770081	0.0213612802326679	0.453178524971008	-0.0411991104483604
1.02541255950928	-0.894929587841034	-3.21374607086182	0.0216197986155748	0.453402906656265	-0.0411947965621948
1.02844405174255	-0.895772159099579	-3.22097492218018	0.021752443164587	0.453590273857117	-0.0412441305816174
1.02362191677094	-0.900143086910248	-3.21344304084778	0.0219952892512083	0.453604161739349	-0.0413289330899715
1.02796816825867	-0.89972186088562	-3.21685242652893	0.0221689864993095	0.453891605138779	-0.0415286235511303
1.02105629444122	-0.900805592536926	-3.21661853790283	0.0221774596720934	0.453957408666611	-0.0416075140237808
1.02607333660126	-0.902686238288879	-3.22395324707031	0.0224572047591209	0.454243242740631	-0.0418188646435738
1.02882134914398	-0.900374710559845	-3.22530746459961	0.0225558821111918	0.454298138618469	-0.0419237203896046
1.03218305110931	-0.905396223068237	-3.2212188243866	0.0226232167333364	0.454461097717285	-0.0419170595705509
1.03311705589294	-0.909681677818298	-3.22599816322327	0.0227314401417971	0.454695254564285	-0.0419828295707703
1.03920459747314	-0.907975792884827	-3.22641038894653	0.0227452293038368	0.45473450422287	-0.0422166958451271
1.04176604747772	-0.91827666759491	-3.22904181480408	0.0227870270609856	0.455021768808365	-0.0425687283277512
1.04847145080566	-0.921029329299927	-3.23170614242554	0.0229161456227303	0.455046057701111	-0.042868971824646
1.05121088027954	-0.921544849872589	-3.22457337379456	0.0229899305850267	0.455256044864655	-0.0432782210409641
1.04686260223389	-0.930165410041809	-3.227872133255	0.0231118891388178	0.455313920974731	-0.0437841713428497
1.05436658859253	-0.928447544574738	-3.23926138877869	0.0231838878244162	0.455635607242584	-0.0440554320812225
1.05327498912811	-0.934950113296509	-3.2377233505249	0.0232270732522011	0.455684542655945	-0.044616524130106
1.05887138843536	-0.940893650054932	-3.23731756210327	0.0234250519424677	0.455924451351166	-0.0450662449002266
1.05963933467865	-0.943351864814758	-3.22988200187683	0.0235385783016682	0.455958396196365	-0.0455763712525368
1.06068921089172	-0.948485195636749	-3.23577976226807	0.023680055513978	0.456106603145599	-0.0459980592131615
1.06227731704712	-0.952290713787079	-3.2464451789856	0.0238617844879627	0.456301480531693	-0.0464207492768765
1.0702623128891	-0.954197466373444	-3.23806691169739	0.0238654594868422	0.45636785030365	-0.0468536429107189
1.07038748264313	-0.959526062011719	-3.24406933784485	0.0239584557712078	0.456301718950272	-0.0473740287125111
1.07390165328979	-0.963546872138977	-3.24550080299377	0.0241496898233891	0.456455081701279	-0.0479127913713455
1.07868027687073	-0.969741523265839	-3.2443106174469	0.0242289882153273	0.456562519073486	-0.0483248792588711
1.07310307025909	-0.971642374992371	-3.23497414588928	0.0242122635245323	0.456609457731247	-0.048666212707758
1.07772779464722	-0.970829486846924	-3.25287294387817	0.024419229477644	0.456772029399872	-0.04893684014678
1.08196580410004	-0.968921303749084	-3.24285531044006	0.0244866218417883	0.456790119409561	-0.0491906590759754
1.07422268390656	-0.975408613681793	-3.25196242332459	0.0246051736176014	0.456769406795502	-0.0495531298220158
1.07505285739899	-0.973426640033722	-3.24588656425476	0.0245762709528208	0.456875532865524	-0.0498243905603886
1.07558214664459	-0.969066202640533	-3.24525856971741	0.0246493481099606	0.456958889961243	-0.0500715710222721
1.07252728939056	-0.973110735416412	-3.25283670425415	0.0247500371187925	0.456979155540466	-0.0501643046736717
1.07412374019623	-0.969806611537933	-3.25062108039856	0.0247655771672726	0.457018375396729	-0.050377294421196
1.066899061203	-0.96947979927063	-3.24826765060425	0.0248456951230764	0.457007318735123	-0.0505683124065399
1.06172668933868	-0.971147894859314	-3.25193619728088	0.0248595159500837	0.457036703824997	-0.0506670586764812
1.06217730045319	-0.962399125099182	-3.24145174026489	0.0249325055629015	0.457118213176727	-0.0508422553539276
1.0528804063797	-0.960825204849243	-3.25511527061462	0.0250646322965622	0.457004815340042	-0.0509621128439903
1.05445575714111	-0.959331393241882	-3.24671912193298	0.0249482598155737	0.4570651948452	-0.051141407340765
1.04891860485077	-0.954424917697906	-3.25139713287354	0.025088544934988	0.456905484199524	-0.0511629395186901
1.04414856433868	-0.9546217918396	-3.2461564540863	0.0249943416565657	0.456960439682007	-0.0512066148221493
1.0399866104126	-0.945409536361694	-3.2429506778717	0.0250370893627405	0.456942737102509	-0.0512630417943001
1.03202271461487	-0.943039238452911	-3.24741721153259	0.0249653533101082	0.456879734992981	-0.0513374730944633
1.02473676204681	-0.940249800682068	-3.2458713054657	0.0249213129281998	0.456912279129028	-0.0515450723469257
1.01401615142822	-0.934925377368927	-3.24194145202637	0.0249023120850325	0.456779420375824	-0.051861722022295
1.01118588447571	-0.930715441703796	-3.23995923995972	0.0250740703195333	0.456749439239502	-0.0521788261830807
1.00056600570679	-0.922892689704895	-3.24439001083374	0.0250030122697353	0.456592828035355	-0.0523319095373154
0.99269026517868	-0.926790595054626	-3.24448418617249	0.0249881949275732	0.456441402435303	-0.0525387898087502
0.989389598369598	-0.918594777584076	-3.2401065826416	0.0249233078211546	0.456413418054581	-0.0527628138661385
0.985367953777313	-0.915801346302032	-3.23561024665833	0.0248992126435041	0.456304311752319	-0.0531057827174664
0.974739730358124	-0.918906569480896	-3.234219789505	0.0248655565083027	0.456123262643814	-0.0533488392829895
0.975751101970673	-0.90748542547226	-3.23878383636475	0.0247588884085417	0.456131368875504	-0.053478118032217
0.963689923286438	-0.910944759845734	-3.23587965965271	0.0246995165944099	0.456065714359283	-0.0535945855081081
0.966918587684631	-0.90381133556366	-3.23555278778076	0.0246850904077291	0.455967903137207	-0.0537058599293232
0.954094052314758	-0.903765141963959	-3.23392152786255	0.0246433168649673	0.455819010734558	-0.0537472777068615
0.955743312835693	-0.893510639667511	-3.23493146896362	0.0244824569672346	0.455849230289459	-0.0536516904830933
0.950315594673157	-0.892915844917297	-3.23252201080322	0.0243877843022347	0.455765217542648	-0.053710613399744
0.948627948760986	-0.895969152450562	-3.23074054718018	0.0243534464389086	0.455757647752762	-0.0537384897470474
0.948127865791321	-0.887902140617371	-3.23073863983154	0.0242298468947411	0.455659419298172	-0.053872387856245
0.94177657365799	-0.891886055469513	-3.23373126983643	0.0241917185485363	0.455669730901718	-0.0540228523313999
0.944888174533844	-0.885182499885559	-3.23650026321411	0.0241898205131292	0.455704152584076	-0.0540601573884487
0.940836906433105	-0.888621866703033	-3.23052906990051	0.0242211036384106	0.4555584192276	-0.0542967841029167
0.945527672767639	-0.885732293128967	-3.22299027442932	0.0241238679736853	0.455584406852722	-0.0544051229953766
0.939389050006866	-0.885387778282166	-3.22594428062439	0.0242042765021324	0.4555404484272	-0.0545441322028637
0.940628707408905	-0.887904524803162	-3.23436665534973	0.0241854730993509	0.455651998519897	-0.0546590574085712
0.935957908630371	-0.886079788208008	-3.22937631607056	0.0241758823394775	0.455567091703415	-0.0547935962677002
0.937455654144287	-0.88725471496582	-3.23172473907471	0.0242806021124125	0.455614894628525	-0.0548958256840706
0.940888285636902	-0.883056640625	-3.23227024078369	0.0242950618267059	0.455716997385025	-0.0548980757594109
0.935313701629639	-0.885799825191498	-3.23363971710205	0.024402592331171	0.455662161111832	-0.0548125505447388
0.941596269607544	-0.88383287191391	-3.23530673980713	0.0243982691317797	0.455760687589645	-0.0546979084610939
0.939117789268494	-0.880338966846466	-3.23513507843018	0.0244611166417599	0.455791294574738	-0.054672610014677
0.939546883106232	-0.882365942001343	-3.233726978302	0.0245177205651999	0.455789119005203	-0.0545559376478195
0.945049047470093	-0.878065586090088	-3.23129320144653	0.0245990697294474	0.4559026658535	-0.0545044094324112
0.944035470485687	-0.878223538398743	-3.24055290222168	0.0246457420289516	0.455880582332611	-0.0543572790920734
0.943113386631012	-0.87807834148407	-3.2379584312439	0.0246438924223185	0.456022560596466	-0.0541946105659008
0.944805383682251	-0.873237907886505	-3.23799109458923	0.0248174238950014	0.455980449914932	-0.0540104061365128
0.940104603767395	-0.87415999174118	-3.22572708129883	0.0249340385198593	0.456078946590424	-0.0537843927741051
0.943298578262329	-0.867535591125488	-3.24398064613342	0.0249583199620247	0.45611435174942	-0.0535257570445538
0.938173770904541	-0.863460123538971	-3.23851442337036	0.0249215066432953	0.456118613481522	-0.0531198903918266
0.935863375663757	-0.862933278083801	-3.23954749107361	0.0250488724559546	0.456164419651031	-0.0528545528650284
0.938121736049652	-0.852757632732391	-3.23721408843994	0.025139395147562	0.456168532371521	-0.0524689815938473
0.92893248796463	-0.854968130588531	-3.2326602935791	0.0252714641392231	0.456120669841766	-0.0521159954369068
0.925405025482178	-0.840887904167175	-3.24321055412292	0.0252051558345556	0.456275850534439	-0.0517376028001308
0.91733705997467	-0.843958854675293	-3.24234318733215	0.025346701964736	0.456274777650833	-0.0514203682541847
0.914892971515656	-0.833469986915588	-3.23575592041016	0.0254225041717291	0.456245601177216	-0.0511103793978691
0.908807158470154	-0.828478574752808	-3.23560404777527	0.0254146233201027	0.45627373456955	-0.0508248507976532
0.901594936847687	-0.824155509471893	-3.23920321464539	0.0254011992365122	0.456414729356766	-0.0503324642777443
0.901675283908844	-0.817165732383728	-3.24279403686523	0.0254219844937325	0.456337630748749	-0.0498300455510616
0.894082009792328	-0.814301550388336	-3.24138975143433	0.0254698880016804	0.456382602453232	-0.0495792031288147
0.892917633056641	-0.809614181518555	-3.23589515686035	0.025525564327836	0.456420332193375	-0.049207765609026
0.885901808738709	-0.809039533138275	-3.23979949951172	0.0255229808390141	0.456363379955292	-0.0488005429506302
0.889777958393097	-0.800732553005219	-3.24351739883423	0.0255435202270746	0.45642951130867	-0.0485297664999962
0.884220063686371	-0.7984219789505	-3.24218153953552	0.0255879946053028	0.456378817558289	-0.0483083054423332
0.882448732852936	-0.800414085388184	-3.23761868476868	0.0255968011915684	0.456446975469589	-0.0481350533664227
0.885257005691528	-0.792632043361664	-3.23608636856079	0.0255717486143112	0.456462472677231	-0.0479856617748737
0.881950914859772	-0.797160744667053	-3.24502968788147	0.0255978815257549	0.456517547369003	-0.0478694438934326
0.885144114494324	-0.792334973812103	-3.23625564575195	0.0256202127784491	0.45653024315834	-0.0477513335645199
0.878724992275238	-0.794043838977814	-3.24741411209106	0.0256173741072416	0.456538617610931	-0.0477054305374622
0.884318768978119	-0.793567061424255	-3.24112272262573	0.0256866626441479	0.456635028123856	-0.0477050803601742
0.887094438076019	-0.791547238826752	-3.23645997047424	0.0257174614816904	0.456693738698959	-0.0476682186126709
0.885356724262238	-0.792059004306793	-3.24731278419495	0.0257491022348404	0.456740379333496	-0.0476341806352139
0.88768744468689	-0.796806216239929	-3.24493861198425	0.0258319955319166	0.45688059926033	-0.0474522896111012
0.891535878181458	-0.791787087917328	-3.24104475975037	0.0257296059280634	0.456925272941589	-0.0473808981478214
0.894093751907349	-0.794586002826691	-3.24283814430237	0.0257715824991465	0.456968754529953	-0.0472643487155437
0.899619936943054	-0.797395944595337	-3.24573969841003	0.0257317610085011	0.457097262144089	-0.0472131967544556
0.906033396720886	-0.794450163841248	-3.24244809150696	0.0257235914468765	0.457214832305908	-0.0470596291124821
0.904122531414032	-0.792883276939392	-3.24867272377014	0.0257795136421919	0.457295626401901	-0.0468772202730179
0.904698073863983	-0.800529837608337	-3.24702978134155	0.0258485600352287	0.457325041294098	-0.0466490872204304
0.907001912593842	-0.794751882553101	-3.24730014801025	0.025820717215538	0.457405775785446	-0.0466165281832218
0.908765435218811	-0.801735460758209	-3.25180387496948	0.0260101091116667	0.457490026950836	-0.0465874299407005
0.916233599185944	-0.797818899154663	-3.25101590156555	0.0259113851934671	0.457592815160751	-0.0465861894190311
0.911043465137482	-0.805008769035339	-3.24743342399597	0.0260094609111547	0.457522541284561	-0.0465416274964809
0.916765570640564	-0.803049325942993	-3.24973797798157	0.026004346087575	0.457607567310333	-0.0465955175459385
0.919362366199493	-0.803263127803802	-3.25126481056213	0.0260871835052967	0.457678318023682	-0.0465480871498585
0.917758882045746	-0.811628818511963	-3.24817705154419	0.0261552389711142	0.457641333341599	-0.0465574115514755
0.923228204250336	-0.812869966030121	-3.24961590766907	0.0263126697391272	0.457778185606003	-0.0465509109199047
0.927412390708923	-0.806245625019073	-3.25364708900452	0.0263144765049219	0.457787334918976	-0.0463833883404732
0.923570871353149	-0.811931908130646	-3.2600634098053	0.026386758312583	0.457907229661942	-0.0461318865418434
0.931994080543518	-0.809991061687469	-3.25373363494873	0.0264270287007093	0.457947701215744	-0.0460604727268219
0.93371456861496	-0.809679388999939	-3.25616025924683	0.0265264585614204	0.458001315593719	-0.0458656176924706
0.935417294502258	-0.809667825698853	-3.25465178489685	0.0265896823257208	0.458065658807755	-0.0458040423691273
0.933023154735565	-0.812172532081604	-3.2482795715332	0.0267458911985159	0.458065718412399	-0.0456247925758362
0.938627898693085	-0.806512534618378	-3.25550842285156	0.0267631690949202	0.458092719316483	-0.0454386025667191
0.933003067970276	-0.807980597019196	-3.25421476364136	0.0268776696175337	0.458112478256226	-0.0452671758830547
0.938235282897949	-0.806691229343414	-3.25962495803833	0.0270229373127222	0.45817843079567	-0.0451497323811054
0.939265370368958	-0.808595299720764	-3.25544691085815	0.0270870085805655	0.458054602146149	-0.0450131557881832
0.937780201435089	-0.807573139667511	-3.25077152252197	0.0272557772696018	0.458009719848633	-0.0449170283973217
0.93612802028656	-0.807057976722717	-3.25074195861816	0.0273152533918619	0.458066582679749	-0.0447022803127766
0.938311398029327	-0.803339123725891	-3.25677800178528	0.0273879244923592	0.457969158887863	-0.0445974729955196
0.935564935207367	-0.807129323482513	-3.25204277038574	0.0274649132043123	0.457865417003632	-0.0444196797907352
0.94014298915863	-0.807508289813995	-3.25978255271912	0.027663815766573	0.457784831523895	-0.0442561432719231
0.940691351890564	-0.805636882781982	-3.25101971626282	0.0276844054460526	0.4576236307621	-0.0441934317350388
0.941657900810242	-0.806994199752808	-3.25106406211853	0.0277542471885681	0.457586169242859	-0.0440147183835506
0.945553541183472	-0.805165529251099	-3.25360107421875	0.027807105332613	0.457460790872574	-0.043865978717804
0.942534685134888	-0.810030519962311	-3.25736665725708	0.028021577745676	0.457349240779877	-0.0437370501458645
0.950193643569946	-0.805206596851349	-3.24991822242737	0.0280213952064514	0.45725890994072	-0.0436036139726639
0.944629907608032	-0.808513581752777	-3.25209331512451	0.0280667375773191	0.457111150026321	-0.0433455444872379
0.950712144374847	-0.807010531425476	-3.25175786018372	0.0281905326992273	0.457022279500961	-0.043063685297966
0.951682865619659	-0.80601966381073	-3.24593615531921	0.0282315798103809	0.456782728433609	-0.0429373532533646
0.952686429023743	-0.809108436107636	-3.24934196472168	0.0283632464706898	0.456669956445694	-0.0426796041429043
0.953163266181946	-0.807011842727661	-3.24001789093018	0.0284705627709627	0.456627815961838	-0.0424657762050629
0.953160583972931	-0.801485538482666	-3.23912620544434	0.0285460744053125	0.456438004970551	-0.0422807261347771
0.95076847076416	-0.8019038438797	-3.24028491973877	0.0286552347242832	0.456264942884445	-0.0419424027204514
0.95292454957962	-0.80356103181839	-3.24815821647644	0.0287393815815449	0.456168293952942	-0.0416654795408249
0.951756775379181	-0.794890820980072	-3.24519157409668	0.0288095939904451	0.455925405025482	-0.0413254126906395
0.95172655582428	-0.796607851982117	-3.24265265464783	0.0289377011358738	0.455699950456619	-0.0410807505249977
0.948764204978943	-0.800861060619354	-3.2344081401825	0.0290309730917215	0.455594539642334	-0.0408336371183395
0.951280117034912	-0.791512072086334	-3.23744964599609	0.0290756225585938	0.455261319875717	-0.040630429983139
0.947722733020782	-0.799772143363953	-3.24448037147522	0.0291816536337137	0.455134093761444	-0.0403296649456024
0.947766304016113	-0.79090428352356	-3.23084735870361	0.0292759966105223	0.454828381538391	-0.0401448868215084
0.94461315870285	-0.794592082500458	-3.24097585678101	0.0294132269918919	0.454543054103851	-0.0399820879101753
0.948114573955536	-0.791164636611938	-3.2318639755249	0.0295847747474909	0.45439225435257	-0.0398251079022884
0.949835419654846	-0.790981709957123	-3.23204493522644	0.0296136140823364	0.454080253839493	-0.0395422168076038
0.944169819355011	-0.792802572250366	-3.23875093460083	0.0297691226005554	0.453832685947418	-0.039204154163599
0.950837671756744	-0.789960861206055	-3.22979688644409	0.0298274867236614	0.453666031360626	-0.0388825535774231
0.943986058235168	-0.790401160717011	-3.23029327392578	0.029899425804615	0.453388243913651	-0.0385875180363655
0.944985747337341	-0.789391160011292	-3.22749733924866	0.0300543364137411	0.453217178583145	-0.0382488146424294
0.949957072734833	-0.78386402130127	-3.22390556335449	0.0301337521523237	0.453136891126633	-0.0379145294427872
0.94061404466629	-0.786073982715607	-3.22900080680847	0.0302475932985544	0.45286238193512	-0.0373872183263302
0.946010291576386	-0.782355129718781	-3.22570490837097	0.0303390026092529	0.452772110700607	-0.0369595140218735
0.943610072135925	-0.773820638656616	-3.22967457771301	0.0305674243718386	0.452581316232681	-0.0366061143577099
0.940087378025055	-0.77730667591095	-3.22362112998962	0.0306935422122478	0.452493190765381	-0.0362047366797924
0.941358208656311	-0.770853757858276	-3.22508692741394	0.0307811368256807	0.452288955450058	-0.0358135253190994
0.93306976556778	-0.769205808639526	-3.22630167007446	0.0309107601642609	0.452154517173767	-0.0353768207132816
0.937498152256012	-0.764171242713928	-3.22316384315491	0.0310233868658543	0.452176839113235	-0.0350712612271309
0.934883177280426	-0.764003038406372	-3.21775484085083	0.0311580039560795	0.451870113611221	-0.0347412042319775
0.930980980396271	-0.765014410018921	-3.22367382049561	0.031276099383831	0.451880991458893	-0.0343188494443893
0.934563159942627	-0.756600081920624	-3.22410440444946	0.0313354842364788	0.451824218034744	-0.0339441262185574
0.925372004508972	-0.76051914691925	-3.22224688529968	0.031513623893261	0.451648592948914	-0.0336667522788048
0.928672671318054	-0.754670321941376	-3.22187376022339	0.0316434390842915	0.451560169458389	-0.0334880501031876
0.927144110202789	-0.755958020687103	-3.21006751060486	0.0318126976490021	0.45141127705574	-0.033354714512825
0.924107074737549	-0.755184233188629	-3.21768355369568	0.0318972654640675	0.451325625181198	-0.0330685414373875
0.922820448875427	-0.75062769651413	-3.2250018119812	0.0320443473756313	0.451253056526184	-0.032770361751318
0.925693690776825	-0.750148952007294	-3.22130084037781	0.0320649109780788	0.451209962368011	-0.032661747187376
0.924159049987793	-0.74750030040741	-3.22273206710815	0.0321982987225056	0.451065510511398	-0.0324765779078007
0.926419734954834	-0.751333653926849	-3.21964740753174	0.0323297940194607	0.451044052839279	-0.0323404185473919
0.929239273071289	-0.746921539306641	-3.22283554077148	0.0324680879712105	0.450898081064224	-0.0321139469742775
0.929406642913818	-0.746632993221283	-3.21201634407043	0.0325227715075016	0.450823038816452	-0.0319628193974495
0.924417436122894	-0.748785734176636	-3.21276330947876	0.0325840711593628	0.450786352157593	-0.0319155417382717
0.925045430660248	-0.74607515335083	-3.2158842086792	0.0327861458063126	0.450808078050613	-0.0316646546125412
0.930521905422211	-0.74608987569809	-3.21948647499084	0.0327841974794865	0.450806200504303	-0.0315772108733654
0.926607191562653	-0.748842656612396	-3.22381258010864	0.0329610072076321	0.450705945491791	-0.0315609686076641
0.933581173419952	-0.747785568237305	-3.22037243843079	0.033014677464962	0.450756162405014	-0.0315961614251137
0.92983615398407	-0.752076804637909	-3.20832586288452	0.0330603308975697	0.45068496465683	-0.0316053293645382
0.93006819486618	-0.755724132061005	-3.22446346282959	0.0331038981676102	0.450838714838028	-0.0315478444099426
0.935823023319244	-0.756934344768524	-3.22004079818726	0.0331762842833996	0.450803160667419	-0.0316727161407471
0.932537615299225	-0.761345326900482	-3.22469925880432	0.0333296470344067	0.450826048851013	-0.0318025834858418
0.937811613082886	-0.761198282241821	-3.21730470657349	0.0334330089390278	0.450921207666397	-0.0319292396306992
0.932755589485168	-0.760607063770294	-3.22417616844177	0.0335045903921127	0.451048821210861	-0.0319662801921368
0.937118530273438	-0.765047192573547	-3.22921681404114	0.0335296131670475	0.4511858522892	-0.0319092273712158
0.93809187412262	-0.765289127826691	-3.22397327423096	0.0335364080965519	0.451322168111801	-0.0318285301327705
0.937917172908783	-0.764525234699249	-3.22646284103394	0.0336188785731792	0.451552450656891	-0.0317347794771194
0.937647819519043	-0.765831887722015	-3.2280592918396	0.0337242372334003	0.451721906661987	-0.031617783010006
0.943367540836334	-0.7662433385849	-3.22538375854492	0.0337481126189232	0.452045291662216	-0.0315033979713917
0.941964268684387	-0.758857190608978	-3.22587704658508	0.0337061583995819	0.452119290828705	-0.0315074250102043
0.945622205734253	-0.769167006015778	-3.23777461051941	0.0338018387556076	0.452520698308945	-0.031366977840662
0.941055595874786	-0.766309320926666	-3.2357702255249	0.0338732451200485	0.45260289311409	-0.0314480401575565
0.945042371749878	-0.770861208438873	-3.23761463165283	0.0340053476393223	0.452910721302032	-0.0315286703407764
0.953680634498596	-0.771523296833038	-3.23724865913391	0.0340744741261005	0.453139156103134	-0.0316494144499302
0.950596332550049	-0.778485953807831	-3.24717164039612	0.0341527871787548	0.453166127204895	-0.0317949503660202
0.956401944160461	-0.781973540782928	-3.24414730072021	0.0343008525669575	0.453470677137375	-0.0320399701595306
0.95838075876236	-0.786750316619873	-3.24188327789307	0.0342982634902	0.453594595193863	-0.0323498621582985
0.960905849933624	-0.794854164123535	-3.25033402442932	0.034426536411047	0.453787475824356	-0.0326300710439682
0.970746517181396	-0.797283470630646	-3.24399662017822	0.0344713367521763	0.454061210155487	-0.0329706780612469
0.973748385906219	-0.802105665206909	-3.24735617637634	0.0345422476530075	0.45422238111496	-0.0331003442406654
0.973835527896881	-0.807731747627258	-3.25582361221313	0.0346193201839924	0.454373955726624	-0.0332450829446316
0.981538474559784	-0.812198281288147	-3.25108504295349	0.0346674807369709	0.454663217067719	-0.0333792008459568
0.988101840019226	-0.818354785442352	-3.25609970092773	0.0346220768988132	0.454891920089722	-0.0335313752293587
0.991642594337463	-0.821752965450287	-3.25420069694519	0.0347309969365597	0.455024302005768	-0.033677414059639
0.993536412715912	-0.82828289270401	-3.25357437133789	0.034824974834919	0.455305755138397	-0.0339080952107906
1.00473809242249	-0.828660011291504	-3.25665807723999	0.0348151288926601	0.455514132976532	-0.0340671427547932
0.998920321464539	-0.837564826011658	-3.26448726654053	0.0349320769309998	0.455582141876221	-0.034285556524992
1.00997149944305	-0.84128350019455	-3.26108336448669	0.0349664427340031	0.455861955881119	-0.0345933511853218
1.01240062713623	-0.846942603588104	-3.26207232475281	0.0350504480302334	0.455991834402084	-0.0348837859928608
1.01889252662659	-0.854826271533966	-3.25735259056091	0.0351228602230549	0.456144541501999	-0.0352241508662701
1.02592635154724	-0.854112267494202	-3.2684965133667	0.0351702608168125	0.456221014261246	-0.0354731678962708
1.02494955062866	-0.861102938652039	-3.26897096633911	0.0352004542946815	0.456381142139435	-0.0356231480836868
1.03339791297913	-0.869696140289307	-3.26714825630188	0.0353077352046967	0.456629574298859	-0.0358640179038048
1.04038214683533	-0.86976283788681	-3.27202701568604	0.035375215113163	0.456741183996201	-0.0360641703009605
1.04262948036194	-0.874794900417328	-3.26717734336853	0.0354570411145687	0.456852078437805	-0.036297682672739
1.04739987850189	-0.883136034011841	-3.26666235923767	0.0356055200099945	0.45703262090683	-0.0363896675407887
1.052490234375	-0.882602572441101	-3.27243399620056	0.0355587005615234	0.457129418849945	-0.0365391857922077
1.05575239658356	-0.892349660396576	-3.27878093719482	0.0356533564627171	0.457393437623978	-0.0367246605455875
1.06576704978943	-0.893927335739136	-3.27765941619873	0.0357938259840012	0.457509160041809	-0.0368568077683449
1.06596684455872	-0.902742922306061	-3.27055358886719	0.0358995646238327	0.457534193992615	-0.0370433516800404
1.07470011711121	-0.902664244174957	-3.27635502815247	0.0359579473733902	0.457875460386276	-0.0369776040315628
1.08108043670654	-0.907041609287262	-3.27566695213318	0.0359764844179153	0.457827508449554	-0.0370841510593891
1.08717107772827	-0.915891289710999	-3.27592420578003	0.0360325872898102	0.458084791898727	-0.0371731370687485
1.08991265296936	-0.913862347602844	-3.27753114700317	0.0361486598849297	0.458179891109467	-0.0371375642716885
1.0954293012619	-0.922242641448975	-3.27613592147827	0.036130104213953	0.458283931016922	-0.0371321253478527
1.10003674030304	-0.923698544502258	-3.28395652770996	0.0362542979419231	0.458438247442245	-0.0369630828499794
1.10857617855072	-0.924591839313507	-3.28308653831482	0.036324068903923	0.458625942468643	-0.0368501804769039
1.11743640899658	-0.930396318435669	-3.28117871284485	0.0362943112850189	0.458616942167282	-0.0368665494024754
1.11923122406006	-0.936664819717407	-3.2857973575592	0.0363768264651299	0.458832561969757	-0.0368400514125824
1.12725162506104	-0.935687065124512	-3.27885937690735	0.0363463014364243	0.458864033222198	-0.0370296947658062
1.12917065620422	-0.94439435005188	-3.28376293182373	0.0363937988877296	0.459023922681808	-0.0371103622019291
1.13648128509521	-0.945984661579132	-3.29234266281128	0.0365569889545441	0.459217309951782	-0.0371560491621494
1.14164984226227	-0.94859117269516	-3.28716421127319	0.0365446209907532	0.459327936172485	-0.0372925065457821
1.14327454566956	-0.95399796962738	-3.28843903541565	0.0365836471319199	0.459274023771286	-0.037481714040041
1.14847385883331	-0.957118093967438	-3.29227066040039	0.0366598218679428	0.45944556593895	-0.0375946164131165
1.15052115917206	-0.961462795734406	-3.29285597801209	0.0367223620414734	0.459494084119797	-0.0377239994704723
1.1543402671814	-0.959300458431244	-3.28694128990173	0.0367551147937775	0.459566175937653	-0.0378717258572578
1.15494728088379	-0.966204226016998	-3.29604172706604	0.0368140749633312	0.459689974784851	-0.0378587022423744
1.16172647476196	-0.964488327503204	-3.29853868484497	0.0369150266051292	0.459713995456696	-0.037807609885931
1.16601276397705	-0.96487820148468	-3.2892918586731	0.0369568355381489	0.459753930568695	-0.0377080030739307
1.1669145822525	-0.968461275100708	-3.29346752166748	0.0370048731565475	0.459713965654373	-0.0376268364489079
1.17590081691742	-0.973584711551666	-3.29078364372253	0.0368355475366116	0.459844827651978	-0.0374705456197262
1.18122136592865	-0.96497255563736	-3.28449010848999	0.036767203360796	0.45986407995224	-0.0374382510781288
1.18402016162872	-0.971492230892181	-3.29468154907227	0.0366892255842686	0.459924340248108	-0.0371604226529598
1.19152414798737	-0.97576779127121	-3.29389429092407	0.0365526974201202	0.460089653730392	-0.0369673259556293
1.19896900653839	-0.973146915435791	-3.28812670707703	0.0364529080688953	0.459989041090012	-0.0367391929030418
1.20163345336914	-0.973715424537659	-3.2880699634552	0.0363452397286892	0.460076600313187	-0.0365882813930511
1.20627737045288	-0.977398693561554	-3.28633809089661	0.0362753942608833	0.460040003061295	-0.0364442020654678
1.20702373981476	-0.977945327758789	-3.29076766967773	0.0361745916306973	0.460159093141556	-0.0363097935914993
1.21739053726196	-0.974142372608185	-3.28892421722412	0.0359710790216923	0.460115134716034	-0.036340344697237
1.21819794178009	-0.97901713848114	-3.29339456558228	0.0359227322041988	0.460205286741257	-0.0362569317221642
1.22955584526062	-0.977638900279999	-3.2912175655365	0.0357175394892693	0.460236519575119	-0.0362299419939518
1.23189997673035	-0.983396947383881	-3.28659868240356	0.035566046833992	0.4601891040802	-0.036278922110796
1.23443162441254	-0.98531973361969	-3.29394292831421	0.0355755276978016	0.460192769765854	-0.0363276340067387
1.24031794071198	-0.987439393997192	-3.28874731063843	0.0354597978293896	0.460139870643616	-0.0364867113530636
1.25045931339264	-0.991380155086517	-3.28784012794495	0.0353105552494526	0.460127621889114	-0.0366609059274197
1.2529798746109	-0.991295993328094	-3.28367161750793	0.0352172441780567	0.460016816854477	-0.0369381196796894
1.25630033016205	-1.00506258010864	-3.29074001312256	0.0351026020944119	0.460006386041641	-0.0371783636510372
1.26655542850494	-1.00503635406494	-3.28514885902405	0.0349987111985683	0.459842056035995	-0.0376009084284306
1.26601135730743	-1.01426863670349	-3.2884349822998	0.034925565123558	0.459716200828552	-0.0380008071660995
1.27351236343384	-1.01833546161652	-3.28068542480469	0.0347701385617256	0.459590375423431	-0.0383691191673279
1.27881908416748	-1.01904582977295	-3.2814781665802	0.0346582941710949	0.459554076194763	-0.0386829413473606
1.27632057666779	-1.02656888961792	-3.28741383552551	0.0346676632761955	0.459313571453094	-0.038900975137949
1.28509104251862	-1.02969741821289	-3.28299260139465	0.0344997756183147	0.459255069494247	-0.039011113345623
1.28518545627594	-1.02972590923309	-3.2774600982666	0.0344326570630074	0.459033250808716	-0.0392189472913742
1.2839822769165	-1.0372838973999	-3.28628659248352	0.0343955680727959	0.458841592073441	-0.0393783897161484
1.2923127412796	-1.03356206417084	-3.27117395401001	0.0342713184654713	0.458721071481705	-0.0395350232720375
1.29332506656647	-1.03375709056854	-3.2765064239502	0.034233421087265	0.458567708730698	-0.039687629789114
1.29025018215179	-1.0397914648056	-3.27613735198975	0.0342102870345116	0.458290159702301	-0.0396601520478725
1.29619419574738	-1.03686559200287	-3.27687621116638	0.0340449661016464	0.458066791296005	-0.039708636701107
1.29184877872467	-1.03731405735016	-3.27041149139404	0.0339913554489613	0.457810610532761	-0.0397249646484852
1.29570424556732	-1.0409939289093	-3.26897239685059	0.0340133160352707	0.457637637853622	-0.0397431068122387
1.29626607894897	-1.03599345684052	-3.26910018920898	0.0338751152157784	0.457387715578079	-0.0396549142897129
1.28794288635254	-1.0408216714859	-3.26561999320984	0.0338492132723331	0.457092434167862	-0.0395730622112751
1.29403257369995	-1.03505551815033	-3.25881505012512	0.0337732173502445	0.456882059574127	-0.0394809879362583
1.28978276252747	-1.03551197052002	-3.25943875312805	0.0337061397731304	0.456533014774323	-0.0393425226211548
1.29092359542847	-1.03535640239716	-3.25184226036072	0.0337097682058811	0.456208407878876	-0.0391939468681812
1.29068470001221	-1.031867146492	-3.25095677375793	0.0335611253976822	0.45596632361412	-0.0390196144580841
1.29445707798004	-1.02899265289307	-3.2499635219574	0.0334025882184505	0.455651491880417	-0.0387174747884274
1.29148745536804	-1.02837216854095	-3.25075554847717	0.0333643928170204	0.455237954854965	-0.038315623998642
1.29413568973541	-1.03028547763824	-3.24853658676147	0.0332369208335876	0.454983741044998	-0.0381304807960987
1.29730665683746	-1.026691198349	-3.23667669296265	0.0331063792109489	0.454702168703079	-0.0378496013581753
1.29845881462097	-1.02351725101471	-3.23908925056458	0.0330938175320625	0.454350262880325	-0.0376269593834877
1.29662120342255	-1.02738606929779	-3.22918653488159	0.0330010540783405	0.453952550888062	-0.0374884158372879
1.3025666475296	-1.02863895893097	-3.2301766872406	0.0329342298209667	0.453563868999481	-0.0373663753271103
1.30699717998505	-1.0258721113205	-3.22571754455566	0.0327730886638165	0.453340113162994	-0.0372088402509689
1.30482113361359	-1.03213500976563	-3.22801542282104	0.0327194146811962	0.452938079833984	-0.0370869413018227
1.31047165393829	-1.02821481227875	-3.22368311882019	0.0326632931828499	0.452734798192978	-0.0371055006980896
1.31522357463837	-1.02744257450104	-3.22169923782349	0.0326159298419952	0.452365309000015	-0.0371453054249287
1.31337416172028	-1.03686714172363	-3.20809173583984	0.0325728990137577	0.452103674411774	-0.0371861755847931
1.32163453102112	-1.0367192029953	-3.21102833747864	0.0325917974114418	0.451891481876373	-0.037343367934227
1.32476794719696	-1.03607082366943	-3.21078729629517	0.032404113560915	0.451566785573959	-0.037359531968832
1.32432174682617	-1.04317224025726	-3.20602941513062	0.0324093736708164	0.451376557350159	-0.0373928174376488
1.33114814758301	-1.04051613807678	-3.20670866966248	0.0323483496904373	0.451177418231964	-0.0374954789876938
1.33417928218842	-1.04798948764801	-3.20860409736633	0.0323011986911297	0.450851172208786	-0.0376976579427719
1.33392608165741	-1.05201947689056	-3.20193219184875	0.0322998650372028	0.450774103403091	-0.0378839932382107
1.34357726573944	-1.05184280872345	-3.20274710655212	0.0321068242192268	0.450569123029709	-0.0381875969469547
1.34275996685028	-1.05870687961578	-3.19724154472351	0.0320784747600555	0.450333714485168	-0.0384962558746338
1.34824848175049	-1.06563794612885	-3.20478296279907	0.0320818386971951	0.450258493423462	-0.0389011017978191
1.35539817810059	-1.06516063213348	-3.19195413589478	0.0320734940469265	0.450064152479172	-0.0393117554485798
1.35572445392609	-1.07298254966736	-3.19013857841492	0.0319411270320416	0.449829936027527	-0.0397342704236507
1.35372638702393	-1.07411015033722	-3.19617104530334	0.0319539830088615	0.449909001588821	-0.0401492342352867
1.35890805721283	-1.07583904266357	-3.20063805580139	0.031837671995163	0.44972351193428	-0.0404895879328251
1.35835945606232	-1.07751250267029	-3.18928647041321	0.0318293459713459	0.44956973195076	-0.0410016812384129
1.35985565185547	-1.08251118659973	-3.19355750083923	0.0317868366837502	0.449523717164993	-0.0414131209254265
1.36133682727814	-1.08202195167542	-3.17905306816101	0.0316591449081898	0.449330061674118	-0.0418271943926811
1.35598587989807	-1.08617854118347	-3.19112515449524	0.0316338539123535	0.449301213026047	-0.0422023795545101
1.3603128194809	-1.08263969421387	-3.18536853790283	0.0315828248858452	0.449203461408615	-0.0424808822572231
1.35437965393066	-1.08604407310486	-3.18640470504761	0.0314813815057278	0.448977500200272	-0.0427736602723598
1.35404908657074	-1.08244705200195	-3.17977929115295	0.0314083211123943	0.448981672525406	-0.0429549664258957
1.34876811504364	-1.07825243473053	-3.18285322189331	0.0312848091125488	0.448806464672089	-0.0430765561759472
1.35328638553619	-1.08056700229645	-3.18046879768372	0.0311302151530981	0.448703557252884	-0.0431251712143421
1.35133993625641	-1.08106780052185	-3.17519044876099	0.0309009589254856	0.448484897613525	-0.0431652031838894
1.34469509124756	-1.07755744457245	-3.17541122436523	0.0308508556336164	0.448339402675629	-0.0432080999016762
1.3458731174469	-1.07125675678253	-3.16277027130127	0.0306685324758291	0.44826266169548	-0.0432052500545979
1.3386378288269	-1.06806576251984	-3.17314267158508	0.0304934363812208	0.447962760925293	-0.0432272143661976
1.33817076683044	-1.06971824169159	-3.16932702064514	0.0302810855209827	0.44797483086586	-0.0430902987718582
1.33494126796722	-1.0603404045105	-3.16396951675415	0.0301317274570465	0.447697430849075	-0.0430498421192169
1.32354557514191	-1.0620231628418	-3.16715574264526	0.0299955308437347	0.447577148675919	-0.0429160967469215
1.32752120494843	-1.04944956302643	-3.15636467933655	0.0297397766262293	0.447567135095596	-0.0427954308688641
1.31409645080566	-1.05170881748199	-3.16445660591125	0.0294800736010075	0.447431832551956	-0.0425915084779263
1.3147486448288	-1.04491031169891	-3.15451955795288	0.0292285308241844	0.447390854358673	-0.0424097962677479
1.30989682674408	-1.03734934329987	-3.16269516944885	0.0289047360420227	0.447324484586716	-0.042262963950634
1.30089557170868	-1.03509092330933	-3.15260934829712	0.0287423767149448	0.447325766086578	-0.0420773960649967
1.29738795757294	-1.0321010351181	-3.14545941352844	0.0285936053842306	0.447308719158173	-0.0419296659529209
1.29522216320038	-1.02181315422058	-3.15692615509033	0.0282746553421021	0.447211623191834	-0.041773647069931
1.28288114070892	-1.02090179920197	-3.15461325645447	0.0281733851879835	0.447198182344437	-0.0416562519967556
1.28434932231903	-1.01515233516693	-3.14900350570679	0.0278199445456266	0.447228133678436	-0.0415976233780384
1.27446436882019	-1.01271390914917	-3.14966440200806	0.027655815705657	0.447094202041626	-0.0416107177734375
1.27441048622131	-1.0105562210083	-3.13815212249756	0.0274870283901691	0.447191506624222	-0.0415712520480156
1.26775097846985	-1.00108671188354	-3.14513063430786	0.0270971823483706	0.447161495685577	-0.041538268327713
1.25885117053986	-1.0027984380722	-3.14660930633545	0.0268823467195034	0.447141200304031	-0.0414516553282738
1.25537872314453	-0.994544386863709	-3.13781905174255	0.0267087090760469	0.447189718484879	-0.041484609246254
1.24874472618103	-0.991761267185211	-3.13862419128418	0.0264618899673224	0.447173744440079	-0.041475273668766
1.24462926387787	-0.989380955696106	-3.14021134376526	0.0261837281286716	0.447137057781219	-0.0415720418095589
1.23985958099365	-0.986123383045197	-3.13965797424316	0.026029035449028	0.447229146957397	-0.041597593575716
1.23025000095367	-0.983672201633453	-3.1400899887085	0.0257668644189835	0.447102308273315	-0.0416625440120697
1.22581326961517	-0.978656113147736	-3.13996315002441	0.0256328862160444	0.447203755378723	-0.0418189764022827
1.22613799571991	-0.974223554134369	-3.13642930984497	0.025335481390357	0.447173118591309	-0.042035523802042
1.21576750278473	-0.974465250968933	-3.13040542602539	0.0251148194074631	0.447152316570282	-0.0422728881239891
1.21045362949371	-0.972903192043304	-3.13020443916321	0.0249534100294113	0.447222471237183	-0.0424418523907661
1.20685136318207	-0.96561986207962	-3.13307952880859	0.0246588811278343	0.447257697582245	-0.04248933121562
1.19902074337006	-0.967473268508911	-3.13422298431396	0.0246081780642271	0.447275817394257	-0.0427006520330906
1.19662404060364	-0.958333671092987	-3.12446737289429	0.0243013165891171	0.447244614362717	-0.0428710877895355
1.18377089500427	-0.96181708574295	-3.13339495658875	0.0241455975919962	0.447349220514297	-0.0431376248598099
1.17832911014557	-0.953865110874176	-3.13123536109924	0.0240312572568655	0.447405070066452	-0.0433257669210434
1.1701397895813	-0.953044712543488	-3.12857985496521	0.0238280314952135	0.447276443243027	-0.0436274260282516
1.16712069511414	-0.949105679988861	-3.12150955200195	0.0236678905785084	0.447430729866028	-0.0438999906182289
1.15761888027191	-0.94664341211319	-3.12419581413269	0.0234950613230467	0.447401732206345	-0.0441813208162785
1.15621268749237	-0.942945539951324	-3.12566566467285	0.0232445653527975	0.447536826133728	-0.0444833971560001
1.13937771320343	-0.941997706890106	-3.12771034240723	0.0230976305902004	0.447543501853943	-0.0446821972727776
1.13884902000427	-0.936916172504425	-3.12369108200073	0.0229734443128109	0.447679758071899	-0.044929388910532
1.13629722595215	-0.932533204555511	-3.12217712402344	0.0227190405130386	0.447815418243408	-0.0450754277408123
1.12451541423798	-0.93175345659256	-3.13308453559875	0.0226522255688906	0.447883427143097	-0.0450759194791317
1.1234005689621	-0.928811132907867	-3.12720227241516	0.0224967524409294	0.448029339313507	-0.0450904779136181
1.11385405063629	-0.924870014190674	-3.12861299514771	0.0223779659718275	0.448146969079971	-0.0451711565256119
1.1112996339798	-0.924424588680267	-3.12261271476746	0.0223039463162422	0.448247343301773	-0.045250665396452
1.10907185077667	-0.918241083621979	-3.12690949440002	0.0222247317433357	0.448389321565628	-0.0452783107757568
1.10414528846741	-0.919039666652679	-3.12696218490601	0.0221481025218964	0.448558419942856	-0.0452933125197887
1.09478938579559	-0.918895602226257	-3.13241767883301	0.0221115592867136	0.448780804872513	-0.045363936573267
1.097212433815	-0.911963999271393	-3.12667798995972	0.0220572967082262	0.44897672533989	-0.0455064065754414
1.08896291255951	-0.915940463542938	-3.12654328346252	0.022082157433033	0.449177622795105	-0.0457279123365879
1.09100234508514	-0.915930986404419	-3.13285183906555	0.0220927111804485	0.449462383985519	-0.0459926128387451
1.08835113048553	-0.915300190448761	-3.13406825065613	0.0220141708850861	0.449774950742722	-0.0462310574948788
1.08767628669739	-0.923407673835754	-3.1416540145874	0.0220510493963957	0.450056314468384	-0.0466159768402576
1.093221783638	-0.924046337604523	-3.13927435874939	0.0220050439238548	0.450432509183884	-0.0471418611705303
1.08776950836182	-0.929172039031982	-3.13797640800476	0.022141931578517	0.450774520635605	-0.0475590340793133
1.09147226810455	-0.929020404815674	-3.1434760093689	0.0220844633877277	0.451251149177551	-0.0477457717061043
1.08588933944702	-0.935097754001617	-3.15062069892883	0.0220738388597965	0.451612710952759	-0.0480197966098785
1.08899927139282	-0.932733356952667	-3.15483641624451	0.0221739672124386	0.452188849449158	-0.0482582673430443
1.08932614326477	-0.935250818729401	-3.1479389667511	0.0220667533576488	0.452565371990204	-0.0485473088920116
1.08318519592285	-0.937924444675446	-3.15839672088623	0.0221144501119852	0.453086227178574	-0.0486770235002041
1.08212471008301	-0.933664262294769	-3.16554641723633	0.0221983604133129	0.45358595252037	-0.0487146824598312
1.07893419265747	-0.935796320438385	-3.16482877731323	0.0221836715936661	0.453972667455673	-0.0489550679922104
1.08052754402161	-0.939229726791382	-3.1703097820282	0.0222541820257902	0.45444792509079	-0.0491118580102921
1.07556855678558	-0.934632658958435	-3.16673994064331	0.0222530644387007	0.454753935337067	-0.0493731871247292
1.07156348228455	-0.939254283905029	-3.18005990982056	0.0222583878785372	0.455234259366989	-0.0495936945080757
1.0742894411087	-0.942225515842438	-3.18092918395996	0.022259971126914	0.455715119838715	-0.0498531833291054
1.0704927444458	-0.941992998123169	-3.18056344985962	0.0222311727702618	0.456008732318878	-0.0501761101186275
1.06855130195618	-0.950235903263092	-3.18750905990601	0.0222616214305162	0.456428527832031	-0.0504311062395573
1.06776976585388	-0.943486511707306	-3.18118405342102	0.022193344309926	0.456687241792679	-0.0508457906544209
1.06836569309235	-0.952520072460175	-3.19355964660645	0.022221527993679	0.457190096378326	-0.0509959012269974
1.06928813457489	-0.949833691120148	-3.18831825256348	0.0222282353788614	0.457412570714951	-0.0514030866324902
1.06579291820526	-0.956610500812531	-3.19746851921082	0.0222253892570734	0.457698702812195	-0.0517115071415901
1.0695629119873	-0.959089338779449	-3.18688440322876	0.0221742615103722	0.458079159259796	-0.0520544312894344
1.07049441337585	-0.955875515937805	-3.19806265830994	0.0221344232559204	0.458425313234329	-0.0524603985249996
1.0712662935257	-0.967640101909637	-3.20310044288635	0.0221359208226204	0.458719730377197	-0.0527520440518856
1.07367527484894	-0.96404367685318	-3.19910931587219	0.0220279078930616	0.458931267261505	-0.0531787872314453
1.07114231586456	-0.972736179828644	-3.20311594009399	0.022111339494586	0.459162056446075	-0.0536008477210999
1.0794392824173	-0.973733067512512	-3.20307970046997	0.0220721121877432	0.459472715854645	-0.0540778338909149
1.07826578617096	-0.981192588806152	-3.2034478187561	0.0220344290137291	0.459687113761902	-0.0543751157820225
1.07959258556366	-0.987357020378113	-3.202876329422	0.0220920480787754	0.460017383098602	-0.0548541881144047
1.08038818836212	-0.992686331272125	-3.21193742752075	0.0221166517585516	0.46013817191124	-0.0553227178752422
1.08619368076324	-0.99748170375824	-3.20854449272156	0.0222225915640593	0.46040266752243	-0.0558288246393204
1.08847749233246	-1.00259900093079	-3.21701741218567	0.022186852991581	0.460584312677383	-0.0561994537711143
1.08271789550781	-1.00780832767487	-3.21302723884583	0.0222640354186296	0.460774183273315	-0.0565407946705818
1.09438872337341	-1.00836002826691	-3.21497869491577	0.0222423896193504	0.461056053638458	-0.0568379200994968
1.09678649902344	-1.0142035484314	-3.21987986564636	0.02222497202456	0.461208879947662	-0.0570815615355968
1.09576225280762	-1.01812100410461	-3.21945762634277	0.0223388951271772	0.461359649896622	-0.057269811630249
1.10368883609772	-1.02005887031555	-3.22280645370483	0.022299911826849	0.461704581975937	-0.0573957301676273
1.10033249855042	-1.02128684520721	-3.22329640388489	0.0223391409963369	0.461806356906891	-0.0574870407581329
1.09974408149719	-1.02355444431305	-3.23166275024414	0.0225071404129267	0.462070912122726	-0.057637806981802
1.10175740718842	-1.02512264251709	-3.22277283668518	0.0224894843995571	0.46222448348999	-0.057748831808567
1.09795165061951	-1.03092443943024	-3.22591233253479	0.0225681029260159	0.462368607521057	-0.0577836707234383
1.09859478473663	-1.02506053447723	-3.22885298728943	0.0225681830197573	0.462614208459854	-0.0576852522790432
1.09610533714294	-1.02620446681976	-3.22842884063721	0.0225561130791903	0.462672799825668	-0.0577483959496021
1.09728157520294	-1.03237116336823	-3.23275089263916	0.0227165035903454	0.462883234024048	-0.0576070547103882
1.09210431575775	-1.02879226207733	-3.22801923751831	0.0226752310991287	0.462900996208191	-0.0574535578489304
1.09013652801514	-1.02694845199585	-3.23111295700073	0.0226766467094421	0.463165193796158	-0.0572254545986652
1.09180200099945	-1.02658009529114	-3.23978590965271	0.0226553566753864	0.463302761316299	-0.0568162836134434
1.0888044834137	-1.02536952495575	-3.23497700691223	0.0226554740220308	0.463328927755356	-0.0565848648548126
1.0888706445694	-1.02263760566711	-3.2405686378479	0.022762993350625	0.463545203208923	-0.0561841018497944
1.09074330329895	-1.01772785186768	-3.22970533370972	0.022595202550292	0.463571339845657	-0.0559114515781403
1.08434987068176	-1.01463615894318	-3.24035406112671	0.022662527859211	0.463705569505692	-0.0555303692817688
1.08921706676483	-1.01292836666107	-3.24176096916199	0.0226369369775057	0.463841646909714	-0.0552477948367596
1.08344352245331	-1.01235854625702	-3.2418372631073	0.0226169917732477	0.463807642459869	-0.0550316572189331
1.08015882968903	-1.01173257827759	-3.23980188369751	0.0226689074188471	0.463869482278824	-0.0547737814486027
1.08109617233276	-1.00712859630585	-3.2349534034729	0.0226170402020216	0.464015752077103	-0.0546425692737103
1.07230114936829	-1.00811612606049	-3.2416934967041	0.0226722285151482	0.463984549045563	-0.0544571280479431
1.07793426513672	-1.00665998458862	-3.242511510849	0.0225416943430901	0.463981717824936	-0.0542630180716515
1.06616258621216	-0.998408138751984	-3.23979473114014	0.0225746482610703	0.463988333940506	-0.054135873913765
1.06649136543274	-1.00322496891022	-3.23839020729065	0.0225370451807976	0.464003950357437	-0.0539604648947716
1.06617677211761	-0.996265411376953	-3.23233413696289	0.0224870592355728	0.464042216539383	-0.0538537167012692
1.06040775775909	-0.993914067745209	-3.24164915084839	0.0224923286587	0.464006453752518	-0.053627360612154
1.0576206445694	-0.995691537857056	-3.23593211174011	0.0223811753094196	0.464013785123825	-0.0534659586846828
1.05592584609985	-0.989691495895386	-3.23629379272461	0.0223025716841221	0.463987201452255	-0.0533959604799747
1.04812383651733	-0.992863118648529	-3.23370909690857	0.0222554132342339	0.463989675045013	-0.0533741638064384
1.05133199691772	-0.990678787231445	-3.23567724227905	0.0221471823751926	0.463926762342453	-0.0534107275307179
1.04853355884552	-0.987189471721649	-3.23223066329956	0.0219794902950525	0.463876008987427	-0.0533089153468609
1.0424839258194	-0.989707112312317	-3.23709678649902	0.0218445230275393	0.46378430724144	-0.0532765910029411
1.04577374458313	-0.984535694122314	-3.2292594909668	0.0216545835137367	0.463718712329865	-0.0533511526882648
1.03967261314392	-0.983775675296783	-3.22978925704956	0.0215763133019209	0.463551163673401	-0.0535184256732464
1.03710532188416	-0.983342349529266	-3.22138619422913	0.021394545212388	0.463375985622406	-0.0535916946828365
1.03548955917358	-0.984217882156372	-3.22208905220032	0.0212583057582378	0.463370233774185	-0.0537637136876583
1.03160655498505	-0.980078637599945	-3.21910929679871	0.0210270751267672	0.463180810213089	-0.0538915358483791
1.02352511882782	-0.980968415737152	-3.22376585006714	0.0208159126341343	0.462987929582596	-0.0540708713233471
1.02510547637939	-0.977569162845612	-3.21944403648376	0.0205981060862541	0.462902784347534	-0.0542785748839378
1.02203369140625	-0.974627912044525	-3.21560978889465	0.0203162394464016	0.462799489498138	-0.0544617511332035
1.01325833797455	-0.978643596172333	-3.2126784324646	0.0202043503522873	0.462512403726578	-0.0547028034925461
1.0176990032196	-0.971801459789276	-3.21660995483398	0.0199890285730362	0.462402552366257	-0.0549232885241508
1.01445662975311	-0.975123941898346	-3.20707821846008	0.0197270475327969	0.462058275938034	-0.0550400763750076
1.00766456127167	-0.976162791252136	-3.20937633514404	0.0194067619740963	0.461930841207504	-0.0552875474095345
1.00757646560669	-0.975140154361725	-3.20340752601624	0.019223278388381	0.461684495210648	-0.0555532053112984
1.01024532318115	-0.975390434265137	-3.20012331008911	0.0189622454345226	0.461381644010544	-0.0557723343372345
1.00328958034515	-0.97666871547699	-3.1944420337677	0.0188517905771732	0.461175054311752	-0.0559862330555916
0.999087333679199	-0.973974645137787	-3.19209790229797	0.0186737347394228	0.46100702881813	-0.0561021976172924
0.99684339761734	-0.968358337879181	-3.20392966270447	0.0183958020061255	0.460857748985291	-0.0560968182981014
0.993658304214478	-0.969259321689606	-3.19008779525757	0.0180463939905167	0.460634589195251	-0.0560611113905907
0.991225361824036	-0.969159185886383	-3.19190335273743	0.017948592081666	0.460499972105026	-0.0560490302741528
0.989855825901031	-0.963417768478394	-3.1814980506897	0.017698060721159	0.460353076457977	-0.0560231804847717
0.981159329414368	-0.963177442550659	-3.1825807094574	0.0176139622926712	0.460124045610428	-0.0559805445373058
0.976208567619324	-0.954700112342834	-3.18399095535278	0.0174329001456499	0.460022032260895	-0.0557845681905746
0.971163928508759	-0.952189922332764	-3.18230366706848	0.0173016898334026	0.459796547889709	-0.0557100959122181
0.972150206565857	-0.94699889421463	-3.18149566650391	0.0171485599130392	0.459651291370392	-0.05558006092906
0.960469245910645	-0.947785973548889	-3.17142248153687	0.016959797590971	0.459437668323517	-0.0554612092673779
0.956177830696106	-0.940606296062469	-3.18521285057068	0.0169064328074455	0.459334075450897	-0.0551654025912285
0.951723694801331	-0.934815943241119	-3.17271280288696	0.0167410895228386	0.459168612957001	-0.0549810491502285
0.94569730758667	-0.931254148483276	-3.17606830596924	0.0166558213531971	0.459027796983719	-0.0548102669417858
0.940746247768402	-0.930793166160584	-3.17428088188171	0.0165172722190619	0.458876639604568	-0.0545283928513527
0.932160377502441	-0.913342237472534	-3.16557860374451	0.0164054501801729	0.458720982074738	-0.0543196052312851
0.926522850990295	-0.91140753030777	-3.17744374275208	0.016302864998579	0.458635419607162	-0.053979329764843
0.920342147350311	-0.90143609046936	-3.16820526123047	0.0161896795034409	0.458511978387833	-0.0535936430096626
0.908460021018982	-0.896845519542694	-3.17481112480164	0.0161257162690163	0.458367735147476	-0.0533205829560757
0.903730869293213	-0.892153263092041	-3.16212582588196	0.0160189103335142	0.45829364657402	-0.0529790110886097
0.897161662578583	-0.87874436378479	-3.17054772377014	0.0158837698400021	0.458175271749496	-0.0528280846774578
0.882213652133942	-0.875380456447601	-3.17464971542358	0.0158503334969282	0.458187907934189	-0.0524900555610657
0.876407384872437	-0.864291965961456	-3.16412258148193	0.0157088469713926	0.458009958267212	-0.0522633269429207
0.861575305461884	-0.858758866786957	-3.16920471191406	0.0157696455717087	0.457876205444336	-0.0520743243396282
0.859979331493378	-0.849021732807159	-3.1617283821106	0.015687869861722	0.457851737737656	-0.051847655326128
0.844054460525513	-0.843044579029083	-3.16678643226624	0.0155717395246029	0.457759469747543	-0.051604188978672
0.834202527999878	-0.837407946586609	-3.16376352310181	0.0155581124126911	0.457670956850052	-0.0512656942009926
0.828923404216766	-0.827344417572021	-3.16633224487305	0.015437126159668	0.457764774560928	-0.0509375184774399
0.816736221313477	-0.815370619297028	-3.15757131576538	0.0153831439092755	0.457644104957581	-0.050590842962265
0.80604076385498	-0.812750160694122	-3.16177535057068	0.015413879416883	0.457646369934082	-0.0502517558634281
0.80519038438797	-0.800103425979614	-3.15812802314758	0.0152601366862655	0.457673400640488	-0.0498417317867279
0.790372967720032	-0.798105657100677	-3.16130948066711	0.0152410427108407	0.45765608549118	-0.0494564324617386
0.790115475654602	-0.788648068904877	-3.15969824790955	0.0151635073125362	0.457702428102493	-0.0491248331964016
0.777305901050568	-0.781939148902893	-3.1649432182312	0.0152194825932384	0.457765102386475	-0.0488884933292866
0.771928310394287	-0.777335464954376	-3.15860676765442	0.0152097633108497	0.457698523998261	-0.0486031621694565
0.76697301864624	-0.772489428520203	-3.15874147415161	0.0152020435780287	0.457873791456223	-0.0483871102333069
0.767775654792786	-0.764490246772766	-3.15876603126526	0.0151859801262617	0.457888573408127	-0.0481279827654362
0.755643486976624	-0.762387573719025	-3.1597056388855	0.0151616279035807	0.457998931407928	-0.0478209890425205
0.749270677566528	-0.759226381778717	-3.16259384155273	0.0151642058044672	0.45811253786087	-0.0476043187081814
0.748063683509827	-0.755847096443176	-3.15896964073181	0.0151962786912918	0.458170890808105	-0.0473964214324951
0.747076213359833	-0.747430503368378	-3.1626660823822	0.0151885813102126	0.458264738321304	-0.047182984650135
0.736491560935974	-0.746229350566864	-3.16245412826538	0.0152855375781655	0.458356261253357	-0.0470637865364552
0.732899725437164	-0.743930816650391	-3.16568183898926	0.015386032871902	0.458651185035706	-0.0470599047839642
0.728632569313049	-0.735008120536804	-3.16574835777283	0.0153268286958337	0.45878803730011	-0.0469239465892315
0.71885073184967	-0.737869322299957	-3.16960525512695	0.0153833469375968	0.458915740251541	-0.0467141978442669
0.713573575019836	-0.731577157974243	-3.17150378227234	0.0153642287477851	0.459203869104385	-0.046549130231142
0.714440107345581	-0.7267986536026	-3.1711573600769	0.0154025740921497	0.45931288599968	-0.0463554598391056
0.707326948642731	-0.72631973028183	-3.16412854194641	0.0155187277123332	0.459498018026352	-0.0460583493113518
0.704684019088745	-0.717905879020691	-3.17690777778625	0.0154690882191062	0.459648668766022	-0.0458074994385242
0.695802271366119	-0.718571424484253	-3.17789554595947	0.0154603580012918	0.459890335798264	-0.045549888163805
0.69527405500412	-0.713785946369171	-3.17622184753418	0.0156595055013895	0.460139453411102	-0.0454176776111126
0.688643455505371	-0.713474869728088	-3.17327070236206	0.0156341269612312	0.460264950990677	-0.0452163256704807
0.681581079959869	-0.706497311592102	-3.17171287536621	0.0157541166990995	0.460457921028137	-0.0450920090079308
0.678364396095276	-0.701930165290833	-3.17966651916504	0.0157843753695488	0.460664451122284	-0.0447635762393475
0.673615336418152	-0.696705400943756	-3.18763899803162	0.0158029664307833	0.460936963558197	-0.0444721356034279
0.66703850030899	-0.693133890628815	-3.18291282653809	0.0157811976969242	0.461010158061981	-0.0441631674766541
0.658747017383575	-0.688549101352692	-3.18816661834717	0.0159376244992018	0.461337208747864	-0.0438868179917336
0.657643854618073	-0.6817826628685	-3.1887903213501	0.0159934554249048	0.461569905281067	-0.0436137467622757
0.650036454200745	-0.677903234958649	-3.19539165496826	0.0160030983388424	0.46183305978775	-0.0433084070682526
0.644527316093445	-0.676615595817566	-3.19442534446716	0.0160231199115515	0.461994081735611	-0.0429325141012669
0.637659072875977	-0.668529629707336	-3.19666194915771	0.0161560736596584	0.462145388126373	-0.0427305959165096
0.6324782371521	-0.666789650917053	-3.19068241119385	0.0162451677024364	0.462301880121231	-0.0423928909003735
0.62702488899231	-0.664214193820953	-3.19067597389221	0.0163681358098984	0.462530195713043	-0.0421892367303371
0.62430328130722	-0.654456675052643	-3.19981098175049	0.0163717828691006	0.462699919939041	-0.0418808311223984
0.613136172294617	-0.650311291217804	-3.19588756561279	0.0164433121681213	0.462869137525558	-0.0415242351591587
0.605924904346466	-0.648938894271851	-3.20025229454041	0.0165524370968342	0.463020265102386	-0.0412607751786709
0.598704695701599	-0.638807117938995	-3.20848941802979	0.0166604779660702	0.463278234004974	-0.0409032218158245
0.592156827449799	-0.633770346641541	-3.20551419258118	0.0167004372924566	0.463513404130936	-0.0405883900821209
0.581099152565002	-0.625776052474976	-3.21220469474792	0.0168937724083662	0.463709741830826	-0.0401966236531734
0.572437644004822	-0.621966779232025	-3.20387959480286	0.0170119665563107	0.463890135288239	-0.0396875515580177
0.565129816532135	-0.613382637500763	-3.20423221588135	0.0171571001410484	0.464138031005859	-0.0393557772040367
0.558617651462555	-0.603905022144318	-3.21218276023865	0.0172645822167397	0.464404940605164	-0.0389450453221798
0.549907386302948	-0.596239387989044	-3.2140212059021	0.0174125544726849	0.464649677276611	-0.0384544469416142
0.541144669055939	-0.592934131622314	-3.22443079948425	0.0175214521586895	0.464840173721313	-0.0380588993430138
0.532145380973816	-0.585093259811401	-3.22499322891235	0.0177005492150784	0.465148270130157	-0.0375649705529213
0.52516120672226	-0.581121623516083	-3.22768068313599	0.0178702138364315	0.465385466814041	-0.0370898619294167
0.516802191734314	-0.574310600757599	-3.2258152961731	0.0180372521281242	0.4655941426754	-0.0367093272507191
0.511393427848816	-0.568748831748962	-3.22465491294861	0.0182138718664646	0.465837329626083	-0.036363672465086
0.502870321273804	-0.559382259845734	-3.23313546180725	0.0183606296777725	0.46612560749054	-0.0360326357185841
0.491780310869217	-0.559049725532532	-3.23422598838806	0.0185789819806814	0.466291755437851	-0.0357001759111881
0.490815460681915	-0.54834645986557	-3.2326648235321	0.0187929477542639	0.466601878404617	-0.0354089178144932
0.480303078889847	-0.542433857917786	-3.2423882484436	0.0190108735114336	0.466821521520615	-0.0350587144494057
0.472909241914749	-0.539712011814117	-3.24711084365845	0.0191611349582672	0.467038661241531	-0.0347013287246227
0.464955449104309	-0.532364189624786	-3.24769520759583	0.0193542800843716	0.467333972454071	-0.0343808084726334
0.458740144968033	-0.528928220272064	-3.2484438419342	0.0195193886756897	0.467591822147369	-0.0340684503316879
0.452255517244339	-0.520039081573486	-3.24720335006714	0.0196802522987127	0.467873305082321	-0.033811267465353
0.441134452819824	-0.515719771385193	-3.25267720222473	0.0199134070426226	0.468140155076981	-0.0335098765790462
0.436477303504944	-0.514827132225037	-3.25772452354431	0.0200704671442509	0.46832263469696	-0.0332275927066803
0.431092113256454	-0.510002136230469	-3.25778913497925	0.020306084305048	0.468616276979446	-0.032983087003231
0.427208334207535	-0.505537211894989	-3.25103139877319	0.0205238778144121	0.468868255615234	-0.032749455422163
0.420560389757156	-0.498812854290009	-3.26139712333679	0.0206854958087206	0.469087302684784	-0.0325538069009781
0.415706157684326	-0.493437439203262	-3.2578718662262	0.0208694841712713	0.469267159700394	-0.0323499329388142
0.408788323402405	-0.492176413536072	-3.27339339256287	0.0211369413882494	0.469449013471603	-0.0320052057504654
0.405712574720383	-0.489777237176895	-3.27546405792236	0.0213184356689453	0.469682097434998	-0.0318598411977291
0.401327073574066	-0.486299335956573	-3.274982213974	0.02153505012393	0.469781309366226	-0.0316824167966843
0.398066788911819	-0.483840882778168	-3.27321410179138	0.0217259209603071	0.470020204782486	-0.0315410122275352
0.390611112117767	-0.477426052093506	-3.27629232406616	0.0220235716551542	0.47014307975769	-0.031414195895195
0.384493559598923	-0.476598888635635	-3.28194260597229	0.0221765041351318	0.470364362001419	-0.031297329813242
0.379994183778763	-0.476910442113876	-3.28401899337769	0.0224266275763512	0.470535665750504	-0.031156100332737
0.377260804176331	-0.468253374099731	-3.27034211158752	0.022629376500845	0.470690906047821	-0.0311313699930906
0.365065008401871	-0.467743039131165	-3.28169941902161	0.0228265598416328	0.470883727073669	-0.0309940706938505
0.364388763904572	-0.464032828807831	-3.29278898239136	0.0230701118707657	0.471050888299942	-0.0307786650955677
0.362692832946777	-0.457596749067307	-3.28763389587402	0.0232276953756809	0.471095323562622	-0.0307599250227213
0.355854272842407	-0.457267135381699	-3.29466104507446	0.0234429333359003	0.471208989620209	-0.0306711606681347
0.349930673837662	-0.455995142459869	-3.29655361175537	0.0236501060426235	0.471390575170517	-0.0305797308683395
0.345489531755447	-0.455047070980072	-3.29527401924133	0.0238366965204477	0.471521973609924	-0.0305078588426113
0.340720623731613	-0.451819330453873	-3.29753565788269	0.0240603908896446	0.471615672111511	-0.030473567545414
0.336099088191986	-0.447784543037415	-3.29902338981628	0.0242488216608763	0.471778780221939	-0.030355041846633
0.331182956695557	-0.44615563750267	-3.29453778266907	0.0244210883975029	0.471892207860947	-0.0302900280803442
0.326727330684662	-0.444196850061417	-3.29715728759766	0.0245772730559111	0.472051054239273	-0.0301007945090532
0.320772916078568	-0.440076351165771	-3.30622339248657	0.0247826240956783	0.472238928079605	-0.0298875719308853
0.319723546504974	-0.434373259544373	-3.30802297592163	0.0249737687408924	0.472501844167709	-0.0294530745595694
0.317116022109985	-0.430841684341431	-3.30494117736816	0.0251325219869614	0.472524702548981	-0.0292597394436598
0.309622883796692	-0.431425541639328	-3.31140875816345	0.0253529902547598	0.472752213478088	-0.0289274621754885
0.307633280754089	-0.42531144618988	-3.31322932243347	0.025604922324419	0.472872257232666	-0.0286264587193727
0.303493618965149	-0.418561071157455	-3.31377863883972	0.0257880184799433	0.473084479570389	-0.0282378550618887
0.301582664251328	-0.415440499782562	-3.31885552406311	0.0259621795266867	0.473293453454971	-0.0279087871313095
0.29625877737999	-0.41327029466629	-3.31974864006042	0.0261207055300474	0.473498463630676	-0.0275459140539169
0.28971403837204	-0.408528476953506	-3.31404447555542	0.0263787489384413	0.473657131195068	-0.0272881593555212
0.284354090690613	-0.404019236564636	-3.32199549674988	0.026581097394228	0.473862737417221	-0.0268609151244164
0.280282616615295	-0.401084065437317	-3.32292342185974	0.0267857387661934	0.474112004041672	-0.0264762323349714
0.279353529214859	-0.396454811096191	-3.32938528060913	0.0270998515188694	0.47423455119133	-0.0260881651192904
0.273120820522308	-0.39060851931572	-3.33478283882141	0.0272511579096317	0.474503099918365	-0.0257075764238834
0.270162373781204	-0.384634524583817	-3.33536529541016	0.0274569801986218	0.474702537059784	-0.0253268368542194
0.262436598539352	-0.38180348277092	-3.34103345870972	0.0276367180049419	0.474862098693848	-0.0248416438698769
0.257861793041229	-0.379021346569061	-3.34285545349121	0.0278832390904427	0.475126832723618	-0.0244706217199564
0.253849536180496	-0.376275897026062	-3.34842967987061	0.027983620762825	0.47530871629715	-0.0241035129874945
0.250753581523895	-0.372327595949173	-3.3484263420105	0.0282277874648571	0.475534111261368	-0.0236036330461502
0.249673843383789	-0.368417590856552	-3.34982514381409	0.0284095462411642	0.475706070661545	-0.0232113376259804
0.247968956828117	-0.365319043397903	-3.35064840316772	0.0285532530397177	0.475844442844391	-0.0229114815592766
0.240897044539452	-0.356861621141434	-3.34932827949524	0.0288251247256994	0.476064950227737	-0.0226857587695122
0.234510958194733	-0.358591467142105	-3.35388922691345	0.0290239993482828	0.476207733154297	-0.0223786141723394
0.232468351721764	-0.355311989784241	-3.35799980163574	0.0291436314582825	0.476389050483704	-0.0221661403775215
0.229372575879097	-0.353758364915848	-3.35249662399292	0.0293333753943443	0.476574093103409	-0.0219518225640059
0.220785051584244	-0.347223281860352	-3.35882925987244	0.0295987240970135	0.476777464151382	-0.0217331014573574
0.214739769697189	-0.339534640312195	-3.36456203460693	0.029808709397912	0.476894319057465	-0.0215316768735647
0.207434877753258	-0.339411169290543	-3.36611557006836	0.0299720838665962	0.477072864770889	-0.0212260447442532
0.20520643889904	-0.336437255144119	-3.37152099609375	0.030098021030426	0.477167576551437	-0.0208413656800985
0.203805670142174	-0.337350904941559	-3.37728142738342	0.0302589107304811	0.477325320243835	-0.0205978974699974
0.199510470032692	-0.330403447151184	-3.36991214752197	0.0304245315492153	0.477413982152939	-0.0203728228807449
0.197734400629997	-0.327883630990982	-3.37273359298706	0.0305615998804569	0.4775570333004	-0.0201431643217802
0.194146007299423	-0.326654732227325	-3.37016606330872	0.0307228155434132	0.477574795484543	-0.0200577881187201
0.187760576605797	-0.324948489665985	-3.3762948513031	0.0309149101376534	0.477714985609055	-0.019933208823204
0.183914139866829	-0.3189457654953	-3.37920832633972	0.0310717783868313	0.477848172187805	-0.0197360869497061
0.179651454091072	-0.32033559679985	-3.37787771224976	0.0312469936907291	0.477943331003189	-0.019490260630846
0.180794328451157	-0.316111713647842	-3.38429999351501	0.0314262770116329	0.477961987257004	-0.0193009153008461
0.176337093114853	-0.314505130052567	-3.37937211990356	0.0315533727407455	0.478088676929474	-0.0190839841961861
0.174546435475349	-0.308878540992737	-3.37340378761292	0.0316739641129971	0.478099793195724	-0.0189608950167894
0.168764710426331	-0.312072664499283	-3.37496662139893	0.0317886732518673	0.478013247251511	-0.0188563354313374
0.167128577828407	-0.306760549545288	-3.37507605552673	0.0320713520050049	0.478158891201019	-0.0187168214470148
0.164440155029297	-0.304967612028122	-3.37932729721069	0.0321963466703892	0.478112280368805	-0.01860829629004
0.16017559170723	-0.307321757078171	-3.37834429740906	0.0323257818818092	0.478193938732147	-0.0185088105499744
0.159685686230659	-0.304120540618896	-3.38674426078796	0.0324259735643864	0.478242635726929	-0.0184525474905968
0.156137943267822	-0.302811414003372	-3.38180470466614	0.0325574688613415	0.478212207555771	-0.0183638166636229
0.155098557472229	-0.300613880157471	-3.3868682384491	0.0326834246516228	0.478275209665298	-0.0182098709046841
0.149045914411545	-0.299222975969315	-3.38845896720886	0.0328631959855556	0.478216201066971	-0.0180308576673269
0.14385324716568	-0.298071801662445	-3.3925883769989	0.032951608300209	0.478284388780594	-0.0178989004343748
0.142805442214012	-0.295955657958984	-3.39322066307068	0.0330801568925381	0.478299468755722	-0.0177901294082403
0.140909492969513	-0.296566605567932	-3.39130139350891	0.0331789515912533	0.478382289409637	-0.0175971407443285
0.140022322535515	-0.29597869515419	-3.39015054702759	0.0332752652466297	0.478338330984116	-0.0174623373895884
0.138956353068352	-0.293885380029678	-3.38835573196411	0.0333886444568634	0.478363484144211	-0.0173028670251369
0.137648984789848	-0.290058314800262	-3.38865447044373	0.0334896184504032	0.478372782468796	-0.0172623321413994
0.134899288415909	-0.291324108839035	-3.39146327972412	0.0336042195558548	0.478369444608688	-0.0170824937522411
0.135051429271698	-0.293187648057938	-3.39475893974304	0.0337044857442379	0.478403091430664	-0.0169427581131458
0.140423342585564	-0.293478846549988	-3.38600778579712	0.033807959407568	0.478369504213333	-0.0168285090476274
0.136063545942307	-0.28840696811676	-3.39530062675476	0.0338964872062206	0.47842875123024	-0.0166583545506001
0.135505899786949	-0.291558712720871	-3.39755153656006	0.033982589840889	0.478355973958969	-0.0163849014788866
0.135228604078293	-0.293398231267929	-3.39878368377686	0.0340254865586758	0.478410243988037	-0.0161808840930462
0.133147805929184	-0.295226871967316	-3.39714288711548	0.0341111645102501	0.478486001491547	-0.0160677284002304
0.133519157767296	-0.292333334684372	-3.39735794067383	0.0341670997440815	0.478471875190735	-0.0159825850278139
0.134216085076332	-0.296372175216675	-3.39907026290894	0.0343256630003452	0.478535115718842	-0.0157633610069752
0.135982990264893	-0.293339520692825	-3.39974570274353	0.0343535430729389	0.478587925434113	-0.0157160349190235
0.13689811527729	-0.297396659851074	-3.40378785133362	0.0345241650938988	0.47853621840477	-0.015620157122612
0.136875480413437	-0.298915922641754	-3.4016580581665	0.0346705354750156	0.47869148850441	-0.01556979957968
0.139200627803802	-0.30136576294899	-3.40104055404663	0.0347511433064938	0.47878161072731	-0.0153860561549664
0.142365157604218	-0.300392955541611	-3.40391421318054	0.0349150635302067	0.478812366724014	-0.0151341827586293
0.143232792615891	-0.300422847270966	-3.40704226493835	0.0350488275289536	0.478931784629822	-0.0149851273745298
0.148362904787064	-0.302752196788788	-3.40428829193115	0.035114947706461	0.479004263877869	-0.0146060045808554
0.15158124268055	-0.303428262472153	-3.40355134010315	0.0352476425468922	0.479074060916901	-0.0144245708361268
0.152904406189919	-0.304181307554245	-3.40476846694946	0.0353661403059959	0.47917628288269	-0.0141298100352287
0.15457946062088	-0.301097482442856	-3.41697216033936	0.0355355255305767	0.479370027780533	-0.0138175087049603
0.158031284809113	-0.301204741001129	-3.41233420372009	0.0355813317000866	0.479374021291733	-0.0134624363854527
0.162407845258713	-0.300575405359268	-3.41768169403076	0.0357874669134617	0.479491263628006	-0.0132823521271348
0.160630881786346	-0.305404216051102	-3.41308522224426	0.0359216667711735	0.479546934366226	-0.0130318654701114
0.167166262865067	-0.307000577449799	-3.42241811752319	0.0360845029354095	0.479656934738159	-0.0128191811963916
0.174028351902962	-0.306134819984436	-3.41246056556702	0.036127083003521	0.479631960391998	-0.0126086762174964
0.173555687069893	-0.307873427867889	-3.41569423675537	0.0362474471330643	0.47961762547493	-0.0124016487970948
0.176724046468735	-0.311200678348541	-3.41360187530518	0.0363475456833839	0.47966742515564	-0.0122197242453694
0.177097365260124	-0.30886772274971	-3.41709852218628	0.0364552959799767	0.479772418737412	-0.012012124992907
0.182563588023186	-0.316485613584518	-3.41808652877808	0.0364855751395226	0.47979548573494	-0.0118061862885952
0.187184318900108	-0.313648372888565	-3.414222240448	0.0365824848413467	0.479774624109268	-0.0116353891789913
0.19153892993927	-0.314829051494598	-3.42091703414917	0.0366420447826386	0.479831546545029	-0.0114487875252962
0.194925010204315	-0.319507867097855	-3.42030787467957	0.0367321223020554	0.479815930128098	-0.0112687619403005
0.199605897068977	-0.317577123641968	-3.42026281356812	0.0367834344506264	0.479905039072037	-0.0111327692866325
0.205883726477623	-0.318581312894821	-3.42219185829163	0.0367739424109459	0.479850560426712	-0.0109069934114814
0.208082139492035	-0.322525501251221	-3.42882227897644	0.0368349961936474	0.479862034320831	-0.0107253408059478
0.210679948329926	-0.325006455183029	-3.43321824073792	0.0368830189108849	0.479743510484695	-0.0106053510680795
0.21586249768734	-0.325030297040939	-3.42332315444946	0.0369427427649498	0.479679614305496	-0.0104565527290106
0.217234179377556	-0.326118916273117	-3.42929553985596	0.0370152555406094	0.4797682762146	-0.0104035353288054
0.222241520881653	-0.332728743553162	-3.4265034198761	0.0369480550289154	0.479638308286667	-0.0102899828925729
0.227721720933914	-0.336207419633865	-3.42860102653503	0.0369146652519703	0.479621976613998	-0.0102648418396711
0.228245556354523	-0.336290955543518	-3.42418742179871	0.0369366258382797	0.479556173086166	-0.0101279495283961
0.230863407254219	-0.335888504981995	-3.42859482765198	0.0369755402207375	0.479511380195618	-0.00999069679528475
0.237406849861145	-0.340030580759048	-3.4210946559906	0.0369421243667603	0.479468435049057	-0.00981431175023317
0.240591496229172	-0.34060725569725	-3.42985367774963	0.0369029268622398	0.479392111301422	-0.00962335988879204
0.243509694933891	-0.341712146997452	-3.41931891441345	0.0369064807891846	0.479342341423035	-0.00938319507986307
0.245146811008453	-0.344872802495956	-3.42039060592651	0.0368532948195934	0.479263126850128	-0.00926498882472515
0.248694807291031	-0.344186186790466	-3.42221760749817	0.0368172638118267	0.479167461395264	-0.00915210973471403
0.252548277378082	-0.348432749509811	-3.41366982460022	0.0367815420031548	0.479074835777283	-0.00901607424020767
0.257117509841919	-0.351750433444977	-3.41568565368652	0.0368638895452023	0.478974521160126	-0.00884309317916632
0.259220242500305	-0.35579651594162	-3.41464042663574	0.0367252826690674	0.478952318429947	-0.00881763733923435
0.262827724218369	-0.354675054550171	-3.41623282432556	0.0367686375975609	0.478826105594635	-0.00861818064004183
0.266033560037613	-0.355101644992828	-3.4226279258728	0.0368823558092117	0.478744715452194	-0.00848044361919165
0.267999231815338	-0.358945816755295	-3.41408014297485	0.0368370078504086	0.478694051504135	-0.00837304722517729
0.270722895860672	-0.362392455339432	-3.41896295547485	0.0367762707173824	0.478578299283981	-0.00821601692587137
0.275157600641251	-0.362165689468384	-3.4105703830719	0.0367738008499146	0.478465706110001	-0.00810954999178648
0.279226690530777	-0.361125260591507	-3.41640472412109	0.0367426052689552	0.478418499231339	-0.00794151145964861
0.281166702508926	-0.364450126886368	-3.41221380233765	0.0367648489773273	0.478284776210785	-0.00783129222691059
0.281584352254868	-0.366831660270691	-3.41015410423279	0.0367954298853874	0.478230893611908	-0.00772369327023625
0.285098671913147	-0.370281577110291	-3.4144766330719	0.0367490537464619	0.4781354367733	-0.0076171918772161
0.292386531829834	-0.368845254182816	-3.41163778305054	0.036706518381834	0.478010088205338	-0.00748011283576488
0.293877333402634	-0.374719887971878	-3.40610098838806	0.0367729291319847	0.47791463136673	-0.00733667565509677
0.296351343393326	-0.374711245298386	-3.40842580795288	0.0367513000965118	0.477851420640945	-0.00729168113321066
0.296141296625137	-0.380317330360413	-3.4134840965271	0.0367922112345696	0.477721333503723	-0.00726404413580894
0.300770610570908	-0.37902495265007	-3.40299534797668	0.0368031375110149	0.477633655071259	-0.00734210014343262
0.303028166294098	-0.381947576999664	-3.4050829410553	0.0368603207170963	0.477571606636047	-0.00726850097998977
0.30975466966629	-0.383786350488663	-3.40725898742676	0.0369068160653114	0.477416515350342	-0.00719440309330821
0.311697244644165	-0.384018033742905	-3.40753674507141	0.0369781069457531	0.477396875619888	-0.00717630330473185
0.31425404548645	-0.387452065944672	-3.41522836685181	0.037096980959177	0.477281421422958	-0.00708967493847013
0.316007554531097	-0.391388893127441	-3.41961789131165	0.0371394269168377	0.477134943008423	-0.00716169225051999
0.321885645389557	-0.395516127347946	-3.40877342224121	0.0372212752699852	0.477072596549988	-0.00714299036189914
0.324925810098648	-0.393769711256027	-3.41198325157166	0.03725990280509	0.477007836103439	-0.00722180679440498
0.325355440378189	-0.396110385656357	-3.41275119781494	0.0373294614255428	0.476924002170563	-0.00728943850845099
0.325241982936859	-0.399840384721756	-3.41490459442139	0.0374771021306515	0.476929873228073	-0.00725366035476327
0.332460880279541	-0.401684165000916	-3.40896558761597	0.0375793986022472	0.476866662502289	-0.0073326863348484
0.334302395582199	-0.398254930973053	-3.40355086326599	0.0376805141568184	0.476758390665054	-0.00729745626449585
0.334338635206223	-0.399333864450455	-3.41238760948181	0.0377542823553085	0.47672164440155	-0.00730719277635217
0.331040501594543	-0.400437623262405	-3.41665363311768	0.0378696955740452	0.476646184921265	-0.00725757982581854
0.332742303609848	-0.40220707654953	-3.41406488418579	0.0379794351756573	0.476556688547134	-0.0071607050485909
0.334841459989548	-0.402250945568085	-3.41119027137756	0.0380027890205383	0.476483970880508	-0.00720685115084052
0.336010634899139	-0.399269729852676	-3.41081094741821	0.0381130874156952	0.476415991783142	-0.00727708451449871
0.332355856895447	-0.399657517671585	-3.41267251968384	0.0382593870162964	0.476324379444122	-0.00732823228463531
0.330935448408127	-0.399799674749374	-3.40956139564514	0.0383237041532993	0.476230829954147	-0.00736739952117205
0.329003065824509	-0.400654733181	-3.41380500793457	0.0383701473474503	0.476091980934143	-0.00732064293697476
0.329905241727829	-0.399194478988647	-3.40711808204651	0.0384267307817936	0.476004391908646	-0.00736465305089951
0.328909873962402	-0.396433591842651	-3.41084003448486	0.0384797714650631	0.475901365280151	-0.00735331326723099
0.328388959169388	-0.397682279348373	-3.41085433959961	0.0385663434863091	0.475725412368774	-0.00730159319937229
0.328439384698868	-0.394196510314941	-3.40159511566162	0.0386349856853485	0.475580424070358	-0.00731041096150875
0.327558130025864	-0.392397284507751	-3.3990535736084	0.0386378765106201	0.475361526012421	-0.00727871991693974
0.325152188539505	-0.391517132520676	-3.40491318702698	0.0386776328086853	0.475295424461365	-0.00732468161731958
0.325711160898209	-0.389653712511063	-3.40686368942261	0.0387715846300125	0.475161105394363	-0.00722765643149614
0.328601986169815	-0.388570010662079	-3.39856147766113	0.0387192517518997	0.475004762411118	-0.00722594792023301
0.327785968780518	-0.3856101334095	-3.39665389060974	0.038743294775486	0.474863827228546	-0.0071685784496367
0.324983507394791	-0.385347455739975	-3.39291048049927	0.038686141371727	0.474739223718643	-0.0071338452398777
0.32449471950531	-0.385154247283936	-3.39438414573669	0.0387343913316727	0.474635750055313	-0.00706999050453305
0.326599210500717	-0.384336978197098	-3.3925895690918	0.0387783609330654	0.474502146244049	-0.00708873104304075
0.326527804136276	-0.383569538593292	-3.39445543289185	0.0387231446802616	0.474337816238403	-0.00704717030748725
0.323984295129776	-0.381715655326843	-3.39578819274902	0.0388173535466194	0.474293261766434	-0.00701511465013027
0.323410838842392	-0.378021538257599	-3.39847254753113	0.0388216376304626	0.474146157503128	-0.00686980923637748
0.320612549781799	-0.376428753137589	-3.40017199516296	0.0388388782739639	0.474023312330246	-0.00683759525418282
0.317422658205032	-0.375565946102142	-3.40011596679688	0.0388515666127205	0.474000096321106	-0.00680521968752146
0.316749572753906	-0.373776435852051	-3.40114903450012	0.0388507544994354	0.473886877298355	-0.00674122339114547
0.316454023122787	-0.370437234640121	-3.3923544883728	0.0388848371803761	0.473876953125	-0.00665433704853058
0.317065060138702	-0.368528217077255	-3.39014530181885	0.0388446524739265	0.473741918802261	-0.0065738158300519
0.316267013549805	-0.363371968269348	-3.39477372169495	0.0387730970978737	0.473748594522476	-0.00649551581591368
0.31276661157608	-0.360021620988846	-3.39109826087952	0.0388336628675461	0.473683416843414	-0.00640633143484592
0.310025334358215	-0.36151060461998	-3.39479875564575	0.0388270057737827	0.47372117638588	-0.00634772283956409
0.309834837913513	-0.354446589946747	-3.39150023460388	0.038820281624794	0.473661959171295	-0.00634654192253947
0.308435022830963	-0.355020225048065	-3.39129853248596	0.0388757102191448	0.473670303821564	-0.00634235283359885
0.306995898485184	-0.352168440818787	-3.39484834671021	0.0388735122978687	0.473628997802734	-0.00641542254015803
0.307354807853699	-0.353428930044174	-3.39834594726563	0.038892213255167	0.473790347576141	-0.00649929884821177
0.307420969009399	-0.351568311452866	-3.39065408706665	0.0389197319746017	0.473772943019867	-0.00662901671603322
0.305287718772888	-0.348597586154938	-3.38877558708191	0.0388388112187386	0.473775744438171	-0.00670510763302445
0.302452474832535	-0.347352296113968	-3.39440083503723	0.0389050357043743	0.473978221416473	-0.00692298123613
0.301421493291855	-0.346139430999756	-3.40230917930603	0.0389269478619099	0.474066019058228	-0.00691015971824527
0.300360828638077	-0.344393938779831	-3.3993821144104	0.0389839150011539	0.474140584468842	-0.00709105376154184
0.297743946313858	-0.345456451177597	-3.39983439445496	0.0389742180705071	0.474191457033157	-0.00734216067939997
0.296103924512863	-0.342290908098221	-3.40213918685913	0.0390322245657444	0.474331021308899	-0.00759935518726707
0.294318169355392	-0.345322072505951	-3.39976286888123	0.0390687957406044	0.474482595920563	-0.00780843524262309
0.295144200325012	-0.345133572816849	-3.40723943710327	0.0391242355108261	0.474643766880035	-0.00811612140387297
0.292662411928177	-0.341717690229416	-3.40720796585083	0.0391474440693855	0.474739640951157	-0.00840688124299049
0.293072044849396	-0.34334471821785	-3.40366554260254	0.0391630008816719	0.474862486124039	-0.00868098810315132
0.288979560136795	-0.344219386577606	-3.40610408782959	0.0392607375979424	0.475049555301666	-0.00893557537347078
0.28608500957489	-0.343708842992783	-3.40596771240234	0.039286270737648	0.475210607051849	-0.00919946655631065
0.284431368112564	-0.342772573232651	-3.40917658805847	0.0393224470317364	0.475347548723221	-0.0095405587926507
0.281586766242981	-0.339302808046341	-3.40799307823181	0.0394074693322182	0.475480288267136	-0.0097348652780056
0.278846621513367	-0.338230758905411	-3.40631198883057	0.0394269861280918	0.475653558969498	-0.00995751097798347
0.273212969303131	-0.338233113288879	-3.41146278381348	0.0395181439816952	0.475864440202713	-0.0101709002628922
0.271415889263153	-0.335976481437683	-3.41584444046021	0.0395992584526539	0.475982576608658	-0.010372799821198
0.267700344324112	-0.335553169250488	-3.41180348396301	0.0395851098001003	0.476133704185486	-0.0106308395043015
0.261877298355103	-0.329074293375015	-3.40923452377319	0.0396288335323334	0.476315885782242	-0.0109379831701517
0.264838397502899	-0.326857656240463	-3.41517663002014	0.0397009365260601	0.476493895053864	-0.0111533692106605
0.253861159086227	-0.322628289461136	-3.42419004440308	0.0397182367742062	0.476523250341415	-0.0114009147509933
0.252260506153107	-0.32342392206192	-3.42411041259766	0.0397011414170265	0.476558059453964	-0.0115534765645862
0.246900007128716	-0.322375357151031	-3.42361950874329	0.0397259816527367	0.476637691259384	-0.0117126582190394
0.246099412441254	-0.318774610757828	-3.41312623023987	0.0397616773843765	0.476709485054016	-0.0119926044717431
0.243478536605835	-0.313997060060501	-3.4200496673584	0.0397152528166771	0.476611435413361	-0.0122034223750234
0.23686246573925	-0.311559408903122	-3.41760873794556	0.0397151447832584	0.476641744375229	-0.0123464968055487
0.233160227537155	-0.31049719452858	-3.42049860954285	0.0397278107702732	0.476674854755402	-0.012456925585866
0.232291460037231	-0.306726098060608	-3.40694785118103	0.0397021733224392	0.476680517196655	-0.0125427059829235
0.229805782437325	-0.297539353370667	-3.41182446479797	0.0396225489675999	0.476600766181946	-0.0126196872442961
0.222227066755295	-0.295144379138947	-3.41937637329102	0.0395757518708706	0.476568281650543	-0.0125791244208813
0.215982034802437	-0.293005377054214	-3.42027354240417	0.0395750664174557	0.476649314165115	-0.0124922934919596
0.216384097933769	-0.287455528974533	-3.41328096389771	0.0395384319126606	0.476596087217331	-0.012480272911489
0.205716595053673	-0.280775398015976	-3.41175556182861	0.0394312217831612	0.476573348045349	-0.0123826302587986
0.202094539999962	-0.276448339223862	-3.41494607925415	0.0395184867084026	0.476541817188263	-0.0122810453176498
0.198343977332115	-0.274661034345627	-3.41598582267761	0.0394208170473576	0.476557493209839	-0.0121727678924799
0.192260101437569	-0.267514407634735	-3.41585397720337	0.0394212901592255	0.476511806249619	-0.0120261143893003
0.187983006238937	-0.264124870300293	-3.41998815536499	0.0395289584994316	0.476460695266724	-0.011829243041575
0.183851391077042	-0.260335147380829	-3.41244435310364	0.0394273214042187	0.476470410823822	-0.0116795571520925
0.176493808627129	-0.252588361501694	-3.41248798370361	0.0394959300756454	0.476450622081757	-0.0114656118676066
0.175302281975746	-0.250289380550385	-3.41285753250122	0.0394620336592197	0.476410150527954	-0.0112445130944252
0.172741398215294	-0.244944632053375	-3.40870499610901	0.0395539253950119	0.47647413611412	-0.0110767250880599
0.170042499899864	-0.242444545030594	-3.40997433662415	0.0395763106644154	0.476475358009338	-0.0108736613765359
0.166510686278343	-0.238076359033585	-3.4087278842926	0.0396668761968613	0.476526767015457	-0.0106558008119464
0.162488639354706	-0.231216669082642	-3.4098334312439	0.0397765673696995	0.476713448762894	-0.0104118548333645
0.161580592393875	-0.230570524930954	-3.41333937644959	0.0398188605904579	0.47675409913063	-0.010115041397512
0.159796819090843	-0.2245963960886	-3.40754628181458	0.0399688147008419	0.476805239915848	-0.00994302518665791
0.155048161745071	-0.221079900860786	-3.41421556472778	0.0400385335087776	0.47701820731163	-0.00978954415768385
0.155712753534317	-0.219453528523445	-3.41115427017212	0.0401413291692734	0.477168828248978	-0.00965646933764219
0.153167381882668	-0.212178274989128	-3.41348123550415	0.0402709133923054	0.477289587259293	-0.00948979333043098
0.149473786354065	-0.208722651004791	-3.41938304901123	0.0403765216469765	0.477460265159607	-0.00936354976147413
0.149462446570396	-0.207989349961281	-3.41690111160278	0.0404478125274181	0.477558314800262	-0.00921627879142761
0.14453749358654	-0.203827694058418	-3.43139624595642	0.0405948832631111	0.477697134017944	-0.00908820703625679
0.142734974622726	-0.204043388366699	-3.42571878433228	0.0407530143857002	0.477834492921829	-0.00893242843449116
0.143566712737083	-0.204216033220291	-3.43179154396057	0.0408910252153873	0.478117883205414	-0.00876819156110287
0.144358530640602	-0.202995002269745	-3.43072247505188	0.0409484803676605	0.478378027677536	-0.00857109948992729
0.143809139728546	-0.203039824962616	-3.43514776229858	0.0410885810852051	0.478525936603546	-0.00844603218138218
0.143033504486084	-0.197647765278816	-3.43326163291931	0.0413070730865002	0.478705048561096	-0.00828929152339697
0.142911151051521	-0.199656307697296	-3.43655943870544	0.041466761380434	0.478874713182449	-0.00813398323953152
0.14249974489212	-0.198027327656746	-3.43763780593872	0.0416023582220078	0.479142725467682	-0.00806738995015621
0.14210706949234	-0.196856185793877	-3.44657135009766	0.0418061204254627	0.479298412799835	-0.00806791707873344
0.142045989632607	-0.197346180677414	-3.44651532173157	0.0419840142130852	0.479571580886841	-0.00811871141195297
0.141917556524277	-0.196153566241264	-3.44771289825439	0.0422080829739571	0.479734927415848	-0.00824511330574751
0.139348641037941	-0.196610286831856	-3.44677114486694	0.0423913784325123	0.479888617992401	-0.00827930681407452
0.138902753591537	-0.197461530566216	-3.44954085350037	0.0426225811243057	0.480134695768356	-0.00833674054592848
0.141563832759857	-0.197288349270821	-3.45351886749268	0.0427457615733147	0.480340570211411	-0.00834920443594456
0.14004485309124	-0.19923597574234	-3.44932055473328	0.042991328984499	0.480451107025146	-0.00830789562314749
0.137689456343651	-0.192391633987427	-3.45616602897644	0.0431810542941093	0.480631023645401	-0.00830246135592461
0.136957198381424	-0.196785047650337	-3.45734453201294	0.0433058403432369	0.480825990438461	-0.00823245570063591
0.135124176740646	-0.191723555326462	-3.45783996582031	0.0435831919312477	0.480979204177856	-0.0082355123013258
0.136817023158073	-0.189773127436638	-3.46010589599609	0.0437474399805069	0.481162548065186	-0.00820427760481834
0.137813121080399	-0.188417121767998	-3.46274566650391	0.0438422448933125	0.481264591217041	-0.00818062480539083
0.138392940163612	-0.185633644461632	-3.46165466308594	0.0440612696111202	0.481313616037369	-0.00814874842762947
0.134454190731049	-0.185128539800644	-3.4613196849823	0.0442568324506283	0.481465101242065	-0.00814529694616795
0.133146211504936	-0.187579318881035	-3.46410727500916	0.044341117143631	0.481536269187927	-0.00815214309841394
0.132828712463379	-0.184205293655396	-3.46381211280823	0.0444695092737675	0.481549322605133	-0.008127904497087
0.132013455033302	-0.182666569948196	-3.46910929679871	0.0445912592113018	0.481514066457748	-0.00815837923437357
0.131321266293526	-0.180048942565918	-3.46590876579285	0.0446607023477554	0.48156949877739	-0.00809592753648758
0.130038574337959	-0.178461775183678	-3.46595788002014	0.0447346419095993	0.481507688760757	-0.00806700624525547
0.127567321062088	-0.173460602760315	-3.46190500259399	0.0448907390236855	0.481520891189575	-0.00809913594275713
0.125283226370811	-0.170368254184723	-3.46830415725708	0.0449125654995441	0.481477469205856	-0.00804248452186584
0.123811274766922	-0.170342341065407	-3.46187400817871	0.0449692904949188	0.481370151042938	-0.00799444876611233
0.124416589736938	-0.165595799684525	-3.45596814155579	0.0449374616146088	0.481285721063614	-0.00799972470849752
0.120839193463326	-0.163221955299377	-3.45444512367249	0.0449779741466045	0.481135815382004	-0.00793689675629139
0.117217257618904	-0.158242017030716	-3.45369148254395	0.0450592413544655	0.481073319911957	-0.00792201422154903
0.11509969830513	-0.155551314353943	-3.45132780075073	0.0450853407382965	0.480948358774185	-0.00786377396434546
0.109537817537785	-0.152727663516998	-3.45193219184875	0.0450552627444267	0.480856031179428	-0.00786213856190443
0.109319381415844	-0.146430417895317	-3.45917534828186	0.0450538173317909	0.480742543935776	-0.00790675636380911
0.107169225811958	-0.145046398043633	-3.45157861709595	0.0449808724224567	0.480519860982895	-0.0080144414678216
0.10405594855547	-0.142626494169235	-3.45913529396057	0.0448863804340363	0.480368494987488	-0.00811046734452248
0.100598067045212	-0.144522309303284	-3.45262122154236	0.0449057668447495	0.480157524347305	-0.00822597462683916
0.100584872066975	-0.143259435892105	-3.44770359992981	0.0448548384010792	0.479983776807785	-0.00839241500943899
0.098308727145195	-0.138204887509346	-3.44750905036926	0.0447739586234093	0.479801625013351	-0.00855978112667799
0.0977712199091911	-0.1359553784132	-3.44603180885315	0.0447009392082691	0.479650348424912	-0.00874930247664452
0.0937882736325264	-0.137138620018959	-3.44570541381836	0.044584047049284	0.479410260915756	-0.00893612951040268
0.0937412902712822	-0.13608418405056	-3.4418773651123	0.0445146225392818	0.479108214378357	-0.00911569222807884
0.0933569967746735	-0.135067105293274	-3.43769860267639	0.0444797836244106	0.478997468948364	-0.00936346128582954
0.0899250507354736	-0.13892537355423	-3.4426589012146	0.04433723539114	0.478830069303513	-0.00973200239241123
0.0917512103915215	-0.138894349336624	-3.43398332595825	0.0442664474248886	0.478592604398727	-0.00997127871960402
0.0921562612056732	-0.137116745114326	-3.43493032455444	0.0442139431834221	0.478383392095566	-0.0103602102026343
0.0930256694555283	-0.14000116288662	-3.43230319023132	0.0442180819809437	0.478245735168457	-0.0106661301106215
0.0930649042129517	-0.14101779460907	-3.43451476097107	0.0441512130200863	0.478065401315689	-0.0109254410490394
0.0962150171399117	-0.141684129834175	-3.42759895324707	0.0440726019442081	0.477842569351196	-0.0112061034888029
0.0955886915326118	-0.143743321299553	-3.42861294746399	0.0440090484917164	0.477638244628906	-0.0115517750382423
0.0963979810476303	-0.149366229772568	-3.42224311828613	0.0439835712313652	0.477448016405106	-0.0118231019005179
0.0989237725734711	-0.149691313505173	-3.42469882965088	0.0440090671181679	0.477395266294479	-0.012196896597743
0.104156240820885	-0.152487322688103	-3.42373585700989	0.04400584846735	0.477162152528763	-0.0125722726806998
0.106165930628777	-0.156516164541245	-3.42641973495483	0.04396877810359	0.477142423391342	-0.0128932511433959
0.107245892286301	-0.157565698027611	-3.42001438140869	0.043967816978693	0.476945996284485	-0.0132193714380264
0.112712904810905	-0.163061752915382	-3.41520404815674	0.0438906438648701	0.47690013051033	-0.013543120585382
0.115008302032948	-0.163698151707649	-3.4210729598999	0.0439887307584286	0.476778388023376	-0.0138559192419052
0.11880598962307	-0.173096209764481	-3.41451787948608	0.0440169870853424	0.476643919944763	-0.0141397062689066
0.121660865843296	-0.174450129270554	-3.41316843032837	0.0439949408173561	0.47654327750206	-0.0144170764833689
0.125571474432945	-0.176182478666306	-3.41258597373962	0.044156301766634	0.476479202508926	-0.0146642914041877
0.128652438521385	-0.177518501877785	-3.41725730895996	0.0440582856535912	0.476434856653214	-0.0148546369746327
0.132735177874565	-0.179170712828636	-3.41253805160522	0.0441354885697365	0.476395606994629	-0.0149344401434064
0.137984350323677	-0.183880284428596	-3.41036510467529	0.044152308255434	0.476370990276337	-0.0150713426992297
0.138786435127258	-0.180648803710938	-3.41422009468079	0.0442241728305817	0.476360261440277	-0.015139801427722
0.139891847968102	-0.183914810419083	-3.41702151298523	0.044224314391613	0.476304411888123	-0.0151797402650118
0.144920036196709	-0.18536151945591	-3.41537094116211	0.0441097728908062	0.476301163434982	-0.0152739640325308
0.148456215858459	-0.186874657869339	-3.42234230041504	0.0441528260707855	0.476145476102829	-0.0153028666973114
0.155304551124573	-0.194322645664215	-3.4167754650116	0.0440650209784508	0.476082682609558	-0.0155511517077684
0.159228950738907	-0.189937114715576	-3.41971182823181	0.0441533327102661	0.475956171751022	-0.0158302318304777
0.162445291876793	-0.198425501585007	-3.41529273986816	0.0441199690103531	0.475777685642242	-0.0161404088139534
0.165328398346901	-0.20356610417366	-3.41381335258484	0.044103816151619	0.475686609745026	-0.0165348835289478
0.170678704977036	-0.209585011005402	-3.41194224357605	0.0441557615995407	0.475521057844162	-0.0168855488300323
0.171602621674538	-0.210713803768158	-3.41210055351257	0.0442376211285591	0.475323617458344	-0.0171040557324886
0.172461450099945	-0.216085225343704	-3.41010212898254	0.0442459806799889	0.47536888718605	-0.0172831825911999
0.17983515560627	-0.217758178710938	-3.41330623626709	0.0442582443356514	0.475248396396637	-0.0173654314130545
0.183438315987587	-0.220345482230186	-3.41277623176575	0.0442222952842712	0.475154906511307	-0.0172921940684319
0.186412796378136	-0.221822798252106	-3.41084599494934	0.0441379137337208	0.475098699331284	-0.0171551462262869
0.190045922994614	-0.226402789354324	-3.40968108177185	0.0441911518573761	0.475091516971588	-0.017066078260541
0.195991694927216	-0.223739832639694	-3.4120728969574	0.0441855303943157	0.475045293569565	-0.0169897433370352
0.204215109348297	-0.225797891616821	-3.413813829422	0.0440799556672573	0.475044876337051	-0.0168550312519073
0.20721124112606	-0.22426863014698	-3.41385126113892	0.0441369935870171	0.474944174289703	-0.0167750269174576
0.210646137595177	-0.228190526366234	-3.40408444404602	0.0441489145159721	0.474836707115173	-0.0166599359363317
0.218020379543304	-0.230155274271965	-3.40691161155701	0.0440954342484474	0.474793940782547	-0.0166712012141943
0.222889497876167	-0.234206527471542	-3.4064245223999	0.0441721081733704	0.474684357643127	-0.0167296510189772
0.231412768363953	-0.238444283604622	-3.40628457069397	0.0441321209073067	0.474594533443451	-0.0169373508542776
0.236487478017807	-0.244435235857964	-3.40874528884888	0.0441453903913498	0.474438577890396	-0.0171896331012249
0.242006972432137	-0.249051690101624	-3.40133833885193	0.0442757084965706	0.474358826875687	-0.0173290483653545
0.248629122972488	-0.249989286065102	-3.40307593345642	0.0442263521254063	0.474411427974701	-0.0175027400255203
0.251191049814224	-0.253596693277359	-3.41079187393188	0.0443617329001427	0.474257797002792	-0.0175890866667032
0.257135003805161	-0.259089112281799	-3.4153618812561	0.0444081015884876	0.474252879619598	-0.0176320169121027
0.265137732028961	-0.262689292430878	-3.40868782997131	0.0444176085293293	0.474244654178619	-0.0177238881587982
0.267282366752625	-0.266606420278549	-3.4088134765625	0.0444368980824947	0.474271297454834	-0.0178458616137505
0.275315880775452	-0.268852055072784	-3.40604758262634	0.0444903783500195	0.474272489547729	-0.0179353021085262
0.280197739601135	-0.27089661359787	-3.40891242027283	0.0446343012154102	0.474332600831985	-0.0180574618279934
0.285761624574661	-0.275974333286285	-3.40944004058838	0.0447073206305504	0.474346458911896	-0.0180969685316086
0.294358462095261	-0.279093205928802	-3.40712308883667	0.0447823032736778	0.47444948554039	-0.0182121954858303
0.300775945186615	-0.287089675664902	-3.41728377342224	0.0449083261191845	0.474577039480209	-0.0182690396904945
0.30714875459671	-0.288765877485275	-3.41259741783142	0.0449432134628296	0.474686682224274	-0.0184007324278355
0.314182102680206	-0.291964292526245	-3.40891528129578	0.0450226925313473	0.474690049886703	-0.0184491574764252
0.320902824401855	-0.295593589544296	-3.40832710266113	0.0451749227941036	0.474819511175156	-0.0185531694442034
0.328811556100845	-0.298980176448822	-3.41468572616577	0.045222382992506	0.474857240915298	-0.0186091586947441
0.337752848863602	-0.304016023874283	-3.41883611679077	0.0452899225056171	0.475042015314102	-0.0186302158981562
0.343943566083908	-0.305955916643143	-3.41848516464233	0.0453299842774868	0.475206822156906	-0.0186484958976507
0.352312654256821	-0.310331106185913	-3.41727471351624	0.0453654304146767	0.475298285484314	-0.0186628457158804
0.360530704259872	-0.313766032457352	-3.4236798286438	0.0453750416636467	0.47538623213768	-0.0187882855534554
0.363724023103714	-0.321092694997787	-3.42340087890625	0.0453844293951988	0.475493758916855	-0.01881312020123
0.372232466936111	-0.32588067650795	-3.41882944107056	0.0453518182039261	0.475700616836548	-0.0189457815140486
0.377869933843613	-0.32815620303154	-3.42408967018127	0.0454213321208954	0.475791126489639	-0.0189810357987881
0.385015845298767	-0.331842660903931	-3.42732214927673	0.0453072413802147	0.476007044315338	-0.0190824810415506
0.390554398298264	-0.336431533098221	-3.42716383934021	0.0452840961515903	0.476148128509521	-0.0191671550273895
0.398277521133423	-0.340133994817734	-3.42526435852051	0.0452889204025269	0.476243257522583	-0.0193344298750162
0.400702685117722	-0.347605019807816	-3.42635464668274	0.0452029518783093	0.476287513971329	-0.0194952972233295
0.408513367176056	-0.350362032651901	-3.42189145088196	0.0452331081032753	0.476532876491547	-0.0196567680686712
0.413553714752197	-0.350286930799484	-3.43353462219238	0.0451566576957703	0.476661592721939	-0.0197429712861776
0.416797131299973	-0.354788392782211	-3.4306640625	0.0450565367937088	0.476735055446625	-0.0197783764451742
0.419775456190109	-0.356504321098328	-3.42917919158936	0.0450045056641102	0.476897299289703	-0.0198390763252974
0.421717017889023	-0.357702732086182	-3.43235921859741	0.0448921360075474	0.477013289928436	-0.0199073739349842
0.424987852573395	-0.362358838319778	-3.43222308158875	0.0447542108595371	0.477143406867981	-0.0199411176145077
0.43185743689537	-0.36045891046524	-3.43169832229614	0.0446834899485111	0.477308541536331	-0.0200050752609968
0.434088081121445	-0.361568421125412	-3.43568801879883	0.0445356033742428	0.477354675531387	-0.0200439710170031
0.433313459157944	-0.363650351762772	-3.43709969520569	0.0444899350404739	0.477493941783905	-0.02006128244102
0.437981486320496	-0.367721736431122	-3.43601012229919	0.0443976186215878	0.477544724941254	-0.0201237741857767
0.443190574645996	-0.370594173669815	-3.42875003814697	0.0442194454371929	0.477617800235748	-0.0202520843595266
0.44300577044487	-0.367672085762024	-3.43718671798706	0.0441430322825909	0.477682441473007	-0.0203469693660736
0.443761616945267	-0.371147900819778	-3.43817782402039	0.04397838935256	0.477849036455154	-0.02046138048172
0.445561975240707	-0.371164172887802	-3.43242621421814	0.0438807643949986	0.477901220321655	-0.0207094717770815
0.448121786117554	-0.375204414129257	-3.43675088882446	0.0437430664896965	0.477982819080353	-0.0208777450025082
0.447922557592392	-0.374249190092087	-3.42540335655212	0.0436157211661339	0.477946370840073	-0.021115031093359
0.447599470615387	-0.372209697961807	-3.42987394332886	0.0435452237725258	0.478110581636429	-0.0213136114180088
0.446230083703995	-0.372170209884644	-3.42644453048706	0.0433864332735538	0.478137820959091	-0.0214364249259233
0.444851994514465	-0.369943350553513	-3.42875146865845	0.0431992895901203	0.478286594152451	-0.0215340852737427
0.440668433904648	-0.369293957948685	-3.43379306793213	0.0430603735148907	0.478381127119064	-0.021605484187603
0.441057026386261	-0.368629932403564	-3.43633961677551	0.0428917370736599	0.478475719690323	-0.0217056665569544
0.438620805740356	-0.366835385560989	-3.43387651443481	0.0427558347582817	0.478517442941666	-0.0217185895889997
0.437527418136597	-0.365474611520767	-3.43793272972107	0.0425335504114628	0.47859862446785	-0.0218686889857054
0.432917207479477	-0.361293017864227	-3.4342577457428	0.0423619486391544	0.478562951087952	-0.022111888974905
0.430899858474731	-0.36444303393364	-3.42750573158264	0.0422033742070198	0.478587687015533	-0.0223678182810545
0.432423412799835	-0.360553950071335	-3.43085741996765	0.0420845076441765	0.478620916604996	-0.0226670484989882
0.43142095208168	-0.3603495657444	-3.42826986312866	0.0418650731444359	0.478540241718292	-0.0229676179587841
0.429064154624939	-0.361758232116699	-3.43089890480042	0.0417156517505646	0.478558331727982	-0.0233379937708378
0.427605718374252	-0.364500850439072	-3.42725849151611	0.0414771437644959	0.478435873985291	-0.0237055290490389
0.423559546470642	-0.367531299591064	-3.42815494537354	0.0413072295486927	0.478445887565613	-0.0241161938756704
0.424947470426559	-0.368624836206436	-3.42184233665466	0.0410970561206341	0.478391259908676	-0.0245060306042433
0.423865526914597	-0.367199093103409	-3.41813564300537	0.0409414358437061	0.478344559669495	-0.0248859319835901
0.423883706331253	-0.367961704730988	-3.42178773880005	0.0407675057649612	0.478352546691895	-0.0251971129328012
0.424992471933365	-0.365495920181274	-3.41769337654114	0.0405676998198032	0.478297650814056	-0.02559769526124
0.426007330417633	-0.364352762699127	-3.42307782173157	0.0404016263782978	0.47820833325386	-0.0258721988648176
0.420446306467056	-0.36735337972641	-3.42255115509033	0.0402184762060642	0.478150755167007	-0.0261833183467388
0.42164671421051	-0.367424726486206	-3.41690063476563	0.0400232039391994	0.478091835975647	-0.0265648141503334
0.424041837453842	-0.365927636623383	-3.41119456291199	0.0397477336227894	0.478023380041122	-0.0269252862781286
0.424582570791245	-0.365160286426544	-3.41486525535584	0.0396366715431213	0.477948486804962	-0.0273424070328474
0.422614306211472	-0.364807844161987	-3.41170597076416	0.0393726639449596	0.477805197238922	-0.0277287941426039
0.420847773551941	-0.364240378141403	-3.41250729560852	0.0391860790550709	0.477632284164429	-0.0281418077647686
0.417552262544632	-0.366387903690338	-3.40812492370605	0.0389693193137646	0.477514803409576	-0.0285986568778753
0.418392181396484	-0.363734930753708	-3.41454172134399	0.0388235114514828	0.477375715970993	-0.0289715770632029
0.415704846382141	-0.36660224199295	-3.40533542633057	0.0386000871658325	0.477247416973114	-0.0293410532176495
0.414648532867432	-0.367223650217056	-3.39639925956726	0.0383300222456455	0.477119415998459	-0.0297393593937159
0.413341253995895	-0.365814447402954	-3.39453411102295	0.0381267033517361	0.476982295513153	-0.0300700142979622
0.410481780767441	-0.362029880285263	-3.39621949195862	0.0378644578158855	0.476821780204773	-0.0303552523255348
0.408898085355759	-0.362930864095688	-3.39671683311462	0.0376715287566185	0.476610004901886	-0.0305436383932829
0.409103453159332	-0.362973004579544	-3.40115284919739	0.0373996235430241	0.476535707712173	-0.0306711103767157
0.4075967669487	-0.360932886600494	-3.39108800888062	0.0370916873216629	0.476318061351776	-0.0308304503560066
0.409196197986603	-0.356655150651932	-3.38709402084351	0.0367972664535046	0.476153999567032	-0.0309889670461416
0.405469328165054	-0.356639891862869	-3.38611912727356	0.0365468114614487	0.47596287727356	-0.0310794170945883
0.403310835361481	-0.353940367698669	-3.38577604293823	0.0363466031849384	0.475746601819992	-0.0312385410070419
0.398078441619873	-0.352521926164627	-3.38984537124634	0.0361155159771442	0.475642323493958	-0.031422071158886
0.397477209568024	-0.353178560733795	-3.38170623779297	0.0359200984239578	0.475510984659195	-0.0315452814102173
0.396083444356918	-0.346175462007523	-3.37586379051209	0.0357091873884201	0.475330829620361	-0.0316978730261326
0.391281396150589	-0.34767347574234	-3.3651487827301	0.035499069839716	0.475128918886185	-0.0318729132413864
0.384502559900284	-0.344494432210922	-3.37402033805847	0.0352915115654469	0.475010961294174	-0.0319363288581371
0.382959216833115	-0.339906692504883	-3.3758692741394	0.0351106822490692	0.474910050630569	-0.0319388099014759
0.378567963838577	-0.336203038692474	-3.3726372718811	0.0348692797124386	0.47473207116127	-0.0318871513009071
0.374535799026489	-0.332818925380707	-3.36779642105103	0.0346946455538273	0.474693596363068	-0.0318914987146854
0.3693608045578	-0.332236140966415	-3.36426043510437	0.0345038399100304	0.474536865949631	-0.0317865461111069
0.367460638284683	-0.325780391693115	-3.3672788143158	0.0343119241297245	0.474539279937744	-0.0316957198083401
0.365043014287949	-0.321853995323181	-3.37333607673645	0.0341177545487881	0.47436398267746	-0.0314879417419434
0.36366406083107	-0.317690014839172	-3.35693955421448	0.0339217334985733	0.474321335554123	-0.0314648784697056
0.355942279100418	-0.313981086015701	-3.3582170009613	0.0337857194244862	0.474291563034058	-0.0312392767518759
0.352992355823517	-0.311533421278	-3.35296678543091	0.033684927970171	0.474259406328201	-0.0312095265835524
0.345278352499008	-0.305160880088806	-3.36143970489502	0.033602137118578	0.474326997995377	-0.0310336798429489
0.345289170742035	-0.297310441732407	-3.36384749412537	0.0334717594087124	0.474380433559418	-0.0308925751596689
0.331175923347473	-0.297448605298996	-3.35621476173401	0.0332949757575989	0.474326610565186	-0.0308793596923351
0.329335689544678	-0.290451049804688	-3.36663126945496	0.0332565158605576	0.474447339773178	-0.0309622325003147
0.324859380722046	-0.289264559745789	-3.35677361488342	0.0331878811120987	0.474485456943512	-0.0310338232666254
0.316541254520416	-0.28729659318924	-3.35870766639709	0.0330988802015781	0.474508374929428	-0.0309996139258146
0.313834458589554	-0.285580068826675	-3.35630393028259	0.0329958461225033	0.47457629442215	-0.0310449134558439
0.305986166000366	-0.282849043607712	-3.3570613861084	0.0330012142658234	0.474719047546387	-0.0310309678316116
0.300032287836075	-0.280885279178619	-3.35716152191162	0.0329138487577438	0.474874556064606	-0.0308923348784447
0.299825221300125	-0.273942410945892	-3.36377811431885	0.0329393930733204	0.475016832351685	-0.0307862740010023
0.29464054107666	-0.271348685026169	-3.36884164810181	0.0328921042382717	0.475143104791641	-0.0306314080953598
0.289478302001953	-0.267998099327087	-3.36696672439575	0.0328181013464928	0.475347101688385	-0.0304193496704102
0.282407850027084	-0.263359069824219	-3.37033367156982	0.0328504890203476	0.475444763898849	-0.0302091408520937
0.278549373149872	-0.260478675365448	-3.37690854072571	0.0328945815563202	0.475753158330917	-0.0300106592476368
0.272102385759354	-0.255650043487549	-3.37194347381592	0.0329303741455078	0.475883394479752	-0.0298011302947998
0.27244621515274	-0.25095546245575	-3.36954975128174	0.0329309925436974	0.47614312171936	-0.0295671485364437
0.269417554140091	-0.245350852608681	-3.37923645973206	0.032981563359499	0.476291805505753	-0.0293860342353582
0.26568815112114	-0.246097549796104	-3.37041521072388	0.0330430865287781	0.47645166516304	-0.0292064249515533
0.263274967670441	-0.244447082281113	-3.37859702110291	0.0331169962882996	0.47663876414299	-0.0290575418621302
0.262494087219238	-0.242172211408615	-3.37457156181335	0.033148717135191	0.476697564125061	-0.0288831237703562
0.260832786560059	-0.239174365997314	-3.37774443626404	0.0331851728260517	0.477004528045654	-0.0288500599563122
0.261788427829742	-0.236755162477493	-3.37266087532043	0.0331888422369957	0.477125257253647	-0.0286902189254761
0.25825223326683	-0.232390597462654	-3.37798070907593	0.0332775041460991	0.477320790290833	-0.0286097303032875
0.254353791475296	-0.231432050466537	-3.37982225418091	0.0332876183092594	0.477490574121475	-0.0284214653074741
0.251572161912918	-0.226760983467102	-3.3865122795105	0.0332856737077236	0.477782368659973	-0.0283046625554562
0.247501105070114	-0.22581759095192	-3.3898024559021	0.0332925468683243	0.478004336357117	-0.0280885901302099
0.252239912748337	-0.225162461400032	-3.38887453079224	0.0333024002611637	0.478178650140762	-0.0279889740049839
0.247635737061501	-0.223836660385132	-3.39187788963318	0.0332474447786808	0.478296726942062	-0.0279110483825207
0.244116738438606	-0.220209956169128	-3.38595628738403	0.0331604108214378	0.478544294834137	-0.0278766043484211
0.239831909537315	-0.216954156756401	-3.39215087890625	0.0332651138305664	0.478668451309204	-0.027818288654089
0.239020809531212	-0.218105301260948	-3.39075636863709	0.0332423932850361	0.4788878262043	-0.0278016552329063
0.238576024770737	-0.216167882084846	-3.39084649085999	0.0331642813980579	0.478996157646179	-0.0277490075677633
0.236768186092377	-0.211024984717369	-3.39244866371155	0.0332076735794544	0.479087322950363	-0.0277651101350784
0.232388719916344	-0.209909215569496	-3.39123821258545	0.0331416688859463	0.479222297668457	-0.0277514830231667
0.230147525668144	-0.212385028600693	-3.38859391212463	0.0330539606511593	0.479413211345673	-0.0278366953134537
0.22602853178978	-0.210333630442619	-3.39444994926453	0.0329806432127953	0.479578495025635	-0.027821347117424
0.223985895514488	-0.207757815718651	-3.39669561386108	0.0329673103988171	0.479760736227036	-0.0277569685131311
0.225074157118797	-0.206685200333595	-3.40560841560364	0.0328751541674137	0.479788988828659	-0.027740016579628
0.221792727708817	-0.204273879528046	-3.40037417411804	0.0328247249126434	0.479939937591553	-0.0277176890522242
0.223417460918427	-0.203565582633018	-3.4070873260498	0.0328054875135422	0.480032980442047	-0.0277819167822599
0.218875274062157	-0.206772416830063	-3.40545606613159	0.0328074395656586	0.48014909029007	-0.0277866255491972
0.218787789344788	-0.201649442315102	-3.4050464630127	0.0327670909464359	0.48032158613205	-0.0277823284268379
0.220591232180595	-0.202540919184685	-3.40269112586975	0.0326773561537266	0.480477452278137	-0.0278562381863594
0.217903569340706	-0.201555103063583	-3.40245151519775	0.0327196158468723	0.480613797903061	-0.0278448462486267
0.217330574989319	-0.200663164258003	-3.40533494949341	0.0327810235321522	0.48079040646553	-0.0279034934937954
0.216169700026512	-0.199012205004692	-3.40828967094421	0.0327932350337505	0.480882883071899	-0.0278648436069489
0.219738468527794	-0.200005710124969	-3.39828896522522	0.032793577760458	0.481047362089157	-0.0279082022607327
0.220623806118965	-0.199914112687111	-3.4106822013855	0.0328326970338821	0.481186777353287	-0.0278769619762897
0.217330068349838	-0.199512526392937	-3.40545129776001	0.0328565612435341	0.481367200613022	-0.027840007096529
0.218030571937561	-0.200339451432228	-3.41322755813599	0.0329214595258236	0.481550067663193	-0.0277146622538567
0.219561323523521	-0.199353605508804	-3.41061735153198	0.0329670310020447	0.481605350971222	-0.0274563506245613
0.218492418527603	-0.196700602769852	-3.41490697860718	0.0329972878098488	0.481775909662247	-0.0272739697247744
0.221109434962273	-0.199384167790413	-3.41414737701416	0.0330330729484558	0.481881409883499	-0.0271796956658363
0.219388425350189	-0.197937399148941	-3.40829944610596	0.033082764595747	0.482141315937042	-0.0271250735968351
0.221041038632393	-0.197770833969116	-3.41027998924255	0.0330870375037193	0.482360661029816	-0.0271767117083073
0.221627056598663	-0.200417920947075	-3.40913534164429	0.0330838710069656	0.482454746961594	-0.0271637011319399
0.223783984780312	-0.198094621300697	-3.41062450408936	0.0330942571163177	0.482665777206421	-0.0271242279559374
0.223915427923203	-0.196074277162552	-3.41760635375977	0.03315070271492	0.482817143201828	-0.0270149726420641
0.221225574612617	-0.198532626032829	-3.4150664806366	0.0331526659429073	0.483008921146393	-0.0269566476345062
0.222197458148003	-0.197773411870003	-3.41820740699768	0.0331616066396236	0.483181774616241	-0.0268989391624928
0.221158072352409	-0.197992578148842	-3.42244172096252	0.0331904552876949	0.483330130577087	-0.0268806982785463
0.221129432320595	-0.19413223862648	-3.42069864273071	0.0332467332482338	0.483584403991699	-0.0268005188554525
0.218818441033363	-0.189901098608971	-3.4211950302124	0.0332159474492073	0.483694672584534	-0.0266869142651558
0.215489789843559	-0.192993775010109	-3.42237091064453	0.033315796405077	0.483968406915665	-0.0264840815216303
0.21699957549572	-0.189457103610039	-3.4263904094696	0.0332548655569553	0.484060108661652	-0.0264343842864037
0.215226322412491	-0.187159836292267	-3.42285966873169	0.0332710929214954	0.484156668186188	-0.0263402871787548
0.212247982621193	-0.185549855232239	-3.42747282981873	0.0333241000771523	0.484229892492294	-0.0262494459748268
0.211541056632996	-0.187725126743317	-3.42580962181091	0.0332750529050827	0.48437824845314	-0.0262135937809944
0.210203155875206	-0.185527488589287	-3.42613387107849	0.0332452952861786	0.48440557718277	-0.0261375866830349
0.20696234703064	-0.183600321412086	-3.42738962173462	0.0333395749330521	0.484480500221252	-0.0260672979056835
0.205747485160828	-0.184430986642838	-3.43117785453796	0.0333437360823154	0.484628468751907	-0.0260616075247526
0.201370716094971	-0.185191407799721	-3.43500804901123	0.0332683324813843	0.484712392091751	-0.0259974040091038
0.199367165565491	-0.181849628686905	-3.42974472045898	0.0332425720989704	0.484689980745316	-0.0258852355182171
0.199463829398155	-0.178011268377304	-3.42565202713013	0.0332303009927273	0.484692752361298	-0.0258163418620825
0.195031851530075	-0.173121616244316	-3.4273738861084	0.033229373395443	0.48474246263504	-0.0256418585777283
0.195909142494202	-0.173579096794128	-3.43191719055176	0.0332358665764332	0.484831750392914	-0.0255163423717022
0.191797479987144	-0.173026129603386	-3.43310570716858	0.0331777110695839	0.484857946634293	-0.0253509972244501
0.193042397499084	-0.170854985713959	-3.43268966674805	0.0331381671130657	0.484877645969391	-0.0251762848347425
0.191805884242058	-0.170059055089951	-3.43256711959839	0.0330230109393597	0.484800755977631	-0.0249771811068058
0.191675454378128	-0.167883232235909	-3.43474388122559	0.0330770760774612	0.484898090362549	-0.0249562431126833
0.191732093691826	-0.165865048766136	-3.43473100662231	0.033037506043911	0.484758585691452	-0.0249232351779938
0.188598990440369	-0.171960383653641	-3.43153643608093	0.0330550447106361	0.484727710485458	-0.0248674433678389
0.185322195291519	-0.171363696455956	-3.43040895462036	0.0330748297274113	0.484775960445404	-0.0248443316668272
0.187881112098694	-0.170894280076027	-3.43944931030273	0.0330577231943607	0.48480349779129	-0.0248670559376478
0.185578256845474	-0.168434754014015	-3.43368434906006	0.0330668352544308	0.484712362289429	-0.0248471684753895
0.185453668236732	-0.168284878134727	-3.42835092544556	0.0331563428044319	0.484713047742844	-0.0248010065406561
0.182200834155083	-0.170853510499001	-3.43560266494751	0.0331476256251335	0.484593838453293	-0.0248430445790291
0.185726836323738	-0.169966995716095	-3.42979145050049	0.0331766605377197	0.484491109848022	-0.0247269719839096
0.187897339463234	-0.169542297720909	-3.42653870582581	0.0331422053277493	0.484417766332626	-0.0246757436543703
0.182784125208855	-0.170869544148445	-3.42776393890381	0.0332016274333	0.484398752450943	-0.0246611125767231
0.186818465590477	-0.169216230511665	-3.42545533180237	0.0332399420440197	0.484358310699463	-0.0245989318937063
0.189480319619179	-0.17024539411068	-3.42943429946899	0.0332257337868214	0.484218150377274	-0.024502094835043
0.191772848367691	-0.17054495215416	-3.42445611953735	0.0332671143114567	0.48411500453949	-0.0243954379111528
0.192507535219193	-0.168707713484764	-3.42218947410584	0.0333234965801239	0.484003603458405	-0.0243735499680042
0.194447129964828	-0.171672686934471	-3.42670869827271	0.0333836637437344	0.48389196395874	-0.0243568439036608
0.19468355178833	-0.170357033610344	-3.42253851890564	0.0334006436169147	0.483752071857452	-0.024390060454607
0.192554444074631	-0.174520701169968	-3.43038868904114	0.0334406979382038	0.483672976493835	-0.0243806894868612
0.196552813053131	-0.173195332288742	-3.42778515815735	0.0335134230554104	0.483612954616547	-0.0244011338800192
0.197457820177078	-0.173838526010513	-3.42140817642212	0.0335744582116604	0.483496695756912	-0.0243758261203766
0.19395238161087	-0.17268118262291	-3.414790391922	0.0336290262639523	0.483381599187851	-0.024353202432394
0.193211257457733	-0.171860486268997	-3.41525650024414	0.0336890816688538	0.483349859714508	-0.0243364758789539
0.189644455909729	-0.170791640877724	-3.42172241210938	0.033742506057024	0.483321905136108	-0.0243568439036608
0.189738854765892	-0.168494239449501	-3.42652344703674	0.0338230431079865	0.483229547739029	-0.024330722168088
0.192590206861496	-0.171823903918266	-3.42511701583862	0.0338191837072372	0.483109086751938	-0.024405263364315
0.190998181700706	-0.168980687856674	-3.4281952381134	0.0338321998715401	0.482977628707886	-0.0245904009789228
0.189749747514725	-0.172536760568619	-3.4158730506897	0.033832024782896	0.482801258563995	-0.0246983207762241
0.188266158103943	-0.174975618720055	-3.42253184318542	0.0339190773665905	0.482788860797882	-0.0248767640441656
0.193006813526154	-0.174223348498344	-3.41863632202148	0.0339362807571888	0.482588917016983	-0.0250802673399448
0.193347960710526	-0.177563920617104	-3.41802644729614	0.0339412949979305	0.48251661658287	-0.025305237621069
0.190585643053055	-0.179601475596428	-3.41221141815186	0.0339648090302944	0.482384234666824	-0.0254683587700129
0.195490777492523	-0.184062287211418	-3.41377282142639	0.033913791179657	0.482175707817078	-0.0257043782621622
0.192850112915039	-0.179511964321136	-3.40920162200928	0.0339300408959389	0.482059925794601	-0.025919595733285
0.195939093828201	-0.185274392366409	-3.41549968719482	0.033829640597105	0.481975495815277	-0.0260997395962477
0.194404393434525	-0.185920774936676	-3.40908908843994	0.0338205322623253	0.481821030378342	-0.0262844823300838
0.197665259242058	-0.190993651747704	-3.41372966766357	0.0337489433586597	0.481634020805359	-0.0264602173119783
0.201975584030151	-0.195350021123886	-3.40375113487244	0.033712487667799	0.481578946113586	-0.0267230328172445
0.203823998570442	-0.196768328547478	-3.39710927009583	0.0336269736289978	0.481471031904221	-0.0269288588315248
0.207311972975731	-0.199544817209244	-3.39704942703247	0.0335592031478882	0.481460750102997	-0.0272690113633871
0.20825457572937	-0.201825767755508	-3.40621471405029	0.0335604846477509	0.481347441673279	-0.0275848172605038
0.210486397147179	-0.207246273756027	-3.40721201896667	0.033583477139473	0.481245011091232	-0.0278905034065247
0.211856991052628	-0.210537135601044	-3.40776634216309	0.0335228890180588	0.481251835823059	-0.0282352268695831
0.212218254804611	-0.218025490641594	-3.40719485282898	0.0334587916731834	0.481294333934784	-0.0284418500959873
0.21860408782959	-0.222829297184944	-3.40573954582214	0.0334004424512386	0.481305152177811	-0.0286858882755041
0.223384663462639	-0.224281594157219	-3.40046238899231	0.0333738811314106	0.481262445449829	-0.0288924109190702
0.225404500961304	-0.226319223642349	-3.40103054046631	0.0332935526967049	0.481267303228378	-0.0290655288845301
0.229068234562874	-0.227758467197418	-3.40502619743347	0.0333247371017933	0.481310874223709	-0.0293181166052818
0.230952382087708	-0.23175011575222	-3.40695929527283	0.0333922058343887	0.481343865394592	-0.0294884983450174
0.234711065888405	-0.237299770116806	-3.40553426742554	0.0333062335848808	0.48146915435791	-0.0296572297811508
0.239213243126869	-0.240344136953354	-3.40884900093079	0.0332683697342873	0.481494605541229	-0.0297668445855379
0.244913950562477	-0.240068972110748	-3.4081768989563	0.0332448855042458	0.481535643339157	-0.0298674199730158
0.245796531438828	-0.243308663368225	-3.39713358879089	0.0331338308751583	0.481547176837921	-0.0300462506711483
0.248086676001549	-0.248565405607224	-3.40426301956177	0.0331056043505669	0.481641948223114	-0.030186403542757
0.251564621925354	-0.251915574073792	-3.40630745887756	0.0330626890063286	0.48174050450325	-0.0303313452750444
0.254528790712357	-0.252959370613098	-3.40046548843384	0.033023726195097	0.4817915558815	-0.0304665490984917
0.258839726448059	-0.254019320011139	-3.40504717826843	0.0330427512526512	0.481854557991028	-0.0305011570453644
0.25796777009964	-0.256740748882294	-3.40812349319458	0.0330333113670349	0.481895834207535	-0.0306270550936461
0.263426870107651	-0.2577263712883	-3.40979027748108	0.0329354517161846	0.481956630945206	-0.0307894684374332
0.265579730272293	-0.260961711406708	-3.40777397155762	0.0329001396894455	0.482006698846817	-0.0309399794787169
0.269946753978729	-0.264526814222336	-3.40430164337158	0.0328040793538094	0.482004731893539	-0.0311396364122629
0.270095109939575	-0.26668992638588	-3.40868806838989	0.0327972769737244	0.482040256261826	-0.0312637127935886
0.269746720790863	-0.272540718317032	-3.41115212440491	0.0327792800962925	0.482072174549103	-0.0314555428922176
0.272431999444962	-0.274704605340958	-3.4115674495697	0.0326666459441185	0.482121556997299	-0.0317011810839176
0.276780188083649	-0.27747431397438	-3.4108521938324	0.0325974673032761	0.482024550437927	-0.0318374820053577
0.277501434087753	-0.281690657138824	-3.40543842315674	0.0326278582215309	0.482030391693115	-0.0319887921214104
0.280685633420944	-0.282774120569229	-3.41521716117859	0.0325040742754936	0.482102304697037	-0.0320133566856384
0.283627390861511	-0.287082999944687	-3.40548849105835	0.0324507504701614	0.482074916362762	-0.0321644134819508
0.284518629312515	-0.287896633148193	-3.40384340286255	0.0323447287082672	0.482037305831909	-0.0322850495576859
0.28600999712944	-0.28982013463974	-3.40033578872681	0.0322963073849678	0.481989115476608	-0.0324250422418118
0.286372184753418	-0.291277050971985	-3.40727019309998	0.0322999879717827	0.481982201337814	-0.0325100459158421
0.289866030216217	-0.294946640729904	-3.3985915184021	0.0321456976234913	0.481991857290268	-0.0327044129371643
0.293292164802551	-0.294960737228394	-3.40246295928955	0.0320977717638016	0.481920331716537	-0.0328738354146481
0.290444046258926	-0.295979380607605	-3.40011763572693	0.0320832245051861	0.481865167617798	-0.0330986380577087
0.294676244258881	-0.297983705997467	-3.40088438987732	0.0319474712014198	0.481831014156342	-0.033271811902523
0.298000574111938	-0.303110331296921	-3.40004873275757	0.0318989902734756	0.48170793056488	-0.0335067398846149
0.301565051078796	-0.301982790231705	-3.39684581756592	0.0319112688302994	0.481638938188553	-0.0337791666388512
0.301846951246262	-0.306358098983765	-3.39954209327698	0.031840868294239	0.481557339429855	-0.0339769721031189
0.307462126016617	-0.309621095657349	-3.39773392677307	0.031764805316925	0.481403797864914	-0.0342553928494453
0.308890968561172	-0.313017845153809	-3.40036177635193	0.0317072719335556	0.481388568878174	-0.0345427468419075
0.311500430107117	-0.317394644021988	-3.39938068389893	0.0316266305744648	0.481203228235245	-0.0348454862833023
0.313810527324677	-0.31974396109581	-3.39956998825073	0.0315137729048729	0.481047093868256	-0.0352282412350178
0.314495980739594	-0.327505350112915	-3.39208436012268	0.0314570888876915	0.480996757745743	-0.0355354845523834
0.317312926054001	-0.325837701559067	-3.39214682579041	0.0314543582499027	0.480890095233917	-0.0358586795628071
0.321231663227081	-0.333294659852982	-3.38862371444702	0.0313772447407246	0.480711668729782	-0.0362066105008125
0.326167285442352	-0.339100658893585	-3.38961243629456	0.0312774255871773	0.480632483959198	-0.0365688130259514
0.328965604305267	-0.338197022676468	-3.38354396820068	0.0312159527093172	0.480524659156799	-0.0368312411010265
0.331887722015381	-0.344851940870285	-3.38868474960327	0.031132347881794	0.480329692363739	-0.0370944105088711
0.332852959632874	-0.343383580446243	-3.38723015785217	0.0310902986675501	0.480262815952301	-0.0372886508703232
0.332156360149384	-0.349527359008789	-3.3806574344635	0.0310236606746912	0.480089366436005	-0.0374500267207623
0.333093523979187	-0.353722780942917	-3.37904691696167	0.0309229791164398	0.480060368776321	-0.0376428999006748
0.339359402656555	-0.354285776615143	-3.38217639923096	0.0307882949709892	0.480032742023468	-0.0377778522670269
0.338238209486008	-0.352471530437469	-3.37923669815063	0.0307221487164497	0.480006635189056	-0.0378504768013954
0.344625681638718	-0.354850023984909	-3.3785138130188	0.0306218303740025	0.479910552501678	-0.0378065332770348
0.338684588670731	-0.358136981725693	-3.38462281227112	0.0305674020200968	0.479821503162384	-0.0378648974001408
0.345204800367355	-0.361561387777328	-3.37509918212891	0.030392725020647	0.479854017496109	-0.0378769636154175
0.349573761224747	-0.360630542039871	-3.3774528503418	0.0303159784525633	0.479790270328522	-0.038031317293644
0.352597624063492	-0.363120228052139	-3.37433052062988	0.0302002634853125	0.479674190282822	-0.0381654910743237
0.352500200271606	-0.365787267684937	-3.37765264511108	0.0301517024636269	0.479615926742554	-0.038318794220686
0.357180714607239	-0.373832643032074	-3.36963319778442	0.0300679858773947	0.479559153318405	-0.0385170169174671
0.362998902797699	-0.370375722646713	-3.36755561828613	0.0299581661820412	0.479524105787277	-0.038694154471159
0.366351813077927	-0.372483432292938	-3.37144994735718	0.0297765824943781	0.479512423276901	-0.0388421937823296
0.36442306637764	-0.377951711416245	-3.37384986877441	0.0297659318894148	0.479402959346771	-0.038970522582531
0.368387430906296	-0.378651976585388	-3.36985731124878	0.0295978076756001	0.479383826255798	-0.0391072556376457
0.368012130260468	-0.381184041500092	-3.36775612831116	0.0294537097215652	0.479300945997238	-0.0390948466956615
0.363549113273621	-0.375984132289886	-3.36466860771179	0.0293597374111414	0.479431629180908	-0.0383960194885731
0.374751627445221	-0.37154757976532	-3.37138652801514	0.0293409675359726	0.479133784770966	-0.0375665128231049
0.375432699918747	-0.374717354774475	-3.36599731445313	0.0293294843286276	0.478973984718323	-0.037724893540144
0.380952924489975	-0.386318027973175	-3.36046171188354	0.0292449574917555	0.478815525770187	-0.0383950956165791
0.386405855417252	-0.391916245222092	-3.35688281059265	0.0290277004241943	0.478733748197556	-0.0391109026968479
0.390369027853012	-0.400276064872742	-3.35773396492004	0.0288655832409859	0.478540986776352	-0.0396051555871964
0.391944110393524	-0.410970002412796	-3.35929250717163	0.028655793517828	0.478663682937622	-0.0401180200278759
0.399786591529846	-0.418328702449799	-3.35663652420044	0.0284836236387491	0.478597342967987	-0.0406844690442085
0.401272773742676	-0.421238213777542	-3.35493445396423	0.0283059664070606	0.478498041629791	-0.0411669015884399
0.407295554876328	-0.427831441164017	-3.35690689086914	0.0281427763402462	0.478520631790161	-0.0415154546499252
0.410314112901688	-0.433230191469193	-3.35921430587769	0.0280406158417463	0.47846856713295	-0.0417529679834843
0.416969984769821	-0.438693165779114	-3.34626388549805	0.0278196465224028	0.478495657444	-0.0419925004243851
0.426149994134903	-0.444040775299072	-3.34591579437256	0.0275829993188381	0.478432238101959	-0.0423544049263
0.430578589439392	-0.453210681676865	-3.34659075737	0.0274151433259249	0.478336930274963	-0.0429028980433941
0.436584949493408	-0.456432104110718	-3.35445261001587	0.0272399801760912	0.478317856788635	-0.0432961694896221
0.442581921815872	-0.468387544155121	-3.35403060913086	0.0271468572318554	0.478351026773453	-0.0438138507306576
0.452265679836273	-0.472327560186386	-3.35111570358276	0.0269354060292244	0.478247225284576	-0.0442971587181091
0.453302681446075	-0.478003323078156	-3.34601855278015	0.0267636179924011	0.478161126375198	-0.0448420643806458
0.459955483675003	-0.489025354385376	-3.34726190567017	0.0267318524420261	0.478083193302155	-0.0452425926923752
0.470632284879684	-0.49309903383255	-3.34480619430542	0.0264947563409805	0.478091210126877	-0.0456073097884655
0.475763142108917	-0.496132254600525	-3.33601593971252	0.0263067129999399	0.478025197982788	-0.0458670519292355
0.478807121515274	-0.498797595500946	-3.34217882156372	0.0261459369212389	0.478016465902328	-0.0461180806159973
0.48470076918602	-0.507320523262024	-3.34869575500488	0.0259247217327356	0.478083521127701	-0.0462423823773861
0.492265313863754	-0.508523285388947	-3.34987998008728	0.025740634649992	0.47799214720726	-0.0463786497712135
0.498300433158875	-0.513355731964111	-3.33472299575806	0.0254810396581888	0.477999895811081	-0.0465866141021252
0.50058114528656	-0.519116878509521	-3.34415054321289	0.0253862626850605	0.477935492992401	-0.046879842877388
0.505998432636261	-0.523566067218781	-3.341388463974	0.0251871701329947	0.477855265140533	-0.0471916273236275
0.510334551334381	-0.527812600135803	-3.33954215049744	0.0250591356307268	0.477850347757339	-0.0475242026150227
0.514235496520996	-0.533608019351959	-3.34113550186157	0.0248647518455982	0.477804899215698	-0.0479347892105579
0.519408464431763	-0.535894811153412	-3.33517503738403	0.0248019360005856	0.477743983268738	-0.0483114942908287
0.521636307239532	-0.541871666908264	-3.33006644248962	0.0245431065559387	0.477700531482697	-0.0487344861030579
0.526063978672028	-0.547028422355652	-3.3361542224884	0.0243758782744408	0.477745860815048	-0.0491275638341904
0.528713524341583	-0.552621066570282	-3.33140707015991	0.0242749098688364	0.477783918380737	-0.0493890382349491
0.53134948015213	-0.551609992980957	-3.34252738952637	0.0241131447255611	0.477790504693985	-0.0496244467794895
0.535115242004395	-0.556488275527954	-3.33184266090393	0.0239524282515049	0.477657645940781	-0.0499244257807732
0.536974847316742	-0.558900058269501	-3.33636283874512	0.0238019470125437	0.477694302797318	-0.0502377636730671
0.542393684387207	-0.56389844417572	-3.32622909545898	0.0236459337174892	0.477636754512787	-0.0504547320306301
0.544974386692047	-0.563877284526825	-3.33695840835571	0.0235360320657492	0.477713137865067	-0.0507089160382748
0.548121154308319	-0.567622244358063	-3.33012223243713	0.0233947709202766	0.477521538734436	-0.050973754376173
0.548764824867249	-0.568625807762146	-3.33250617980957	0.0232648756355047	0.477551072835922	-0.0512684285640717
0.554949343204498	-0.573340475559235	-3.32394933700562	0.0230913534760475	0.477492153644562	-0.0515488833189011
0.554577946662903	-0.576296150684357	-3.32570624351501	0.0229365341365337	0.4774070084095	-0.0518959388136864
0.56342738866806	-0.57859879732132	-3.32410001754761	0.0227652247995138	0.477417975664139	-0.0522036552429199
0.561499416828156	-0.583919823169708	-3.32513689994812	0.0224943570792675	0.477301836013794	-0.0526121184229851
0.567366063594818	-0.590045213699341	-3.32922983169556	0.0223815347999334	0.477353304624558	-0.0530844666063786
0.573190808296204	-0.592675447463989	-3.31883120536804	0.0222246162593365	0.477257996797562	-0.0535579323768616
0.573483169078827	-0.595475494861603	-3.32403588294983	0.0220126640051603	0.477105647325516	-0.0539458319544792
0.576481342315674	-0.602944791316986	-3.31571769714355	0.0218232367187738	0.477112531661987	-0.0545084960758686
0.575519621372223	-0.603976786136627	-3.3199143409729	0.0216603223234415	0.477058172225952	-0.0549117550253868
0.578503787517548	-0.603417098522186	-3.32225203514099	0.0214974991977215	0.477085560560226	-0.055316973477602
0.573923707008362	-0.60748690366745	-3.31286597251892	0.0212470032274723	0.47689613699913	-0.0557611659169197
0.579043686389923	-0.61349231004715	-3.31352639198303	0.0210169516503811	0.476799041032791	-0.0562888905405998
0.586471557617188	-0.61955863237381	-3.30976748466492	0.0208398271352053	0.476760149002075	-0.0568220540881157
0.592249929904938	-0.62358945608139	-3.31282830238342	0.0207050293684006	0.476790100336075	-0.0573044009506702
0.594591438770294	-0.6252121925354	-3.30944514274597	0.0205194018781185	0.476611405611038	-0.0577778480947018
0.600260972976685	-0.630312383174896	-3.3098509311676	0.0203151497989893	0.476596862077713	-0.0582461915910244
0.599968373775482	-0.633302807807922	-3.30826616287231	0.0201881285756826	0.476396828889847	-0.0586236678063869
0.605138063430786	-0.64128315448761	-3.29658818244934	0.020085409283638	0.476303666830063	-0.0589767955243587
0.610708594322205	-0.644462943077087	-3.30055022239685	0.0199230294674635	0.476287335157394	-0.0593293234705925
0.622505187988281	-0.648626565933228	-3.29522967338562	0.0197706278413534	0.476227104663849	-0.0597158893942833
0.626176953315735	-0.652848720550537	-3.29156064987183	0.0196000412106514	0.47616246342659	-0.0601580142974854
0.630334079265594	-0.659700572490692	-3.29406666755676	0.0194140989333391	0.476185530424118	-0.060631487518549
0.634678423404694	-0.666876614093781	-3.30221199989319	0.0192117169499397	0.476083666086197	-0.0611631162464619
0.641654074192047	-0.674581527709961	-3.29748296737671	0.0190568547695875	0.476044505834579	-0.0616169720888138
0.643732726573944	-0.680912673473358	-3.29834747314453	0.0188440959900618	0.47600919008255	-0.0621728152036667
0.650775194168091	-0.688969433307648	-3.29297971725464	0.0186504628509283	0.475969970226288	-0.0626621693372726
0.657144546508789	-0.692193806171417	-3.29088425636292	0.0184952486306429	0.475886732339859	-0.0632770657539368
0.653686106204987	-0.700409829616547	-3.29011249542236	0.0183082856237888	0.475884586572647	-0.0637961477041245
0.660362243652344	-0.703751862049103	-3.29546117782593	0.0181820876896381	0.475942403078079	-0.0643761828541756
0.668867290019989	-0.706364035606384	-3.28671956062317	0.0179836302995682	0.475970715284348	-0.0648254454135895
0.668316185474396	-0.709123134613037	-3.29604506492615	0.0178307369351387	0.475899219512939	-0.0650640651583672
0.67033863067627	-0.716182231903076	-3.28489923477173	0.0176106449216604	0.475928127765656	-0.065110944211483
0.678703606128693	-0.717296898365021	-3.28472495079041	0.0174620728939772	0.475909769535065	-0.0653359889984131
0.681136965751648	-0.721368968486786	-3.28289771080017	0.0172876492142677	0.475922286510468	-0.0655645653605461
0.687872767448425	-0.729527950286865	-3.28554844856262	0.017099991440773	0.475935041904449	-0.0659744292497635
0.696928858757019	-0.728442132472992	-3.28080224990845	0.0168630704283714	0.47609680891037	-0.0663529634475708
0.698939800262451	-0.738241851329803	-3.29015851020813	0.0165659096091986	0.476121097803116	-0.0666305273771286
0.707894623279572	-0.745003879070282	-3.28399419784546	0.0163386035710573	0.476214855909348	-0.0669988021254539
0.713411390781403	-0.74726676940918	-3.2875714302063	0.0160800758749247	0.476329535245895	-0.0672870129346848
0.71735143661499	-0.755548179149628	-3.28239321708679	0.0159685425460339	0.476509094238281	-0.0675996169447899
0.728949368000031	-0.754809319972992	-3.28285026550293	0.0158755853772163	0.476653814315796	-0.0679113045334816
0.728809952735901	-0.761177480220795	-3.28742361068726	0.0155829200521111	0.476735204458237	-0.0681069493293762
0.731237888336182	-0.767009437084198	-3.28733062744141	0.0153731424361467	0.476858556270599	-0.0684190094470978
0.737366735935211	-0.771497666835785	-3.28584027290344	0.0151229770854115	0.477104395627975	-0.0686273723840714
0.739256322383881	-0.766298592090607	-3.28464651107788	0.0149217834696174	0.477367967367172	-0.0687834024429321
0.739916682243347	-0.77038985490799	-3.27949190139771	0.0147571200504899	0.47744882106781	-0.0689420327544212
0.747712016105652	-0.76729679107666	-3.28620958328247	0.0145578542724252	0.477656900882721	-0.0690470486879349
0.743315637111664	-0.767202436923981	-3.28125929832459	0.0142233120277524	0.477779477834702	-0.0691463276743889
0.736989378929138	-0.771914958953857	-3.28784394264221	0.0140566695481539	0.478048861026764	-0.0693985298275948
0.741174697875977	-0.768612861633301	-3.28634786605835	0.0137009723111987	0.47812095284462	-0.0697323307394981
0.736946523189545	-0.767314076423645	-3.27962851524353	0.0133626246824861	0.478156328201294	-0.0700985118746758
0.737001419067383	-0.772656857967377	-3.27553153038025	0.0129651036113501	0.478177785873413	-0.0704238191246986
0.747838318347931	-0.768056809902191	-3.28039979934692	0.0125489709898829	0.478387176990509	-0.0706843063235283
0.742689549922943	-0.769394338130951	-3.28836035728455	0.0120935887098312	0.478467851877213	-0.0709494799375534
0.736961185932159	-0.77091258764267	-3.29047799110413	0.0115609308704734	0.478569120168686	-0.071224644780159
0.732408046722412	-0.776181399822235	-3.28580093383789	0.011169046163559	0.478647500276566	-0.0714820772409439
0.732033252716064	-0.771919012069702	-3.28155589103699	0.0107539799064398	0.478727579116821	-0.0717484280467033
0.733679592609406	-0.773157298564911	-3.27798795700073	0.0103335864841938	0.478727698326111	-0.07192113250494
0.738259136676788	-0.773685872554779	-3.27175235748291	0.00990476366132498	0.478889048099518	-0.0721729025244713
0.738060355186462	-0.773687243461609	-3.28164863586426	0.00949976220726967	0.478961735963821	-0.072505921125412
0.733733534812927	-0.776481986045837	-3.2763352394104	0.00905571039766073	0.479080826044083	-0.0729417875409126
0.730840921401978	-0.778837919235229	-3.27876091003418	0.00865981262177229	0.479154765605927	-0.0733470693230629
0.731363892555237	-0.780564308166504	-3.27113604545593	0.00819678511470556	0.479290902614594	-0.0739370882511139
0.733981430530548	-0.783539235591888	-3.26955604553223	0.00780894700437784	0.479380518198013	-0.0745034590363503
0.737519860267639	-0.787660539150238	-3.26433992385864	0.00734723592177033	0.479558736085892	-0.0749716460704803
0.73640364408493	-0.789378345012665	-3.26688742637634	0.00688162492588162	0.47967341542244	-0.075666069984436
0.734244227409363	-0.794142127037048	-3.2715585231781	0.00647273194044828	0.479827016592026	-0.0763723403215408
0.731791317462921	-0.796687722206116	-3.2749764919281	0.00601500831544399	0.479962319135666	-0.0771084502339363
0.735394716262817	-0.806599974632263	-3.2766854763031	0.00553621165454388	0.480118840932846	-0.0777256637811661
0.740506052970886	-0.810004949569702	-3.27230906486511	0.0051040705293417	0.480201005935669	-0.0784614905714989
0.7403604388237	-0.815821886062622	-3.26738381385803	0.00467956950888038	0.480285316705704	-0.0791849941015244
0.740638673305511	-0.822505652904511	-3.26910042762756	0.00430653104558587	0.48035541176796	-0.0797161087393761
0.747194349765778	-0.821673452854156	-3.26386260986328	0.00387308886274695	0.480558842420578	-0.0802194997668266
0.747070014476776	-0.82445752620697	-3.26799082756042	0.00355394976213574	0.480439990758896	-0.0806824341416359
0.749488651752472	-0.834079921245575	-3.26997375488281	0.00322398357093334	0.480593234300613	-0.0812539905309677
0.75345379114151	-0.841065585613251	-3.2690634727478	0.00284459791146219	0.480580002069473	-0.081864096224308
0.764971494674683	-0.847733199596405	-3.26649808883667	0.00246403506025672	0.48052766919136	-0.0824269503355026
0.76578289270401	-0.855402290821075	-3.26020884513855	0.00211529852822423	0.480574786663055	-0.0830460786819458
0.772006452083588	-0.862143874168396	-3.26912426948547	0.00190335779916495	0.480501592159271	-0.0838330984115601
0.780881643295288	-0.875114917755127	-3.25546789169312	0.00157134514302015	0.480627536773682	-0.0847063809633255
0.789033353328705	-0.878451526165009	-3.25901079177856	0.00133294553961605	0.480770826339722	-0.0854535102844238
0.791586995124817	-0.884894132614136	-3.25850224494934	0.000955909607000649	0.480918616056442	-0.0860728845000267
0.795325517654419	-0.889444947242737	-3.26440978050232	0.000672470021527261	0.481123000383377	-0.0864239260554314
0.801378011703491	-0.895012676715851	-3.25999808311462	0.000305722205666825	0.481352210044861	-0.0867851302027702
0.805086672306061	-0.893874943256378	-3.26628232002258	4.05084756494034E-05	0.481515020132065	-0.0868268981575966
0.807527244091034	-0.896646678447723	-3.2622218132019	-0.000207127421163023	0.481586217880249	-0.0866808071732521
0.812739670276642	-0.898238003253937	-3.2595694065094	-0.00025498220929876	0.481652289628983	-0.0866220518946648
0.819249272346497	-0.898527681827545	-3.26303482055664	-0.000456185749499127	0.481615871191025	-0.0868903249502182
0.824664115905762	-0.904217422008514	-3.26223826408386	-0.000667360611259937	0.481627523899078	-0.0874440595507622
0.827613770961761	-0.916204690933228	-3.25831055641174	-0.000837864528875798	0.481692880392075	-0.0878181606531143
0.83624529838562	-0.915668487548828	-3.26347088813782	-0.00100966799072921	0.481765121221542	-0.0882047638297081
0.835300147533417	-0.921715199947357	-3.25255084037781	-0.00124494219198823	0.481850832700729	-0.0882958546280861
0.837303936481476	-0.921686589717865	-3.25666046142578	-0.00142756791319698	0.481889426708221	-0.0880995988845825
0.839314699172974	-0.921144962310791	-3.2619297504425	-0.00143013417255133	0.481931328773499	-0.0878425613045692
0.843833982944489	-0.921154618263245	-3.26910877227783	-0.00156885129399598	0.48189777135849	-0.0878067836165428
0.849888563156128	-0.928665399551392	-3.25544238090515	-0.00177968735806644	0.481985688209534	-0.0880226194858551
0.857440233230591	-0.928281307220459	-3.25353169441223	-0.00196484639309347	0.481898337602615	-0.0882332697510719
0.862238883972168	-0.940492749214172	-3.25669431686401	-0.00218008435331285	0.482085376977921	-0.0884882062673569
0.861831843852997	-0.945237100124359	-3.26073336601257	-0.00227870908565819	0.482194542884827	-0.0887922942638397
0.871331393718719	-0.945930302143097	-3.25548124313354	-0.00236497353762388	0.482230633497238	-0.0890108719468117
0.874741733074188	-0.946131527423859	-3.2624990940094	-0.00255676731467247	0.48220494389534	-0.0890697911381722
0.872070550918579	-0.949914753437042	-3.25033593177795	-0.00260145263746381	0.482307970523834	-0.0890527963638306
0.87605232000351	-0.950562059879303	-3.24904727935791	-0.00266172410920262	0.482438802719116	-0.0889023840427399
0.879442870616913	-0.952024102210999	-3.25126624107361	-0.00282625528052449	0.482525736093521	-0.0887331590056419
0.882817089557648	-0.951053321361542	-3.25949311256409	-0.00297722616232932	0.482616752386093	-0.0885346308350563
0.884832441806793	-0.953779458999634	-3.25882577896118	-0.00316435564309359	0.482718288898468	-0.0885029733181
0.884070217609406	-0.957542419433594	-3.25445675849915	-0.00330687989480793	0.482817560434341	-0.0884352251887321
0.885389387607574	-0.956689178943634	-3.25645923614502	-0.00339348521083593	0.482785999774933	-0.088353268802166
0.887924790382385	-0.957394242286682	-3.25159406661987	-0.00356164434924722	0.482975780963898	-0.0883521288633347
0.893363058567047	-0.957701802253723	-3.25420212745667	-0.00375815061852336	0.483053296804428	-0.0883050709962845
0.894951283931732	-0.955090939998627	-3.25889611244202	-0.00390977133065462	0.483224362134933	-0.0881979614496231
0.896004498004913	-0.954350054264069	-3.24921894073486	-0.00404867902398109	0.483343124389648	-0.0879088118672371
0.897112786769867	-0.9515420794487	-3.25165867805481	-0.004218481015414	0.483485132455826	-0.087550662457943
0.893983066082001	-0.945127069950104	-3.25689601898193	-0.00441746599972248	0.483625322580338	-0.0870500653982162
0.889168083667755	-0.945722877979279	-3.26004099845886	-0.00456009758636355	0.483752012252808	-0.0866654738783836
0.891079604625702	-0.945403814315796	-3.2563169002533	-0.00475064991042018	0.483902156352997	-0.0863804668188095
0.892772614955902	-0.941376268863678	-3.25465297698975	-0.00489321537315845	0.484015703201294	-0.0861170142889023
0.896694481372833	-0.938994646072388	-3.25226187705994	-0.00502223381772637	0.484152734279633	-0.0859474763274193
0.89574933052063	-0.935307800769806	-3.26426863670349	-0.00525160972028971	0.484328031539917	-0.0857687070965767
0.89240950345993	-0.933923304080963	-3.25976848602295	-0.00543392915278673	0.484398633241653	-0.0855758041143417
0.891160368919373	-0.932992577552795	-3.25782656669617	-0.00560152297839522	0.484520107507706	-0.0853517428040504
0.892198503017426	-0.92558628320694	-3.25366568565369	-0.00578608177602291	0.484696418046951	-0.0849708467721939
0.885070025920868	-0.92645138502121	-3.26270484924316	-0.0059475707821548	0.484882682561874	-0.0845611095428467
0.885441601276398	-0.917492091655731	-3.26436376571655	-0.00620248960331082	0.485001355409622	-0.084240548312664
0.88440328836441	-0.914543032646179	-3.26204514503479	-0.00650465022772551	0.485070884227753	-0.0839428603649139
0.885189533233643	-0.911368668079376	-3.25905561447144	-0.0068218526430428	0.485188245773315	-0.0836169347167015
0.879798471927643	-0.911146223545074	-3.26114940643311	-0.00709889410063624	0.485322386026382	-0.0835056081414223
0.876555860042572	-0.904012322425842	-3.25647640228271	-0.0073900050483644	0.485360592603683	-0.0833303183317184
0.876488029956818	-0.900772154331207	-3.25309348106384	-0.00767989689484239	0.485432028770447	-0.0831869691610336
0.874856770038605	-0.899298787117004	-3.24736094474792	-0.00798459909856319	0.485431849956512	-0.0830856412649155
0.872742056846619	-0.898062586784363	-3.25133967399597	-0.00827336125075817	0.485416412353516	-0.0832199901342392
0.872105896472931	-0.90092808008194	-3.25203514099121	-0.0085182273760438	0.485312581062317	-0.0834643915295601
0.868998229503632	-0.897981286048889	-3.248370885849	-0.00880822073668242	0.485342711210251	-0.0838064849376678
0.863630354404449	-0.899877429008484	-3.24620366096497	-0.00894835684448481	0.485213220119476	-0.0841199979186058
0.860639035701752	-0.898883640766144	-3.23798775672913	-0.00924350321292877	0.485173881053925	-0.0846081748604774
0.850139558315277	-0.897189557552338	-3.23257112503052	-0.00939223356544971	0.485064119100571	-0.0849005579948425
0.847227096557617	-0.895888566970825	-3.24395442008972	-0.00974371377378702	0.485233098268509	-0.0852168425917625
0.846674382686615	-0.895564317703247	-3.24119257926941	-0.0100842211395502	0.485285460948944	-0.0853036418557167
0.842817544937134	-0.894150853157043	-3.2401967048645	-0.0105172796174884	0.485302567481995	-0.0853439942002296
0.844253838062286	-0.893942534923553	-3.23886394500732	-0.0109040439128876	0.485270917415619	-0.0853750705718994
0.840270638465881	-0.889994919300079	-3.24023747444153	-0.0112376874312758	0.485347092151642	-0.0853337123990059
0.842654407024384	-0.889753699302673	-3.23735284805298	-0.0117309475317597	0.485372513532639	-0.0852236822247505
0.844137191772461	-0.884439647197723	-3.23387885093689	-0.0122538330033422	0.485236406326294	-0.0852608159184456
0.848175704479218	-0.88830178976059	-3.22857046127319	-0.0127986771985888	0.485224068164825	-0.0853330940008163
0.845398426055908	-0.886283099651337	-3.21874117851257	-0.0132504664361477	0.485155254602432	-0.0854732468724251
0.849106788635254	-0.891419112682343	-3.21684503555298	-0.0137187894433737	0.484927147626877	-0.0856462195515633
0.849767625331879	-0.894304096698761	-3.21569848060608	-0.0141930477693677	0.48465695977211	-0.0860714986920357
0.855910956859589	-0.898748159408569	-3.21058297157288	-0.0144908092916012	0.484346002340317	-0.0867533758282661
0.851447939872742	-0.909014463424683	-3.2035391330719	-0.014774520881474	0.484091609716415	-0.0876307487487793
0.851373672485352	-0.911701083183289	-3.19538307189941	-0.0149720115587115	0.483851075172424	-0.0887741819024086
0.844955325126648	-0.918029308319092	-3.2036509513855	-0.0152958557009697	0.483608961105347	-0.0899129062891006
0.835038900375366	-0.920524537563324	-3.20332479476929	-0.0156913362443447	0.48343825340271	-0.0908959954977036
0.825541496276855	-0.926806032657623	-3.20104241371155	-0.0160942915827036	0.483371019363403	-0.0915815606713295
0.819993913173676	-0.923246681690216	-3.19664359092712	-0.0164252258837223	0.483380079269409	-0.09189722687006
0.815700829029083	-0.920898735523224	-3.19441437721252	-0.016731470823288	0.483359843492508	-0.0920465365052223
0.815283477306366	-0.913725256919861	-3.19471192359924	-0.0171249508857727	0.483285158872604	-0.0921058058738709
0.810403406620026	-0.911045491695404	-3.19643473625183	-0.0174155477434397	0.483189851045609	-0.092144787311554
0.809145629405975	-0.911656737327576	-3.191734790802	-0.0178027376532555	0.483111083507538	-0.0922574102878571
0.812371909618378	-0.914267063140869	-3.18563723564148	-0.0181669294834137	0.482932925224304	-0.0925663486123085
0.815425574779511	-0.917913198471069	-3.18107557296753	-0.018522284924984	0.482684105634689	-0.0930808112025261
[truncated: 12,571 more rows]
