# Supplementary material for: Identification of Haptic Based Guiding Using Hard Reins
Source: PLoS One. 2015 Jul 22;10(7):e0132020. doi: 10.1371/journal.pone.0132020 (PMC4511788; doi:10.1371/journal.pone.0132020)
Supplement: S6 File — (ZIP) [file pone.0132020.s006.zip › Exp2_ForceData2/Subject7/path3/T5.csv]

Force X (N)	Force Y (N)	Force Z (N)	Torque X (N-m)	Torque Y (N-m)	Torque Z (N-m)	Frequency = 10000	Averaging Level = 16	F/T Serial Number = FT11772	Time Started = 19/12/2012 13:03:37
0.59577476978302	-0.643989503383636	-3.46637511253357	0.169555321335793	0.413123846054077	-0.00401876587420702
0.590647339820862	-0.64360100030899	-3.47491359710693	0.16961182653904	0.412987738847733	-0.00416788551956415
0.593290448188782	-0.642460882663727	-3.46915912628174	0.16951847076416	0.412905484437943	-0.00436224928125739
0.590915977954865	-0.645574629306793	-3.46630787849426	0.169381231069565	0.412739932537079	-0.00444756681099534
0.58902370929718	-0.643063068389893	-3.4676411151886	0.169402197003365	0.412566870450974	-0.00460318243131042
0.590470910072327	-0.644824862480164	-3.46364092826843	0.169410511851311	0.412480801343918	-0.00464408146217465
0.589137434959412	-0.643383145332336	-3.46285009384155	0.169311910867691	0.412428438663483	-0.00475159101188183
0.589901149272919	-0.644115090370178	-3.46280121803284	0.169213593006134	0.412206172943115	-0.00492049148306251
0.583845317363739	-0.643135488033295	-3.46604776382446	0.169193908572197	0.412182629108429	-0.00501294108107686
0.586165010929108	-0.640620768070221	-3.46924066543579	0.169152200222015	0.412029832601547	-0.00511513091623783
0.582645297050476	-0.642555356025696	-3.45596361160278	0.168993845582008	0.411871790885925	-0.00525900535285473
0.585101366043091	-0.642738044261932	-3.45846390724182	0.169000893831253	0.411805897951126	-0.00533461291342974
0.583288550376892	-0.641512989997864	-3.45855379104614	0.168941885232925	0.411649286746979	-0.00542817311361432
0.582104086875916	-0.639008641242981	-3.45389819145203	0.168906345963478	0.411583960056305	-0.00563263380900025
0.582606732845306	-0.644769012928009	-3.45580077171326	0.168832838535309	0.411403864622116	-0.00571199133992195
0.582948267459869	-0.640174925327301	-3.45896053314209	0.168738394975662	0.411362767219543	-0.00583492731675506
0.579643726348877	-0.64353621006012	-3.45325112342834	0.168696969747543	0.411244034767151	-0.00598460109904408
0.582281112670898	-0.644305288791656	-3.45436024665833	0.168551757931709	0.411102414131165	-0.00607446487993002
0.58085173368454	-0.639692485332489	-3.45446372032166	0.168573707342148	0.411056846380234	-0.00625752937048674
0.580364227294922	-0.643950700759888	-3.45273685455322	0.168428182601929	0.410991042852402	-0.00640205759555101
0.582055628299713	-0.647535800933838	-3.447993516922	0.168338403105736	0.410848498344421	-0.00644492311403155
0.582458019256592	-0.643238127231598	-3.45015335083008	0.168339446187019	0.410860180854797	-0.00656794710084796
0.582992553710938	-0.643403828144073	-3.44648218154907	0.168304935097694	0.410704076290131	-0.00670785643160343
0.582273125648499	-0.647786557674408	-3.4492404460907	0.168253719806671	0.410664498806	-0.00678769545629621
0.584486126899719	-0.644253671169281	-3.45139718055725	0.168228507041931	0.410661101341248	-0.00691441865637898
0.583429515361786	-0.646305918693542	-3.44916439056396	0.168192818760872	0.410595685243607	-0.00706570129841566
0.584444105625153	-0.649398326873779	-3.44683265686035	0.168172374367714	0.410545647144318	-0.00712282955646515
0.590501070022583	-0.649970173835754	-3.45316290855408	0.168090209364891	0.410482168197632	-0.00721244933083653
0.585596323013306	-0.651381433010101	-3.44706702232361	0.168089732527733	0.41047939658165	-0.00737283565104008
0.588972568511963	-0.653848469257355	-3.44616436958313	0.168128669261932	0.410502195358276	-0.00747974403202534
0.592749655246735	-0.651093661785126	-3.45446681976318	0.168087124824524	0.41044607758522	-0.00755681423470378
0.587800860404968	-0.655135154724121	-3.44853496551514	0.168160572648048	0.410503029823303	-0.00767376879230142
0.596723675727844	-0.657540440559387	-3.45553374290466	0.168021336197853	0.410397619009018	-0.00781194772571325
0.594158709049225	-0.656630396842957	-3.44928312301636	0.168154448270798	0.41047015786171	-0.00788003951311111
0.594324111938477	-0.660614728927612	-3.4536395072937	0.168119803071022	0.410443335771561	-0.00801579654216766
0.595066726207733	-0.661625325679779	-3.45594334602356	0.168161988258362	0.410450041294098	-0.00812479294836521
0.600350558757782	-0.659204602241516	-3.45071744918823	0.168297231197357	0.410433948040009	-0.00820548087358475
0.597189664840698	-0.664367318153381	-3.45464539527893	0.16820202767849	0.410560846328735	-0.00828585866838694
0.603184759616852	-0.667450249195099	-3.45671319961548	0.168194204568863	0.410535395145416	-0.00837875064462423
0.604753017425537	-0.663920819759369	-3.45670914649963	0.168298065662384	0.410519987344742	-0.00840693991631269
0.60694020986557	-0.668501317501068	-3.45456576347351	0.168320178985596	0.410575568675995	-0.00843678135424852
0.605876505374908	-0.665511786937714	-3.45890951156616	0.168343365192413	0.410546660423279	-0.00843798089772463
0.607423841953278	-0.668682098388672	-3.45053648948669	0.168424338102341	0.410628527402878	-0.00856856256723404
0.607224702835083	-0.670246601104736	-3.45450854301453	0.168477490544319	0.410633206367493	-0.00848414096981287
0.611822664737701	-0.670636475086212	-3.45980429649353	0.168473497033119	0.410543292760849	-0.00855650100857019
0.612636208534241	-0.668972790241241	-3.45348215103149	0.168563574552536	0.410656213760376	-0.00855567492544651
0.611666142940521	-0.670608043670654	-3.45438432693481	0.168582767248154	0.410585552453995	-0.00860333815217018
0.61513751745224	-0.677405774593353	-3.45915341377258	0.168599024415016	0.410646051168442	-0.00853733997792006
0.616572618484497	-0.671998560428619	-3.46043467521667	0.168676808476448	0.410611569881439	-0.00855603534728289
0.620142996311188	-0.673586189746857	-3.46197056770325	0.16867832839489	0.41064640879631	-0.00857303291559219
0.619245290756226	-0.677712678909302	-3.46199989318848	0.168683677911758	0.410713225603104	-0.00850020442157984
0.624847769737244	-0.674224615097046	-3.46135759353638	0.168788880109787	0.410680621862412	-0.00848396029323339
0.623172342777252	-0.677415609359741	-3.45396494865417	0.168732047080994	0.410723984241486	-0.00849752593785524
0.623494327068329	-0.681931972503662	-3.4612090587616	0.168852835893631	0.410869061946869	-0.00846990663558245
0.626318156719208	-0.679588079452515	-3.4586706161499	0.168898105621338	0.410889476537704	-0.00840097293257713
0.630394637584686	-0.678096532821655	-3.4653000831604	0.168952062726021	0.410978615283966	-0.00847828947007656
0.627602219581604	-0.684069156646729	-3.46392846107483	0.169075295329094	0.411121636629105	-0.00846122018992901
0.634799003601074	-0.681750178337097	-3.46852326393127	0.169069692492485	0.411117970943451	-0.00843178387731314
0.634005725383759	-0.68500816822052	-3.46706032752991	0.169124603271484	0.411178946495056	-0.00848678965121508
0.638926684856415	-0.68854957818985	-3.4720516204834	0.169236123561859	0.411332219839096	-0.00848427135497332
0.638957262039185	-0.688057243824005	-3.46380853652954	0.169223338365555	0.411404728889465	-0.00840798858553171
0.639378130435944	-0.685782968997955	-3.47552108764648	0.169363245368004	0.411482751369476	-0.00841084402054548
0.640581071376801	-0.690180540084839	-3.47555327415466	0.169499307870865	0.411612808704376	-0.0084120063111186
0.646828055381775	-0.692007184028625	-3.47016644477844	0.169477164745331	0.411663442850113	-0.00836060382425785
0.645704209804535	-0.691074907779694	-3.47427821159363	0.169540256261826	0.411729246377945	-0.00836267694830894
0.646908462047577	-0.698483109474182	-3.47730731964111	0.169580608606339	0.41191491484642	-0.00831085164099932
0.650810539722443	-0.694497525691986	-3.47933912277222	0.169612884521484	0.411934465169907	-0.00827510189265013
0.654207468032837	-0.692848384380341	-3.47420692443848	0.169719696044922	0.412038207054138	-0.00833001174032688
0.654155790805817	-0.701453447341919	-3.48407292366028	0.169767424464226	0.412091821432114	-0.00827618222683668
0.660132646560669	-0.698175251483917	-3.48356366157532	0.169766664505005	0.412167340517044	-0.00828229915350676
0.657483637332916	-0.700331032276154	-3.47636032104492	0.169716253876686	0.412199378013611	-0.00826470740139484
0.659951388835907	-0.702388882637024	-3.47899007797241	0.169947743415833	0.412295460700989	-0.00817296653985977
0.663004696369171	-0.702311336994171	-3.48296499252319	0.169854655861855	0.412409782409668	-0.00814700685441494
0.66535472869873	-0.701604306697845	-3.48540139198303	0.169945701956749	0.412458866834641	-0.00812048558145761
0.664139866828918	-0.706372201442719	-3.48023247718811	0.169981464743614	0.412532687187195	-0.00798945687711239
0.671214997768402	-0.704838752746582	-3.47787523269653	0.169946849346161	0.412596940994263	-0.00791946426033974
0.671171307563782	-0.706070482730865	-3.48815941810608	0.170052617788315	0.412694334983826	-0.00789319351315498
0.668963551521301	-0.7066850066185	-3.48310327529907	0.170096084475517	0.412757694721222	-0.00779527332633734
0.673896133899689	-0.706932425498962	-3.4874541759491	0.170028910040855	0.412801086902618	-0.00768550392240286
0.677282691001892	-0.704149484634399	-3.48721837997437	0.170155107975006	0.412839561700821	-0.0076785976998508
0.676225066184998	-0.709764778614044	-3.48976397514343	0.170152485370636	0.412907719612122	-0.00759395956993103
0.680973052978516	-0.705348551273346	-3.49078559875488	0.170159533619881	0.412989288568497	-0.00744791841134429
0.678388833999634	-0.709942758083344	-3.48683905601501	0.170202270150185	0.413044303655624	-0.00744548533111811
0.682465374469757	-0.713637471199036	-3.4937539100647	0.170207649469376	0.41315296292305	-0.00734567688778043
0.686679422855377	-0.708504438400269	-3.49184060096741	0.170270085334778	0.413154989480972	-0.00736540695652366
0.686224699020386	-0.713259994983673	-3.49197840690613	0.170195490121841	0.413251310586929	-0.00727063976228237
0.692229270935059	-0.71532016992569	-3.49304819107056	0.170279309153557	0.4132961332798	-0.00718354061245918
0.69219172000885	-0.713454246520996	-3.49476647377014	0.17034125328064	0.413360208272934	-0.00713007990270853
0.694390475749969	-0.714446306228638	-3.49189114570618	0.170361548662186	0.413517028093338	-0.00705172773450613
0.697876274585724	-0.714654207229614	-3.49458003044128	0.170320257544518	0.413456112146378	-0.00696463603526354
0.698310613632202	-0.715861737728119	-3.49564576148987	0.170355096459389	0.41359531879425	-0.00696915853768587
0.697175562381744	-0.719356596469879	-3.49901223182678	0.170355618000031	0.413632035255432	-0.00681881560012698
0.702631890773773	-0.711813449859619	-3.49752688407898	0.170418456196785	0.413676589727402	-0.00679724616929889
0.702522397041321	-0.717135787010193	-3.49577975273132	0.170386642217636	0.413722634315491	-0.00670448644086719
0.701468944549561	-0.716329336166382	-3.50084137916565	0.170372694730759	0.413834273815155	-0.00667115254327655
0.705882966518402	-0.71292519569397	-3.49803519248962	0.170518219470978	0.413757532835007	-0.0066133108921349
0.70594334602356	-0.717618107795715	-3.50204968452454	0.170461729168892	0.413892209529877	-0.00652630208060145
0.705053567886353	-0.717096507549286	-3.50497531890869	0.170410171151161	0.413906097412109	-0.00651001557707787
0.704806566238403	-0.717184662818909	-3.49768829345703	0.170422047376633	0.413893193006516	-0.00649505108594894
0.708627820014954	-0.714881479740143	-3.49783110618591	0.170497223734856	0.413864582777023	-0.00647808471694589
0.711708307266235	-0.719528257846832	-3.50133419036865	0.170379146933556	0.4138463139534	-0.00648065004497766
0.705643117427826	-0.721151888370514	-3.49676394462585	0.170464843511581	0.41382685303688	-0.00644760485738516
0.708825349807739	-0.718762755393982	-3.50149655342102	0.170452922582626	0.413761496543884	-0.00639640679582953
0.712101399898529	-0.717300415039063	-3.49619197845459	0.170410633087158	0.413740128278732	-0.00640086736530066
0.707156598567963	-0.719553291797638	-3.49501132965088	0.17047792673111	0.413650989532471	-0.00633978564292192
0.707952260971069	-0.716264367103577	-3.50674319267273	0.170474335551262	0.413719743490219	-0.00627071829512715
0.710349798202515	-0.715915977954865	-3.49561142921448	0.170374974608421	0.413615703582764	-0.00628659687936306
0.706653773784637	-0.716934204101563	-3.49695348739624	0.170414805412292	0.41357833147049	-0.00618617655709386
0.70263546705246	-0.716121554374695	-3.4993748664856	0.170355379581451	0.413457989692688	-0.00612569972872734
0.706476032733917	-0.710894763469696	-3.49262142181396	0.170358225703239	0.413419425487518	-0.00607566582038999
0.700800657272339	-0.713923454284668	-3.49518942832947	0.170364588499069	0.413247972726822	-0.00598200317472219
0.696662068367004	-0.706853330135345	-3.49691224098206	0.170371875166893	0.41325381398201	-0.00593317672610283
0.70025098323822	-0.706860899925232	-3.4949254989624	0.170276567339897	0.413158059120178	-0.00589451473206282
0.695152819156647	-0.704496324062347	-3.49282145500183	0.17022331058979	0.413028597831726	-0.00579520640894771
0.695479571819305	-0.702568352222443	-3.49766612052917	0.170210182666779	0.413004577159882	-0.00570739060640335
0.694325387477875	-0.702873826026917	-3.48899555206299	0.170171231031418	0.412806034088135	-0.00563310598954558
0.692905128002167	-0.701701581478119	-3.49657773971558	0.170082494616508	0.412640452384949	-0.00557292066514492
0.691095650196075	-0.701537370681763	-3.49086856842041	0.169983252882957	0.412693619728088	-0.00554993934929371
0.692057549953461	-0.6977379322052	-3.4845860004425	0.169897869229317	0.412475138902664	-0.00562082231044769
0.685113489627838	-0.699855744838715	-3.48916578292847	0.169865816831589	0.412383407354355	-0.00563382683321834
0.684497356414795	-0.694983601570129	-3.49309158325195	0.169753104448318	0.412253737449646	-0.00569106452167034
0.680847704410553	-0.69679594039917	-3.4792377948761	0.169779673218727	0.412009596824646	-0.00574494246393442
0.677995979785919	-0.692918002605438	-3.48841118812561	0.169665366411209	0.411954313516617	-0.00577088771387935
0.675684988498688	-0.694015562534332	-3.48701930046082	0.169615268707275	0.411759495735168	-0.00590211758390069
0.675549149513245	-0.692833602428436	-3.48311185836792	0.169632330536842	0.411641210317612	-0.00581351714208722
0.672450304031372	-0.6943039894104	-3.4822850227356	0.169520825147629	0.41143810749054	-0.00576663156971335
0.676348984241486	-0.689356446266174	-3.47341847419739	0.16941300034523	0.411240637302399	-0.0057957423850894
0.670452356338501	-0.688504219055176	-3.47732543945313	0.16945643723011	0.411033928394318	-0.00566186429932714
0.673806548118591	-0.688646793365479	-3.47651767730713	0.169260427355766	0.410885035991669	-0.00560736050829291
0.673633217811584	-0.687192797660828	-3.47071552276611	0.16920031607151	0.410632282495499	-0.00557441171258688
0.672433614730835	-0.685025274753571	-3.47328448295593	0.169104412198067	0.410564094781876	-0.00544381607323885
0.673701047897339	-0.682030439376831	-3.47210431098938	0.168920412659645	0.41039901971817	-0.00540181761607528
0.670569360256195	-0.682795464992523	-3.46468091011047	0.168935745954514	0.410117387771606	-0.00527579104527831
0.667843520641327	-0.678856134414673	-3.47274231910706	0.168867737054825	0.410080373287201	-0.00523737026378512
0.671848237514496	-0.67703777551651	-3.45784783363342	0.168704017996788	0.409859359264374	-0.00514145009219646
0.668333292007446	-0.67874550819397	-3.46692848205566	0.168646246194839	0.409802347421646	-0.0049708429723978
0.676669716835022	-0.674158751964569	-3.46373105049133	0.168421760201454	0.409630477428436	-0.00495335459709167
0.673484444618225	-0.674976587295532	-3.45393395423889	0.1683619171381	0.409520477056503	-0.00488859880715609
0.673649787902832	-0.671373188495636	-3.45653653144836	0.168188855051994	0.409517675638199	-0.0049806721508503
0.673880517482758	-0.674383342266083	-3.45303821563721	0.168029561638832	0.409374624490738	-0.00504977442324162
0.669800519943237	-0.67135214805603	-3.45396375656128	0.167900785803795	0.409360885620117	-0.00519370893016458
0.667498469352722	-0.67372328042984	-3.45229458808899	0.167649030685425	0.409389793872833	-0.0054635195992887
0.65864235162735	-0.675521016120911	-3.44801354408264	0.16754449903965	0.409238785505295	-0.00580612430348992
0.651537597179413	-0.673163235187531	-3.45809602737427	0.167475387454033	0.409247994422913	-0.00626315688714385
0.649530172348022	-0.676417171955109	-3.44853854179382	0.167187348008156	0.4091816842556	-0.00674448534846306
0.638681471347809	-0.673891842365265	-3.44988775253296	0.167173892259598	0.4091417491436	-0.00705452635884285
0.634590804576874	-0.673784613609314	-3.44997334480286	0.167137935757637	0.409115761518478	-0.00735978176817298
0.630978345870972	-0.673797726631165	-3.44561672210693	0.166964903473854	0.408995628356934	-0.00760984839871526
0.624453902244568	-0.673901379108429	-3.44400119781494	0.167003288865089	0.408970713615417	-0.00773092452436686
0.620206832885742	-0.672828495502472	-3.44873833656311	0.166936919093132	0.409019589424133	-0.00784005597233772
0.623434126377106	-0.673037528991699	-3.44065308570862	0.166824847459793	0.408901780843735	-0.00789926387369633
0.613768577575684	-0.668379604816437	-3.4434220790863	0.166891530156136	0.408896893262863	-0.00788651313632727
0.613648653030396	-0.668217420578003	-3.43932843208313	0.166812911629677	0.408895522356033	-0.00791567657142878
0.612565934658051	-0.665153324604034	-3.43900060653687	0.166733503341675	0.408839255571365	-0.00783788040280342
0.609043657779694	-0.661206126213074	-3.44741487503052	0.166772857308388	0.408870279788971	-0.00768817774951458
0.60801237821579	-0.663589239120483	-3.43991303443909	0.166718244552612	0.408864974975586	-0.00758622260764241
0.603629887104034	-0.657491028308868	-3.4383339881897	0.166675955057144	0.408853977918625	-0.00734104961156845
0.601121068000793	-0.654636085033417	-3.44500422477722	0.166754543781281	0.408929258584976	-0.00714513007551432
0.600989103317261	-0.653672695159912	-3.4411473274231	0.166727021336555	0.408973425626755	-0.00698321359232068
0.601209461688995	-0.650257706642151	-3.44159722328186	0.166682794690132	0.408960938453674	-0.00680876802653074
0.598077714443207	-0.648809134960175	-3.44207501411438	0.166775226593018	0.409015983343124	-0.00663725379854441
0.600542902946472	-0.648187816143036	-3.44663500785828	0.166741281747818	0.409081608057022	-0.00651559280231595
0.59838604927063	-0.645714581012726	-3.44281148910522	0.166695147752762	0.409132122993469	-0.00639531761407852
0.596405625343323	-0.642482042312622	-3.44610834121704	0.166757628321648	0.409127622842789	-0.00622722273692489
0.593118071556091	-0.642087340354919	-3.44463491439819	0.166736528277397	0.409252792596817	-0.0061402814462781
0.592706680297852	-0.638804793357849	-3.44928932189941	0.166800424456596	0.409358531236649	-0.00602805940434337
0.592745959758759	-0.63531506061554	-3.44865560531616	0.166804164648056	0.409395605325699	-0.00598887912929058
0.592190861701965	-0.640778422355652	-3.44254922866821	0.166750133037567	0.409506112337112	-0.00586169678717852
0.590087592601776	-0.634240031242371	-3.45426177978516	0.166832998394966	0.409611821174622	-0.00570669397711754
0.590231001377106	-0.634846806526184	-3.44836235046387	0.16674616932869	0.409754157066345	-0.00569494068622589
0.589949607849121	-0.629641175270081	-3.45010185241699	0.166857078671455	0.409850805997849	-0.0055869254283607
0.58502197265625	-0.631375551223755	-3.45201849937439	0.166888728737831	0.410045057535172	-0.00549341365695
0.587711691856384	-0.631272912025452	-3.45016121864319	0.166848227381706	0.410155922174454	-0.00539072835817933
0.583833336830139	-0.625446557998657	-3.46036648750305	0.166900515556335	0.410231798887253	-0.00527462363243103
0.584067404270172	-0.628428936004639	-3.45136713981628	0.166849538683891	0.410418689250946	-0.0051950984634459
0.582761466503143	-0.624649047851563	-3.45745968818665	0.166852444410324	0.410539895296097	-0.00508150598034263
0.581298649311066	-0.622652888298035	-3.46234726905823	0.166988149285316	0.410757273435593	-0.00498389732092619
0.583943367004395	-0.62275105714798	-3.4562611579895	0.166926994919777	0.41096493601799	-0.00495223002508283
0.578586101531982	-0.619912385940552	-3.46334314346313	0.167021721601486	0.411078572273254	-0.0047684102319181
0.577963292598724	-0.621076643466949	-3.46045017242432	0.16701377928257	0.411339998245239	-0.00474800681695342
0.580388009548187	-0.622393488883972	-3.46650528907776	0.16700841486454	0.411465644836426	-0.0046398569829762
0.581469714641571	-0.615574240684509	-3.463711977005	0.167035222053528	0.411650687456131	-0.00453274324536324
0.579099476337433	-0.620006561279297	-3.46585750579834	0.167102366685867	0.411900341510773	-0.0044452678412199
0.581642687320709	-0.619367361068726	-3.46700477600098	0.167137578129768	0.412111759185791	-0.00430451706051826
0.578019082546234	-0.613852143287659	-3.47142338752747	0.167223870754242	0.412289649248123	-0.0041730273514986
0.577962160110474	-0.615064322948456	-3.46592903137207	0.167252540588379	0.412526905536652	-0.00409232033416629
0.578172147274017	-0.610941827297211	-3.47751402854919	0.167332246899605	0.412697792053223	-0.00402781134471297
0.577785551548004	-0.612919449806213	-3.47439575195313	0.167380601167679	0.413005530834198	-0.0039740577340126
0.581350445747375	-0.615225195884705	-3.47905874252319	0.167345255613327	0.413136869668961	-0.00380425644107163
0.576272189617157	-0.610830903053284	-3.47819876670837	0.167434483766556	0.413322985172272	-0.0037615408655256
0.578864634037018	-0.612047791481018	-3.47679209709167	0.16757245361805	0.413547337055206	-0.00358954071998596
0.580852091312408	-0.612424254417419	-3.48318815231323	0.16753838956356	0.413772761821747	-0.00344160385429859
0.580477952957153	-0.606516242027283	-3.48581743240356	0.167686104774475	0.413950860500336	-0.00333526032045484
0.576662421226501	-0.61176335811615	-3.48803448677063	0.167722389101982	0.414208859205246	-0.00318485125899315
0.582798898220062	-0.608264327049255	-3.48920035362244	0.167722910642624	0.414432764053345	-0.00300736026838422
0.580002903938293	-0.609975636005402	-3.48497557640076	0.167775437235832	0.41456001996994	-0.00291570322588086
0.581157028675079	-0.611178636550903	-3.49093580245972	0.167840778827667	0.41484397649765	-0.00272259535267949
0.581413865089417	-0.606901049613953	-3.4985990524292	0.167949602007866	0.41496804356575	-0.00257224752567708
0.581317484378815	-0.607906341552734	-3.49269080162048	0.167979165911675	0.415229797363281	-0.00249814568087459
0.584300518035889	-0.609513461589813	-3.49849081039429	0.16799022257328	0.415390729904175	-0.00235283328220248
0.583462774753571	-0.605727255344391	-3.5017397403717	0.168160140514374	0.415565520524979	-0.00224958825856447
0.584131956100464	-0.604912161827087	-3.50058007240295	0.168226838111877	0.415841668844223	-0.00215310673229396
0.584846138954163	-0.605750977993011	-3.5000011920929	0.168202981352806	0.415999501943588	-0.00207492080517113
0.585771203041077	-0.60653954744339	-3.50239825248718	0.168355748057365	0.416185766458511	-0.0020324292127043
0.581943392753601	-0.606308996677399	-3.50648760795593	0.16842557489872	0.416351079940796	-0.00189814483746886
0.58638721704483	-0.604019045829773	-3.50999093055725	0.168417349457741	0.416544497013092	-0.00174484343733639
0.585889935493469	-0.601694345474243	-3.50659537315369	0.168539896607399	0.416625529527664	-0.00166544527746737
0.583460986614227	-0.603571772575378	-3.51216053962708	0.168554022908211	0.416870296001434	-0.00157730130013078
0.586320519447327	-0.59969037771225	-3.50875687599182	0.168588921427727	0.416960656642914	-0.00149593141395599
0.583309888839722	-0.603137016296387	-3.51200366020203	0.16861692070961	0.417070329189301	-0.00143307633697987
0.583490192890167	-0.604320287704468	-3.51475691795349	0.168565258383751	0.417116552591324	-0.00129668379668146
0.58673506975174	-0.600232064723969	-3.51739120483398	0.168630942702293	0.417290776968002	-0.00123718066606671
0.586741805076599	-0.601830720901489	-3.51832008361816	0.168702125549316	0.41732931137085	-0.00110274204052985
0.590087354183197	-0.602530181407928	-3.52009224891663	0.168552875518799	0.417434632778168	-0.00107310200110078
0.585488796234131	-0.598241746425629	-3.51925945281982	0.168727815151215	0.417522668838501	-0.000974853930529207
0.584509134292603	-0.601166307926178	-3.52126026153564	0.168655335903168	0.417555779218674	-0.00079996365820989
0.589927494525909	-0.598469197750092	-3.51662302017212	0.168636813759804	0.417595237493515	-0.000774817424826324
0.588533878326416	-0.599224925041199	-3.51315355300903	0.168612986803055	0.417601138353348	-0.000611637020483613
0.58866274356842	-0.597976684570313	-3.52061223983765	0.168564185500145	0.417702883481979	-0.000618782301899046
0.591625571250916	-0.59747302532196	-3.51326060295105	0.168560162186623	0.417683988809586	-0.000515707419253886
0.591880977153778	-0.597428679466248	-3.52056121826172	0.168463855981827	0.417631298303604	-0.000421902979724109
0.595447957515717	-0.592495739459991	-3.51121854782104	0.168418884277344	0.417641997337341	-0.000400190154323354
0.59053236246109	-0.594784915447235	-3.51916313171387	0.168424859642982	0.417600035667419	-0.000328774040099233
0.595979928970337	-0.59434974193573	-3.52126169204712	0.168272107839584	0.417618066072464	-0.000337353354552761
0.596209168434143	-0.59620201587677	-3.51243805885315	0.168191984295845	0.417543053627014	-0.000362993800081313
0.59472668170929	-0.597206175327301	-3.52211403846741	0.16815459728241	0.417510777711868	-0.00028373982058838
0.596517860889435	-0.595451235771179	-3.51034283638	0.167994871735573	0.417525857686996	-0.000348910311004147
0.592849135398865	-0.59785008430481	-3.5131893157959	0.167988076806068	0.417382776737213	-0.000285298738162965
0.596364736557007	-0.598227024078369	-3.51451516151428	0.167843014001846	0.417437613010406	-0.00039576439303346
0.593354046344757	-0.596425116062164	-3.50734829902649	0.167684465646744	0.417281270027161	-0.000405450351536274
0.592503011226654	-0.597123444080353	-3.51169157028198	0.16768391430378	0.417255580425262	-0.000471659062895924
0.595405876636505	-0.594828605651855	-3.50481510162354	0.167539745569229	0.417078197002411	-0.000626138120424002
0.591225206851959	-0.598265945911407	-3.50233507156372	0.167444840073586	0.416888028383255	-0.000656413147225976
0.59427398443222	-0.597224891185761	-3.50297617912292	0.167240858078003	0.416926622390747	-0.000750776438508183
0.592343807220459	-0.600087225437164	-3.50082206726074	0.167196571826935	0.41674616932869	-0.000807269418146461
0.594732344150543	-0.596885561943054	-3.50596523284912	0.167162239551544	0.416656464338303	-0.000752125924918801
0.599546015262604	-0.598225891590118	-3.49580836296082	0.166918084025383	0.416569739580154	-0.000793626008089632
0.59894472360611	-0.600703656673431	-3.50224852561951	0.166889280080795	0.416339546442032	-0.000665928120724857
0.59893262386322	-0.597274363040924	-3.49947381019592	0.166776910424232	0.416302144527435	-0.000696153263561428
0.602550148963928	-0.600627779960632	-3.4967839717865	0.166602417826653	0.41615504026413	-0.000704781501553953
0.599012672901154	-0.596959888935089	-3.49674463272095	0.166579261422157	0.416067272424698	-0.000664191960822791
0.599242031574249	-0.599029064178467	-3.49296164512634	0.166482999920845	0.416020005941391	-0.000631100556347519
0.603256046772003	-0.597150444984436	-3.48480176925659	0.166401565074921	0.415836542844772	-0.000565585098229349
0.603173673152924	-0.596263945102692	-3.4952597618103	0.166367292404175	0.415805488824844	-0.000555308710318059
0.603071212768555	-0.598621904850006	-3.48669815063477	0.166251122951508	0.415799230337143	-0.000492945138830692
0.599221408367157	-0.59551739692688	-3.49222421646118	0.166231170296669	0.415709614753723	-0.000464831362478435
0.600273549556732	-0.596124947071075	-3.48541808128357	0.166202813386917	0.415675461292267	-0.000508570170495659
0.599082410335541	-0.594007432460785	-3.48620510101318	0.166130200028419	0.415484100580215	-0.000627484987489879
0.595789074897766	-0.595837354660034	-3.49279713630676	0.166134148836136	0.415453851222992	-0.000650009780656546
0.599120795726776	-0.596957802772522	-3.48897242546082	0.166010454297066	0.415394634008408	-0.000728577782865614
0.59681111574173	-0.593443095684052	-3.48696851730347	0.166093021631241	0.415214538574219	-0.000728663988411427
0.597829699516296	-0.596174597740173	-3.48949956893921	0.166037172079086	0.415287524461746	-0.000776292756199837
0.59878945350647	-0.5956751704216	-3.48450255393982	0.165958404541016	0.415147244930267	-0.000731068546883762
0.60163801908493	-0.594719171524048	-3.48446607589722	0.166036501526833	0.414989411830902	-0.000752426218241453
0.599882900714874	-0.596395671367645	-3.48806810379028	0.16600675880909	0.414980590343475	-0.000784885953180492
0.604878008365631	-0.599383175373077	-3.48539471626282	0.165894478559494	0.414887338876724	-0.000751668412704021
0.601186871528625	-0.595096826553345	-3.48609375953674	0.16599990427494	0.414802610874176	-0.000691613531671464
0.606911718845367	-0.601535797119141	-3.47795343399048	0.165968030691147	0.414772719144821	-0.000727910839486867
0.609056174755096	-0.59787929058075	-3.48653960227966	0.165932685136795	0.41474512219429	-0.000696952338330448
0.605785131454468	-0.600205898284912	-3.4878671169281	0.16601026058197	0.414672255516052	-0.00073669757694006
0.611973106861115	-0.603721261024475	-3.48077583312988	0.165951609611511	0.414658784866333	-0.0007315807742998
0.613023698329926	-0.599885940551758	-3.48369097709656	0.165993958711624	0.414587646722794	-0.000733022694475949
0.61458146572113	-0.603924036026001	-3.47694969177246	0.166025534272194	0.414558291435242	-0.000830413599032909
0.616778612136841	-0.603477895259857	-3.48750257492065	0.166002988815308	0.414497464895248	-0.000862946384586394
0.617583751678467	-0.602445721626282	-3.48557925224304	0.166092753410339	0.414527267217636	-0.000953168026171625
0.61817479133606	-0.609201848506927	-3.48331475257874	0.165969923138618	0.414500921964645	-0.00102396763395518
0.620129406452179	-0.610055983066559	-3.4838125705719	0.16597980260849	0.414448857307434	-0.00105517962947488
0.624870479106903	-0.610459566116333	-3.48010897636414	0.166030317544937	0.414409279823303	-0.00108471710700542
0.626187086105347	-0.613973498344421	-3.48446154594421	0.16597019135952	0.41439226269722	-0.00121730635873973
0.628491938114166	-0.610413253307343	-3.48168230056763	0.165988102555275	0.41437029838562	-0.00130011676810682
0.626194715499878	-0.616499185562134	-3.4863007068634	0.165958628058434	0.414381295442581	-0.00135961640626192
0.632668554782867	-0.613812863826752	-3.48520851135254	0.165982246398926	0.414384990930557	-0.0013887562090531
0.631502687931061	-0.615863919258118	-3.47329044342041	0.165981009602547	0.414252400398254	-0.00146035058423877
0.637781023979187	-0.619693577289581	-3.48457646369934	0.165847718715668	0.414216071367264	-0.00148962938692421
0.637202322483063	-0.618902623653412	-3.48155522346497	0.165902629494667	0.414304584264755	-0.00161056267097592
0.637823164463043	-0.625338494777679	-3.48012137413025	0.165766924619675	0.414214462041855	-0.00165751087479293
0.64054012298584	-0.621841132640839	-3.4804253578186	0.1658576130867	0.414174377918243	-0.00174970098305494
0.644016623497009	-0.62440687417984	-3.48104691505432	0.165759727358818	0.414130061864853	-0.00179238943383098
0.647262394428253	-0.626659035682678	-3.48560094833374	0.165666446089745	0.414080858230591	-0.00189449451863766
0.64463084936142	-0.625086963176727	-3.47519111633301	0.165703341364861	0.414064466953278	-0.00193134939763695
0.648277580738068	-0.630257904529572	-3.48467993736267	0.165637671947479	0.414014726877213	-0.00189016724471003
0.650777459144592	-0.626333594322205	-3.47690463066101	0.165556773543358	0.413992345333099	-0.00197406439110637
0.65167248249054	-0.631471455097198	-3.47466421127319	0.165531620383263	0.413957983255386	-0.00196680100634694
0.655423820018768	-0.631882429122925	-3.47699165344238	0.165396392345428	0.41395166516304	-0.00200113817118108
0.653458774089813	-0.632973432540894	-3.47888469696045	0.16542874276638	0.413868516683578	-0.00197886815294623
0.654546797275543	-0.632994532585144	-3.48357748985291	0.165336742997169	0.413836389780045	-0.00201471080072224
0.658803105354309	-0.631973743438721	-3.47470903396606	0.165273413062096	0.413739264011383	-0.00207697157748044
0.657232880592346	-0.633875966072083	-3.47801113128662	0.165239155292511	0.413794785737991	-0.00205443403683603
0.660568058490753	-0.63589334487915	-3.47465586662292	0.165165349841118	0.413741022348404	-0.0021441075950861
0.661974191665649	-0.63373851776123	-3.47662925720215	0.165113538503647	0.413593500852585	-0.00214918237179518
0.661107122898102	-0.637906670570374	-3.47788405418396	0.165015056729317	0.41363126039505	-0.00209777383133769
0.663714408874512	-0.636272668838501	-3.47090554237366	0.165000393986702	0.413715094327927	-0.00213454384356737
0.659571349620819	-0.635295331478119	-3.47381663322449	0.165000274777412	0.413543432950974	-0.00207313359715045
0.664732277393341	-0.636462509632111	-3.47651338577271	0.164856657385826	0.413635909557343	-0.0020766076631844
0.663912773132324	-0.63574743270874	-3.46933221817017	0.164812952280045	0.413580149412155	-0.00200172932818532
0.663317918777466	-0.637842118740082	-3.47223901748657	0.164838418364525	0.413621932268143	-0.00195616320706904
0.66578620672226	-0.633613705635071	-3.463702917099	0.164781972765923	0.41352304816246	-0.00190880696754903
0.6631138920784	-0.634024679660797	-3.47749733924866	0.164802357554436	0.413603723049164	-0.00185468513518572
0.669529974460602	-0.63544374704361	-3.47675466537476	0.16466124355793	0.41354513168335	-0.00181031925603747
0.663532912731171	-0.633028507232666	-3.48085927963257	0.164726361632347	0.413629204034805	-0.00167180190328509
0.66414088010788	-0.632149279117584	-3.47516775131226	0.164685502648354	0.413647294044495	-0.00158148969057947
0.665970027446747	-0.630439400672913	-3.47036743164063	0.16462130844593	0.413636207580566	-0.00150522857438773
0.664764523506165	-0.631440997123718	-3.48007917404175	0.164668470621109	0.413715243339539	-0.00140636332798749
0.6646528840065	-0.631347596645355	-3.47412896156311	0.164598450064659	0.413828343153	-0.00133207021281123
0.666781187057495	-0.631499588489532	-3.471195936203	0.164640992879868	0.413762331008911	-0.00115146988537163
0.666887938976288	-0.629850804805756	-3.47371387481689	0.164683118462563	0.41388213634491	-0.0010765097104013
0.668635606765747	-0.630883038043976	-3.46623659133911	0.164600357413292	0.413960874080658	-0.000977760762907565
0.666780829429626	-0.629222571849823	-3.47727704048157	0.164732977747917	0.414026856422424	-0.000826358736958355
0.667924046516418	-0.626430213451386	-3.47443652153015	0.164628565311432	0.414067029953003	-0.000804191629868001
0.672922611236572	-0.629444122314453	-3.47775888442993	0.16467747092247	0.414105147123337	-0.000684511265717447
0.669539272785187	-0.624878227710724	-3.48474049568176	0.164764493703842	0.414292007684708	-0.000560416956432164
0.668388485908508	-0.627790093421936	-3.47657895088196	0.164715006947517	0.414427876472473	-0.000472869345685467
0.674196481704712	-0.62425696849823	-3.48164939880371	0.164854303002357	0.4144207239151	-0.000381901249056682
0.669296324253082	-0.624224662780762	-3.48382163047791	0.164849668741226	0.414613634347916	-0.000320841529173777
0.674883484840393	-0.627081274986267	-3.48238968849182	0.164865329861641	0.414692848920822	-0.000183453536010347
0.668982267379761	-0.623485505580902	-3.48591923713684	0.164944618940353	0.41491624712944	-8.95113189471886E-05
0.674247324466705	-0.622704029083252	-3.48289012908936	0.164891138672829	0.415006518363953	-4.60197989013977E-05
0.674369931221008	-0.620930552482605	-3.48714232444763	0.164989680051804	0.415048897266388	6.46343323751353E-05
0.67229288816452	-0.623668611049652	-3.48355221748352	0.164989739656448	0.415240377187729	0.000108330299553927
0.675441741943359	-0.623618304729462	-3.48773431777954	0.165095195174217	0.415270358324051	0.000117805597255938
0.673147618770599	-0.619506359100342	-3.48665428161621	0.165157437324524	0.415437966585159	0.000177898356923833
0.678480446338654	-0.62280684709549	-3.48964214324951	0.165059983730316	0.415494173765183	0.000119926815386862
0.67690122127533	-0.61964476108551	-3.494948387146	0.165159955620766	0.41551598906517	7.85151059972122E-05
0.672612249851227	-0.622723996639252	-3.49534368515015	0.165207773447037	0.415654718875885	2.41528996411944E-05
0.677587270736694	-0.622642815113068	-3.49552822113037	0.165141105651855	0.415772676467896	4.12906083511189E-05
0.674078583717346	-0.62278825044632	-3.4862699508667	0.165219679474831	0.415843904018402	-8.12886501080357E-05
0.672960519790649	-0.624544262886047	-3.4978928565979	0.165154933929443	0.415991842746735	-6.64652834529988E-05
0.674097836017609	-0.618319392204285	-3.49324297904968	0.165244966745377	0.416095077991486	-0.000138162140501663
0.670472323894501	-0.623224914073944	-3.49069333076477	0.165222659707069	0.416145950555801	-0.000113210859126411
0.673878192901611	-0.619173884391785	-3.49161601066589	0.16522628068924	0.416244387626648	-0.00025435714633204
0.670951843261719	-0.619426786899567	-3.49599027633667	0.165344387292862	0.416321814060211	-0.00029810206615366
0.66964453458786	-0.623054504394531	-3.50000476837158	0.1652901917696	0.41645285487175	-0.000377924152417108
0.666292488574982	-0.619280576705933	-3.50239181518555	0.165427446365356	0.416481167078018	-0.00046885313349776
0.666539251804352	-0.621105134487152	-3.50089645385742	0.165285691618919	0.416583001613617	-0.000434581277659163
0.665818393230438	-0.617953300476074	-3.49248647689819	0.1653141528368	0.41666504740715	-0.000509460631292313
0.663903594017029	-0.617540657520294	-3.49822187423706	0.165293633937836	0.416593551635742	-0.000495728687383235
0.663718283176422	-0.615916907787323	-3.50071001052856	0.165316686034203	0.416678130626678	-0.00057610438670963
0.661913990974426	-0.612130343914032	-3.49001455307007	0.165250092744827	0.416604727506638	-0.000581813568715006
0.65867817401886	-0.616378843784332	-3.50074148178101	0.165176570415497	0.416630506515503	-0.000582701584789902
0.659937620162964	-0.612882733345032	-3.494295835495	0.165057554841042	0.416652500629425	-0.000584366440307349
0.654139459133148	-0.611155211925507	-3.5013370513916	0.165117099881172	0.416481733322144	-0.000542497029528022
0.657609581947327	-0.611542165279388	-3.5009970664978	0.16496042907238	0.416556626558304	-0.000527338066603988
0.655871152877808	-0.604442894458771	-3.48962306976318	0.164988026022911	0.416471421718597	-0.000560547690838575
0.650609493255615	-0.606136083602905	-3.49168109893799	0.164900153875351	0.416402965784073	-0.000454288732726127
0.648833453655243	-0.600746631622314	-3.48836040496826	0.164850309491158	0.416441470384598	-0.000518975604791194
0.642479658126831	-0.602718830108643	-3.49126791954041	0.164789408445358	0.416314423084259	-0.000400823191739619
0.644959151744843	-0.601697385311127	-3.4892590045929	0.164586067199707	0.416336238384247	-0.000436140515375882
0.640790939331055	-0.595488429069519	-3.48204636573792	0.164625495672226	0.416267573833466	-0.000407277344493195
0.637766361236572	-0.597720980644226	-3.48863410949707	0.164620816707611	0.416256785392761	-0.000438374059740454
0.638126134872437	-0.593797504901886	-3.47952270507813	0.164490208029747	0.416086256504059	-0.00051430327584967
0.632275998592377	-0.59281325340271	-3.48988175392151	0.164452999830246	0.416078209877014	-0.000488563848193735
0.636977076530457	-0.591986656188965	-3.48413968086243	0.164271965622902	0.416043996810913	-0.000572599587030709
0.629289507865906	-0.592402994632721	-3.49030542373657	0.16430139541626	0.415942579507828	-0.000598289014305919
0.628135740756989	-0.592939734458923	-3.48441648483276	0.16418294608593	0.415941387414932	-0.000609265931416303
0.626753509044647	-0.59012508392334	-3.48055577278137	0.164068400859833	0.415831834077835	-0.000639068253803998
0.620570302009583	-0.583844780921936	-3.48381066322327	0.164090260863304	0.415841162204742	-0.000642429105937481
0.621428191661835	-0.588262736797333	-3.47349047660828	0.164020657539368	0.41569572687149	-0.000681438774336129
0.615754425525665	-0.581622779369354	-3.48050951957703	0.164063602685928	0.415661722421646	-0.00058354256907478
0.615450799465179	-0.582760632038116	-3.47764158248901	0.163898766040802	0.415631771087646	-0.000641658785752952
0.615366220474243	-0.581500291824341	-3.47612118721008	0.163883030414581	0.415442228317261	-0.000590034760534763
0.609612047672272	-0.580164134502411	-3.47751212120056	0.163863107562065	0.415396392345428	-0.000556638697162271
0.609146058559418	-0.578761518001556	-3.46916794776917	0.163669601082802	0.415297716856003	-0.000660945021081716
0.608505189418793	-0.577224135398865	-3.47579836845398	0.163701891899109	0.415081143379211	-0.000591953750699759
0.603018343448639	-0.573796689510345	-3.47828388214111	0.163668572902679	0.415072619915009	-0.0005586146726273
0.601357400417328	-0.575649440288544	-3.47532868385315	0.163522958755493	0.414951950311661	-0.00054717983584851
0.603711903095245	-0.572794914245605	-3.47478556632996	0.163575246930122	0.414823114871979	-0.000507057935465127
0.5985067486763	-0.572309732437134	-3.47438931465149	0.163513854146004	0.414789497852325	-0.000448238715762272
0.597979068756104	-0.573968112468719	-3.4715895652771	0.163463965058327	0.414691537618637	-0.000311066425638273
0.592812836170197	-0.566634774208069	-3.46915602684021	0.16352541744709	0.414584159851074	-0.000314615928800777
0.595351696014404	-0.566040277481079	-3.46519494056702	0.163382291793823	0.414459228515625	-0.00027036594110541
0.594184279441834	-0.565291166305542	-3.46870350837708	0.163339614868164	0.414350360631943	-0.000184124684892595
0.589536726474762	-0.562866270542145	-3.47198176383972	0.163369789719582	0.414370387792587	-0.000238307911786251
0.590962052345276	-0.566742241382599	-3.46691250801086	0.163272514939308	0.41427943110466	-0.000212416431168094
0.588204503059387	-0.559861063957214	-3.46533250808716	0.163336649537086	0.414172619581223	-0.000190698658116162
0.587663173675537	-0.561902105808258	-3.46053862571716	0.163236767053604	0.414199948310852	-0.00022877893934492
0.588287055492401	-0.559854090213776	-3.47404456138611	0.163389086723328	0.414053380489349	-0.000258546089753509
0.581973969936371	-0.560759723186493	-3.46645617485046	0.163365080952644	0.414098024368286	-0.00028568584821187
0.587249517440796	-0.562365114688873	-3.46560764312744	0.163326576352119	0.414080917835236	-0.000281365297269076
0.58456552028656	-0.56085216999054	-3.46314716339111	0.163379296660423	0.413968950510025	-0.000320708524668589
0.585928440093994	-0.562065780162811	-3.47016453742981	0.163377925753593	0.414034873247147	-0.000297851249342784
0.587207138538361	-0.558632731437683	-3.4701247215271	0.1634421646595	0.413964867591858	-0.000319810817018151
0.5833740234375	-0.557672321796417	-3.4675760269165	0.163488030433655	0.414042621850967	-0.000344205589499325
0.586421728134155	-0.566553294658661	-3.46785831451416	0.163492992520332	0.414073437452316	-0.000320314866257831
0.586891114711761	-0.560624361038208	-3.47690486907959	0.16362789273262	0.414168059825897	-0.000372314098058268
0.587194800376892	-0.561160981655121	-3.46451163291931	0.163697764277458	0.414192229509354	-0.000344609201420099
0.588371157646179	-0.560194551944733	-3.47502660751343	0.163700088858604	0.414142608642578	-0.000334839685820043
0.586956560611725	-0.566192924976349	-3.473069190979	0.163837134838104	0.414344817399979	-0.000343870604410768
0.586774468421936	-0.565186560153961	-3.47544932365417	0.16389487683773	0.414336323738098	-0.000313560769427568
0.586265742778778	-0.560410678386688	-3.47269296646118	0.164069443941116	0.414457947015762	-0.000339939579134807
0.591274917125702	-0.56401526927948	-3.47472310066223	0.164135664701462	0.41459459066391	-0.000223574257688597
0.591597735881805	-0.565513014793396	-3.48447251319885	0.164102524518967	0.414691627025604	-0.000204085750738159
0.588534235954285	-0.56435227394104	-3.47856163978577	0.164337798953056	0.4148830473423	-0.000149248982779682
0.590900361537933	-0.567092299461365	-3.48406100273132	0.164410054683685	0.414974927902222	-7.87224271334708E-05
0.595899045467377	-0.562568306922913	-3.47824621200562	0.164538234472275	0.415123015642166	-3.1484345527133E-05
0.594534337520599	-0.566768050193787	-3.48258972167969	0.164671391248703	0.4152492582798	8.6576234025415E-05
0.595570981502533	-0.565808534622192	-3.48873496055603	0.164781898260117	0.415494978427887	0.000198524154257029
0.598994791507721	-0.561827778816223	-3.48197078704834	0.164847329258919	0.415587723255157	0.000258413376286626
0.598525881767273	-0.568295955657959	-3.48727869987488	0.16495843231678	0.415763854980469	0.00041451639845036
0.600398719310761	-0.563678383827209	-3.48893284797668	0.165051639080048	0.415937274694443	0.000414156034821644
0.600011348724365	-0.566564321517944	-3.49297046661377	0.165218695998192	0.41605469584465	0.000490604958031327
0.605394423007965	-0.568392515182495	-3.49702382087708	0.165238544344902	0.416251689195633	0.00051820109365508
0.604861259460449	-0.566149711608887	-3.49669718742371	0.165345072746277	0.416323632001877	0.000526411458849907
0.605156302452087	-0.569141507148743	-3.50265264511108	0.165495753288269	0.416473984718323	0.000595017918385565
0.608323037624359	-0.568068563938141	-3.50021624565125	0.165495455265045	0.416616380214691	0.000519498251378536
0.604476094245911	-0.56827700138092	-3.50236201286316	0.165660694241524	0.416680216789246	0.000571984564885497
0.611885786056519	-0.574040651321411	-3.49798965454102	0.165669694542885	0.416817784309387	0.000464213750092313
0.60886824131012	-0.571503460407257	-3.504075050354	0.16583152115345	0.416835367679596	0.000499697460327297
0.612477004528046	-0.576250970363617	-3.50302195549011	0.165808275341988	0.416994482278824	0.000419204094214365
0.614053308963776	-0.575848519802094	-3.50463938713074	0.165913432836533	0.416996687650681	0.000419948337366804
0.61174875497818	-0.575584530830383	-3.5153694152832	0.165975496172905	0.417182177305222	0.000386698899092153
0.618623673915863	-0.579638838768005	-3.50475096702576	0.165946587920189	0.417171359062195	0.000325576867908239
0.617249429225922	-0.577862203121185	-3.50992560386658	0.166036427021027	0.417188227176666	0.000361562240868807
0.620899796485901	-0.578673601150513	-3.50296068191528	0.166069462895393	0.417212635278702	0.000334177020704374
0.619298279285431	-0.581644058227539	-3.5068244934082	0.166154131293297	0.417266100645065	0.00031323975417763
0.623673021793365	-0.582907676696777	-3.50725173950195	0.165992110967636	0.417282164096832	0.000232734571909532
0.622044742107391	-0.582496047019959	-3.50920367240906	0.166160821914673	0.417226046323776	0.000322736712405458
0.624741554260254	-0.582743883132935	-3.50588178634644	0.166178643703461	0.417294323444366	0.000269991724053398
0.626232206821442	-0.584656894207001	-3.51125693321228	0.166055724024773	0.417229324579239	0.000335828488459811
0.626340329647064	-0.586086511611938	-3.50684642791748	0.166157022118568	0.417277544736862	0.000311623414745554
0.630336463451386	-0.587325155735016	-3.5060715675354	0.166154995560646	0.417188048362732	0.000286936439806595
0.6291144490242	-0.584419906139374	-3.50507569313049	0.166205808520317	0.417088061571121	0.000303970387903973
0.631687760353088	-0.590951681137085	-3.50218462944031	0.166070774197578	0.41710290312767	0.000234525054111145
0.632248759269714	-0.586046695709229	-3.50995564460754	0.166223049163818	0.416993141174316	0.000203227158635855
0.631281018257141	-0.590151727199554	-3.50937151908875	0.166127577424049	0.417025029659271	0.000189558355486952
0.635787844657898	-0.591695606708527	-3.50673246383667	0.166172340512276	0.416930973529816	0.000147345737786964
0.630634546279907	-0.590368330478668	-3.5044572353363	0.166163876652718	0.416816502809525	5.81036656512879E-05
0.635648369789124	-0.596463203430176	-3.50562596321106	0.166113719344139	0.416763246059418	9.53679118538275E-05
0.637254893779755	-0.590119540691376	-3.49841642379761	0.166150987148285	0.416635483503342	2.40111985476688E-05
0.634901523590088	-0.594052672386169	-3.49840354919434	0.166076511144638	0.416581958532333	7.94710940681398E-05
0.636134445667267	-0.591789782047272	-3.49951267242432	0.166063725948334	0.416471987962723	-7.19834715710022E-05
0.636352717876434	-0.594850897789001	-3.496830701828	0.166106089949608	0.416382133960724	2.29447159654228E-05
0.638221025466919	-0.595769584178925	-3.49799275398254	0.16604271531105	0.416247993707657	-6.75185001455247E-05
0.634488344192505	-0.596758663654327	-3.49431109428406	0.166036233305931	0.416194260120392	-8.35277387523092E-05
0.635411739349365	-0.597120404243469	-3.49644875526428	0.166044384241104	0.416041523218155	-4.81269380543381E-05
0.637031495571136	-0.591225445270538	-3.48869347572327	0.165972352027893	0.415935724973679	-0.000111978130007628
0.63200455904007	-0.595392644405365	-3.49182033538818	0.165977299213409	0.415796786546707	-0.000136579546961002
0.631774485111237	-0.596978962421417	-3.4916090965271	0.165975466370583	0.415700346231461	-0.000150396677781828
0.631939828395844	-0.592521965503693	-3.48748397827148	0.165976524353027	0.415504217147827	-0.00017852708697319
0.631865739822388	-0.594407439231873	-3.48745965957642	0.165837362408638	0.415299296379089	-8.05843665148132E-05
0.632433593273163	-0.592218518257141	-3.48221826553345	0.165769889950752	0.41519895195961	-0.000160796829732135
0.62857860326767	-0.59038907289505	-3.4766480922699	0.165823414921761	0.414957880973816	-0.000101071971585043
0.631129324436188	-0.591457903385162	-3.48636484146118	0.165616437792778	0.414806187152863	-0.000108962500235066
0.630563318729401	-0.58985710144043	-3.47620964050293	0.165672734379768	0.414572775363922	-0.000108042528154328
0.627696812152863	-0.592681348323822	-3.47828912734985	0.165544912219048	0.414371222257614	-2.04967309400672E-05
0.63113796710968	-0.585824489593506	-3.47697281837463	0.165483668446541	0.414265900850296	-5.89988594583701E-05
0.628627240657806	-0.588005542755127	-3.46929574012756	0.165432810783386	0.413994014263153	3.88810913136695E-05
0.624116480350494	-0.58443820476532	-3.47716760635376	0.165425032377243	0.413899570703506	8.22415750008076E-05
0.626165747642517	-0.583579063415527	-3.46831750869751	0.165305107831955	0.413733065128326	0.000122715558973141
0.62106454372406	-0.580704629421234	-3.47395706176758	0.16531890630722	0.413607776165009	0.000242556518060155
0.624475538730621	-0.578314006328583	-3.46591377258301	0.165255412459373	0.413410425186157	0.000231766156502999
0.623120605945587	-0.57995069026947	-3.46462965011597	0.165190547704697	0.41331535577774	0.000334315729560331
0.618024468421936	-0.575790822505951	-3.46937108039856	0.165212988853455	0.413269549608231	0.000330058566760272
0.624115347862244	-0.576364457607269	-3.46321702003479	0.165156722068787	0.413056790828705	0.000339873426128179
0.618353366851807	-0.572122275829315	-3.46158933639526	0.165131211280823	0.413062572479248	0.000421705946791917
0.614319801330566	-0.577290832996368	-3.46795129776001	0.165113255381584	0.413100153207779	0.000332194234943017
0.617720365524292	-0.575433015823364	-3.45979118347168	0.165082663297653	0.412938952445984	0.000249962031375617
0.613994896411896	-0.574922621250153	-3.46433877944946	0.165087252855301	0.41288623213768	0.000185671320650727
0.616254329681396	-0.574832320213318	-3.46214151382446	0.165015205740929	0.412922978401184	3.20311010000296E-05
0.614122092723846	-0.577049136161804	-3.46522808074951	0.16502557694912	0.412819981575012	-7.13943300070241E-05
0.615985631942749	-0.573677599430084	-3.46509981155396	0.165069818496704	0.412793844938278	-0.000210935904760845
0.615201652050018	-0.574831426143646	-3.45725107192993	0.164882987737656	0.412728130817413	-0.000409513333579525
0.611578404903412	-0.578746259212494	-3.46372413635254	0.164893433451653	0.412683814764023	-0.000533378915861249
0.60867440700531	-0.576845109462738	-3.47120714187622	0.16492871940136	0.412680059671402	-0.000681267934851348
0.61336487531662	-0.581052005290985	-3.45530390739441	0.164795428514481	0.412647038698196	-0.000886410183738917
0.606279075145721	-0.580598711967468	-3.46113991737366	0.164840757846832	0.412596523761749	-0.000969817454461008
0.611139297485352	-0.582182288169861	-3.4665412902832	0.164855524897575	0.412685394287109	-0.00115359446499497
0.612655878067017	-0.580180168151855	-3.45193481445313	0.164779916405678	0.412603110074997	-0.00127300585154444
0.607182562351227	-0.582151770591736	-3.46676826477051	0.164835721254349	0.412553489208221	-0.00137171626556665
0.607916355133057	-0.583837270736694	-3.46165657043457	0.16473001241684	0.412648886442184	-0.00149011088069528
0.611060500144959	-0.582414031028748	-3.46021032333374	0.164720520377159	0.412584990262985	-0.00164584524463862
0.606746792793274	-0.58471941947937	-3.46130633354187	0.164687037467957	0.412672519683838	-0.0017824056558311
0.608196675777435	-0.588552534580231	-3.46574592590332	0.164718940854073	0.412730276584625	-0.00193372450303286
0.60726124048233	-0.585472047328949	-3.4627366065979	0.1646718531847	0.412635326385498	-0.00208026077598333
0.603845775127411	-0.585659325122833	-3.46491408348084	0.16472265124321	0.412665754556656	-0.00229050777852535
0.610614240169525	-0.588657796382904	-3.46614408493042	0.16459533572197	0.412649691104889	-0.0024701738730073
0.603363037109375	-0.591522634029388	-3.45517182350159	0.164673894643784	0.412688136100769	-0.00249361316673458
0.610262095928192	-0.591760873794556	-3.45789122581482	0.164655387401581	0.412725120782852	-0.00273255491629243
0.61078006029129	-0.589778542518616	-3.46162176132202	0.164549976587296	0.412657409906387	-0.00283484999090433
0.603559672832489	-0.595704197883606	-3.46548843383789	0.164678201079369	0.412756025791168	-0.00293737137690187
0.607327938079834	-0.593660473823547	-3.45856213569641	0.16461393237114	0.412734657526016	-0.00301538221538067
0.60676509141922	-0.59313178062439	-3.46346426010132	0.164662897586823	0.412639319896698	-0.00312168733216822
0.603292524814606	-0.592802762985229	-3.46418642997742	0.164719343185425	0.412812948226929	-0.00320697668939829
0.606253147125244	-0.596322536468506	-3.46384239196777	0.16459433734417	0.412768393754959	-0.00336827174760401
0.606931388378143	-0.59394234418869	-3.46151781082153	0.164714023470879	0.412671774625778	-0.00342510011978447
0.603221952915192	-0.595366299152374	-3.46137309074402	0.164666518568993	0.41276615858078	-0.0035885323304683
0.603837966918945	-0.600847721099854	-3.46511626243591	0.164696007966995	0.412818312644959	-0.00373146706260741
0.600812613964081	-0.597023844718933	-3.472088098526	0.164781451225281	0.41278737783432	-0.00391666544601321
0.604939758777618	-0.60295033454895	-3.46459984779358	0.164794132113457	0.412832170724869	-0.00412339204922318
0.601619184017181	-0.603702247142792	-3.46296548843384	0.164784491062164	0.412852823734283	-0.00424066325649619
0.601029336452484	-0.603642880916595	-3.47224521636963	0.164939299225807	0.412917971611023	-0.00438314117491245
0.602707326412201	-0.60668683052063	-3.45994687080383	0.164914652705193	0.412923395633698	-0.00451481249183416
0.603055596351624	-0.604020535945892	-3.46282458305359	0.16496878862381	0.412918567657471	-0.00451466860249639
0.599964618682861	-0.60521799325943	-3.46448278427124	0.165077075362206	0.413132965564728	-0.00464852945879102
0.601776301860809	-0.606847822666168	-3.47574734687805	0.165137156844139	0.413139224052429	-0.00472282571718097
0.602298974990845	-0.605680882930756	-3.47097063064575	0.16524612903595	0.413209289312363	-0.00475106947124004
0.599231660366058	-0.60959130525589	-3.4687066078186	0.165355384349823	0.413366198539734	-0.00486082397401333
0.603255271911621	-0.611600816249847	-3.46950316429138	0.165433660149574	0.413371413946152	-0.00491274707019329
0.597835958003998	-0.606710612773895	-3.47412753105164	0.165586933493614	0.41349795460701	-0.00492406450212002
0.600737631320953	-0.611623823642731	-3.4722273349762	0.165556609630585	0.413688689470291	-0.00502950791269541
0.600136697292328	-0.607790410518646	-3.47630190849304	0.16571818292141	0.413667231798172	-0.00504373572766781
0.598446011543274	-0.611631870269775	-3.47546482086182	0.165860548615456	0.413919419050217	-0.0050712414085865
0.599784374237061	-0.612100660800934	-3.48000431060791	0.165887355804443	0.413983970880508	-0.00509103573858738
0.599057078361511	-0.61023622751236	-3.48592853546143	0.166043311357498	0.414109438657761	-0.00510404957458377
0.59996086359024	-0.609597980976105	-3.47777104377747	0.166206762194633	0.414219260215759	-0.00513561954721808
0.602017045021057	-0.610848724842072	-3.479248046875	0.166185423731804	0.414388567209244	-0.00515475962311029
0.600506544113159	-0.609053432941437	-3.48968148231506	0.166345089673996	0.414429783821106	-0.00517339957877994
0.597704231739044	-0.616093993186951	-3.48721432685852	0.166431754827499	0.41458734869957	-0.00517527153715491
0.601195394992828	-0.61260998249054	-3.49006271362305	0.16660039126873	0.41471916437149	-0.00521655147895217
0.598864197731018	-0.614329218864441	-3.48428058624268	0.166670203208923	0.414844870567322	-0.00523266196250916
0.601015985012054	-0.616391658782959	-3.49837350845337	0.166715025901794	0.415014952421188	-0.00520864455029368
0.600848853588104	-0.613192558288574	-3.49822211265564	0.166840553283691	0.415150046348572	-0.00532164564356208
0.600444197654724	-0.615404605865479	-3.49271678924561	0.166951805353165	0.415355563163757	-0.00535478396341205
0.603609383106232	-0.616715013980865	-3.49100708961487	0.167028054594994	0.415464878082275	-0.00530367624014616
0.600173711776733	-0.612946391105652	-3.4940288066864	0.167161270976067	0.41561359167099	-0.00541026797145605
0.60220867395401	-0.616907298564911	-3.49701619148254	0.167204320430756	0.415795028209686	-0.0054361755028367
0.602306008338928	-0.614836752414703	-3.49976921081543	0.167333617806435	0.415879428386688	-0.00547653110697865
0.601439118385315	-0.61860990524292	-3.50271463394165	0.167390957474709	0.416108667850494	-0.00549250980839133
0.599419951438904	-0.61522901058197	-3.50968074798584	0.167393296957016	0.416277378797531	-0.00558683043345809
0.597766935825348	-0.615857362747192	-3.50353574752808	0.167682483792305	0.416330248117447	-0.00564133143052459
0.598057866096497	-0.615607619285584	-3.50835633277893	0.167691349983215	0.416592299938202	-0.00558503530919552
0.599329769611359	-0.617584049701691	-3.51191067695618	0.167681708931923	0.416654199361801	-0.00572124775499105
0.594862163066864	-0.618827342987061	-3.51536703109741	0.167855754494667	0.416819781064987	-0.00571825029328465
0.594196617603302	-0.616861879825592	-3.5163459777832	0.167856156826019	0.416935235261917	-0.0058137490414083
0.594115853309631	-0.615041732788086	-3.51198530197144	0.167911022901535	0.416990756988525	-0.00586302857846022
0.592110872268677	-0.615422785282135	-3.51879906654358	0.167961418628693	0.417065918445587	-0.00584159046411514
0.593175053596497	-0.615404784679413	-3.50985717773438	0.168038696050644	0.417124450206757	-0.0059918244369328
0.590083777904511	-0.615001142024994	-3.51806473731995	0.168045178055763	0.417232304811478	-0.00592217640951276
0.589244782924652	-0.614366114139557	-3.51518106460571	0.16802641749382	0.417296528816223	-0.00603321520611644
0.58852607011795	-0.615982830524445	-3.51170969009399	0.168067783117294	0.417192310094833	-0.00598175404593349
0.586155951023102	-0.614038586616516	-3.52217960357666	0.16810667514801	0.417277276515961	-0.00595455477014184
0.58626252412796	-0.611541330814362	-3.51693320274353	0.168117448687553	0.417204558849335	-0.00598258478567004
0.579877853393555	-0.611781477928162	-3.51661610603333	0.168159186840057	0.417179763317108	-0.00594281777739525
0.579909801483154	-0.609588146209717	-3.51722002029419	0.16812926530838	0.417118757963181	-0.00589337153360248
0.577772200107574	-0.608948171138763	-3.50603270530701	0.168164625763893	0.417095899581909	-0.00583029398694634
0.570845723152161	-0.604194045066834	-3.52360081672668	0.168206125497818	0.41711813211441	-0.00583618273958564
0.574490785598755	-0.605202257633209	-3.50987195968628	0.168151780962944	0.416907489299774	-0.0057865590788424
0.570023238658905	-0.599572956562042	-3.51691102981567	0.16820040345192	0.416918188333511	-0.00570678384974599
0.568613469600677	-0.602134227752686	-3.51318216323853	0.168180793523788	0.416940450668335	-0.00570348324254155
0.563464641571045	-0.599259972572327	-3.50920987129211	0.168118327856064	0.416748285293579	-0.00563734117895365
0.560196697711945	-0.598132312297821	-3.51364231109619	0.168233871459961	0.416708797216415	-0.00552426464855671
0.561414480209351	-0.594606280326843	-3.5084822177887	0.168073326349258	0.416596323251724	-0.00553393270820379
0.555391013622284	-0.59335720539093	-3.51220154762268	0.168164119124413	0.416474342346191	-0.00539900315925479
0.553376853466034	-0.589855194091797	-3.51043224334717	0.168218329548836	0.416484802961349	-0.00528930313885212
0.55495011806488	-0.589590191841125	-3.50509905815125	0.168080508708954	0.416334837675095	-0.00518407300114632
0.547065734863281	-0.582946300506592	-3.50894236564636	0.16817632317543	0.4162857234478	-0.00509664136916399
0.548568308353424	-0.585243284702301	-3.50084471702576	0.168122008442879	0.416151136159897	-0.00498721050098538
0.539256155490875	-0.577046632766724	-3.50902724266052	0.168271899223328	0.416204392910004	-0.00491996109485626
0.539653897285461	-0.578710198402405	-3.50729727745056	0.168105095624924	0.416120320558548	-0.00485842954367399
0.534094572067261	-0.574830651283264	-3.50829029083252	0.168270364403725	0.416105836629868	-0.00468841381371021
0.537401556968689	-0.575512588024139	-3.50366139411926	0.168181702494621	0.415923684835434	-0.0045857522636652
0.52911376953125	-0.569597959518433	-3.50391960144043	0.168267861008644	0.415927350521088	-0.00439995527267456
0.528128802776337	-0.565084517002106	-3.49589848518372	0.168229103088379	0.415968775749207	-0.0042978934943676
0.523922026157379	-0.561746954917908	-3.50583291053772	0.168263807892799	0.415814191102982	-0.00415219180285931
0.519968271255493	-0.559380650520325	-3.50136613845825	0.168281823396683	0.415899574756622	-0.00401305686682463
0.518047630786896	-0.556434035301209	-3.50126481056213	0.168205961585045	0.415873050689697	-0.00379226449877024
0.512938976287842	-0.554554760456085	-3.50445556640625	0.168351218104362	0.415770053863525	-0.00368957966566086
0.511885285377502	-0.553798079490662	-3.50076651573181	0.168356612324715	0.415838479995728	-0.00348537229001522
0.508116543292999	-0.545568823814392	-3.504478931427	0.168426230549812	0.415705531835556	-0.00340473162941635
0.500442385673523	-0.547215819358826	-3.49470853805542	0.168454557657242	0.415812194347382	-0.00322404061444104
0.503944635391235	-0.544053971767426	-3.49618721008301	0.168395429849625	0.415689170360565	-0.00314688682556152
0.499183267354965	-0.540115714073181	-3.495929479599	0.168523788452148	0.415670275688171	-0.00302179646678269
0.496694564819336	-0.539182424545288	-3.50074315071106	0.168421253561974	0.415700763463974	-0.00285424804314971
0.49228248000145	-0.532956480979919	-3.50141763687134	0.168547213077545	0.415605157613754	-0.00274082762189209
0.488475412130356	-0.534406661987305	-3.49739646911621	0.168474748730659	0.415656119585037	-0.00255268067121506
0.489336729049683	-0.529838502407074	-3.50053334236145	0.168426856398582	0.415654599666595	-0.00245333393104374
0.484679341316223	-0.527107894420624	-3.49497699737549	0.168530359864235	0.415557891130447	-0.00238743028603494
0.480595797300339	-0.525577425956726	-3.50314617156982	0.168541461229324	0.41557303071022	-0.00226566614583135
0.482332795858383	-0.52028888463974	-3.4902446269989	0.168536305427551	0.41548103094101	-0.0022832837421447
0.477497577667236	-0.526219487190247	-3.49015355110168	0.1684979647398	0.415436029434204	-0.00219462672248483
0.478206902742386	-0.522356867790222	-3.49628114700317	0.168518275022507	0.415476471185684	-0.00223597511649132
0.474247574806213	-0.520248830318451	-3.48848938941956	0.168541729450226	0.41540065407753	-0.00215128716081381
0.47449004650116	-0.520590722560883	-3.49211955070496	0.168463692069054	0.415350288152695	-0.00219271401874721
0.47292372584343	-0.517743170261383	-3.49435591697693	0.168495431542397	0.415304273366928	-0.00221976917237043
0.467257738113403	-0.514053344726563	-3.49289774894714	0.16852194070816	0.41533350944519	-0.00207652640528977
0.468295127153397	-0.514500796794891	-3.4941520690918	0.16845178604126	0.415339589118958	-0.00209645484574139
0.464784771203995	-0.512013494968414	-3.48664498329163	0.168495312333107	0.415253192186356	-0.00204207142814994
0.46203950047493	-0.509858369827271	-3.50019812583923	0.168469414114952	0.415270149707794	-0.00195229158271104
0.461428046226501	-0.509275913238525	-3.49226498603821	0.168433338403702	0.415234178304672	-0.00195723422802985
0.457035034894943	-0.50749146938324	-3.48745131492615	0.16848286986351	0.415162324905396	-0.00185037008486688
0.460275620222092	-0.508123695850372	-3.4918110370636	0.168402388691902	0.415152609348297	-0.00177007506135851
0.460213303565979	-0.50729900598526	-3.48849081993103	0.168395191431046	0.415165096521378	-0.00167893944308162
0.454936921596527	-0.50642728805542	-3.49631810188293	0.168490871787071	0.415244996547699	-0.00159874837845564
0.458250761032104	-0.50492137670517	-3.4945375919342	0.168403759598732	0.415196269750595	-0.00154011731501669
0.452496856451035	-0.499325811862946	-3.48740983009338	0.168489471077919	0.415203213691711	-0.00141339574474841
0.445922017097473	-0.500777304172516	-3.49337267875671	0.168481424450874	0.415306985378265	-0.00133341259788722
0.447853714227676	-0.500011324882507	-3.48570513725281	0.168438792228699	0.415291100740433	-0.00135712884366512
0.443539410829544	-0.498991906642914	-3.48794507980347	0.168510660529137	0.41534885764122	-0.00125868048053235
0.444372802972794	-0.497687101364136	-3.49144625663757	0.168494895100594	0.415456801652908	-0.00131895847152919
0.441745698451996	-0.499538689851761	-3.48801231384277	0.168617084622383	0.415481120347977	-0.0012861539144069
0.441655069589615	-0.496054887771606	-3.49819326400757	0.168616741895676	0.41559249162674	-0.00135471730027348
0.439338356256485	-0.498287975788116	-3.49334073066711	0.168564572930336	0.415633767843246	-0.00150774419307709
0.436079084873199	-0.499006241559982	-3.49171423912048	0.168628498911858	0.415663301944733	-0.00158148561604321
0.433674812316895	-0.499106556177139	-3.49265289306641	0.168645784258842	0.41578283905983	-0.00168085971381515
0.439455777406693	-0.500327944755554	-3.49362897872925	0.168638750910759	0.415830582380295	-0.00174150860402733
0.42959326505661	-0.50012195110321	-3.49981689453125	0.168698325753212	0.415922969579697	-0.0018071198137477
0.436010092496872	-0.503530561923981	-3.49930262565613	0.168764159083366	0.416013836860657	-0.00185460969805717
0.436591684818268	-0.499780386686325	-3.49571537971497	0.168729200959206	0.416035830974579	-0.00186282536014915
0.434710323810577	-0.500116050243378	-3.50177788734436	0.168794900178909	0.416068762540817	-0.00190388783812523
0.439050763845444	-0.505864202976227	-3.49677681922913	0.16873873770237	0.416219890117645	-0.00193548086099327
0.436453133821487	-0.503250777721405	-3.50598669052124	0.168867334723473	0.416273355484009	-0.001853441237472
0.439302891492844	-0.501980543136597	-3.50272560119629	0.168871581554413	0.416366696357727	-0.00194522202946246
0.440552741289139	-0.505357503890991	-3.50143718719482	0.168909952044487	0.416425883769989	-0.00195503188297153
0.439806222915649	-0.506778717041016	-3.50188159942627	0.169033125042915	0.416523069143295	-0.00192633736878633
0.444038897752762	-0.505652368068695	-3.5031259059906	0.169070020318031	0.41658216714859	-0.00198839232325554
0.44439634680748	-0.507682263851166	-3.5076322555542	0.169137820601463	0.416630625724792	-0.00198431056924164
0.446329802274704	-0.509406507015228	-3.50574040412903	0.169192671775818	0.416857600212097	-0.00200889934785664
0.4476617872715	-0.512666285037994	-3.50481700897217	0.169259384274483	0.416939377784729	-0.00195208773948252
0.449685662984848	-0.508708477020264	-3.51317143440247	0.169453456997871	0.417029708623886	-0.00193354347720742
0.452240377664566	-0.512811899185181	-3.50664830207825	0.169410333037376	0.417182743549347	-0.00193136581219733
0.452676832675934	-0.510538876056671	-3.50757813453674	0.169620394706726	0.417321056127548	-0.0018305005505681
0.453029453754425	-0.515530228614807	-3.50269341468811	0.169707298278809	0.417464852333069	-0.00188595347572118
0.454818576574326	-0.514843285083771	-3.5086817741394	0.169737786054611	0.417505294084549	-0.00184005219489336
0.455359548330307	-0.515001535415649	-3.51149678230286	0.169880911707878	0.417684465646744	-0.00196019117720425
0.459095537662506	-0.517251789569855	-3.51580762863159	0.169924810528755	0.417705535888672	-0.00195074733346701
0.455677688121796	-0.518560111522675	-3.51930785179138	0.170018598437309	0.417824178934097	-0.00202105427160859
0.457355618476868	-0.524704277515411	-3.51902341842651	0.169985666871071	0.417993158102036	-0.00207930826582015
0.458590984344482	-0.52034866809845	-3.52208614349365	0.170096948742867	0.417980641126633	-0.002151740482077
0.458092212677002	-0.522590100765228	-3.51809787750244	0.170056119561195	0.418035924434662	-0.00228534173220396
0.461727201938629	-0.52531236410141	-3.52047109603882	0.170042410492897	0.418047904968262	-0.00231240643188357
0.461377501487732	-0.524640023708344	-3.51981067657471	0.170149624347687	0.418021589517593	-0.00238398183137178
0.462580561637878	-0.527757346630096	-3.5159273147583	0.170073136687279	0.418083041906357	-0.00244941748678684
0.464873403310776	-0.526066541671753	-3.5182318687439	0.170100003480911	0.417988449335098	-0.00250164163298905
0.461569041013718	-0.525558650493622	-3.51677417755127	0.170082166790962	0.418018728494644	-0.00257925898768008
0.460660845041275	-0.52897310256958	-3.51352882385254	0.169948801398277	0.417968928813934	-0.0025194501504302
0.462338805198669	-0.525769412517548	-3.51608610153198	0.169935345649719	0.417850524187088	-0.00261229602620006
0.459868609905243	-0.525467574596405	-3.51128220558167	0.169883996248245	0.417768985033035	-0.00258121360093355
0.463713318109512	-0.52583247423172	-3.51320767402649	0.169819921255112	0.417686104774475	-0.00257607107050717
0.461525619029999	-0.525821506977081	-3.51054525375366	0.169760808348656	0.417596161365509	-0.00255027809180319
0.462573289871216	-0.524239361286163	-3.50974917411804	0.169636502861977	0.417448908090591	-0.00245834095403552
0.463089138269424	-0.522425353527069	-3.50462675094604	0.169527634978294	0.417348891496658	-0.00249753450043499
0.461885929107666	-0.52406769990921	-3.5063841342926	0.169429436326027	0.417181819677353	-0.00244142697192729
0.458191871643066	-0.524833083152771	-3.51035070419312	0.169308364391327	0.417109847068787	-0.002486138837412
0.458072632551193	-0.521106660366058	-3.50114035606384	0.169256880879402	0.416952401399612	-0.00244170636869967
0.460982739925385	-0.517848491668701	-3.5039484500885	0.169063687324524	0.416813284158707	-0.00249458523467183
0.459347307682037	-0.519623458385468	-3.49680662155151	0.168998152017593	0.416620433330536	-0.00249071232974529
0.454983323812485	-0.519571840763092	-3.49886655807495	0.168918490409851	0.416551440954208	-0.00251985993236303
0.455504447221756	-0.518778800964355	-3.49303507804871	0.168755069375038	0.416473656892776	-0.00255851005204022
0.457824110984802	-0.516786456108093	-3.49031376838684	0.168626099824905	0.416229784488678	-0.00260463287122548
0.454483091831207	-0.519985020160675	-3.50070571899414	0.168534234166145	0.416165262460709	-0.00266728852875531
0.455924540758133	-0.514815211296082	-3.49164366722107	0.168463632464409	0.416154205799103	-0.0027365495916456
0.452092468738556	-0.517184376716614	-3.4925742149353	0.168390616774559	0.415887802839279	-0.00271241599693894
0.458216369152069	-0.514115035533905	-3.4911937713623	0.16819740831852	0.415769338607788	-0.00281003164127469
0.454220563173294	-0.515229046344757	-3.48481845855713	0.168056190013885	0.415710121393204	-0.00282266945578158
0.452430427074432	-0.517831861972809	-3.49030566215515	0.168021619319916	0.415691435337067	-0.00283906469121575
0.454129755496979	-0.515169084072113	-3.48776817321777	0.167834997177124	0.415508091449738	-0.00290710991248488
0.451326638460159	-0.516365528106689	-3.48068118095398	0.167849093675613	0.415356487035751	-0.00290206074714661
0.454113900661469	-0.515635430812836	-3.48119306564331	0.167649164795876	0.415391653776169	-0.00307038426399231
0.450078576803207	-0.518269777297974	-3.47673487663269	0.167568132281303	0.415196180343628	-0.00303574604913592
0.447342365980148	-0.51150244474411	-3.47709536552429	0.167566508054733	0.41517847776413	-0.00308695528656244
0.452497512102127	-0.512754201889038	-3.47799634933472	0.167322978377342	0.414994567632675	-0.00322495796717703
0.445048749446869	-0.512814521789551	-3.47722482681274	0.167314857244492	0.414891839027405	-0.00319406902417541
0.442659169435501	-0.506828129291534	-3.48026943206787	0.167152985930443	0.41488441824913	-0.0032872804440558
0.443462461233139	-0.508421242237091	-3.46708655357361	0.166941046714783	0.414646029472351	-0.00330506288446486
0.440410673618317	-0.503389358520508	-3.47000598907471	0.166876330971718	0.414584994316101	-0.00324282678775489
0.439771890640259	-0.506068646907806	-3.47226524353027	0.166771590709686	0.414430886507034	-0.0032620697747916
0.438735812902451	-0.502522587776184	-3.4630651473999	0.166684165596962	0.414233297109604	-0.00308434455655515
0.438686490058899	-0.494706064462662	-3.47222852706909	0.166612863540649	0.414105981588364	-0.00297596910968423
0.438722252845764	-0.497047960758209	-3.45879626274109	0.166394278407097	0.413984417915344	-0.00283693079836667
0.432372570037842	-0.490156978368759	-3.4614155292511	0.166348487138748	0.413845956325531	-0.00269046542234719
0.431469351053238	-0.486075311899185	-3.46373462677002	0.166137665510178	0.413780629634857	-0.00258097634650767
0.428806483745575	-0.481582313776016	-3.45915198326111	0.165971532464027	0.413514941930771	-0.00238110404461622
0.42414516210556	-0.479209721088409	-3.45983791351318	0.165894195437431	0.413455814123154	-0.0021374796051532
0.425226479768753	-0.47420147061348	-3.45028948783875	0.165651604533195	0.413225620985031	-0.00207816017791629
0.423009276390076	-0.470443546772003	-3.45269823074341	0.165621548891068	0.412950068712235	-0.00190703850239515
0.418562740087509	-0.464871525764465	-3.45415425300598	0.165460243821144	0.412885069847107	-0.00177522061858326
0.418846935033798	-0.465650767087936	-3.44658541679382	0.165195479989052	0.412689447402954	-0.00170101830735803
0.415467292070389	-0.457963854074478	-3.44245791435242	0.165150344371796	0.412416905164719	-0.00156994943972677
0.407678335905075	-0.457117706537247	-3.44234800338745	0.164924100041389	0.412403672933578	-0.00153968692757189
0.408302843570709	-0.456630408763886	-3.4408175945282	0.164702951908112	0.412198603153229	-0.00145038473419845
0.39949706196785	-0.447755306959152	-3.44057941436768	0.164626255631447	0.41197207570076	-0.00142353284172714
0.401555806398392	-0.445837706327438	-3.43255758285522	0.164380729198456	0.411795884370804	-0.00143266678787768
0.39869225025177	-0.445284992456436	-3.43228197097778	0.164231553673744	0.41163557767868	-0.00131351035088301
0.398423969745636	-0.439991116523743	-3.42977905273438	0.164091259241104	0.411400258541107	-0.00135683477856219
0.392961531877518	-0.440511405467987	-3.43064832687378	0.163920313119888	0.41136959195137	-0.00137535575777292
0.392766356468201	-0.438505679368973	-3.42984890937805	0.163713201880455	0.41120982170105	-0.00134265748783946
0.387311011552811	-0.429396569728851	-3.43326306343079	0.163632407784462	0.411101967096329	-0.00130868260748684
0.388219863176346	-0.432845383882523	-3.42561674118042	0.163436725735664	0.410999804735184	-0.00134081579744816
0.381068199872971	-0.428111284971237	-3.42684412002563	0.163232117891312	0.410931199789047	-0.00126962712965906
0.379134982824326	-0.420510202646255	-3.43015766143799	0.16325381398201	0.410875082015991	-0.00124180410057306
0.37553346157074	-0.420915514230728	-3.42194795608521	0.163007155060768	0.410768389701843	-0.00120815122500062
0.376659274101257	-0.420627057552338	-3.42583751678467	0.162810429930687	0.410745114088058	-0.00118230760563165
0.370933324098587	-0.41221672296524	-3.42324471473694	0.162780448794365	0.410696774721146	-0.00111937604378909
0.373344570398331	-0.413619130849838	-3.4153196811676	0.162614196538925	0.410604774951935	-0.00103766028769314
0.371395319700241	-0.406524896621704	-3.4233078956604	0.162511676549911	0.410581588745117	-0.000913360738195479
0.366474688053131	-0.406926840543747	-3.41689825057983	0.162426024675369	0.410647243261337	-0.000875164463650435
0.368664145469666	-0.404722571372986	-3.42212772369385	0.162340000271797	0.41066312789917	-0.000789002457167953
0.365170836448669	-0.398440182209015	-3.42135143280029	0.162291184067726	0.410686910152435	-0.000667251762934029
0.369829446077347	-0.401665687561035	-3.42387914657593	0.16212472319603	0.410804957151413	-0.000590317416936159
0.365881651639938	-0.396035939455032	-3.42868638038635	0.162161037325859	0.410852283239365	-0.000446562626166269
0.36672568321228	-0.395193308591843	-3.43001103401184	0.162158355116844	0.411072492599487	-0.000322248844895512
0.365468055009842	-0.396726012229919	-3.42605423927307	0.162021890282631	0.411234319210052	-0.000220334841287695
0.368344843387604	-0.393732517957687	-3.4320821762085	0.162107214331627	0.41144123673439	2.48294472839916E-05
0.368733048439026	-0.392087638378143	-3.4379677772522	0.162185877561569	0.411615401506424	0.000164338212925941
0.371455878019333	-0.395143061876297	-3.4379198551178	0.1620874106884	0.411999464035034	0.000406030681915581
0.378396451473236	-0.386452525854111	-3.44457602500916	0.162171348929405	0.412189930677414	0.000616194738540798
0.376002758741379	-0.389768838882446	-3.44790458679199	0.16228298842907	0.412685543298721	0.000793411978520453
0.380300849676132	-0.388415575027466	-3.44896268844604	0.16228523850441	0.412985801696777	0.000656565185636282
0.373180538415909	-0.389887273311615	-3.45175170898438	0.162480175495148	0.413288563489914	0.00030076561961323
0.374364286661148	-0.396705448627472	-3.45817995071411	0.162535041570663	0.413710176944733	1.58192106027855E-05
0.376294046640396	-0.393727838993073	-3.46670627593994	0.162765368819237	0.414057165384293	-0.000301416788715869
0.378138661384583	-0.397453039884567	-3.46669816970825	0.162860989570618	0.414558798074722	-0.000503188231959939
0.383791416883469	-0.405062466859818	-3.4689507484436	0.162977918982506	0.414942026138306	-0.00061618973268196
0.38264212012291	-0.405032247304916	-3.47231078147888	0.163248464465141	0.415394365787506	-0.000798519409727305
0.390251934528351	-0.410987317562103	-3.48182487487793	0.163293957710266	0.415834814310074	-0.00090971402823925
0.394903123378754	-0.408602774143219	-3.48357629776001	0.163582280278206	0.416122138500214	-0.00104408990591764
0.398263216018677	-0.418430387973785	-3.49181056022644	0.163800090551376	0.416639477014542	-0.0011545269517228
0.403889149427414	-0.419647634029388	-3.49693012237549	0.163890525698662	0.41707968711853	-0.00127054657787085
0.405411034822464	-0.420469731092453	-3.49962115287781	0.164146572351456	0.417491555213928	-0.0014193041715771
0.411744803190231	-0.429634392261505	-3.50595569610596	0.16435170173645	0.417976766824722	-0.00151065713725984
0.419010132551193	-0.432224720716476	-3.51432347297668	0.164573594927788	0.418398916721344	-0.00173551437910646
0.422375023365021	-0.438098311424255	-3.51413369178772	0.164852291345596	0.418926537036896	-0.00185758317820728
0.430209368467331	-0.446922540664673	-3.52510666847229	0.16507713496685	0.419328600168228	-0.00202034553512931
0.436953455209732	-0.450436413288116	-3.52275395393372	0.16534236073494	0.419828981161118	-0.00222486862912774
0.44598662853241	-0.456380933523178	-3.53350448608398	0.165555089712143	0.4202481508255	-0.00233884993940592
0.452780425548553	-0.459259986877441	-3.53253650665283	0.165863379836082	0.420720338821411	-0.00258414214476943
0.45549151301384	-0.467385053634644	-3.54675316810608	0.166219905018806	0.421222865581512	-0.00257236091420054
0.465200453996658	-0.470837622880936	-3.55270862579346	0.166444510221481	0.421755015850067	-0.00275185890495777
0.471672058105469	-0.479658901691437	-3.55519127845764	0.166838094592094	0.422131389379501	-0.00286352494731545
0.478318214416504	-0.485515415668488	-3.56221151351929	0.167123705148697	0.422706782817841	-0.00306864082813263
0.485067546367645	-0.493655025959015	-3.55974435806274	0.167451903223991	0.423153042793274	-0.00336929224431515
0.488149672746658	-0.500717401504517	-3.56954765319824	0.167778939008713	0.423641294240952	-0.0035924781113863
0.498914480209351	-0.507797658443451	-3.57180762290955	0.168040230870247	0.424037635326386	-0.00405875453725457
0.50440239906311	-0.516541600227356	-3.57270526885986	0.168335288763046	0.424485176801682	-0.00435851793736219
0.510411620140076	-0.525008678436279	-3.58620095252991	0.168640747666359	0.424984246492386	-0.00463034957647324
0.516209661960602	-0.529838860034943	-3.58371710777283	0.168924763798714	0.425286710262299	-0.00489001115784049
0.523672163486481	-0.53365421295166	-3.59830451011658	0.169255092740059	0.425837695598602	-0.00508806947618723
0.534428060054779	-0.54261976480484	-3.59242010116577	0.16944794356823	0.426104724407196	-0.00525770056992769
0.53445702791214	-0.548418402671814	-3.60655188560486	0.169813334941864	0.426409095525742	-0.00531157897785306
0.543425142765045	-0.556088626384735	-3.60380864143372	0.17000724375248	0.426812410354614	-0.00544847035780549
0.545278906822205	-0.558433890342712	-3.60806727409363	0.170379102230072	0.427093774080276	-0.00540157221257687
0.556960046291351	-0.565313756465912	-3.60902833938599	0.170579820871353	0.427420794963837	-0.00553389871492982
0.563980758190155	-0.568669140338898	-3.61219072341919	0.170776873826981	0.427559912204742	-0.00552190374583006
0.567080140113831	-0.572909474372864	-3.62153172492981	0.171100988984108	0.427877128124237	-0.00548168178647757
0.574600756168365	-0.578083753585815	-3.61776328086853	0.171266362071037	0.428043693304062	-0.00545056723058224
0.5776287317276	-0.577306747436523	-3.62753796577454	0.171607181429863	0.428244471549988	-0.0053195464424789
0.585060000419617	-0.584376394748688	-3.62057495117188	0.171754032373428	0.428391307592392	-0.00516217714175582
0.591431498527527	-0.582441806793213	-3.62654256820679	0.17199333012104	0.428496688604355	-0.00506836408749223
0.595294058322906	-0.589878916740417	-3.62820506095886	0.172012239694595	0.428590834140778	-0.00492164539173245
0.598823368549347	-0.591485977172852	-3.62793159484863	0.172331318259239	0.428661316633224	-0.00481892423704267
0.609554648399353	-0.597434222698212	-3.62671661376953	0.172436907887459	0.428727775812149	-0.00477694068104029
0.61167585849762	-0.595488727092743	-3.62740635871887	0.172502487897873	0.428652584552765	-0.00470893736928701
0.612565398216248	-0.601224720478058	-3.62413454055786	0.17252242565155	0.428661942481995	-0.00471647223457694
0.62113755941391	-0.602306306362152	-3.62697076797485	0.172553569078445	0.428548842668533	-0.00464402325451374
0.620721995830536	-0.60485315322876	-3.61324000358582	0.172638848423958	0.428389430046082	-0.00457302387803793
0.626913785934448	-0.607646942138672	-3.62545418739319	0.172573879361153	0.428299367427826	-0.00441999034956098
0.629431426525116	-0.603604197502136	-3.62110495567322	0.172724992036819	0.428094983100891	-0.0043155224993825
0.630821943283081	-0.610662758350372	-3.62331199645996	0.172737032175064	0.427985668182373	-0.00408950354903936
0.638388931751251	-0.607454359531403	-3.61506342887878	0.172743991017342	0.42776095867157	-0.00399833591654897
0.637399673461914	-0.607555270195007	-3.61637711524963	0.17271588742733	0.42756450176239	-0.00385517603717744
0.639256954193115	-0.607467472553253	-3.60723328590393	0.172720640897751	0.427284091711044	-0.00383347971364856
0.63785183429718	-0.606173813343048	-3.61782670021057	0.172792240977287	0.427070885896683	-0.00366798439063132
0.642593026161194	-0.606172442436218	-3.60266351699829	0.172666102647781	0.426866769790649	-0.00369322719052434
0.636883020401001	-0.607487976551056	-3.60663890838623	0.172653317451477	0.426534473896027	-0.0034925639629364
0.646954715251923	-0.609538018703461	-3.59642434120178	0.172536239027977	0.426187098026276	-0.00348546868190169
0.64473694562912	-0.604438900947571	-3.59372186660767	0.172431573271751	0.425813645124435	-0.0033468643669039
0.646798431873322	-0.607363700866699	-3.58776998519897	0.172194257378578	0.425510168075562	-0.00334526784718037
0.646196126937866	-0.606840074062347	-3.58625745773315	0.172195091843605	0.425072968006134	-0.00326613523066044
0.647796034812927	-0.605871021747589	-3.58602666854858	0.171931192278862	0.424753785133362	-0.00318705732934177
0.650741934776306	-0.606193244457245	-3.57561874389648	0.171724572777748	0.424273192882538	-0.00312076392583549
0.648391664028168	-0.602102816104889	-3.57170844078064	0.171583503484726	0.423868417739868	-0.00308069842867553
0.651334881782532	-0.601808130741119	-3.56143116950989	0.171283259987831	0.423331618309021	-0.00299370428547263
0.648606359958649	-0.599283814430237	-3.56541466712952	0.171133860945702	0.422932684421539	-0.00296650570817292
0.649209320545197	-0.600111305713654	-3.55567812919617	0.170795306563377	0.422373920679092	-0.00286688492633402
0.645409226417542	-0.593959987163544	-3.5562424659729	0.170706659555435	0.421930611133575	-0.00275497091934085
0.647131085395813	-0.595562756061554	-3.54074287414551	0.170338869094849	0.421344578266144	-0.00268010632134974
0.645571112632751	-0.589599967002869	-3.53671026229858	0.170126676559448	0.420850157737732	-0.00254281633533537
0.64053475856781	-0.588593363761902	-3.52839994430542	0.169718086719513	0.420313060283661	-0.00247206026688218
0.641805768013	-0.58509886264801	-3.5301673412323	0.169512718915939	0.419786512851715	-0.0023444767575711
0.638668954372406	-0.580569267272949	-3.5208113193512	0.16921703517437	0.419209122657776	-0.0023098480887711
0.639043629169464	-0.582482516765594	-3.51412630081177	0.168744623661041	0.418665826320648	-0.00219555757939816
0.635836660861969	-0.573309600353241	-3.50619316101074	0.168486312031746	0.418098330497742	-0.00218120915815234
0.630609512329102	-0.575782239437103	-3.50843238830566	0.168062597513199	0.41754475235939	-0.00205039931461215
0.63127863407135	-0.567409813404083	-3.49995303153992	0.167713195085526	0.416972279548645	-0.00197594915516675
0.625393986701965	-0.563382148742676	-3.48668360710144	0.167348772287369	0.416380316019058	-0.00197374960407615
0.622815430164337	-0.563887417316437	-3.48115992546082	0.166915893554688	0.415796548128128	-0.00191060884390026
0.623661816120148	-0.553666472434998	-3.48091959953308	0.166570484638214	0.415187805891037	-0.00188460026402026
0.616749823093414	-0.555328011512756	-3.46956086158752	0.166093170642853	0.414613246917725	-0.00186993996612728
0.617695450782776	-0.547276854515076	-3.465824842453	0.165686413645744	0.414063990116119	-0.00186583166942
0.609858453273773	-0.545027136802673	-3.45381379127502	0.165386006236076	0.413533806800842	-0.00185734312981367
0.610653519630432	-0.544479846954346	-3.45289373397827	0.164886713027954	0.412947028875351	-0.00187546445522457
0.605261266231537	-0.537989974021912	-3.44335913658142	0.164617925882339	0.412373095750809	-0.00184821069706231
0.605669975280762	-0.538327991962433	-3.43753099441528	0.16415748000145	0.411817908287048	-0.00170034449547529
0.606161892414093	-0.531656920909882	-3.4262547492981	0.16368468105793	0.411322414875031	-0.00173317559529096
0.597838759422302	-0.530480206012726	-3.42362451553345	0.163421288132668	0.410843461751938	-0.00169876450672746
0.597762703895569	-0.527451395988464	-3.4211540222168	0.16291655600071	0.410436511039734	-0.00168026878964156
0.598225355148315	-0.521260380744934	-3.41344499588013	0.162575453519821	0.409909605979919	-0.00173778226599097
0.593248128890991	-0.521513700485229	-3.40989542007446	0.162228837609291	0.409514427185059	-0.0017056540818885
0.590464234352112	-0.518357694149017	-3.41072058677673	0.161868557333946	0.409207820892334	-0.00170239072758704
0.586750328540802	-0.516911089420319	-3.40152025222778	0.161579802632332	0.408740937709808	-0.00167861697264016
0.586879312992096	-0.511696338653564	-3.40094304084778	0.161237820982933	0.408512800931931	-0.00168777396902442
0.581739604473114	-0.512659549713135	-3.39230227470398	0.160980671644211	0.408135801553726	-0.00181464850902557
0.578546762466431	-0.506896913051605	-3.3936939239502	0.160713776946068	0.407856911420822	-0.00182582519482821
0.575548768043518	-0.505113363265991	-3.38965964317322	0.16043658554554	0.407646149396896	-0.00184631440788507
0.572634756565094	-0.502343118190765	-3.38245987892151	0.160161912441254	0.407387524843216	-0.00187866878695786
0.565657198429108	-0.500775933265686	-3.3832414150238	0.159949436783791	0.407253116369247	-0.00182955549098551
0.565017998218536	-0.498082935810089	-3.38424873352051	0.159638285636902	0.40713968873024	-0.00194613542407751
0.56024432182312	-0.495353698730469	-3.37832379341125	0.159419342875481	0.4068803191185	-0.00195454945787787
0.554535031318665	-0.495982468128204	-3.37993812561035	0.159336119890213	0.406853556632996	-0.00200247345492244
0.551214635372162	-0.493121325969696	-3.37700033187866	0.159137040376663	0.406675219535828	-0.00215483736246824
0.547301888465881	-0.492113322019577	-3.37372732162476	0.158932134509087	0.406430065631866	-0.00224016071297228
0.539714336395264	-0.490955352783203	-3.37864685058594	0.158799380064011	0.406368106603622	-0.00221600476652384
0.540860593318939	-0.486183136701584	-3.37716484069824	0.15864971280098	0.406274318695068	-0.00206855940632522
0.540456354618073	-0.481577277183533	-3.36509895324707	0.158603072166443	0.406092494726181	-0.00160312349908054
0.530473291873932	-0.475061357021332	-3.36955523490906	0.15861314535141	0.406025886535645	-0.000724290905054659
0.526791095733643	-0.469163477420807	-3.37134742736816	0.158528655767441	0.40581813454628	-0.000429418636485934
0.521777868270874	-0.46849000453949	-3.36379933357239	0.158412903547287	0.405802547931671	-0.000847785384394228
0.513447523117065	-0.471767276525497	-3.36697912216187	0.158388659358025	0.405787646770477	-0.00148799212183803
0.515395760536194	-0.473726451396942	-3.37442135810852	0.158137962222099	0.405794769525528	-0.00214234902523458
0.509296476840973	-0.477084249258041	-3.36443424224854	0.158065289258957	0.405599176883698	-0.00267523527145386
0.495418757200241	-0.475235551595688	-3.36925888061523	0.158091887831688	0.405699014663696	-0.00289318012073636
0.492481976747513	-0.469240128993988	-3.37024450302124	0.158087700605392	0.405722975730896	-0.00312106148339808
0.48893740773201	-0.46941813826561	-3.36560368537903	0.158088877797127	0.405581802129745	-0.0031924934592098
0.478702634572983	-0.467511832714081	-3.37065553665161	0.158216238021851	0.405716508626938	-0.00314700533635914
0.479058861732483	-0.46393808722496	-3.37152290344238	0.158208340406418	0.405724257230759	-0.00310909026302397
0.475195348262787	-0.459346115589142	-3.3649115562439	0.158309161663055	0.405679166316986	-0.00302625820040703
0.465736657381058	-0.45561021566391	-3.3726487159729	0.158424466848373	0.405717492103577	-0.00269171153195202
0.464783996343613	-0.450071722269058	-3.37092304229736	0.158491894602776	0.405789583921433	-0.00257635721936822
0.462997168302536	-0.446570307016373	-3.36960172653198	0.158709615468979	0.405641674995422	-0.00234738388098776
0.453907638788223	-0.444176107645035	-3.37640762329102	0.158855706453323	0.405756682157516	-0.00212781247682869
0.455314785242081	-0.438504934310913	-3.37937092781067	0.15898485481739	0.405777126550674	-0.00192252127453685
0.450956374406815	-0.43701183795929	-3.37359929084778	0.159225180745125	0.405698955059052	-0.00177654530853033
0.444459348917007	-0.431909948587418	-3.37870669364929	0.159440577030182	0.405792325735092	-0.00144976424053311
0.439911156892776	-0.429008275270462	-3.38472676277161	0.159709647297859	0.405796974897385	-0.00129881280008703
0.437500357627869	-0.423639982938766	-3.37727236747742	0.159864827990532	0.405911415815353	-0.00118662149179727
0.427340239286423	-0.424680709838867	-3.38721680641174	0.160221979022026	0.405934423208237	-0.000984268146567047
0.425775289535522	-0.417599081993103	-3.38451504707336	0.1604163646698	0.406109631061554	-0.00085635349387303
0.420832365751266	-0.41692915558815	-3.3846480846405	0.160794585943222	0.406161099672318	-0.000757743779104203
0.415265560150146	-0.411412686109543	-3.38970446586609	0.161068320274353	0.406362652778625	-0.00052028545178473
0.413113415241241	-0.411366671323776	-3.39113903045654	0.161383897066116	0.4063940346241	-0.000452533276984468
0.411024540662766	-0.405545204877853	-3.39605188369751	0.161665409803391	0.406622976064682	-0.000395938928704709
0.406036138534546	-0.407476186752319	-3.39356350898743	0.161983489990234	0.406670123338699	-0.000331619055941701
0.405107647180557	-0.404436975717545	-3.40011644363403	0.162270843982697	0.406904757022858	-0.000243084985413589
0.399501889944077	-0.403848826885223	-3.39972877502441	0.162579998373985	0.407052963972092	-0.000309445284074172
0.39859464764595	-0.400604575872421	-3.39803981781006	0.162954449653625	0.407180428504944	-0.000225257113925181
0.396612167358398	-0.403023093938828	-3.40344715118408	0.163240700960159	0.407303929328918	-0.000147691695019603
0.395654320716858	-0.400372982025146	-3.41211700439453	0.163576692342758	0.407571822404861	-0.000190071135875769
0.393619894981384	-0.400170266628265	-3.40640377998352	0.164050534367561	0.407719790935516	-0.000126891871332191
0.392970561981201	-0.400996267795563	-3.41641330718994	0.164316564798355	0.407903075218201	-0.000124842568766326
0.388592928647995	-0.402184098958969	-3.41873002052307	0.164664387702942	0.408100008964539	-0.000121703451441135
0.387670457363129	-0.399150997400284	-3.41787099838257	0.165079608559608	0.40835577249527	-9.92411514744163E-06
0.386735409498215	-0.40270471572876	-3.4235565662384	0.165425568819046	0.408547729253769	4.05021892220248E-05
0.387194693088531	-0.400236219167709	-3.42709565162659	0.16583950817585	0.408816784620285	6.19362617726438E-05
0.382199615240097	-0.401665985584259	-3.42767000198364	0.166321352124214	0.408987641334534	0.000175711335032247
0.383684784173965	-0.399106681346893	-3.43893122673035	0.166629076004028	0.409295529127121	0.000286921247607097
0.383437871932983	-0.401922971010208	-3.43823790550232	0.167157381772995	0.409573018550873	0.000266051705693826
0.379116207361221	-0.401418834924698	-3.44346952438354	0.167587205767632	0.409933358430862	0.000389257853385061
0.37787464261055	-0.403374284505844	-3.44709467887878	0.168085277080536	0.410177946090698	0.000494473264552653
0.376126945018768	-0.400081545114517	-3.4493522644043	0.168464541435242	0.410475552082062	0.000473491701995954
0.371136099100113	-0.401264220476151	-3.4554545879364	0.169032499194145	0.410809010267258	0.000652668357361108
0.373651713132858	-0.401681482791901	-3.46582913398743	0.169410303235054	0.411198705434799	0.000622590247076005
0.369657814502716	-0.401767253875732	-3.46850323677063	0.169980317354202	0.41145983338356	0.000674049602821469
0.366104364395142	-0.405183970928192	-3.47287464141846	0.170408800244331	0.41189980506897	0.000743390119168907
0.364710867404938	-0.405005067586899	-3.47733569145203	0.170879766345024	0.412289500236511	0.000680306751746684
0.359671086072922	-0.407823234796524	-3.48376154899597	0.171383008360863	0.41260489821434	0.000707526749465615
0.364728152751923	-0.406274050474167	-3.48877763748169	0.171882763504982	0.413016259670258	0.000649830908514559
0.358047544956207	-0.406653344631195	-3.48910140991211	0.172420918941498	0.413348108530045	0.000634376599919051
0.355896681547165	-0.409962892532349	-3.50147342681885	0.172945290803909	0.413868963718414	0.000535789236892015
0.355939537286758	-0.411816358566284	-3.49359130859375	0.173477873206139	0.414192199707031	0.000460968352854252
0.352522671222687	-0.414024382829666	-3.50133943557739	0.174013525247574	0.414602071046829	0.00049174262676388
0.351466715335846	-0.414454847574234	-3.51158905029297	0.174410089850426	0.415048182010651	0.000355919677531347
0.35178604722023	-0.416757136583328	-3.51532387733459	0.174947559833527	0.415334075689316	0.000405720202252269
0.350753158330917	-0.416151404380798	-3.52653932571411	0.175463691353798	0.415792167186737	0.000447700236691162
0.351751744747162	-0.417027920484543	-3.51928758621216	0.175812602043152	0.416119694709778	0.000448516308097169
0.348819941282272	-0.417761117219925	-3.53980994224548	0.176421701908112	0.416470289230347	0.000614175805822015
0.350087523460388	-0.415954053401947	-3.53819108009338	0.176742121577263	0.416956007480621	0.000729067483916879
0.350983113050461	-0.416093766689301	-3.54403114318848	0.177298933267593	0.417239040136337	0.00102611456532031
0.351149350404739	-0.414594978094101	-3.54259562492371	0.177692398428917	0.417650282382965	0.00121099210809916
0.352963954210281	-0.413277149200439	-3.54853510856628	0.178034335374832	0.417889982461929	0.00148830469697714
0.346745371818542	-0.412727326154709	-3.56157875061035	0.178492575883865	0.418354094028473	0.00167921534739435
0.35174685716629	-0.410542815923691	-3.55486917495728	0.178860917687416	0.41864600777626	0.00186932494398206
0.350151091814041	-0.407760232686996	-3.56995368003845	0.179237231612206	0.418898642063141	0.00219282368198037
0.350851684808731	-0.407506257295609	-3.56914019584656	0.179667115211487	0.419243812561035	0.00241841049864888
0.352115511894226	-0.402866572141647	-3.577073097229	0.179903343319893	0.419447839260101	0.00278483028523624
0.352026462554932	-0.404972851276398	-3.57647061347961	0.180241376161575	0.419849425554276	0.0030668550170958
0.356515467166901	-0.403609156608582	-3.58587574958801	0.180564537644386	0.420025646686554	0.00333805684931576
0.353553295135498	-0.395588219165802	-3.58360147476196	0.181002080440521	0.420378863811493	0.00360330380499363
0.355535864830017	-0.397524625062943	-3.58883166313171	0.181103497743607	0.420643001794815	0.00389308901503682
0.35661906003952	-0.391765952110291	-3.59585356712341	0.181478142738342	0.420924693346024	0.00406544608995318
0.355208039283752	-0.397768199443817	-3.59893298149109	0.181737989187241	0.421299546957016	0.00436336314305663
0.358283936977386	-0.391828536987305	-3.60003137588501	0.182018682360649	0.421568036079407	0.004611034411937
0.359561264514923	-0.391305536031723	-3.59496665000916	0.182260915637016	0.421901226043701	0.0048636868596077
0.3595050573349	-0.387802451848984	-3.60887765884399	0.18245655298233	0.422115504741669	0.00501108495518565
0.354562729597092	-0.392029792070389	-3.60953521728516	0.182754397392273	0.422492176294327	0.00520505104213953
0.358579993247986	-0.387252807617188	-3.61728262901306	0.182933121919632	0.422786206007004	0.00536146108061075
0.353658735752106	-0.389461189508438	-3.61921238899231	0.183258846402168	0.423022627830505	0.00563242705538869
0.35383927822113	-0.387228488922119	-3.62606406211853	0.183425053954124	0.423313438892365	0.00573279615491629
0.355353802442551	-0.385403037071228	-3.61859035491943	0.183720335364342	0.423554271459579	0.00593149894848466
0.356766760349274	-0.383680284023285	-3.63084197044373	0.183897897601128	0.423898100852966	0.00599666312336922
0.349782526493073	-0.383659571409225	-3.63600397109985	0.184157758951187	0.424064129590988	0.0062223537825048
0.354493588209152	-0.384816884994507	-3.62677145004272	0.184245094656944	0.424345463514328	0.0063050570897758
0.350991696119308	-0.380920559167862	-3.64067554473877	0.184564203023911	0.424509525299072	0.00651687895879149
0.354401588439941	-0.383605927228928	-3.64424800872803	0.184626445174217	0.424684345722198	0.00658565014600754
0.346001178026199	-0.380228340625763	-3.65107488632202	0.184936001896858	0.424907773733139	0.00690655689686537
0.352545946836472	-0.381012350320816	-3.63732957839966	0.185035645961761	0.424986302852631	0.00706525146961212
0.34968039393425	-0.382233083248138	-3.64905667304993	0.185264199972153	0.425226807594299	0.00716981152072549
0.353673011064529	-0.381476044654846	-3.65272164344788	0.18538536131382	0.425329715013504	0.00727143883705139
0.346949219703674	-0.382816284894943	-3.64543104171753	0.185530468821526	0.425476521253586	0.00744102755561471
0.351101219654083	-0.379666358232498	-3.65717697143555	0.185671031475067	0.425497144460678	0.00746882380917668
0.348043233156204	-0.382812947034836	-3.65821838378906	0.1859530210495	0.425735145807266	0.00757518550381064
0.351648598909378	-0.381387442350388	-3.66602468490601	0.186118081212044	0.42577463388443	0.00765798008069396
0.346825450658798	-0.385870933532715	-3.65972018241882	0.186390548944473	0.425872206687927	0.00762335024774075
0.350547701120377	-0.384651184082031	-3.65989971160889	0.186583712697029	0.425871700048447	0.00750222709029913
0.354992687702179	-0.391873210668564	-3.66939067840576	0.1868686825037	0.425935477018356	0.00757318362593651
0.358549863100052	-0.384474158287048	-3.6585955619812	0.187072813510895	0.42597559094429	0.0077575515024364
0.363057017326355	-0.388985574245453	-3.66601276397705	0.187239587306976	0.425949782133102	0.00791760068386793
0.366755127906799	-0.39593505859375	-3.66560840606689	0.187588110566139	0.425972133874893	0.00807708408683538
0.37163633108139	-0.392359286546707	-3.67962193489075	0.187696218490601	0.426148593425751	0.00814475491642952
0.367283642292023	-0.390867799520493	-3.67181134223938	0.187877804040909	0.426061123609543	0.00817178096622229
0.365897536277771	-0.397585421800613	-3.67159342765808	0.188038259744644	0.426132678985596	0.00799273699522018
0.367872565984726	-0.403387069702148	-3.67656302452087	0.188252389431	0.426080495119095	0.00787852238863707
0.381149381399155	-0.410001456737518	-3.6674165725708	0.188364639878273	0.426112174987793	0.00779139995574951
0.382252782583237	-0.408798277378082	-3.67810988426209	0.18879035115242	0.426119834184647	0.00760144600644708
0.387518227100372	-0.417182773351669	-3.68525886535645	0.188988134264946	0.426124811172485	0.00743702566251159
0.386668145656586	-0.418150722980499	-3.68515396118164	0.189265087246895	0.426123112440109	0.00717616314068437
0.391152799129486	-0.42313888669014	-3.68038058280945	0.189454510807991	0.426068127155304	0.0070049068890512
0.392985075712204	-0.431408703327179	-3.68050098419189	0.189768671989441	0.426135420799255	0.00667835539206862
0.398027271032333	-0.433457523584366	-3.68846011161804	0.190018624067307	0.426223874092102	0.00648601399734616
0.396615415811539	-0.436767548322678	-3.67883324623108	0.190308570861816	0.426245659589767	0.00644675409421325
0.401414275169373	-0.436116725206375	-3.68782043457031	0.190595075488091	0.426238089799881	0.00619702693074942
0.403181314468384	-0.445004522800446	-3.69637203216553	0.190956264734268	0.426368772983551	0.00615322077646852
0.407886832952499	-0.447161495685577	-3.6785044670105	0.191191717982292	0.426351010799408	0.00608620001003146
0.414196968078613	-0.450482785701752	-3.69109511375427	0.191415831446648	0.426478773355484	0.00592733640223742
0.416741549968719	-0.455981969833374	-3.68832588195801	0.191799163818359	0.426520228385925	0.00595502695068717
0.428014427423477	-0.463483512401581	-3.68586707115173	0.192065462470055	0.426657199859619	0.00587921403348446
0.426922559738159	-0.463895320892334	-3.69587898254395	0.192493289709091	0.426698982715607	0.00584217067807913
0.438122540712357	-0.471376657485962	-3.6964864730835	0.192537665367126	0.42675307393074	0.00573874078691006
0.442945510149002	-0.471440523862839	-3.69765281677246	0.19290617108345	0.4269078373909	0.00577450217679143
0.451816558837891	-0.476382225751877	-3.70301651954651	0.193118840456009	0.426934480667114	0.00576020451262593
0.456938475370407	-0.480433613061905	-3.69906878471375	0.193326458334923	0.427145510911942	0.00560971023514867
0.46454519033432	-0.482912391424179	-3.70099020004272	0.193415910005569	0.427131652832031	0.00555699318647385
0.462446659803391	-0.489731907844543	-3.69587659835815	0.193590506911278	0.427277445793152	0.00534622790291905
0.467102378606796	-0.491297572851181	-3.70574331283569	0.193938225507736	0.427251428365707	0.00508630415424705
0.471407115459442	-0.495410263538361	-3.70507526397705	0.194028377532959	0.427323043346405	0.0049770544283092
0.472780853509903	-0.498894929885864	-3.70362997055054	0.194253951311111	0.427320152521133	0.00471574394032359
0.479856789112091	-0.506133258342743	-3.70281195640564	0.194334432482719	0.427255660295486	0.00438498379662633
0.480411320924759	-0.507989108562469	-3.69838237762451	0.194493934512138	0.427242308855057	0.00425652321428061
0.488706171512604	-0.509378790855408	-3.692950963974	0.194452106952667	0.427035540342331	0.00405419571325183
0.482774585485458	-0.518992722034454	-3.70410656929016	0.194438338279724	0.426954507827759	0.00383259844966233
0.486979335546494	-0.521032452583313	-3.6875011920929	0.19425493478775	0.426819860935211	0.00333717139437795
0.487880021333694	-0.523027181625366	-3.69635796546936	0.194249212741852	0.426557779312134	0.00294462917372584
0.498079568147659	-0.526808977127075	-3.68967485427856	0.194220244884491	0.426178783178329	0.00290716881863773
0.499972134828568	-0.528107345104218	-3.69460225105286	0.19432307779789	0.426121443510056	0.00298367626965046
0.50304514169693	-0.530594706535339	-3.67872047424316	0.194272845983505	0.425702929496765	0.00321931089274585
0.514817655086517	-0.530086815357208	-3.67731404304504	0.194192737340927	0.42535725235939	0.00310781318694353
0.510940790176392	-0.531898140907288	-3.68675994873047	0.194235682487488	0.425061613321304	0.00308865495026112
0.510207951068878	-0.538675963878632	-3.67002463340759	0.193919807672501	0.424782872200012	0.00301513285376132
0.513568162918091	-0.534828960895538	-3.66590857505798	0.19373020529747	0.424482971429825	0.00288997800089419
0.515302419662476	-0.535775661468506	-3.66819953918457	0.193388566374779	0.424153864383698	0.00293046399019659
0.513608336448669	-0.532034993171692	-3.66079425811768	0.193250998854637	0.423836499452591	0.00302367960102856
0.516404151916504	-0.531833291053772	-3.65639781951904	0.192955732345581	0.423461675643921	0.00317170470952988
0.518401682376862	-0.52866518497467	-3.64519810676575	0.192792117595673	0.42309707403183	0.00323935877531767
0.522513031959534	-0.527537882328033	-3.64773678779602	0.192479863762856	0.422706037759781	0.00333776068873703
0.519036531448364	-0.529222726821899	-3.64163446426392	0.192350223660469	0.42229226231575	0.0033345262054354
0.521810114383698	-0.529335856437683	-3.63418412208557	0.191978439688683	0.421958059072495	0.0032965240534395
0.518517136573792	-0.524089515209198	-3.62934756278992	0.191865056753159	0.421533912420273	0.00325188622809947
0.521290361881256	-0.52169805765152	-3.63349485397339	0.191577643156052	0.42120435833931	0.00327092874795198
0.516983151435852	-0.52154004573822	-3.63000845909119	0.19142709672451	0.42078223824501	0.00357743771746755
0.524976432323456	-0.517808854579926	-3.61137175559998	0.191136091947556	0.42044734954834	0.00375531753525138
0.521106064319611	-0.510622620582581	-3.61956191062927	0.190908953547478	0.420107066631317	0.00383066479116678
0.530903100967407	-0.51398229598999	-3.60515356063843	0.190438136458397	0.419655919075012	0.00386401289142668
0.525715947151184	-0.510492324829102	-3.606440782547	0.190175414085388	0.419220894575119	0.00373561657033861
0.531783819198608	-0.514207899570465	-3.5860652923584	0.189758002758026	0.418747812509537	0.00357392826117575
0.529387295246124	-0.51167356967926	-3.59246969223022	0.189489766955376	0.418452620506287	0.00328179122880101
0.534487724304199	-0.515666306018829	-3.59005403518677	0.189138397574425	0.417915910482407	0.00299862585961819
0.531401932239532	-0.514895498752594	-3.58134007453918	0.188818424940109	0.417591392993927	0.00275778095237911
0.538699209690094	-0.518426537513733	-3.56928706169128	0.18835523724556	0.417059630155563	0.00243488745763898
0.537703990936279	-0.517294764518738	-3.56608772277832	0.188021302223206	0.416626363992691	0.00209520291537046
0.543937087059021	-0.520023584365845	-3.56687688827515	0.187590435147285	0.416137158870697	0.0017839235952124
0.542867064476013	-0.517724990844727	-3.55552339553833	0.187164917588234	0.415709465742111	0.00141523336060345
0.549049615859985	-0.524643182754517	-3.54496908187866	0.186665326356888	0.415266126394272	0.00116562494076788
0.549984574317932	-0.521002948284149	-3.53466796875	0.186337918043137	0.414775162935257	0.000758546171709895
0.552694082260132	-0.529120564460754	-3.53061556816101	0.185774683952332	0.414303749799728	0.000344140251399949
0.553679049015045	-0.52296257019043	-3.52266502380371	0.185379326343536	0.413732796907425	-6.02055115450639E-05
0.556661307811737	-0.529326915740967	-3.52170395851135	0.184891387820244	0.413193464279175	-0.000288413255475461
0.564704477787018	-0.529449582099915	-3.51080584526062	0.184317260980606	0.412728637456894	-0.000707814528141171
0.565217316150665	-0.531776249408722	-3.50332188606262	0.183825567364693	0.412068903446198	-0.000978714902885258
0.568889558315277	-0.530510902404785	-3.50119709968567	0.18334686756134	0.411603271961212	-0.00136341934558004
0.569877922534943	-0.532801926136017	-3.4911744594574	0.182830005884171	0.41099289059639	-0.00167611509095877
0.573605179786682	-0.532227337360382	-3.48139500617981	0.182273581624031	0.4105164706707	-0.00215880665928125
0.574444711208344	-0.53632390499115	-3.47275114059448	0.181795284152031	0.409904509782791	-0.00254851789213717
0.572524666786194	-0.537096858024597	-3.47490334510803	0.181317135691643	0.409519106149673	-0.00286354357376695
0.579594373703003	-0.536293923854828	-3.45781826972961	0.180677503347397	0.408872336149216	-0.00314385746605694
0.575263798236847	-0.538129866123199	-3.45908236503601	0.180176317691803	0.408465921878815	-0.00348458322696388
0.583318591117859	-0.537438690662384	-3.44254422187805	0.179531678557396	0.407855570316315	-0.00385924312286079
0.581472814083099	-0.538923799991608	-3.43794178962708	0.178989961743355	0.407333046197891	-0.00410880381241441
0.580990791320801	-0.538455724716187	-3.43580555915833	0.178368777036667	0.406857043504715	-0.00446820817887783
0.585267126560211	-0.539734363555908	-3.42986083030701	0.177813202142715	0.406274497509003	-0.00476971734315157
0.5857253074646	-0.534796297550201	-3.42054533958435	0.177202507853508	0.405717790126801	-0.00494038918986917
0.589120447635651	-0.535637617111206	-3.40910029411316	0.176584929227829	0.405269622802734	-0.00518835103139281
0.590738356113434	-0.5362508893013	-3.39839243888855	0.175940364599228	0.404701471328735	-0.00536105548962951
0.586288392543793	-0.532442510128021	-3.40436601638794	0.175429373979568	0.404255598783493	-0.0054557821713388
0.594623684883118	-0.532980144023895	-3.3939893245697	0.174685329198837	0.403659999370575	-0.00554094556719065
0.592108070850372	-0.530271947383881	-3.39266657829285	0.174215093255043	0.403148114681244	-0.0054066670127213
0.593710243701935	-0.523564636707306	-3.38727593421936	0.173672676086426	0.402747571468353	-0.00523049803450704
0.596930623054504	-0.518430531024933	-3.37030816078186	0.173020139336586	0.402195513248444	-0.00475678080692887
0.596404612064362	-0.50717681646347	-3.36710524559021	0.172578275203705	0.401754051446915	-0.00348220323212445
0.592577636241913	-0.497876465320587	-3.37045788764954	0.172128930687904	0.401309609413147	-0.00289697758853436
0.594509959220886	-0.502176940441132	-3.36125922203064	0.171530172228813	0.400800317525864	-0.00361521076411009
0.589348316192627	-0.501871705055237	-3.35940742492676	0.170961156487465	0.400560796260834	-0.00476334523409605
0.589667558670044	-0.510041058063507	-3.3459300994873	0.170103326439857	0.400300472974777	-0.00576977198943496
0.589012265205383	-0.514399170875549	-3.33518981933594	0.169392451643944	0.399888664484024	-0.00640083383768797
0.583583354949951	-0.51159656047821	-3.33658194541931	0.168795943260193	0.399650812149048	-0.00688477233052254
0.577487468719482	-0.509348392486572	-3.33135914802551	0.168204307556152	0.399477273225784	-0.00705925049260259
0.577770054340363	-0.494244396686554	-3.32992935180664	0.167818158864975	0.399211496114731	-0.00627018697559834
0.577361583709717	-0.473746776580811	-3.32814741134644	0.167408928275108	0.398839354515076	-0.00393929658457637
0.571534931659698	-0.465433925390244	-3.31750679016113	0.167069345712662	0.398464977741241	-0.00257185567170382
0.566336631774902	-0.465513527393341	-3.31566071510315	0.166620790958405	0.398258358240128	-0.00314222974702716
0.566736280918121	-0.467673480510712	-3.32058429718018	0.166024878621101	0.398237079381943	-0.00477200606837869
0.571860492229462	-0.481423258781433	-3.31349802017212	0.165133640170097	0.398150354623795	-0.00616973731666803
0.564887523651123	-0.488556444644928	-3.30273222923279	0.164387807250023	0.398037850856781	-0.00712718768045306
0.560120463371277	-0.486653238534927	-3.29927062988281	0.163765951991081	0.397944569587708	-0.00770742213353515
0.548985123634338	-0.479063153266907	-3.29345774650574	0.163282662630081	0.39795857667923	-0.0080261742696166
0.553881406784058	-0.467605918645859	-3.29348921775818	0.162831500172615	0.397809356451035	-0.00761215435341001
0.551898300647736	-0.44358241558075	-3.29759955406189	0.162526234984398	0.397666424512863	-0.00479067396372557
0.551529824733734	-0.429747402667999	-3.2924690246582	0.162270575761795	0.397412449121475	-0.00218275329098105
0.546714186668396	-0.420807123184204	-3.2864842414856	0.162084236741066	0.397340089082718	-0.00172093440778553
0.5452481508255	-0.428175628185272	-3.28889942169189	0.161638125777245	0.39736208319664	-0.00322273070923984
0.552222728729248	-0.436663776636124	-3.29406118392944	0.161108389496803	0.397563874721527	-0.00504339626058936
0.558075428009033	-0.456004351377487	-3.27547287940979	0.160147681832314	0.397564977407455	-0.00661196978762746
0.547835946083069	-0.460989862680435	-3.27413749694824	0.159648105502129	0.397660881280899	-0.00762314908206463
0.534450173377991	-0.453933119773865	-3.27743363380432	0.159231200814247	0.397715002298355	-0.00820534210652113
0.526118874549866	-0.442111998796463	-3.28620171546936	0.158828988671303	0.397922575473785	-0.00860469974577427
0.528465449810028	-0.438353985548019	-3.28618788719177	0.158447831869125	0.398052990436554	-0.00862664263695478
0.534638285636902	-0.424495369195938	-3.28195428848267	0.158188194036484	0.398267507553101	-0.00655961874872446
0.532000303268433	-0.409516215324402	-3.28194880485535	0.158087521791458	0.397996753454208	-0.00333252944983542
0.529993414878845	-0.396267712116241	-3.28150463104248	0.158058166503906	0.39785760641098	-0.00196042307652533
0.526806354522705	-0.398694306612015	-3.26838421821594	0.157855078577995	0.39801961183548	-0.00298933894373477
0.53145432472229	-0.414387136697769	-3.28335857391357	0.157420724630356	0.398276478052139	-0.00485901534557343
0.541279077529907	-0.427639335393906	-3.28492307662964	0.156819269061089	0.398493230342865	-0.00645649852231145
0.538234353065491	-0.439489752054214	-3.27176952362061	0.156264498829842	0.39867377281189	-0.00766535196453333
0.528508365154266	-0.434298247098923	-3.26711702346802	0.155910566449165	0.3988057076931	-0.00834550429135561
0.513383567333221	-0.429116159677505	-3.27591109275818	0.155669152736664	0.39909815788269	-0.00883649662137032
0.510961949825287	-0.426896989345551	-3.28526949882507	0.155458867549896	0.399377346038818	-0.00914163328707218
0.515881061553955	-0.427549660205841	-3.28275752067566	0.155134454369545	0.399637281894684	-0.00906056724488735
0.52154928445816	-0.417018234729767	-3.28220510482788	0.155145272612572	0.399731129407883	-0.00687943724915385
0.518280923366547	-0.406863898038864	-3.28353381156921	0.155201971530914	0.399762570858002	-0.00506822764873505
0.514270067214966	-0.406798541545868	-3.29215240478516	0.155381679534912	0.3998644053936	-0.00488266907632351
0.518963038921356	-0.410061955451965	-3.28284692764282	0.155315160751343	0.400103807449341	-0.00606688670814037
0.521521210670471	-0.421938627958298	-3.28627181053162	0.15494193136692	0.400474518537521	-0.00736962957307696
0.522862732410431	-0.429333448410034	-3.29057860374451	0.154644697904587	0.4007887840271	-0.00841352436691523
0.517687439918518	-0.431954026222229	-3.28685712814331	0.15426866710186	0.401152282953262	-0.00909182336181402
0.501229763031006	-0.42979222536087	-3.28918814659119	0.154186457395554	0.401350200176239	-0.00948240794241428
0.495724111795425	-0.42270627617836	-3.29313349723816	0.154120102524757	0.401757627725601	-0.0096221137791872
0.493557870388031	-0.422421187162399	-3.30205798149109	0.153975412249565	0.402184337377548	-0.00975438021123409
0.496558278799057	-0.422532051801682	-3.29978132247925	0.153979942202568	0.402466714382172	-0.00982359517365694
0.497640937566757	-0.428003996610641	-3.29644083976746	0.153960198163986	0.402800559997559	-0.00967312417924404
0.495404243469238	-0.429632395505905	-3.30747103691101	0.153952345252037	0.403111666440964	-0.00935517158359289
0.499042093753815	-0.418340623378754	-3.30577421188354	0.154007956385612	0.403435856103897	-0.00917760003358126
0.491194486618042	-0.415982931852341	-3.3058397769928	0.154185011982918	0.403706818819046	-0.00903005804866552
0.486407250165939	-0.40681055188179	-3.31433415412903	0.154257297515869	0.404157429933548	-0.00874927546828985
0.48519241809845	-0.401268929243088	-3.32049489021301	0.154157906770706	0.404491037130356	-0.00825425330549479
0.48371759057045	-0.388322442770004	-3.32538461685181	0.154224291443825	0.404869675636292	-0.00722068874165416
0.477264165878296	-0.378278762102127	-3.32555770874023	0.154258295893669	0.405123203992844	-0.00593674555420876
0.472202181816101	-0.375654816627502	-3.32631492614746	0.154388800263405	0.405391573905945	-0.00548656983301044
0.473240524530411	-0.368318349123001	-3.33061265945435	0.154374986886978	0.405878245830536	-0.00563629809767008
0.474457949399948	-0.372506141662598	-3.33186364173889	0.154237285256386	0.406320452690125	-0.00581605406478047
0.474705666303635	-0.373596549034119	-3.33747529983521	0.154318645596504	0.406813532114029	-0.00588224222883582
0.471627593040466	-0.370514452457428	-3.33993005752563	0.154288679361343	0.407172024250031	-0.00585521291941404
0.469541192054749	-0.364661604166031	-3.34141612052917	0.154363557696342	0.407713890075684	-0.00581476045772433
0.460587561130524	-0.366952747106552	-3.35137295722961	0.154485031962395	0.40826940536499	-0.00586564186960459
0.463410645723343	-0.361388295888901	-3.35495924949646	0.15461702644825	0.408780932426453	-0.00586845958605409
0.456388652324677	-0.364213109016418	-3.35526347160339	0.154591053724289	0.409301668405533	-0.00598156079649925
0.454409033060074	-0.365671336650848	-3.36408090591431	0.154798358678818	0.409982323646545	-0.00601488444954157
0.453524380922318	-0.36613056063652	-3.37664985656738	0.154866263270378	0.410441935062408	-0.00601137708872557
0.453841537237167	-0.364507645368576	-3.37423396110535	0.154986053705215	0.4109887778759	-0.00610185926780105
0.450371831655502	-0.368276596069336	-3.38066864013672	0.155163243412971	0.411618649959564	-0.00617701699957252
0.455464631319046	-0.369716793298721	-3.38434481620789	0.155331417918205	0.412118881940842	-0.00630055973306298
0.45344939827919	-0.372509688138962	-3.39764261245728	0.155516728758812	0.412732243537903	-0.00634951749816537
0.455540955066681	-0.372946858406067	-3.39570784568787	0.15571317076683	0.413247644901276	-0.00643698778003454
0.455166906118393	-0.378989517688751	-3.40310430526733	0.15580889582634	0.413831651210785	-0.00664358073845506
0.459397226572037	-0.38012108206749	-3.41495299339294	0.156035393476486	0.414328157901764	-0.00659342668950558
0.46375897526741	-0.382813721895218	-3.41403222084045	0.156372711062431	0.414787411689758	-0.0060251853428781
0.46301805973053	-0.386569678783417	-3.41656875610352	0.156540006399155	0.415180116891861	-0.00583375198766589
0.467035710811615	-0.392181992530823	-3.42389369010925	0.156904458999634	0.41558250784874	-0.00623047957196832
0.471220523118973	-0.401317536830902	-3.43343806266785	0.157203495502472	0.416136354207993	-0.00697334995493293
0.478185415267944	-0.41659539937973	-3.43785667419434	0.157279297709465	0.416567474603653	-0.00774550111964345
0.48253208398819	-0.427585244178772	-3.43857264518738	0.157409220933914	0.417063593864441	-0.00857711583375931
0.481805950403214	-0.438846051692963	-3.44216966629028	0.157605513930321	0.417596399784088	-0.00916823651641607
0.485344529151917	-0.442099809646606	-3.44911360740662	0.157750070095062	0.418018788099289	-0.00972536392509937
0.489410251379013	-0.454120725393295	-3.45443153381348	0.15792752802372	0.418377012014389	-0.0100969560444355
0.494178384542465	-0.46331188082695	-3.46013998985291	0.158257380127907	0.418736308813095	-0.0104582738131285
0.502475380897522	-0.474426835775375	-3.46666955947876	0.158483579754829	0.419081062078476	-0.0108476532623172
0.511146485805511	-0.477524042129517	-3.46403789520264	0.158760726451874	0.419348239898682	-0.0111041283234954
0.517770230770111	-0.492168486118317	-3.4712221622467	0.159063994884491	0.419593930244446	-0.0109936902299523
0.522193551063538	-0.494544357061386	-3.46928334236145	0.159445390105247	0.419681906700134	-0.0108882561326027
0.522682845592499	-0.504845678806305	-3.4663712978363	0.159785911440849	0.419717699289322	-0.0112087614834309
0.531219840049744	-0.515537261962891	-3.48081803321838	0.160090729594231	0.419968992471695	-0.0116934971883893
0.539852917194366	-0.522326469421387	-3.48444581031799	0.160285696387291	0.420121967792511	-0.0122575983405113
0.551961243152618	-0.538015782833099	-3.48355722427368	0.160479739308357	0.420290648937225	-0.0127213904634118
0.558377981185913	-0.550654888153076	-3.48518061637878	0.160627827048302	0.420374661684036	-0.0130108967423439
0.56278657913208	-0.551319777965546	-3.49247527122498	0.160998687148094	0.42052286863327	-0.0130961481481791
0.568132102489471	-0.560322344303131	-3.48047733306885	0.161278769373894	0.420551031827927	-0.0131319081410766
0.576205730438232	-0.566188275814056	-3.49059271812439	0.161629974842072	0.420629799365997	-0.0131126651540399
0.584280550479889	-0.568703830242157	-3.49253702163696	0.161908090114594	0.420703947544098	-0.0130645539611578
0.588481903076172	-0.578042089939117	-3.49455738067627	0.162289142608643	0.420671045780182	-0.0129595138132572
0.599995136260986	-0.582977712154388	-3.49429249763489	0.162578329443932	0.420618504285812	-0.0128262657672167
0.605080127716064	-0.58966726064682	-3.4884307384491	0.162971407175064	0.420467734336853	-0.0126763917505741
0.611642718315125	-0.594355344772339	-3.49911165237427	0.163258224725723	0.42050114274025	-0.0124638266861439
0.621407449245453	-0.596175789833069	-3.49749422073364	0.163612380623817	0.420239269733429	-0.012347181327641
0.621367692947388	-0.605563342571259	-3.49414157867432	0.163996607065201	0.420139074325562	-0.0120864165946841
0.631957530975342	-0.608071684837341	-3.49740195274353	0.164299175143242	0.419866502285004	-0.0117990439757705
0.635795116424561	-0.608461260795593	-3.49677085876465	0.164832562208176	0.419606983661652	-0.0115362722426653
0.643990695476532	-0.617020189762115	-3.4966344833374	0.165100291371346	0.419322550296783	-0.0112352361902595
0.650583684444427	-0.617647469043732	-3.49969625473022	0.165378868579865	0.418954908847809	-0.0109780784696341
0.6505486369133	-0.619419157505035	-3.48883271217346	0.165833786129951	0.418639570474625	-0.0106846997514367
0.657523095607758	-0.625352561473846	-3.49497485160828	0.166138350963593	0.418290346860886	-0.0103798862546682
0.666215598583221	-0.623728096485138	-3.48512053489685	0.166430860757828	0.417910903692245	-0.0101664550602436
0.668290019035339	-0.630509376525879	-3.48521041870117	0.166887432336807	0.417395979166031	-0.00975162349641323
0.671869277954102	-0.63392174243927	-3.49189472198486	0.167167797684669	0.417083591222763	-0.00939471274614334
0.682632744312286	-0.638071715831757	-3.47010517120361	0.167524442076683	0.416526854038239	-0.00903421174734831
0.687743127346039	-0.642252504825592	-3.47822999954224	0.167889595031738	0.416020333766937	-0.00870916899293661
0.69457745552063	-0.647995412349701	-3.47740316390991	0.168206930160522	0.415670216083527	-0.00846850499510765
0.700619339942932	-0.651056170463562	-3.4703209400177	0.168653264641762	0.415159642696381	-0.00821691565215588
0.706810414791107	-0.655080199241638	-3.47089409828186	0.168996050953865	0.414702415466309	-0.00802029669284821
0.715966463088989	-0.661701738834381	-3.46734642982483	0.16939876973629	0.414254277944565	-0.00791214220225811
0.720651805400848	-0.667053937911987	-3.46639776229858	0.169765442609787	0.413801431655884	-0.00771413138136268
0.729752004146576	-0.673549592494965	-3.46964120864868	0.170089870691299	0.413331508636475	-0.0076141981408
0.740258634090424	-0.678978145122528	-3.4601194858551	0.170498698949814	0.412861913442612	-0.0074795875698328
0.744781732559204	-0.684991836547852	-3.46280980110168	0.170993313193321	0.412299185991287	-0.00736122438684106
0.755516350269318	-0.691041171550751	-3.46670722961426	0.171272903680801	0.411909490823746	-0.00728629529476166
0.766822636127472	-0.697664618492126	-3.45621180534363	0.171675652265549	0.411270618438721	-0.00721831386908889
0.772813320159912	-0.706564366817474	-3.45595121383667	0.172058299183846	0.410850256681442	-0.00708606885746121
0.782735764980316	-0.711427748203278	-3.45051765441895	0.172424927353859	0.410330682992935	-0.00699218269437552
0.793005108833313	-0.718402326107025	-3.4458270072937	0.172837272286415	0.409594297409058	-0.00676956586539745
0.801869213581085	-0.725436806678772	-3.45059204101563	0.173120841383934	0.409026324748993	-0.00654111988842487
0.813008248806	-0.730743944644928	-3.43924283981323	0.173552393913269	0.408390015363693	-0.00643813377246261
0.81883716583252	-0.739794135093689	-3.44173336029053	0.173912867903709	0.407762497663498	-0.00610201945528388
0.834040343761444	-0.743607640266418	-3.43073534965515	0.174306333065033	0.407045125961304	-0.00588405085727572
0.841818451881409	-0.750641644001007	-3.42303586006165	0.174591243267059	0.406375765800476	-0.00560918357223272
0.848649621009827	-0.755092799663544	-3.423424243927	0.175068259239197	0.405659198760986	-0.00530240731313825
0.864948987960815	-0.763598382472992	-3.41802954673767	0.175329387187958	0.404891908168793	-0.0050842110067606
0.870686233043671	-0.766584694385529	-3.41918277740479	0.17569063603878	0.404089331626892	-0.00476414524018765
0.880701899528503	-0.775068044662476	-3.41134595870972	0.176045566797256	0.403453707695007	-0.00450069177895784
0.890210807323456	-0.776897966861725	-3.40560865402222	0.176352933049202	0.402602702379227	-0.00428957818076015
0.896197378635406	-0.780424535274506	-3.40251994132996	0.176732286810875	0.401795864105225	-0.00399076472967863
0.906742811203003	-0.785692632198334	-3.39827251434326	0.176888570189476	0.401059657335281	-0.00375979882664979
0.90753835439682	-0.790023744106293	-3.39293742179871	0.177247568964958	0.400258600711823	-0.00345952878706157
0.91274893283844	-0.792766690254211	-3.39344644546509	0.177602887153625	0.399615228176117	-0.0031684769783169
0.923434019088745	-0.794704496860504	-3.37795376777649	0.177731812000275	0.398792862892151	-0.00296940212137997
0.925537109375	-0.799343109130859	-3.38174962997437	0.178097829222679	0.398046404123306	-0.00260858982801437
0.934045255184174	-0.803982973098755	-3.380939245224	0.178307414054871	0.397313863039017	-0.00236642570234835
0.945596694946289	-0.808028936386108	-3.37406635284424	0.17854380607605	0.396461457014084	-0.00215795892290771
0.9539555311203	-0.812644600868225	-3.36884498596191	0.178820103406906	0.395769149065018	-0.00194208160974085
0.965853452682495	-0.820369243621826	-3.35703563690186	0.178961485624313	0.395012319087982	-0.00184742128476501
0.969879567623138	-0.823062300682068	-3.36409950256348	0.179369106888771	0.39435750246048	-0.00164246361237019
0.977514684200287	-0.826373696327209	-3.34980392456055	0.179633215069771	0.393726795911789	-0.00153202074579895
0.982185661792755	-0.833980202674866	-3.3483715057373	0.179916307330132	0.393018394708633	-0.00134205585345626
0.983262598514557	-0.835573613643646	-3.34702396392822	0.180314943194389	0.392500758171082	-0.00112259632442147
0.990426361560822	-0.842433273792267	-3.34026527404785	0.180489301681519	0.391953349113464	-0.00101197243202478
0.995657682418823	-0.844387769699097	-3.34151577949524	0.180765300989151	0.391367226839066	-0.000850578828249127
0.991660952568054	-0.847447037696838	-3.33240079879761	0.181077852845192	0.390899807214737	-0.00072345940861851
0.996341228485107	-0.848519086837769	-3.33355188369751	0.181363642215729	0.390415966510773	-0.000656739342957735
0.996807515621185	-0.847390532493591	-3.33502721786499	0.181686654686928	0.389913082122803	-0.000321487488690764
1.01151371002197	-0.85597288608551	-3.32690262794495	0.181915998458862	0.389396607875824	-5.35845392732881E-05
1.01816976070404	-0.861671328544617	-3.33067202568054	0.182061374187469	0.388852119445801	0.000184038406587206
1.02381753921509	-0.863929867744446	-3.32716870307922	0.182406648993492	0.388430207967758	0.000234954815823585
1.0245213508606	-0.86735999584198	-3.31356859207153	0.182628810405731	0.388031452894211	0.000332013529259712
1.02945685386658	-0.868137300014496	-3.31974291801453	0.18297766149044	0.3875992000103	0.000532025995198637
1.02593338489532	-0.867676854133606	-3.31897211074829	0.183281868696213	0.387177497148514	0.000700030417647213
1.03626084327698	-0.871917366981506	-3.30693793296814	0.183511778712273	0.386791467666626	0.00101146299857646
1.04333400726318	-0.873704850673676	-3.31777119636536	0.183771908283234	0.386478781700134	0.0013508148258552
1.0419055223465	-0.876230359077454	-3.31071138381958	0.18405844271183	0.386253476142883	0.00169893400743604
1.0464334487915	-0.877254784107208	-3.30956625938416	0.184406816959381	0.385878652334213	0.00208700099028647
1.04566967487335	-0.871633231639862	-3.30947232246399	0.184757366776466	0.385542333126068	0.00252165156416595
1.04140710830688	-0.870745420455933	-3.30725359916687	0.185076355934143	0.385241448879242	0.00281364610418677
1.0483238697052	-0.869849562644959	-3.30848050117493	0.18530398607254	0.384853303432465	0.00333151663653553
1.0547878742218	-0.865768611431122	-3.30351710319519	0.18552677333355	0.38460186123848	0.00385422399267554
1.05443143844604	-0.87000048160553	-3.29898452758789	0.185661271214485	0.384322106838226	0.00429720478132367
1.06199896335602	-0.870372951030731	-3.29645800590515	0.185907945036888	0.384006321430206	0.0047279791906476
1.05672764778137	-0.864329874515533	-3.29843854904175	0.186244368553162	0.383699715137482	0.00515609793365002
1.05712270736694	-0.864745914936066	-3.29080033302307	0.186493471264839	0.383370906114578	0.00549330888316035
1.05251133441925	-0.857975363731384	-3.29471564292908	0.186809927225113	0.382977843284607	0.00593045400455594
1.04715204238892	-0.856658697128296	-3.2908878326416	0.187131598591805	0.382753908634186	0.00629536714404821
1.04361617565155	-0.849493563175201	-3.28871965408325	0.187366813421249	0.382442325353622	0.00675759697332978
1.03579020500183	-0.840503215789795	-3.28930854797363	0.187602013349533	0.382106810808182	0.00722163263708353
1.0284503698349	-0.834238350391388	-3.28228497505188	0.187810868024826	0.381810516119003	0.00789597164839506
1.02904164791107	-0.82748955488205	-3.28513860702515	0.187852337956429	0.381477534770966	0.00869918894022703
1.02567088603973	-0.816868185997009	-3.28465223312378	0.188060760498047	0.381103247404099	0.00956803932785988
1.01760768890381	-0.811232388019562	-3.28231167793274	0.188201740384102	0.380786925554276	0.0105444667860866
1.01496660709381	-0.79875248670578	-3.27400064468384	0.188393294811249	0.380395114421844	0.0115342400968075
1.00613069534302	-0.787355124950409	-3.26547336578369	0.188626483082771	0.379959166049957	0.0123064881190658
1.00414526462555	-0.784688651561737	-3.27288913726807	0.188755258917809	0.379599630832672	0.0128649920225143
1.00465536117554	-0.7825688123703	-3.27198576927185	0.188978970050812	0.379271358251572	0.0127957565709949
0.99996554851532	-0.787738144397736	-3.26823568344116	0.189063310623169	0.378942936658859	0.0125276511535048
1.00488686561584	-0.793362021446228	-3.26326465606689	0.189072579145432	0.378596633672714	0.0120856538414955
0.993496298789978	-0.79162734746933	-3.25681328773499	0.189292758703232	0.378329694271088	0.0115176783874631
0.988856971263886	-0.79534113407135	-3.2561399936676	0.189214944839478	0.378160774707794	0.0110702002421021
0.979720652103424	-0.792289733886719	-3.25526690483093	0.189227938652039	0.377939790487289	0.0105555998161435
0.972404897212982	-0.793615579605103	-3.2542040348053	0.189319714903831	0.377864986658096	0.010184551589191
0.966203331947327	-0.788676857948303	-3.25658583641052	0.189177259802818	0.377819776535034	0.00989842973649502
0.954169571399689	-0.787671744823456	-3.25019478797913	0.189325004816055	0.377705663442612	0.00970666017383337
0.949828386306763	-0.786229848861694	-3.25273990631104	0.189298734068871	0.37763723731041	0.00968824978917837
0.941054224967957	-0.783361971378326	-3.25468707084656	0.189316064119339	0.377514332532883	0.00964363105595112
0.931737899780273	-0.777113497257233	-3.25624394416809	0.189440935850143	0.377412497997284	0.00968243274837732
0.924779713153839	-0.772807419300079	-3.25110960006714	0.18950343132019	0.377296209335327	0.00989812146872282
0.917791783809662	-0.765187501907349	-3.244295835495	0.189406380057335	0.377196758985519	0.0100200530141592
0.904160797595978	-0.756609797477722	-3.23639416694641	0.189500406384468	0.376959294080734	0.0104171773418784
0.897647261619568	-0.748433709144592	-3.24544072151184	0.189420372247696	0.376929134130478	0.0108736380934715
0.894122123718262	-0.736609220504761	-3.24377107620239	0.189371675252914	0.376765608787537	0.0112988734617829
0.880213856697083	-0.724597632884979	-3.23922491073608	0.189396589994431	0.376662373542786	0.0118992934003472
0.870356678962708	-0.715127408504486	-3.24569821357727	0.189354881644249	0.376506000757217	0.0125582925975323
0.862656831741333	-0.70026832818985	-3.23077344894409	0.189343363046646	0.376416742801666	0.0131588857620955
0.854384422302246	-0.689104199409485	-3.23898696899414	0.189353227615356	0.37625789642334	0.0138688301667571
0.843228459358215	-0.677456557750702	-3.24086976051331	0.189350321888924	0.376323372125626	0.014615673571825
0.835211932659149	-0.658708870410919	-3.23273730278015	0.189369961619377	0.376128852367401	0.0151753965765238
0.821088135242462	-0.654566407203674	-3.24399709701538	0.189430996775627	0.37617364525795	0.0158594325184822
0.809423387050629	-0.63901287317276	-3.24418711662292	0.189423769712448	0.376160651445389	0.0163066349923611
0.796068549156189	-0.626570880413055	-3.24320149421692	0.18949581682682	0.376092046499252	0.0168367847800255
0.783852815628052	-0.618053078651428	-3.24656438827515	0.189467504620552	0.376164257526398	0.0171815734356642
0.773929059505463	-0.60843288898468	-3.24451065063477	0.189476534724236	0.376313358545303	0.0174645315855742
0.761532306671143	-0.597117006778717	-3.24118447303772	0.189545556902885	0.376392245292664	0.0177869126200676
0.751740753650665	-0.592042148113251	-3.24362540245056	0.189547672867775	0.376539349555969	0.018000740557909
0.741369009017944	-0.584042966365814	-3.24501991271973	0.189481928944588	0.376735299825668	0.0180087126791477
0.72093266248703	-0.583625197410584	-3.24675273895264	0.189571112394333	0.376953929662704	0.0179707277566195
0.718061923980713	-0.575727462768555	-3.25139832496643	0.189508199691772	0.377194046974182	0.0176807828247547
0.704391121864319	-0.573537349700928	-3.25076770782471	0.189522966742516	0.377378135919571	0.0173643752932549
0.69141948223114	-0.572400569915771	-3.26072716712952	0.189542695879936	0.377785354852676	0.0170955210924149
0.681498646736145	-0.571622908115387	-3.25305128097534	0.189473062753677	0.37812602519989	0.0167096182703972
0.672631919384003	-0.571863174438477	-3.25919437408447	0.189527526497841	0.378373712301254	0.0164883863180876
0.665229439735413	-0.570491552352905	-3.26324224472046	0.189462453126907	0.378866493701935	0.0161523949354887
0.664387226104736	-0.572152853012085	-3.26421594619751	0.189355716109276	0.379215389490128	0.0155601417645812
0.653487920761108	-0.576997220516205	-3.27030563354492	0.189424932003021	0.379606425762177	0.0149419810622931
0.651341915130615	-0.583536684513092	-3.26982736587524	0.18932056427002	0.379971295595169	0.014057794585824
0.64526379108429	-0.589394688606262	-3.26834177970886	0.18932817876339	0.38036435842514	0.0131654189899564
0.641689896583557	-0.591684103012085	-3.27540516853333	0.189455851912498	0.380772799253464	0.0124365845695138
0.639688670635223	-0.600135803222656	-3.28313279151917	0.189432516694069	0.381262302398682	0.0116760833188891
0.63770192861557	-0.607371747493744	-3.27772641181946	0.189438208937645	0.381681054830551	0.0110290925949812
0.635751008987427	-0.614159047603607	-3.2855761051178	0.189494475722313	0.382242053747177	0.0104099530726671
0.63897967338562	-0.621048867702484	-3.28501319885254	0.189489468932152	0.382743418216705	0.00969705078750849
0.636068940162659	-0.628743350505829	-3.28715705871582	0.189591750502586	0.383188992738724	0.00921915844082832
0.637294292449951	-0.633916974067688	-3.29650211334229	0.189544722437859	0.383842080831528	0.00857607927173376
0.641505479812622	-0.643791198730469	-3.29790067672729	0.189610213041306	0.384258687496185	0.00803416781127453
0.646084129810333	-0.647285282611847	-3.30794262886047	0.189728036522865	0.384812563657761	0.00753421476110816
0.64990907907486	-0.659728169441223	-3.30637049674988	0.189787209033966	0.385363787412643	0.00690912129357457
0.65469616651535	-0.66884708404541	-3.31140518188477	0.189893290400505	0.385804802179337	0.00641009351238608
0.657553732395172	-0.675350606441498	-3.31758117675781	0.190099328756332	0.386345207691193	0.00592392636463046
0.670312404632568	-0.68917441368103	-3.32042050361633	0.190062522888184	0.386838883161545	0.00538661750033498
0.66973888874054	-0.694980621337891	-3.33175611495972	0.190278738737106	0.387284815311432	0.0050423564389348
0.680696249008179	-0.705364644527435	-3.33269333839417	0.190475404262543	0.387858629226685	0.0046630734577775
0.690848290920258	-0.712312340736389	-3.32872104644775	0.190516352653503	0.388262301683426	0.00440234038978815
0.695506572723389	-0.72128814458847	-3.34667134284973	0.190768152475357	0.388712972402573	0.00411003129556775
0.706107556819916	-0.730425655841827	-3.34934496879578	0.19095766544342	0.389286696910858	0.00389079703018069
0.717091619968414	-0.741448640823364	-3.35178375244141	0.191123068332672	0.38965180516243	0.00367881613783538
0.724717378616333	-0.746774256229401	-3.35592150688171	0.191320464015007	0.390158534049988	0.00352138234302402
0.733335435390472	-0.759694159030914	-3.35759711265564	0.191442623734474	0.390585124492645	0.00331305083818734
0.743620932102203	-0.767948985099792	-3.36568880081177	0.191735967993736	0.391037136316299	0.00313472561538219
0.750692903995514	-0.773570418357849	-3.36868524551392	0.19196230173111	0.391481965780258	0.00288181263022125
0.765068590641022	-0.78726202249527	-3.37083268165588	0.192182615399361	0.391819030046463	0.00277410191483796
0.767732501029968	-0.789694726467133	-3.38237357139587	0.192567259073257	0.39231288433075	0.0027996925637126
0.781821846961975	-0.803854584693909	-3.38350677490234	0.192747250199318	0.392737954854965	0.00259793316945434
0.792013227939606	-0.808245956897736	-3.38825535774231	0.19313171505928	0.393014997243881	0.00266781006939709
0.798470556735992	-0.817906200885773	-3.38747000694275	0.1933414041996	0.393374890089035	0.00263725710101426
0.815102219581604	-0.832318782806396	-3.39086413383484	0.19358217716217	0.393637090921402	0.00260032806545496
0.822062015533447	-0.832249343395233	-3.39809799194336	0.193928450345993	0.393971562385559	0.00272659701295197
0.835990607738495	-0.846086144447327	-3.39969873428345	0.194170996546745	0.394216865301132	0.00273488508537412
0.846823513507843	-0.853054165840149	-3.40586638450623	0.194464907050133	0.394469410181046	0.00277821463532746
0.850373268127441	-0.859942674636841	-3.40855073928833	0.194640219211578	0.394677937030792	0.00271859089843929
0.865732550621033	-0.869411468505859	-3.4184422492981	0.194925218820572	0.394806683063507	0.00272259092889726
0.87265157699585	-0.876224040985107	-3.41199016571045	0.195187881588936	0.395026981830597	0.00270564458332956
0.886932671070099	-0.889565289020538	-3.42366409301758	0.195394977927208	0.395075082778931	0.00271434686146677
0.894185781478882	-0.892678141593933	-3.42491507530212	0.195764780044556	0.395210176706314	0.00284026190638542
0.906752645969391	-0.904112637042999	-3.42354726791382	0.195855796337128	0.395209759473801	0.00294774607755244
0.914381623268127	-0.906653523445129	-3.42456722259521	0.196192234754562	0.395177632570267	0.00293056550435722
0.926122665405273	-0.915105223655701	-3.42643761634827	0.196297138929367	0.395166605710983	0.0030580060556531
0.937086403369904	-0.918400228023529	-3.42671823501587	0.196558862924576	0.395050525665283	0.00310696801170707
0.942368686199188	-0.928406059741974	-3.4303560256958	0.196677207946777	0.395003885030746	0.00328269368037581
0.952629685401917	-0.929456949234009	-3.42269992828369	0.196899697184563	0.394873857498169	0.00334501382894814
0.962318658828735	-0.939581632614136	-3.42319893836975	0.196949109435081	0.394677728414536	0.00348533713258803
0.972760438919067	-0.942083477973938	-3.42385625839233	0.19712869822979	0.394349694252014	0.00355273485183716
0.977616667747498	-0.946748971939087	-3.4294376373291	0.197318285703659	0.394123643636703	0.00386029412038624
0.989593982696533	-0.948290228843689	-3.41488027572632	0.197359129786491	0.393856316804886	0.00404544733464718
0.992903590202332	-0.955508589744568	-3.42133474349976	0.197521522641182	0.393549025058746	0.0044481991790235
1.0076470375061	-0.958980977535248	-3.40992331504822	0.197534009814262	0.393111079931259	0.004694614559412
1.00815665721893	-0.955257475376129	-3.4180474281311	0.197690412402153	0.392782390117645	0.00508139748126268
1.01954591274261	-0.957285463809967	-3.41122436523438	0.19765105843544	0.392421424388886	0.00535501632839441
1.01877319812775	-0.956893563270569	-3.41485381126404	0.197845429182053	0.391983568668365	0.00572671974077821
1.02936267852783	-0.95878678560257	-3.4104688167572	0.197811454534531	0.39156112074852	0.0061100316233933
1.03002297878265	-0.956952393054962	-3.40478515625	0.197906702756882	0.391099274158478	0.00654143840074539
1.02887272834778	-0.950713157653809	-3.40155863761902	0.197930961847305	0.390733599662781	0.00687289936468005
1.02297163009644	-0.941560804843903	-3.40098881721497	0.198020160198212	0.390210896730423	0.00718678999692202
1.02135598659515	-0.93607896566391	-3.40130662918091	0.197979286313057	0.389888077974319	0.00752375461161137
1.02813017368317	-0.932301044464111	-3.40216875076294	0.197631314396858	0.389431595802307	0.00798398535698652
1.03296399116516	-0.924481868743896	-3.39655637741089	0.197318330407143	0.38892874121666	0.00839034467935562
1.04303658008575	-0.92989444732666	-3.39032697677612	0.197085723280907	0.388406783342361	0.00870072189718485
1.05540537834167	-0.928948283195496	-3.38535928726196	0.197072863578796	0.387963861227036	0.00911552459001541
1.06332886219025	-0.931232690811157	-3.37656664848328	0.196957603096962	0.387448847293854	0.0096944821998477
1.0665066242218	-0.928744196891785	-3.38279318809509	0.197197407484055	0.387034595012665	0.00997187197208405
1.07059752941132	-0.932933628559113	-3.37500047683716	0.19724914431572	0.386698454618454	0.010116184130311
1.06759130954742	-0.927243411540985	-3.37570691108704	0.197394251823425	0.386301279067993	0.0100969141349196
1.06004989147186	-0.931520283222198	-3.37024998664856	0.197422355413437	0.386000603437424	0.0101024322211742
1.06017458438873	-0.927034199237823	-3.37370276451111	0.197472915053368	0.385726660490036	0.010047260671854
1.05905151367188	-0.925993204116821	-3.37122130393982	0.197521552443504	0.385503381490707	0.010218876414001
1.06572031974792	-0.924712538719177	-3.37495994567871	0.197461783885956	0.385219514369965	0.0104000419378281
1.06704533100128	-0.923197746276855	-3.36496543884277	0.197473973035812	0.38492539525032	0.0107779651880264
1.07868552207947	-0.917690217494965	-3.36183857917786	0.19733801484108	0.384619981050491	0.011040885001421
1.07813274860382	-0.920762419700623	-3.35930824279785	0.197316452860832	0.384327352046967	0.0113322157412767
1.08724439144135	-0.916684806346893	-3.3664391040802	0.197127148509026	0.384093999862671	0.011506418697536
1.08136487007141	-0.915232121944427	-3.35991048812866	0.197071254253387	0.383796989917755	0.0117274103686213
1.08506381511688	-0.916487693786621	-3.35625433921814	0.19686958193779	0.383601546287537	0.0118255158886313
1.08491337299347	-0.912707686424255	-3.34888601303101	0.196774452924728	0.383274465799332	0.0119348401203752
1.08485198020935	-0.909600555896759	-3.35596895217896	0.196665480732918	0.383137941360474	0.0120765641331673
1.0879979133606	-0.906548917293549	-3.34152412414551	0.19659212231636	0.382849216461182	0.012232038192451
1.08596694469452	-0.902133941650391	-3.35252857208252	0.19637905061245	0.382673740386963	0.0124179637059569
1.09177207946777	-0.902021408081055	-3.33765888214111	0.196062326431274	0.382434844970703	0.0125581547617912
1.0860503911972	-0.895368695259094	-3.34050607681274	0.196058765053749	0.382180958986282	0.0127418441697955
1.08728218078613	-0.891910552978516	-3.3436815738678	0.195831000804901	0.382159471511841	0.0128496689721942
1.08819031715393	-0.891196012496948	-3.33455801010132	0.19559371471405	0.38187438249588	0.0130278076976538
1.08510708808899	-0.884694039821625	-3.34143590927124	0.195366784930229	0.381758898496628	0.0130911134183407
1.0839751958847	-0.882208943367004	-3.32903075218201	0.195129260420799	0.381579130887985	0.0131452428176999
1.08063650131226	-0.879126012325287	-3.33499956130981	0.194929897785187	0.381424367427826	0.0132244918495417
1.0809154510498	-0.87471866607666	-3.32745885848999	0.194621041417122	0.381375342607498	0.0131280347704887
1.08186173439026	-0.873782515525818	-3.31925702095032	0.194401100277901	0.38117977976799	0.0130852190777659
1.07535171508789	-0.868327736854553	-3.32931733131409	0.194144949316978	0.381115198135376	0.0130918612703681
1.07306349277496	-0.867842137813568	-3.32006621360779	0.193771958351135	0.381104201078415	0.0128588508814573
1.07074439525604	-0.864208281040192	-3.32197666168213	0.193482592701912	0.380893558263779	0.0127280531451106
1.06351399421692	-0.864531755447388	-3.32077145576477	0.193171709775925	0.380911976099014	0.012536839582026
1.06375801563263	-0.863534569740295	-3.31609535217285	0.192813336849213	0.380802780389786	0.0123000107705593
1.05692744255066	-0.855984270572662	-3.31782722473145	0.192600265145302	0.380721390247345	0.0120081305503845
1.05925762653351	-0.854595959186554	-3.30515789985657	0.192129850387573	0.38064643740654	0.0117788380011916
1.05328071117401	-0.854702711105347	-3.30953288078308	0.191701009869576	0.380578130483627	0.0115218395367265
1.04805755615234	-0.851185142993927	-3.31519675254822	0.191449582576752	0.380581200122833	0.0112608755007386
1.04725766181946	-0.851394295692444	-3.29961848258972	0.190986260771751	0.380509555339813	0.0109100118279457
1.04028868675232	-0.84861946105957	-3.30820059776306	0.19071064889431	0.380483597517014	0.0106674768030643
1.03347361087799	-0.846518218517303	-3.30307459831238	0.190334916114807	0.380594700574875	0.0103409253060818
1.02527606487274	-0.845060348510742	-3.30515718460083	0.189939722418785	0.380530804395676	0.0100550297647715
1.02253532409668	-0.838056802749634	-3.29604339599609	0.189659669995308	0.38050964474678	0.00969476625323296
1.01416063308716	-0.840981364250183	-3.29656863212585	0.189224794507027	0.380479633808136	0.00935932621359825
1.01269900798798	-0.841049611568451	-3.2977921962738	0.188868775963783	0.380487442016602	0.00897623039782047
1.00871193408966	-0.835262775421143	-3.29304695129395	0.188561797142029	0.380459278821945	0.00866440124809742
1.0009777545929	-0.836163222789764	-3.28773641586304	0.188135236501694	0.380639225244522	0.00821844674646854
0.992221355438232	-0.838120818138123	-3.29761099815369	0.187815770506859	0.380580514669418	0.00785664841532707
0.990555107593536	-0.832685530185699	-3.29416251182556	0.187428221106529	0.380681127309799	0.00748432008549571
0.979672312736511	-0.834250569343567	-3.28701782226563	0.187018796801567	0.380789309740067	0.00711303018033504
0.981608211994171	-0.831449687480927	-3.29891180992126	0.18682935833931	0.380851030349731	0.0067635839805007
0.972025334835052	-0.823868334293365	-3.29702401161194	0.186515659093857	0.380978018045425	0.00650050910189748
0.968457043170929	-0.827951610088348	-3.28607606887817	0.186151757836342	0.38126739859581	0.00614227773621678
0.959373891353607	-0.825646042823792	-3.29344868659973	0.185930773615837	0.381402105093002	0.00582460686564446
0.956215560436249	-0.820906102657318	-3.29324674606323	0.185664221644402	0.381638795137405	0.00545839266851544
0.952283263206482	-0.824238359928131	-3.29187726974487	0.185324266552925	0.381837397813797	0.00517519097775221
0.94843602180481	-0.821216702461243	-3.29995512962341	0.185100674629211	0.382103949785233	0.00485333660617471
0.939666211605072	-0.816874742507935	-3.29092979431152	0.184935227036476	0.382347911596298	0.00453024171292782
0.936496913433075	-0.821670770645142	-3.28917288780212	0.184606924653053	0.382674723863602	0.00418999791145325
0.933296918869019	-0.815374910831451	-3.29754304885864	0.184444740414619	0.382836103439331	0.00391853554174304
0.92553323507309	-0.817909955978394	-3.29668021202087	0.184213176369667	0.383185356855392	0.00359118077903986
0.926989793777466	-0.816494405269623	-3.30238771438599	0.183969497680664	0.383441627025604	0.00330749806016684
0.918578207492828	-0.816033601760864	-3.29886174201965	0.183763831853867	0.383743047714233	0.00294758123345673
0.913474202156067	-0.815311849117279	-3.30025053024292	0.183579683303833	0.384069621562958	0.00264495168812573
0.910047292709351	-0.814728438854218	-3.29897594451904	0.183275535702705	0.384342908859253	0.0023599888663739
0.904918074607849	-0.811964511871338	-3.30205154418945	0.183166950941086	0.384571194648743	0.00199965154752135
0.895416796207428	-0.814221262931824	-3.29990410804749	0.182977050542831	0.38496595621109	0.00168108497746289
0.898199677467346	-0.812273323535919	-3.29708123207092	0.182754620909691	0.38513770699501	0.00142539630178362
0.889525353908539	-0.812376201152802	-3.31032514572144	0.182546436786652	0.385498404502869	0.00114816380664706
0.882545709609985	-0.806830585002899	-3.30118370056152	0.182469978928566	0.385648608207703	0.000859036226756871
0.881505727767944	-0.808792114257813	-3.30026030540466	0.182123646140099	0.385911285877228	0.000595644058194011
0.873133182525635	-0.805636584758759	-3.3094584941864	0.182065024971962	0.386139094829559	0.000305666151689366
0.868553876876831	-0.802594780921936	-3.30255746841431	0.181927159428596	0.386425316333771	3.42682142218109E-05
0.865628778934479	-0.804377794265747	-3.3004105091095	0.181650012731552	0.386644631624222	-0.000237544853007421
0.860559403896332	-0.803301513195038	-3.30954122543335	0.181570053100586	0.386828780174255	-0.000475999317131937
0.853066802024841	-0.798056662082672	-3.30732154846191	0.181407153606415	0.386985063552856	-0.000727025151718408
0.850175321102142	-0.799238920211792	-3.30481767654419	0.181181386113167	0.387268513441086	-0.00102279684506357
0.843915224075317	-0.79969048500061	-3.30504751205444	0.181039437651634	0.38737091422081	-0.00122184690553695
0.843284249305725	-0.796486794948578	-3.31044268608093	0.180904477834702	0.387566655874252	-0.00151300767902285
0.83183890581131	-0.796806573867798	-3.30317687988281	0.18077364563942	0.387758016586304	-0.00176791613921523
0.831689834594727	-0.795877873897552	-3.3049304485321	0.180584698915482	0.387877732515335	-0.00193610833957791
0.826146364212036	-0.79319041967392	-3.31213569641113	0.180474773049355	0.387976765632629	-0.00216693826951087
0.819563031196594	-0.795839548110962	-3.29822754859924	0.180334195494652	0.388272404670715	-0.00241534062661231
0.814523339271545	-0.794312000274658	-3.30867910385132	0.180254533886909	0.388336420059204	-0.00265602953732014
0.816001534461975	-0.790872931480408	-3.30506443977356	0.18008691072464	0.388463735580444	-0.00291435816325247
0.804683864116669	-0.793470680713654	-3.31019830703735	0.180041536688805	0.388666987419128	-0.0031348979100585
0.809061646461487	-0.795484483242035	-3.3040554523468	0.179955556988716	0.388779997825623	-0.00341176241636276
0.803310096263886	-0.791670739650726	-3.3093638420105	0.17990355193615	0.388915747404099	-0.0036153132095933
0.801719725131989	-0.795115053653717	-3.30958986282349	0.179900422692299	0.389118313789368	-0.0038926457054913
0.801442980766296	-0.798655390739441	-3.31030106544495	0.179771900177002	0.389270663261414	-0.00411228835582733
0.798510551452637	-0.797782480716705	-3.31298971176147	0.179732978343964	0.389442384243011	-0.00427983654662967
0.794404566287994	-0.794281959533691	-3.31559872627258	0.179871588945389	0.389742612838745	-0.00459931092336774
0.794804275035858	-0.799270927906036	-3.3173713684082	0.179793119430542	0.389881461858749	-0.00478872563689947
0.794214427471161	-0.800199627876282	-3.31940507888794	0.179794460535049	0.390159040689468	-0.00493238726630807
0.789013743400574	-0.796280682086945	-3.3229067325592	0.179910033941269	0.390365809202194	-0.00511814327910542
0.789769947528839	-0.801951766014099	-3.32056927680969	0.179851248860359	0.390624135732651	-0.00528085744008422
0.790878653526306	-0.798369407653809	-3.32999992370605	0.17992003262043	0.390832364559174	-0.00538581004366279
0.783619701862335	-0.798804879188538	-3.32739162445068	0.180026724934578	0.391187697649002	-0.00558744231238961
0.78743714094162	-0.804478526115417	-3.32736301422119	0.180134728550911	0.391401946544647	-0.0057307006791234
0.787431299686432	-0.801090598106384	-3.33522272109985	0.180208534002304	0.391707330942154	-0.00580401765182614
0.782658576965332	-0.802422165870667	-3.3333740234375	0.18031869828701	0.392089873552322	-0.00591707834973931
0.785331010818481	-0.803543269634247	-3.33784532546997	0.180462062358856	0.392275094985962	-0.00598421040922403
0.788580298423767	-0.801231384277344	-3.34371376037598	0.180528774857521	0.392594277858734	-0.00598925864323974
0.785332918167114	-0.803286373615265	-3.34423303604126	0.180671602487564	0.392912000417709	-0.00607634289190173
0.787614047527313	-0.803699612617493	-3.34152102470398	0.180760577321053	0.393190234899521	-0.00609186105430126
0.789273738861084	-0.802507817745209	-3.35159850120544	0.180930316448212	0.393394321203232	-0.00598463509231806
0.79032176733017	-0.802706062793732	-3.35480523109436	0.181117862462997	0.393728345632553	-0.00606694119051099
0.793106317520142	-0.805377781391144	-3.3617684841156	0.181183472275734	0.393936604261398	-0.00598170515149832
0.796338200569153	-0.800077974796295	-3.36612224578857	0.181406766176224	0.394244968891144	-0.00599368195980787
0.790965557098389	-0.805029273033142	-3.36546325683594	0.181444332003593	0.394534260034561	-0.00595362577587366
0.796669661998749	-0.804942190647125	-3.37197613716125	0.181645035743713	0.39481645822525	-0.00586863839998841
0.796854019165039	-0.801930248737335	-3.37479114532471	0.181822240352631	0.395019948482513	-0.00576007505878806
0.800235033035278	-0.806145489215851	-3.37229752540588	0.181886777281761	0.395399928092957	-0.00568242790177464
0.798971474170685	-0.806133508682251	-3.3832004070282	0.182044789195061	0.395644754171371	-0.00561493122950196
0.80516117811203	-0.799042880535126	-3.38657402992249	0.182195752859116	0.395847916603088	-0.00550511013716459
0.805847883224487	-0.802604138851166	-3.38349676132202	0.18230228126049	0.396127104759216	-0.0054487120360136
0.808453679084778	-0.80616694688797	-3.39118194580078	0.182475253939629	0.396411567926407	-0.00537952175363898
0.808945715427399	-0.801866471767426	-3.39356923103333	0.182604536414146	0.396597176790237	-0.00527938362210989
0.812624871730804	-0.804498136043549	-3.39208340644836	0.182617589831352	0.396890878677368	-0.00514734396710992
0.812888264656067	-0.801380813121796	-3.4000244140625	0.182796031236649	0.397031843662262	-0.00501858303323388
0.814033448696136	-0.801098167896271	-3.40082859992981	0.182890087366104	0.397304385900497	-0.00493769068270922
0.81484043598175	-0.803286552429199	-3.39993119239807	0.182880714535713	0.397453844547272	-0.00478202290832996
0.817605495452881	-0.801434397697449	-3.40742421150208	0.182987123727798	0.397569686174393	-0.00467229122295976
0.819464802742004	-0.797002255916595	-3.40255188941956	0.183116912841797	0.397691667079926	-0.00455951737239957
0.824062526226044	-0.800606369972229	-3.40489268302917	0.183052361011505	0.397815048694611	-0.00443901726976037
0.821533918380737	-0.795253038406372	-3.40927410125732	0.183196350932121	0.397918730974197	-0.00422054436057806
0.82708752155304	-0.791934490203857	-3.4115891456604	0.183224305510521	0.398021191358566	-0.00407820334658027
0.825090110301971	-0.793261885643005	-3.40557026863098	0.183103248476982	0.398063838481903	-0.00384336174465716
0.828208446502686	-0.792501330375671	-3.41255497932434	0.183229044079781	0.398098438978195	-0.00365635822527111
0.827158331871033	-0.786871075630188	-3.41043663024902	0.183201029896736	0.398046433925629	-0.00344697874970734
0.830803871154785	-0.788853645324707	-3.4047384262085	0.183034464716911	0.39800301194191	-0.00326473428867757
0.831954777240753	-0.78687846660614	-3.41324210166931	0.183113440871239	0.397938221693039	-0.00311636994592845
0.828942179679871	-0.782317876815796	-3.41082715988159	0.183058559894562	0.397962480783463	-0.00290839071385562
0.832776606082916	-0.782127737998962	-3.40753245353699	0.182962208986282	0.397898077964783	-0.00267919385805726
0.829417169094086	-0.780636727809906	-3.41386747360229	0.182922527194023	0.397774368524551	-0.00246844626963139
0.829213738441467	-0.776660621166229	-3.40502142906189	0.183040052652359	0.397763520479202	-0.0022749959025532
0.833207011222839	-0.776592195034027	-3.40255832672119	0.182821214199066	0.397620528936386	-0.00209965230897069
0.832800507545471	-0.771554470062256	-3.41083121299744	0.182863771915436	0.397448003292084	-0.00192303070798516
0.829912900924683	-0.770871639251709	-3.40477848052979	0.182800084352493	0.397390514612198	-0.00175982096698135
0.835806787014008	-0.770274221897125	-3.40378475189209	0.18263940513134	0.397177696228027	-0.00148338719736785
0.831940054893494	-0.767563104629517	-3.41024398803711	0.182621270418167	0.397070974111557	-0.0013466423843056
0.830000936985016	-0.762569725513458	-3.39941668510437	0.182648688554764	0.396905362606049	-0.00115326489321887
0.836160838603973	-0.765771389007568	-3.39797878265381	0.182478234171867	0.396787464618683	-0.000935077667236328
0.831629276275635	-0.758614540100098	-3.40219688415527	0.182493567466736	0.396692305803299	-0.000810708967037499
0.830471694469452	-0.757156252861023	-3.40345120429993	0.182467401027679	0.396612644195557	-0.000615981232840568
0.835927784442902	-0.758440375328064	-3.4003894329071	0.18231101334095	0.396433591842651	-0.00043163271038793
0.831583321094513	-0.753638327121735	-3.39897871017456	0.182304367423058	0.396315008401871	-0.000299157167319208
0.830826282501221	-0.754289448261261	-3.39878582954407	0.182247504591942	0.39624959230423	-0.000191051585716195
0.832667291164398	-0.750243484973907	-3.40193200111389	0.182231366634369	0.39608046412468	-4.90857746626716E-05
0.833992660045624	-0.748360872268677	-3.39308309555054	0.182181388139725	0.395953625440598	3.62625178240705E-05
0.828332245349884	-0.749049186706543	-3.39654564857483	0.182220861315727	0.395925849676132	0.000132779197883792
0.833249986171722	-0.74887752532959	-3.39899849891663	0.182181224226952	0.395864546298981	0.000264875328866765
0.829708695411682	-0.747450113296509	-3.39521908760071	0.182126834988594	0.395743638277054	0.000167762365890667
0.83065128326416	-0.746360957622528	-3.39437341690063	0.182117491960526	0.395840585231781	0.000336032855557278
0.828761398792267	-0.743654549121857	-3.39890336990356	0.18218070268631	0.395657986402512	0.000393456779420376
0.829589426517487	-0.742223381996155	-3.3911292552948	0.182164028286934	0.395665198564529	0.000467887235572562
0.827654302120209	-0.742596685886383	-3.39691925048828	0.182155221700668	0.395604223012924	0.000603854015935212
0.829672694206238	-0.739223778247833	-3.39627814292908	0.182203978300095	0.395593404769897	0.000709631014615297
0.826500475406647	-0.737229108810425	-3.3881413936615	0.182227447628975	0.395490616559982	0.000908491143491119
0.829678773880005	-0.737628579139709	-3.39496541023254	0.182154357433319	0.395555585622787	0.00106827064882964
0.82739645242691	-0.733101189136505	-3.39762210845947	0.182258203625679	0.395505607128143	0.00128138903528452
0.824790775775909	-0.728478491306305	-3.39631247520447	0.182157248258591	0.395550489425659	0.0014349885750562
0.824881315231323	-0.729347288608551	-3.39988327026367	0.182249829173088	0.39544290304184	0.00172596971970052
0.823638558387756	-0.722447574138641	-3.39676117897034	0.182335376739502	0.395440191030502	0.00196936982683837
0.817749083042145	-0.719259142875671	-3.39443469047546	0.182271748781204	0.395448744297028	0.00222405488602817
0.813934981822968	-0.718123555183411	-3.40260887145996	0.182339519262314	0.395504236221313	0.00254441844299436
0.81223452091217	-0.709190011024475	-3.40493130683899	0.182449221611023	0.39541295170784	0.00276405247859657
0.805569231510162	-0.705043196678162	-3.39822220802307	0.182463675737381	0.395464926958084	0.00298112956807017
0.806471824645996	-0.7049520611763	-3.39863681793213	0.182438746094704	0.395454198122025	0.00332862138748169
0.799415171146393	-0.696838617324829	-3.39990425109863	0.182481408119202	0.395512193441391	0.00356953544542193
0.797245621681213	-0.690721929073334	-3.40193891525269	0.182498067617416	0.395572483539581	0.0037178173661232
0.7906414270401	-0.686217188835144	-3.40162491798401	0.182448267936707	0.39552167057991	0.00393362110480666
0.786348521709442	-0.684083700180054	-3.40251088142395	0.182440966367722	0.395571261644363	0.00404927460476756
0.774489104747772	-0.680786430835724	-3.40386700630188	0.182514831423759	0.395586133003235	0.00429819198325276
0.775419533252716	-0.672045111656189	-3.40170907974243	0.18246166408062	0.395648807287216	0.00439979275688529
0.771300792694092	-0.668707966804504	-3.40068793296814	0.18254166841507	0.395560830831528	0.00459908321499825
0.763366103172302	-0.665969014167786	-3.40734100341797	0.182396084070206	0.395665556192398	0.00476159062236547
0.758817553520203	-0.653514444828033	-3.40402722358704	0.182543486356735	0.395640432834625	0.00490327551960945
0.748792171478271	-0.654600858688354	-3.40905547142029	0.182444795966148	0.395815551280975	0.00511195557191968
0.745669543743134	-0.64474618434906	-3.40404081344604	0.18243944644928	0.395892560482025	0.00527309207245708
0.737143754959106	-0.642667174339294	-3.40778541564941	0.182410165667534	0.395901888608933	0.00544220069423318
0.729203879833221	-0.636449813842773	-3.41165900230408	0.182451188564301	0.396010607481003	0.00560818985104561
0.724488019943237	-0.628005266189575	-3.40254402160645	0.182420581579208	0.396061986684799	0.00574903655797243
0.714494049549103	-0.626006186008453	-3.40474152565002	0.182431116700172	0.396112382411957	0.00596332410350442
0.707569777965546	-0.617347896099091	-3.40389800071716	0.182338774204254	0.396162658929825	0.00609792629256845
0.697478115558624	-0.611825406551361	-3.40372776985168	0.182471886277199	0.39623087644577	0.00627921661362052
0.693075120449066	-0.606116652488709	-3.40815925598145	0.182362079620361	0.396344125270844	0.00644098315387964
0.684964954853058	-0.599957406520844	-3.40521693229675	0.182385489344597	0.396300584077835	0.00658778473734856
0.676690280437469	-0.596817493438721	-3.40968036651611	0.182370752096176	0.396444171667099	0.00687312008813024
0.672584235668182	-0.587762653827667	-3.40245652198792	0.182330682873726	0.396565973758698	0.00704071437940001
0.659401059150696	-0.579284965991974	-3.40941286087036	0.182409211993217	0.396596342325211	0.00731827924028039
0.657042324542999	-0.578371047973633	-3.40276598930359	0.182343125343323	0.39656138420105	0.00744687765836716
0.647637248039246	-0.567875742912292	-3.4055335521698	0.182350307703018	0.396699547767639	0.00765609042719007
0.643316745758057	-0.565982758998871	-3.40217876434326	0.182365894317627	0.396751672029495	0.00775389606133103
0.63339626789093	-0.560777127742767	-3.40366053581238	0.182406097650528	0.396765619516373	0.00792768318206072
0.623945593833923	-0.553940832614899	-3.4102885723114	0.182475402951241	0.39692810177803	0.00811725109815598
0.624250590801239	-0.549608528614044	-3.40654635429382	0.18241411447525	0.396933406591415	0.00822196714580059
0.609565615653992	-0.54042512178421	-3.41268587112427	0.182493284344673	0.397035926580429	0.00845082569867373
0.606023907661438	-0.535633206367493	-3.40605473518372	0.182503029704094	0.397153258323669	0.00863965786993504
0.596378922462463	-0.530488729476929	-3.40830993652344	0.182588219642639	0.397278934717178	0.00889341812580824
0.590485215187073	-0.522291123867035	-3.40372633934021	0.18258048593998	0.397398561239243	0.00899375509470701
0.586666285991669	-0.520678818225861	-3.40715718269348	0.182696312665939	0.397397130727768	0.00921900663524866
0.57518857717514	-0.508892357349396	-3.41533470153809	0.182793036103249	0.397647619247437	0.00941914133727551
0.568346500396729	-0.510321497917175	-3.41425347328186	0.182785958051682	0.397769123315811	0.00965078547596931
0.563280284404755	-0.499992817640305	-3.41959524154663	0.182894423604012	0.397802591323853	0.009815095923841
0.555738151073456	-0.497854232788086	-3.4123523235321	0.182872861623764	0.397999614477158	0.0100363092496991
0.548009812831879	-0.491007953882217	-3.41509294509888	0.183009326457977	0.398131102323532	0.010324583388865
0.540633022785187	-0.487002700567245	-3.41634798049927	0.182988494634628	0.398299932479858	0.0104522397741675
0.534380555152893	-0.478921443223953	-3.4161479473114	0.183119520545006	0.39833265542984	0.0107420971617103
0.524876654148102	-0.471482634544373	-3.4161913394928	0.183320090174675	0.398541450500488	0.0109868254512548
0.522394597530365	-0.46966153383255	-3.4233033657074	0.18326210975647	0.39863657951355	0.0112305730581284
0.512023389339447	-0.46184241771698	-3.41259074211121	0.183396026492119	0.398703962564468	0.011491154320538
0.50593501329422	-0.457700431346893	-3.42079067230225	0.183444067835808	0.398814618587494	0.0117846615612507
0.501254618167877	-0.447576195001602	-3.41392946243286	0.183608800172806	0.398901909589767	0.0119876889511943
0.49093434214592	-0.451391309499741	-3.42136263847351	0.18355530500412	0.398938715457916	0.0123326117172837
0.485673904418945	-0.437516748905182	-3.41944575309753	0.183701351284981	0.3990218937397	0.0125508494675159
0.479052096605301	-0.435536503791809	-3.42168617248535	0.183847397565842	0.399150013923645	0.0128473434597254
0.477221220731735	-0.431937485933304	-3.42764234542847	0.183826848864555	0.399140894412994	0.0130633814260364
0.467106550931931	-0.425971776247025	-3.42284893989563	0.183950513601303	0.399242401123047	0.01334432605654
0.463307350873947	-0.42228701710701	-3.42230415344238	0.184077560901642	0.399347007274628	0.013689486309886
0.458442151546478	-0.416335314512253	-3.41959691047668	0.184189289808273	0.399422734975815	0.013896849937737
0.453610509634018	-0.411401063203812	-3.43273282051086	0.184258967638016	0.399485290050507	0.0140558956190944
0.448872119188309	-0.407452881336212	-3.42261695861816	0.184380561113358	0.399535626173019	0.0141830779612064
0.442995995283127	-0.406195312738419	-3.43429708480835	0.184488222002983	0.399713844060898	0.0144239161163568
0.441226094961166	-0.402172654867172	-3.42678713798523	0.184593081474304	0.399825811386108	0.0145347202196717
0.430093377828598	-0.399559795856476	-3.43596076965332	0.184793293476105	0.399932205677032	0.0147608453407884
0.431376457214355	-0.39847269654274	-3.42779207229614	0.184884712100029	0.399927765130997	0.0148848462849855
0.424743711948395	-0.391251146793365	-3.43283033370972	0.18505884706974	0.400054156780243	0.0150915440171957
0.422344475984573	-0.390611559152603	-3.43380308151245	0.185059651732445	0.400195717811584	0.0151308532804251
0.416724652051926	-0.388840168714523	-3.43908333778381	0.185255855321884	0.40020826458931	0.0152809657156467
0.411285281181335	-0.38802969455719	-3.44063949584961	0.185377702116966	0.400454193353653	0.0154041033238173
0.408186078071594	-0.384591072797775	-3.43754959106445	0.185530111193657	0.400469571352005	0.0155949955806136
0.405344545841217	-0.381761163473129	-3.43591022491455	0.185646161437035	0.400648295879364	0.0155993327498436
0.403907805681229	-0.382278174161911	-3.44103789329529	0.185806557536125	0.40061753988266	0.0156958773732185
0.399158298969269	-0.379992365837097	-3.44555044174194	0.185969412326813	0.400834739208221	0.015739917755127
0.398068934679031	-0.380331367254257	-3.44728493690491	0.186066702008247	0.400873184204102	0.0159374084323645
0.391698390245438	-0.375122219324112	-3.45096921920776	0.186317324638367	0.401027381420136	0.016050523146987
0.392099440097809	-0.375583469867706	-3.447420835495	0.186422780156136	0.40098512172699	0.0162283182144165
0.389137953519821	-0.370937496423721	-3.44672298431396	0.186614513397217	0.401105016469955	0.0164185836911201
0.386273890733719	-0.370139420032501	-3.45142698287964	0.186703637242317	0.401155889034271	0.0166243389248848
0.381302386522293	-0.365949153900146	-3.44885873794556	0.18698625266552	0.401149213314056	0.0168237574398518
0.377699375152588	-0.368729084730148	-3.45077466964722	0.18712055683136	0.401272982358933	0.0171681586652994
0.375558495521545	-0.361391842365265	-3.44705247879028	0.187312796711922	0.401273190975189	0.0174474567174912
0.370004773139954	-0.357874542474747	-3.45298981666565	0.187538772821426	0.401218771934509	0.017812492325902
0.36531400680542	-0.353477388620377	-3.45031523704529	0.187731385231018	0.401182144880295	0.0180459395051003
0.359661310911179	-0.352152049541473	-3.46052646636963	0.187890216708183	0.401256650686264	0.0184870306402445
0.360466122627258	-0.347232460975647	-3.4556725025177	0.188053593039513	0.401166409254074	0.0188088640570641
0.350110858678818	-0.347617745399475	-3.45449542999268	0.188281938433647	0.401170134544373	0.0192719213664532
0.35191023349762	-0.338715702295303	-3.45345950126648	0.18848779797554	0.40106400847435	0.0195452682673931
0.344288975000381	-0.336531341075897	-3.46129608154297	0.188725262880325	0.401062548160553	0.0198887512087822
0.342227131128311	-0.333069086074829	-3.45828557014465	0.188820987939835	0.400958657264709	0.0201800800859928
0.330876022577286	-0.329049438238144	-3.45653247833252	0.189083829522133	0.400879234075546	0.0206765532493591
0.331303805112839	-0.323592007160187	-3.4508593082428	0.18921685218811	0.400740802288055	0.0209568273276091
0.321195393800735	-0.319200426340103	-3.46090269088745	0.189541980624199	0.40059894323349	0.0213307477533817
0.321985006332397	-0.314885973930359	-3.45797753334045	0.189623817801476	0.400474518537521	0.0217598993331194
0.314109295606613	-0.308347344398499	-3.45459938049316	0.189853444695473	0.400332629680634	0.0222486834973097
0.311856657266617	-0.303736299276352	-3.44842338562012	0.189993962645531	0.400141328573227	0.0227307751774788
0.303188800811768	-0.29772937297821	-3.45499968528748	0.190293997526169	0.400004982948303	0.0231598559767008
0.30297002196312	-0.296397984027863	-3.45414400100708	0.190382480621338	0.399759411811829	0.0236150920391083
0.293067395687103	-0.287985622882843	-3.45533037185669	0.190733581781387	0.399585127830505	0.0241374876350164
0.292161732912064	-0.285007357597351	-3.44802594184875	0.190809667110443	0.399391025304794	0.0246144402772188
0.289240062236786	-0.276688754558563	-3.44904947280884	0.191029399633408	0.399123817682266	0.025096682831645
0.287677526473999	-0.274512410163879	-3.44902229309082	0.191095545887947	0.39889532327652	0.0255517084151506
0.280516058206558	-0.269483357667923	-3.45073914527893	0.191484332084656	0.398725420236588	0.0260008946061134
0.280513435602188	-0.268002569675446	-3.45158910751343	0.191640719771385	0.398516058921814	0.0265040136873722
0.274619996547699	-0.261699438095093	-3.44495987892151	0.191869452595711	0.398477047681808	0.0268603693693876
0.274619251489639	-0.259906619787216	-3.45152997970581	0.192027136683464	0.398231089115143	0.0272503048181534
0.265552848577499	-0.255558013916016	-3.45014214515686	0.192384138703346	0.398127794265747	0.0275549124926329
0.265853673219681	-0.25386118888855	-3.45737957954407	0.192597806453705	0.398050844669342	0.0279392283409834
0.26353394985199	-0.247597679495811	-3.44838929176331	0.192894354462624	0.397993296384811	0.0282171331346035
0.260040640830994	-0.2464609593153	-3.45416307449341	0.193093061447144	0.398016750812531	0.0285004731267691
0.258383005857468	-0.244950994849205	-3.44994163513184	0.193302989006042	0.39790204167366	0.0287879072129726
0.256129145622253	-0.242147073149681	-3.46545076370239	0.193625807762146	0.398009926080704	0.0290943346917629
0.255502134561539	-0.239937469363213	-3.45060110092163	0.193857878446579	0.397929131984711	0.029529320076108
0.259223699569702	-0.240959137678146	-3.45968055725098	0.194044381380081	0.397947400808334	0.029776094481349
0.25090566277504	-0.237635806202888	-3.46554350852966	0.194453001022339	0.397941797971725	0.0301139559596777
0.255879253149033	-0.242493599653244	-3.45478749275208	0.194503873586655	0.398057669401169	0.0303381104022264
0.249344065785408	-0.237291008234024	-3.46543645858765	0.194847673177719	0.398140132427216	0.0306009817868471
0.254499018192291	-0.241191446781158	-3.46242380142212	0.194930270314217	0.398243010044098	0.0306604523211718
0.252571552991867	-0.236288413405418	-3.47476744651794	0.195282623171806	0.398227691650391	0.0308307036757469
0.248836755752563	-0.240693032741547	-3.46958374977112	0.195384591817856	0.398444920778275	0.0309767834842205
0.249438464641571	-0.23528864979744	-3.46688652038574	0.195759102702141	0.398431956768036	0.0310804136097431
0.254744350910187	-0.23974284529686	-3.47899723052979	0.195982083678246	0.398528605699539	0.0311109870672226
0.250142276287079	-0.238472372293472	-3.47113013267517	0.196262463927269	0.398613601922989	0.0312188547104597
0.252464443445206	-0.244691491127014	-3.47651481628418	0.196447670459747	0.398709893226624	0.0314134396612644
0.251017361879349	-0.237701147794724	-3.47329211235046	0.196797296404839	0.398854434490204	0.0315546877682209
0.255410492420197	-0.24017807841301	-3.49020767211914	0.196961119771004	0.399044394493103	0.0316403768956661
0.252160757780075	-0.241456374526024	-3.48501229286194	0.197257608175278	0.399178057909012	0.0318195484578609
0.254246801137924	-0.242432594299316	-3.48904728889465	0.197452068328857	0.399375647306442	0.0319574102759361
0.250929921865463	-0.242174908518791	-3.48788523674011	0.197808429598808	0.399501800537109	0.0320541858673096
0.25912344455719	-0.241676509380341	-3.50215363502502	0.197949752211571	0.399697810411453	0.0321000441908836
0.252743661403656	-0.245027542114258	-3.49455785751343	0.198296219110489	0.399965971708298	0.0322682373225689
0.256041198968887	-0.242502674460411	-3.49659204483032	0.198508873581886	0.400041818618774	0.0322179235517979
0.253235250711441	-0.245361536741257	-3.5081353187561	0.198755398392677	0.400313764810562	0.0322833061218262
0.253550112247467	-0.245361462235451	-3.49585485458374	0.198910728096962	0.400430142879486	0.0324452146887779
0.253882139921188	-0.245713591575623	-3.50729179382324	0.199065744876862	0.4006507396698	0.0324400067329407
0.256303429603577	-0.242299795150757	-3.52021884918213	0.199375569820404	0.40076220035553	0.0324680879712105
0.253607958555222	-0.250126928091049	-3.5062153339386	0.199503973126411	0.400991678237915	0.0326317511498928
0.250820964574814	-0.246167406439781	-3.50660991668701	0.199752286076546	0.401057809591293	0.0326733812689781
0.255778938531876	-0.250723838806152	-3.521479845047	0.199794620275497	0.401247262954712	0.0327482521533966
0.251421749591827	-0.243566066026688	-3.51715660095215	0.200057774782181	0.401376664638519	0.0328274853527546
0.252836227416992	-0.247633993625641	-3.5190122127533	0.20016847550869	0.4015232026577	0.0328970216214657
0.247866958379745	-0.244913548231125	-3.52315974235535	0.200379982590675	0.401675969362259	0.0329371206462383
0.250072866678238	-0.248081713914871	-3.52520704269409	0.200373157858849	0.401803016662598	0.0329673774540424
0.246626019477844	-0.244883716106415	-3.52521133422852	0.200614750385284	0.401939272880554	0.0331152565777302
0.251516729593277	-0.242830917239189	-3.52120614051819	0.200762674212456	0.402056038379669	0.0330649316310883
0.248448118567467	-0.245980575680733	-3.53757333755493	0.200851157307625	0.402211219072342	0.0332823768258095
0.246017977595329	-0.245471403002739	-3.53184771537781	0.200908273458481	0.402379184961319	0.0332362055778503
0.250914335250854	-0.243665337562561	-3.52751779556274	0.20099376142025	0.402536511421204	0.0332205072045326
0.245153948664665	-0.242606475949287	-3.54125213623047	0.201181754469872	0.40264755487442	0.0332524739205837
0.249294742941856	-0.24689456820488	-3.53208780288696	0.201170861721039	0.402818113565445	0.0333470664918423
0.247161477804184	-0.242795750498772	-3.53638005256653	0.201315969228745	0.402950555086136	0.033451110124588
0.261076182126999	-0.245291128754616	-3.53830552101135	0.201246231794357	0.403113484382629	0.0334983617067337
0.261352390050888	-0.244814842939377	-3.54146409034729	0.201416984200478	0.403319776058197	0.0338041856884956
0.275377690792084	-0.246023803949356	-3.54151892662048	0.201361790299416	0.403425395488739	0.0340182594954968
0.279937118291855	-0.246032267808914	-3.53886389732361	0.201340436935425	0.403609842061996	0.0340957269072533
0.287293136119843	-0.24914439022541	-3.54382634162903	0.201159715652466	0.403733611106873	0.0339578092098236
0.282973766326904	-0.251567840576172	-3.5357608795166	0.201012045145035	0.403934091329575	0.0338641367852688
0.282107502222061	-0.251970767974854	-3.54429936408997	0.200931236147881	0.403967797756195	0.0334637947380543
0.281256765127182	-0.256530046463013	-3.54735136032104	0.200715437531471	0.404163837432861	0.0333385914564133
0.280670195817947	-0.252974480390549	-3.53545641899109	0.200702682137489	0.404205501079559	0.0331279821693897
0.281380772590637	-0.254804700613022	-3.54792141914368	0.2005615234375	0.404435455799103	0.0329378955066204
0.277809023857117	-0.255586326122284	-3.54829216003418	0.200570076704025	0.404424905776978	0.0327679999172688
0.277366101741791	-0.258425772190094	-3.54519820213318	0.200433388352394	0.404525697231293	0.0325222797691822
0.272049993276596	-0.256801754236221	-3.53428840637207	0.200445801019669	0.404574602842331	0.0323162265121937
0.271166384220123	-0.259134590625763	-3.54435420036316	0.200264856219292	0.40479052066803	0.0319391377270222
0.257605522871017	-0.254825323820114	-3.54557847976685	0.200274989008904	0.404930084943771	0.0318853706121445
0.262183248996735	-0.260626554489136	-3.54347324371338	0.200151056051254	0.404878675937653	0.0315778069198132
0.259400725364685	-0.258386164903641	-3.54569673538208	0.200182795524597	0.405083060264587	0.0313324332237244
0.256923645734787	-0.263103544712067	-3.54971837997437	0.200059235095978	0.405142903327942	0.031180128455162
0.255681276321411	-0.264806360006332	-3.54761624336243	0.200057208538055	0.405237793922424	0.0309259593486786
0.25200429558754	-0.262860983610153	-3.55189490318298	0.200065135955811	0.405264556407928	0.0307442676275969
0.253778487443924	-0.26613712310791	-3.54956674575806	0.200090616941452	0.405417799949646	0.0306918937712908
0.251931130886078	-0.262475401163101	-3.54380083084106	0.200125247240067	0.405479222536087	0.0305611900985241
0.254633337259293	-0.261436194181442	-3.55054998397827	0.200024828314781	0.405541121959686	0.0304346960037947
0.248499602079391	-0.26461660861969	-3.54986929893494	0.200189456343651	0.405650228261948	0.0304493941366673
0.253495633602142	-0.265873432159424	-3.54596662521362	0.200066357851028	0.405765056610107	0.0304247867316008
0.252036482095718	-0.263668924570084	-3.553218126297	0.200170233845711	0.405901432037354	0.0305104833096266
0.255397379398346	-0.266457855701447	-3.54983186721802	0.200125619769096	0.406025409698486	0.0306006073951721
0.257003843784332	-0.26489669084549	-3.5507333278656	0.20005476474762	0.406048089265823	0.0307222865521908
0.261147558689117	-0.264833450317383	-3.56005644798279	0.200162529945374	0.406140387058258	0.030732611194253
0.263437181711197	-0.270545721054077	-3.54432773590088	0.199940651655197	0.40621629357338	0.0307733714580536
0.260980039834976	-0.268287837505341	-3.56015777587891	0.199986547231674	0.406278043985367	0.0306320134550333
0.263164937496185	-0.268499940633774	-3.55383849143982	0.199868276715279	0.406314045190811	0.0306578949093819
0.261978328227997	-0.268054753541946	-3.55291867256165	0.199814930558205	0.406485438346863	0.0306391790509224
0.266108781099319	-0.265651822090149	-3.55641961097717	0.199838250875473	0.406396806240082	0.0305179748684168
0.269066095352173	-0.273782283067703	-3.55945658683777	0.199763968586922	0.406532347202301	0.0305006895214319
0.26882615685463	-0.268639743328094	-3.54874634742737	0.199773445725441	0.406490325927734	0.0304219406098127
0.27537614107132	-0.271910458803177	-3.55803751945496	0.199662834405899	0.406566709280014	0.0302898716181517
0.26891228556633	-0.273178577423096	-3.55494022369385	0.199715152382851	0.406646490097046	0.0301351137459278
0.274778783321381	-0.271080702543259	-3.54905223846436	0.19954651594162	0.406612068414688	0.0300365202128887
0.26905357837677	-0.274002969264984	-3.56519460678101	0.19958607852459	0.406766563653946	0.0298609044402838
0.273030936717987	-0.272050231695175	-3.55456614494324	0.199414640665054	0.406702846288681	0.0297676175832748
0.270325154066086	-0.271947175264359	-3.55461001396179	0.199387580156326	0.406806141138077	0.0296702105551958
0.268180549144745	-0.273496001958847	-3.5602114200592	0.199409902095795	0.40685510635376	0.0296021606773138
0.272802889347076	-0.273374885320663	-3.55522322654724	0.19921538233757	0.406935572624207	0.0295633226633072
0.270155668258667	-0.268584728240967	-3.56055498123169	0.199235647916794	0.406980216503143	0.0294525623321533
0.269743353128433	-0.271436423063278	-3.56167840957642	0.199042901396751	0.407007426023483	0.0294000823050737
0.266845703125	-0.271328449249268	-3.55814218521118	0.199046537280083	0.407072246074677	0.0292819328606129
0.269384235143662	-0.270673871040344	-3.55976915359497	0.198923900723457	0.407094329595566	0.0292976517230272
0.263497292995453	-0.267297178506851	-3.55705165863037	0.198864474892616	0.407155722379684	0.0291828475892544
0.265430271625519	-0.26676270365715	-3.56197047233582	0.198710009455681	0.407222270965576	0.0290964543819427
0.25850984454155	-0.266699433326721	-3.55204439163208	0.198684796690941	0.407336235046387	0.0290534980595112
0.256535023450851	-0.26189911365509	-3.55492615699768	0.198643326759338	0.407334744930267	0.0288209170103073
0.253973782062531	-0.265055447816849	-3.56298804283142	0.198492646217346	0.407447934150696	0.0288526341319084
0.251025676727295	-0.259532392024994	-3.54687285423279	0.198422893881798	0.407393217086792	0.0287428926676512
0.250414848327637	-0.257871806621552	-3.5556948184967	0.198207885026932	0.407485038042068	0.0285587757825851
0.240748420357704	-0.257309526205063	-3.55492854118347	0.198217928409576	0.407555758953094	0.0285566672682762
0.245403945446014	-0.258390545845032	-3.54966259002686	0.197928830981255	0.407556235790253	0.0284970980137587
0.240141808986664	-0.250966459512711	-3.55339956283569	0.197926074266434	0.407536238431931	0.0284671634435654
0.244330927729607	-0.24921427667141	-3.55038809776306	0.197679981589317	0.407536387443542	0.0283822268247604
0.23530575633049	-0.246441259980202	-3.55010223388672	0.197602361440659	0.407550454139709	0.0284931473433971
0.237377777695656	-0.24373696744442	-3.54762172698975	0.197309002280235	0.407419055700302	0.0284724123775959
0.23562678694725	-0.240568161010742	-3.55012631416321	0.19724977016449	0.407582491636276	0.028484495356679
0.235903188586235	-0.235794439911842	-3.55180597305298	0.196966096758842	0.407475531101227	0.0285737421363592
0.232390552759171	-0.233038991689682	-3.54090023040771	0.19679668545723	0.407498806715012	0.0286171603947878
0.231251582503319	-0.227309048175812	-3.54501366615295	0.196710303425789	0.407401859760284	0.0286028403788805
0.230583012104034	-0.228034228086472	-3.53742694854736	0.196421220898628	0.407406002283096	0.0288073550909758
0.229618489742279	-0.222306162118912	-3.53233814239502	0.196306616067886	0.407351434230804	0.0287692192941904
0.230223581194878	-0.218434751033783	-3.54090547561646	0.196001499891281	0.407348185777664	0.0287835411727428
0.226462721824646	-0.216836228966713	-3.53236269950867	0.195890814065933	0.407279640436172	0.0288561135530472
0.22956557571888	-0.215573891997337	-3.54210996627808	0.195644304156303	0.407272815704346	0.0289870705455542
0.227987885475159	-0.206270381808281	-3.53202891349792	0.195476830005646	0.407196581363678	0.0290156211704016
0.22817325592041	-0.205301389098167	-3.53819227218628	0.195189282298088	0.407234966754913	0.0290334522724152
0.222234711050987	-0.203755348920822	-3.53529477119446	0.195113331079483	0.407206058502197	0.0292052533477545
0.227461725473404	-0.200164139270782	-3.52278971672058	0.194853201508522	0.407163769006729	0.0292176306247711
0.226495876908302	-0.197417750954628	-3.53675818443298	0.194682002067566	0.407294869422913	0.0292306747287512
0.22396194934845	-0.194683864712715	-3.52758026123047	0.194376200437546	0.407218635082245	0.0293657761067152
0.223151743412018	-0.187592044472694	-3.52802586555481	0.19416156411171	0.407240390777588	0.029293043538928
0.222601339221001	-0.18598285317421	-3.53359532356262	0.194033533334732	0.407174795866013	0.0292256157845259
0.220530018210411	-0.189619228243828	-3.52567267417908	0.193715557456017	0.407229989767075	0.0292724668979645
0.221082970499992	-0.181846290826797	-3.52690100669861	0.193546026945114	0.407283514738083	0.0291363764554262
0.220597416162491	-0.183118686079979	-3.5222601890564	0.19317838549614	0.407282501459122	0.0289785582572222
0.215303346514702	-0.182749435305595	-3.52331471443176	0.19309963285923	0.407315105199814	0.0288801658898592
0.218589723110199	-0.180506631731987	-3.53044843673706	0.192780166864395	0.407401621341705	0.028827428817749
0.217546820640564	-0.174820750951767	-3.5192985534668	0.192597180604935	0.407339453697205	0.0286305826157331
0.217369690537453	-0.176569297909737	-3.52228379249573	0.192238390445709	0.407473206520081	0.0285162962973118
0.211115226149559	-0.175172403454781	-3.52000951766968	0.192181676626205	0.407365560531616	0.0283808019012213
0.213786631822586	-0.17213399708271	-3.52358722686768	0.19186820089817	0.407598555088043	0.0282511245459318
0.21242082118988	-0.169162452220917	-3.51287269592285	0.19167722761631	0.407561004161835	0.0281666796654463
0.212092220783234	-0.167657002806664	-3.52416133880615	0.191351711750031	0.407633364200592	0.0279891658574343
0.203877612948418	-0.1661716401577	-3.52391219139099	0.191192418336868	0.407705754041672	0.0279986318200827
0.208611488342285	-0.162807449698448	-3.5093879699707	0.190872013568878	0.407698333263397	0.0278613194823265
0.204478785395622	-0.158696606755257	-3.52429914474487	0.190758213400841	0.407827913761139	0.0278271939605474
0.20409619808197	-0.157437279820442	-3.5110182762146	0.190368101000786	0.407835274934769	0.0277564767748117
0.196553781628609	-0.152172341942787	-3.51512861251831	0.190220147371292	0.407895356416702	0.0277704820036888
0.200009167194366	-0.1519485861063	-3.51307010650635	0.189924269914627	0.407814651727676	0.0277277119457722
0.19361087679863	-0.14698138833046	-3.51657462120056	0.189733669161797	0.407936125993729	0.0276828166097403
0.19319474697113	-0.143868237733841	-3.50762844085693	0.18940407037735	0.407914310693741	0.0278080068528652
0.185874059796333	-0.142237484455109	-3.50322127342224	0.189142420887947	0.4078768491745	0.0278512854129076
0.18589274585247	-0.135948121547699	-3.51259565353394	0.188945606350899	0.407816588878632	0.0278463512659073
0.181139647960663	-0.131961271166801	-3.50933027267456	0.188661679625511	0.407818794250488	0.0278705433011055
0.181667074561119	-0.12781848013401	-3.50995993614197	0.188425570726395	0.40780109167099	0.0279529318213463
0.176881089806557	-0.123731441795826	-3.49902033805847	0.188070118427277	0.407737374305725	0.0280890073627234
0.171120002865791	-0.11609923094511	-3.50261473655701	0.187907725572586	0.407646298408508	0.0280682668089867
0.171548083424568	-0.116731777787209	-3.50595355033875	0.187545657157898	0.407614380121231	0.0282297469675541
0.16934834420681	-0.109569348394871	-3.48971915245056	0.187358185648918	0.407524019479752	0.0283380076289177
0.166000559926033	-0.106022886931896	-3.49604344367981	0.18704442679882	0.407483249902725	0.0283890031278133
0.160029530525208	-0.101712539792061	-3.48941779136658	0.186819031834602	0.407309919595718	0.0284186545759439
0.156057983636856	-0.0964550375938416	-3.49806189537048	0.186533406376839	0.407301068305969	0.0285286828875542
0.154363334178925	-0.0917794778943062	-3.48832893371582	0.186210408806801	0.40718337893486	0.028625437989831
0.154529079794884	-0.0895918682217598	-3.4876115322113	0.185996666550636	0.407135218381882	0.028578657656908
0.147801950573921	-0.0885633528232574	-3.48879909515381	0.185814961791039	0.4069904088974	0.0286635812371969
0.145797342061996	-0.0854475498199463	-3.49180221557617	0.185521692037582	0.407009661197662	0.0286458376795053
0.140507251024246	-0.0794482454657555	-3.47497725486755	0.185292556881905	0.406842201948166	0.0286476500332356
0.142067223787308	-0.0817980393767357	-3.48049974441528	0.185049459338188	0.406838923692703	0.0284978561103344
0.138714492321014	-0.076733872294426	-3.48283195495605	0.184913828969002	0.406826674938202	0.0284562483429909
0.139682769775391	-0.0831978544592857	-3.47333312034607	0.184591621160507	0.406740844249725	0.0284071993082762
0.135809406638145	-0.0753087624907494	-3.47701048851013	0.184455469250679	0.40669921040535	0.0281841121613979
0.134546756744385	-0.0764691457152367	-3.48263382911682	0.184156775474548	0.406650066375732	0.0280809607356787
0.1298006772995	-0.0783670693635941	-3.47961163520813	0.184092298150063	0.406732439994812	0.0279653966426849
0.13128288090229	-0.072199247777462	-3.47514057159424	0.183881148695946	0.406697481870651	0.027911426499486
0.125822857022285	-0.0670548602938652	-3.47072291374207	0.183880507946014	0.406738460063934	0.027856320142746
0.12381836026907	-0.0688619762659073	-3.47677397727966	0.183687001466751	0.406896442174912	0.0277758166193962
0.119062460958958	-0.0697050094604492	-3.46980237960815	0.183523193001747	0.406930923461914	0.0278644263744354
0.119963265955448	-0.0612903088331223	-3.47273683547974	0.183354556560516	0.406932502985001	0.0277537889778614
0.115338772535324	-0.0599811039865017	-3.4766743183136	0.183314099907875	0.407089442014694	0.0277737602591515
0.118965119123459	-0.0594323240220547	-3.47386264801025	0.183162063360214	0.407162308692932	0.0277302283793688
0.112528666853905	-0.0553579404950142	-3.47580885887146	0.183085799217224	0.4073366522789	0.0277934949845076
0.11926893144846	-0.0562174096703529	-3.46437478065491	0.182888373732567	0.407379180192947	0.0277908965945244
0.113922126591206	-0.0512234456837177	-3.47719264030457	0.18291349709034	0.407624155282974	0.0277966726571321
0.116421729326248	-0.052423968911171	-3.46825337409973	0.182792097330093	0.407757729291916	0.0278404038399458
0.112681619822979	-0.0487964861094952	-3.47728848457336	0.18273389339447	0.407911419868469	0.0279200617223978
0.117341920733452	-0.0477882809937	-3.47223997116089	0.18262343108654	0.408085197210312	0.0279850959777832
0.114571772515774	-0.0439199544489384	-3.48217296600342	0.182676389813423	0.408224493265152	0.0281210206449032
0.123552642762661	-0.0476909130811691	-3.48103761672974	0.182501614093781	0.408410757780075	0.0282443016767502
0.132126018404961	-0.051569901406765	-3.4797580242157	0.182566493749619	0.40855610370636	0.0286462604999542
0.151442632079124	-0.0648408606648445	-3.4801778793335	0.182468831539154	0.408560127019882	0.028953118249774
0.160457417368889	-0.0707903504371643	-3.47793531417847	0.182697758078575	0.408812969923019	0.0288308765739203
0.149689167737961	-0.0725958645343781	-3.47906851768494	0.182933419942856	0.409055680036545	0.0285906195640564
0.130947262048721	-0.0623078532516956	-3.47709536552429	0.1834397315979	0.409248232841492	0.0287146829068661
0.118235044181347	-0.0583033040165901	-3.48596596717834	0.183674111962318	0.40948498249054	0.0288491807878017
0.108382895588875	-0.0489471480250359	-3.48742890357971	0.183678209781647	0.409716933965683	0.0286965947598219
0.107260152697563	-0.0488839074969292	-3.49420356750488	0.18340665102005	0.409882307052612	0.0287046246230602
0.109306439757347	-0.04544448107481	-3.49823784828186	0.183232560753822	0.409983903169632	0.0288355592638254
0.112388126552105	-0.0430848561227322	-3.49148440361023	0.182919293642044	0.410150587558746	0.0292719881981611
0.117528028786182	-0.0371384732425213	-3.48183870315552	0.182787403464317	0.410128057003021	0.0296800397336483
0.122317507863045	-0.033855065703392	-3.4921019077301	0.18260632455349	0.410106956958771	0.029834320768714
0.118617706000805	-0.0376134850084782	-3.48633623123169	0.182537332177162	0.410051047801971	0.0300335604697466
0.125742316246033	-0.0362493060529232	-3.48468995094299	0.182308882474899	0.410059630870819	0.0299220252782106
0.116996876895428	-0.0315642096102238	-3.48000288009644	0.182258993387222	0.410012483596802	0.0298480335623026
0.116563998162746	-0.0323343873023987	-3.47905850410461	0.182009220123291	0.409999191761017	0.0295632965862751
0.102476537227631	-0.028164254501462	-3.49065446853638	0.182114690542221	0.409988254308701	0.0295076798647642
0.09903234988451	-0.0299772992730141	-3.48272895812988	0.181967869400978	0.409999966621399	0.0293483585119247
0.0942393094301224	-0.0209936201572418	-3.48713874816895	0.18194967508316	0.409894317388535	0.0293194744735956
0.0915558785200119	-0.0236306097358465	-3.48173308372498	0.181783571839333	0.409834951162338	0.0291939005255699
0.0879495292901993	-0.0200952179729939	-3.48825693130493	0.181792989373207	0.409719288349152	0.029142189770937
0.0906534641981125	-0.0225813072174788	-3.47479939460754	0.181568115949631	0.409644693136215	0.0291479993611574
0.0835802480578423	-0.0160301327705383	-3.47626805305481	0.181561306118965	0.409553349018097	0.0290218964219093
0.0853207856416702	-0.0217741820961237	-3.48494243621826	0.181303471326828	0.409450173377991	0.0288770832121372
0.0807494521141052	-0.0168780218809843	-3.47920179367065	0.181334868073463	0.409370511770248	0.0287294983863831
0.0779431015253067	-0.0195223558694124	-3.47579407691956	0.181194812059402	0.409223169088364	0.0287469085305929
0.0770960599184036	-0.0138451131060719	-3.47008061408997	0.181186586618423	0.409081667661667	0.0286100152879953
0.0797738060355186	-0.0216751210391521	-3.47464656829834	0.181024432182312	0.408942192792892	0.0285503938794136
0.0747808218002319	-0.0179217774420977	-3.47274446487427	0.181098371744156	0.408905863761902	0.0284137967973948
0.0729656890034676	-0.0198871828615665	-3.47415494918823	0.18100780248642	0.408686995506287	0.0284060630947351
0.0726813152432442	-0.0194949842989445	-3.46236968040466	0.181064933538437	0.408573627471924	0.0283072497695684
0.0727531835436821	-0.0188549235463142	-3.47258520126343	0.180966809391975	0.408564478158951	0.0281237103044987
0.0688485503196716	-0.0183975696563721	-3.47089886665344	0.181035131216049	0.408420532941818	0.0279650520533323
0.0666782259941101	-0.0240777730941772	-3.47918319702148	0.181051105260849	0.408374339342117	0.027925506234169
0.0719973221421242	-0.0214710254222155	-3.47227144241333	0.181111112236977	0.408304989337921	0.0277844704687595
0.0634190067648888	-0.02636026032269	-3.47530364990234	0.181234523653984	0.408251464366913	0.0276815798133612
0.0735082551836967	-0.0278136692941189	-3.46626806259155	0.1812734156847	0.408125013113022	0.0275159887969494
0.0725316181778908	-0.0264151897281408	-3.47980189323425	0.181476160883904	0.408162951469421	0.0274449419230223
0.0756047591567039	-0.0307518597692251	-3.46965885162354	0.181373953819275	0.408086746931076	0.0272595956921577
0.071169339120388	-0.0314046889543533	-3.47971177101135	0.181609943509102	0.408098220825195	0.0271909032016993
0.072741761803627	-0.0380676798522472	-3.47047233581543	0.181650087237358	0.408170878887177	0.0269921068102121
0.0754135325551033	-0.0373015627264977	-3.47701501846313	0.181887492537498	0.408171147108078	0.0269272811710835
0.0806387364864349	-0.046039629727602	-3.47731232643127	0.181939303874969	0.40816605091095	0.0266603175550699
0.0802311226725578	-0.0442601218819618	-3.48109555244446	0.182262852787971	0.408188879489899	0.0266130603849888
0.0866324305534363	-0.0527986548841	-3.47767210006714	0.182407096028328	0.408242851495743	0.0264827888458967
0.0850487723946571	-0.0510300174355507	-3.47668838500977	0.182682320475578	0.408259779214859	0.0264399666339159
0.0896698981523514	-0.0579329654574394	-3.47585773468018	0.182811334729195	0.408365726470947	0.0262755714356899
0.0922856852412224	-0.0567072071135044	-3.48599219322205	0.183145225048065	0.408392399549484	0.0261416304856539
0.0941739901900291	-0.066590815782547	-3.48477220535278	0.183276429772377	0.408460527658463	0.0262237042188644
0.0946995988488197	-0.0627890527248383	-3.48175406455994	0.183661937713623	0.408558636903763	0.0262097790837288
0.102305270731449	-0.0678590834140778	-3.49346351623535	0.183824926614761	0.408698469400406	0.0261894799768925
0.0988679528236389	-0.0704497173428535	-3.49409794807434	0.184248685836792	0.408709436655045	0.0262383073568344
0.106010049581528	-0.0714925304055214	-3.49330353736877	0.184428185224533	0.408881396055222	0.0263533499091864
0.106428824365139	-0.0729888156056404	-3.50300455093384	0.184871017932892	0.408958852291107	0.0263994205743074
0.110835932195187	-0.0764081627130508	-3.50522899627686	0.185084700584412	0.409073352813721	0.0264612603932619
0.10738679766655	-0.0764716193079948	-3.50388932228088	0.18551903963089	0.409163683652878	0.0265812650322914
0.114919327199459	-0.0794661939144135	-3.50866937637329	0.185746386647224	0.409261077642441	0.0267072170972824
0.115245670080185	-0.0791283622384071	-3.50752258300781	0.186127290129662	0.409251868724823	0.026866128668189
0.122300557792187	-0.0809216201305389	-3.51032257080078	0.186360031366348	0.409419447183609	0.0268718767911196
0.118675217032433	-0.0856807380914688	-3.51692986488342	0.186778351664543	0.409534871578217	0.0270526651293039
0.124083377420902	-0.086097277700901	-3.50984287261963	0.186988905072212	0.409470617771149	0.027282390743494
0.124493636190891	-0.0875482261180878	-3.52403926849365	0.18740701675415	0.409611195325851	0.027301711961627
0.132334217429161	-0.093806192278862	-3.52253723144531	0.18763841688633	0.409631907939911	0.0274574924260378
0.127988830208778	-0.0897611305117607	-3.51865839958191	0.188096255064011	0.409675657749176	0.0276274066418409
0.132999032735825	-0.0924659967422485	-3.51960825920105	0.188339367508888	0.409640580415726	0.0277400836348534
0.136429458856583	-0.097782589495182	-3.52575588226318	0.188695952296257	0.409725695848465	0.0278117079287767
0.138739764690399	-0.097603440284729	-3.52889943122864	0.189035773277283	0.409676671028137	0.0279613602906466
0.141787633299828	-0.101877480745316	-3.52372145652771	0.189233526587486	0.409786134958267	0.0280890632420778
0.140251472592354	-0.10281477868557	-3.53348255157471	0.189702674746513	0.409712046384811	0.0281135905534029
0.146062880754471	-0.104095183312893	-3.5292649269104	0.18995726108551	0.409736722707748	0.0284536387771368
0.145192444324493	-0.105713345110416	-3.52935576438904	0.190300315618515	0.409739971160889	0.0285811144858599
0.152202636003494	-0.104581482708454	-3.5409369468689	0.190581575036049	0.409738063812256	0.0286769177764654
0.148410111665726	-0.109627708792686	-3.53360056877136	0.190917909145355	0.409714311361313	0.0290172547101974
0.154593795537949	-0.107660673558712	-3.52831983566284	0.191231146454811	0.409717231988907	0.0291019082069397
0.155078217387199	-0.107305988669395	-3.53819346427917	0.191658034920692	0.409669160842896	0.0292169880121946
0.157650262117386	-0.113903895020485	-3.53190636634827	0.191863819956779	0.409655332565308	0.0295324325561523
0.159546285867691	-0.113588154315948	-3.53201413154602	0.192185908555984	0.409654438495636	0.0296936929225922
0.164203807711601	-0.110900536179543	-3.5394721031189	0.192475318908691	0.409491240978241	0.0298574324697256
0.164212599396706	-0.115526542067528	-3.54003739356995	0.192804589867592	0.409569263458252	0.0300666932016611
0.167083159089088	-0.113194793462753	-3.53821182250977	0.193047702312469	0.409467041492462	0.0304059535264969
0.169242441654205	-0.118110381066799	-3.53553056716919	0.193225219845772	0.409468054771423	0.0305724386125803
0.170531943440437	-0.117060840129852	-3.54245066642761	0.193556115031242	0.409337639808655	0.0307870674878359
0.173509612679482	-0.121739901602268	-3.54657959938049	0.193823650479317	0.409356296062469	0.031056884676218
0.172364428639412	-0.11454838514328	-3.53584480285645	0.194179520010948	0.409247487783432	0.0312636978924274
0.178956061601639	-0.120110929012299	-3.55198335647583	0.19430023431778	0.409223705530167	0.0314397923648357
0.174822017550468	-0.12221398204565	-3.54046535491943	0.194665089249611	0.409162670373917	0.0317655168473721
0.181776478886604	-0.118317879736423	-3.54114317893982	0.194782182574272	0.409002393484116	0.0318025276064873
0.182198449969292	-0.122118823230267	-3.54749226570129	0.19506724178791	0.409048020839691	0.0319996699690819
0.184658259153366	-0.12394355982542	-3.5362446308136	0.195287570357323	0.408898144960403	0.0322700925171375
0.188720375299454	-0.125725656747818	-3.54572796821594	0.195466220378876	0.408847749233246	0.0323650650680065
0.18384912610054	-0.126646965742111	-3.54929780960083	0.195804193615913	0.408757716417313	0.0325974933803082
0.189919233322144	-0.129313036799431	-3.53968954086304	0.195931077003479	0.408705174922943	0.0327056497335434
0.18766625225544	-0.125560581684113	-3.54497456550598	0.196241497993469	0.408545821905136	0.0328494422137737
0.194540277123451	-0.13002173602581	-3.54708909988403	0.196346536278725	0.408461898565292	0.0329656526446342
0.190509781241417	-0.133550643920898	-3.53793621063232	0.196522638201714	0.408404350280762	0.0331340692937374
0.193982511758804	-0.12908473610878	-3.54181289672852	0.196767002344131	0.408230662345886	0.0332366637885571
0.193894878029823	-0.13866400718689	-3.54843425750732	0.19687719643116	0.408241927623749	0.0333540663123131
0.196014180779457	-0.132673338055611	-3.53582119941711	0.197108700871468	0.4080950319767	0.0334645621478558
0.198490217328072	-0.133232116699219	-3.54043865203857	0.19715304672718	0.407871901988983	0.033617589622736
0.196975708007813	-0.138222202658653	-3.53754901885986	0.1973607391119	0.407686203718185	0.0337873958051205
0.20375169813633	-0.134913757443428	-3.53698515892029	0.197437584400177	0.407526582479477	0.0337513871490955
0.196080654859543	-0.139517664909363	-3.54969501495361	0.197691544890404	0.407524436712265	0.0338775552809238
0.198193177580833	-0.140949249267578	-3.5305540561676	0.197703763842583	0.407235026359558	0.034010473638773
0.200202032923698	-0.141720250248909	-3.53756785392761	0.197786942124367	0.40721184015274	0.0339489877223969
0.19676385819912	-0.142804116010666	-3.54616189002991	0.198029518127441	0.406949192285538	0.0340723358094692
0.201695561408997	-0.144252881407738	-3.52860283851624	0.197966456413269	0.406810194253922	0.0342657975852489
0.194163501262665	-0.144625693559647	-3.5456748008728	0.198243349790573	0.40670371055603	0.0342458784580231
0.193106234073639	-0.139789566397667	-3.52859592437744	0.198358580470085	0.40653058886528	0.0345483496785164
0.195711553096771	-0.141208246350288	-3.54054069519043	0.198305577039719	0.406363010406494	0.0345730073750019
0.195419684052467	-0.13880817592144	-3.53642296791077	0.198522076010704	0.406155079603195	0.0346543155610561
0.198927313089371	-0.142224848270416	-3.53220081329346	0.198490127921104	0.405936896800995	0.0349522978067398
0.196451261639595	-0.139391109347343	-3.53834557533264	0.198706671595573	0.405778139829636	0.0350119769573212
0.197219386696815	-0.138488322496414	-3.52199292182922	0.198722824454308	0.405536770820618	0.0351543389260769
0.191995695233345	-0.138004720211029	-3.52599859237671	0.198709040880203	0.405373722314835	0.035335835069418
0.194811254739761	-0.136468261480331	-3.5317747592926	0.198861733078957	0.405105531215668	0.0353607386350632
0.19566398859024	-0.135209694504738	-3.52097415924072	0.198859319090843	0.404914200305939	0.0356660522520542
0.193224802613258	-0.133679449558258	-3.51985692977905	0.198916837573051	0.404697120189667	0.0357704348862171
0.19735948741436	-0.135746508836746	-3.52336597442627	0.198792785406113	0.404502004384995	0.0358341448009014
0.191229641437531	-0.134219273924828	-3.52360653877258	0.198864713311195	0.40428963303566	0.0360160320997238
0.195483639836311	-0.134336233139038	-3.5135018825531	0.198831215500832	0.404004722833633	0.0361183620989323
0.190569683909416	-0.136228948831558	-3.51838350296021	0.198791474103928	0.403874158859253	0.0362328439950943
0.189654156565666	-0.128258422017097	-3.51511859893799	0.19880710542202	0.403594553470612	0.0362581759691238
0.193903312087059	-0.12759031355381	-3.51168179512024	0.198747977614403	0.403361648321152	0.0364900678396225
0.190877765417099	-0.126977488398552	-3.51083040237427	0.19868429005146	0.403241723775864	0.0366066172719002
0.189161598682404	-0.127694070339203	-3.50462579727173	0.198837146162987	0.40300840139389	0.036886889487505
0.194943159818649	-0.12194799631834	-3.50999355316162	0.198800802230835	0.402725875377655	0.0368613414466381
0.18957257270813	-0.126119390130043	-3.50992465019226	0.198748275637627	0.402763456106186	0.0370978191494942
0.187774956226349	-0.117310382425785	-3.50291037559509	0.198808819055557	0.402540057897568	0.0372395105659962
0.189161866903305	-0.121032163500786	-3.50560832023621	0.198657810688019	0.402497708797455	0.0373434275388718
0.18835574388504	-0.114492639899254	-3.50314402580261	0.198582828044891	0.402380019426346	0.037480790168047
0.18312107026577	-0.114671744406223	-3.51023292541504	0.198631167411804	0.402357161045074	0.0376053303480148
0.183643847703934	-0.113614208996296	-3.49674725532532	0.198535099625587	0.402184903621674	0.0377614572644234
0.180932372808456	-0.110679261386395	-3.49775314331055	0.198556244373322	0.402151077985764	0.0378421805799007
0.183428749442101	-0.112389363348484	-3.50314426422119	0.198495179414749	0.402089774608612	0.0379471331834793
0.17985263466835	-0.110381357371807	-3.49325704574585	0.198426485061646	0.402067452669144	0.0381008312106133
0.180973708629608	-0.102703273296356	-3.4951057434082	0.198402017354965	0.401923418045044	0.0381161570549011
0.175598070025444	-0.109405234456062	-3.50156331062317	0.198326900601387	0.401960551738739	0.038386095315218
0.175688341259956	-0.10115173459053	-3.48722076416016	0.198355451226234	0.40182289481163	0.038549542427063
0.179270103573799	-0.101408675312996	-3.49763369560242	0.198233962059021	0.401793986558914	0.0385617464780808
0.167961433529854	-0.101030275225639	-3.48632645606995	0.198348939418793	0.401875525712967	0.0388263091444969
0.172218605875969	-0.0948579460382462	-3.49063539505005	0.198218181729317	0.401643872261047	0.0388793610036373
0.167596042156219	-0.0952265337109566	-3.49104928970337	0.198170840740204	0.401700288057327	0.0391367264091969
0.162425249814987	-0.0894588977098465	-3.49182462692261	0.198208838701248	0.401667058467865	0.0392548926174641
0.165680646896362	-0.0910593494772911	-3.49355792999268	0.19806307554245	0.401523172855377	0.0393430478870869
0.157955825328827	-0.0872211456298828	-3.4901750087738	0.198100209236145	0.401568740606308	0.0394679009914398
0.159786328673363	-0.0858401656150818	-3.49159216880798	0.19806607067585	0.401418298482895	0.0395697914063931
0.155509009957314	-0.0840515047311783	-3.48904013633728	0.198153674602509	0.401477426290512	0.0395881123840809
0.157034695148468	-0.0800597071647644	-3.49952149391174	0.198051393032074	0.401445597410202	0.0397675633430481
0.15277373790741	-0.0828108042478561	-3.48649859428406	0.197969183325768	0.401441305875778	0.0399443283677101
0.154224172234535	-0.0755576863884926	-3.48594117164612	0.197892799973488	0.401373118162155	0.0399536639451981
0.148933067917824	-0.0761776491999626	-3.4910261631012	0.197865188121796	0.401394188404083	0.0400746315717697
0.150749519467354	-0.0739894583821297	-3.49131441116333	0.197797656059265	0.401405036449432	0.0401880629360676
0.146755948662758	-0.0758386328816414	-3.48480153083801	0.197790578007698	0.401392310857773	0.0403615161776543
0.147755086421967	-0.0682219490408897	-3.48075366020203	0.197639942169189	0.40134060382843	0.0403679758310318
0.141753777861595	-0.0679357051849365	-3.49522089958191	0.197666272521019	0.401314496994019	0.040393490344286
0.140562132000923	-0.0688448622822762	-3.47802948951721	0.197506994009018	0.401276051998138	0.0404960624873638
0.14123822748661	-0.0647853314876556	-3.48397779464722	0.197513058781624	0.40129742026329	0.0404240638017654
0.135364517569542	-0.0650987029075623	-3.48901128768921	0.197452023625374	0.401187628507614	0.0405808389186859
0.138213008642197	-0.0654761120676994	-3.48052358627319	0.197259232401848	0.401217848062515	0.0405838824808598
0.13190621137619	-0.0591818988323212	-3.48207449913025	0.197293907403946	0.401168495416641	0.0405921265482903
0.134211391210556	-0.0613762252032757	-3.48612976074219	0.197137758135796	0.40107262134552	0.0405031479895115
0.128200277686119	-0.06057508289814	-3.47114443778992	0.197136729955673	0.401019960641861	0.0406295619904995
0.128704711794853	-0.0547527857124805	-3.4819483757019	0.196995422244072	0.400855213403702	0.0405618771910667
0.126449570059776	-0.0600628070533276	-3.47605967521667	0.196900874376297	0.400864571332932	0.0406553111970425
0.126014143228531	-0.0534952431917191	-3.47928953170776	0.196770846843719	0.400667756795883	0.0406667143106461
0.123318329453468	-0.0548757016658783	-3.47006344795227	0.196667730808258	0.40061366558075	0.0407444424927235
0.122382253408432	-0.0518019162118435	-3.47517848014832	0.19666451215744	0.400421321392059	0.0406493358314037
0.117937974631786	-0.0555330365896225	-3.47348117828369	0.196507170796394	0.400369256734848	0.0407774411141872
0.115188613533974	-0.0514187701046467	-3.46782493591309	0.196513503789902	0.400196313858032	0.0407368093729019
0.112015344202518	-0.0514731369912624	-3.46515250205994	0.196346715092659	0.400170683860779	0.0406755022704601
0.104709729552269	-0.0503701195120811	-3.4622597694397	0.196245059370995	0.400055855512619	0.0408160202205181
0.106892608106136	-0.047537375241518	-3.461749792099	0.196184203028679	0.399882376194	0.040759839117527
0.105136685073376	-0.0450553894042969	-3.47171258926392	0.1960858553648	0.399908035993576	0.0407764464616776
0.102075390517712	-0.0458814911544323	-3.45503664016724	0.19595667719841	0.399661362171173	0.0408403836190701
0.101065896451473	-0.0433506667613983	-3.45661926269531	0.195863574743271	0.399655878543854	0.0407335832715034
0.0960229188203812	-0.0405645035207272	-3.46274518966675	0.195830434560776	0.399552702903748	0.0407704152166843
0.0971909835934639	-0.040829248726368	-3.4470329284668	0.195591986179352	0.399428278207779	0.0408823229372501
0.0900857970118523	-0.0411432161927223	-3.4607846736908	0.195559293031693	0.399424314498901	0.0407291874289513
0.091826319694519	-0.0372545756399632	-3.44629430770874	0.195410549640656	0.399280726909637	0.0408466756343842
0.0909872502088547	-0.0347975641489029	-3.44750142097473	0.19524821639061	0.399175018072128	0.0408362820744514
0.0875190272927284	-0.0328701697289944	-3.454106092453	0.195169746875763	0.399054288864136	0.0408111028373241
0.0831144601106644	-0.0377920307219028	-3.44785785675049	0.194977998733521	0.399049580097198	0.0409398265182972
0.0825054422020912	-0.0326329208910465	-3.43655705451965	0.194940835237503	0.398859739303589	0.040976457297802
0.0827095434069633	-0.0300460048019886	-3.44442105293274	0.194799825549126	0.398808717727661	0.0409692376852036
0.0799207910895348	-0.028643200173974	-3.44448065757751	0.194645375013351	0.398665755987167	0.0409949533641338
0.0784983560442925	-0.0291168857365847	-3.44806981086731	0.194528430700302	0.398658007383347	0.0411012172698975
0.0775128677487373	-0.028857909142971	-3.43316173553467	0.194372177124023	0.398573517799377	0.0411172322928905
0.0732418969273567	-0.0280164331197739	-3.44206833839417	0.194293513894081	0.398558288812637	0.0410918444395065
0.077469490468502	-0.0292427614331245	-3.43602633476257	0.194184869527817	0.3984654545784	0.0411022156476974
0.0746476054191589	-0.0294590964913368	-3.44884252548218	0.194208592176437	0.3985855281353	0.0410837307572365
0.0730996504426003	-0.0289162937551737	-3.4332115650177	0.194081723690033	0.398551672697067	0.0411722995340824
0.0767828822135925	-0.0296420827507973	-3.43941116333008	0.193913459777832	0.398618876934052	0.0410811416804791
0.0726251974701881	-0.0274340640753508	-3.44418525695801	0.193970635533333	0.398682117462158	0.0412136763334274
0.0750783905386925	-0.0265021994709969	-3.43685126304626	0.19384703040123	0.398605197668076	0.04122718796134
0.0696171894669533	-0.0304488483816385	-3.44608426094055	0.193863674998283	0.39876863360405	0.0412447676062584
0.0745533034205437	-0.0269786324352026	-3.43529200553894	0.193840935826302	0.398846000432968	0.0413956679403782
0.0763766765594482	-0.0292421206831932	-3.43700504302979	0.193702191114426	0.398959904909134	0.0414415560662746
0.0742001086473465	-0.0251337774097919	-3.44079995155334	0.19377663731575	0.399034380912781	0.0413905680179596
0.0741799771785736	-0.0317798145115376	-3.44715666770935	0.193807706236839	0.399133086204529	0.041521854698658
0.0761249586939812	-0.0280102510005236	-3.4393892288208	0.193771153688431	0.399353742599487	0.041592676192522
0.0751930549740791	-0.0299890898168087	-3.44842720031738	0.193745896220207	0.39939072728157	0.0416628979146481
0.0763625204563141	-0.0306371971964836	-3.44163274765015	0.193758755922318	0.399511307477951	0.0416137240827084
0.0762043744325638	-0.031524546444416	-3.44876480102539	0.193791121244431	0.399558812379837	0.0417300462722778
0.0786471664905548	-0.0320685058832169	-3.44016647338867	0.193786352872849	0.399656444787979	0.0417627170681953
0.076198048889637	-0.0305351037532091	-3.4492449760437	0.193731144070625	0.399796485900879	0.0417948365211487
0.0761722698807716	-0.0294441692531109	-3.45741629600525	0.193826198577881	0.399776339530945	0.0418472550809383
0.079658180475235	-0.0333657190203667	-3.44273567199707	0.193677544593811	0.39994078874588	0.041979655623436
0.0767824202775955	-0.0307807624340057	-3.44904589653015	0.193765953183174	0.399961978197098	0.0419573821127415
0.0824225917458534	-0.0358561053872108	-3.45256447792053	0.193665608763695	0.39997586607933	0.041972354054451
0.0785226821899414	-0.0355923213064671	-3.44387006759644	0.193667933344841	0.400120437145233	0.0420238003134727
0.0808862894773483	-0.0359141416847706	-3.44390368461609	0.193574607372284	0.40008333325386	0.0421299934387207
0.0805920884013176	-0.0343426316976547	-3.44074869155884	0.193625375628471	0.400156676769257	0.0421281047165394
0.0880666449666023	-0.0379363000392914	-3.45093703269959	0.19348081946373	0.400117844343185	0.0421316549181938
0.0825713649392128	-0.0361503958702087	-3.44118285179138	0.1935143917799	0.400175601243973	0.0422104559838772
0.0866716951131821	-0.0357070975005627	-3.44984889030457	0.193432420492172	0.400141030550003	0.0421260260045528
0.0853862017393112	-0.0390444993972778	-3.44933462142944	0.193350940942764	0.400216609239578	0.0422383807599545
0.0903619974851608	-0.0359161086380482	-3.44085240364075	0.193246334791183	0.400223165750504	0.0422029197216034
0.0859141200780869	-0.0400618687272072	-3.44222927093506	0.193241864442825	0.400252908468246	0.0423565283417702
0.0886076465249062	-0.0403150282800198	-3.44162893295288	0.193187087774277	0.400253713130951	0.0423113107681274
0.0886376202106476	-0.0407558456063271	-3.4407958984375	0.193134024739265	0.400199472904205	0.0424299873411655
0.0948203802108765	-0.039665624499321	-3.44445419311523	0.192990198731422	0.400247395038605	0.0423907041549683
0.0910581722855568	-0.0433247461915016	-3.44827461242676	0.193047165870667	0.400127410888672	0.0425489209592342
0.0989291295409203	-0.047835186123848	-3.43275833129883	0.192823350429535	0.400107383728027	0.0425104200839996
0.0978623330593109	-0.0449247546494007	-3.44861578941345	0.192842558026314	0.400188863277435	0.0425200127065182
0.0994283407926559	-0.046779990196228	-3.43510031700134	0.192661672830582	0.400126159191132	0.0425986535847187
0.102397307753563	-0.0459332093596458	-3.43882918357849	0.192466169595718	0.400071799755096	0.0424430668354034
0.0998888164758682	-0.0458069182932377	-3.44788765907288	0.192547708749771	0.400021433830261	0.0424231551587582
0.104264885187149	-0.0531676411628723	-3.43259644508362	0.192316964268684	0.399956792593002	0.0424696244299412
0.104553192853928	-0.048047561198473	-3.43277406692505	0.192305162549019	0.399897336959839	0.0424051135778427
0.109487719833851	-0.0527225807309151	-3.43097186088562	0.192106485366821	0.399844855070114	0.0423367284238338
0.108275026082993	-0.0549275241792202	-3.43484020233154	0.192095473408699	0.399746865034103	0.0422857776284218
0.113955922424793	-0.062064204365015	-3.44035935401917	0.191925808787346	0.399802684783936	0.0423277467489243
0.115225598216057	-0.057183962315321	-3.42989563941956	0.191893488168716	0.399729818105698	0.0422122366726398
0.116867959499359	-0.0617499388754368	-3.43682098388672	0.191663533449173	0.399667471647263	0.0421252138912678
0.118011504411697	-0.0649251118302345	-3.43262958526611	0.191740229725838	0.399614334106445	0.0420844927430153
0.123378776013851	-0.0653059631586075	-3.42641115188599	0.19153693318367	0.399606496095657	0.0420106388628483
0.124792970716953	-0.0674896463751793	-3.43395400047302	0.191514655947685	0.399630904197693	0.0419336035847664
0.128344267606735	-0.0670549795031548	-3.43167853355408	0.191352933645248	0.399621248245239	0.0418059565126896
0.125245317816734	-0.0689881443977356	-3.43584561347961	0.191320151090622	0.399553179740906	0.0418230257928371
0.134313777089119	-0.0737940594553947	-3.42659282684326	0.191178888082504	0.399504512548447	0.0416364818811417
0.134046167135239	-0.0765042304992676	-3.4323627948761	0.191106095910072	0.399470090866089	0.0415565259754658
0.141472488641739	-0.0791593939065933	-3.42911171913147	0.190876454114914	0.399420380592346	0.0413125716149807
0.138922661542892	-0.081182599067688	-3.43111062049866	0.19089375436306	0.399375408887863	0.0412174426019192
0.145537123084068	-0.0880932062864304	-3.42647337913513	0.190701812505722	0.399402588605881	0.0410010777413845
0.148259684443474	-0.0865514427423477	-3.42874240875244	0.190593108534813	0.399308085441589	0.0408895947039127
0.151724919676781	-0.0935287103056908	-3.42477107048035	0.1903957426548	0.399342000484467	0.0406152494251728
0.157910019159317	-0.0954821035265923	-3.42233490943909	0.190379112958908	0.399148255586624	0.0403973050415516
0.159646362066269	-0.100869752466679	-3.42667603492737	0.190222173929214	0.39919239282608	0.0401771478354931
0.166253283619881	-0.103742748498917	-3.42349100112915	0.190017282962799	0.399100184440613	0.0400631129741669
0.165596932172775	-0.105741612613201	-3.42943215370178	0.189874559640884	0.399025171995163	0.0398094430565834
0.173446863889694	-0.110902063548565	-3.42184257507324	0.189687579870224	0.398809254169464	0.0396380424499512
0.17629374563694	-0.112696439027786	-3.41851425170898	0.189619347453117	0.398834735155106	0.0393454544246197
0.183699235320091	-0.11972564458847	-3.41717886924744	0.189358085393906	0.398702353239059	0.0392116047441959
0.18331404030323	-0.120526224374771	-3.42114925384521	0.189243972301483	0.398579388856888	0.0390388444066048
0.189835891127586	-0.129361569881439	-3.42072772979736	0.189070299267769	0.398494452238083	0.0388749465346336
0.192628145217896	-0.125767350196838	-3.40655779838562	0.188929662108421	0.398392558097839	0.0387438051402569
0.19661271572113	-0.131283283233643	-3.41373944282532	0.188624277710915	0.39815965294838	0.0386085882782936
0.198753610253334	-0.135677084326744	-3.40864777565002	0.188517019152641	0.398027390241623	0.0384801588952541
0.204321846365929	-0.138498336076736	-3.41544628143311	0.188292533159256	0.39787158370018	0.0384113267064095
0.213252365589142	-0.140710324048996	-3.40649580955505	0.18809948861599	0.39764004945755	0.0381813906133175
0.212257206439972	-0.146878436207771	-3.40664052963257	0.18791738152504	0.397447645664215	0.0380420610308647
0.218090146780014	-0.147551745176315	-3.40110206604004	0.187672346830368	0.397290349006653	0.0377615205943584
0.220902487635612	-0.152254357933998	-3.39951634407043	0.18748664855957	0.397100627422333	0.0375256538391113
0.229040279984474	-0.156753987073898	-3.4042797088623	0.18719793856144	0.396945685148239	0.0371625833213329
0.227252379059792	-0.163029938936234	-3.40691876411438	0.187066346406937	0.39668795466423	0.036773357540369
0.235128238797188	-0.169813334941864	-3.39934968948364	0.186735972762108	0.396628230810165	0.0362702198326588
0.235664635896683	-0.175364255905151	-3.3910870552063	0.186573803424835	0.396428287029266	0.0355376489460468
0.241999894380569	-0.184343248605728	-3.39950966835022	0.186152070760727	0.39640685915947	0.0344522893428802
0.241513594985008	-0.195457294583321	-3.39684700965881	0.186024844646454	0.396273165941238	0.0334458276629448
0.247386574745178	-0.208408489823341	-3.39138388633728	0.1857540756464	0.396307826042175	0.0327177755534649
[truncated: 19,949 more rows]
