# Supplementary material for: Identification of Haptic Based Guiding Using Hard Reins
Source: PLoS One. 2015 Jul 22;10(7):e0132020. doi: 10.1371/journal.pone.0132020 (PMC4511788; doi:10.1371/journal.pone.0132020)
Supplement: S6 File — (ZIP) [file pone.0132020.s006.zip › Exp2_ForceData2/Subject7/path3/T6.csv]

Force X (N)	Force Y (N)	Force Z (N)	Torque X (N-m)	Torque Y (N-m)	Torque Z (N-m)	Frequency = 10000	Averaging Level = 16	F/T Serial Number = FT11772	Time Started = 19/12/2012 13:11:28
1.93055701255798	-1.10494935512543	-3.23284435272217	0.267573416233063	0.33909872174263	0.0384564958512783
1.92384779453278	-1.08793210983276	-3.23029255867004	0.267976135015488	0.338813900947571	0.0384159311652184
1.93132305145264	-1.1033627986908	-3.23203182220459	0.267535150051117	0.339169561862946	0.0384174883365631
1.92090666294098	-1.09221374988556	-3.22855448722839	0.267855316400528	0.338965624570847	0.0384093336760998
1.91797244548798	-1.10100996494293	-3.2392315864563	0.267525851726532	0.339243799448013	0.0383452028036118
1.92249834537506	-1.08882188796997	-3.22442770004272	0.267738044261932	0.338950425386429	0.0382743924856186
1.90984439849854	-1.09677875041962	-3.24301099777222	0.267605811357498	0.339387774467468	0.0382343716919422
1.92461967468262	-1.09221076965332	-3.22764587402344	0.267478317022324	0.339076817035675	0.038047406822443
1.90648341178894	-1.09765934944153	-3.23828291893005	0.267509788274765	0.33932489156723	0.0379748046398163
1.92292702198029	-1.08989346027374	-3.22779726982117	0.267490833997726	0.338974177837372	0.0377929992973804
1.90420794487	-1.09940433502197	-3.23375463485718	0.26751235127449	0.339299559593201	0.0377887561917305
1.91914463043213	-1.09840500354767	-3.22666001319885	0.267255485057831	0.338948130607605	0.037528783082962
1.89934611320496	-1.09993386268616	-3.23326468467712	0.267407864332199	0.339117407798767	0.0375604331493378
1.91547882556915	-1.0888854265213	-3.22117042541504	0.267233073711395	0.338795781135559	0.0373996943235397
1.90283226966858	-1.09919321537018	-3.23348808288574	0.267171293497086	0.339157253503799	0.0374344252049923
1.91058206558228	-1.09130656719208	-3.22364974021912	0.267167091369629	0.338772267103195	0.0373391881585121
1.90066254138947	-1.09540331363678	-3.23658394813538	0.267218500375748	0.339019238948822	0.0374357886612415
1.91416966915131	-1.09442222118378	-3.22476482391357	0.267005264759064	0.338771760463715	0.0373592898249626
1.89267754554749	-1.0898871421814	-3.23018288612366	0.267338901758194	0.338906675577164	0.0375097617506981
1.9146488904953	-1.09980070590973	-3.22284507751465	0.266868978738785	0.33877044916153	0.0373621620237827
1.89566230773926	-1.08706915378571	-3.22856211662292	0.267351895570755	0.338669180870056	0.037553932517767
1.91095912456512	-1.09486377239227	-3.22326183319092	0.266922682523727	0.338746607303619	0.0374391674995422
1.89524686336517	-1.0809371471405	-3.22490978240967	0.267239421606064	0.338647335767746	0.0375730656087399
1.89563500881195	-1.09416925907135	-3.23147964477539	0.267068684101105	0.338827431201935	0.0376392230391502
1.90839207172394	-1.08262813091278	-3.21994066238403	0.267200440168381	0.338520139455795	0.0375544913113117
1.88908517360687	-1.0930814743042	-3.23308920860291	0.267126798629761	0.338840305805206	0.0377028957009315
1.90018856525421	-1.08007633686066	-3.22644996643066	0.267289727926254	0.338450640439987	0.0376690588891506
1.89551067352295	-1.09204721450806	-3.23320460319519	0.267096281051636	0.338777929544449	0.0376842021942139
1.89968955516815	-1.07634401321411	-3.22215676307678	0.267298758029938	0.338416278362274	0.0377389453351498
1.88857984542847	-1.08765304088593	-3.23596620559692	0.267245829105377	0.338819324970245	0.0377815961837769
1.89853823184967	-1.07592356204987	-3.22444152832031	0.267332047224045	0.338482290506363	0.0377994105219841
1.89205980300903	-1.08774924278259	-3.23019790649414	0.267286390066147	0.338851153850555	0.0378340743482113
1.89358687400818	-1.07453870773315	-3.22645139694214	0.267680495977402	0.338440358638763	0.03777140006423
1.88968729972839	-1.08724069595337	-3.23247098922729	0.26739040017128	0.338869869709015	0.0377778746187687
1.89153254032135	-1.07431983947754	-3.22557544708252	0.267694175243378	0.338521271944046	0.0377671457827091
1.89215290546417	-1.09342324733734	-3.23635411262512	0.267295151948929	0.33882012963295	0.0378044210374355
1.89096307754517	-1.07545900344849	-3.22314858436584	0.267682671546936	0.338476538658142	0.0378003604710102
1.88683867454529	-1.0861097574234	-3.23910665512085	0.267504751682281	0.338914066553116	0.0378327816724777
1.89126014709473	-1.07630288600922	-3.22758507728577	0.267711639404297	0.33851158618927	0.0378528907895088
1.88094890117645	-1.08180820941925	-3.23351550102234	0.267846882343292	0.338747590780258	0.0379371456801891
1.89848124980927	-1.07741189002991	-3.23256325721741	0.267760783433914	0.338492542505264	0.0379067584872246
1.87577164173126	-1.07805979251862	-3.23037886619568	0.268041610717773	0.338669329881668	0.0380207262933254
1.89353168010712	-1.0833238363266	-3.22519016265869	0.267666041851044	0.338601529598236	0.0379382520914078
1.87935602664948	-1.07040143013	-3.22881126403809	0.268153637647629	0.338542371988297	0.0381484441459179
1.88664078712463	-1.08245372772217	-3.23386788368225	0.267886966466904	0.33880141377449	0.0380714051425457
1.87963712215424	-1.06497859954834	-3.23136711120605	0.268278062343597	0.338498115539551	0.0381579659879208
1.88532400131226	-1.08560621738434	-3.23801136016846	0.267908155918121	0.338722616434097	0.0381461195647717
1.88667941093445	-1.06963646411896	-3.23100399971008	0.268243074417114	0.338471263647079	0.0380986258387566
1.87788021564484	-1.08350574970245	-3.24067354202271	0.268135756254196	0.338843256235123	0.0381574332714081
1.88820695877075	-1.07618141174316	-3.22791957855225	0.268153607845306	0.338555157184601	0.0380200110375881
1.87475788593292	-1.08500349521637	-3.24255204200745	0.26829868555069	0.338914513587952	0.0380706116557121
1.89178121089935	-1.08097684383392	-3.23284649848938	0.268218696117401	0.338632524013519	0.037851020693779
1.87105250358582	-1.08342111110687	-3.24100804328918	0.268456816673279	0.338933140039444	0.0378511473536491
1.89321398735046	-1.08449041843414	-3.22984099388123	0.26825162768364	0.338734686374664	0.0376616977155209
1.87130689620972	-1.0866619348526	-3.2389829158783	0.268570929765701	0.339011341333389	0.0376147516071796
1.89441823959351	-1.08338868618011	-3.23410725593567	0.268469333648682	0.338630110025406	0.0373534336686134
1.87572968006134	-1.09396207332611	-3.24341416358948	0.268670588731766	0.339007914066315	0.0373382456600666
1.89069378376007	-1.09068179130554	-3.23145723342896	0.268492549657822	0.338762491941452	0.0371020995080471
1.87235713005066	-1.09420049190521	-3.24197316169739	0.268825799226761	0.338956266641617	0.0371954329311848
1.88979470729828	-1.09328711032867	-3.23384499549866	0.268642216920853	0.338795959949493	0.0369556173682213
1.87329626083374	-1.09853661060333	-3.24524521827698	0.268792033195496	0.339282721281052	0.0370235666632652
1.88443863391876	-1.0872563123703	-3.23289895057678	0.268979132175446	0.338823080062866	0.0369381718337536
1.88417613506317	-1.10687470436096	-3.24723982810974	0.268698871135712	0.339189231395721	0.0369219817221165
1.88188135623932	-1.0896463394165	-3.23885798454285	0.269207298755646	0.338898628950119	0.0368755236268044
1.8937166929245	-1.1062867641449	-3.2419273853302	0.268809705972672	0.339123368263245	0.0367500111460686
1.88390028476715	-1.09881794452667	-3.24410343170166	0.269127935171127	0.338958561420441	0.0367896445095539
1.88689815998077	-1.11863839626312	-3.24502444267273	0.268838882446289	0.339284509420395	0.0367577597498894
1.87968051433563	-1.09779012203217	-3.2431845664978	0.269318163394928	0.338970363140106	0.0367650017142296
1.88379442691803	-1.11138772964478	-3.24718523025513	0.269038200378418	0.339329212903976	0.0367687977850437
1.88720679283142	-1.09621715545654	-3.23591160774231	0.269466310739517	0.339015901088715	0.036793414503336
1.89014601707458	-1.11330211162567	-3.24823641777039	0.269100487232208	0.33934023976326	0.0366958975791931
1.88805568218231	-1.10067176818848	-3.24398040771484	0.269599705934525	0.339020043611526	0.0367098785936832
1.8956286907196	-1.12099874019623	-3.24399876594543	0.269244968891144	0.339349865913391	0.036714218556881
1.88866829872131	-1.10637891292572	-3.24793648719788	0.269622266292572	0.339154988527298	0.0367185585200787
1.89105951786041	-1.12298500537872	-3.25377917289734	0.269318431615829	0.339404106140137	0.0367262773215771
1.88419783115387	-1.10524308681488	-3.24423813819885	0.269817024469376	0.339207381010056	0.036860104650259
1.89616501331329	-1.1160204410553	-3.25100708007813	0.269454389810562	0.339485734701157	0.036783255636692
1.89077615737915	-1.10776305198669	-3.24368906021118	0.269707977771759	0.339343547821045	0.0368991531431675
1.89402484893799	-1.12359595298767	-3.24914479255676	0.26957842707634	0.339713484048843	0.0369962938129902
1.89119732379913	-1.10390937328339	-3.24980211257935	0.270012736320496	0.339449405670166	0.0370549932122231
1.89916348457336	-1.11860823631287	-3.25205755233765	0.269737988710403	0.339759051799774	0.0371215268969536
1.8969943523407	-1.10787010192871	-3.24763989448547	0.269967317581177	0.339550048112869	0.0372057110071182
1.90211856365204	-1.12274777889252	-3.25894689559937	0.26955509185791	0.33994048833847	0.0372507572174072
1.88590931892395	-1.10665738582611	-3.25699853897095	0.270119667053223	0.339838534593582	0.0375482738018036
1.90357089042664	-1.11462831497192	-3.25476384162903	0.269692033529282	0.339962184429169	0.0375669710338116
1.88682448863983	-1.10272204875946	-3.25392937660217	0.270223289728165	0.33995732665062	0.0377265736460686
1.9118241071701	-1.11178255081177	-3.2487051486969	0.269686788320541	0.339935570955276	0.0377523489296436
1.89174818992615	-1.10582995414734	-3.25649619102478	0.270176529884338	0.340087234973907	0.0378564111888409
1.91172480583191	-1.11824011802673	-3.25336313247681	0.269745290279388	0.340167790651321	0.0378756634891033
1.88843309879303	-1.1089026927948	-3.25999641418457	0.270113170146942	0.34014168381691	0.0380060337483883
1.9020231962204	-1.12031197547913	-3.25714445114136	0.26971447467804	0.340187042951584	0.0379422977566719
1.8934143781662	-1.10218298435211	-3.25173568725586	0.27010652422905	0.339989900588989	0.0381062552332878
1.89718234539032	-1.11304640769958	-3.26100373268127	0.269759178161621	0.340283185243607	0.0380002930760384
1.90044152736664	-1.10366296768188	-3.24765300750732	0.269923955202103	0.339991509914398	0.0380503758788109
1.90257883071899	-1.12096190452576	-3.26003432273865	0.269573479890823	0.340310037136078	0.0380795337259769
1.9027909040451	-1.10433208942413	-3.25207257270813	0.269834667444229	0.339918345212936	0.0380768328905106
1.88982701301575	-1.11701095104218	-3.25855660438538	0.269668787717819	0.340330868959427	0.038211464881897
1.90293073654175	-1.10873687267303	-3.2507791519165	0.26950615644455	0.339902490377426	0.0381411127746105
1.89182102680206	-1.11179256439209	-3.25202989578247	0.269512563943863	0.340111494064331	0.0383181162178516
1.90856337547302	-1.1056889295578	-3.2480833530426	0.269320905208588	0.339730888605118	0.0382467694580555
1.88954651355743	-1.11264157295227	-3.2556140422821	0.26937273144722	0.340072304010391	0.0384032279253006
1.90692448616028	-1.11299014091492	-3.24335741996765	0.269010543823242	0.339856803417206	0.0384228117763996
1.88915634155273	-1.10746467113495	-3.25338840484619	0.269345909357071	0.339839786291122	0.0385558754205704
1.90947771072388	-1.11172485351563	-3.25007224082947	0.268831610679626	0.339734882116318	0.0384685695171356
1.88781082630157	-1.10746276378632	-3.24759960174561	0.269164979457855	0.339699953794479	0.038618627935648
1.9095253944397	-1.11848413944244	-3.24458408355713	0.268607586622238	0.339521646499634	0.0385344736278057
1.89186906814575	-1.10091960430145	-3.24887704849243	0.268952190876007	0.339297533035278	0.0386722199618816
1.89904963970184	-1.1169718503952	-3.24853444099426	0.268408000469208	0.339469581842422	0.0385723747313023
1.90099275112152	-1.10207998752594	-3.2388653755188	0.268487930297852	0.339121758937836	0.0385997109115124
1.89449942111969	-1.112664103508	-3.24293327331543	0.268380999565125	0.339208662509918	0.0386330336332321
1.91593289375305	-1.1119292974472	-3.23195028305054	0.268086463212967	0.338869005441666	0.0384429804980755
1.89114797115326	-1.11105298995972	-3.24114418029785	0.268249839544296	0.338958114385605	0.0386264100670815
1.90891766548157	-1.11795914173126	-3.2384946346283	0.267732173204422	0.338694363832474	0.0384744293987751
1.89060735702515	-1.10776817798615	-3.23617315292358	0.268054276704788	0.338578373193741	0.0386280305683613
1.90872347354889	-1.11545240879059	-3.23194313049316	0.267558187246323	0.338544130325317	0.0385159961879253
1.89220082759857	-1.10595953464508	-3.23792481422424	0.267858058214188	0.338387995958328	0.0387033596634865
1.9092355966568	-1.12276601791382	-3.23419070243835	0.267306864261627	0.338407665491104	0.0386913530528545
1.8988208770752	-1.1038099527359	-3.23901200294495	0.267692416906357	0.338069617748261	0.0387244150042534
1.89549922943115	-1.11907207965851	-3.23308038711548	0.267277330160141	0.338250815868378	0.0387981310486794
1.90549957752228	-1.11380040645599	-3.22244763374329	0.267126142978668	0.337934851646423	0.0387023836374283
1.89202380180359	-1.120774269104	-3.23685216903687	0.267052114009857	0.338040858507156	0.0388455353677273
1.9096941947937	-1.11007714271545	-3.22554349899292	0.267031788825989	0.337534576654434	0.0387150011956692
1.89348340034485	-1.11559224128723	-3.23062181472778	0.26699224114418	0.337829440832138	0.0387736931443214
1.91198241710663	-1.11650860309601	-3.21823191642761	0.266592919826508	0.337546199560165	0.0387182645499706
1.89322364330292	-1.11789000034332	-3.2294909954071	0.266844063997269	0.337591826915741	0.0387209542095661
1.91392946243286	-1.11221551895142	-3.22157526016235	0.266536861658096	0.337290078401566	0.0385212041437626
1.89145755767822	-1.11992692947388	-3.22773170471191	0.266677767038345	0.337539672851563	0.0386041551828384
1.91131913661957	-1.12506175041199	-3.22235298156738	0.266205042600632	0.337212085723877	0.0383289717137814
1.89260101318359	-1.11913025379181	-3.22453665733337	0.266513407230377	0.337378352880478	0.0383563116192818
1.90898394584656	-1.12687134742737	-3.2212085723877	0.266112774610519	0.337166547775269	0.0381088443100452
1.89423370361328	-1.11757302284241	-3.21977591514587	0.266420543193817	0.337110817432404	0.0380736887454987
1.90334451198578	-1.12986183166504	-3.22060298919678	0.265994399785995	0.337114691734314	0.0379022471606731
1.91148269176483	-1.12586152553558	-3.22021508216858	0.266229778528214	0.336827427148819	0.0377086885273457
1.89812636375427	-1.13883411884308	-3.22161817550659	0.266067951917648	0.337130606174469	0.0376394502818584
1.9128543138504	-1.1326732635498	-3.21354579925537	0.265916049480438	0.33677738904953	0.0374493896961212
1.89742743968964	-1.14236056804657	-3.22607827186584	0.266006410121918	0.336941093206406	0.037423700094223
1.91477417945862	-1.13876783847809	-3.21723055839539	0.265786707401276	0.336715936660767	0.0372667200863361
1.89787995815277	-1.13597798347473	-3.22556567192078	0.266073942184448	0.336905390024185	0.0372958779335022
1.91430580615997	-1.15010201931	-3.21233224868774	0.26572647690773	0.336855322122574	0.0371928699314594
1.9151269197464	-1.1360250711441	-3.21753239631653	0.266091555356979	0.336548984050751	0.0371316485106945
1.90898811817169	-1.15243136882782	-3.21978664398193	0.265929639339447	0.336799114942551	0.0371064953505993
1.92211329936981	-1.15316581726074	-3.22019600868225	0.265690416097641	0.336704611778259	0.0369338095188141
1.91415083408356	-1.1454371213913	-3.22275543212891	0.266015708446503	0.336547493934631	0.0370364375412464
1.91323304176331	-1.15901935100555	-3.23020935058594	0.265774339437485	0.336915969848633	0.0369850844144821
1.92299318313599	-1.14922297000885	-3.22034978866577	0.265945196151733	0.336438894271851	0.0369189493358135
1.91339910030365	-1.15833735466003	-3.22972702980042	0.266041487455368	0.336684107780457	0.0369159989058971
1.93722438812256	-1.15645754337311	-3.21837472915649	0.265879720449448	0.336467683315277	0.0367936305701733
1.91387867927551	-1.16276693344116	-3.22143626213074	0.266236871480942	0.336665719747543	0.0369523651897907
1.93863165378571	-1.17039120197296	-3.22004890441895	0.265708953142166	0.336473077535629	0.0368669740855694
1.92635583877563	-1.15847277641296	-3.2205982208252	0.266159445047379	0.336339235305786	0.0369605123996735
1.93281805515289	-1.17375540733337	-3.22593092918396	0.265918701887131	0.336610436439514	0.0369666032493114
1.93249332904816	-1.15908217430115	-3.21483612060547	0.266224205493927	0.336308926343918	0.0370566993951797
1.93352913856506	-1.16829323768616	-3.22419810295105	0.266274183988571	0.336412936449051	0.0371701419353485
1.95061278343201	-1.17296135425568	-3.21551656723022	0.266080349683762	0.336191534996033	0.0371196456253529
1.92937612533569	-1.16818690299988	-3.22309017181396	0.266486197710037	0.336259752511978	0.0373238660395145
1.94784140586853	-1.17567801475525	-3.22122097015381	0.266074061393738	0.336192846298218	0.0372748523950577
1.94399380683899	-1.1648975610733	-3.21901965141296	0.266500800848007	0.335888594388962	0.0374286286532879
1.94221496582031	-1.17777299880981	-3.22262096405029	0.266295522451401	0.336115568876266	0.0374252311885357
1.95456409454346	-1.17040884494781	-3.21417093276978	0.26633295416832	0.33575627207756	0.0374852493405342
1.94385063648224	-1.17442524433136	-3.22382879257202	0.266551047563553	0.335843443870544	0.0375935658812523
1.96056568622589	-1.18272125720978	-3.21987771987915	0.266254663467407	0.335722684860229	0.0375567190349102
1.94582378864288	-1.17366325855255	-3.21581888198853	0.266721576452255	0.335561066865921	0.0376886874437332
1.95820999145508	-1.18898248672485	-3.22034001350403	0.266315102577209	0.335537433624268	0.0376537293195724
1.95352828502655	-1.17261815071106	-3.21575570106506	0.266684383153915	0.335259884595871	0.0378580130636692
1.95482611656189	-1.18602883815765	-3.21785020828247	0.266419529914856	0.335519194602966	0.0378414466977119
1.96430063247681	-1.17773509025574	-3.21589112281799	0.266502529382706	0.335190236568451	0.037851806730032
1.95730698108673	-1.17864918708801	-3.22073411941528	0.266742557287216	0.335207283496857	0.0379862226545811
1.96604263782501	-1.18767035007477	-3.21372199058533	0.266399681568146	0.335209399461746	0.0380232371389866
1.95722413063049	-1.1758679151535	-3.21422219276428	0.266748428344727	0.334949225187302	0.0381424836814404
1.96207773685455	-1.191486120224	-3.21972966194153	0.266351670026779	0.335205405950546	0.0382214710116386
1.95952844619751	-1.17125999927521	-3.20960116386414	0.266760498285294	0.334715396165848	0.03837576135993
1.95791065692902	-1.18623888492584	-3.22141671180725	0.266585499048233	0.335140287876129	0.0384390726685524
1.9668048620224	-1.17893064022064	-3.21125864982605	0.26650533080101	0.334806233644485	0.0385433658957481
1.95251333713531	-1.17763292789459	-3.22061514854431	0.266858130693436	0.334873020648956	0.038683008402586
1.96754097938538	-1.18383979797363	-3.21615028381348	0.266429096460342	0.334919840097427	0.0386084914207459
1.96235346794128	-1.17488825321198	-3.21135330200195	0.266771912574768	0.334717690944672	0.0386736430227757
1.9657963514328	-1.19091820716858	-3.21608090400696	0.266373127698898	0.33495619893074	0.0386723950505257
1.9614474773407	-1.17111599445343	-3.21076202392578	0.266690671443939	0.334636986255646	0.0388020537793636
1.95862138271332	-1.18732523918152	-3.22284126281738	0.266430974006653	0.335005670785904	0.0389149561524391
1.96498441696167	-1.17108988761902	-3.20618557929993	0.266527593135834	0.334757268428802	0.0389491207897663
1.95957767963409	-1.18251585960388	-3.21654725074768	0.266469806432724	0.335036993026733	0.0390861816704273
1.97202908992767	-1.17701745033264	-3.20898962020874	0.266409814357758	0.334795534610748	0.0390095040202141
1.95281791687012	-1.17692136764526	-3.2168402671814	0.266599267721176	0.335046529769897	0.0392845831811428
1.96786415576935	-1.18134832382202	-3.21331262588501	0.266211777925491	0.334929019212723	0.0392241925001144
1.95267200469971	-1.17220366001129	-3.21388816833496	0.266507744789124	0.334960371255875	0.0394357144832611
1.96639943122864	-1.18092930316925	-3.21831154823303	0.266125679016113	0.335181146860123	0.0393966846168041
1.95430028438568	-1.16880035400391	-3.21293497085571	0.266412734985352	0.335019379854202	0.0395056195557117
1.96051073074341	-1.1806663274765	-3.21908640861511	0.266102939844131	0.335240721702576	0.0395464226603508
1.96626341342926	-1.16902160644531	-3.21556448936462	0.266144394874573	0.335004359483719	0.0395749993622303
1.94975483417511	-1.17658734321594	-3.21890830993652	0.266252189874649	0.335385024547577	0.0397078096866608
1.96783757209778	-1.17334091663361	-3.20850491523743	0.265826642513275	0.335136294364929	0.0396348126232624
1.94728636741638	-1.1704432964325	-3.21932721138	0.266154795885086	0.335269659757614	0.0398964509367943
1.96810936927795	-1.17116916179657	-3.20912766456604	0.265787810087204	0.335137456655502	0.0398271307349205
1.9476797580719	-1.1625417470932	-3.21323299407959	0.266009628772736	0.335228145122528	0.0400012657046318
1.95734775066376	-1.17245399951935	-3.21876358985901	0.26561763882637	0.335411071777344	0.0400388948619366
1.96090412139893	-1.16310334205627	-3.20798420906067	0.265781283378601	0.335221976041794	0.0400736853480339
1.94595611095428	-1.16859531402588	-3.21457552909851	0.26572397351265	0.335530191659927	0.04029256477952
1.96295273303986	-1.16681301593781	-3.20876598358154	0.265437185764313	0.335294187068939	0.0401985198259354
1.94372701644897	-1.16022443771362	-3.21603012084961	0.265665292739868	0.335451185703278	0.0403914265334606
1.95942258834839	-1.16764581203461	-3.21503782272339	0.265268713235855	0.335511952638626	0.0402877368032932
1.94965982437134	-1.15523612499237	-3.20988345146179	0.265436172485352	0.335441291332245	0.0403241328895092
1.95035195350647	-1.16586363315582	-3.21671152114868	0.265273094177246	0.335664987564087	0.0403947904706001
1.96064746379852	-1.15999913215637	-3.20868992805481	0.265191316604614	0.335460633039474	0.0403074733912945
1.94212532043457	-1.16089773178101	-3.21672940254211	0.265377312898636	0.335679054260254	0.0404280610382557
1.9588565826416	-1.16683614253998	-3.20867657661438	0.264790415763855	0.335617333650589	0.0402455739676952
1.94662010669708	-1.15465068817139	-3.21246290206909	0.265211433172226	0.335646092891693	0.0404475592076778
1.9539098739624	-1.1687206029892	-3.21799492835999	0.264778256416321	0.335893511772156	0.0403620302677155
1.94714975357056	-1.15173184871674	-3.21157002449036	0.265092104673386	0.335736483335495	0.0404282510280609
1.94566977024078	-1.16119408607483	-3.21729779243469	0.264892786741257	0.336060255765915	0.0404750965535641
1.96003341674805	-1.15420758724213	-3.21341729164124	0.264803737401962	0.335784375667572	0.0403935126960278
1.94201338291168	-1.15690410137177	-3.21409225463867	0.265000462532043	0.336095631122589	0.0405613519251347
1.95892357826233	-1.16149628162384	-3.21162390708923	0.26453709602356	0.336069673299789	0.0404614098370075
1.94231474399567	-1.15086317062378	-3.21573662757874	0.264951229095459	0.336151361465454	0.0406603328883648
1.9507532119751	-1.15707409381866	-3.21982836723328	0.264505565166473	0.336453318595886	0.0406381972134113
1.94444465637207	-1.1415421962738	-3.2166953086853	0.264811724424362	0.336309224367142	0.0407846681773663
1.94231188297272	-1.14973795413971	-3.22181558609009	0.264754414558411	0.336624056100845	0.0409145355224609
1.96066045761108	-1.14672994613647	-3.21767616271973	0.26450115442276	0.336455732584	0.040898784995079
1.93849098682404	-1.1504762172699	-3.22456240653992	0.264767020940781	0.336795747280121	0.0410443656146526
1.95489323139191	-1.15130686759949	-3.22241926193237	0.264405786991119	0.336773067712784	0.0408005639910698
1.93586719036102	-1.14155793190002	-3.22040438652039	0.264826893806458	0.336811512708664	0.040740892291069
1.94758653640747	-1.15357148647308	-3.22664666175842	0.264468342065811	0.337041199207306	0.0403921082615852
1.94055008888245	-1.14110696315765	-3.21177887916565	0.264811217784882	0.336909770965576	0.0403158962726593
1.94525921344757	-1.15927016735077	-3.22264814376831	0.264500021934509	0.337198317050934	0.0402320735156536
1.94645023345947	-1.14471197128296	-3.22116732597351	0.264702558517456	0.336999773979187	0.0402622222900391
1.93307375907898	-1.1501852273941	-3.22802948951721	0.264803349971771	0.337351769208908	0.0405554547905922
1.9504177570343	-1.14737558364868	-3.21461319923401	0.26447993516922	0.337098747491837	0.0405527949333191
1.9339736700058	-1.14434480667114	-3.22437334060669	0.264797389507294	0.337301462888718	0.0408367812633514
1.9496738910675	-1.14619863033295	-3.21940183639526	0.264463275671005	0.337343782186508	0.0409602448344231
1.92892837524414	-1.13532948493958	-3.2243013381958	0.264828503131866	0.337448418140411	0.0411360040307045
1.94368195533752	-1.14516830444336	-3.22800087928772	0.264432162046433	0.33753427863121	0.0411673486232758
1.92332983016968	-1.13208365440369	-3.22916030883789	0.265023618936539	0.337469846010208	0.0412993691861629
1.94298768043518	-1.13797843456268	-3.22568941116333	0.264609724283218	0.337445706129074	0.0411925725638866
1.92610609531403	-1.12823510169983	-3.22359323501587	0.264966815710068	0.337527513504028	0.0413405746221542
1.93902623653412	-1.14369869232178	-3.23088669776917	0.264472842216492	0.337610065937042	0.0412416197359562
1.91874217987061	-1.12613785266876	-3.22711396217346	0.265068113803864	0.33750319480896	0.0414537005126476
1.93103814125061	-1.13239514827728	-3.22600865364075	0.264626950025558	0.337673842906952	0.0413743853569031
1.9162369966507	-1.11639070510864	-3.22531127929688	0.2650545835495	0.337591409683228	0.0414437912404537
1.92988586425781	-1.13228559494019	-3.22698497772217	0.26468300819397	0.337750166654587	0.0414648875594139
1.91418266296387	-1.11613416671753	-3.22894692420959	0.265133589506149	0.33758282661438	0.0414816699922085
1.92907881736755	-1.12623870372772	-3.22808742523193	0.264771312475204	0.337703377008438	0.0414114780724049
1.91298747062683	-1.11791932582855	-3.22536873817444	0.265066742897034	0.337572693824768	0.0415224879980087
1.91658699512482	-1.13263499736786	-3.22979831695557	0.264650285243988	0.337781488895416	0.0414315946400166
1.90697693824768	-1.11327958106995	-3.22575926780701	0.26516529917717	0.337476879358292	0.0414614640176296
1.90945529937744	-1.12383425235748	-3.23113250732422	0.264828979969025	0.337834924459457	0.0413797535002232
1.90630698204041	-1.10926413536072	-3.2248706817627	0.265127748250961	0.33759269118309	0.0413227938115597
1.90569806098938	-1.12261116504669	-3.23003792762756	0.264903664588928	0.33783158659935	0.0412564054131508
1.91121351718903	-1.11399006843567	-3.22739505767822	0.265044301748276	0.337497174739838	0.0411318652331829
1.89303147792816	-1.11748564243317	-3.22950744628906	0.2652328312397	0.337801963090897	0.0411596298217773
1.91121101379395	-1.11658883094788	-3.22049617767334	0.264973133802414	0.337557464838028	0.0409095622599125
1.89396715164185	-1.11985754966736	-3.22966861724854	0.265090137720108	0.337754279375076	0.0409165844321251
1.90601670742035	-1.11478626728058	-3.224449634552	0.265047818422318	0.337572813034058	0.0406743921339512
1.88093376159668	-1.1128054857254	-3.23529767990112	0.265383154153824	0.337755352258682	0.0406778231263161
1.902104139328	-1.11838102340698	-3.21780443191528	0.26507443189621	0.337525725364685	0.0404448322951794
1.88658773899078	-1.10991787910461	-3.23081398010254	0.265471905469894	0.33754289150238	0.0403539538383484
1.89987468719482	-1.12335121631622	-3.2242386341095	0.265030741691589	0.337577670812607	0.0401290096342564
1.88277208805084	-1.11132490634918	-3.22236895561218	0.265500605106354	0.337520241737366	0.0400546826422215
1.89261817932129	-1.12442982196808	-3.22969436645508	0.26512348651886	0.337632805109024	0.0398345589637756
1.88062906265259	-1.10768830776215	-3.22362112998962	0.265615224838257	0.337441205978394	0.0398552641272545
1.88766479492188	-1.12021791934967	-3.22720217704773	0.265195697546005	0.337704986333847	0.0396457016468048
1.8776239156723	-1.10599529743195	-3.2266743183136	0.265580713748932	0.337542057037354	0.0395914502441883
1.88201129436493	-1.12267529964447	-3.23093771934509	0.265310674905777	0.337906211614609	0.0395212844014168
1.87384283542633	-1.10580968856812	-3.22915577888489	0.265816301107407	0.337657421827316	0.0394233241677284
1.87901031970978	-1.11765193939209	-3.23402452468872	0.265480399131775	0.337993115186691	0.0392475686967373
1.87878024578094	-1.10899174213409	-3.22859239578247	0.265666246414185	0.337675958871841	0.0390941984951496
1.87608122825623	-1.12429118156433	-3.23550844192505	0.265552759170532	0.33810767531395	0.0389953702688217
1.87845993041992	-1.10904407501221	-3.22785949707031	0.26573321223259	0.33784744143486	0.0388428382575512
1.86376523971558	-1.11875736713409	-3.23997282981873	0.265752404928207	0.33839675784111	0.0387140214443207
1.8771356344223	-1.10949194431305	-3.23014974594116	0.265754699707031	0.338104605674744	0.0385092720389366
1.86125338077545	-1.11502814292908	-3.24330306053162	0.26601904630661	0.338440477848053	0.0384763069450855
1.88121008872986	-1.11421513557434	-3.23191666603088	0.265927731990814	0.338305860757828	0.0381905138492584
1.85317301750183	-1.11089599132538	-3.24304962158203	0.26633495092392	0.338574409484863	0.0381628833711147
1.87421715259552	-1.11698734760284	-3.23315858840942	0.265967905521393	0.338462293148041	0.0379420071840286
1.85627400875092	-1.11062073707581	-3.23160433769226	0.266373485326767	0.338532865047455	0.0379764810204506
1.87219500541687	-1.11535394191742	-3.24029469490051	0.266050666570663	0.33873125910759	0.0377298705279827
1.85620129108429	-1.1072781085968	-3.23647618293762	0.266434550285339	0.3387211561203	0.0377354808151722
1.86442565917969	-1.11961901187897	-3.24192881584167	0.266196638345718	0.338992267847061	0.0377078652381897
1.86856734752655	-1.10609948635101	-3.23705673217773	0.266379714012146	0.338662922382355	0.037566564977169
1.85309314727783	-1.11917459964752	-3.24377751350403	0.266459047794342	0.339118927717209	0.0376417897641659
1.86681473255157	-1.1078644990921	-3.23538398742676	0.266356498003006	0.338841885328293	0.0374488607048988
1.8498762845993	-1.11135053634644	-3.24530673027039	0.266561150550842	0.339087545871735	0.0375947393476963
1.86399936676025	-1.11034953594208	-3.23792695999146	0.266419649124146	0.338944643735886	0.0374300070106983
1.84616851806641	-1.10555124282837	-3.24416613578796	0.266766577959061	0.339207887649536	0.0374736972153187
1.86185872554779	-1.11350536346436	-3.2352774143219	0.266357868909836	0.339238554239273	0.0373423174023628
1.84757101535797	-1.10260212421417	-3.24227118492126	0.266881465911865	0.339160114526749	0.0372506268322468
1.86141133308411	-1.11513710021973	-3.23931431770325	0.266394674777985	0.339377075433731	0.0370015315711498
1.84917974472046	-1.10357546806335	-3.23943853378296	0.266890704631805	0.339280962944031	0.0369431190192699
1.85480785369873	-1.12089645862579	-3.24214291572571	0.2664854824543	0.339479953050613	0.036686584353447
1.84974133968353	-1.1009624004364	-3.24279928207397	0.266893684864044	0.339175403118134	0.0365409664809704
1.85172629356384	-1.12228059768677	-3.24837327003479	0.266396731138229	0.339644104242325	0.0363570377230644
1.84602165222168	-1.10499250888824	-3.23712229728699	0.266781061887741	0.339429140090942	0.0362503193318844
1.85194766521454	-1.12262725830078	-3.24408960342407	0.266421675682068	0.339799672365189	0.0360119678080082
1.85166645050049	-1.11331486701965	-3.24396252632141	0.266794621944427	0.339426100254059	0.0358683988451958
1.84646582603455	-1.12484037876129	-3.24724912643433	0.26660230755806	0.33981990814209	0.0357392579317093
1.85368800163269	-1.11679697036743	-3.23996186256409	0.266597121953964	0.339556843042374	0.0354644134640694
1.83659791946411	-1.12266516685486	-3.24980735778809	0.266767144203186	0.339709252119064	0.0354560241103172
1.85456299781799	-1.12154197692871	-3.24608278274536	0.266458064317703	0.339721113443375	0.0351855270564556
1.83732640743256	-1.1136280298233	-3.24501967430115	0.266817003488541	0.339732527732849	0.0351748801767826
1.85060286521912	-1.1277117729187	-3.24462389945984	0.266505986452103	0.339918583631516	0.035027239471674
1.84970891475677	-1.11463129520416	-3.24287343025208	0.266744017601013	0.339617431163788	0.0349283553659916
1.84155833721161	-1.12723183631897	-3.24650168418884	0.266557842493057	0.339984238147736	0.0349984169006348
1.85305094718933	-1.11978113651276	-3.24311208724976	0.266520947217941	0.339740216732025	0.0348723903298378
1.83928084373474	-1.12589645385742	-3.25019359588623	0.266517817974091	0.340021014213562	0.0350865684449673
1.85255777835846	-1.12310385704041	-3.23965644836426	0.266296058893204	0.339817225933075	0.0350219234824181
1.83407211303711	-1.11530113220215	-3.24744534492493	0.26659819483757	0.339891731739044	0.0352255553007126
1.84995496273041	-1.1229110956192	-3.24154281616211	0.266263067722321	0.339918345212936	0.0353311561048031
1.83741819858551	-1.10897207260132	-3.24711966514587	0.266652494668961	0.339737087488174	0.0355005376040936
1.84657251834869	-1.11799192428589	-3.25048017501831	0.266318291425705	0.339872300624847	0.0356166251003742
1.84394192695618	-1.10514545440674	-3.24051594734192	0.266411036252975	0.339599788188934	0.0357996597886086
1.8374125957489	-1.11708104610443	-3.24954867362976	0.266211092472076	0.339904963970184	0.0360226854681969
1.84506642818451	-1.10167098045349	-3.24184274673462	0.266200870275497	0.339543372392654	0.0362017676234245
1.82940709590912	-1.10267496109009	-3.25152945518494	0.266293346881866	0.339928179979324	0.0364872701466084
1.84817242622375	-1.10003423690796	-3.24050641059875	0.26596000790596	0.339695751667023	0.0366263054311275
1.82699143886566	-1.0915732383728	-3.24874877929688	0.266347438097	0.339644968509674	0.0368652120232582
1.84634256362915	-1.09610795974731	-3.24230623245239	0.265878468751907	0.339555084705353	0.0368966683745384
1.82736957073212	-1.08927094936371	-3.24882984161377	0.266151934862137	0.339628010988235	0.0372175127267838
1.84113836288452	-1.10014927387238	-3.24508595466614	0.265592187643051	0.339657455682755	0.0372548475861549
1.8271918296814	-1.08148503303528	-3.23652482032776	0.265950620174408	0.339417785406113	0.0374744907021523
1.83210444450378	-1.09208464622498	-3.24778056144714	0.265592992305756	0.339700222015381	0.0375028252601624
1.83298015594482	-1.0791540145874	-3.23987913131714	0.265712231397629	0.339359253644943	0.0376424342393875
1.82449841499329	-1.08856356143951	-3.24830651283264	0.265575051307678	0.339637011289597	0.037727415561676
1.83664000034332	-1.07769417762756	-3.2405903339386	0.265436053276062	0.33921879529953	0.0376492515206337
1.81550812721252	-1.08177196979523	-3.2434413433075	0.265557020902634	0.339510560035706	0.037856075912714
1.83253216743469	-1.08519685268402	-3.23888564109802	0.265122652053833	0.339318186044693	0.0377764627337456
1.81520998477936	-1.07329821586609	-3.24257922172546	0.265475481748581	0.339184552431107	0.0379674211144447
1.82247626781464	-1.08284628391266	-3.23971700668335	0.264985680580139	0.33934623003006	0.0379606820642948
1.82511448860168	-1.07206416130066	-3.23566961288452	0.265101045370102	0.339062750339508	0.0380775928497314
1.8120801448822	-1.07577252388	-3.23949646949768	0.265117079019547	0.339240431785584	0.0382282622158527
1.82988452911377	-1.07215285301208	-3.23447394371033	0.264837920665741	0.338957995176315	0.0382349342107773
1.80640661716461	-1.06836986541748	-3.23473048210144	0.265087693929672	0.33897078037262	0.0385048091411591
1.8217910528183	-1.07779133319855	-3.23285293579102	0.264608532190323	0.338953852653503	0.0385207310318947
1.80802989006042	-1.06134927272797	-3.23246932029724	0.264894545078278	0.338684916496277	0.0387991815805435
1.81692707538605	-1.07145082950592	-3.23536157608032	0.264452993869781	0.338884025812149	0.0388472229242325
1.81126725673676	-1.05544769763947	-3.22923111915588	0.26480495929718	0.338676750659943	0.0390505529940128
1.81391048431396	-1.0678414106369	-3.23614048957825	0.264410227537155	0.338815629482269	0.0392474047839642
1.81914794445038	-1.05627822875977	-3.23028683662415	0.264611154794693	0.338509917259216	0.0393707267940044
1.80685114860535	-1.06568551063538	-3.23787951469421	0.264579981565475	0.33886182308197	0.0396294482052326
1.81427097320557	-1.05195355415344	-3.22357106208801	0.264508306980133	0.338482111692429	0.0397181399166584
1.79850518703461	-1.05519509315491	-3.23667502403259	0.264617204666138	0.338729649782181	0.0400061532855034
1.81701064109802	-1.05418062210083	-3.23031544685364	0.264395326375961	0.338640242815018	0.0400398746132851
1.80010831356049	-1.04440915584564	-3.23479986190796	0.264768481254578	0.338710814714432	0.0402431972324848
1.81487917900085	-1.05674362182617	-3.22941160202026	0.264352649450302	0.338776260614395	0.0403106659650803
1.80822992324829	-1.04133319854736	-3.23476266860962	0.264743387699127	0.338641732931137	0.040399357676506
1.80462729930878	-1.05163967609406	-3.2350959777832	0.264638483524323	0.338951617479324	0.040513314306736
1.81793367862701	-1.04925882816315	-3.22937321662903	0.264509201049805	0.338711977005005	0.0404263995587826
1.7997795343399	-1.04647934436798	-3.23626255989075	0.264846980571747	0.33887854218483	0.0406081788241863
1.81855237483978	-1.04963135719299	-3.23504424095154	0.264576464891434	0.338891327381134	0.0405319444835186
1.79914307594299	-1.03878581523895	-3.24082469940186	0.264940232038498	0.339075028896332	0.0406894125044346
1.81401360034943	-1.04988932609558	-3.23110723495483	0.264618486166	0.339214682579041	0.0406990088522434
1.80306756496429	-1.03705406188965	-3.23926401138306	0.265185594558716	0.339176654815674	0.0407906137406826
1.81242191791534	-1.05039870738983	-3.23904347419739	0.264914125204086	0.339493274688721	0.0408197529613972
1.80575931072235	-1.03764843940735	-3.23663020133972	0.265238136053085	0.339364647865295	0.040873359888792
1.80536890029907	-1.05104410648346	-3.24375581741333	0.264951914548874	0.339775800704956	0.0408843196928501
1.80301821231842	-1.033607006073	-3.24008893966675	0.265452444553375	0.339615345001221	0.0409824103116989
1.80987310409546	-1.04878902435303	-3.24745154380798	0.265088260173798	0.340109974145889	0.0409638248383999
1.80343973636627	-1.03313779830933	-3.24061679840088	0.265540957450867	0.340014398097992	0.0410873591899872
1.81315064430237	-1.04666435718536	-3.25212931632996	0.265347748994827	0.340405195951462	0.0411885268986225
1.8198584318161	-1.03904759883881	-3.25079226493835	0.26552477478981	0.340246468782425	0.0412151142954826
1.80111908912659	-1.04054546356201	-3.25712966918945	0.26567929983139	0.340658247470856	0.0414393618702888
1.81859922409058	-1.04065883159637	-3.24397301673889	0.265527606010437	0.340591341257095	0.0414511896669865
1.8000191450119	-1.03642463684082	-3.25678205490112	0.26588574051857	0.340837985277176	0.0417074896395206
1.82081484794617	-1.03309798240662	-3.24614977836609	0.265769511461258	0.34075802564621	0.0416942574083805
1.79945862293243	-1.03440010547638	-3.25912737846375	0.265974879264832	0.341218382120132	0.0419122688472271
1.81796836853027	-1.03094685077667	-3.24888586997986	0.26585578918457	0.340971142053604	0.0419268794357777
1.80709004402161	-1.0432140827179	-3.26054620742798	0.265941649675369	0.34134104847908	0.0420651324093342
1.82015752792358	-1.02942991256714	-3.25536131858826	0.265955001115799	0.340978384017944	0.0419943705201149
1.805135846138	-1.0400482416153	-3.26156115531921	0.26602041721344	0.341484397649765	0.0421648174524307
1.81668734550476	-1.02926313877106	-3.24813580513	0.265972107648849	0.341129451990128	0.0420792736113071
1.80680668354034	-1.035640001297	-3.2636616230011	0.26586988568306	0.341498464345932	0.0421722866594791
1.81552755832672	-1.02281987667084	-3.25414061546326	0.266000270843506	0.341021239757538	0.0421804934740067
1.80896508693695	-1.040043592453	-3.26300859451294	0.265752911567688	0.341597467660904	0.0422184579074383
1.80657136440277	-1.02075695991516	-3.24957966804504	0.265998870134354	0.341312855482101	0.0422908924520016
1.81182754039764	-1.03689420223236	-3.26258993148804	0.265714257955551	0.341586530208588	0.0422617495059967
1.81171226501465	-1.02222764492035	-3.25485706329346	0.265960305929184	0.341329663991928	0.0421857908368111
1.80306077003479	-1.03233110904694	-3.26301383972168	0.265742093324661	0.341715931892395	0.0422337874770164
1.80881702899933	-1.02371573448181	-3.25124454498291	0.265794634819031	0.341346561908722	0.0421671941876411
1.81238281726837	-1.03997957706451	-3.2630615234375	0.265280574560165	0.341653645038605	0.0420541167259216
1.79619383811951	-1.01964354515076	-3.25538468360901	0.265839815139771	0.341409176588058	0.0420465208590031
1.8099867105484	-1.03408992290497	-3.25749611854553	0.265290260314941	0.341685175895691	0.0417733155190945
1.7885924577713	-1.025141954422	-3.25936627388	0.265610963106155	0.3417127430439	0.0417520627379417
1.81124222278595	-1.03414273262024	-3.25404691696167	0.265095144510269	0.341718226671219	0.0414969511330128
1.79048228263855	-1.02693033218384	-3.26683139801025	0.265403091907501	0.341737180948257	0.0414485633373261
1.80757939815521	-1.03676295280457	-3.251784324646	0.264854609966278	0.341732919216156	0.0411810576915741
1.78475213050842	-1.03161323070526	-3.26046633720398	0.2652987241745	0.341788738965988	0.041197381913662
1.80559408664703	-1.03977608680725	-3.2552502155304	0.264601737260818	0.341827809810638	0.0408950969576836
1.78539836406708	-1.02858829498291	-3.26249933242798	0.265027493238449	0.341715812683105	0.0409865975379944
1.79888892173767	-1.04004156589508	-3.25948596000671	0.264553546905518	0.34190434217453	0.0408071875572205
1.78690373897552	-1.02242970466614	-3.25412487983704	0.264849126338959	0.341669291257858	0.0408281572163105
1.79929089546204	-1.03959810733795	-3.26302766799927	0.264329642057419	0.341913998126984	0.0407392866909504
1.78775858879089	-1.02383315563202	-3.25992107391357	0.264763921499252	0.341722637414932	0.0407360419631004
1.79814147949219	-1.04065108299255	-3.25521087646484	0.264143854379654	0.341929167509079	0.0406741425395012
1.78768169879913	-1.02970814704895	-3.25572967529297	0.26452699303627	0.341807156801224	0.0407497435808182
1.79539489746094	-1.0447473526001	-3.25698184967041	0.264067739248276	0.341935902833939	0.0406562611460686
1.78918564319611	-1.02336966991425	-3.25303554534912	0.264400392770767	0.341626077890396	0.0407254509627819
1.79607319831848	-1.04062640666962	-3.25904321670532	0.263916075229645	0.341966331005096	0.0406753607094288
1.78185105323792	-1.02376270294189	-3.25442147254944	0.264297366142273	0.341783553361893	0.040805347263813
1.80298233032227	-1.03355228900909	-3.25368094444275	0.263751178979874	0.341897964477539	0.0407593995332718
1.78292262554169	-1.02550983428955	-3.25241136550903	0.264147192239761	0.341859579086304	0.0409162379801273
1.79534804821014	-1.03235900402069	-3.25341463088989	0.26382315158844	0.341943085193634	0.0409461334347725
1.78489339351654	-1.01877927780151	-3.25436806678772	0.26420322060585	0.341745525598526	0.0410622991621494
1.79198181629181	-1.03414905071259	-3.25431871414185	0.263684809207916	0.341942310333252	0.0410919636487961
1.78610098361969	-1.01595485210419	-3.25041365623474	0.264018416404724	0.34168753027916	0.0412497147917748
1.79728102684021	-1.03171181678772	-3.25491166114807	0.263552576303482	0.342084139585495	0.0412838533520699
1.78391444683075	-1.01740729808807	-3.25613451004028	0.263961881399155	0.341905176639557	0.0413501560688019
1.79935109615326	-1.03223979473114	-3.25323915481567	0.263484984636307	0.342129647731781	0.0413848757743835
1.78567445278168	-1.01788818836212	-3.25345730781555	0.263936907052994	0.341985583305359	0.0414216294884682
1.79119181632996	-1.03053367137909	-3.25748753547668	0.263653367757797	0.342227160930634	0.041443906724453
1.78388428688049	-1.01618444919586	-3.25493907928467	0.264002531766891	0.341967552900314	0.0414869152009487
1.79385471343994	-1.03296267986298	-3.26072907447815	0.263426065444946	0.342148214578629	0.0414404645562172
1.78648698329926	-1.01632297039032	-3.2561948299408	0.263931125402451	0.341886937618256	0.0414984747767448
1.79881310462952	-1.03166258335114	-3.25705909729004	0.263500362634659	0.342195570468903	0.0414122901856899
1.78668606281281	-1.01964664459229	-3.26153254508972	0.263831526041031	0.342198401689529	0.0415197499096394
1.79689657688141	-1.03478610515594	-3.25943517684937	0.263507574796677	0.3423952460289	0.0414761826395988
1.79627060890198	-1.01780927181244	-3.2603166103363	0.263850063085556	0.342044651508331	0.0414619445800781
1.79057109355927	-1.03272092342377	-3.25891923904419	0.263691633939743	0.342488944530487	0.0414479672908783
1.78938496112823	-1.01851868629456	-3.25606465339661	0.263874769210815	0.342204809188843	0.0413480587303638
1.79556024074554	-1.03907310962677	-3.25944256782532	0.263465106487274	0.342474699020386	0.0413543172180653
1.79712843894958	-1.02266204357147	-3.25484609603882	0.263851910829544	0.342134147882462	0.0413186848163605
1.79711139202118	-1.03418731689453	-3.26576375961304	0.26358437538147	0.342553704977036	0.0412480272352695
1.79776382446289	-1.02460420131683	-3.25635814666748	0.263739109039307	0.342202603816986	0.0411976836621761
1.80369555950165	-1.04099750518799	-3.26216197013855	0.263506650924683	0.342571228742599	0.0411406792700291
1.80269742012024	-1.02630817890167	-3.26432657241821	0.263812154531479	0.342201769351959	0.0410667695105076
1.79551959037781	-1.04040837287903	-3.26161170005798	0.263684332370758	0.342550277709961	0.0411090925335884
1.80210733413696	-1.03122508525848	-3.2576687335968	0.263738840818405	0.342227160930634	0.0409580245614052
1.79191339015961	-1.03875994682312	-3.27072978019714	0.263753652572632	0.342427670955658	0.04105319455266
1.81033515930176	-1.03326988220215	-3.25692367553711	0.263697534799576	0.342046499252319	0.0409297086298466
1.7891126871109	-1.03275978565216	-3.26495432853699	0.263830542564392	0.342343598604202	0.0409995578229427
1.81085884571075	-1.03882563114166	-3.25769734382629	0.263483196496964	0.342160046100616	0.0409293621778488
1.79388868808746	-1.0363484621048	-3.26061654090881	0.263935089111328	0.342140465974808	0.0409795455634594
1.81917333602905	-1.03939390182495	-3.256680727005	0.263455152511597	0.342011749744415	0.0408030413091183
1.79438424110413	-1.03720533847809	-3.26143527030945	0.263854563236237	0.342043697834015	0.040961891412735
1.81584751605988	-1.04526376724243	-3.2554075717926	0.263380080461502	0.341863691806793	0.0408159829676151
1.79353952407837	-1.03798449039459	-3.26221418380737	0.263751715421677	0.341830253601074	0.0409631580114365
1.81031632423401	-1.04287564754486	-3.253662109375	0.263332277536392	0.34175905585289	0.0407978892326355
1.7964950799942	-1.03024041652679	-3.25586128234863	0.263739138841629	0.341579914093018	0.0409093610942364
1.8140754699707	-1.04607009887695	-3.25349760055542	0.263179779052734	0.341679245233536	0.0408329255878925
1.80241918563843	-1.03395819664001	-3.26134943962097	0.263747334480286	0.341433227062225	0.0408391542732716
1.80844950675964	-1.04924237728119	-3.25693035125732	0.263305693864822	0.341627687215805	0.0408123359084129
1.80089485645294	-1.03595244884491	-3.24783682823181	0.263734966516495	0.341279655694962	0.0408348441123962
1.81702160835266	-1.05079162120819	-3.25332593917847	0.263109385967255	0.341299176216125	0.0407724566757679
1.80568039417267	-1.03534483909607	-3.24589228630066	0.263475447893143	0.341138780117035	0.0409242771565914
1.81523323059082	-1.05073976516724	-3.25168228149414	0.26314702630043	0.341400682926178	0.0408808961510658
1.81102216243744	-1.03520274162292	-3.25305843353271	0.263424754142761	0.341129720211029	0.040868017822504
1.81171584129333	-1.04917275905609	-3.2507905960083	0.263179093599319	0.341359883546829	0.0409208051860332
1.82054281234741	-1.03686988353729	-3.24413299560547	0.263305604457855	0.340946972370148	0.0408462695777416
1.81065940856934	-1.05072891712189	-3.25601673126221	0.263131976127625	0.341334789991379	0.0409558415412903
1.81805014610291	-1.04145169258118	-3.24746704101563	0.263248056173325	0.341059803962708	0.0409398190677166
1.80559206008911	-1.04554998874664	-3.26201629638672	0.263178467750549	0.341310083866119	0.0410012751817703
1.82526922225952	-1.04322004318237	-3.24659156799316	0.263064444065094	0.340997934341431	0.0408932827413082
1.80607390403748	-1.03889584541321	-3.25154995918274	0.263269513845444	0.341256022453308	0.0409863777458668
1.82750284671783	-1.04237842559814	-3.24305748939514	0.262921154499054	0.341069132089615	0.0409100092947483
1.80894708633423	-1.04201292991638	-3.25422191619873	0.263219177722931	0.34111475944519	0.041046429425478
1.83045637607574	-1.04159581661224	-3.24589228630066	0.262952297925949	0.34099817276001	0.040942694991827
1.808589220047	-1.0453714132309	-3.2498939037323	0.263148993253708	0.341215580701828	0.0411436408758163
1.82745683193207	-1.04597914218903	-3.24554896354675	0.26279890537262	0.341025501489639	0.0410126000642776
1.80804765224457	-1.03983318805695	-3.25397491455078	0.263125747442245	0.341119915246964	0.0412003211677074
1.82959640026093	-1.04369497299194	-3.25150275230408	0.262716442346573	0.340993732213974	0.0410454869270325
1.80790889263153	-1.04010927677155	-3.25382971763611	0.263005405664444	0.341139942407608	0.0412252582609653
1.83304119110107	-1.04804599285126	-3.24067735671997	0.262527078390121	0.340987205505371	0.041165430098772
1.81775498390198	-1.03596329689026	-3.25483846664429	0.262909680604935	0.340881377458572	0.0412420444190502
1.83254134654999	-1.05019092559814	-3.24818277359009	0.262372553348541	0.340989321470261	0.0411809831857681
1.81520068645477	-1.03965365886688	-3.24368929862976	0.262799024581909	0.340909093618393	0.0412717461585999
1.8305869102478	-1.05080878734589	-3.25426936149597	0.26233446598053	0.340915590524673	0.0412301160395145
1.8260669708252	-1.0379227399826	-3.24505710601807	0.262626469135284	0.340664714574814	0.0414363816380501
1.81887865066528	-1.04508566856384	-3.25017619132996	0.262500166893005	0.340993136167526	0.041476171463728
1.83449459075928	-1.03793978691101	-3.24083065986633	0.262259602546692	0.340768963098526	0.0415626354515553
1.81438446044922	-1.0363404750824	-3.25233721733093	0.262558698654175	0.340904533863068	0.0417556092143059
1.83707690238953	-1.03606259822845	-3.24256563186646	0.262227594852448	0.340727120637894	0.0417525209486485
1.81767046451569	-1.02992725372314	-3.24727821350098	0.262545794248581	0.340789616107941	0.0420006811618805
1.8329371213913	-1.03785145282745	-3.24649882316589	0.262009829282761	0.340859293937683	0.0419606491923332
1.81199908256531	-1.02677428722382	-3.24819183349609	0.262420773506165	0.340766340494156	0.0421947464346886
1.83353936672211	-1.03544342517853	-3.24629473686218	0.261932581663132	0.34081894159317	0.0421176068484783
1.8172562122345	-1.02490723133087	-3.24569392204285	0.262196570634842	0.340819329023361	0.0422334186732769
1.83544981479645	-1.03533470630646	-3.24517416954041	0.26179501414299	0.340930253267288	0.0422400645911694
1.8211145401001	-1.02150630950928	-3.24833011627197	0.262242764234543	0.34064656496048	0.0423260070383549
1.83466672897339	-1.03392791748047	-3.24217391014099	0.261720925569534	0.340871840715408	0.0422124229371548
1.81543338298798	-1.02237868309021	-3.24372243881226	0.262075245380402	0.340781569480896	0.0423783324658871
1.83008217811584	-1.03665912151337	-3.23993587493896	0.261565387248993	0.340845465660095	0.0422711074352264
1.81717944145203	-1.02096438407898	-3.24218893051147	0.261890351772308	0.340693950653076	0.0423318333923817
1.82570779323578	-1.03104341030121	-3.24743890762329	0.261455833911896	0.341046661138535	0.0421847477555275
1.82155334949493	-1.02172636985779	-3.23794627189636	0.261705338954926	0.340820848941803	0.042195338755846
1.82285809516907	-1.03452289104462	-3.24565672874451	0.261461466550827	0.341159284114838	0.0421478413045406
1.83165144920349	-1.020427942276	-3.2448296546936	0.261532843112946	0.340815126895905	0.0420077852904797
1.81822490692139	-1.03708755970001	-3.25051212310791	0.261420696973801	0.341291666030884	0.0420655719935894
1.82991552352905	-1.02588760852814	-3.23574447631836	0.261284381151199	0.340999454259872	0.0417947582900524
1.8179737329483	-1.03419935703278	-3.24880218505859	0.261204838752747	0.341424226760864	0.0417639315128326
1.83222806453705	-1.02936267852783	-3.2422194480896	0.261094093322754	0.341159611940384	0.041571069508791
1.81576371192932	-1.0304719209671	-3.25028872489929	0.261250853538513	0.341537266969681	0.0414742268621922
1.83175921440125	-1.03816044330597	-3.24570465087891	0.260816246271133	0.341526716947556	0.0413191989064217
1.8153874874115	-1.03080654144287	-3.24872851371765	0.261262565851212	0.341528832912445	0.0411837957799435
1.83447480201721	-1.04207539558411	-3.25144600868225	0.260731667280197	0.341702818870544	0.0408992469310761
1.81373882293701	-1.03481960296631	-3.25779628753662	0.261172980070114	0.34177565574646	0.0407765246927738
1.8341646194458	-1.04772627353668	-3.24702835083008	0.260560661554337	0.341713279485703	0.0404664799571037
1.81674027442932	-1.03667950630188	-3.2525942325592	0.261019051074982	0.341707020998001	0.0404000319540501
1.83275389671326	-1.05111420154572	-3.25103712081909	0.260474890470505	0.341984748840332	0.0401774905622005
1.81752741336823	-1.03719770908356	-3.25063323974609	0.26091542840004	0.341875076293945	0.0401629544794559
1.83858156204224	-1.05289506912231	-3.24631142616272	0.260380744934082	0.342120677232742	0.0399785488843918
1.82096469402313	-1.04012703895569	-3.25165629386902	0.260837852954865	0.341966897249222	0.039959404617548
1.83916187286377	-1.05528926849365	-3.25285267829895	0.260345041751862	0.34214186668396	0.0398258417844772
1.831946849823	-1.04200041294098	-3.24933409690857	0.260662525892258	0.34195676445961	0.0397408343851566
1.83447229862213	-1.06259870529175	-3.2555296421051	0.260275363922119	0.342223584651947	0.039693858474493
1.82792556285858	-1.04301011562347	-3.24835276603699	0.260637998580933	0.341919988393784	0.0397708043456078
1.84161972999573	-1.05871832370758	-3.25330781936646	0.260226190090179	0.342208415269852	0.0396913774311543
1.83145844936371	-1.04496502876282	-3.25082230567932	0.260548651218414	0.342043161392212	0.0397804640233517
1.84442210197449	-1.06060779094696	-3.2502613067627	0.260095715522766	0.3422931432724	0.0398052260279655
1.84222209453583	-1.04370558261871	-3.25179934501648	0.260475486516953	0.34189847111702	0.0397919230163097
1.8469033241272	-1.05900800228119	-3.25473737716675	0.260083109140396	0.342212826013565	0.0398717969655991
1.83530640602112	-1.04765486717224	-3.24629330635071	0.260491698980331	0.341903567314148	0.0399666130542755
1.84856498241425	-1.06209552288055	-3.25170230865479	0.259926855564117	0.342069387435913	0.0399621054530144
1.84012591838837	-1.04595649242401	-3.24900913238525	0.260324031114578	0.341807425022125	0.0401661582291126
1.84503638744354	-1.05797719955444	-3.25241470336914	0.259939789772034	0.342064201831818	0.0401055105030537
1.8440750837326	-1.04434823989868	-3.24610495567322	0.260154902935028	0.341744989156723	0.0402225106954575
1.84310805797577	-1.05403816699982	-3.25527620315552	0.260034590959549	0.341963887214661	0.0403254441916943
1.85362803936005	-1.04429817199707	-3.24694395065308	0.260076582431793	0.341556459665298	0.040316641330719
1.8330602645874	-1.0459977388382	-3.24960136413574	0.260162025690079	0.341780066490173	0.0405309870839119
1.85065650939941	-1.05199491977692	-3.24504137039185	0.259767591953278	0.341666609048843	0.0404417924582958
1.84483015537262	-1.03658425807953	-3.24540853500366	0.260132342576981	0.341339319944382	0.0405984967947006
1.85015869140625	-1.0526659488678	-3.25376081466675	0.259694784879684	0.341710597276688	0.0405829884111881
1.83890604972839	-1.03866910934448	-3.24698042869568	0.260044723749161	0.341408789157867	0.0407147333025932
1.84484827518463	-1.05089688301086	-3.25331044197083	0.259760528802872	0.341661185026169	0.0407895781099796
1.84705102443695	-1.03333425521851	-3.25200390815735	0.260062724351883	0.341282337903976	0.0408286154270172
1.83958566188812	-1.04817283153534	-3.25136876106262	0.259920209646225	0.34162238240242	0.0410681664943695
1.8496505022049	-1.03285527229309	-3.24255132675171	0.259960234165192	0.341197460889816	0.0411784909665585
1.83369064331055	-1.03848767280579	-3.25145268440247	0.260043889284134	0.341485589742661	0.0415185056626797
1.85099732875824	-1.02835392951965	-3.24834299087524	0.260008960962296	0.341156661510468	0.0416265837848186
1.83736646175385	-1.03474867343903	-3.25720548629761	0.260055869817734	0.341578483581543	0.0419667325913906
1.85045647621155	-1.02586472034454	-3.24059963226318	0.260058999061584	0.341298788785934	0.0422135628759861
1.83325898647308	-1.03121566772461	-3.26434874534607	0.260202378034592	0.341628849506378	0.0425111167132854
1.84784722328186	-1.01754057407379	-3.24852108955383	0.260312914848328	0.341306626796722	0.0426408126950264
1.83114302158356	-1.02788400650024	-3.26070022583008	0.260355919599533	0.341619104146957	0.0429910272359848
1.84042096138	-1.01225519180298	-3.25401735305786	0.260480105876923	0.341268748044968	0.0431481972336769
1.82576584815979	-1.01934695243835	-3.25867938995361	0.260609596967697	0.341603338718414	0.0434739924967289
1.83749508857727	-1.00436866283417	-3.25181531906128	0.260747820138931	0.341203838586807	0.0436389222741127
1.82718694210052	-1.01442730426788	-3.26525473594666	0.260647267103195	0.341733455657959	0.0439519509673119
1.82810997962952	-0.992811322212219	-3.25959491729736	0.260967701673508	0.341383814811707	0.0442729219794273
1.82169806957245	-1.00171291828156	-3.26873826980591	0.26103863120079	0.341647386550903	0.0446442328393459
1.83388864994049	-0.991908013820648	-3.2563591003418	0.261119872331619	0.341383755207062	0.0448167696595192
1.81353008747101	-0.989581823348999	-3.26567506790161	0.261540412902832	0.341574758291245	0.0453036688268185
1.83193397521973	-0.989736139774323	-3.26062726974487	0.261255651712418	0.341403961181641	0.0454356782138348
1.81006979942322	-0.990093290805817	-3.27698969841003	0.261599242687225	0.341770678758621	0.0458026304841042
1.82086145877838	-0.973589837551117	-3.25788187980652	0.261846214532852	0.341384679079056	0.0459203161299229
1.80793869495392	-0.979778468608856	-3.27496671676636	0.261960327625275	0.341891050338745	0.0462317727506161
1.81762027740479	-0.970612347126007	-3.26285839080811	0.262162268161774	0.341506600379944	0.0464219599962235
1.80662953853607	-0.976221919059753	-3.28087568283081	0.262350410223007	0.341842353343964	0.0467765368521214
1.81165087223053	-0.957494854927063	-3.26334452629089	0.262823283672333	0.341420471668243	0.0469589680433273
1.81371223926544	-0.971612751483917	-3.27375316619873	0.262661218643188	0.341873586177826	0.0471790693700314
1.80199813842773	-0.957255244255066	-3.27128648757935	0.263212740421295	0.341662585735321	0.0475795976817608
1.80720174312592	-0.967048525810242	-3.28002166748047	0.263001382350922	0.34192630648613	0.0478571429848671
1.79068446159363	-0.945769309997559	-3.27992057800293	0.263790905475616	0.341767102479935	0.0482775643467903
1.80292320251465	-0.95254647731781	-3.28253245353699	0.26360747218132	0.342003792524338	0.0484642162919044
1.78814685344696	-0.935189843177795	-3.28594493865967	0.264279246330261	0.341953545808792	0.0488495565950871
1.79989421367645	-0.948320209980011	-3.28319454193115	0.26414743065834	0.342193096876144	0.0491565689444542
1.78132462501526	-0.928775608539581	-3.29270124435425	0.264905959367752	0.342144787311554	0.0495095625519753
1.79210412502289	-0.938169062137604	-3.2890362739563	0.26484090089798	0.342333883047104	0.0497877188026905
1.76675224304199	-0.924241423606873	-3.29267334938049	0.265582889318466	0.342343360185623	0.0500391647219658
1.77715826034546	-0.929952144622803	-3.28703927993774	0.265317380428314	0.342491090297699	0.050098717212677
1.75413393974304	-0.915520310401917	-3.29074931144714	0.265972852706909	0.342541396617889	0.0504302158951759
1.77823340892792	-0.915511250495911	-3.28900170326233	0.265965342521667	0.3425672352314	0.0505469255149364
1.75084006786346	-0.912207782268524	-3.30523300170898	0.266611874103546	0.343050301074982	0.0510272420942783
1.76415312290192	-0.90015035867691	-3.30062079429626	0.266806542873383	0.342742502689362	0.051275372505188
1.74775683879852	-0.903425872325897	-3.30895400047302	0.267045259475708	0.343243926763535	0.051659632474184
1.75129616260529	-0.880674302577972	-3.30336260795593	0.267595112323761	0.343015372753143	0.0519405417144299
1.74622213840485	-0.893473029136658	-3.31202173233032	0.267609357833862	0.343536913394928	0.0524109229445457
1.73710763454437	-0.878457129001617	-3.30517578125	0.268330693244934	0.343396097421646	0.0528662018477917
1.74742662906647	-0.88462895154953	-3.3115918636322	0.268096953630447	0.343724340200424	0.0531974621117115
1.72389960289001	-0.858241140842438	-3.31513810157776	0.269087344408035	0.34378656744957	0.0537110306322575
1.73722410202026	-0.861119449138641	-3.31526708602905	0.268947064876556	0.343917697668076	0.0539402142167091
1.71256673336029	-0.850536465644836	-3.32227182388306	0.269640982151031	0.344292968511581	0.0542824231088161
1.72940444946289	-0.845437109470367	-3.31050634384155	0.269711315631866	0.344190120697021	0.0544317662715912
1.71156489849091	-0.848276376724243	-3.32839059829712	0.270053505897522	0.344698429107666	0.0547669790685177
1.712970495224	-0.829810380935669	-3.32288408279419	0.270687580108643	0.344410300254822	0.0549618452787399
1.71411824226379	-0.841188013553619	-3.32932233810425	0.270616143941879	0.344982773065567	0.0551772005856037
1.68885958194733	-0.825614452362061	-3.33507704734802	0.271424412727356	0.345135748386383	0.0554970614612103
1.70824348926544	-0.828288197517395	-3.32801842689514	0.271218121051788	0.345113754272461	0.0555326044559479
1.6836109161377	-0.832854926586151	-3.3428750038147	0.271569758653641	0.345643043518066	0.0559689700603485
1.68049454689026	-0.809650242328644	-3.33221101760864	0.272229790687561	0.345392644405365	0.0563819296658039
1.69625043869019	-0.82153046131134	-3.34132552146912	0.271859169006348	0.345861226320267	0.0564761757850647
1.6641594171524	-0.809471189975739	-3.34677743911743	0.272454708814621	0.346172630786896	0.0567423813045025
1.67848539352417	-0.795827388763428	-3.33173012733459	0.27259436249733	0.345932841300964	0.0567677021026611
1.65919482707977	-0.805675685405731	-3.34994959831238	0.272860646247864	0.346439480781555	0.0568391308188438
1.65703999996185	-0.784228444099426	-3.34562087059021	0.273361712694168	0.346195042133331	0.056853212416172
1.66342377662659	-0.796144068241119	-3.34431052207947	0.273065358400345	0.346558660268784	0.0568625815212727
1.63446295261383	-0.789356529712677	-3.34976673126221	0.273723065853119	0.346766769886017	0.0571433566510677
1.64820051193237	-0.778043627738953	-3.34045481681824	0.273624241352081	0.346581816673279	0.0571625307202339
1.64265406131744	-0.793383002281189	-3.35315108299255	0.273392111063004	0.347081542015076	0.0574477575719357
1.61997902393341	-0.77389657497406	-3.35711622238159	0.27410015463829	0.347102344036102	0.0578626580536366
1.63746583461761	-0.764658272266388	-3.34723663330078	0.273935526609421	0.346953243017197	0.0577839016914368
1.62138664722443	-0.772189855575562	-3.35695862770081	0.273868769407272	0.347502708435059	0.057981088757515
1.59970986843109	-0.753239035606384	-3.35735464096069	0.274416267871857	0.347448527812958	0.0580752715468407
1.61539244651794	-0.748776853084564	-3.34402775764465	0.274333715438843	0.347214937210083	0.057998102158308
1.6024717092514	-0.761482238769531	-3.35641670227051	0.274291783571243	0.347733229398727	0.0581002905964851
1.58402597904205	-0.741225063800812	-3.35415840148926	0.27485454082489	0.347588449716568	0.0581709444522858
1.60228443145752	-0.737469613552094	-3.34607696533203	0.27459505200386	0.347483366727829	0.0580531470477581
1.57960975170135	-0.747883677482605	-3.35533833503723	0.274600952863693	0.348008751869202	0.0582178272306919
1.56578135490417	-0.730624735355377	-3.35451364517212	0.275045216083527	0.347775906324387	0.0582799687981606
1.5817152261734	-0.733327329158783	-3.34846711158752	0.274626404047012	0.347710967063904	0.0581856518983841
1.56399869918823	-0.735435307025909	-3.35794401168823	0.274707794189453	0.348182588815689	0.05857939645648
1.54699862003326	-0.715821206569672	-3.35682940483093	0.275282770395279	0.348005354404449	0.0587815567851067
1.56492161750793	-0.713454306125641	-3.34713959693909	0.274893939495087	0.347870260477066	0.0586441420018673
1.5439670085907	-0.720984935760498	-3.35908460617065	0.274871855974197	0.348385959863663	0.0587582513689995
1.5328483581543	-0.700336575508118	-3.35393762588501	0.275184124708176	0.348139822483063	0.0588432624936104
1.55796933174133	-0.707955360412598	-3.34493708610535	0.274715572595596	0.348219841718674	0.0588630735874176
1.5293071269989	-0.711774051189423	-3.3594651222229	0.274846911430359	0.348610430955887	0.0590559653937817
1.51880896091461	-0.694765150547028	-3.35462307929993	0.27524271607399	0.348450273275375	0.0592391230165958
1.54077625274658	-0.694114983081818	-3.34451079368591	0.274802446365356	0.34836420416832	0.0590761229395866
1.52761733531952	-0.708663582801819	-3.34734106063843	0.274543434381485	0.348787367343903	0.0591305904090405
1.5027140378952	-0.689486503601074	-3.35717296600342	0.274978935718536	0.34879332780838	0.0594307892024517
1.52387678623199	-0.688875496387482	-3.34985256195068	0.274528414011002	0.348617494106293	0.0594271570444107
1.50430858135223	-0.691190719604492	-3.36189460754395	0.274447530508041	0.349034070968628	0.0596950761973858
1.49632751941681	-0.667680621147156	-3.34592080116272	0.274827808141708	0.348793774843216	0.0596642084419727
1.51080870628357	-0.681008160114288	-3.34699440002441	0.274239122867584	0.348950177431107	0.0593789368867874
1.48392701148987	-0.680170834064484	-3.35432100296021	0.274369716644287	0.349321156740189	0.0594276674091816
1.48346865177155	-0.666218221187592	-3.34894490242004	0.274469316005707	0.348903328180313	0.0592572428286076
1.4965398311615	-0.680183291435242	-3.34108018875122	0.273932307958603	0.349196791648865	0.0590946935117245
1.46931493282318	-0.669192492961884	-3.36097836494446	0.274407893419266	0.349192470312119	0.0591055899858475
1.48738300800323	-0.670887470245361	-3.34384226799011	0.273941367864609	0.348996609449387	0.0588350147008896
1.47479617595673	-0.684871315956116	-3.35442209243774	0.273691773414612	0.349364191293716	0.0588793307542801
1.46568286418915	-0.666753709316254	-3.34174704551697	0.274034708738327	0.349035412073135	0.0588462390005589
1.47782588005066	-0.680871903896332	-3.34041929244995	0.273263245820999	0.349180966615677	0.0586082302033901
1.45023453235626	-0.67050576210022	-3.35042548179626	0.273608684539795	0.349328190088272	0.0585348568856716
1.4636538028717	-0.660959899425507	-3.32926058769226	0.273484200239182	0.348836541175842	0.058105792850256
1.46057367324829	-0.678786635398865	-3.34673976898193	0.272965401411057	0.349295109510422	0.0577928498387337
1.43898069858551	-0.667086660861969	-3.34646344184875	0.273288369178772	0.349293917417526	0.0576492697000504
1.45377671718597	-0.66433322429657	-3.33186721801758	0.27305868268013	0.348919600248337	0.0572734922170639
1.45327270030975	-0.68534779548645	-3.34359526634216	0.272564768791199	0.349257797002792	0.0569579303264618
1.43532526493073	-0.668728053569794	-3.34408187866211	0.272978216409683	0.349025636911392	0.0567516572773457
1.4571920633316	-0.673764824867249	-3.33155727386475	0.272503733634949	0.348775267601013	0.0563850067555904
1.43511056900024	-0.685248255729675	-3.33728861808777	0.272500038146973	0.349131196737289	0.0563016682863235
1.43655574321747	-0.672305703163147	-3.32773113250732	0.272574156522751	0.34872567653656	0.0560416206717491
1.45257043838501	-0.686992168426514	-3.33304882049561	0.271907955408096	0.348782926797867	0.0557421930134296
1.43109798431396	-0.694267392158508	-3.33912038803101	0.272001415491104	0.34901225566864	0.0557109676301479
1.43715870380402	-0.675537049770355	-3.32344102859497	0.272204101085663	0.348399817943573	0.0554641149938107
1.4515221118927	-0.691281199455261	-3.32535862922668	0.271599173545837	0.34853395819664	0.0551450327038765
1.43025052547455	-0.692035496234894	-3.33058500289917	0.271840870380402	0.348646700382233	0.0549746863543987
1.44502413272858	-0.68079537153244	-3.31812334060669	0.271735817193985	0.348067611455917	0.0546684190630913
1.44820654392242	-0.704233467578888	-3.32574677467346	0.27119055390358	0.348371833562851	0.0543597340583801
1.438516497612	-0.692137897014618	-3.32103586196899	0.271580368280411	0.347832173109055	0.0540897883474827
1.45882523059845	-0.709997057914734	-3.31767702102661	0.270916283130646	0.347798734903336	0.0537312850356102
1.43407702445984	-0.709604740142822	-3.3206729888916	0.271316647529602	0.347737908363342	0.0535759106278419
1.46011078357697	-0.710213720798492	-3.30928611755371	0.270811438560486	0.347153574228287	0.0531202144920826
1.45639872550964	-0.728589653968811	-3.3159511089325	0.270484328269959	0.347345292568207	0.0528822131454945
1.45084583759308	-0.714227855205536	-3.30748558044434	0.270891338586807	0.346729636192322	0.0526359379291534
1.46921837329865	-0.732220411300659	-3.29991459846497	0.270229935646057	0.346693634986877	0.0522033907473087
1.45057618618011	-0.730214238166809	-3.30953311920166	0.270438581705093	0.346559345722198	0.0520245842635632
1.47688710689545	-0.743323743343353	-3.29460215568542	0.269934445619583	0.346124887466431	0.051642257720232
1.45887672901154	-0.74224990606308	-3.29894518852234	0.27015632390976	0.345898598432541	0.0514210127294064
1.48759293556213	-0.749706566333771	-3.29156851768494	0.269654512405396	0.345384955406189	0.0509340539574623
1.46755611896515	-0.757690072059631	-3.29801058769226	0.269759565591812	0.345425069332123	0.0508194975554943
1.48516499996185	-0.759190499782562	-3.28855967521667	0.269458472728729	0.344774663448334	0.0503975301980972
1.48166561126709	-0.776314973831177	-3.29085326194763	0.269225001335144	0.344764560461044	0.0501782260835171
1.49797224998474	-0.768210113048553	-3.27912664413452	0.269173145294189	0.344033360481262	0.0498281344771385
1.49170362949371	-0.785434663295746	-3.29105186462402	0.268991827964783	0.344095468521118	0.0496000051498413
1.50909924507141	-0.782760441303253	-3.26544547080994	0.268906593322754	0.34340238571167	0.0493059419095516
1.50295698642731	-0.800715029239655	-3.27731204032898	0.268743276596069	0.34342759847641	0.0491315424442291
1.51748991012573	-0.791484236717224	-3.26873564720154	0.26880270242691	0.342584937810898	0.0487473607063293
1.52225065231323	-0.817376852035522	-3.2669849395752	0.268355220556259	0.342630952596664	0.0484945885837078
1.52139067649841	-0.80908876657486	-3.26065635681152	0.268540740013123	0.342026621103287	0.0482323355972767
1.53344678878784	-0.830563545227051	-3.26464295387268	0.268008768558502	0.341867953538895	0.0479558333754539
1.53574931621552	-0.82087230682373	-3.25885248184204	0.268305003643036	0.341198474168777	0.0477468632161617
1.55202007293701	-0.846678376197815	-3.2559916973114	0.267693638801575	0.341201663017273	0.0473775193095207
1.54575645923615	-0.83724319934845	-3.25816750526428	0.268013566732407	0.34061461687088	0.0472050607204437
1.57234942913055	-0.858748972415924	-3.24692296981812	0.267393082380295	0.340306162834167	0.0469113178551197
1.5597380399704	-0.855784356594086	-3.24846959114075	0.267813861370087	0.339881807565689	0.0467837490141392
1.59077084064484	-0.866280496120453	-3.24002766609192	0.267380863428116	0.339394301176071	0.0464891642332077
1.57165992259979	-0.872073709964752	-3.24422478675842	0.26763978600502	0.339231878519058	0.0464626550674438
1.60275030136108	-0.882653713226318	-3.23144006729126	0.267115145921707	0.338687002658844	0.0461656749248505
1.58987963199615	-0.891301512718201	-3.24175977706909	0.267291903495789	0.338524699211121	0.0461761243641377
1.61665046215057	-0.894051373004913	-3.22429966926575	0.267007797956467	0.337919354438782	0.0459191240370274
1.60704410076141	-0.900207996368408	-3.23466062545776	0.267129004001617	0.337823301553726	0.0459213890135288
1.63807463645935	-0.906352639198303	-3.21698975563049	0.266821384429932	0.33719539642334	0.0456469990313053
1.62799286842346	-0.923717856407166	-3.23255300521851	0.266859173774719	0.337162643671036	0.045537032186985
1.65166926383972	-0.921519637107849	-3.21497225761414	0.266839265823364	0.336420446634293	0.0452714003622532
1.64470744132996	-0.93999582529068	-3.22257471084595	0.266768038272858	0.336457014083862	0.0451306961476803
1.6721111536026	-0.94265216588974	-3.20682954788208	0.266529083251953	0.335842907428741	0.0447399169206619
1.66390979290009	-0.958701491355896	-3.21705365180969	0.266582667827606	0.335790902376175	0.0446744859218597
1.68861520290375	-0.958859026432037	-3.20434522628784	0.266453683376312	0.335150599479675	0.04433598741889
1.68276023864746	-0.972723960876465	-3.21581816673279	0.266501784324646	0.335158616304398	0.0441722497344017
1.71323931217194	-0.985849976539612	-3.19784069061279	0.266225308179855	0.334659099578857	0.0438710004091263
1.70525932312012	-0.993859350681305	-3.21023225784302	0.266450345516205	0.334554612636566	0.0436827093362808
1.73707413673401	-0.995615065097809	-3.19649076461792	0.266229063272476	0.334003776311874	0.0432940870523453
1.72422456741333	-1.01632690429688	-3.20226860046387	0.266221106052399	0.33411779999733	0.0431796498596668
1.74819076061249	-1.01680147647858	-3.19110512733459	0.266254663467407	0.333486050367355	0.042729839682579
1.7497810125351	-1.04102694988251	-3.19739365577698	0.266018748283386	0.333611637353897	0.0425005443394184
1.77096152305603	-1.0359023809433	-3.18878149986267	0.266151458024979	0.333058387041092	0.0421676822006702
1.76740717887878	-1.05784797668457	-3.20101761817932	0.266183197498322	0.333243608474731	0.0419525392353535
1.79489052295685	-1.06340396404266	-3.18775510787964	0.266025245189667	0.332784473896027	0.0416240021586418
1.78655600547791	-1.07291960716248	-3.20063495635986	0.266262143850327	0.33279687166214	0.0413531810045242
1.82094073295593	-1.08047044277191	-3.19050335884094	0.265939950942993	0.332432627677917	0.0410064049065113
1.81259512901306	-1.08682191371918	-3.19561290740967	0.26633557677269	0.33231309056282	0.0407940819859505
1.83909845352173	-1.11602485179901	-3.19519591331482	0.265797168016434	0.33215406537056	0.0404915250837803
1.8406023979187	-1.10724890232086	-3.18660759925842	0.266199290752411	0.331801384687424	0.0403000116348267
1.85409116744995	-1.1253604888916	-3.19428563117981	0.265953809022903	0.331990957260132	0.0400194227695465
1.86991131305695	-1.13012325763702	-3.17954015731812	0.265933811664581	0.331617951393127	0.0398118086159229
1.87191390991211	-1.14510631561279	-3.19353485107422	0.26616159081459	0.331494688987732	0.0395566523075104
1.89602982997894	-1.15812718868256	-3.18241548538208	0.265898287296295	0.331255882978439	0.0391478575766087
1.89407896995544	-1.15527677536011	-3.18292427062988	0.266207456588745	0.331120818853378	0.0389923900365829
1.9146283864975	-1.18096530437469	-3.19317674636841	0.265714854001999	0.331075817346573	0.0387115888297558
1.92012655735016	-1.17567086219788	-3.18944907188416	0.266097605228424	0.330583244562149	0.0385705418884754
1.92655098438263	-1.19697415828705	-3.18888521194458	0.265871435403824	0.330747455358505	0.0382706820964813
1.94837462902069	-1.19709467887878	-3.171462059021	0.26577365398407	0.330333709716797	0.0380666665732861
1.94609773159027	-1.20761609077454	-3.18443489074707	0.265961468219757	0.330213963985443	0.0379303880035877
1.96922755241394	-1.22684669494629	-3.17744708061218	0.265618950128555	0.330094248056412	0.0376410782337189
1.97535359859467	-1.22738361358643	-3.17617082595825	0.265796840190887	0.329746752977371	0.0373547971248627
1.97538089752197	-1.23521387577057	-3.17897319793701	0.265735119581223	0.329696327447891	0.0371942520141602
1.99527680873871	-1.24412608146667	-3.17599177360535	0.265478760004044	0.32951632142067	0.0369563959538937
2.00049543380737	-1.24326825141907	-3.17061424255371	0.26560440659523	0.329209566116333	0.0368385128676891
2.00742316246033	-1.26476442813873	-3.17802715301514	0.265419453382492	0.329176664352417	0.0367228165268898
2.02956509590149	-1.26177847385406	-3.17021417617798	0.265457808971405	0.328717917203903	0.0365075580775738
2.01998519897461	-1.27238881587982	-3.17099785804749	0.265571564435959	0.328823626041412	0.0365429595112801
2.04049277305603	-1.28499007225037	-3.16722893714905	0.265173584222794	0.328528612852097	0.0362972319126129
2.03428673744202	-1.27968502044678	-3.1661217212677	0.26553076505661	0.328227788209915	0.0362811163067818
2.04901361465454	-1.29335820674896	-3.17226552963257	0.26520374417305	0.328269392251968	0.0360686518251896
2.06299614906311	-1.29189169406891	-3.15991735458374	0.265097409486771	0.32792255282402	0.0360015444457531
2.05621957778931	-1.29504704475403	-3.16378855705261	0.265281587839127	0.327919840812683	0.0359943434596062
2.07332491874695	-1.30757772922516	-3.16026568412781	0.264992117881775	0.327792018651962	0.0359066165983677
2.07215571403503	-1.29951775074005	-3.15513586997986	0.265270859003067	0.327450752258301	0.0359029471874237
2.07939219474792	-1.32150149345398	-3.16460943222046	0.264909118413925	0.327528417110443	0.0358779728412628
2.08862996101379	-1.31180667877197	-3.15814852714539	0.265011668205261	0.327132105827332	0.0357657112181187
2.07903480529785	-1.31396269798279	-3.16182994842529	0.265109568834305	0.327367693185806	0.0357973016798496
2.10118269920349	-1.32582676410675	-3.1543755531311	0.264772325754166	0.327207535505295	0.0356409326195717
2.09586715698242	-1.31606590747833	-3.16049528121948	0.265086352825165	0.326849758625031	0.0355420783162117
2.09522151947021	-1.33453559875488	-3.15787148475647	0.264812707901001	0.327073186635971	0.0354419201612473
2.11277747154236	-1.33709073066711	-3.15788125991821	0.264604300260544	0.326845735311508	0.0351418145000935
2.10356163978577	-1.3311550617218	-3.15633082389832	0.264888286590576	0.326707035303116	0.0350378826260567
2.11885476112366	-1.34305822849274	-3.15551447868347	0.26443487405777	0.326819181442261	0.0346816144883633
2.10676527023315	-1.33418440818787	-3.14894151687622	0.264745652675629	0.326585829257965	0.0345316343009472
2.11329007148743	-1.35022461414337	-3.15513586997986	0.264479011297226	0.326744556427002	0.0343505665659904
2.12583875656128	-1.34592366218567	-3.1461808681488	0.264502495527267	0.3265001475811	0.034064918756485
2.10982203483582	-1.34894847869873	-3.15464758872986	0.264731287956238	0.326526969671249	0.0340708307921886
2.12515997886658	-1.35736703872681	-3.15323781967163	0.264131546020508	0.326423853635788	0.0338262915611267
2.12011313438416	-1.3437579870224	-3.15168499946594	0.264402687549591	0.326150208711624	0.0338902547955513
2.11895155906677	-1.35346126556396	-3.15237402915955	0.26414030790329	0.326440304517746	0.0338226221501827
2.12926506996155	-1.34852862358093	-3.14284896850586	0.264070451259613	0.326028823852539	0.0337650775909424
2.11770176887512	-1.34802579879761	-3.14980864524841	0.264265716075897	0.325982332229614	0.0338650085031986
2.1320366859436	-1.35591554641724	-3.14105725288391	0.263822317123413	0.325921505689621	0.033772349357605
2.12635087966919	-1.34590089321136	-3.14724349975586	0.264003574848175	0.325604528188705	0.0336946323513985
2.12628078460693	-1.36067843437195	-3.15023517608643	0.26363480091095	0.325698405504227	0.0335639677941799
2.13434624671936	-1.35166215896606	-3.13478755950928	0.263672828674316	0.32527768611908	0.0333893783390522
2.11829710006714	-1.35190558433533	-3.1432421207428	0.263705015182495	0.325397104024887	0.033295251429081
2.14027857780457	-1.35702228546143	-3.13848423957825	0.2632797062397	0.325182318687439	0.0330752767622471
2.12767314910889	-1.35166108608246	-3.13650155067444	0.263532668352127	0.324868261814117	0.0329354852437973
2.12831974029541	-1.36085152626038	-3.13346338272095	0.263312309980392	0.32506799697876	0.0328382588922977
2.13554883003235	-1.35726225376129	-3.12845134735107	0.263235181570053	0.324635595083237	0.0325392037630081
2.1229841709137	-1.35965490341187	-3.13711190223694	0.263272881507874	0.324707359075546	0.032471414655447
2.13416314125061	-1.36218917369843	-3.13542127609253	0.262919515371323	0.324662238359451	0.0321364738047123
2.12755084037781	-1.35627198219299	-3.11961889266968	0.263089418411255	0.324396342039108	0.0319365784525871
2.12205219268799	-1.36201119422913	-3.13911819458008	0.263080060482025	0.324527829885483	0.0317449644207954
2.13811349868774	-1.36348211765289	-3.12814426422119	0.262856781482697	0.324335783720016	0.0314855724573135
2.11902761459351	-1.35907924175262	-3.12562870979309	0.263117253780365	0.324311941862106	0.0313058122992516
2.12718343734741	-1.3728084564209	-3.13239860534668	0.262734144926071	0.324385732412338	0.03099031932652
2.12997698783875	-1.36584627628326	-3.12210083007813	0.262768298387527	0.324035227298737	0.0307050962001085
2.11792683601379	-1.3645350933075	-3.13245058059692	0.262807667255402	0.324392586946487	0.0305012539029121
2.13205289840698	-1.36939632892609	-3.12164235115051	0.262596607208252	0.324255794286728	0.0302109364420176
2.12100505828857	-1.36046850681305	-3.12935733795166	0.262929648160934	0.324202120304108	0.0299292467534542
2.11559367179871	-1.36869621276855	-3.12653541564941	0.262927383184433	0.324382662773132	0.0297573618590832
2.12510943412781	-1.36690473556519	-3.12522053718567	0.26268059015274	0.324353158473969	0.0294068958610296
2.11275553703308	-1.35821402072906	-3.12796640396118	0.26295879483223	0.324317693710327	0.029275493696332
2.10945272445679	-1.36666131019592	-3.13490462303162	0.262796729803085	0.324748903512955	0.0290436595678329
2.11689400672913	-1.36130440235138	-3.12651562690735	0.262804538011551	0.32458233833313	0.0289252903312445
2.10040044784546	-1.35863089561462	-3.13437867164612	0.263108223676682	0.324798256158829	0.0288297403603792
2.11367201805115	-1.36415934562683	-3.13389611244202	0.262852281332016	0.324979871511459	0.0285701304674149
2.10535526275635	-1.35291993618011	-3.1299786567688	0.263218313455582	0.32497963309288	0.0284284073859453
2.08921670913696	-1.35835385322571	-3.13576936721802	0.263309091329575	0.325311690568924	0.0283470805734396
2.09821748733521	-1.35750651359558	-3.13853979110718	0.263130158185959	0.325480908155441	0.0281491503119469
2.08946490287781	-1.34631323814392	-3.13852119445801	0.26348689198494	0.325598418712616	0.02811074629426
2.08149743080139	-1.34842717647552	-3.15124034881592	0.263751298189163	0.325873166322708	0.0280562620609999
2.08706712722778	-1.34783542156219	-3.14153432846069	0.26364940404892	0.325989365577698	0.0279315877705812
2.07850384712219	-1.33639407157898	-3.14203810691834	0.263952851295471	0.326118737459183	0.0279558543115854
2.0679783821106	-1.33833205699921	-3.1514458656311	0.264106690883636	0.326495081186295	0.0280387401580811
2.07454204559326	-1.33451199531555	-3.14492058753967	0.264065742492676	0.326585561037064	0.0280386153608561
2.05830264091492	-1.31868278980255	-3.1472339630127	0.264543890953064	0.3267682492733	0.0282431747764349
2.05674910545349	-1.32476544380188	-3.1596565246582	0.264466404914856	0.327209144830704	0.02835438773036
2.05962824821472	-1.31353974342346	-3.14999532699585	0.264744162559509	0.327081114053726	0.0284389909356833
2.03481864929199	-1.30941414833069	-3.16624927520752	0.265066027641296	0.327611923217773	0.0287131760269403
2.04172515869141	-1.30671167373657	-3.15840935707092	0.264924913644791	0.327713578939438	0.0288257151842117
2.02749609947205	-1.28728413581848	-3.15942072868347	0.265425652265549	0.327880918979645	0.0291365273296833
2.02009344100952	-1.29256069660187	-3.17109775543213	0.265363991260529	0.328402400016785	0.0292751807719469
2.02403688430786	-1.27876019477844	-3.15814781188965	0.265619575977325	0.328239321708679	0.0294608492404222
2.00791025161743	-1.28082704544067	-3.1773521900177	0.265775382518768	0.328740656375885	0.0296686142683029
2.01482915878296	-1.26913917064667	-3.16982841491699	0.265967696905136	0.328699380159378	0.0297349262982607
1.98657321929932	-1.26026594638824	-3.17301559448242	0.266390949487686	0.32907247543335	0.0299710892140865
1.99505352973938	-1.26377630233765	-3.17526316642761	0.266077101230621	0.329267829656601	0.0300276260823011
1.98273074626923	-1.24634110927582	-3.16942763328552	0.266600161790848	0.329227805137634	0.0302058532834053
1.9684544801712	-1.24361836910248	-3.17822766304016	0.266673713922501	0.329773992300034	0.0303770191967487
1.9780205488205	-1.23905336856842	-3.17394495010376	0.266590625047684	0.329841673374176	0.0304823108017445
1.95998442173004	-1.22836470603943	-3.1800696849823	0.267120689153671	0.330032557249069	0.0306613445281982
1.95886790752411	-1.23304867744446	-3.19036388397217	0.266975283622742	0.330338597297668	0.0307609625160694
1.95267176628113	-1.21885371208191	-3.1823091506958	0.267223596572876	0.330343425273895	0.0308320540934801
1.93380749225616	-1.21713840961456	-3.19474124908447	0.267340451478958	0.330770134925842	0.030988372862339
1.94095408916473	-1.20721316337585	-3.18673324584961	0.267360597848892	0.330749422311783	0.0309559162706137
1.92362809181213	-1.19656980037689	-3.19298100471497	0.267790883779526	0.331140458583832	0.0311175063252449
1.92930197715759	-1.20402526855469	-3.19494891166687	0.267568975687027	0.331434637308121	0.0311880875378847
1.92390561103821	-1.19028151035309	-3.19168782234192	0.267872184514999	0.331452190876007	0.0312273595482111
1.90374076366425	-1.19119155406952	-3.20004177093506	0.268017917871475	0.331860542297363	0.0313655696809292
1.91119253635406	-1.1931027173996	-3.20341467857361	0.26783761382103	0.332054734230042	0.0313091054558754
1.90014207363129	-1.17351937294006	-3.19604229927063	0.268263757228851	0.332036972045898	0.0313230790197849
1.88863289356232	-1.17565965652466	-3.2021119594574	0.268302857875824	0.332562536001205	0.031394474208355
1.9025502204895	-1.17410886287689	-3.19756746292114	0.268200546503067	0.332606673240662	0.031363919377327
1.8847393989563	-1.16459834575653	-3.20198655128479	0.268690586090088	0.332753032445908	0.0315044261515141
1.88884460926056	-1.17029428482056	-3.20272016525269	0.268496543169022	0.333128243684769	0.0315502658486366
1.8806346654892	-1.15680742263794	-3.20330095291138	0.268674910068512	0.333033204078674	0.0314916260540485
1.86964452266693	-1.1652843952179	-3.20748257637024	0.268718183040619	0.333537667989731	0.0314563512802124
1.87817132472992	-1.15424394607544	-3.20572948455811	0.268724799156189	0.333468288183212	0.0312416031956673
1.85266005992889	-1.15336847305298	-3.21494126319885	0.268987894058228	0.333959460258484	0.0312414597719908
1.86962223052979	-1.15682423114777	-3.20141053199768	0.268792033195496	0.334001839160919	0.0311114974319935
1.84815263748169	-1.14395141601563	-3.21490049362183	0.269371151924133	0.334155827760696	0.0310789756476879
1.85729932785034	-1.15153610706329	-3.21352171897888	0.269018203020096	0.334438443183899	0.031037138774991
1.83593368530273	-1.14013826847076	-3.20769453048706	0.269522577524185	0.334619760513306	0.0311508812010288
1.84968829154968	-1.14564001560211	-3.21530890464783	0.269014477729797	0.334859281778336	0.0310823377221823
1.83135056495667	-1.13120102882385	-3.21324777603149	0.26959952712059	0.334898829460144	0.0312457587569952
1.83862233161926	-1.13907158374786	-3.22032260894775	0.269229590892792	0.335358589887619	0.0312230885028839
1.82582592964172	-1.12027096748352	-3.21634364128113	0.269653558731079	0.335329353809357	0.0314027406275272
1.82105576992035	-1.12941133975983	-3.22485518455505	0.26947808265686	0.335873633623123	0.0315716378390789
1.82957899570465	-1.11501395702362	-3.22042536735535	0.269608199596405	0.335784077644348	0.03157739341259
1.80392253398895	-1.11487877368927	-3.22463393211365	0.269961178302765	0.336212396621704	0.0318740904331207
1.81112921237946	-1.1173552274704	-3.22766137123108	0.269583106040955	0.336467415094376	0.0319380424916744
1.79882144927979	-1.09807229042053	-3.22583556175232	0.270089596509933	0.336385697126389	0.0321808978915215
1.80283939838409	-1.10702657699585	-3.23463559150696	0.269813388586044	0.336916595697403	0.0323229543864727
1.80117285251617	-1.0907940864563	-3.22585463523865	0.270044386386871	0.336893141269684	0.0325309187173843
1.78723073005676	-1.09708440303802	-3.23638153076172	0.270008593797684	0.337434947490692	0.0328342467546463
1.78882849216461	-1.07865715026855	-3.24128246307373	0.270349144935608	0.337255001068115	0.0330455899238586
1.78591740131378	-1.08515214920044	-3.23979830741882	0.270059555768967	0.337810486555099	0.033313475549221
1.7859959602356	-1.07467794418335	-3.23301076889038	0.27016806602478	0.337626695632935	0.033515352755785
1.76967084407806	-1.07736837863922	-3.24664449691772	0.270156681537628	0.338199526071548	0.0339364297688007
1.77596068382263	-1.05869317054749	-3.23298478126526	0.27023646235466	0.338070094585419	0.0341455340385437
1.75979495048523	-1.06247210502625	-3.25546169281006	0.270316332578659	0.338688373565674	0.0345506817102432
1.76593232154846	-1.04593586921692	-3.24012589454651	0.270343154668808	0.338454633951187	0.0348477140069008
1.75162899494171	-1.04893410205841	-3.25360107421875	0.270360559225082	0.338917881250381	0.0352791473269463
1.75917220115662	-1.0314530134201	-3.24376201629639	0.270522892475128	0.338712751865387	0.0355755724012852
1.73590350151062	-1.03447246551514	-3.25315594673157	0.270492345094681	0.339223980903625	0.0360494405031204
1.7532057762146	-1.02582001686096	-3.25139737129211	0.270219534635544	0.339102625846863	0.0362311787903309
1.7279132604599	-1.01982975006104	-3.25658273696899	0.270427763462067	0.339323550462723	0.0367882177233696
1.74424207210541	-1.01346445083618	-3.24682664871216	0.270170211791992	0.339229971170425	0.0369974300265312
1.71894264221191	-1.00969231128693	-3.25791621208191	0.270348459482193	0.339652180671692	0.0373729132115841
1.73287498950958	-1.00023651123047	-3.24883913993835	0.27008268237114	0.33940064907074	0.0375866740942001
1.70919191837311	-1.00281882286072	-3.26126503944397	0.270314127206802	0.339742928743362	0.0378966182470322
1.72946429252625	-0.988030612468719	-3.250084400177	0.270101308822632	0.33941438794136	0.0379323810338974
1.7034295797348	-0.99244636297226	-3.25442719459534	0.270168453454971	0.339691817760468	0.0382202006876469
1.71660530567169	-0.991069436073303	-3.24381160736084	0.26976615190506	0.339451313018799	0.038249708712101
1.69323801994324	-0.980832576751709	-3.2546808719635	0.270068556070328	0.339602321386337	0.0385254062712193
1.70918691158295	-0.984596133232117	-3.24834322929382	0.269519805908203	0.339537531137466	0.0385584831237793
1.68535935878754	-0.968683779239655	-3.25509452819824	0.26991593837738	0.339505165815353	0.038870632648468
1.70147955417633	-0.975440680980682	-3.24561452865601	0.269325524568558	0.339569419622421	0.0389343611896038
1.67636227607727	-0.964789509773254	-3.25450968742371	0.26964482665062	0.339553505182266	0.0392712168395519
1.69461441040039	-0.966156482696533	-3.24451518058777	0.269199907779694	0.33942037820816	0.0392884239554405
1.67440843582153	-0.958876609802246	-3.24764275550842	0.26945897936821	0.339350789785385	0.0395914800465107
1.68789029121399	-0.966205477714539	-3.25146389007568	0.268852531909943	0.339254409074783	0.0396012179553509
1.67083370685577	-0.948381066322327	-3.24556636810303	0.269220143556595	0.339047193527222	0.0398710519075394
1.68319880962372	-0.958750009536743	-3.24631142616272	0.268629997968674	0.33910083770752	0.0398797541856766
1.66834259033203	-0.939767897129059	-3.2447783946991	0.268923968076706	0.33880552649498	0.0400843545794487
1.67401134967804	-0.952785849571228	-3.24130940437317	0.268557816743851	0.338906079530716	0.0402465090155602
1.67773234844208	-0.937693178653717	-3.23609614372253	0.268612116575241	0.33841946721077	0.0403298586606979
1.66790175437927	-0.95085734128952	-3.24416494369507	0.26835560798645	0.338663071393967	0.0405563041567802
1.68016409873962	-0.943526685237885	-3.2340726852417	0.268164157867432	0.33826956152916	0.0405788607895374
1.66335129737854	-0.942661285400391	-3.24047660827637	0.268232941627502	0.338302105665207	0.0408015139400959
1.6810896396637	-0.939260482788086	-3.23120784759521	0.267952561378479	0.33799159526825	0.0407809354364872
1.66032660007477	-0.938083529472351	-3.23768472671509	0.268158406019211	0.338095158338547	0.0409894995391369
1.68015122413635	-0.941573679447174	-3.23079013824463	0.267705082893372	0.337786614894867	0.0409318171441555
1.66357219219208	-0.937530040740967	-3.23830199241638	0.268089681863785	0.337766319513321	0.04105394333601
1.68260335922241	-0.946098387241364	-3.23005104064941	0.267609626054764	0.337706685066223	0.0409191399812698
1.65853476524353	-0.942277193069458	-3.23229503631592	0.267904490232468	0.337699323892593	0.0409977771341801
1.68519854545593	-0.955482840538025	-3.22882127761841	0.267292410135269	0.337496519088745	0.0407570265233517
1.66887652873993	-0.945631742477417	-3.23250031471252	0.267739176750183	0.33740645647049	0.0408308953046799
1.68804168701172	-0.955095767974854	-3.22503066062927	0.267277151346207	0.33742693066597	0.0405740365386009
1.66825270652771	-0.948135495185852	-3.23044657707214	0.267615288496017	0.337333291769028	0.0406453758478165
1.68911266326904	-0.96064031124115	-3.22564673423767	0.267134040594101	0.337260335683823	0.0404550209641457
1.67803752422333	-0.951793849468231	-3.23116374015808	0.26753905415535	0.33714160323143	0.0404462888836861
1.6964305639267	-0.967231750488281	-3.22237849235535	0.26713165640831	0.337097555398941	0.0403412953019142
1.68197298049927	-0.957882165908813	-3.22666716575623	0.267529726028442	0.336940973997116	0.0404302254319191
1.69740009307861	-0.97404819726944	-3.22971963882446	0.267021745443344	0.336975932121277	0.0403155833482742
1.69207429885864	-0.962052822113037	-3.2204749584198	0.267449527978897	0.336669385433197	0.0404578074812889
1.69939517974854	-0.974537074565887	-3.22410130500793	0.267113834619522	0.336920589208603	0.0404464416205883
1.70510041713715	-0.964772880077362	-3.21787929534912	0.267335474491119	0.336541146039963	0.040526557713747
1.70229578018188	-0.978593647480011	-3.22693872451782	0.267205417156219	0.336791396141052	0.0406290777027607
1.71910834312439	-0.971077680587769	-3.21754264831543	0.267204523086548	0.336430549621582	0.0406174696981907
1.70303213596344	-0.978692650794983	-3.22975373268127	0.267457842826843	0.336536794900894	0.0408180952072144
1.72460353374481	-0.979326784610748	-3.21705055236816	0.267165571451187	0.336242258548737	0.0407846011221409
1.70679378509521	-0.980550408363342	-3.22714591026306	0.267479747533798	0.336324036121368	0.0410830080509186
1.73045551776886	-0.981546878814697	-3.22046709060669	0.267202585935593	0.336072951555252	0.0410434231162071
1.71065545082092	-0.978348553180695	-3.22582530975342	0.26756539940834	0.336188077926636	0.0412656776607037
1.7376571893692	-0.98577493429184	-3.22141361236572	0.267209529876709	0.335973799228668	0.041351180523634
1.72359693050385	-0.979738116264343	-3.2304630279541	0.267684578895569	0.335848182439804	0.0415749624371529
1.75048220157623	-0.991845667362213	-3.21782684326172	0.267250597476959	0.335675120353699	0.041611336171627
1.72593748569489	-0.989087343215942	-3.22493672370911	0.267659783363342	0.335781633853912	0.0419454462826252
1.75212359428406	-0.994713723659515	-3.21446943283081	0.267219603061676	0.335423916578293	0.0418936423957348
1.73705315589905	-0.995020389556885	-3.22574090957642	0.267549186944962	0.335548251867294	0.0421533063054085
1.7587708234787	-0.992999136447906	-3.21322655677795	0.267396152019501	0.33526474237442	0.0421009100973606
1.74307954311371	-0.997249722480774	-3.2294762134552	0.267550379037857	0.335552394390106	0.0422823801636696
1.76967823505402	-1.00012838840485	-3.21443700790405	0.267333090305328	0.335163712501526	0.0423220656812191
1.75908195972443	-1.00706112384796	-3.22434210777283	0.267538368701935	0.335316210985184	0.0425168164074421
1.78161656856537	-1.00682389736176	-3.21590924263	0.267377823591232	0.335067540407181	0.0424241051077843
1.76420533657074	-1.01235389709473	-3.22454404830933	0.267672896385193	0.335246205329895	0.0426112860441208
1.79185771942139	-1.01554369926453	-3.21690726280212	0.267361015081406	0.334865480661392	0.0424908064305782
1.77566850185394	-1.02362990379333	-3.22748923301697	0.267411917448044	0.33513468503952	0.0426271222531796
1.7953884601593	-1.01594018936157	-3.21681690216064	0.267486870288849	0.334693014621735	0.0425366126000881
1.78652131557465	-1.02686905860901	-3.22775149345398	0.267551094293594	0.335073351860046	0.0425970330834389
1.80901634693146	-1.02551245689392	-3.21617722511292	0.267385005950928	0.334720224142075	0.0424773469567299
1.79657959938049	-1.03407323360443	-3.22745680809021	0.267585128545761	0.334803223609924	0.0425636544823647
1.82244622707367	-1.03612279891968	-3.21538186073303	0.267312675714493	0.334530085325241	0.04240682721138
1.8019562959671	-1.04386818408966	-3.22775483131409	0.2675661444664	0.334768950939178	0.0425803028047085
1.82408595085144	-1.05105817317963	-3.21688175201416	0.267167001962662	0.334498256444931	0.0424585901200771
1.80979549884796	-1.04594123363495	-3.22066926956177	0.267589688301086	0.334468394517899	0.0425471104681492
1.83755099773407	-1.05212569236755	-3.21276783943176	0.267247676849365	0.33425036072731	0.0423813536763191
1.81921875476837	-1.05277144908905	-3.22821164131165	0.267469048500061	0.33435994386673	0.0424444302916527
1.84807753562927	-1.06058156490326	-3.2104594707489	0.267111241817474	0.334142208099365	0.0422648601233959
1.83677709102631	-1.06972694396973	-3.22479629516602	0.267313420772552	0.334235340356827	0.0423066392540932
1.85091304779053	-1.0724276304245	-3.21449375152588	0.267088234424591	0.334023118019104	0.0421556383371353
1.84236085414886	-1.07070600986481	-3.21455883979797	0.267380237579346	0.333946019411087	0.042245302349329
1.85903477668762	-1.08785271644592	-3.21830129623413	0.266936063766479	0.334029495716095	0.0421283952891827
1.85304617881775	-1.07502067089081	-3.21536016464233	0.267390370368958	0.333654195070267	0.0422243401408196
1.86681914329529	-1.09201669692993	-3.21478414535522	0.266883820295334	0.333895087242126	0.0422154255211353
1.86452329158783	-1.07991790771484	-3.20914196968079	0.26717072725296	0.333539724349976	0.0423300191760063
1.87142777442932	-1.09479629993439	-3.2177746295929	0.266914933919907	0.333751618862152	0.0424428284168243
1.88624978065491	-1.09165441989899	-3.21315097808838	0.26696988940239	0.333512932062149	0.0424867756664753
1.86854290962219	-1.09982049465179	-3.22054982185364	0.2671719789505	0.333647310733795	0.0427078083157539
1.89214193820953	-1.10347676277161	-3.21282172203064	0.266788154840469	0.333510905504227	0.0426946990191936
1.87903296947479	-1.09361660480499	-3.20984697341919	0.267211019992828	0.333343893289566	0.0429856814444065
1.88957500457764	-1.10498821735382	-3.2183837890625	0.266849875450134	0.333585262298584	0.0430185459554195
1.89649021625519	-1.09492266178131	-3.20413088798523	0.266981095075607	0.333229601383209	0.0431429706513882
1.8970342874527	-1.11040675640106	-3.2136971950531	0.266838490962982	0.333436787128448	0.0433631762862206
1.9126455783844	-1.10484671592712	-3.2039532661438	0.266846120357513	0.333090633153915	0.0434205681085587
1.8903489112854	-1.10841369628906	-3.21511745452881	0.267086893320084	0.333408772945404	0.0437238253653049
1.91537201404572	-1.11375331878662	-3.21292018890381	0.266701132059097	0.333084166049957	0.0437557548284531
1.90079236030579	-1.1053866147995	-3.21287322044373	0.266969293355942	0.333087176084518	0.0441028885543346
1.92541706562042	-1.11204087734222	-3.20653057098389	0.266604959964752	0.333042651414871	0.0441478192806244
1.90898418426514	-1.10747933387756	-3.2111394405365	0.266898334026337	0.333115965127945	0.0444693267345428
1.92466819286346	-1.11880457401276	-3.21144199371338	0.266494542360306	0.333177924156189	0.0446390733122826
1.91475439071655	-1.10665571689606	-3.20972514152527	0.266944020986557	0.332919895648956	0.0448798686265945
1.91780650615692	-1.12186086177826	-3.21686792373657	0.266657769680023	0.333197832107544	0.0450800992548466
1.92593395709991	-1.10587418079376	-3.20746207237244	0.266869962215424	0.332827478647232	0.0452456772327423
1.91968679428101	-1.11847984790802	-3.21881985664368	0.266621381044388	0.333019226789474	0.045469231903553
1.93178164958954	-1.10570132732391	-3.2051522731781	0.266814231872559	0.332618832588196	0.0456116124987602
1.92541635036469	-1.12031316757202	-3.21427440643311	0.266540467739105	0.333079516887665	0.0458249039947987
1.93285000324249	-1.10514843463898	-3.2055287361145	0.266728013753891	0.332572251558304	0.0459606386721134
1.93302059173584	-1.12174296379089	-3.21477627754211	0.266410380601883	0.332901388406754	0.04610750451684
1.93882548809052	-1.10774028301239	-3.20724821090698	0.266712963581085	0.332499802112579	0.0461552962660789
1.93276131153107	-1.11960315704346	-3.21257066726685	0.266512781381607	0.332758784294128	0.0462791435420513
1.94484663009644	-1.1188178062439	-3.20530867576599	0.266403764486313	0.332412779331207	0.0462197922170162
1.9273773431778	-1.12057077884674	-3.21603155136108	0.266551822423935	0.332583695650101	0.0463996566832066
1.94594967365265	-1.11672759056091	-3.20489645004272	0.26627242565155	0.332371950149536	0.046334121376276
1.93004071712494	-1.11365795135498	-3.21106171607971	0.266558676958084	0.332474827766418	0.0464139953255653
1.9447273015976	-1.12264883518219	-3.21183896064758	0.266161471605301	0.332449197769165	0.0464144609868526
1.93684196472168	-1.11546587944031	-3.21110534667969	0.26650208234787	0.332202643156052	0.0464310422539711
1.94128847122192	-1.13034236431122	-3.20840287208557	0.266164511442184	0.332385390996933	0.0464623533189297
1.94089615345001	-1.11922037601471	-3.20305395126343	0.266300052404404	0.33212274312973	0.0464029274880886
1.93505191802979	-1.13117527961731	-3.20974826812744	0.266105711460114	0.332295894622803	0.0464746430516243
1.94575023651123	-1.11888802051544	-3.19474077224731	0.266200810670853	0.331862419843674	0.0464073680341244
1.93952333927155	-1.12668752670288	-3.20801019668579	0.26602777838707	0.332192987203598	0.0463995635509491
1.95351874828339	-1.1283620595932	-3.19681596755981	0.265885591506958	0.331920355558395	0.0463568493723869
1.93532526493073	-1.1269748210907	-3.20843839645386	0.266145378351212	0.332054764032364	0.0464492104947567
1.95220601558685	-1.12547075748444	-3.20240688323975	0.265838295221329	0.331868350505829	0.0463358499109745
1.9320113658905	-1.12405562400818	-3.20417952537537	0.266161352396011	0.331863254308701	0.0464765504002571
1.94818985462189	-1.13374733924866	-3.20455622673035	0.265688449144363	0.331911474466324	0.0463985167443752
1.93273890018463	-1.11902296543121	-3.20258522033691	0.266062766313553	0.33165180683136	0.0465956926345825
1.94847679138184	-1.13309109210968	-3.2039749622345	0.265561699867249	0.331839352846146	0.0464576669037342
1.93304312229156	-1.11890590190887	-3.19541311264038	0.265877544879913	0.331575989723206	0.0465740114450455
1.93964743614197	-1.1331559419632	-3.20560812950134	0.265530496835709	0.331736415624619	0.0465855412185192
1.94008600711823	-1.12029182910919	-3.19285583496094	0.265770137310028	0.331433773040771	0.0465714000165462
1.9324244260788	-1.1291583776474	-3.20410442352295	0.265559583902359	0.331633180379868	0.0466017685830593
1.93474161624908	-1.1197292804718	-3.1952531337738	0.265633791685104	0.331264793872833	0.0465865209698677
1.92338418960571	-1.13043010234833	-3.20334625244141	0.265475869178772	0.331540882587433	0.0467043071985245
1.93508124351501	-1.1152685880661	-3.19331526756287	0.265418857336044	0.331133395433426	0.0467058904469013
1.91870105266571	-1.12499368190765	-3.20144200325012	0.265371173620224	0.331539541482925	0.046810794621706
1.93359172344208	-1.11777412891388	-3.19079828262329	0.265290260314941	0.331227511167526	0.0468522720038891
1.91420757770538	-1.11660265922546	-3.19735646247864	0.26548245549202	0.331374615430832	0.0469961576163769
1.93012142181396	-1.11771130561829	-3.18876028060913	0.265252828598022	0.331212282180786	0.0468822903931141
1.90550398826599	-1.11236166954041	-3.19977474212646	0.265504956245422	0.331290453672409	0.0471064113080502
1.92153739929199	-1.12143552303314	-3.19784092903137	0.264947861433029	0.331171870231628	0.0469672791659832
1.89976263046265	-1.11058270931244	-3.20021080970764	0.265409082174301	0.331160336732864	0.0471845977008343
1.9180862903595	-1.10983085632324	-3.18965196609497	0.265047311782837	0.331091701984406	0.0470489151775837
1.8935546875	-1.10697424411774	-3.20012187957764	0.265354484319687	0.33128634095192	0.0471828952431679
1.91215264797211	-1.10891544818878	-3.18860340118408	0.265022307634354	0.331067025661469	0.0471365116536617
1.89326083660126	-1.10492324829102	-3.19666218757629	0.26541593670845	0.331190794706345	0.0472929812967777
1.90672934055328	-1.10740649700165	-3.19123959541321	0.265039294958115	0.331123560667038	0.0472170785069466
1.88599896430969	-1.10033345222473	-3.19306635856628	0.265418112277985	0.331142574548721	0.0474229976534843
1.89479506015778	-1.10998797416687	-3.19334840774536	0.264935791492462	0.331416428089142	0.0474720746278763
1.88616287708282	-1.09207785129547	-3.19657921791077	0.265410393476486	0.331059455871582	0.0476487055420876
1.89089143276215	-1.10543322563171	-3.19525742530823	0.265006065368652	0.331507533788681	0.0477122962474823
1.87997364997864	-1.08513808250427	-3.19106650352478	0.265392959117889	0.3313247859478	0.0479269661009312
1.8889764547348	-1.09989094734192	-3.19921040534973	0.264999330043793	0.331557482481003	0.048015370965004
1.8786985874176	-1.08634448051453	-3.20002770423889	0.265507608652115	0.331331640481949	0.048164326697588
1.88122081756592	-1.09580087661743	-3.19725871086121	0.265202790498734	0.331709444522858	0.0482969656586647
1.87316012382507	-1.08110725879669	-3.19648313522339	0.265502035617828	0.331555932760239	0.048408642411232
1.867640376091	-1.09615242481232	-3.20753574371338	0.26538148522377	0.331914633512497	0.0485702678561211
1.87621915340424	-1.07853281497955	-3.19972276687622	0.265536487102509	0.331696301698685	0.0486268028616905
1.85207843780518	-1.08334517478943	-3.20861959457397	0.265723824501038	0.332105427980423	0.0487741306424141
1.87175869941711	-1.07668304443359	-3.19685745239258	0.265584409236908	0.331985116004944	0.0488325357437134
1.85157001018524	-1.0823655128479	-3.21191740036011	0.265914410352707	0.332418233156204	0.0489668659865856
1.8660923242569	-1.07471323013306	-3.20150208473206	0.265889763832092	0.3321253657341	0.0488660968840122
1.8466135263443	-1.0835462808609	-3.21070241928101	0.266083121299744	0.332651257514954	0.0490927062928677
1.86078608036041	-1.07388973236084	-3.20433640480042	0.266041576862335	0.332453489303589	0.0490035563707352
1.84582626819611	-1.08508169651031	-3.2157142162323	0.266063511371613	0.332995742559433	0.0490977838635445
1.85283374786377	-1.07385814189911	-3.20560741424561	0.266345798969269	0.332738012075424	0.0490926094353199
1.85283875465393	-1.08569884300232	-3.21620178222656	0.266091376543045	0.333274900913239	0.0490971244871616
1.84421813488007	-1.06973075866699	-3.21889710426331	0.266598463058472	0.333160072565079	0.0491488017141819
1.84630131721497	-1.08462047576904	-3.22346162796021	0.266360700130463	0.333613485097885	0.0491885021328926
1.84563660621643	-1.06959235668182	-3.2167067527771	0.266812473535538	0.333488792181015	0.0491346195340157
1.83724868297577	-1.08638727664948	-3.22708988189697	0.26667308807373	0.333972781896591	0.0492316409945488
1.83974301815033	-1.07208895683289	-3.22295570373535	0.267004311084747	0.333817094564438	0.0492519550025463
1.83884108066559	-1.08886027336121	-3.23342990875244	0.266794621944427	0.334259510040283	0.049318864941597
1.83393800258636	-1.06754863262177	-3.22527456283569	0.267252594232559	0.334182560443878	0.0493976399302483
1.83097898960114	-1.0818635225296	-3.23815488815308	0.267144978046417	0.334751278162003	0.0494836084544659
1.82775318622589	-1.06405234336853	-3.23007965087891	0.267492264509201	0.334597915410995	0.0495734289288521
1.83224737644196	-1.08152842521667	-3.23874759674072	0.267330586910248	0.335091173648834	0.0496197082102299
1.82590043544769	-1.06681740283966	-3.23993992805481	0.267861068248749	0.334897071123123	0.0497085228562355
1.8315064907074	-1.07976627349854	-3.24104452133179	0.267535328865051	0.335298538208008	0.0497923903167248
1.82174301147461	-1.06524515151978	-3.2373354434967	0.268038302659988	0.335242360830307	0.0499566309154034
1.83069896697998	-1.07965481281281	-3.23975658416748	0.267694562673569	0.335546553134918	0.050031092017889
1.81275057792664	-1.06520223617554	-3.24819421768188	0.268241286277771	0.335558146238327	0.0503346435725689
1.83129620552063	-1.0739529132843	-3.23980307579041	0.267908960580826	0.335766404867172	0.0503661036491394
1.80813479423523	-1.06253135204315	-3.24798440933228	0.268433153629303	0.335980236530304	0.050559513270855
1.83241510391235	-1.07187592983246	-3.24651145935059	0.267941325902939	0.336030930280685	0.0506719350814819
1.80967676639557	-1.0637344121933	-3.25495600700378	0.268570333719254	0.336128205060959	0.0508733317255974
1.83105850219727	-1.06767559051514	-3.24287819862366	0.268273234367371	0.336189180612564	0.0509176440536976
1.80619633197784	-1.06167495250702	-3.24546003341675	0.268795222043991	0.336212664842606	0.0512409098446369
1.82419574260712	-1.06772494316101	-3.25135517120361	0.268339335918427	0.336243808269501	0.051284521818161
1.80189383029938	-1.05471932888031	-3.25620818138123	0.268892258405685	0.336308658123016	0.0516460426151752
1.82370245456696	-1.05645000934601	-3.2456533908844	0.268645316362381	0.336214303970337	0.0517639331519604
1.7992103099823	-1.0552191734314	-3.25184154510498	0.268927574157715	0.336589962244034	0.0520020723342896
1.81775522232056	-1.05069935321808	-3.24834871292114	0.268815219402313	0.336320072412491	0.0521186664700508
1.79939949512482	-1.05290687084198	-3.25690722465515	0.268969863653183	0.336691468954086	0.0524488054215908
1.81416118144989	-1.04639434814453	-3.24809002876282	0.269102483987808	0.336314529180527	0.0525424033403397
1.7936395406723	-1.04771828651428	-3.25554323196411	0.269266158342361	0.3366759121418	0.0528980977833271
1.80992341041565	-1.04512846469879	-3.24619269371033	0.269088894128799	0.336440533399582	0.052975807338953
1.79311490058899	-1.05011320114136	-3.25993895530701	0.269209712743759	0.336708724498749	0.0532333515584469
1.80148506164551	-1.03096985816956	-3.24928760528564	0.269417464733124	0.336373925209045	0.0534082166850567
1.79446744918823	-1.0422101020813	-3.26310968399048	0.269275099039078	0.336829572916031	0.0535887144505978
1.78812170028687	-1.02573728561401	-3.25236177444458	0.269639581441879	0.336501359939575	0.0537456721067429
1.79777777194977	-1.04078590869904	-3.25411677360535	0.269326269626617	0.336754560470581	0.0538677535951138
1.79131782054901	-1.02194702625275	-3.24908065795898	0.269874900579453	0.336419850587845	0.054065365344286
1.79835796356201	-1.03575432300568	-3.25552988052368	0.269456624984741	0.336646348237991	0.0541170835494995
1.77517664432526	-1.02276539802551	-3.25491833686829	0.270019114017487	0.336618989706039	0.0544095784425735
1.79739773273468	-1.03186786174774	-3.25071859359741	0.269481182098389	0.336542069911957	0.0544470027089119
1.77033174037933	-1.02412509918213	-3.26221179962158	0.270006746053696	0.336735785007477	0.0548069104552269
1.79046094417572	-1.01919269561768	-3.2500958442688	0.269742578268051	0.336529403924942	0.0548844523727894
1.7689243555069	-1.01826214790344	-3.25606155395508	0.270062536001205	0.336827486753464	0.0551955178380013
1.78728973865509	-1.01580381393433	-3.24874496459961	0.269801318645477	0.336623191833496	0.055318757891655
1.76611983776093	-1.01274085044861	-3.26076698303223	0.270140141248703	0.336776673793793	0.0556454434990883
1.78798520565033	-1.00818717479706	-3.25134491920471	0.269944071769714	0.336448699235916	0.0557017587125301
1.76238322257996	-1.01364374160767	-3.25674819946289	0.27024045586586	0.336815655231476	0.0561308227479458
1.78073942661285	-1.00466787815094	-3.25044679641724	0.270036637783051	0.336425393819809	0.0561121180653572
1.76310324668884	-1.01195335388184	-3.26290154457092	0.270068496465683	0.336814492940903	0.0564262121915817
1.77153420448303	-0.993455767631531	-3.24707245826721	0.270260959863663	0.336427718400955	0.0566247999668121
1.75855994224548	-0.999735474586487	-3.26084113121033	0.270307302474976	0.336846917867661	0.0568157508969307
1.76602244377136	-0.984142661094666	-3.24972105026245	0.270481288433075	0.336421608924866	0.056952603161335
1.77157819271088	-1.00079703330994	-3.25466346740723	0.270130515098572	0.336766749620438	0.0571542233228683
1.75815081596375	-0.982620418071747	-3.25441837310791	0.270629674196243	0.336469531059265	0.0573310367763042
1.77476811408997	-0.992262423038483	-3.25261330604553	0.27014747262001	0.336701065301895	0.0574297830462456
1.74450981616974	-0.989605069160461	-3.26265859603882	0.270625442266464	0.336877226829529	0.0577846206724644
1.75942766666412	-0.977855920791626	-3.2535936832428	0.270545899868011	0.336443901062012	0.05784572660923
1.75283706188202	-0.988997280597687	-3.2583646774292	0.270411312580109	0.336772620677948	0.0581070967018604
1.75887727737427	-0.96755838394165	-3.25076770782471	0.270666539669037	0.336399793624878	0.0582785718142986
1.76009738445282	-0.985925436019897	-3.25928258895874	0.270316064357758	0.336916863918304	0.0584359541535378
1.73904395103455	-0.968574702739716	-3.25901007652283	0.270748406648636	0.33687236905098	0.0586262457072735
1.76100718975067	-0.972769677639008	-3.25436782836914	0.270414173603058	0.336834400892258	0.0587049648165703
1.74425852298737	-0.977858304977417	-3.26320815086365	0.270521312952042	0.337178409099579	0.0589297711849213
1.74445474147797	-0.959517061710358	-3.26368451118469	0.270956665277481	0.336835950613022	0.0589874610304832
1.7506992816925	-0.97409051656723	-3.26317000389099	0.270528197288513	0.337123602628708	0.0590969771146774
1.73000240325928	-0.961994111537933	-3.26067209243774	0.27109506726265	0.337300211191177	0.0593454465270042
1.75119340419769	-0.960347294807434	-3.25569272041321	0.270680963993073	0.336999803781509	0.0592381320893765
1.7372819185257	-0.965452671051025	-3.26755285263062	0.270709306001663	0.337455779314041	0.0594049915671349
1.74543881416321	-0.95208752155304	-3.25776767730713	0.270798981189728	0.337135851383209	0.0594035014510155
1.74255228042603	-0.964886724948883	-3.2666015625	0.270610809326172	0.337696850299835	0.0594444051384926
1.72548353672028	-0.947703421115875	-3.26878356933594	0.271064877510071	0.337625175714493	0.0596151910722256
1.74933838844299	-0.952631235122681	-3.26195025444031	0.270624727010727	0.337480306625366	0.0595166571438313
1.73505806922913	-0.961590945720673	-3.27313041687012	0.2706318795681	0.337937861680985	0.0596399940550327
1.73760306835175	-0.947085320949554	-3.26740193367004	0.270934402942657	0.337607234716415	0.0595772601664066
1.7526376247406	-0.959949493408203	-3.26282334327698	0.270473301410675	0.337851703166962	0.0594498850405216
1.73073971271515	-0.95416933298111	-3.27431321144104	0.270920276641846	0.338068336248398	0.0596157051622868
1.75011777877808	-0.952818870544434	-3.26056790351868	0.270741969347	0.337864845991135	0.0594545155763626
1.74492144584656	-0.966683745384216	-3.27420210838318	0.270441174507141	0.338198721408844	0.0595075227320194
1.72870862483978	-0.945856750011444	-3.27234482765198	0.271058410406113	0.33806386590004	0.0596669614315033
1.75192391872406	-0.953800737857819	-3.26423692703247	0.270631343126297	0.33802542090416	0.0595083795487881
1.73070669174194	-0.953371822834015	-3.27737712860107	0.270894438028336	0.338482588529587	0.0596638359129429
1.75111961364746	-0.949148535728455	-3.26465845108032	0.270771980285645	0.33826544880867	0.0596309788525105
1.73045408725739	-0.958216607570648	-3.27869939804077	0.270965158939362	0.338643491268158	0.0597570650279522
1.73953020572662	-0.942984759807587	-3.27104806900024	0.27109494805336	0.338263750076294	0.0596646182239056
1.74687552452087	-0.957506656646729	-3.27030944824219	0.270768493413925	0.338659077882767	0.0596780329942703
1.73393523693085	-0.945318758487701	-3.27129888534546	0.271205395460129	0.33852031826973	0.0597488209605217
1.75437164306641	-0.960591554641724	-3.2688307762146	0.270635485649109	0.338588774204254	0.059621449559927
1.7317281961441	-0.962338030338287	-3.28813433647156	0.270912289619446	0.338998168706894	0.0597800202667713
1.73476541042328	-0.941617846488953	-3.26657390594482	0.271230429410934	0.338548421859741	0.0596665926277637
1.74600231647491	-0.959545135498047	-3.27745032310486	0.270761579275131	0.338860392570496	0.0595412738621235
1.73013806343079	-0.948345959186554	-3.27141308784485	0.271266460418701	0.338819086551666	0.0595710091292858
1.75673496723175	-0.954223334789276	-3.26496291160584	0.270883589982986	0.338653981685638	0.0593977384269238
1.74020254611969	-0.966338336467743	-3.27489352226257	0.270919978618622	0.339085668325424	0.059448953717947
1.74983215332031	-0.950188636779785	-3.27339100837708	0.27112203836441	0.338620245456696	0.0593099035322666
1.74348020553589	-0.970235824584961	-3.2778491973877	0.270929962396622	0.33906215429306	0.0593000948429108
1.73730802536011	-0.953320324420929	-3.27043414115906	0.271399348974228	0.33872377872467	0.0592712126672268
1.7600759267807	-0.962760269641876	-3.269362449646	0.270793348550797	0.338628143072128	0.0589914321899414
1.74092674255371	-0.96803891658783	-3.27543711662292	0.27093032002449	0.338901817798615	0.0590337477624416
1.75111019611359	-0.956527590751648	-3.26950931549072	0.271045178174973	0.3385009765625	0.0588827542960644
1.74870181083679	-0.975494086742401	-3.27679181098938	0.270750403404236	0.338920682668686	0.0588313266634941
1.73539876937866	-0.963879406452179	-3.27015447616577	0.27117532491684	0.338683694601059	0.0588371567428112
1.7617849111557	-0.963732421398163	-3.26261806488037	0.270838439464569	0.3383828997612	0.0586408115923405
1.74828374385834	-0.975734710693359	-3.27420330047607	0.270783126354218	0.338633924722672	0.0585624612867832
1.75772368907928	-0.966423809528351	-3.26214218139648	0.270913898944855	0.338139623403549	0.0583411082625389
1.74635744094849	-0.983454167842865	-3.27219033241272	0.270774900913239	0.33850684762001	0.0583458319306374
1.74208128452301	-0.969304502010345	-3.26391458511353	0.271031886339188	0.338187992572784	0.0581535845994949
1.76675915718079	-0.981228649616241	-3.25730013847351	0.27044540643692	0.33801594376564	0.0578671582043171
1.74905872344971	-0.987766563892365	-3.26958298683167	0.270551174879074	0.33819517493248	0.0578972995281219
1.75406420230865	-0.974268198013306	-3.25772166252136	0.270863324403763	0.33770164847374	0.0578211732208729
1.76128613948822	-0.991380274295807	-3.25924515724182	0.270381569862366	0.338028192520142	0.0576026551425457
1.74470543861389	-0.977095603942871	-3.26635932922363	0.270859807729721	0.337739706039429	0.0576054304838181
1.76980888843536	-0.984982371330261	-3.25290369987488	0.270375281572342	0.337557733058929	0.0574484504759312
1.75341713428497	-0.991647362709045	-3.26543664932251	0.270552933216095	0.337762862443924	0.057507261633873
1.77359259128571	-0.984373271465302	-3.2526478767395	0.270524233579636	0.337310969829559	0.0573287270963192
1.76562297344208	-1.00117063522339	-3.25965094566345	0.270360589027405	0.337715953588486	0.0573905594646931
1.76024436950684	-0.985451817512512	-3.25717186927795	0.270619302988052	0.337331891059875	0.0573750026524067
1.77154171466827	-1.00393199920654	-3.26395034790039	0.270145326852798	0.337530970573425	0.0572808943688869
1.75750625133514	-0.98526006937027	-3.25266027450562	0.270735114812851	0.337298601865768	0.0574460588395596
1.78102576732635	-0.998580634593964	-3.26075291633606	0.270260274410248	0.337383329868317	0.057381946593523
1.76614141464233	-0.988175630569458	-3.25576853752136	0.27059081196785	0.337258756160736	0.0574877224862576
1.78494071960449	-1.00490391254425	-3.25365948677063	0.270166099071503	0.337424874305725	0.0574619136750698
1.76647698879242	-0.992515444755554	-3.26538991928101	0.270652532577515	0.337386429309845	0.0576298199594021
1.79072022438049	-0.994428634643555	-3.24757480621338	0.270311743021011	0.337123781442642	0.0575498156249523
1.77082252502441	-1.001953125	-3.25865268707275	0.270528793334961	0.33744341135025	0.0577060207724571
1.79347681999207	-0.998433589935303	-3.24789690971375	0.270326286554337	0.337052971124649	0.0576287508010864
1.78563916683197	-1.01050543785095	-3.26064562797546	0.270097464323044	0.337439507246017	0.0577416904270649
1.77423214912415	-0.991710841655731	-3.25986099243164	0.270592510700226	0.337150812149048	0.0578638389706612
1.79839742183685	-1.00268340110779	-3.25636053085327	0.270105570554733	0.337153643369675	0.05770393460989
1.78227603435516	-0.992294132709503	-3.25772833824158	0.270466387271881	0.33717206120491	0.0578492395579815
1.80449485778809	-1.00609064102173	-3.25015759468079	0.269956529140472	0.337151437997818	0.0577907301485538
1.78467512130737	-1.00843560695648	-3.26336097717285	0.27026104927063	0.337306946516037	0.0579444952309132
1.79801309108734	-0.995733439922333	-3.25218057632446	0.270442306995392	0.33686226606369	0.0578212961554527
1.79851388931274	-1.01112258434296	-3.24938583374023	0.27010253071785	0.337213784456253	0.0578480809926987
1.7929151058197	-0.996320188045502	-3.25083994865417	0.270344257354736	0.336888372898102	0.0579011701047421
1.80881237983704	-1.01325261592865	-3.25153064727783	0.269777148962021	0.336862355470657	0.0577558688819408
1.79169154167175	-1.01554346084595	-3.26179623603821	0.26992854475975	0.337014228105545	0.0579614415764809
1.79268741607666	-0.996324002742767	-3.24433636665344	0.270297646522522	0.336651682853699	0.0579688400030136
1.81242096424103	-1.01236748695374	-3.25235891342163	0.269702136516571	0.336753964424133	0.0577939413487911
1.79352688789368	-1.00286602973938	-3.25638556480408	0.269946396350861	0.336778700351715	0.0579136498272419
1.81298899650574	-1.01422905921936	-3.24092864990234	0.269594669342041	0.3366519510746	0.0577885843813419
1.79648971557617	-1.00792121887207	-3.25165414810181	0.26999494433403	0.336495220661163	0.0577991157770157
1.81952619552612	-1.00683438777924	-3.24329471588135	0.269679635763168	0.336203753948212	0.0575658679008484
1.8056355714798	-1.02072179317474	-3.24643635749817	0.269576907157898	0.336530953645706	0.0574948079884052
1.81385374069214	-1.01360142230988	-3.24098062515259	0.269497960805893	0.336071848869324	0.0572711527347565
1.80911099910736	-1.03282988071442	-3.24778485298157	0.269251883029938	0.336355626583099	0.0571138374507427
1.81399846076965	-1.01806235313416	-3.23658275604248	0.269408047199249	0.33594337105751	0.0569206178188324
1.81281995773315	-1.0342493057251	-3.2521231174469	0.269108951091766	0.336273044347763	0.0566596500575542
1.80696189403534	-1.0201553106308	-3.24005699157715	0.269424706697464	0.335883021354675	0.0564522370696068
1.82990860939026	-1.0374903678894	-3.23656105995178	0.268776684999466	0.335939794778824	0.0560672245919704
1.81063890457153	-1.03148078918457	-3.23897266387939	0.26923868060112	0.335847556591034	0.0558813214302063
1.82568120956421	-1.04794383049011	-3.23958683013916	0.268785864114761	0.335839122533798	0.0555289424955845
1.81471955776215	-1.03901076316833	-3.23605132102966	0.269117414951324	0.335652589797974	0.0553655214607716
1.83238387107849	-1.05621886253357	-3.23610854148865	0.268467664718628	0.335580289363861	0.0550098232924938
1.81367266178131	-1.04620349407196	-3.23716759681702	0.268875360488892	0.335513859987259	0.0549000538885593
1.83040606975555	-1.0603175163269	-3.23413968086243	0.268433809280396	0.335635453462601	0.054592102766037
1.81384611129761	-1.04785144329071	-3.2354736328125	0.268778145313263	0.335483431816101	0.0544603951275349
1.83692967891693	-1.06379699707031	-3.23075366020203	0.268340468406677	0.335442185401917	0.0542077235877514
1.81722235679626	-1.05591154098511	-3.23912954330444	0.268767654895782	0.335321128368378	0.0540447495877743
1.84442007541656	-1.06670761108398	-3.23358631134033	0.268294394016266	0.335290640592575	0.0536865629255772
1.82424008846283	-1.06836533546448	-3.23475027084351	0.268614113330841	0.33530381321907	0.0535830482840538
1.84572184085846	-1.0811380147934	-3.23149871826172	0.268040418624878	0.335292816162109	0.0531118400394917
1.83212029933929	-1.07118344306946	-3.22859787940979	0.268442094326019	0.335219264030457	0.0529715530574322
1.84039115905762	-1.0853226184845	-3.23455119132996	0.268125534057617	0.335448712110519	0.0526441857218742
1.83643162250519	-1.07648360729218	-3.22973823547363	0.268450260162354	0.33518061041832	0.0523881688714027
1.84827589988708	-1.09331464767456	-3.23066115379334	0.268123596906662	0.335446387529373	0.052135668694973
1.85128223896027	-1.08483266830444	-3.22785925865173	0.268401354551315	0.335056006908417	0.051869872957468
1.85017657279968	-1.10242855548859	-3.23374462127686	0.2681764960289	0.335451424121857	0.0516522638499737
1.86079561710358	-1.09939956665039	-3.23321032524109	0.268087476491928	0.335188120603561	0.051363617181778
1.84777200222015	-1.10456550121307	-3.23565983772278	0.268257945775986	0.335486799478531	0.051313791424036
1.86615705490112	-1.10476422309875	-3.22737264633179	0.268085420131683	0.33537894487381	0.0510252341628075
1.84615862369537	-1.10341048240662	-3.23583936691284	0.268368750810623	0.33564704656601	0.0510514006018639
1.86933541297913	-1.10937631130219	-3.22893333435059	0.26814529299736	0.335443913936615	0.0508064813911915
1.85592520236969	-1.10557866096497	-3.23959565162659	0.268460512161255	0.33561509847641	0.0507602132856846
1.8787590265274	-1.11388039588928	-3.23090505599976	0.268104523420334	0.335607975721359	0.0505878180265427
1.86036396026611	-1.10951840877533	-3.23467016220093	0.268489211797714	0.335794121026993	0.0505801998078823
1.87836349010468	-1.12465608119965	-3.23839640617371	0.268076151609421	0.335869550704956	0.0503715537488461
1.86018991470337	-1.11173355579376	-3.23699688911438	0.268561005592346	0.335877656936646	0.0504348874092102
1.87838006019592	-1.1229875087738	-3.23369002342224	0.268138468265533	0.335973560810089	0.0502512454986572
1.87115406990051	-1.1122282743454	-3.23285150527954	0.268438279628754	0.335923165082932	0.0501810126006603
1.87979102134705	-1.12870299816132	-3.23737168312073	0.268161833286285	0.336235672235489	0.0501292496919632
1.87017726898193	-1.11500978469849	-3.23742151260376	0.268641114234924	0.336052924394608	0.0500192567706108
1.88378322124481	-1.12797069549561	-3.23590397834778	0.268195152282715	0.336285173892975	0.0498335920274258
1.87101769447327	-1.11715805530548	-3.23461246490479	0.268611282110214	0.336189389228821	0.0498096495866776
1.88224768638611	-1.13538682460785	-3.23615169525146	0.26812818646431	0.336461961269379	0.0496146716177464
1.87173748016357	-1.11583042144775	-3.23327279090881	0.268561094999313	0.336205810308456	0.0495025366544724
1.88637495040894	-1.1351580619812	-3.23834586143494	0.268072932958603	0.336497783660889	0.0492345951497555
1.8819375038147	-1.12387323379517	-3.23719048500061	0.268282413482666	0.336404204368591	0.0490592308342457
1.87699997425079	-1.13493847846985	-3.24439597129822	0.268227428197861	0.336620926856995	0.0488340109586716
1.89338898658752	-1.12929320335388	-3.23821401596069	0.268220394849777	0.336228519678116	0.0484463572502136
1.87869238853455	-1.14578914642334	-3.24356365203857	0.268139183521271	0.336634606122971	0.0482776910066605
1.89539229869843	-1.14039981365204	-3.23192596435547	0.267956376075745	0.336245834827423	0.0478532537817955
1.88151872158051	-1.15326714515686	-3.24571371078491	0.267886191606522	0.336579710245132	0.0476887300610542
1.89292192459106	-1.14469194412231	-3.2347583770752	0.267869710922241	0.336239218711853	0.0473257228732109
1.88090121746063	-1.1506861448288	-3.24045395851135	0.267920792102814	0.336642801761627	0.0471506789326668
1.89910638332367	-1.15062284469604	-3.22683596611023	0.267708271741867	0.336355656385422	0.0468467324972153
1.88480019569397	-1.15098464488983	-3.23899221420288	0.267940312623978	0.336420685052872	0.0466938391327858
1.90576922893524	-1.15427720546722	-3.23023676872253	0.267631113529205	0.336215078830719	0.0463420636951923
1.88453590869904	-1.15911066532135	-3.23105931282043	0.267771273851395	0.336432993412018	0.0463016517460346
1.90793836116791	-1.1676539182663	-3.23210430145264	0.267248719930649	0.336330354213715	0.0459455102682114
1.88991856575012	-1.15759432315826	-3.2363064289093	0.267672181129456	0.336255759000778	0.045909259468317
1.90527486801147	-1.17104744911194	-3.23358488082886	0.267298400402069	0.336412340402603	0.0455623865127563
1.89730226993561	-1.15885365009308	-3.22896695137024	0.267622619867325	0.33621409535408	0.0454844385385513
1.9083606004715	-1.17267882823944	-3.23476004600525	0.267262309789658	0.336363255977631	0.0453014858067036
1.91231083869934	-1.16148138046265	-3.23062443733215	0.267560869455338	0.336010485887527	0.0451321862637997
1.90882182121277	-1.17743337154388	-3.23307347297668	0.267212331295013	0.336424350738525	0.04500662535429
1.91045010089874	-1.17046105861664	-3.23148632049561	0.267443209886551	0.336116820573807	0.0448843464255333
1.90643703937531	-1.18494462966919	-3.23734354972839	0.267283201217651	0.336481869220734	0.0447501242160797
1.920414686203	-1.1702321767807	-3.22355580329895	0.267401218414307	0.336139768362045	0.0446363799273968
1.90680527687073	-1.17283618450165	-3.23533725738525	0.26745867729187	0.336379706859589	0.0446131452918053
1.92105567455292	-1.18050169944763	-3.2327766418457	0.267139732837677	0.336490422487259	0.0444217957556248
1.90888154506683	-1.16994774341583	-3.23495411872864	0.267707407474518	0.336371243000031	0.0444712042808533
1.92780375480652	-1.18422162532806	-3.23010635375977	0.267155081033707	0.336545586585999	0.0443580336868763
1.91171085834503	-1.17538213729858	-3.22991967201233	0.267644345760345	0.336547076702118	0.0444472134113312
1.92529892921448	-1.18695080280304	-3.23485589027405	0.267195969820023	0.336661159992218	0.044440109282732
1.91930222511292	-1.16690826416016	-3.2277238368988	0.267679035663605	0.336492866277695	0.0445571504533291
1.9312835931778	-1.181037068367	-3.23602318763733	0.267249584197998	0.336780577898026	0.0445305779576302
1.92134118080139	-1.1678808927536	-3.23223686218262	0.267592906951904	0.336655467748642	0.0446376018226147
1.92683577537537	-1.17986690998077	-3.238450050354	0.267403811216354	0.337003201246262	0.044684536755085
1.92945110797882	-1.16376101970673	-3.23605942726135	0.267718374729156	0.336724013090134	0.0447132214903831
1.92774653434753	-1.17547702789307	-3.23617005348206	0.267479121685028	0.3370580971241	0.0447410196065903
1.93647027015686	-1.17244625091553	-3.23289775848389	0.267426043748856	0.336860150098801	0.0447518825531006
1.92346405982971	-1.17863047122955	-3.24138164520264	0.267445623874664	0.33719727396965	0.0448854006826878
1.93829488754272	-1.1635183095932	-3.23179602622986	0.267494946718216	0.336927384138107	0.044789269566536
1.92167258262634	-1.17203283309937	-3.24367165565491	0.267523646354675	0.337386608123779	0.0448645800352097
1.93923652172089	-1.16439831256866	-3.22961568832397	0.267402470111847	0.337118089199066	0.0447289645671844
1.92495262622833	-1.17518067359924	-3.24688696861267	0.267452776432037	0.337384223937988	0.0448036566376686
1.93811500072479	-1.16140472888947	-3.23167061805725	0.267586797475815	0.337057262659073	0.0446202009916306
1.92472767829895	-1.17316508293152	-3.23949837684631	0.267442852258682	0.337506651878357	0.0445541590452194
1.93206465244293	-1.16094863414764	-3.23546671867371	0.267489194869995	0.337133675813675	0.0443553403019905
1.93588316440582	-1.17967295646667	-3.24095749855042	0.267079204320908	0.337555289268494	0.0441898517310619
1.93432688713074	-1.1648428440094	-3.23435950279236	0.267332196235657	0.337333291769028	0.0440469495952129
1.9278815984726	-1.17589008808136	-3.24301981925964	0.267047435045242	0.337796151638031	0.0438186973333359
1.93758237361908	-1.16868925094604	-3.23085641860962	0.267091870307922	0.337479323148727	0.0435665659606457
1.92732036113739	-1.1758861541748	-3.24349141120911	0.267069697380066	0.3377925157547	0.0434526950120926
1.94171917438507	-1.16776049137115	-3.23159313201904	0.266939133405685	0.337517857551575	0.0430976822972298
1.92588186264038	-1.17910170555115	-3.23980665206909	0.266908138990402	0.33792844414711	0.0429566726088524
1.94273090362549	-1.17370307445526	-3.23115539550781	0.26666459441185	0.337626218795776	0.0426581241190434
1.92900776863098	-1.17907321453094	-3.23916888237	0.266678214073181	0.337912112474442	0.042492363601923
1.94292259216309	-1.17873597145081	-3.23489689826965	0.266428381204605	0.337766915559769	0.0421534366905689
1.92411148548126	-1.17272293567657	-3.23226451873779	0.266638100147247	0.337989091873169	0.0420233011245728
1.94353592395782	-1.183345079422	-3.23090720176697	0.26610279083252	0.338006913661957	0.041777178645134
1.92812478542328	-1.17273247241974	-3.23719334602356	0.266496986150742	0.337916404008865	0.0416321605443954
1.94153344631195	-1.18576681613922	-3.24000191688538	0.265980392694473	0.338110446929932	0.0413645952939987
1.92933964729309	-1.1743905544281	-3.23487973213196	0.266267836093903	0.337976694107056	0.0412540286779404
1.93845570087433	-1.19047677516937	-3.23600006103516	0.265703141689301	0.338177502155304	0.0410132333636284
1.93450570106506	-1.17115020751953	-3.23267459869385	0.265957981348038	0.337886184453964	0.0408701151609421
1.93436205387115	-1.18653666973114	-3.2404580116272	0.265656054019928	0.338325470685959	0.0406577959656715
1.93828392028809	-1.17509031295776	-3.22390460968018	0.26569265127182	0.338072896003723	0.0404743254184723
1.92997944355011	-1.18469798564911	-3.23650789260864	0.265601575374603	0.338355123996735	0.0403312779963017
1.94858598709106	-1.18372619152069	-3.22782516479492	0.265362948179245	0.338115006685257	0.0400077924132347
1.92172563076019	-1.18809950351715	-3.23389267921448	0.26551353931427	0.338462859392166	0.039983082562685
1.94436848163605	-1.185138463974	-3.22976684570313	0.265083163976669	0.338219970464706	0.0397226996719837
1.9297342300415	-1.18636846542358	-3.23414373397827	0.265253156423569	0.338351786136627	0.0397330038249493
1.94764316082001	-1.18758809566498	-3.22816348075867	0.264833211898804	0.338404506444931	0.0394389927387238
1.92899882793427	-1.17777693271637	-3.23282361030579	0.265084385871887	0.338400810956955	0.0394107736647129
1.94999659061432	-1.19204747676849	-3.22941374778748	0.264543801546097	0.338446885347366	0.0392237193882465
1.9358514547348	-1.18272078037262	-3.23705339431763	0.264839202165604	0.338366359472275	0.0391217097640038
1.94079637527466	-1.19511651992798	-3.23555421829224	0.264433950185776	0.338526129722595	0.0388737246394157
1.93587982654572	-1.18321108818054	-3.22565627098084	0.264586567878723	0.338313966989517	0.0386556498706341
1.93660867214203	-1.19465124607086	-3.23313164710999	0.26423043012619	0.338590830564499	0.0383983626961708
1.9395866394043	-1.18311953544617	-3.22920894622803	0.264289736747742	0.338182777166367	0.0380683392286301
1.93057811260223	-1.18986845016479	-3.23254919052124	0.264158099889755	0.338544309139252	0.0377969518303871
1.94614136219025	-1.19671595096588	-3.22322940826416	0.263660132884979	0.338496446609497	0.0374635234475136
1.92486393451691	-1.18598794937134	-3.23273706436157	0.264044314622879	0.338490605354309	0.0372272692620754
1.94066190719604	-1.19703829288483	-3.22555732727051	0.263558387756348	0.338589280843735	0.0368230380117893
1.92041599750519	-1.18643581867218	-3.22791624069214	0.263816803693771	0.33851283788681	0.036593072116375
1.93081986904144	-1.20139670372009	-3.22998857498169	0.26325798034668	0.338646590709686	0.0363182313740253
1.92780804634094	-1.18347656726837	-3.21807146072388	0.263387352228165	0.338452130556107	0.0360905304551125
1.91867315769196	-1.19837236404419	-3.22519850730896	0.263113439083099	0.338862866163254	0.0358200892806053
1.92979490756989	-1.19304573535919	-3.22432112693787	0.262870848178864	0.3387750685215	0.0355410538613796
1.91448068618774	-1.18813216686249	-3.2304675579071	0.263110637664795	0.338780134916306	0.0353096835315228
1.92920768260956	-1.19468188285828	-3.22117328643799	0.262597978115082	0.338877439498901	0.0349191837012768
1.91245186328888	-1.18587052822113	-3.22554063796997	0.262731820344925	0.338876754045486	0.0347094647586346
1.90747809410095	-1.19666087627411	-3.22813940048218	0.262317836284637	0.339179575443268	0.0344897955656052
1.91812682151794	-1.18660366535187	-3.22343444824219	0.262156516313553	0.338983684778214	0.0341540351510048
1.89831292629242	-1.18689012527466	-3.22767615318298	0.26226133108139	0.33930230140686	0.0339860357344151
1.91675126552582	-1.18793773651123	-3.21295142173767	0.261799722909927	0.339261770248413	0.0336632579565048
1.89995682239532	-1.17967021465302	-3.22626781463623	0.261994302272797	0.339370399713516	0.033500824123621
1.90417671203613	-1.1915922164917	-3.22234082221985	0.261564254760742	0.339596301317215	0.0332817509770393
1.90261483192444	-1.17682266235352	-3.21526217460632	0.261651605367661	0.339391350746155	0.0330651961266994
1.89380371570587	-1.19075012207031	-3.224205493927	0.261328458786011	0.339802950620651	0.0328672304749489
1.89978265762329	-1.17515456676483	-3.21334767341614	0.261313587427139	0.33951523900032	0.0326289869844913
1.8833703994751	-1.18007636070251	-3.2224133014679	0.261118650436401	0.340035825967789	0.0324466563761234
1.90096473693848	-1.17886340618134	-3.21887755393982	0.260774910449982	0.33988744020462	0.0321918874979019
1.8864574432373	-1.17252945899963	-3.22250485420227	0.260880768299103	0.34006267786026	0.0320046246051788
1.89474427700043	-1.18121385574341	-3.2220778465271	0.260429710149765	0.340332508087158	0.0317968092858791
1.88611388206482	-1.17150270938873	-3.2167501449585	0.260540932416916	0.34020870923996	0.0315728634595871
1.88159954547882	-1.18389809131622	-3.22417497634888	0.260040938854218	0.340617209672928	0.0313392803072929
1.88838541507721	-1.16881084442139	-3.21612620353699	0.260019272565842	0.340385377407074	0.0310675911605358
1.874027967453	-1.16990387439728	-3.22692155838013	0.259945243597031	0.340847611427307	0.0308683514595032
1.88679027557373	-1.17288517951965	-3.21764779090881	0.259536892175674	0.340824961662292	0.0305795334279537
1.86932289600372	-1.16286361217499	-3.22164249420166	0.259777873754501	0.340897351503372	0.030397517606616
1.87938928604126	-1.17395567893982	-3.22251105308533	0.259217917919159	0.341142475605011	0.0300925783813
1.87878227233887	-1.16784524917603	-3.21993565559387	0.259210914373398	0.341046571731567	0.0298458505421877
1.86773943901062	-1.16964769363403	-3.22607278823853	0.259114593267441	0.341309249401093	0.029648644849658
1.88453352451324	-1.16665422916412	-3.22106432914734	0.2586729824543	0.341251939535141	0.0293105952441692
1.86117267608643	-1.16236317157745	-3.22635912895203	0.258832633495331	0.341540724039078	0.0292227044701576
1.87723195552826	-1.16837108135223	-3.22167944908142	0.258264750242233	0.341652125120163	0.028889037668705
1.86416614055634	-1.1572173833847	-3.22429323196411	0.258553564548492	0.341611474752426	0.0287266988307238
1.86894989013672	-1.1667754650116	-3.22419786453247	0.258129745721817	0.341929107904434	0.0285546891391277
1.86627614498138	-1.15907418727875	-3.22247719764709	0.258062154054642	0.341813117265701	0.0282705761492252
1.85367929935455	-1.15874862670898	-3.2244701385498	0.258025020360947	0.342024296522141	0.0281956754624844
1.86769390106201	-1.16100573539734	-3.22667908668518	0.2575424015522	0.342221349477768	0.0279038660228252
1.85821330547333	-1.1512109041214	-3.22112369537354	0.257734447717667	0.342197895050049	0.0278961770236492
1.85923182964325	-1.15751981735229	-3.22763872146606	0.257449716329575	0.342402815818787	0.0276869833469391
1.86418318748474	-1.15280473232269	-3.22214555740356	0.257283270359039	0.342312812805176	0.0274807419627905
1.85122323036194	-1.14557790756226	-3.22104692459106	0.25734144449234	0.342492669820786	0.0273065268993378
1.85312497615814	-1.15804898738861	-3.22005605697632	0.256900995969772	0.342650681734085	0.0271049160510302
1.85218751430511	-1.14542520046234	-3.2138876914978	0.256903886795044	0.34239998459816	0.02694121748209
1.83837950229645	-1.14591503143311	-3.22712850570679	0.256779283285141	0.342778444290161	0.0268294624984264
1.8500269651413	-1.14940941333771	-3.22035455703735	0.256463974714279	0.342745810747147	0.0266416296362877
1.8436324596405	-1.13879716396332	-3.22058749198914	0.256536275148392	0.342659384012222	0.0264246799051762
1.82734930515289	-1.14258015155792	-3.22389197349548	0.256515353918076	0.342885106801987	0.0264107193797827
1.83801901340485	-1.14531266689301	-3.21871995925903	0.255941540002823	0.342891156673431	0.0261247958987951
1.82408487796783	-1.12816369533539	-3.2172257900238	0.256255865097046	0.34275484085083	0.0261034294962883
1.82146894931793	-1.13742625713348	-3.22461652755737	0.255928128957748	0.343129724264145	0.0259139519184828
1.82723689079285	-1.13203680515289	-3.2181031703949	0.255724161863327	0.34292009472847	0.0258485544472933
1.81930220127106	-1.12280559539795	-3.21965003013611	0.255856662988663	0.342961430549622	0.0257648564875126
1.80917692184448	-1.13073933124542	-3.22286319732666	0.255675911903381	0.343186587095261	0.025724433362484
1.82120132446289	-1.12517595291138	-3.21814393997192	0.255374431610107	0.343048721551895	0.0255875587463379
1.79911935329437	-1.11992049217224	-3.22139573097229	0.25556892156601	0.343128651380539	0.0256754588335752
1.80742061138153	-1.12096309661865	-3.22144174575806	0.255231112241745	0.343348175287247	0.0256227254867554
1.80987548828125	-1.1106870174408	-3.2127742767334	0.255308032035828	0.343233168125153	0.0256100781261921
1.79925227165222	-1.11310827732086	-3.22871661186218	0.255378276109695	0.343475550413132	0.0257250778377056
1.80508697032928	-1.1138756275177	-3.22103309631348	0.255089908838272	0.343578010797501	0.0257221180945635
1.79465591907501	-1.10303008556366	-3.22181868553162	0.255341053009033	0.343524187803268	0.0258247330784798
1.78715443611145	-1.11221957206726	-3.228928565979	0.255117833614349	0.343943953514099	0.0258699655532837
1.79635298252106	-1.1019150018692	-3.22739028930664	0.255112618207932	0.343802630901337	0.0258257519453764
1.77881324291229	-1.09115099906921	-3.22523069381714	0.255357772111893	0.344099193811417	0.0259246304631233
1.78047430515289	-1.09459924697876	-3.23168015480042	0.255164980888367	0.344389528036118	0.0258651413023472
1.78597271442413	-1.09276330471039	-3.22753357887268	0.255205273628235	0.344338655471802	0.0257111229002476
1.77174437046051	-1.08663320541382	-3.23102211952209	0.255369186401367	0.344476819038391	0.0256804935634136
1.76685631275177	-1.09392821788788	-3.23798656463623	0.25519472360611	0.344793230295181	0.025605883449316
1.77930855751038	-1.08878636360168	-3.23474264144897	0.25503221154213	0.344830453395844	0.0253839790821075
1.76071846485138	-1.08205378055573	-3.23435115814209	0.255392760038376	0.345010071992874	0.0252954326570034
1.76794397830963	-1.09178459644318	-3.23697662353516	0.255116432905197	0.345315188169479	0.0251276716589928
1.77230322360992	-1.08273947238922	-3.23580431938171	0.255156427621841	0.345279067754745	0.0249061454087496
1.75689494609833	-1.08297061920166	-3.23475122451782	0.255333125591278	0.345578253269196	0.024796249344945
1.75789546966553	-1.09473419189453	-3.24178981781006	0.255025029182434	0.345752269029617	0.02459448389709
1.76006639003754	-1.0801203250885	-3.23305153846741	0.255182206630707	0.345674127340317	0.024404751136899
1.74697232246399	-1.08285617828369	-3.24810266494751	0.255147844552994	0.346125245094299	0.02424256503582
1.75597369670868	-1.08997070789337	-3.24156880378723	0.255094289779663	0.346178263425827	0.0241192765533924
1.75312221050262	-1.07696890830994	-3.24162530899048	0.255159258842468	0.346173256635666	0.0239290967583656
1.73819410800934	-1.07704985141754	-3.24652481079102	0.255309730768204	0.346427619457245	0.0238464139401913
1.74620509147644	-1.08568692207336	-3.24536418914795	0.254956692457199	0.34666121006012	0.0236101187765598
1.74483108520508	-1.07404947280884	-3.23770403862	0.255198508501053	0.346499085426331	0.0235727652907372
1.73462009429932	-1.07414126396179	-3.25267386436462	0.255114108324051	0.346921384334564	0.0235162656754255
1.74647080898285	-1.08063781261444	-3.24592566490173	0.25492462515831	0.347025007009506	0.0233317669481039
1.74480509757996	-1.06669485569	-3.25075960159302	0.25515154004097	0.34687352180481	0.0232440028339624
1.72873210906982	-1.0770149230957	-3.25470376014709	0.255124002695084	0.347321182489395	0.0232759770005941
1.73776173591614	-1.07674479484558	-3.25033497810364	0.254867076873779	0.347309708595276	0.0231055822223425
1.73428964614868	-1.0643013715744	-3.25485610961914	0.255125939846039	0.347243189811707	0.0230653677135706
1.73008263111115	-1.07072913646698	-3.2563636302948	0.255037546157837	0.347624331712723	0.0229756943881512
1.73792719841003	-1.07154381275177	-3.25170612335205	0.254833370447159	0.347641885280609	0.0228692702949047
1.73445796966553	-1.06094336509705	-3.25219488143921	0.25512421131134	0.347622245550156	0.0227915309369564
1.72234678268433	-1.07248795032501	-3.25605988502502	0.255051732063293	0.347959727048874	0.0227277204394341
1.73464679718018	-1.07039308547974	-3.25308322906494	0.254824250936508	0.347986102104187	0.022546075284481
1.72845053672791	-1.06105315685272	-3.25566554069519	0.25492388010025	0.347947716712952	0.0225020963698626
1.7212975025177	-1.06598114967346	-3.26023960113525	0.254957318305969	0.348407208919525	0.0224150028079748
1.73327934741974	-1.06747305393219	-3.25913000106812	0.254738360643387	0.348377734422684	0.022241173312068
1.72224342823029	-1.05834138393402	-3.2631208896637	0.255107045173645	0.348412573337555	0.0222136694937944
1.72665119171143	-1.06954824924469	-3.26349592208862	0.254792660474777	0.348814606666565	0.0220435801893473
1.7258358001709	-1.06067419052124	-3.25710940361023	0.254902839660645	0.348619431257248	0.0218967776745558
1.71754539012909	-1.06759309768677	-3.26550054550171	0.254886567592621	0.34901824593544	0.0217717215418816
1.7253166437149	-1.06857073307037	-3.26009392738342	0.254699349403381	0.349030941724777	0.0215885266661644
1.72159087657928	-1.05590295791626	-3.26488375663757	0.254921972751617	0.349031656980515	0.0214710608124733
1.71708500385284	-1.06670296192169	-3.27209734916687	0.254803478717804	0.349435538053513	0.0213486794382334
1.73117566108704	-1.06394624710083	-3.26166176795959	0.254753708839417	0.349274218082428	0.0211527328938246
1.71467185020447	-1.05974626541138	-3.26997256278992	0.254885643720627	0.349563509225845	0.0211039278656244
1.71650099754333	-1.0681334733963	-3.27105259895325	0.25467512011528	0.349770098924637	0.0209938436746597
1.72607624530792	-1.06114029884338	-3.26608848571777	0.254588782787323	0.349769055843353	0.0208332650363445
1.71135175228119	-1.05430352687836	-3.2686460018158	0.254945337772369	0.349981814622879	0.0208168998360634
1.7212883234024	-1.06679773330688	-3.26912903785706	0.254488259553909	0.350287020206451	0.0206908751279116
1.7217344045639	-1.0563051700592	-3.27278637886047	0.254642337560654	0.350279659032822	0.0205910559743643
1.71213126182556	-1.05483484268188	-3.26881527900696	0.254900246858597	0.350465148687363	0.0205812267959118
1.71257662773132	-1.06353533267975	-3.28075766563416	0.254558533430099	0.350662618875504	0.0205728746950626
1.72574889659882	-1.05520486831665	-3.27006244659424	0.25447091460228	0.35075581073761	0.0204187985509634
1.71315670013428	-1.050332903862	-3.27944493293762	0.254667699337006	0.350883930921555	0.0204907823354006
1.71582460403442	-1.0614767074585	-3.28121566772461	0.254425704479218	0.351252615451813	0.0204379111528397
1.72048509120941	-1.05302035808563	-3.27328252792358	0.254421085119247	0.351088315248489	0.0203002505004406
1.7101743221283	-1.05018472671509	-3.27582907676697	0.254563957452774	0.351410061120987	0.0202941056340933
1.71126818656921	-1.0581226348877	-3.28131866455078	0.254365861415863	0.351627200841904	0.0202568769454956
1.71874785423279	-1.05417966842651	-3.27384161949158	0.25418147444725	0.351617634296417	0.0200899783521891
1.70842790603638	-1.04396963119507	-3.28193688392639	0.254402309656143	0.351816624403	0.0200987551361322
1.70979595184326	-1.05011546611786	-3.28481650352478	0.254195392131805	0.352095901966095	0.0201080739498138
1.71964836120605	-1.05095016956329	-3.28024768829346	0.254023969173431	0.352064192295074	0.0199836418032646
1.70398926734924	-1.04590272903442	-3.28053116798401	0.25410658121109	0.352232933044434	0.0200278479605913
1.70424664020538	-1.04846775531769	-3.29073023796082	0.253862112760544	0.352476269006729	0.0200187563896179
1.71745371818542	-1.04194104671478	-3.28542566299438	0.253791749477386	0.352359294891357	0.0200195945799351
1.7011171579361	-1.04033219814301	-3.29047012329102	0.253861546516418	0.352644294500351	0.0201116986572742
1.710000872612	-1.04309296607971	-3.28664398193359	0.253490954637527	0.352825403213501	0.0202097240835428
1.71523344516754	-1.0317577123642	-3.28279209136963	0.253551244735718	0.352650910615921	0.0201541259884834
1.69525146484375	-1.03459465503693	-3.28898882865906	0.253556191921234	0.352995097637177	0.0203650332987309
1.70496201515198	-1.03644227981567	-3.28553605079651	0.253132849931717	0.352991789579391	0.0203503221273422
1.69996297359467	-1.02241480350494	-3.28794264793396	0.253277510404587	0.352949887514114	0.0205548759549856
1.69438195228577	-1.02865564823151	-3.29246854782104	0.253009289503098	0.353308767080307	0.0206544902175665
1.70495688915253	-1.02003133296967	-3.28124046325684	0.252860933542252	0.353136956691742	0.0207289736717939
1.68760120868683	-1.01661550998688	-3.29093241691589	0.252988696098328	0.353291213512421	0.0209390819072723
1.69641196727753	-1.01957333087921	-3.28952884674072	0.252598971128464	0.353395789861679	0.0209801383316517
1.68089735507965	-1.00669038295746	-3.28940653800964	0.252760231494904	0.353396326303482	0.0211952812969685
1.68452858924866	-1.01416873931885	-3.29595065116882	0.252234935760498	0.353655576705933	0.0213158540427685
1.69042694568634	-0.997149229049683	-3.28322196006775	0.252260625362396	0.353369653224945	0.0214229021221399
1.67089569568634	-0.995894968509674	-3.29656791687012	0.252238690853119	0.353732913732529	0.0216035433113575
1.68573260307312	-0.998314440250397	-3.28440046310425	0.251858830451965	0.353713244199753	0.0216254107654095
1.67021214962006	-0.988399267196655	-3.29315829277039	0.252082884311676	0.35370746254921	0.0217588301748037
1.67538714408875	-0.99490624666214	-3.29184246063232	0.251686602830887	0.353940337896347	0.0217839553952217
1.6730545759201	-0.982475101947784	-3.28695130348206	0.251655876636505	0.353761404752731	0.0217440258711576
1.6580069065094	-0.989159941673279	-3.29357123374939	0.251524150371552	0.354101836681366	0.0218674074858427
1.67274391651154	-0.982476532459259	-3.28365564346313	0.251171410083771	0.35414844751358	0.0217614602297544
1.65546131134033	-0.975385665893555	-3.29088521003723	0.251306056976318	0.354253888130188	0.0217850208282471
1.6633620262146	-0.984677076339722	-3.28958654403687	0.250856727361679	0.354440122842789	0.0217582415789366
1.66326534748077	-0.968192040920258	-3.28344702720642	0.250963151454926	0.354220449924469	0.0217026621103287
1.64512658119202	-0.974585771560669	-3.28965449333191	0.250891596078873	0.354648023843765	0.0218096524477005
1.65930306911469	-0.975778877735138	-3.28857088088989	0.25047504901886	0.354651808738709	0.0216757655143738
1.65121054649353	-0.962635517120361	-3.28303551673889	0.250630468130112	0.354569971561432	0.0216945242136717
1.63922071456909	-0.970612764358521	-3.2955162525177	0.250313609838486	0.355118691921234	0.0216089449822903
1.65442228317261	-0.961791217327118	-3.28492474555969	0.250139266252518	0.354905009269714	0.0215581115335226
1.63812959194183	-0.961015462875366	-3.28887104988098	0.250279515981674	0.355243235826492	0.021531380712986
1.65026950836182	-0.966670513153076	-3.29240202903748	0.249865964055061	0.355371117591858	0.0213666781783104
1.6379542350769	-0.957246601581573	-3.28684186935425	0.249971777200699	0.355291664600372	0.0212740637362003
1.63512241840363	-0.967738747596741	-3.29133224487305	0.249644741415977	0.355713427066803	0.0213263090699911
1.63719737529755	-0.953592002391815	-3.29012274742126	0.249633640050888	0.355569005012512	0.0213300585746765
1.62541365623474	-0.948432564735413	-3.29877686500549	0.249751031398773	0.355871915817261	0.0214014984667301
1.6352219581604	-0.957439482212067	-3.29345679283142	0.24924074113369	0.356086194515228	0.0213229358196259
1.62914085388184	-0.943457126617432	-3.29068064689636	0.249497830867767	0.355916559696198	0.0213051363825798
1.61999094486237	-0.950746834278107	-3.2993381023407	0.249258115887642	0.356333583593369	0.0213095918297768
1.62775862216949	-0.942847609519959	-3.28794360160828	0.248980954289436	0.356159150600433	0.0212151613086462
1.61191606521606	-0.938001811504364	-3.29784369468689	0.249120324850082	0.35640674829483	0.0212948601692915
1.62696099281311	-0.942139863967896	-3.29802370071411	0.248660236597061	0.356469392776489	0.0212741736322641
1.6103755235672	-0.930251002311707	-3.2896773815155	0.248814955353737	0.356546670198441	0.0213556494563818
1.60937213897705	-0.935087978839874	-3.29678988456726	0.248598203063011	0.356826484203339	0.0213857498019934
1.61931550502777	-0.932985246181488	-3.28743076324463	0.24834331870079	0.356684505939484	0.021327568218112
1.59841132164001	-0.923895299434662	-3.29332232475281	0.248524889349937	0.356742858886719	0.0214201211929321
1.60083377361298	-0.931395411491394	-3.29681420326233	0.248112767934799	0.356957972049713	0.0214843824505806
1.60549509525299	-0.917207837104797	-3.28990769386292	0.248070031404495	0.356777548789978	0.0214380007237196
1.58916652202606	-0.917038679122925	-3.29946875572205	0.247998103499413	0.35707038640976	0.0215633846819401
1.60217690467834	-0.916421055793762	-3.28718852996826	0.247676208615303	0.356925904750824	0.0215844660997391
1.58337306976318	-0.902075827121735	-3.29434847831726	0.247900992631912	0.356931030750275	0.0216515734791756
1.58430421352386	-0.91135185956955	-3.29351782798767	0.247535109519958	0.357115358114243	0.0217445194721222
1.58954346179962	-0.904136836528778	-3.28839874267578	0.247337952256203	0.356902569532394	0.0216182116419077
1.56530869007111	-0.900512933731079	-3.29263234138489	0.247420489788055	0.357114225625992	0.0218042861670256
1.57895994186401	-0.898668587207794	-3.2879536151886	0.247059136629105	0.356936395168304	0.0217364560812712
1.56371426582336	-0.888507187366486	-3.28954815864563	0.247161775827408	0.356994599103928	0.0218677241355181
1.56780469417572	-0.895617663860321	-3.28968930244446	0.246864557266235	0.357016026973724	0.0218327771872282
1.57258141040802	-0.884707391262054	-3.28602504730225	0.246765777468681	0.356710642576218	0.0218663793057203
1.55128335952759	-0.884572327136993	-3.28363013267517	0.246779054403305	0.356871008872986	0.0219956059008837
1.55615186691284	-0.889530599117279	-3.28814125061035	0.246316328644753	0.356924444437027	0.0219811834394932
1.55571389198303	-0.878791570663452	-3.27985024452209	0.246419683098793	0.356692135334015	0.0220179110765457
1.53692281246185	-0.872716248035431	-3.2832715511322	0.246525526046753	0.356801182031631	0.0221238397061825
1.54557752609253	-0.8780597448349	-3.28664112091064	0.246196955442429	0.356772392988205	0.0221375524997711
1.5498788356781	-0.864601373672485	-3.28126335144043	0.24627922475338	0.356542944908142	0.022146774455905
1.53155696392059	-0.87012130022049	-3.28202176094055	0.246299371123314	0.35677433013916	0.0222657695412636
1.54419314861298	-0.873576521873474	-3.27932834625244	0.245813876390457	0.356696397066116	0.0221338588744402
1.5285941362381	-0.861326575279236	-3.27892684936523	0.246197536587715	0.356564164161682	0.0222261752933264
1.52741098403931	-0.869418203830719	-3.28580093383789	0.245900884270668	0.356925278902054	0.0221629180014133
1.53288662433624	-0.857545018196106	-3.28125357627869	0.245937019586563	0.356724679470062	0.0221456903964281
1.51655507087708	-0.859517872333527	-3.2874608039856	0.246216863393784	0.356922686100006	0.0222684722393751
1.52947211265564	-0.863753080368042	-3.27975964546204	0.245914950966835	0.356973737478256	0.0221357755362988
1.52017784118652	-0.854315340518951	-3.28416347503662	0.246120661497116	0.356983691453934	0.0222080387175083
1.51396465301514	-0.856944561004639	-3.28945994377136	0.246210500597954	0.357270151376724	0.0221614893525839
1.52246189117432	-0.861945450305939	-3.28818035125732	0.245912194252014	0.357466548681259	0.0221202950924635
1.51733314990997	-0.853470385074615	-3.28256964683533	0.246213763952255	0.357447892427444	0.0220889504998922
1.50891804695129	-0.857391893863678	-3.29276490211487	0.246354848146439	0.357831001281738	0.0220420099794865
1.52346360683441	-0.858527660369873	-3.29067206382751	0.246310248970985	0.357754826545715	0.0217892993241549
1.50550091266632	-0.855400323867798	-3.29247689247131	0.246583595871925	0.357971370220184	0.0217153504490852
1.51289582252502	-0.86793726682663	-3.29369378089905	0.246273472905159	0.358318418264389	0.0215795170515776
1.51239418983459	-0.856292307376862	-3.29290246963501	0.246604576706886	0.358296543359756	0.0214057508856058
1.49934947490692	-0.861159443855286	-3.30867409706116	0.246766105294228	0.358753353357315	0.0212865248322487
1.51835870742798	-0.861221313476563	-3.29476833343506	0.24663744866848	0.358614206314087	0.021084314212203
1.50245094299316	-0.859023749828339	-3.30487751960754	0.247031792998314	0.358936965465546	0.0209527611732483
1.51444113254547	-0.87256270647049	-3.30349159240723	0.246757060289383	0.359178900718689	0.0207513440400362
1.50693738460541	-0.868203818798065	-3.30649876594543	0.247160777449608	0.359127312898636	0.0199810955673456
1.49997079372406	-0.87530642747879	-3.31476449966431	0.247217267751694	0.35942280292511	0.0203728340566158
1.51760566234589	-0.871462345123291	-3.30168557167053	0.247082442045212	0.359416246414185	0.0202133152633905
1.51108384132385	-0.86846137046814	-3.3122251033783	0.247401565313339	0.359669208526611	0.0201485678553581
1.50635862350464	-0.876808822154999	-3.31485414505005	0.247502833604813	0.359894752502441	0.020137058570981
1.52408683300018	-0.875333487987518	-3.31242537498474	0.24749319255352	0.35973584651947	0.0199201907962561
1.50750350952148	-0.878888070583344	-3.31217479705811	0.247802555561066	0.359995931386948	0.0198905933648348
1.51624131202698	-0.889347732067108	-3.32175064086914	0.247543722391129	0.360167890787125	0.0196793507784605
1.51517498493195	-0.874917447566986	-3.31404566764832	0.248026862740517	0.359864324331284	0.0195629838854074
1.50848114490509	-0.885812222957611	-3.32416081428528	0.248051822185516	0.360295802354813	0.0194147564470768
1.52387368679047	-0.889719367027283	-3.31226706504822	0.24799345433712	0.360070407390594	0.0192811451852322
1.51783788204193	-0.883040726184845	-3.31504797935486	0.248387977480888	0.360079407691956	0.0190673861652613
1.51853477954865	-0.898276805877686	-3.32144212722778	0.248357161879539	0.360328078269959	0.0189928393810987
1.53286826610565	-0.896195769309998	-3.31264710426331	0.248359054327011	0.36004114151001	0.0187298431992531
1.51614630222321	-0.898987650871277	-3.32052516937256	0.248707249760628	0.360220432281494	0.0187481641769409
1.53510248661041	-0.906776189804077	-3.32119798660278	0.248484671115875	0.360088914632797	0.0185211803764105
1.52320718765259	-0.898942470550537	-3.3215126991272	0.249044477939606	0.360127955675125	0.0184550266712904
1.53184568881989	-0.912616610527039	-3.32463574409485	0.248934328556061	0.36017245054245	0.0183451864868402
1.54189014434814	-0.907478749752045	-3.32010626792908	0.249126136302948	0.359945982694626	0.0182083137333393
1.52499163150787	-0.913733124732971	-3.32691383361816	0.249391242861748	0.360203921794891	0.0182813834398985
1.54362177848816	-0.922401905059814	-3.3253927230835	0.249146088957787	0.360029697418213	0.0180697310715914
1.52973020076752	-0.910626590251923	-3.32275867462158	0.249721512198448	0.359928458929062	0.0182026866823435
1.53651344776154	-0.922223210334778	-3.32955241203308	0.249521628022194	0.360211789608002	0.0181510485708714
1.54200756549835	-0.91579532623291	-3.32549595832825	0.249868616461754	0.359828621149063	0.0182469375431538
1.5306361913681	-0.923687696456909	-3.33502888679504	0.250030398368835	0.360144644975662	0.0183202344924212
1.55270135402679	-0.924887657165527	-3.3293776512146	0.250006347894669	0.359863340854645	0.0183035973459482
1.53656148910522	-0.918820440769196	-3.32825565338135	0.250526785850525	0.359835356473923	0.0184415336698294
1.55075490474701	-0.932018637657166	-3.32660484313965	0.250241130590439	0.359845042228699	0.018506633117795
1.54798674583435	-0.919423818588257	-3.3224925994873	0.250581711530685	0.359635323286057	0.0186138357967138
1.54046845436096	-0.926358461380005	-3.33260369300842	0.250656366348267	0.359880417585373	0.0187476202845573
1.55904984474182	-0.927923202514648	-3.32277607917786	0.250647723674774	0.359569042921066	0.0187861826270819
1.54597902297974	-0.920356512069702	-3.3313410282135	0.251209527254105	0.359466224908829	0.0189726166427135
1.55998611450195	-0.931736052036285	-3.32433152198792	0.250973612070084	0.359509766101837	0.019100446254015
1.55636119842529	-0.925237476825714	-3.32206058502197	0.251175403594971	0.359244793653488	0.0192626621574163
1.55125141143799	-0.927738785743713	-3.3312075138092	0.25135725736618	0.359337836503983	0.0194946732372046
1.56558740139008	-0.930802464485168	-3.32211256027222	0.251241147518158	0.359203100204468	0.0196369644254446
1.55760586261749	-0.922777414321899	-3.3242015838623	0.251603305339813	0.359030067920685	0.0199755188077688
1.55255162715912	-0.927705347537994	-3.32633709907532	0.251720607280731	0.359081476926804	0.0202685203403234
1.57452976703644	-0.923986911773682	-3.32134389877319	0.251627027988434	0.358809500932693	0.0204261355102062
1.5533618927002	-0.920570492744446	-3.321528673172	0.252137541770935	0.358696013689041	0.0208006463944912
1.56682503223419	-0.932965576648712	-3.32665967941284	0.251705169677734	0.358705848455429	0.0209917370229959
1.56757032871246	-0.915285289287567	-3.31830215454102	0.252120822668076	0.358214557170868	0.0212754886597395
1.56070029735565	-0.923118770122528	-3.32519674301147	0.252124190330505	0.358431845903397	0.0215326547622681
1.57692921161652	-0.923762619495392	-3.31315755844116	0.252003937959671	0.358081877231598	0.0217173676937819
1.56702017784119	-0.91662210226059	-3.31982278823853	0.252450525760651	0.357891052961349	0.0220173858106136
1.5723249912262	-0.925682008266449	-3.31944251060486	0.252241194248199	0.357967078685761	0.0222670882940292
1.57656455039978	-0.92033064365387	-3.31615161895752	0.252336263656616	0.357579320669174	0.0224067140370607
1.5676851272583	-0.920012295246124	-3.31816053390503	0.252576231956482	0.357574135065079	0.0227518025785685
1.5806211233139	-0.924544036388397	-3.31448698043823	0.252294152975082	0.357427000999451	0.0228582173585892
1.56528997421265	-0.910172402858734	-3.30724477767944	0.252712935209274	0.357183158397675	0.0231880266219378
1.58086740970612	-0.923276782035828	-3.31101703643799	0.252339065074921	0.357221633195877	0.0233182944357395
1.57487547397614	-0.911521673202515	-3.31292128562927	0.252791792154312	0.356744885444641	0.0234718061983585
1.57684874534607	-0.922874748706818	-3.31149888038635	0.252591580152512	0.356898844242096	0.0236257053911686
1.58350968360901	-0.920499563217163	-3.30559754371643	0.252515763044357	0.356551826000214	0.0236619096249342
1.56628930568695	-0.917687594890594	-3.30725836753845	0.25276654958725	0.356522917747498	0.0238992404192686
1.58539581298828	-0.923888325691223	-3.3060314655304	0.252526879310608	0.356308698654175	0.0238442365080118
1.56857430934906	-0.913409888744354	-3.30573010444641	0.252865225076675	0.356146633625031	0.0239596124738455
1.58659553527832	-0.92878383398056	-3.2982485294342	0.252492904663086	0.356125921010971	0.0240260250866413
1.58233344554901	-0.913661658763886	-3.3020715713501	0.252932250499725	0.355624139308929	0.0240756589919329
1.57594358921051	-0.928425014019012	-3.30047798156738	0.25270739197731	0.355852067470551	0.0242008175700903
1.59059154987335	-0.926983594894409	-3.29813742637634	0.252494066953659	0.355485111474991	0.0241090264171362
1.57954251766205	-0.920078933238983	-3.29693269729614	0.252847284078598	0.35531821846962	0.0242868941277266
1.58113217353821	-0.929628849029541	-3.29432225227356	0.252552628517151	0.355464458465576	0.024320799857378
1.59245407581329	-0.924407064914703	-3.29045844078064	0.252572536468506	0.355036467313766	0.024264995008707
1.57836091518402	-0.92964369058609	-3.30449604988098	0.252694010734558	0.355113834142685	0.0243453904986382
1.59968495368958	-0.932567656040192	-3.29439091682434	0.25235790014267	0.354872316122055	0.0242123547941446
1.58037221431732	-0.931944370269775	-3.29380798339844	0.252780169248581	0.354743242263794	0.0242705624550581
1.58842813968658	-0.942530035972595	-3.29445791244507	0.252294450998306	0.354741096496582	0.0242113601416349
1.59039688110352	-0.933260262012482	-3.28960800170898	0.252544552087784	0.354411900043488	0.0241859499365091
1.57949769496918	-0.936124265193939	-3.29262948036194	0.252547711133957	0.354593634605408	0.0241510197520256
1.59452104568481	-0.944766998291016	-3.29269576072693	0.252345710992813	0.354427695274353	0.0241966918110847
1.59125208854675	-0.933600187301636	-3.28730988502502	0.252651661634445	0.353990435600281	0.0241113323718309
1.58218908309937	-0.948506951332092	-3.29095840454102	0.25249046087265	0.35426726937294	0.0241522826254368
1.59941184520721	-0.945842802524567	-3.28468441963196	0.252249747514725	0.353751331567764	0.0240060649812222
1.58688485622406	-0.941127061843872	-3.28621029853821	0.252504348754883	0.353764206171036	0.0240821987390518
1.5902498960495	-0.954401075839996	-3.28500199317932	0.25226166844368	0.353845149278641	0.0240349806845188
1.59725940227509	-0.947169542312622	-3.27996897697449	0.252247512340546	0.35359787940979	0.0239899065345526
1.59027564525604	-0.94494765996933	-3.2883768081665	0.252614766359329	0.353463590145111	0.0239946693181992
1.59551119804382	-0.956679940223694	-3.28411269187927	0.252284914255142	0.353586941957474	0.0239723343402147
1.59503316879272	-0.946613490581512	-3.27238202095032	0.252510249614716	0.353202611207962	0.0239496771246195
1.5890566110611	-0.957893669605255	-3.28903460502625	0.252395749092102	0.35339343547821	0.0239861011505127
1.60117149353027	-0.954013466835022	-3.28694462776184	0.252262711524963	0.353199243545532	0.0239007156342268
1.58579921722412	-0.952266097068787	-3.28519701957703	0.252618372440338	0.353236645460129	0.0240252465009689
1.59895014762878	-0.963900148868561	-3.2843382358551	0.252388894557953	0.353385180234909	0.0239985380321741
1.59823858737946	-0.948875844478607	-3.2841329574585	0.252689570188522	0.353080451488495	0.0239348672330379
1.58879208564758	-0.961220264434814	-3.28636121749878	0.252783358097076	0.35334038734436	0.0239542052149773
1.60159611701965	-0.959629595279694	-3.28301787376404	0.25262776017189	0.353167563676834	0.0238021984696388
1.58750283718109	-0.954390823841095	-3.28113651275635	0.252959042787552	0.35320520401001	0.0239070784300566
1.59678339958191	-0.962529718875885	-3.28547739982605	0.252694129943848	0.353480249643326	0.0237939991056919
1.59493339061737	-0.958317697048187	-3.27767372131348	0.252926111221313	0.353320568799973	0.0237552765756845
1.58927249908447	-0.954428791999817	-3.28555536270142	0.253182500600815	0.353263884782791	0.0237877778708935
1.59516263008118	-0.968774795532227	-3.28388690948486	0.252910137176514	0.353517115116119	0.0237344559282064
1.5907781124115	-0.957432150840759	-3.28048658370972	0.253197729587555	0.353341817855835	0.0237097945064306
1.58633601665497	-0.964753389358521	-3.29170274734497	0.253134489059448	0.353536635637283	0.023753372952342
1.59907162189484	-0.964706182479858	-3.28083753585815	0.253141820430756	0.353375434875488	0.0237179435789585
1.5827819108963	-0.951449751853943	-3.28573727607727	0.253426313400269	0.353388488292694	0.0237629693001509
1.58693385124207	-0.964969038963318	-3.28902888298035	0.253291100263596	0.35360923409462	0.0237683244049549
1.59504425525665	-0.9561767578125	-3.28078651428223	0.253385365009308	0.353332668542862	0.0236645881086588
1.57512080669403	-0.963556528091431	-3.28660893440247	0.253619194030762	0.353506684303284	0.0237790253013372
1.59106469154358	-0.96359246969223	-3.28390574455261	0.253199607133865	0.353404432535172	0.0236206464469433
1.58006656169891	-0.956489264965057	-3.28303337097168	0.253535479307175	0.353166490793228	0.0237058624625206
1.57966709136963	-0.967405557632446	-3.28953433036804	0.253296792507172	0.353430569171906	0.0236210804432631
1.5831960439682	-0.953895628452301	-3.27529883384705	0.253416180610657	0.353129893541336	0.0235556773841381
1.57404053211212	-0.962031900882721	-3.28786873817444	0.253433853387833	0.353176593780518	0.0235573519021273
1.58556854724884	-0.961744070053101	-3.27887010574341	0.253235101699829	0.353005200624466	0.0234193541109562
1.56351983547211	-0.955482840538025	-3.27829146385193	0.253502756357193	0.352910816669464	0.0234085880219936
1.57321083545685	-0.970342755317688	-3.27784132957459	0.253074139356613	0.352921009063721	0.023200873285532
1.56749629974365	-0.950654149055481	-3.27555704116821	0.253396719694138	0.352567762136459	0.0231210514903069
1.56001543998718	-0.962135195732117	-3.28119921684265	0.253164380788803	0.352763086557388	0.0229672715067863
1.57132816314697	-0.958873927593231	-3.26743507385254	0.253016173839569	0.35246405005455	0.0227947179228067
1.55701649188995	-0.954598486423492	-3.27332043647766	0.253279268741608	0.352179050445557	0.0226625222712755
1.55949831008911	-0.965078592300415	-3.26930856704712	0.253051489591599	0.35225585103035	0.0225020628422499
1.56459093093872	-0.958482801914215	-3.2625048160553	0.252957910299301	0.351908624172211	0.0222626999020576
1.54357302188873	-0.962599396705627	-3.26733064651489	0.252990633249283	0.351938933134079	0.0222367383539677
1.56216263771057	-0.963449537754059	-3.26391363143921	0.252777934074402	0.351838141679764	0.0219530109316111
1.54605603218079	-0.956434011459351	-3.26132416725159	0.252967417240143	0.351707011461258	0.0218692030757666
1.54466640949249	-0.96115106344223	-3.26670122146606	0.252873837947845	0.351749122142792	0.0216952674090862
1.55275011062622	-0.961813986301422	-3.25767230987549	0.252614289522171	0.351436287164688	0.0215050131082535
1.53533565998077	-0.959759593009949	-3.25838708877563	0.25284931063652	0.351482003927231	0.0214378740638494
1.54184424877167	-0.971364855766296	-3.26316356658936	0.252537280321121	0.351549744606018	0.0212395880371332
1.53730571269989	-0.958657920360565	-3.25323510169983	0.252763330936432	0.351147621870041	0.0211390908807516
1.52576494216919	-0.961326837539673	-3.26786398887634	0.252760797739029	0.351426512002945	0.0210385508835316
1.5432380437851	-0.959501147270203	-3.2519953250885	0.252558887004852	0.351141721010208	0.0208475161343813
1.52745580673218	-0.957955837249756	-3.2586362361908	0.252817749977112	0.351270973682404	0.0208461824804544
1.53383243083954	-0.967078685760498	-3.26108717918396	0.252617478370667	0.351331174373627	0.0207348708063364
1.52649962902069	-0.95809668302536	-3.25073027610779	0.252876043319702	0.351051598787308	0.0207277480512857
1.52262198925018	-0.961353123188019	-3.25946760177612	0.252782046794891	0.351321846246719	0.0207339432090521
1.53429508209229	-0.961410760879517	-3.25574159622192	0.252679109573364	0.351236134767532	0.0207040794193745
1.51917445659637	-0.950293481349945	-3.25994920730591	0.253107279539108	0.35129788517952	0.0208649281412363
1.52327072620392	-0.959744870662689	-3.26318621635437	0.252959877252579	0.35133370757103	0.0209894087165594
1.52635204792023	-0.945395827293396	-3.25933218002319	0.25328603386879	0.351152628660202	0.0211357288062572
1.51777493953705	-0.950115919113159	-3.26512575149536	0.253364264965057	0.351413160562515	0.021317495033145
1.52419543266296	-0.954862117767334	-3.26141285896301	0.253231942653656	0.35149297118187	0.0214499142020941
1.51769864559174	-0.938488245010376	-3.25904846191406	0.253641903400421	0.351290881633759	0.0217571910470724
1.51115143299103	-0.943341970443726	-3.26842284202576	0.253678113222122	0.351668417453766	0.0219606775790453
1.52872121334076	-0.939572930335999	-3.25938296318054	0.253619581460953	0.351584166288376	0.0222231578081846
1.51390206813812	-0.932588636875153	-3.26873707771301	0.2541663646698	0.351547509431839	0.0224128793925047
1.52456617355347	-0.94046413898468	-3.27029919624329	0.253880023956299	0.351834833621979	0.0226436797529459
1.50845909118652	-0.926114320755005	-3.26937460899353	0.254380106925964	0.351719468832016	0.0229110904037952
1.50611650943756	-0.932841420173645	-3.27210664749146	0.254418224096298	0.351882129907608	0.0231748446822166
1.51830184459686	-0.921545088291168	-3.26840305328369	0.254523992538452	0.351818680763245	0.0232611447572708
1.50151515007019	-0.917467653751373	-3.27257633209229	0.254832744598389	0.35194918513298	0.0235795881599188
1.51081120967865	-0.924333333969116	-3.27271890640259	0.254646569490433	0.352164268493652	0.0236534010618925
1.50840723514557	-0.911267757415771	-3.27350854873657	0.255035847425461	0.351943820714951	0.0238233674317598
1.49567091464996	-0.917273819446564	-3.27903008460999	0.255233496427536	0.352311074733734	0.0240541268140078
1.50137257575989	-0.913650631904602	-3.27776575088501	0.2551509141922	0.352234691381454	0.0241059977561235
1.49907529354095	-0.900918006896973	-3.26540279388428	0.255476742982864	0.3520847260952	0.0242987889796495
1.49042105674744	-0.906815111637115	-3.28112816810608	0.25553560256958	0.352510869503021	0.0245253704488277
1.5003217458725	-0.903981924057007	-3.27336049079895	0.255551248788834	0.352320820093155	0.0245938673615456
1.48248028755188	-0.893931329250336	-3.27987384796143	0.256036221981049	0.352372884750366	0.0247873719781637
1.49160540103912	-0.900001108646393	-3.27918887138367	0.255824536085129	0.35249188542366	0.024844616651535
1.47971665859222	-0.885715782642365	-3.27405214309692	0.256211519241333	0.352419763803482	0.025021580979228
1.48322892189026	-0.895884394645691	-3.28324508666992	0.255991876125336	0.35262006521225	0.0250839814543724
1.48279118537903	-0.88239711523056	-3.27693247795105	0.256248354911804	0.352359801530838	0.0252274218946695
1.46754384040833	-0.884944438934326	-3.28448390960693	0.256398171186447	0.352751851081848	0.0253606680780649
1.47974920272827	-0.879558444023132	-3.27343821525574	0.256283193826675	0.352599412202835	0.0254510659724474
1.4601229429245	-0.872151553630829	-3.28489255905151	0.256818056106567	0.352692693471909	0.0255989357829094
1.47578871250153	-0.878852128982544	-3.28217625617981	0.256495594978333	0.352803230285645	0.0255586504936218
1.45313906669617	-0.866650342941284	-3.28549957275391	0.256994664669037	0.35280904173851	0.0257314722985029
1.45732629299164	-0.879209995269775	-3.28452515602112	0.256739139556885	0.353019267320633	0.0256611183285713
1.45264661312103	-0.860577166080475	-3.28230786323547	0.257061034440994	0.352821588516235	0.02567008882761
1.4371794462204	-0.866008698940277	-3.29429388046265	0.257139593362808	0.353267997503281	0.0257488191127777
1.4496796131134	-0.862792909145355	-3.28547739982605	0.257114499807358	0.353170454502106	0.0256241746246815
1.43173325061798	-0.857913672924042	-3.29084849357605	0.257621645927429	0.353255599737167	0.0256402771919966
1.43857562541962	-0.866556167602539	-3.2896876335144	0.257412850856781	0.353509128093719	0.025487819686532
1.43313026428223	-0.858080983161926	-3.29002618789673	0.257550537586212	0.353363513946533	0.0253934487700462
1.42151784896851	-0.860037207603455	-3.29512715339661	0.257756531238556	0.353632986545563	0.025364700704813
1.43324768543243	-0.855566501617432	-3.29485058784485	0.257688671350479	0.353690564632416	0.0252117365598679
1.41526067256927	-0.849628984928131	-3.29235100746155	0.258070260286331	0.353837370872498	0.0252835582941771
1.42748820781708	-0.860112845897675	-3.29626560211182	0.257834017276764	0.35410875082016	0.0251882672309875
1.41721200942993	-0.844122409820557	-3.29858756065369	0.258325666189194	0.354063332080841	0.0251581519842148
1.41350448131561	-0.85731053352356	-3.30449938774109	0.25816398859024	0.354479670524597	0.0251633375883102
1.41016292572021	-0.843937039375305	-3.29353094100952	0.258586585521698	0.354383647441864	0.0251514799892902
1.40279185771942	-0.85284960269928	-3.31475472450256	0.258559912443161	0.354825526475906	0.0251692272722721
1.41121029853821	-0.843573331832886	-3.30115628242493	0.258707374334335	0.354704439640045	0.0250956285744905
1.39259815216064	-0.843511462211609	-3.31501460075378	0.25890439748764	0.35532408952713	0.0251450296491385
1.40805733203888	-0.843624889850616	-3.30614805221558	0.258893519639969	0.355225175619125	0.0250556860119104
1.39193654060364	-0.836732566356659	-3.32072043418884	0.259382486343384	0.355466336011887	0.0250837206840515
1.40026140213013	-0.846081733703613	-3.3179726600647	0.259206175804138	0.35573998093605	0.0250298008322716
1.39509677886963	-0.837841272354126	-3.31338930130005	0.259506613016129	0.355728924274445	0.0250245276838541
1.38686120510101	-0.839445054531097	-3.31807327270508	0.259621381759644	0.356126308441162	0.0251214019954205
1.39902591705322	-0.837206423282623	-3.31123375892639	0.259678691625595	0.356127321720123	0.0249795708805323
1.3802649974823	-0.825918793678284	-3.32329726219177	0.260086268186569	0.356427699327469	0.0251012537628412
1.39744436740875	-0.834300637245178	-3.32337975502014	0.25982940196991	0.356651455163956	0.0250685047358274
1.37697470188141	-0.82350492477417	-3.33224773406982	0.260453522205353	0.356664806604385	0.0251726638525724
1.38910984992981	-0.830113172531128	-3.32436037063599	0.260180473327637	0.356961101293564	0.0251331441104412
1.37831664085388	-0.819269418716431	-3.32644701004028	0.2606480717659	0.356904774904251	0.0251953024417162
1.3792679309845	-0.832378149032593	-3.33016204833984	0.260363012552261	0.357294350862503	0.0252195559442043
1.37693989276886	-0.81058669090271	-3.32304239273071	0.260890364646912	0.357067942619324	0.025259543210268
1.37343049049377	-0.820341348648071	-3.33769488334656	0.260673522949219	0.357607305049896	0.0252839922904968
1.37006831169128	-0.807211339473724	-3.32869648933411	0.261031657457352	0.357481747865677	0.0253651738166809
1.36444902420044	-0.818563163280487	-3.33879232406616	0.260926842689514	0.357973963022232	0.0254772156476974
1.36838865280151	-0.800369083881378	-3.33202385902405	0.261242270469666	0.35774376988411	0.0254544075578451
1.35150063037872	-0.80913645029068	-3.34050130844116	0.261348992586136	0.358209729194641	0.0255560390651226
1.36599802970886	-0.799726188182831	-3.33234715461731	0.261266708374023	0.357989072799683	0.0255025774240494
1.34807181358337	-0.807114362716675	-3.34528183937073	0.261357337236404	0.358451664447784	0.0256280265748501
1.35733866691589	-0.792495310306549	-3.3352062702179	0.261510908603668	0.3581423163414	0.0255907252430916
1.34344983100891	-0.796548187732697	-3.34056806564331	0.261530220508575	0.358811736106873	0.0256270337849855
1.35081148147583	-0.786556899547577	-3.33292269706726	0.261625826358795	0.358498632907867	0.0255738832056522
1.33864283561707	-0.795554041862488	-3.35014939308167	0.261622339487076	0.358984053134918	0.0256621800363064
1.34659481048584	-0.779058337211609	-3.33682179450989	0.261904925107956	0.358732044696808	0.025580694898963
1.33305931091309	-0.789421379566193	-3.34799075126648	0.261857718229294	0.359232813119888	0.0256564021110535
1.34097623825073	-0.777612924575806	-3.34110903739929	0.26188987493515	0.358964532613754	0.0256576333194971
1.32683444023132	-0.789043843746185	-3.34882736206055	0.261898368597031	0.359453976154327	0.0257751494646072
1.3349404335022	-0.771980166435242	-3.33973264694214	0.261996060609818	0.359155625104904	0.0257916897535324
1.32170021533966	-0.776570796966553	-3.35260534286499	0.26201456785202	0.359667927026749	0.0260003637522459
1.3340083360672	-0.76732063293457	-3.34068989753723	0.262058883905411	0.35939484834671	0.0261148121207953
1.32405686378479	-0.774641513824463	-3.35583019256592	0.262098968029022	0.359812766313553	0.0264210440218449
1.33912813663483	-0.765425205230713	-3.34751272201538	0.262077540159225	0.359590172767639	0.0265429187566042
1.31553590297699	-0.763383865356445	-3.3528151512146	0.262347042560577	0.359943836927414	0.0269930548965931
1.33487713336945	-0.761190176010132	-3.34732794761658	0.262052416801453	0.359912931919098	0.0271497201174498
1.31516766548157	-0.749643683433533	-3.35385656356812	0.262458980083466	0.359925776720047	0.0274521820247173
1.33174014091492	-0.752217710018158	-3.35065674781799	0.262143194675446	0.360014766454697	0.0273633282631636
1.31258618831635	-0.741359353065491	-3.3534197807312	0.262522548437119	0.360032588243485	0.0274052564054728
1.33018898963928	-0.75504994392395	-3.35390377044678	0.262044697999954	0.360201686620712	0.0273527465760708
1.31589317321777	-0.739257454872131	-3.35887837409973	0.262621611356735	0.360000163316727	0.0274565871804953
1.32611846923828	-0.750403642654419	-3.35372424125671	0.262136369943619	0.360204726457596	0.027408616617322
1.30292594432831	-0.740785956382751	-3.35409450531006	0.262618035078049	0.360189706087112	0.0274947099387646
1.32447445392609	-0.748302936553955	-3.35436415672302	0.262100517749786	0.360110878944397	0.0274090673774481
1.30341196060181	-0.741292476654053	-3.35654735565186	0.262471944093704	0.360296010971069	0.0276410784572363
1.32314658164978	-0.738174140453339	-3.35162091255188	0.262181729078293	0.360116183757782	0.027562627568841
1.30512392520905	-0.741836786270142	-3.36011838912964	0.262278228998184	0.36049097776413	0.0277130492031574
1.3183581829071	-0.727924406528473	-3.34249591827393	0.262264668941498	0.360118865966797	0.0276495683938265
1.31395733356476	-0.738785624504089	-3.35941863059998	0.262192577123642	0.360304474830627	0.0278674401342869
1.3328458070755	-0.728360950946808	-3.34804606437683	0.262204170227051	0.359949111938477	0.0279664229601622
1.31920313835144	-0.736503303050995	-3.35986185073853	0.262340366840363	0.360162258148193	0.0282390490174294
1.33343100547791	-0.733232378959656	-3.34561085700989	0.262072205543518	0.359827041625977	0.0280712507665157
1.31233990192413	-0.74359917640686	-3.35235357284546	0.262109816074371	0.3600994348526	0.0277592279016972
1.31408095359802	-0.730122804641724	-3.34324359893799	0.262184947729111	0.359634280204773	0.0271623823791742
1.30559611320496	-0.744191825389862	-3.3531813621521	0.26184555888176	0.360043585300446	0.026501726359129
1.30443918704987	-0.736654281616211	-3.346022605896	0.261840671300888	0.359720796346664	0.0260351859033108
1.30449914932251	-0.751455128192902	-3.3502414226532	0.261438608169556	0.360006719827652	0.0257291719317436
1.3072350025177	-0.73717737197876	-3.34321212768555	0.261647969484329	0.359545111656189	0.0254630018025637
1.31007862091064	-0.755872488021851	-3.34801506996155	0.261141955852509	0.359817951917648	0.0252808872610331
1.31141364574432	-0.74496191740036	-3.33376169204712	0.261202931404114	0.359389036893845	0.0251465477049351
1.31337308883667	-0.758994817733765	-3.34049510955811	0.260677576065063	0.359642446041107	0.0250052735209465
1.31163382530212	-0.743548393249512	-3.33654999732971	0.260826975107193	0.359136968851089	0.0249431375414133
1.30539464950562	-0.75777941942215	-3.34463715553284	0.260468721389771	0.359521955251694	0.0249173864722252
1.31522440910339	-0.746500909328461	-3.32321548461914	0.260314404964447	0.359102606773376	0.0248198192566633
1.30063354969025	-0.748888969421387	-3.34064102172852	0.260406196117401	0.359051525592804	0.0247896462678909
1.32110333442688	-0.7509765625	-3.33006477355957	0.259929567575455	0.358882427215576	0.0244155209511518
1.29754972457886	-0.750193119049072	-3.33069610595703	0.260145664215088	0.358853727579117	0.0243280753493309
1.31465649604797	-0.758195698261261	-3.32098412513733	0.259522527456284	0.358630001544952	0.0239081457257271
1.2981493473053	-0.744129359722137	-3.32673525810242	0.259883403778076	0.358354091644287	0.0238867551088333
1.30988454818726	-0.756690084934235	-3.32682347297668	0.25932365655899	0.358341455459595	0.0237308721989393
1.29937040805817	-0.742300271987915	-3.3167142868042	0.25949490070343	0.358086615800858	0.0238429307937622
1.30836033821106	-0.754555821418762	-3.32241821289063	0.259029477834702	0.358225613832474	0.0238301400095224
1.30986821651459	-0.743886411190033	-3.3197124004364	0.259203016757965	0.357758224010468	0.0237847585231066
1.30022263526917	-0.754063963890076	-3.32642436027527	0.259040534496307	0.358030319213867	0.0238301493227482
1.31544578075409	-0.745933175086975	-3.31096744537354	0.258710861206055	0.35757115483284	0.0236529428511858
1.29862070083618	-0.754221796989441	-3.32358884811401	0.258697867393494	0.357619524002075	0.0236782897263765
1.316326379776	-0.746663570404053	-3.31183981895447	0.258447647094727	0.357380568981171	0.0234885681420565
1.30007135868073	-0.742938339710236	-3.31407475471497	0.258667498826981	0.357361376285553	0.0234389137476683
1.31842470169067	-0.755680501461029	-3.31007122993469	0.258192718029022	0.357243865728378	0.023275189101696
1.30797231197357	-0.743911325931549	-3.31397247314453	0.258512675762177	0.357068747282028	0.0231890082359314
1.31069576740265	-0.75824362039566	-3.3136510848999	0.258132666349411	0.357263267040253	0.0231552496552467
1.31100261211395	-0.748290061950684	-3.30709028244019	0.258276432752609	0.356990069150925	0.0230380911380053
1.30763733386993	-0.754281282424927	-3.31440186500549	0.25807335972786	0.357181906700134	0.0230608191341162
1.32160198688507	-0.749963343143463	-3.30454969406128	0.257960855960846	0.356825709342957	0.022918064147234
1.30848729610443	-0.747084379196167	-3.31010937690735	0.258097559213638	0.356946021318436	0.0228933859616518
1.31703805923462	-0.758885443210602	-3.31276798248291	0.257793128490448	0.357093274593353	0.0228582266718149
1.32396721839905	-0.747892022132874	-3.30700373649597	0.257927089929581	0.356813102960587	0.0227010436356068
1.3108104467392	-0.759384095668793	-3.31171154975891	0.25793868303299	0.357080638408661	0.0227032285183668
1.33172583580017	-0.758390486240387	-3.3058078289032	0.257617950439453	0.356823474168777	0.0225287191569805
1.31653845310211	-0.754060804843903	-3.30855393409729	0.257914304733276	0.356882482767105	0.0226445067673922
1.33666896820068	-0.76070249080658	-3.30645656585693	0.25749871134758	0.356980443000793	0.022610055282712
1.32712435722351	-0.751386642456055	-3.31116151809692	0.257936477661133	0.356959342956543	0.0227684713900089
1.33433663845062	-0.765092074871063	-3.32017397880554	0.257713794708252	0.357165485620499	0.0227933879941702
1.34396886825562	-0.757690012454987	-3.31382822990417	0.257774740457535	0.356964319944382	0.0226757675409317
1.32795178890228	-0.761473715305328	-3.31036496162415	0.257910430431366	0.357199907302856	0.0228771474212408
1.34739780426025	-0.771171987056732	-3.31132030487061	0.257533639669418	0.357223153114319	0.0227843150496483
1.34571897983551	-0.75864452123642	-3.30995798110962	0.257945001125336	0.357128947973251	0.022789191454649
1.34406137466431	-0.77181339263916	-3.31699347496033	0.257812231779099	0.357502192258835	0.0226317271590233
1.35753059387207	-0.770951628684998	-3.31206464767456	0.257712543010712	0.35736808180809	0.0224085822701454
1.34509718418121	-0.767492830753326	-3.31966042518616	0.258035570383072	0.357338905334473	0.0222903694957495
1.35908770561218	-0.782517373561859	-3.30776000022888	0.257623076438904	0.357578247785568	0.0220205914229155
1.36223495006561	-0.77653557062149	-3.31004524230957	0.257788121700287	0.357445061206818	0.0218153093010187
1.35532343387604	-0.7899449467659	-3.32166194915771	0.257728189229965	0.357710957527161	0.0217604096978903
1.3720315694809	-0.787563025951386	-3.3152129650116	0.257499724626541	0.357724636793137	0.0215021017938852
1.36294794082642	-0.78564065694809	-3.31368350982666	0.257794201374054	0.357661634683609	0.0213248319923878
1.36835122108459	-0.795412600040436	-3.32368087768555	0.25757697224617	0.357879519462585	0.0211119763553143
1.3821610212326	-0.798109948635101	-3.3131000995636	0.257298558950424	0.357718139886856	0.0207975655794144
1.3699266910553	-0.798271358013153	-3.31478238105774	0.257533222436905	0.357845813035965	0.0206531640142202
1.37986826896667	-0.812382280826569	-3.3216564655304	0.257223725318909	0.358002036809921	0.0204771999269724
1.38902318477631	-0.804666578769684	-3.31473994255066	0.257280975580215	0.35769858956337	0.0203172173351049
1.37523818016052	-0.80906617641449	-3.32575988769531	0.257348477840424	0.358043253421783	0.0201820060610771
1.39669525623322	-0.811744213104248	-3.31322312355042	0.257059454917908	0.357730835676193	0.0199913792312145
1.3836522102356	-0.810076653957367	-3.32311034202576	0.257342487573624	0.35770246386528	0.019859354943037
1.39985501766205	-0.822334885597229	-3.31751179695129	0.257010072469711	0.357752978801727	0.0196590106934309
1.40037250518799	-0.819279432296753	-3.31245923042297	0.257063537836075	0.357576012611389	0.0195333566516638
1.39505410194397	-0.826724648475647	-3.31931090354919	0.257073134183884	0.357720643281937	0.0195237416774035
1.40855753421783	-0.826118350028992	-3.3159282207489	0.256868749856949	0.357586562633514	0.0193582698702812
1.40255308151245	-0.822811603546143	-3.31690549850464	0.257009088993073	0.35750088095665	0.0193507485091686
1.40589511394501	-0.836445271968842	-3.31626200675964	0.25677028298378	0.357666105031967	0.0193487554788589
1.42134368419647	-0.824587225914001	-3.31117963790894	0.256820410490036	0.35730853676796	0.0192193444818258
1.40291321277618	-0.834579586982727	-3.3168830871582	0.256894916296005	0.35757640004158	0.0192871000617743
1.42463099956512	-0.837195634841919	-3.30852675437927	0.25661289691925	0.357260465621948	0.0191848203539848
1.40963196754456	-0.831516563892365	-3.31673717498779	0.25693154335022	0.357315421104431	0.0192423164844513
1.42709922790527	-0.844366729259491	-3.31349062919617	0.256473809480667	0.357394874095917	0.019131064414978
1.42306995391846	-0.831557512283325	-3.31063985824585	0.256690502166748	0.357199609279633	0.0191582329571247
1.42582082748413	-0.843143224716187	-3.31510353088379	0.256554156541824	0.357382267713547	0.0190979428589344
1.44147098064423	-0.84577077627182	-3.31198763847351	0.256527870893478	0.357110619544983	0.0190125219523907
1.43019449710846	-0.844251036643982	-3.31065940856934	0.256632506847382	0.357151597738266	0.0190092232078314
1.43295156955719	-0.855919063091278	-3.31346726417542	0.256401628255844	0.357328981161118	0.019011165946722
1.44843232631683	-0.846650958061218	-3.30642414093018	0.256489247083664	0.357006788253784	0.0188944134861231
1.43714737892151	-0.849943518638611	-3.30670285224915	0.256664603948593	0.357168197631836	0.0189372319728136
1.45073568820953	-0.861946165561676	-3.30941247940063	0.256231486797333	0.357283622026443	0.0188331883400679
1.45089936256409	-0.849947571754456	-3.30622315406799	0.256625235080719	0.356964498758316	0.0187926236540079
1.44795024394989	-0.867656171321869	-3.3158643245697	0.256457209587097	0.357377052307129	0.0188379175961018
1.4615935087204	-0.856329023838043	-3.304123878479	0.256498903036118	0.357026100158691	0.0186942834407091
1.44838786125183	-0.870916962623596	-3.31912040710449	0.256502777338028	0.357398480176926	0.0187869407236576
1.46400928497314	-0.866382360458374	-3.30635452270508	0.256500512361526	0.357054650783539	0.0186742283403873
1.45062780380249	-0.867329895496368	-3.31927490234375	0.256667524576187	0.357334792613983	0.0186907593160868
1.47066807746887	-0.872184693813324	-3.3110876083374	0.256363242864609	0.357193142175674	0.0185302719473839
1.46460402011871	-0.86512416601181	-3.31497478485107	0.256737262010574	0.357101023197174	0.0184619501233101
1.47487032413483	-0.882773518562317	-3.31594634056091	0.256423145532608	0.357333958148956	0.0183259341865778
1.4722466468811	-0.875914871692657	-3.30868434906006	0.256633549928665	0.357091397047043	0.0182242058217525
1.47461915016174	-0.892212629318237	-3.31962418556213	0.256391376256943	0.35739666223526	0.0181293562054634
1.48249340057373	-0.881758868694305	-3.30960607528687	0.256613910198212	0.357081562280655	0.0180199407041073
1.4712245464325	-0.892386436462402	-3.31955456733704	0.256606131792068	0.357530623674393	0.0179316010326147
1.4900575876236	-0.895696520805359	-3.31152868270874	0.256458163261414	0.357266813516617	0.0177745018154383
1.47951006889343	-0.891115307807922	-3.31378889083862	0.256857424974442	0.357186079025269	0.0177420265972614
1.49687504768372	-0.905030012130737	-3.3141086101532	0.256450593471527	0.357344835996628	0.0175222642719746
1.48058021068573	-0.897117018699646	-3.31157255172729	0.256898015737534	0.357340663671494	0.0175644103437662
1.4992448091507	-0.915043652057648	-3.31241941452026	0.256460547447205	0.357404410839081	0.017387242987752
1.49019050598145	-0.899917542934418	-3.3170919418335	0.256981700658798	0.35723876953125	0.0173965897411108
1.49179720878601	-0.911613821983337	-3.32509160041809	0.256771087646484	0.357562392950058	0.0173348858952522
1.50373589992523	-0.905870079994202	-3.31479978561401	0.256822764873505	0.357307523488998	0.0172962285578251
1.49130511283875	-0.913998126983643	-3.32810711860657	0.257124483585358	0.357549220323563	0.0173539333045483
1.51153302192688	-0.918059289455414	-3.31540822982788	0.256873220205307	0.357447773218155	0.0172521881759167
1.50156593322754	-0.91135185956955	-3.3172755241394	0.25730562210083	0.357341021299362	0.0172531884163618
1.50516653060913	-0.928678333759308	-3.32789945602417	0.257034122943878	0.35754382610321	0.0172342676669359
1.50720942020416	-0.912129640579224	-3.31719517707825	0.25743967294693	0.35729193687439	0.0172971300780773
1.50280487537384	-0.924903273582459	-3.32553625106812	0.257313907146454	0.357712507247925	0.0172636639326811
1.51468598842621	-0.91407299041748	-3.31970858573914	0.257494866847992	0.357373833656311	0.0172500498592854
1.50838530063629	-0.928216338157654	-3.32520198822021	0.257531762123108	0.357700496912003	0.0173565968871117
1.51968014240265	-0.917955219745636	-3.32280611991882	0.257712841033936	0.357363134622574	0.0173212960362434
1.50702214241028	-0.927591681480408	-3.32420921325684	0.257820844650269	0.357628256082535	0.0174964461475611
1.52491760253906	-0.931424140930176	-3.32157635688782	0.257559299468994	0.357567995786667	0.0173513721674681
1.50806510448456	-0.922575235366821	-3.32489371299744	0.258044213056564	0.35749939084053	0.0175474267452955
1.51661849021912	-0.930260300636292	-3.32676362991333	0.25788614153862	0.357723593711853	0.0174373760819435
1.52052867412567	-0.922428011894226	-3.31986093521118	0.258057296276093	0.357432812452316	0.0174536257982254
1.50675547122955	-0.932480096817017	-3.33137679100037	0.258324980735779	0.357644617557526	0.0175125449895859
1.52693724632263	-0.926559805870056	-3.32203197479248	0.258199363946915	0.357385575771332	0.01737380027771
1.50776994228363	-0.927672863006592	-3.31967306137085	0.258537620306015	0.357516884803772	0.0175346843898296
1.53084361553192	-0.936697900295258	-3.31900191307068	0.258148998022079	0.357350885868073	0.0174455121159554
1.51195251941681	-0.926153182983398	-3.32840394973755	0.258630841970444	0.357359021902084	0.0175522454082966
1.52544057369232	-0.939074754714966	-3.32831573486328	0.258266657590866	0.357418179512024	0.0175004061311483
1.51502859592438	-0.926736056804657	-3.32151007652283	0.258709102869034	0.357239216566086	0.017515717074275
1.52028393745422	-0.93868499994278	-3.33150768280029	0.258456766605377	0.357411980628967	0.0174241326749325
1.52087545394897	-0.926848649978638	-3.32501864433289	0.25891101360321	0.356969743967056	0.0173463150858879
1.50792300701141	-0.937584340572357	-3.32782053947449	0.259014636278152	0.357333719730377	0.0173966698348522
1.52199697494507	-0.934966683387756	-3.32355618476868	0.258966058492661	0.356982260942459	0.0172527823597193
1.50298964977264	-0.93574184179306	-3.32723379135132	0.259303092956543	0.357100248336792	0.0173851195722818
1.52606570720673	-0.931235194206238	-3.32407903671265	0.259107202291489	0.356995761394501	0.0173693839460611
1.50664615631104	-0.931193292140961	-3.32992243766785	0.259482532739639	0.357113808393478	0.0175139848142862
1.52380287647247	-0.938599407672882	-3.31510210037231	0.259136021137238	0.357049018144608	0.0175847113132477
1.51180124282837	-0.926742017269135	-3.3262665271759	0.259671807289124	0.356862485408783	0.0176438689231873
1.51741135120392	-0.941200435161591	-3.32109260559082	0.259420126676559	0.357182085514069	0.0176569186151028
1.51521706581116	-0.931534767150879	-3.31856298446655	0.259679794311523	0.35692498087883	0.0176112484186888
1.5075079202652	-0.936062276363373	-3.32917642593384	0.259773045778275	0.35710871219635	0.0175661463290453
1.52349495887756	-0.939931988716125	-3.32139182090759	0.259698063135147	0.357013463973999	0.0173733104020357
1.50222742557526	-0.930009484291077	-3.32088351249695	0.260148584842682	0.357051700353622	0.0173045564442873
1.51560711860657	-0.943381905555725	-3.32405972480774	0.25978085398674	0.357204526662827	0.0171876754611731
1.51890552043915	-0.932440638542175	-3.32280564308167	0.260106950998306	0.357023656368256	0.0169215817004442
1.50338304042816	-0.940768003463745	-3.32661986351013	0.26028972864151	0.357241421937943	0.0169277545064688
1.51614880561829	-0.946575403213501	-3.32251763343811	0.259954184293747	0.357242494821548	0.016614742577076
1.51133024692535	-0.936553239822388	-3.32541966438293	0.260344505310059	0.357063174247742	0.0165590308606625
1.51236820220947	-0.950667798519135	-3.32971787452698	0.26000913977623	0.357561647891998	0.0163948591798544
1.51574540138245	-0.939018785953522	-3.32258343696594	0.260300487279892	0.357293754816055	0.016210425645113
1.50667917728424	-0.949287593364716	-3.33469724655151	0.260340571403503	0.357644885778427	0.0161794200539589
1.52258586883545	-0.946067810058594	-3.32548427581787	0.260335266590118	0.357425898313522	0.0159265287220478
1.50214290618896	-0.944288372993469	-3.33086371421814	0.260608643293381	0.35777422785759	0.016009634360671
1.52032208442688	-0.953950107097626	-3.3313102722168	0.260225892066956	0.357771575450897	0.0157986953854561
1.50510513782501	-0.939929485321045	-3.33594679832459	0.260734260082245	0.357745587825775	0.0158923026174307
1.51177453994751	-0.952867984771729	-3.33810091018677	0.2604840695858	0.358104467391968	0.0158917456865311
1.51789045333862	-0.943451106548309	-3.33341312408447	0.260700792074203	0.358038157224655	0.0158930886536837
1.50514853000641	-0.951377749443054	-3.3464412689209	0.26081657409668	0.358491182327271	0.0160133577883244
1.51841998100281	-0.945658445358276	-3.33867430686951	0.26076266169548	0.358356148004532	0.0159334745258093
1.50359880924225	-0.938225567340851	-3.34100556373596	0.261145085096359	0.358587950468063	0.016120720654726
1.51243305206299	-0.9498251080513	-3.35590600967407	0.26082044839859	0.358839243650436	0.0161984544247389
1.50298404693604	-0.932528555393219	-3.34937644004822	0.26135978102684	0.358856707811356	0.0164512079209089
1.49726510047913	-0.939557135105133	-3.36397314071655	0.261370450258255	0.359422147274017	0.0166867133229971
1.50141787528992	-0.925935685634613	-3.35287499427795	0.261603593826294	0.359306126832962	0.0169091299176216
1.49453938007355	-0.931750416755676	-3.36394715309143	0.261714726686478	0.359770596027374	0.0173149015754461
1.50887978076935	-0.922517776489258	-3.35834050178528	0.261763721704483	0.359644174575806	0.0175210721790791
1.48919868469238	-0.91946417093277	-3.35763645172119	0.262189000844955	0.360037177801132	0.0179710034281015
1.50429558753967	-0.925004899501801	-3.36976146697998	0.261882901191711	0.360345512628555	0.018203379586339
1.49190402030945	-0.90273106098175	-3.36649012565613	0.262526214122772	0.360291332006454	0.0187037978321314
1.49530112743378	-0.913307547569275	-3.37325477600098	0.26237615942955	0.360866457223892	0.0189841948449612
1.48515450954437	-0.894189596176147	-3.36283183097839	0.262820363044739	0.360839188098907	0.0194008946418762
1.48824095726013	-0.90536105632782	-3.38259983062744	0.26270192861557	0.361341893672943	0.0197408441454172
1.48156940937042	-0.881592035293579	-3.37616062164307	0.263331770896912	0.361260235309601	0.0201190188527107
1.483922123909	-0.893909394741058	-3.38415908813477	0.263008564710617	0.361818850040436	0.0204555951058865
1.46793305873871	-0.875432193279266	-3.38232398033142	0.263604730367661	0.361783295869827	0.0208819750696421
1.46640241146088	-0.88344532251358	-3.3919849395752	0.26343834400177	0.362296134233475	0.0212205573916435
1.46191120147705	-0.85779881477356	-3.38203978538513	0.263996303081512	0.362113028764725	0.0216823574155569
1.45938634872437	-0.867881178855896	-3.39771437644959	0.26378858089447	0.36270347237587	0.0220922753214836
1.44943690299988	-0.849681735038757	-3.39183568954468	0.264348596334457	0.362611383199692	0.0227151960134506
1.45085167884827	-0.854578673839569	-3.39497447013855	0.264213621616364	0.363187670707703	0.0232238974422216
1.44359958171844	-0.8283851146698	-3.40420460700989	0.264776438474655	0.363011300563812	0.0237289927899837
1.43144726753235	-0.837057590484619	-3.40388035774231	0.264737665653229	0.363548815250397	0.0243113208562136
1.42924308776855	-0.817100346088409	-3.394770860672	0.26509889960289	0.363364219665527	0.0247681960463524
1.41188418865204	-0.82157826423645	-3.41086888313293	0.265146791934967	0.363838732242584	0.0252892468124628
1.41655170917511	-0.800589621067047	-3.39530277252197	0.265461683273315	0.363569468259811	0.0256794486194849
1.40293288230896	-0.80663526058197	-3.40640354156494	0.265470117330551	0.364141047000885	0.0260676108300686
1.4015588760376	-0.785122513771057	-3.39667892456055	0.265793800354004	0.363795161247253	0.0263626240193844
1.38703417778015	-0.796780288219452	-3.41134643554688	0.265853852033615	0.364303261041641	0.0265944339334965
1.3855596780777	-0.775782108306885	-3.40133023262024	0.266243010759354	0.36398857831955	0.0266437027603388
1.37110900878906	-0.787386059761047	-3.40863752365112	0.266255080699921	0.364311039447784	0.0267685726284981
1.36855852603912	-0.773766934871674	-3.40011239051819	0.266487538814545	0.364085078239441	0.0267554428428411
1.35475957393646	-0.785863995552063	-3.40573191642761	0.266486287117004	0.364516288042068	0.026834923774004
1.349534034729	-0.761375367641449	-3.40375137329102	0.266903698444366	0.364006549119949	0.026844659820199
1.34505772590637	-0.773207664489746	-3.40757012367249	0.266707092523575	0.364382177591324	0.0268055330961943
1.32962512969971	-0.750134110450745	-3.3994402885437	0.267263501882553	0.364086270332336	0.0268727317452431
1.33439230918884	-0.76476925611496	-3.40022397041321	0.266868263483047	0.364317774772644	0.0268135983496904
1.31422293186188	-0.748850584030151	-3.39838337898254	0.267477214336395	0.363906353712082	0.0268807206302881
1.32020390033722	-0.758076667785645	-3.39855480194092	0.267242908477783	0.364045709371567	0.0268435403704643
1.30037415027618	-0.742242455482483	-3.39137411117554	0.267774194478989	0.363807886838913	0.0269998610019684
1.30727469921112	-0.752830445766449	-3.39403939247131	0.267424076795578	0.363715380430222	0.0269659142941237
1.28516113758087	-0.730613470077515	-3.38863348960876	0.268157601356506	0.363401681184769	0.027284262701869
1.29754936695099	-0.737194538116455	-3.39112401008606	0.267838925123215	0.363400518894196	0.0273408032953739
1.27352774143219	-0.723725259304047	-3.39398980140686	0.268460363149643	0.363255023956299	0.0276463944464922
1.28219377994537	-0.732627272605896	-3.39021182060242	0.268227130174637	0.363184034824371	0.027921088039875
1.2657219171524	-0.703067779541016	-3.39092183113098	0.269101679325104	0.36266964673996	0.0284339971840382
1.26161110401154	-0.713271379470825	-3.39090871810913	0.268921732902527	0.362748712301254	0.0288041140884161
1.24583768844604	-0.699767053127289	-3.3968985080719	0.269562751054764	0.362390756607056	0.0291411243379116
1.24730706214905	-0.700421094894409	-3.40668773651123	0.269528210163116	0.362584829330444	0.0298209879547358
1.21850764751434	-0.677131712436676	-3.39123201370239	0.270592927932739	0.36191725730896	0.0305267032235861
1.22346842288971	-0.684980988502502	-3.39128613471985	0.270586937665939	0.36185085773468	0.0312874615192413
1.21763372421265	-0.653112769126892	-3.37333869934082	0.271499067544937	0.361441403627396	0.0323369689285755
1.23711109161377	-0.661800265312195	-3.37549471855164	0.271506488323212	0.361126601696014	0.0333199240267277
1.21373772621155	-0.638889074325562	-3.38148283958435	0.272584021091461	0.360675394535065	0.0345329418778419
1.22758316993713	-0.638796448707581	-3.38067388534546	0.272410213947296	0.360513359308243	0.0352338030934334
1.1935065984726	-0.625745534896851	-3.38667368888855	0.273264586925507	0.360283881425858	0.0361653938889503
1.20163214206696	-0.622859477996826	-3.37189412117004	0.273272931575775	0.359855264425278	0.0365485176444054
1.17538416385651	-0.631493389606476	-3.38133478164673	0.273936748504639	0.359878748655319	0.0370803624391556
1.1829913854599	-0.614812135696411	-3.37037539482117	0.274658113718033	0.359185367822647	0.0371786579489708
1.16485333442688	-0.621356427669525	-3.38767123222351	0.275260537862778	0.359282314777374	0.0374833531677723
1.15927577018738	-0.603901386260986	-3.38341379165649	0.276128709316254	0.358660995960236	0.0379938967525959
1.16493451595306	-0.614368736743927	-3.38249635696411	0.27611055970192	0.358662843704224	0.0382872894406319
1.13571393489838	-0.601671636104584	-3.38966774940491	0.277064323425293	0.358296632766724	0.0385910794138908
1.15433168411255	-0.602517068386078	-3.37684273719788	0.277141720056534	0.358055084943771	0.0386926792562008
1.12894260883331	-0.605142176151276	-3.39312553405762	0.277800768613815	0.358239233493805	0.0392955765128136
1.1287362575531	-0.592055439949036	-3.38549661636353	0.278663486242294	0.357629507780075	0.0397570431232452
1.12282109260559	-0.603871583938599	-3.3879017829895	0.27902764081955	0.357777506113052	0.0402240678668022
1.06264197826385	-0.588593721389771	-3.39649295806885	0.280140459537506	0.357862681150436	0.0404973775148392
1.06046509742737	-0.586732506752014	-3.38220000267029	0.280778676271439	0.357064753770828	0.0394858904182911
1.06452250480652	-0.561502277851105	-3.37518000602722	0.281053483486176	0.356965601444244	0.0405676960945129
1.06720554828644	-0.561871945858002	-3.38555359840393	0.282173335552216	0.356846004724503	0.0414664521813393
1.07697701454163	-0.585589051246643	-3.382657289505	0.282366991043091	0.356497973203659	0.0421985611319542
1.03795635700226	-0.580100178718567	-3.40293264389038	0.283169567584991	0.356440246105194	0.0422712713479996
1.04725515842438	-0.559180796146393	-3.39564275741577	0.284006059169769	0.355919718742371	0.042306125164032
1.05523550510406	-0.55797016620636	-3.3975203037262	0.284134685993195	0.35593318939209	0.044241551309824
1.03661572933197	-0.547553420066834	-3.38742923736572	0.285002112388611	0.355689078569412	0.0467196740210056
1.07204723358154	-0.537617564201355	-3.38710427284241	0.285649031400681	0.354772120714188	0.048767477273941
1.09323561191559	-0.54103010892868	-3.39249849319458	0.286108732223511	0.354445487260818	0.0497928261756897
1.07237946987152	-0.537034451961517	-3.40166807174683	0.287449151277542	0.35403248667717	0.0507924295961857
1.08296883106232	-0.51725310087204	-3.37907981872559	0.288608431816101	0.352658838033676	0.0517676845192909
1.09276580810547	-0.531889975070953	-3.38281059265137	0.289410918951035	0.352560073137283	0.0525013357400894
1.06636893749237	-0.520621001720428	-3.39511346817017	0.291165769100189	0.352400749921799	0.053340308368206
1.07275807857513	-0.516949415206909	-3.38343667984009	0.292508244514465	0.351639539003372	0.0537376888096333
1.08261692523956	-0.541653394699097	-3.39413332939148	0.293144285678864	0.351710736751556	0.0539257824420929
1.05586910247803	-0.545551776885986	-3.41640424728394	0.294710338115692	0.351957321166992	0.0539156384766102
1.06922650337219	-0.525848746299744	-3.41869163513184	0.295937180519104	0.351571917533875	0.0544362962245941
1.09234619140625	-0.545807182788849	-3.41221141815186	0.296417087316513	0.351698666810989	0.0557947680354118
1.1012464761734	-0.555763602256775	-3.41864204406738	0.297666251659393	0.351775765419006	0.0576111748814583
1.11553490161896	-0.55451911687851	-3.43831825256348	0.299322336912155	0.351895570755005	0.0590817369520664
1.14190006256104	-0.552647888660431	-3.4240140914917	0.300686538219452	0.35132685303688	0.0598811767995358
1.16916382312775	-0.558627009391785	-3.41341280937195	0.301807343959808	0.350886613130569	0.0605124607682228
1.18901908397675	-0.585003733634949	-3.42399740219116	0.302565008401871	0.351016342639923	0.0609516575932503
1.18081891536713	-0.611778497695923	-3.43218541145325	0.303978204727173	0.351296067237854	0.0608544759452343
1.16753423213959	-0.614759743213654	-3.45774149894714	0.305607169866562	0.351517558097839	0.0608205683529377
1.1680783033371	-0.606962740421295	-3.46383428573608	0.30715736746788	0.351178586483002	0.0611149705946445
1.18412268161774	-0.619487941265106	-3.45962738990784	0.308253854513168	0.350787669420242	0.0613537542521954
1.21690011024475	-0.628885209560394	-3.44243812561035	0.308964431285858	0.350028842687607	0.0613879673182964
1.24180924892426	-0.662023067474365	-3.43606209754944	0.309869885444641	0.349768310785294	0.061138492077589
1.26074957847595	-0.688419580459595	-3.44244384765625	0.310886412858963	0.349375188350677	0.0609071217477322
1.26629936695099	-0.704646646976471	-3.45070028305054	0.312145739793777	0.349140912294388	0.0610242150723934
1.26809167861938	-0.716742098331451	-3.45553708076477	0.313445210456848	0.348725497722626	0.0610400959849358
1.25710105895996	-0.714796721935272	-3.45463156700134	0.314935237169266	0.348140984773636	0.0610690638422966
1.25284314155579	-0.714276611804962	-3.44507908821106	0.3161541223526	0.347380697727203	0.0612325929105282
1.26136469841003	-0.719912886619568	-3.43674182891846	0.317035228013992	0.346470475196838	0.0612963177263737
1.26837360858917	-0.743591248989105	-3.42883229255676	0.317821443080902	0.345619767904282	0.0605036690831184
1.2979633808136	-0.751976907253265	-3.42650818824768	0.318252980709076	0.344777464866638	0.060936976224184
1.30228495597839	-0.766234397888184	-3.44202184677124	0.319147258996964	0.344447731971741	0.0611884221434593
1.29390978813171	-0.766732275485992	-3.44732093811035	0.320314943790436	0.343494832515717	0.0617260113358498
1.3012021780014	-0.761901795864105	-3.433837890625	0.321101605892181	0.342281818389893	0.0624238476157188
1.31684577465057	-0.762274205684662	-3.43407416343689	0.321948081254959	0.341272562742233	0.0629587173461914
1.34473538398743	-0.759808361530304	-3.41484212875366	0.322465062141418	0.340199381113052	0.0637944340705872
1.34866011142731	-0.776468575000763	-3.41686058044434	0.322873473167419	0.339550405740738	0.0645862817764282
1.33108794689178	-0.781460225582123	-3.41475629806519	0.323462575674057	0.339061200618744	0.0656221210956573
1.30384421348572	-0.785216867923737	-3.42054748535156	0.324539631605148	0.338094025850296	0.0657939985394478
1.30175960063934	-0.750844776630402	-3.40425896644592	0.325434476137161	0.33681583404541	0.0674187391996384
1.33888030052185	-0.738234341144562	-3.40618014335632	0.326071947813034	0.335656613111496	0.0684449300169945
1.35480797290802	-0.747824192047119	-3.40117955207825	0.326565623283386	0.334653824567795	0.0693744346499443
1.36657452583313	-0.755851447582245	-3.37134766578674	0.326799631118774	0.33329051733017	0.0701657831668854
1.39983677864075	-0.775259077548981	-3.36524724960327	0.327117204666138	0.332581669092178	0.0711813718080521
1.48033511638641	-0.789939403533936	-3.39271068572998	0.327443182468414	0.331813275814056	0.073160745203495
1.52736830711365	-0.776367545127869	-3.38982772827148	0.328294187784195	0.33138370513916	0.0749383121728897
1.5292557477951	-0.779773056507111	-3.39551424980164	0.328842014074326	0.331309080123901	0.0762233436107636
1.49261784553528	-0.80082243680954	-3.39205622673035	0.329698204994202	0.330733835697174	0.0769043788313866
1.46921646595001	-0.801938056945801	-3.38037347793579	0.33074763417244	0.329854369163513	0.0775805413722992
1.48290002346039	-0.781749844551086	-3.40044188499451	0.332194477319717	0.329314708709717	0.0789501368999481
1.51944279670715	-0.753124058246613	-3.39257025718689	0.333207935094833	0.328637927770615	0.0803428068757057
1.5504207611084	-0.762353003025055	-3.37156248092651	0.334022223949432	0.327598303556442	0.0816381275653839
1.58576881885529	-0.795113205909729	-3.39008855819702	0.334849238395691	0.327197402715683	0.0826050639152527
1.61672043800354	-0.795625686645508	-3.4214174747467	0.336100071668625	0.327037960290909	0.0840870067477226
1.63157951831818	-0.782091796398163	-3.41813969612122	0.337123662233353	0.326571077108383	0.0852664485573769
1.64058434963226	-0.797792971134186	-3.40444254875183	0.337962716817856	0.325993418693542	0.0863207429647446
1.66184759140015	-0.821624219417572	-3.38958430290222	0.339305728673935	0.325251877307892	0.0874946489930153
1.68774831295013	-0.840102255344391	-3.38478899002075	0.341058343648911	0.324635207653046	0.0885422751307487
1.70515859127045	-0.827936172485352	-3.40477967262268	0.342921316623688	0.324131667613983	0.089670330286026
1.71403849124908	-0.801558196544647	-3.39321112632751	0.34436109662056	0.323265999555588	0.0902398377656937
1.74051606655121	-0.827013492584229	-3.38704085350037	0.345298796892166	0.322565615177155	0.0895284041762352
1.74739098548889	-0.877814054489136	-3.38631391525269	0.345976233482361	0.322836726903915	0.0871632471680641
1.77477383613586	-0.893127799034119	-3.38765668869019	0.346449464559555	0.323295384645462	0.0871210321784019
1.81263279914856	-0.884162306785584	-3.37597298622131	0.347070038318634	0.322642058134079	0.088800847530365
1.8100917339325	-0.889564096927643	-3.37697219848633	0.348114609718323	0.322460293769836	0.0903495475649834
1.80682873725891	-0.88237863779068	-3.3947970867157	0.349345177412033	0.32224839925766	0.092429481446743
1.81924724578857	-0.852929770946503	-3.39231443405151	0.350504606962204	0.321265459060669	0.0947033166885376
1.83783078193665	-0.852462351322174	-3.39399838447571	0.351358741521835	0.320084095001221	0.0970618352293968
1.86674332618713	-0.857077836990356	-3.38315725326538	0.352071344852448	0.31863597035408	0.0988115668296814
1.88527369499207	-0.861417293548584	-3.36779928207397	0.353091180324554	0.317063421010971	0.099846787750721
1.90923011302948	-0.862471103668213	-3.34477186203003	0.354202777147293	0.315175145864487	0.100559711456299
1.92369449138641	-0.870994329452515	-3.32967829704285	0.355369746685028	0.313262790441513	0.10125770419836
1.93505072593689	-0.87001770734787	-3.32656741142273	0.356313288211823	0.311513751745224	0.102220840752125
1.93586254119873	-0.871929943561554	-3.31897282600403	0.357036292552948	0.31013223528862	0.102813705801964
1.93652403354645	-0.885052978992462	-3.30933213233948	0.357297599315643	0.30849826335907	0.103406429290771
1.95291197299957	-0.904391169548035	-3.29077053070068	0.357211232185364	0.306993871927261	0.103944733738899
1.97334969043732	-0.890304505825043	-3.26998567581177	0.357524365186691	0.305192708969116	0.104528106749058
1.97851121425629	-0.884444355964661	-3.24405789375305	0.357968926429749	0.303060173988342	0.104974545538425
1.97640585899353	-0.900317311286926	-3.22263288497925	0.358277678489685	0.301307797431946	0.105048060417175
1.98584747314453	-0.888852179050446	-3.204345703125	0.358549207448959	0.299555003643036	0.105836361646652
2.02504253387451	-0.890332460403442	-3.21902513504028	0.358407229185104	0.298470348119736	0.106886215507984
2.01485395431519	-0.921005129814148	-3.2322838306427	0.357835710048676	0.29811817407608	0.105494819581509
[truncated: 11,703 more rows]
