# Supplementary material for: Identification of Haptic Based Guiding Using Hard Reins
Source: PLoS One. 2015 Jul 22;10(7):e0132020. doi: 10.1371/journal.pone.0132020 (PMC4511788; doi:10.1371/journal.pone.0132020)
Supplement: S6 File — (ZIP) [file pone.0132020.s006.zip › Exp2_ForceData2/Subject7/path3/T7.csv]

Force X (N)	Force Y (N)	Force Z (N)	Torque X (N-m)	Torque Y (N-m)	Torque Z (N-m)	Frequency = 10000	Averaging Level = 16	F/T Serial Number = FT11772	Time Started = 19/12/2012 13:12:34
2.45540809631348	-1.27128863334656	-3.54639840126038	0.162587314844131	0.419289976358414	0.039727196097374
2.52103495597839	-1.24175882339478	-3.52189779281616	0.162501499056816	0.418365389108658	0.0410298220813274
2.4959979057312	-1.25595712661743	-3.53269338607788	0.163678094744682	0.418779909610748	0.0412231013178825
2.5571084022522	-1.26526117324829	-3.50682377815247	0.164151966571808	0.41743066906929	0.0403981134295464
2.5548095703125	-1.29242837429047	-3.50530552864075	0.165311500430107	0.416737228631973	0.0385129451751709
2.52651953697205	-1.30608057975769	-3.49518990516663	0.166698381304741	0.416128426790237	0.0360252372920513
2.52681732177734	-1.34165501594543	-3.51000308990479	0.167003005743027	0.416352391242981	0.0351517088711262
2.54321765899658	-1.31862330436707	-3.4898693561554	0.167873755097389	0.415183663368225	0.0347358025610447
2.51788187026978	-1.34600925445557	-3.50324177742004	0.168392181396484	0.415375560522079	0.0349943041801453
2.52634358406067	-1.31948745250702	-3.49742913246155	0.169115155935287	0.415097743272781	0.0360258109867573
2.49384236335754	-1.31581687927246	-3.50954675674438	0.169616028666496	0.415651768445969	0.0374087207019329
2.50097966194153	-1.2898360490799	-3.50215435028076	0.170059904456139	0.415750056505203	0.0394318178296089
2.49648642539978	-1.27928149700165	-3.523681640625	0.170006066560745	0.416924774646759	0.041948813945055
2.4940333366394	-1.24918138980865	-3.52197813987732	0.170549914240837	0.417260706424713	0.0441949740052223
2.47461843490601	-1.254518866539	-3.53352427482605	0.170597642660141	0.418522745370865	0.0461493656039238
2.4679708480835	-1.22145342826843	-3.53601884841919	0.171258211135864	0.41912716627121	0.0474771745502949
2.47538805007935	-1.22724139690399	-3.55527520179749	0.171227738261223	0.420275539159775	0.0484823919832706
2.45854258537292	-1.20235419273376	-3.56141638755798	0.172135472297668	0.421008884906769	0.0495556890964508
2.47792625427246	-1.21494328975677	-3.57048296928406	0.17194952070713	0.422118693590164	0.0500923171639442
2.4608793258667	-1.2026731967926	-3.58714175224304	0.172565847635269	0.42305064201355	0.0508985295891762
2.47541666030884	-1.1943336725235	-3.57647037506104	0.17260117828846	0.423565685749054	0.0514445155858994
2.45715069770813	-1.2072674036026	-3.59634733200073	0.172677770256996	0.424574285745621	0.0518342368304729
2.43912124633789	-1.1804758310318	-3.5995044708252	0.17323100566864	0.424744606018066	0.0518973618745804
2.4603750705719	-1.18833494186401	-3.59947419166565	0.17281174659729	0.425063371658325	0.0517133250832558
2.42398643493652	-1.19750308990479	-3.61390829086304	0.173113971948624	0.425544589757919	0.0517509654164314
2.43003392219543	-1.18356108665466	-3.59984302520752	0.17314076423645	0.425026118755341	0.0515527985990047
2.4388599395752	-1.2000195980072	-3.60957336425781	0.172460749745369	0.424989700317383	0.0513859540224075
2.41034030914307	-1.19010305404663	-3.60057520866394	0.172807484865189	0.424578905105591	0.0516911782324314
2.43119239807129	-1.18195414543152	-3.58742380142212	0.172398194670677	0.423682063817978	0.0517941825091839
2.4261736869812	-1.19555079936981	-3.59282207489014	0.17175604403019	0.423579156398773	0.0521063804626465
2.40956926345825	-1.17386960983276	-3.57920074462891	0.171762004494667	0.422576367855072	0.0526645146310329
2.43479657173157	-1.18087708950043	-3.5678391456604	0.170754477381706	0.421771109104156	0.0531383268535137
2.41280674934387	-1.17354619503021	-3.5718514919281	0.170622676610947	0.420984357595444	0.0537486374378204
2.43547987937927	-1.16075277328491	-3.54862356185913	0.169742181897163	0.419785499572754	0.0541894845664501
2.41845321655273	-1.17170095443726	-3.55251693725586	0.169143617153168	0.419279336929321	0.0548403486609459
2.41643095016479	-1.15435469150543	-3.52888917922974	0.1687972843647	0.41795215010643	0.0552603863179684
2.42999982833862	-1.16478443145752	-3.51778817176819	0.167640447616577	0.417121678590775	0.0554285608232021
2.40574169158936	-1.14875400066376	-3.51543188095093	0.167581543326378	0.416137486696243	0.0558309443295002
2.42356967926025	-1.14654147624969	-3.49919152259827	0.166739627718925	0.415002197027206	0.055802971124649
2.39566993713379	-1.14811849594116	-3.49964666366577	0.166380658745766	0.414407014846802	0.0559747107326984
2.41086912155151	-1.14231789112091	-3.47834753990173	0.165706545114517	0.413241893053055	0.0560244247317314
2.39174652099609	-1.14773428440094	-3.48089385032654	0.165243849158287	0.41259229183197	0.0562135614454746
2.40827083587646	-1.13216722011566	-3.46098041534424	0.164821282029152	0.411275148391724	0.0561903715133667
2.39699292182922	-1.15083980560303	-3.46004414558411	0.163930103182793	0.410828441381454	0.0563452839851379
2.39947652816772	-1.13878726959229	-3.44010806083679	0.163521960377693	0.409547358751297	0.0563082061707973
2.39544177055359	-1.14924442768097	-3.44208884239197	0.162641301751137	0.408968806266785	0.0562365092337132
2.39740943908691	-1.1365795135498	-3.42361903190613	0.162248179316521	0.407677710056305	0.0560699515044689
2.39379119873047	-1.1514390707016	-3.42173886299133	0.161364078521729	0.407339006662369	0.0557377561926842
2.38927578926086	-1.13719952106476	-3.40627193450928	0.161002695560455	0.406168878078461	0.0555196888744831
2.38665890693665	-1.1558426618576	-3.41071891784668	0.160183593630791	0.405682265758514	0.0551166161894798
2.38613343238831	-1.14203333854675	-3.39035773277283	0.159852787852287	0.404610991477966	0.0547500438988209
2.3732213973999	-1.15781235694885	-3.39252257347107	0.159067705273628	0.404362320899963	0.0543762668967247
2.38614916801453	-1.15102410316467	-3.37306332588196	0.158493503928185	0.403246968984604	0.0538635849952698
2.36061811447144	-1.15878009796143	-3.37707877159119	0.158179119229317	0.402979135513306	0.0535033978521824
2.37651801109314	-1.1557799577713	-3.35712003707886	0.157492265105247	0.402086466550827	0.0529184900224209
2.35197782516479	-1.15601146221161	-3.36260414123535	0.157361522316933	0.401798903942108	0.0524893514811993
2.36925888061523	-1.1603672504425	-3.34851145744324	0.156611010432243	0.401205718517303	0.0519961677491665
2.34631848335266	-1.15634369850159	-3.3521683216095	0.156647324562073	0.400718241930008	0.0515389293432236
2.35699105262756	-1.17095172405243	-3.34273552894592	0.155853465199471	0.400419652462006	0.0509674251079559
2.3420135974884	-1.15854299068451	-3.33419799804688	0.155855566263199	0.399920791387558	0.0505215749144554
2.33787369728088	-1.1727888584137	-3.33987379074097	0.155207231640816	0.399857670068741	0.0500904209911823
2.33632779121399	-1.15769279003143	-3.33020305633545	0.155041664838791	0.399365067481995	0.0497665032744408
2.31566762924194	-1.15897643566132	-3.32995057106018	0.154837012290955	0.399563372135162	0.0495542697608471
2.32365775108337	-1.16185688972473	-3.32808256149292	0.15441220998764	0.399310141801834	0.0492999218404293
2.31055092811584	-1.14934933185577	-3.32962703704834	0.15452629327774	0.399088650941849	0.0490626133978367
2.29847836494446	-1.15888226032257	-3.3356819152832	0.154150515794754	0.399414092302322	0.0489494018256664
2.30320477485657	-1.15087974071503	-3.32227611541748	0.153861820697784	0.399282693862915	0.0487099029123783
2.28187561035156	-1.14329743385315	-3.33034658432007	0.15403801202774	0.399340808391571	0.0487387366592884
2.28788352012634	-1.14767038822174	-3.33360910415649	0.153578013181686	0.399605065584183	0.0485184565186501
2.2764368057251	-1.13199210166931	-3.32901668548584	0.153702095150948	0.39957132935524	0.0484398603439331
2.26686477661133	-1.14076244831085	-3.33231854438782	0.153484717011452	0.399865418672562	0.0482871606945992
2.27459931373596	-1.13808441162109	-3.32970309257507	0.153270959854126	0.399861246347427	0.0479596816003323
2.25406956672668	-1.12889862060547	-3.33090662956238	0.153323814272881	0.399946749210358	0.0479505434632301
2.25129723548889	-1.13496077060699	-3.34026646614075	0.152816265821457	0.400274753570557	0.0478251054883003
2.24921894073486	-1.11482203006744	-3.33135437965393	0.152912393212318	0.400136470794678	0.0477709732949734
2.2291853427887	-1.11737620830536	-3.34037566184998	0.152779087424278	0.400557786226273	0.0476740673184395
2.23300886154175	-1.11889803409576	-3.33685064315796	0.152505859732628	0.400589972734451	0.047583594918251
2.22545051574707	-1.10418176651001	-3.33059620857239	0.152543812990189	0.400476008653641	0.0474502742290497
2.20516872406006	-1.10531449317932	-3.33409523963928	0.152483657002449	0.400760143995285	0.0474073067307472
2.21482729911804	-1.10438191890717	-3.33187389373779	0.151934921741486	0.40052917599678	0.047078151255846
2.19455480575562	-1.09100925922394	-3.32986378669739	0.152114704251289	0.400533407926559	0.0470614433288574
2.19079041481018	-1.0981377363205	-3.33264708518982	0.151673078536987	0.400689214468002	0.046933613717556
2.19297409057617	-1.08059597015381	-3.32202816009521	0.151510670781136	0.400363028049469	0.0469079166650772
2.16894221305847	-1.07891380786896	-3.33533644676209	0.151585504412651	0.40039399266243	0.0468469150364399
2.17062878608704	-1.08279931545258	-3.32631731033325	0.151193901896477	0.400369584560394	0.0467450395226479
2.16299319267273	-1.07167184352875	-3.32246518135071	0.150979176163673	0.400126755237579	0.0467077195644379
2.1443247795105	-1.04238319396973	-3.31738066673279	0.151041552424431	0.400028496980667	0.0476113744080067
2.08139562606812	-0.932926297187805	-3.33202075958252	0.151084721088409	0.401083499193192	0.056791465729475
2.09784603118896	-0.907815098762512	-3.33551335334778	0.150725141167641	0.400913417339325	0.0568755529820919
2.07261848449707	-0.909107446670532	-3.35236191749573	0.150490090250969	0.400796920061111	0.0559658855199814
2.0757942199707	-0.918024599552155	-3.34254336357117	0.149917855858803	0.401267856359482	0.0550555177032948
2.08216118812561	-0.910748958587646	-3.32789921760559	0.150183349847794	0.400851130485535	0.054183017462492
2.03501963615417	-0.921833097934723	-3.32627964019775	0.150211304426193	0.401451975107193	0.0538775399327278
2.0012354850769	-0.914419531822205	-3.33051228523254	0.150168985128403	0.401852458715439	0.0550924018025398
1.9834942817688	-0.908159911632538	-3.33542060852051	0.150687262415886	0.402401268482208	0.0539056360721588
1.99661195278168	-0.939115345478058	-3.34574151039124	0.149960413575172	0.40301188826561	0.0523035787045956
2.04462909698486	-0.94795286655426	-3.33421111106873	0.149515017867088	0.402181923389435	0.0509719774127007
2.02227544784546	-0.970924437046051	-3.33244872093201	0.148960903286934	0.402402997016907	0.0498600974678993
2.03926301002502	-0.973504483699799	-3.31786060333252	0.147892042994499	0.402193009853363	0.0495120845735073
2.0350866317749	-0.947862148284912	-3.30251502990723	0.147537171840668	0.401562511920929	0.0497955493628979
2.06619739532471	-0.940051794052124	-3.29554557800293	0.147352576255798	0.40063863992691	0.0493332035839558
2.04547309875488	-0.946512818336487	-3.27562928199768	0.147123709321022	0.400012940168381	0.047938909381628
2.00180053710938	-0.970510840415955	-3.29905295372009	0.147316828370094	0.400395721197128	0.046772476285696
1.95503985881805	-0.984464764595032	-3.29726791381836	0.147107064723969	0.400768309831619	0.0454069897532463
1.97216105461121	-0.99520742893219	-3.30677366256714	0.146682664752007	0.400970757007599	0.0445414334535599
1.99056100845337	-0.981669068336487	-3.28828072547913	0.146508052945137	0.399752795696259	0.0447255410254002
1.96491670608521	-0.98180365562439	-3.28959846496582	0.14671266078949	0.399908542633057	0.0455538146197796
1.97562086582184	-0.969725787639618	-3.28880000114441	0.146417409181595	0.399827659130096	0.0464563295245171
1.99027025699615	-0.946102321147919	-3.26938915252686	0.146445915102959	0.399240672588348	0.0473536103963852
1.97729623317719	-0.949304282665253	-3.26474189758301	0.146722927689552	0.399156540632248	0.0480008870363235
1.99726021289825	-0.95980703830719	-3.26674294471741	0.146179899573326	0.399370938539505	0.0481211580336094
2.00671720504761	-0.95599639415741	-3.25937032699585	0.146540120244026	0.398790925741196	0.0478373467922211
1.98280251026154	-0.972859621047974	-3.26225757598877	0.146768987178802	0.399322777986526	0.0473300442099571
2.01656532287598	-0.987818479537964	-3.26259303092957	0.14678381383419	0.399284601211548	0.0467285998165607
2.02373695373535	-0.980853796005249	-3.24296164512634	0.147275045514107	0.398497432470322	0.045781034976244
2.01088333129883	-1.01212477684021	-3.25151419639587	0.147940292954445	0.39866915345192	0.0451224222779274
2.02441549301147	-1.02186644077301	-3.24692702293396	0.147842794656754	0.398667216300964	0.0444602631032467
2.03862071037292	-1.00672447681427	-3.24503898620605	0.148510083556175	0.398655503988266	0.0444079078733921
2.05573129653931	-1.01271080970764	-3.23314094543457	0.148546501994133	0.398227095603943	0.0445331558585167
2.06125378608704	-1.02444708347321	-3.23678851127625	0.148904591798782	0.398372799158096	0.0448158234357834
2.07347011566162	-1.00622916221619	-3.22738647460938	0.149848878383636	0.397749394178391	0.044570654630661
2.05619788169861	-1.03056788444519	-3.22095155715942	0.150531679391861	0.397876411676407	0.0433039776980877
2.07069444656372	-1.08791041374207	-3.21496033668518	0.151119887828827	0.397450178861618	0.0395432561635971
2.0863471031189	-1.21780133247375	-3.23954057693481	0.151638701558113	0.398457467556	0.0292438007891178
2.0157413482666	-1.39627480506897	-3.4410240650177	0.150234863162041	0.410360425710678	0.0157969798892736
2.29638624191284	-1.30137097835541	-3.36162948608398	0.148329570889473	0.408629715442657	0.0195324458181858
2.26447319984436	-1.37954092025757	-3.33134269714355	0.147403299808502	0.408421874046326	0.0254219640046358
2.22977876663208	-1.28926372528076	-3.37934875488281	0.148036867380142	0.409639686346054	0.0302541218698025
2.19795083999634	-1.19787502288818	-3.39704537391663	0.147693276405334	0.410569310188293	0.0298420060425997
2.19510006904602	-1.206986784935	-3.39881348609924	0.148355543613434	0.409174144268036	0.0273916944861412
2.22456955909729	-1.22453308105469	-3.38935089111328	0.148688927292824	0.407912373542786	0.0265578683465719
2.2292697429657	-1.26867938041687	-3.39208269119263	0.149017795920372	0.40630716085434	0.0268297120928764
2.2168071269989	-1.27224969863892	-3.3375244140625	0.149714231491089	0.403895169496536	0.0283247213810682
2.20499062538147	-1.23951876163483	-3.34021258354187	0.15087653696537	0.402725249528885	0.0305494610220194
2.17604923248291	-1.19425702095032	-3.33055138587952	0.151640817523003	0.401552587747574	0.0334639027714729
2.17013025283813	-1.17336094379425	-3.33782863616943	0.151958003640175	0.40063413977623	0.0372826084494591
2.13969779014587	-1.11226236820221	-3.33548641204834	0.152384027838707	0.40051195025444	0.042032528668642
2.12650370597839	-1.05439686775208	-3.34071612358093	0.152082651853561	0.400440812110901	0.0472046695649624
2.12703323364258	-1.01375436782837	-3.32334446907043	0.151537016034126	0.400449812412262	0.0515339560806751
2.12700629234314	-0.988888680934906	-3.33524394035339	0.151354044675827	0.40089362859726	0.0544901341199875
2.1565113067627	-0.992033958435059	-3.33620977401733	0.150496825575829	0.401219010353088	0.0557539723813534
2.13821339607239	-0.988288342952728	-3.31569004058838	0.150502607226372	0.400720864534378	0.0563494227826595
2.12253451347351	-1.01327574253082	-3.32133889198303	0.15038038790226	0.400959670543671	0.055807925760746
2.1515109539032	-0.995664358139038	-3.30528926849365	0.150414317846298	0.400533109903336	0.0549282096326351
2.14696145057678	-0.995214343070984	-3.32206892967224	0.150731921195984	0.40059021115303	0.0543383397161961
2.13741660118103	-1.03300619125366	-3.31231069564819	0.150569602847099	0.400163918733597	0.0534132197499275
2.12533354759216	-1.02844476699829	-3.30033493041992	0.150594726204872	0.399784028530121	0.0522186420857906
2.12472796440125	-1.01582479476929	-3.31374764442444	0.150675013661385	0.399934470653534	0.0512800589203835
2.12607860565186	-1.02849745750427	-3.32154893875122	0.150410905480385	0.400106996297836	0.0506626814603806
2.10519361495972	-1.03453254699707	-3.301677942276	0.150450587272644	0.399452269077301	0.0502774529159069
2.09231853485107	-1.05527532100677	-3.31171607971191	0.150623708963394	0.399347901344299	0.0496506281197071
2.13370084762573	-1.04580962657928	-3.30289578437805	0.150548130273819	0.398993819952011	0.0490834191441536
2.1214644908905	-1.04144537448883	-3.3027138710022	0.150832131505013	0.398903876543045	0.0491945594549179
2.11896276473999	-1.07187747955322	-3.30216956138611	0.150471076369286	0.398578226566315	0.0491408370435238
2.1220715045929	-1.05988824367523	-3.29772710800171	0.150374233722687	0.397927850484848	0.0489920079708099
2.12281656265259	-1.04607439041138	-3.3025336265564	0.150390848517418	0.398101896047592	0.0491000860929489
2.14253711700439	-1.06034457683563	-3.29667353630066	0.149821817874908	0.397786408662796	0.049179807305336
2.12949252128601	-1.06993520259857	-3.28979444503784	0.149877443909645	0.397001624107361	0.0494232028722763
2.12666845321655	-1.06986510753632	-3.27924227714539	0.149656698107719	0.396769911050797	0.0496708415448666
2.17338037490845	-1.06692349910736	-3.27219223976135	0.149335220456123	0.395879298448563	0.0497879981994629
2.16911935806274	-1.05617654323578	-3.24341988563538	0.149931326508522	0.393958538770676	0.0498088672757149
2.25702857971191	-1.07231450080872	-3.1797993183136	0.150674492120743	0.389474242925644	0.0490463450551033
2.11586809158325	-1.12563693523407	-3.15020203590393	0.151060506701469	0.389300107955933	0.0455505102872849
2.15308380126953	-1.11679172515869	-3.22721338272095	0.15244933962822	0.391036123037338	0.0442347414791584
2.14108443260193	-1.09570837020874	-3.22328877449036	0.151537597179413	0.392214238643646	0.0448548384010792
2.16521763801575	-1.12630820274353	-3.24341201782227	0.151110410690308	0.392803698778152	0.0478871688246727
2.18392848968506	-1.08029389381409	-3.23111796379089	0.150242686271667	0.393256396055222	0.0515710897743702
2.15969729423523	-1.03187131881714	-3.23942685127258	0.150594979524612	0.393298149108887	0.0539521798491478
2.15210485458374	-1.02127480506897	-3.26275277137756	0.150641649961472	0.394302904605865	0.0550945065915585
2.21554183959961	-0.985818088054657	-3.21176290512085	0.151201248168945	0.392085403203964	0.0553487874567509
2.12467217445374	-1.04682552814484	-3.24817681312561	0.151941329240799	0.394717752933502	0.0546013079583645
2.19868397712708	-1.0419135093689	-3.27013850212097	0.151940152049065	0.395795971155167	0.0548772290349007
2.16153335571289	-1.05107641220093	-3.27750205993652	0.152023941278458	0.397851675748825	0.0545376241207123
2.24993777275085	-1.06806206703186	-3.26403093338013	0.152187392115593	0.396573007106781	0.0547145009040833
2.13566565513611	-1.094358086586	-3.28505325317383	0.151590257883072	0.39983132481575	0.0536930337548256
2.17662739753723	-1.05893433094025	-3.3781270980835	0.152257576584816	0.402515798807144	0.0540213882923126
2.25850105285645	-1.02209568023682	-3.28321743011475	0.151615992188454	0.399170786142349	0.0542282164096832
2.20076060295105	-1.10528922080994	-3.29251575469971	0.152481332421303	0.399282038211823	0.0529188774526119
2.14016604423523	-1.09955406188965	-3.34480667114258	0.152233213186264	0.402864307165146	0.0513989478349686
2.19638204574585	-1.08618366718292	-3.38514614105225	0.15190614759922	0.405406534671783	0.050668191164732
2.20650482177734	-1.10743021965027	-3.36181855201721	0.15119206905365	0.404824078083038	0.0516169182956219
2.22437810897827	-1.15202903747559	-3.35979652404785	0.150195226073265	0.404901206493378	0.0524468086659908
2.19967937469482	-1.11860656738281	-3.37492513656616	0.150443822145462	0.405551135540009	0.0517469309270382
2.18463778495789	-1.11305844783783	-3.38730192184448	0.150780543684959	0.405545264482498	0.050890389829874
2.21703720092773	-1.13248443603516	-3.37987613677979	0.150366738438606	0.405246883630753	0.0496622286736965
2.22138547897339	-1.13724613189697	-3.35753917694092	0.150141835212708	0.404330492019653	0.0493489913642406
2.25449728965759	-1.17001211643219	-3.36890053749084	0.149606734514236	0.404403150081635	0.0490291826426983
2.26513743400574	-1.15191149711609	-3.34101533889771	0.149318188428879	0.40341392159462	0.0487226583063602
2.2599458694458	-1.17037618160248	-3.34884834289551	0.149144843220711	0.402991265058517	0.0484134815633297
2.24254441261292	-1.18612134456635	-3.33307838439941	0.148534387350082	0.402009308338165	0.0475060604512692
2.26034760475159	-1.18217611312866	-3.33309197425842	0.148596629500389	0.401044994592667	0.0469057820737362
2.26180410385132	-1.17080998420715	-3.33260035514832	0.148373603820801	0.400480479001999	0.0470613092184067
2.26244640350342	-1.1837385892868	-3.32449340820313	0.148102775216103	0.399610787630081	0.0476639717817307
2.254714012146	-1.17600691318512	-3.29829573631287	0.148215100169182	0.398456394672394	0.0481788404285908
2.27963399887085	-1.16648042201996	-3.30168151855469	0.1478381305933	0.398251354694366	0.0488993562757969
2.29352593421936	-1.16375386714935	-3.30098986625671	0.147477686405182	0.39782789349556	0.0498005524277687
2.26342630386353	-1.16249227523804	-3.28493022918701	0.14754593372345	0.397125452756882	0.0506681054830551
2.26062417030334	-1.17199814319611	-3.28932619094849	0.147160083055496	0.397019475698471	0.051011897623539
2.27604222297668	-1.14239525794983	-3.29000401496887	0.147461131215096	0.396831095218658	0.0512939132750034
2.26872038841248	-1.14290738105774	-3.29732370376587	0.14757576584816	0.396846294403076	0.0519288927316666
2.26453590393066	-1.16700112819672	-3.28675723075867	0.147383317351341	0.39678555727005	0.0525116920471191
2.27033472061157	-1.1474415063858	-3.28551149368286	0.147749692201614	0.396448224782944	0.0526076853275299
2.28475022315979	-1.14204716682434	-3.29000878334045	0.147849410772324	0.397104173898697	0.052983283996582
2.28757929801941	-1.1490079164505	-3.29688858985901	0.147634848952293	0.397277921438217	0.0533995293080807
2.26852488517761	-1.152876496315	-3.28410482406616	0.14801399409771	0.397215038537979	0.0535315237939358
2.27472400665283	-1.15552973747253	-3.29878973960876	0.148015573620796	0.39783126115799	0.0533659271895885
2.30152034759521	-1.14581680297852	-3.30328106880188	0.148121848702431	0.398358225822449	0.0532853528857231
2.28662085533142	-1.15091240406036	-3.31699514389038	0.148655012249947	0.398580729961395	0.053364235907793
2.27934980392456	-1.17861139774323	-3.31394338607788	0.148591756820679	0.399068564176559	0.0533364340662956
2.29602885246277	-1.16173434257507	-3.31933498382568	0.148827314376831	0.399481743574142	0.0531433150172234
2.29754257202148	-1.15640699863434	-3.33287477493286	0.149329781532288	0.400226473808289	0.0532524287700653
2.30259108543396	-1.17447316646576	-3.33514451980591	0.149256557226181	0.400683432817459	0.0533442981541157
2.30211734771729	-1.17109966278076	-3.32981657981873	0.149636670947075	0.400926381349564	0.0534243285655975
2.3022780418396	-1.17835068702698	-3.34976100921631	0.149927973747253	0.401903182268143	0.0533447414636612
2.32532596588135	-1.16607189178467	-3.35422539710999	0.150160148739815	0.402329355478287	0.0532093979418278
2.30071544647217	-1.17988646030426	-3.35972046852112	0.150540992617607	0.403029382228851	0.0534693263471127
2.31598043441772	-1.18851578235626	-3.35905146598816	0.150471433997154	0.403280913829803	0.0532812811434269
2.31068420410156	-1.17769777774811	-3.37281441688538	0.15111343562603	0.404002755880356	0.0533151961863041
2.3351902961731	-1.18294620513916	-3.37411499023438	0.150980189442635	0.4046431183815	0.0533124059438705
2.31475305557251	-1.181760430336	-3.38058924674988	0.151552245020866	0.405123710632324	0.0535513311624527
2.33170127868652	-1.19651830196381	-3.38291025161743	0.151383012533188	0.405582040548325	0.0533742718398571
2.32967281341553	-1.18024778366089	-3.38935279846191	0.152077004313469	0.405880302190781	0.0533106327056885
2.34131193161011	-1.19598877429962	-3.3942015171051	0.151845529675484	0.406578630208969	0.0531868413090706
2.33159804344177	-1.19206178188324	-3.39723777770996	0.152264073491096	0.406564027070999	0.0530491508543491
2.32662916183472	-1.20533978939056	-3.39930152893066	0.152216523885727	0.407103985548019	0.0529265813529491
2.35035991668701	-1.19761431217194	-3.4007625579834	0.152381643652916	0.407220989465714	0.0525714308023453
2.33655905723572	-1.20163381099701	-3.41431903839111	0.152714788913727	0.40758341550827	0.0526471771299839
2.35609579086304	-1.21230900287628	-3.40063190460205	0.152448892593384	0.407366544008255	0.0523870661854744
2.33856534957886	-1.20881044864655	-3.40826368331909	0.152998015284538	0.407642930746078	0.0522938147187233
2.36403822898865	-1.20995140075684	-3.40488386154175	0.152722641825676	0.407540857791901	0.0520066916942596
2.34433317184448	-1.21351611614227	-3.41296291351318	0.153052866458893	0.407672673463821	0.0519885271787643
2.36385440826416	-1.22130835056305	-3.40166211128235	0.152672320604324	0.407324492931366	0.0516818948090076
2.34568953514099	-1.21767365932465	-3.40757989883423	0.153033524751663	0.407257735729218	0.0516771972179413
2.37180089950562	-1.2231502532959	-3.40754771232605	0.152637377381325	0.407011330127716	0.0513369739055634
2.35097718238831	-1.21464645862579	-3.40164041519165	0.152983978390694	0.406816244125366	0.0512580387294292
2.36848592758179	-1.22916674613953	-3.3972795009613	0.152611330151558	0.406485080718994	0.0511024557054043
2.37086367607117	-1.21849536895752	-3.39599251747131	0.152801141142845	0.406004548072815	0.0507996119558811
2.36836361885071	-1.23024106025696	-3.39776849746704	0.152737259864807	0.406028151512146	0.0506805144250393
2.37926626205444	-1.23258483409882	-3.38673686981201	0.15247206389904	0.405417889356613	0.0504290610551834
2.35968446731567	-1.2310516834259	-3.38752222061157	0.152841776609421	0.405191361904144	0.0504056587815285
2.37606239318848	-1.23569917678833	-3.3889102935791	0.15255843102932	0.404970765113831	0.0501044094562531
2.36679768562317	-1.22076106071472	-3.38036704063416	0.152906239032745	0.404483020305634	0.049999050796032
2.37437033653259	-1.24116086959839	-3.38336586952209	0.152575999498367	0.404287487268448	0.04993636906147
2.36387944221497	-1.22734642028809	-3.37874889373779	0.153029978275299	0.403564274311066	0.0498492643237114
2.3742790222168	-1.23847687244415	-3.373690366745	0.152740702033043	0.40358030796051	0.0497156493365765
2.36458301544189	-1.2258415222168	-3.36731624603271	0.153007745742798	0.402933150529861	0.0496867224574089
2.36080002784729	-1.23862063884735	-3.36712765693665	0.152850240468979	0.402700901031494	0.0497124157845974
2.37305855751038	-1.22601199150085	-3.35003137588501	0.15280981361866	0.402095228433609	0.0495567359030247
2.36011505126953	-1.22806239128113	-3.35834693908691	0.153012365102768	0.40205979347229	0.0495530478656292
2.38032412528992	-1.23386669158936	-3.34857368469238	0.152666971087456	0.401493430137634	0.0494832098484039
2.35917925834656	-1.22977137565613	-3.3589940071106	0.153097704052925	0.401260137557983	0.0495184548199177
2.37419128417969	-1.2399035692215	-3.34428524971008	0.152752116322517	0.400995463132858	0.0493002943694592
2.36806607246399	-1.2279931306839	-3.33782696723938	0.153157472610474	0.400654286146164	0.0492481924593449
2.36282086372375	-1.24054336547852	-3.34509873390198	0.153067424893379	0.400524139404297	0.0491411238908768
2.37589764595032	-1.23605620861053	-3.33184695243835	0.153020918369293	0.399969041347504	0.0488781407475472
2.35830211639404	-1.234126329422	-3.33989930152893	0.153340399265289	0.400069415569305	0.0488051883876324
2.37519240379334	-1.23944401741028	-3.33733177185059	0.153164088726044	0.39969339966774	0.0485102646052837
2.36402416229248	-1.22635793685913	-3.33747005462646	0.153770849108696	0.3992660343647	0.0484269298613071
2.36805987358093	-1.2422661781311	-3.33032274246216	0.153599679470062	0.399222403764725	0.0483771041035652
2.37396693229675	-1.23447000980377	-3.31989026069641	0.153786152601242	0.398740023374558	0.0483680479228497
2.36619997024536	-1.2343475818634	-3.3319730758667	0.153830885887146	0.398837596178055	0.048560343682766
2.37846517562866	-1.22799479961395	-3.32310199737549	0.153929844498634	0.398501694202423	0.0486388988792896
2.36054635047913	-1.22451066970825	-3.32597041130066	0.154341250658035	0.398480862379074	0.0490476749837399
2.37506437301636	-1.22588551044464	-3.32074928283691	0.154165133833885	0.398347526788712	0.0493252873420715
2.3754506111145	-1.21306991577148	-3.32181072235107	0.154589205980301	0.398030430078506	0.0495134219527245
2.3698844909668	-1.21920502185822	-3.32496738433838	0.154659390449524	0.398343741893768	0.0499223135411739
2.38048124313354	-1.21512615680695	-3.3193416595459	0.154719397425652	0.398048996925354	0.0500609092414379
2.36558699607849	-1.20459485054016	-3.32446789741516	0.155254855751991	0.398168802261353	0.0504018366336823
2.37716865539551	-1.2123429775238	-3.32532143592834	0.155099421739578	0.398359268903732	0.050459336489439
2.3692901134491	-1.19630098342896	-3.32501316070557	0.155622109770775	0.39835923910141	0.0506882518529892
2.36185097694397	-1.20561099052429	-3.32962393760681	0.155819147825241	0.398806810379028	0.0507930070161819
2.37366151809692	-1.20250916481018	-3.32953095436096	0.156080350279808	0.398772865533829	0.0507136210799217
2.36334013938904	-1.19759523868561	-3.33268117904663	0.156457871198654	0.399049699306488	0.0507632233202457
2.36278390884399	-1.21442699432373	-3.33865308761597	0.156502515077591	0.399515360593796	0.0506682209670544
2.36884522438049	-1.20100271701813	-3.33493900299072	0.156879395246506	0.399468719959259	0.0503983609378338
2.35409474372864	-1.20348536968231	-3.34173560142517	0.157286077737808	0.399956405162811	0.050275631248951
2.36803197860718	-1.21288073062897	-3.33961224555969	0.157139882445335	0.400107949972153	0.0499943681061268
2.37096858024597	-1.20809507369995	-3.33787560462952	0.157519087195396	0.400133579969406	0.0496865250170231
2.3561692237854	-1.21742379665375	-3.34131717681885	0.15776614844799	0.400581955909729	0.0494803935289383
2.37173748016357	-1.22021389007568	-3.33819222450256	0.157591551542282	0.400582432746887	0.0490842275321484
2.3596293926239	-1.20992887020111	-3.34163665771484	0.158094793558121	0.400530576705933	0.0489190667867661
2.36969900131226	-1.22569763660431	-3.3464298248291	0.15789882838726	0.400834619998932	0.0485614500939846
2.36826133728027	-1.2139458656311	-3.34481930732727	0.158344477415085	0.400623649358749	0.0482833720743656
2.36845874786377	-1.22684955596924	-3.34691429138184	0.158383890986443	0.400877237319946	0.0481298752129078
2.3823561668396	-1.2217869758606	-3.33938717842102	0.158504217863083	0.400403618812561	0.0478552132844925
2.36335492134094	-1.22851085662842	-3.34900331497192	0.158728048205376	0.400609135627747	0.0478544607758522
2.38520741462708	-1.2302919626236	-3.33401346206665	0.158577501773834	0.400353580713272	0.0476747043430805
2.37105822563171	-1.22254705429077	-3.34307813644409	0.158963665366173	0.400271713733673	0.0478412210941315
2.37561988830566	-1.22994184494019	-3.34521508216858	0.158871009945869	0.400484561920166	0.0478650629520416
2.37627935409546	-1.21896135807037	-3.33561563491821	0.159242272377014	0.40020626783371	0.0481293126940727
2.36780881881714	-1.22542488574982	-3.3483190536499	0.159369915723801	0.400462090969086	0.0484417006373405
2.37864089012146	-1.21209418773651	-3.34589838981628	0.159556061029434	0.400270283222198	0.0486163236200809
2.3607702255249	-1.21086859703064	-3.34003829956055	0.159962579607964	0.400512516498566	0.0490871705114841
2.37234330177307	-1.21965193748474	-3.34313035011292	0.159842371940613	0.400643110275269	0.0492553748190403
2.36266207695007	-1.19879734516144	-3.34432673454285	0.160457223653793	0.400609821081162	0.04959661886096
2.3627462387085	-1.20850884914398	-3.35443115234375	0.160344675183296	0.401155531406403	0.0499458648264408
2.36958885192871	-1.19881534576416	-3.34322643280029	0.160661578178406	0.401164203882217	0.0502694435417652
2.35653042793274	-1.20051777362823	-3.36111450195313	0.160966247320175	0.401563614606857	0.0506592765450478
2.37612915039063	-1.19959056377411	-3.35178160667419	0.160972714424133	0.401514768600464	0.0508345440030098
2.35871744155884	-1.19485545158386	-3.35328888893127	0.16140128672123	0.401762932538986	0.0513018704950809
2.37161350250244	-1.20344388484955	-3.35747909545898	0.161141186952591	0.401963651180267	0.0515266135334969
2.37395858764648	-1.18944478034973	-3.35245060920715	0.161536172032356	0.401837229728699	0.0517835132777691
2.37619113922119	-1.1999579668045	-3.36405539512634	0.161466702818871	0.402325749397278	0.052012849599123
2.38413953781128	-1.1905483007431	-3.35542988777161	0.161740377545357	0.401999592781067	0.0521809086203575
2.38991904258728	-1.19938397407532	-3.36842083930969	0.161887362599373	0.402270615100861	0.0523991547524929
2.51282572746277	-1.15785038471222	-3.27369832992554	0.163117066025734	0.396899044513702	0.05284833163023
2.45002031326294	-1.18289744853973	-3.15103101730347	0.165331318974495	0.391142755746841	0.0528538301587105
2.38312435150146	-1.22660195827484	-3.14604020118713	0.168205663561821	0.389479756355286	0.0495034195482731
2.3400776386261	-1.22428739070892	-3.16653037071228	0.17027984559536	0.390350311994553	0.0433988571166992
2.35614824295044	-1.27242076396942	-3.19309115409851	0.17142790555954	0.391831159591675	0.0386694297194481
2.40426230430603	-1.32166635990143	-3.19742751121521	0.171292498707771	0.392616659402847	0.0377420336008072
2.42930221557617	-1.30751645565033	-3.20985722541809	0.171713337302208	0.393188297748566	0.0399416424334049
2.42018747329712	-1.2641716003418	-3.21154713630676	0.172298178076744	0.393851608037949	0.0433314330875874
2.42619061470032	-1.18701314926147	-3.20244264602661	0.173641532659531	0.393792510032654	0.0461914911866188
2.4137442111969	-1.16277146339417	-3.20427656173706	0.175039768218994	0.394221812486649	0.0477034039795399
2.42020273208618	-1.16271781921387	-3.19028329849243	0.176667720079422	0.394542545080185	0.0475493334233761
2.40271091461182	-1.18714153766632	-3.203937292099	0.178778812289238	0.396201521158218	0.0463724061846733
2.41693520545959	-1.2186233997345	-3.19693851470947	0.180375069379807	0.39749675989151	0.0442142821848392
2.39949321746826	-1.24019944667816	-3.20803570747375	0.182809919118881	0.398959904909134	0.0419530682265759
2.40861034393311	-1.26464414596558	-3.20557451248169	0.184417217969894	0.400453895330429	0.040122639387846
2.39934825897217	-1.25635123252869	-3.22333836555481	0.186657890677452	0.401722967624664	0.0385817252099514
2.40081763267517	-1.26654851436615	-3.24654960632324	0.188171550631523	0.403721451759338	0.0370703339576721
2.40205311775208	-1.24981689453125	-3.24986362457275	0.189943507313728	0.405225276947021	0.03618498519063
2.40141654014587	-1.26261603832245	-3.27570295333862	0.191098541021347	0.407495975494385	0.0353031009435654
2.42764949798584	-1.25846374034882	-3.28039908409119	0.192013293504715	0.409515023231506	0.0346268080174923
2.41527247428894	-1.29014050960541	-3.30833053588867	0.192608997225761	0.412171214818954	0.0339723750948906
2.40557551383972	-1.2846417427063	-3.32674145698547	0.193931132555008	0.413826674222946	0.0327241085469723
2.40934062004089	-1.30082201957703	-3.34753155708313	0.194628909230232	0.416005462408066	0.0316456183791161
2.3839123249054	-1.28704011440277	-3.34923648834229	0.196583867073059	0.417323082685471	0.0306637790054083
2.39595413208008	-1.30333316326141	-3.36088085174561	0.197363302111626	0.418490022420883	0.029493885114789
2.367671251297	-1.29877829551697	-3.36886978149414	0.199111834168434	0.419665336608887	0.0285091530531645
2.4029974937439	-1.29832458496094	-3.35808873176575	0.199963629245758	0.420540332794189	0.0272116642445326
2.38211393356323	-1.3104841709137	-3.38796663284302	0.200850293040276	0.422248929738998	0.0260349325835705
2.37805914878845	-1.31401479244232	-3.39011907577515	0.201395496726036	0.423360258340836	0.0247766561806202
2.37037801742554	-1.33303320407867	-3.40730166435242	0.201603591442108	0.424810320138931	0.0241326298564672
2.36227583885193	-1.29795598983765	-3.4046938419342	0.202704384922981	0.425160050392151	0.0240778941661119
2.36965394020081	-1.30124533176422	-3.40767049789429	0.202926278114319	0.425631374120712	0.0240398570895195
2.32517838478088	-1.3011257648468	-3.40873384475708	0.20394067466259	0.426128715276718	0.0240063741803169
2.34593296051025	-1.27753901481628	-3.39597344398499	0.204437583684921	0.425767332315445	0.0240488443523645
2.35066080093384	-1.28305697441101	-3.40136742591858	0.204681485891342	0.426146298646927	0.0242689270526171
2.32577872276306	-1.26660513877869	-3.39993143081665	0.205710515379906	0.426135987043381	0.0243717022240162
2.33821892738342	-1.27092337608337	-3.39084792137146	0.20543497800827	0.426351964473724	0.02430609613657
2.30792903900146	-1.26448571681976	-3.40138602256775	0.205906972289085	0.426796019077301	0.0246186219155788
2.30703377723694	-1.23669946193695	-3.39455461502075	0.206476762890816	0.426259398460388	0.0249437056481838
2.31660604476929	-1.24585008621216	-3.38864660263062	0.206312969326973	0.42644938826561	0.0252276044338942
2.28092288970947	-1.23485445976257	-3.40091276168823	0.207033157348633	0.426516473293304	0.0257568154484034
2.29709672927856	-1.20676231384277	-3.37949085235596	0.20730946958065	0.426084250211716	0.0266046635806561
2.30574202537537	-1.20547783374786	-3.38168048858643	0.207174584269524	0.426331520080566	0.0285959932953119
2.28307580947876	-1.18394267559052	-3.38196659088135	0.207835718989372	0.426211208105087	0.0297464374452829
2.29950094223022	-1.18917405605316	-3.37822961807251	0.207397475838661	0.426153540611267	0.0292997173964977
2.27889466285706	-1.19727194309235	-3.39215898513794	0.207485795021057	0.426683247089386	0.0290928352624178
2.27735424041748	-1.18221735954285	-3.38019347190857	0.207767114043236	0.426383376121521	0.0288299135863781
2.29467153549194	-1.19497573375702	-3.37576293945313	0.207129031419754	0.426504194736481	0.028163805603981
2.27214956283569	-1.20534992218018	-3.38725590705872	0.2071722894907	0.427109271287918	0.027592221274972
2.2752583026886	-1.19369125366211	-3.38050627708435	0.207218021154404	0.426816284656525	0.0271040890365839
2.28791856765747	-1.21470701694489	-3.3891429901123	0.206534460186958	0.427373141050339	0.0265053827315569
2.26672649383545	-1.21154260635376	-3.39545178413391	0.20679771900177	0.427600353956223	0.0260392054915428
2.2875611782074	-1.20726180076599	-3.39048504829407	0.206284761428833	0.427426725625992	0.0255282130092382
2.28429317474365	-1.22859013080597	-3.39912915229797	0.205575823783875	0.428071290254593	0.0253979694098234
2.25726079940796	-1.23164308071136	-3.40195369720459	0.205542743206024	0.428209900856018	0.0253195054829121
2.27945923805237	-1.2294055223465	-3.39634823799133	0.204821050167084	0.428028166294098	0.0249912068247795
2.27665638923645	-1.24925684928894	-3.407639503479	0.203936234116554	0.428554803133011	0.0250590387731791
2.26005101203918	-1.23593759536743	-3.40888476371765	0.203828737139702	0.42852383852005	0.0251951869577169
2.28495621681213	-1.23770999908447	-3.40510296821594	0.202831193804741	0.428463816642761	0.0250551402568817
2.276850938797	-1.24892997741699	-3.4204535484314	0.201941415667534	0.428919166326523	0.0255382694303989
2.26878070831299	-1.23561990261078	-3.41701316833496	0.201517462730408	0.428849369287491	0.0258844327181578
2.29498314857483	-1.24725782871246	-3.41699433326721	0.199992135167122	0.428871989250183	0.0261702015995979
2.27640700340271	-1.25952839851379	-3.44163346290588	0.199056059122086	0.429395735263824	0.0267526302486658
2.28436255455017	-1.23979651927948	-3.43400979042053	0.198379516601563	0.428841143846512	0.0275255423039198
2.29728603363037	-1.25646257400513	-3.43861842155457	0.196881756186485	0.428939372301102	0.0283464454114437
2.26993894577026	-1.25740897655487	-3.43846559524536	0.196389496326447	0.428934633731842	0.0288412626832724
2.28129768371582	-1.25354540348053	-3.44235682487488	0.195293039083481	0.428701817989349	0.0291258711367846
2.30595207214355	-1.26789367198944	-3.4451379776001	0.193559288978577	0.428512871265411	0.0297406371682882
2.28538584709167	-1.26446628570557	-3.44997715950012	0.192846536636353	0.428324609994888	0.0308714434504509
2.3020133972168	-1.2492219209671	-3.43964385986328	0.191698282957077	0.427527517080307	0.0316735506057739
2.30908298492432	-1.26673889160156	-3.44954586029053	0.190140813589096	0.427336245775223	0.0326348096132278
2.29394292831421	-1.25107479095459	-3.44005966186523	0.189360216259956	0.426610112190247	0.0335105434060097
2.31923151016235	-1.2634209394455	-3.43938899040222	0.187617167830467	0.426198899745941	0.0345514006912708
2.29792523384094	-1.25457537174225	-3.45155048370361	0.186756104230881	0.425549060106277	0.0358487218618393
2.3203272819519	-1.25450372695923	-3.4429771900177	0.185117200016975	0.424700975418091	0.0366463661193848
2.30416774749756	-1.26255881786346	-3.4487841129303	0.183707982301712	0.424362182617188	0.0379739180207253
2.31093835830688	-1.24628925323486	-3.43548059463501	0.182454660534859	0.423246592283249	0.0389746837317944
2.32222414016724	-1.26707398891449	-3.44241690635681	0.180441483855247	0.42267844080925	0.0399988368153572
2.30853986740112	-1.24958121776581	-3.44036936759949	0.17932103574276	0.421585112810135	0.0411152243614197
2.32767534255981	-1.2590399980545	-3.43180179595947	0.177340894937515	0.420719981193542	0.0421890616416931
2.3131799697876	-1.24460577964783	-3.42660903930664	0.176106870174408	0.419574767351151	0.0433078296482563
2.33416199684143	-1.2599515914917	-3.42430949211121	0.173968225717545	0.418607234954834	0.0441728308796883
2.31687617301941	-1.24543559551239	-3.418776512146	0.17284694314003	0.417518585920334	0.0450865142047405
2.33513712882996	-1.25845062732697	-3.41958808898926	0.170733600854874	0.416471868753433	0.0457206182181835
2.31539988517761	-1.24763071537018	-3.41155433654785	0.169537931680679	0.415291547775269	0.0464649386703968
2.34110736846924	-1.26160204410553	-3.40281462669373	0.16731421649456	0.414160817861557	0.0468734391033649
2.32213091850281	-1.25397884845734	-3.40918040275574	0.165928110480309	0.413327127695084	0.0476893708109856
2.35701894760132	-1.25461435317993	-3.40143728256226	0.163816913962364	0.412112236022949	0.0481947883963585
2.34859395027161	-1.24486291408539	-3.40458750724792	0.162185445427895	0.411277711391449	0.0491650402545929
2.38630342483521	-1.23506510257721	-3.38949680328369	0.160129129886627	0.40963026881218	0.0500063113868237
2.36761021614075	-1.22871088981628	-3.38354873657227	0.158827349543571	0.408397674560547	0.0508474484086037
2.38652896881104	-1.22481095790863	-3.37019562721252	0.156941056251526	0.406662672758102	0.0513361319899559
2.36829209327698	-1.20369279384613	-3.35102009773254	0.15602058172226	0.404693245887756	0.0517068728804588
2.37525177001953	-1.21954321861267	-3.34118962287903	0.154246136546135	0.402788519859314	0.0516358613967896
2.3658173084259	-1.20075452327728	-3.3178186416626	0.153566122055054	0.400491833686829	0.0513646081089973
2.35471940040588	-1.21338665485382	-3.31179189682007	0.152471572160721	0.398882448673248	0.0509159564971924
2.36730313301086	-1.21958410739899	-3.28163838386536	0.151394680142403	0.396397739648819	0.0504117235541344
2.3512909412384	-1.21894037723541	-3.26244211196899	0.150987416505814	0.394089311361313	0.0500811077654362
2.33999919891357	-1.23166561126709	-3.24823307991028	0.150142282247543	0.392157286405563	0.0497214682400227
2.33758020401001	-1.22310864925385	-3.22168397903442	0.149458736181259	0.390194088220596	0.0494771189987659
2.31804728507996	-1.21442365646362	-3.2137610912323	0.149160206317902	0.388573944568634	0.0497612170875072
2.3160343170166	-1.22045087814331	-3.18985104560852	0.148330748081207	0.387387931346893	0.0500687025487423
2.31816029548645	-1.21041595935822	-3.1793155670166	0.147810116410255	0.385991781949997	0.0506326258182526
2.30783152580261	-1.20095789432526	-3.17305111885071	0.147689431905746	0.384962469339371	0.0512790009379387
2.29472231864929	-1.19836854934692	-3.1669762134552	0.147416681051254	0.384397327899933	0.0519864447414875
2.30158257484436	-1.1919971704483	-3.16055536270142	0.146927043795586	0.383913606405258	0.0524006187915802
2.30184149742126	-1.18244886398315	-3.15596961975098	0.146968394517899	0.383328408002853	0.0528949797153473
2.28768253326416	-1.17747449874878	-3.15753698348999	0.147178590297699	0.383421689271927	0.053396075963974
2.2935836315155	-1.18159377574921	-3.16064286231995	0.147069647908211	0.383649468421936	0.0538903772830963
2.29886317253113	-1.17187213897705	-3.16498422622681	0.147523432970047	0.383804142475128	0.0541537590324879
2.28418564796448	-1.16746580600739	-3.17375302314758	0.1480842679739	0.384387969970703	0.0546951703727245
2.28082823753357	-1.17188811302185	-3.18588042259216	0.148378148674965	0.385242849588394	0.0550689660012722
2.28911375999451	-1.1604391336441	-3.19032573699951	0.14884640276432	0.385839104652405	0.0554229281842709
2.27980089187622	-1.15141975879669	-3.20221257209778	0.149649232625961	0.386832863092422	0.0559280179440975
2.27614307403564	-1.15638029575348	-3.21994876861572	0.150182902812958	0.387952655553818	0.0563807636499405
2.29009556770325	-1.15431201457977	-3.22821879386902	0.150627940893173	0.388985216617584	0.0567766614258289
2.28167247772217	-1.14566040039063	-3.23479652404785	0.151458665728569	0.389979660511017	0.0572730340063572
2.27859377861023	-1.1530247926712	-3.25206232070923	0.151900887489319	0.391404062509537	0.0577957630157471
2.27958655357361	-1.14958930015564	-3.25413250923157	0.152172490954399	0.392200827598572	0.0578095652163029
2.29510521888733	-1.14833164215088	-3.26443290710449	0.153024569153786	0.393109053373337	0.0585955269634724
2.31103444099426	-1.13547229766846	-3.27934408187866	0.153347924351692	0.394373297691345	0.059726532548666
2.33068323135376	-1.12179791927338	-3.28590989112854	0.154054552316666	0.395044296979904	0.0605749264359474
2.30146408081055	-1.13827693462372	-3.30710196495056	0.154834896326065	0.396289706230164	0.0605345815420151
2.3233847618103	-1.16032695770264	-3.31716084480286	0.154635801911354	0.397492080926895	0.0598124004900455
2.31956052780151	-1.1607574224472	-3.32605671882629	0.155328050255775	0.398409396409988	0.0600074417889118
2.33674430847168	-1.18397355079651	-3.33071208000183	0.154959499835968	0.399204879999161	0.0592027120292187
2.33569955825806	-1.18112981319427	-3.32898330688477	0.155386865139008	0.399405002593994	0.0584820881485939
2.3488028049469	-1.20172941684723	-3.33762073516846	0.155176848173141	0.399686574935913	0.0574061945080757
2.37149477005005	-1.20254504680634	-3.31590557098389	0.155055224895477	0.39860862493515	0.0562688298523426
2.38156843185425	-1.21866881847382	-3.30935883522034	0.154424205422401	0.398084729909897	0.055900800973177
2.41761040687561	-1.2152646780014	-3.30132699012756	0.153648048639297	0.396961867809296	0.0550449639558792
2.41091132164001	-1.21690058708191	-3.29279065132141	0.153226405382156	0.395814478397369	0.0549782328307629
2.43111801147461	-1.23645305633545	-3.28109431266785	0.152180150151253	0.394441694021225	0.0543534159660339
2.44346141815186	-1.24173223972321	-3.25822353363037	0.151928290724754	0.392769426107407	0.0537866614758968
2.45179533958435	-1.26271605491638	-3.24882411956787	0.151469498872757	0.391442090272903	0.052940096706152
2.46224856376648	-1.27948796749115	-3.23484134674072	0.150895193219185	0.38979110121727	0.0517013408243656
2.45875597000122	-1.28693318367004	-3.20713257789612	0.150587767362595	0.388004422187805	0.0506718792021275
2.45805287361145	-1.29370808601379	-3.21379780769348	0.150325447320938	0.386747449636459	0.0496911108493805
2.47637557983398	-1.30377805233002	-3.19314384460449	0.149571478366852	0.385458916425705	0.049003042280674
2.48528409004211	-1.30553245544434	-3.17643809318542	0.149127602577209	0.384065508842468	0.0488198585808277
2.49073719978333	-1.31104052066803	-3.17268824577332	0.148829072713852	0.383046001195908	0.0484939143061638
2.49771809577942	-1.32867312431335	-3.16566157341003	0.148171931505203	0.382256835699081	0.0481307655572891
2.50821590423584	-1.34226524829865	-3.15437602996826	0.147481873631477	0.381272554397583	0.0473422296345234
2.52167057991028	-1.34710335731506	-3.14441776275635	0.147140875458717	0.38035124540329	0.0467348583042622
2.52019143104553	-1.35675597190857	-3.13783192634583	0.146957293152809	0.379964798688889	0.0457929708063602
2.52601313591003	-1.37564432621002	-3.14003562927246	0.146673545241356	0.37956964969635	0.0447223111987114
2.53420615196228	-1.396324634552	-3.1361985206604	0.146499127149582	0.379184991121292	0.0434206202626228
2.5426139831543	-1.4077764749527	-3.13094139099121	0.146226450800896	0.379059374332428	0.0420878939330578
2.55193018913269	-1.417027592659	-3.12862086296082	0.146339774131775	0.37893158197403	0.0411056764423847
2.55729722976685	-1.42723286151886	-3.12821888923645	0.146309077739716	0.3791384100914	0.0404401570558548
2.57118105888367	-1.43699753284454	-3.13948726654053	0.146471112966537	0.379585772752762	0.0398758538067341
2.57113838195801	-1.45122969150543	-3.1436939239502	0.146662995219231	0.380114436149597	0.0392737276852131
2.58363342285156	-1.45940053462982	-3.1639130115509	0.146666646003723	0.380885660648346	0.0385915115475655
2.58667373657227	-1.46823012828827	-3.15548086166382	0.146667718887329	0.381300777196884	0.0379992499947548
2.60532331466675	-1.46770179271698	-3.16268014907837	0.146841198205948	0.382195711135864	0.0384312979876995
2.61498141288757	-1.45194721221924	-3.17773914337158	0.147606030106544	0.383306562900543	0.039226371794939
2.61330389976501	-1.46652603149414	-3.19047904014587	0.148186966776848	0.384389877319336	0.0396608412265778
2.62377858161926	-1.46142303943634	-3.195965051651	0.148830786347389	0.385223954916	0.040401354432106
2.63902401924133	-1.44990658760071	-3.20715856552124	0.1500004529953	0.386302471160889	0.0408108271658421
2.63176536560059	-1.43946993350983	-3.22269225120544	0.150924161076546	0.387471586465836	0.0412381961941719
2.62893033027649	-1.44810962677002	-3.2386748790741	0.151492059230804	0.388620316982269	0.0416968949139118
2.63475656509399	-1.43906891345978	-3.24708986282349	0.152108773589134	0.389587491750717	0.0422875769436359
2.62429857254028	-1.42970752716064	-3.2564959526062	0.152961283922195	0.390538185834885	0.0434370189905167
2.61405467987061	-1.42534255981445	-3.28416776657104	0.153541535139084	0.391662180423737	0.0445853807032108
2.62045454978943	-1.41724371910095	-3.29087829589844	0.154189690947533	0.392425030469894	0.0458953678607941
2.62176704406738	-1.40054249763489	-3.29875659942627	0.154949516057968	0.393208175897598	0.0474322661757469
2.61223220825195	-1.38086307048798	-3.30839157104492	0.155764877796173	0.393986165523529	0.0490675307810307
2.61979126930237	-1.37615048885345	-3.31704449653625	0.156011402606964	0.394942224025726	0.0503683537244797
2.62132024765015	-1.35516905784607	-3.30629181861877	0.156206607818604	0.395232319831848	0.0514967776834965
2.60495376586914	-1.35557651519775	-3.32281112670898	0.15626135468483	0.396129488945007	0.052546501159668
2.61904239654541	-1.34066903591156	-3.31827425956726	0.156113386154175	0.396290272474289	0.0531625561416149
2.61014938354492	-1.32650721073151	-3.32509613037109	0.156439781188965	0.39672389626503	0.0537867061793804
2.62235641479492	-1.33558213710785	-3.32858681678772	0.156209111213684	0.396945387125015	0.0542308762669563
2.62626600265503	-1.32196164131165	-3.32304954528809	0.15671518445015	0.39654529094696	0.0543401353061199
2.61247968673706	-1.32655715942383	-3.33387351036072	0.156854689121246	0.396709322929382	0.0544336512684822
2.62704682350159	-1.32003164291382	-3.31703329086304	0.156873524188995	0.396179467439651	0.0542157329618931
2.60889172554016	-1.30918991565704	-3.31693863868713	0.157248124480247	0.395891457796097	0.0542025044560432
2.61018180847168	-1.31511378288269	-3.32068943977356	0.157008975744247	0.395647972822189	0.0540835037827492
2.61876535415649	-1.29939913749695	-3.30044507980347	0.157265692949295	0.394683390855789	0.054138220846653
2.85116863250732	-1.27562844753265	-3.1667423248291	0.158858820796013	0.385892808437347	0.0534265972673893
2.81800651550293	-1.30213737487793	-2.91610670089722	0.16252538561821	0.37352392077446	0.0497472994029522
2.62694931030273	-1.33266794681549	-2.88882303237915	0.168055549263954	0.370763540267944	0.0490999445319176
2.56244397163391	-1.34637641906738	-2.95322108268738	0.170719742774963	0.372856855392456	0.0410156585276127
2.59534692764282	-1.40609538555145	-3.02887010574341	0.171822667121887	0.376080840826035	0.0301482118666172
2.68069887161255	-1.50282680988312	-3.06105041503906	0.170692309737206	0.378591299057007	0.0257881730794907
2.72069263458252	-1.5185604095459	-3.11147284507751	0.170076683163643	0.380665987730026	0.0285831801593304
2.70599937438965	-1.44873869419098	-3.12955927848816	0.170192390680313	0.382425218820572	0.0349355638027191
2.70614433288574	-1.33672916889191	-3.13977217674255	0.170460373163223	0.38349586725235	0.0408520214259624
2.71081519126892	-1.25563097000122	-3.13919901847839	0.171211540699005	0.384561866521835	0.0447341911494732
2.69672346115112	-1.25120186805725	-3.13885569572449	0.171889737248421	0.385933607816696	0.0468889512121677
2.70042943954468	-1.29302763938904	-3.14229822158813	0.172856107354164	0.387730747461319	0.0472396835684776
2.67816710472107	-1.29596614837646	-3.14501214027405	0.17509526014328	0.389313250780106	0.0459201745688915
2.66393494606018	-1.33424246311188	-3.15803408622742	0.1770860850811	0.391859143972397	0.0438531711697578
2.67423725128174	-1.36709046363831	-3.16880011558533	0.178983345627785	0.393637597560883	0.0410801470279694
2.6783332824707	-1.37838566303253	-3.20185518264771	0.181204572319984	0.395902335643768	0.0386633388698101
2.6853129863739	-1.37591552734375	-3.22833824157715	0.182417035102844	0.39869424700737	0.0368472933769226
2.68879818916321	-1.37128973007202	-3.2403416633606	0.183541342616081	0.401017189025879	0.0353194773197174
2.69706010818481	-1.37927711009979	-3.27017498016357	0.184224888682365	0.403983443975449	0.0338926576077938
2.73706316947937	-1.39129364490509	-3.28896522521973	0.184294775128365	0.406627088785172	0.0324926674365997
2.70484042167664	-1.43147957324982	-3.32306313514709	0.184631019830704	0.409366548061371	0.0315129980444908
2.69730567932129	-1.4465754032135	-3.33114290237427	0.185251280665398	0.410937130451202	0.0297454707324505
2.66899156570435	-1.45408296585083	-3.36121487617493	0.18632073700428	0.412747293710709	0.0279960781335831
2.67289996147156	-1.448774933815	-3.3675332069397	0.187411800026894	0.413760811090469	0.0258944313973188
2.64855813980103	-1.46082091331482	-3.38119411468506	0.188553094863892	0.41496753692627	0.02455123513937
2.67116069793701	-1.4648425579071	-3.35666060447693	0.189239785075188	0.415360480546951	0.0240782145410776
2.68123531341553	-1.45310842990875	-3.36555194854736	0.190207675099373	0.416015118360519	0.0243155602365732
2.71570825576782	-1.44200706481934	-3.3668007850647	0.190320834517479	0.416934758424759	0.0246549807488918
2.678462266922	-1.44219052791595	-3.39111304283142	0.190832272171974	0.418325781822205	0.0249617118388414
2.67556881904602	-1.45729029178619	-3.40841150283813	0.190340608358383	0.419508755207062	0.0245739761739969
2.66232991218567	-1.42717254161835	-3.41765236854553	0.190806299448013	0.42035499215126	0.0245036911219358
2.6764395236969	-1.43634831905365	-3.42182374000549	0.190518334507942	0.421191662549973	0.0241263601928949
2.63628387451172	-1.43785679340363	-3.42658185958862	0.191081464290619	0.421639382839203	0.0242811795324087
2.65311670303345	-1.42914307117462	-3.41279363632202	0.191067099571228	0.421544253826141	0.0243318825960159
2.64944076538086	-1.42144620418549	-3.4261794090271	0.191345721483231	0.422092884778976	0.0249239001423121
2.6658821105957	-1.40028190612793	-3.42474770545959	0.191373273730278	0.421978980302811	0.0255583059042692
2.64056277275085	-1.41343653202057	-3.43955183029175	0.190986588597298	0.422575801610947	0.0265827961266041
2.63476967811584	-1.39444780349731	-3.42896890640259	0.190642431378365	0.422450184822083	0.0275027416646481
2.62506127357483	-1.39456903934479	-3.44513559341431	0.189866483211517	0.422933012247086	0.0285715870559216
2.60999703407288	-1.36188495159149	-3.44116115570068	0.189777255058289	0.422578096389771	0.0299773942679167
2.61336827278137	-1.36775529384613	-3.43266320228577	0.188798576593399	0.422471791505814	0.0312747322022915
2.58745217323303	-1.34604001045227	-3.43595385551453	0.188686519861221	0.422362238168716	0.0327061899006367
2.6184070110321	-1.33337879180908	-3.42742013931274	0.187651425600052	0.421970576047897	0.0339186489582062
2.59531426429749	-1.32241308689117	-3.43988180160522	0.187328845262527	0.421823233366013	0.0351126976311207
2.61164712905884	-1.32110691070557	-3.42836260795593	0.186219200491905	0.421338975429535	0.0356148183345795
2.58203220367432	-1.32654201984406	-3.43380856513977	0.185451537370682	0.421380430459976	0.0363098233938217
2.60266613960266	-1.31807827949524	-3.42427015304565	0.184384509921074	0.42066678404808	0.0364685989916325
2.59259438514709	-1.33485901355743	-3.43259239196777	0.183331608772278	0.420502990484238	0.0368063189089298
2.58369040489197	-1.31927895545959	-3.41699171066284	0.182837173342705	0.419483363628387	0.0368939861655235
2.59780192375183	-1.33493185043335	-3.41558408737183	0.181628674268723	0.419096171855927	0.0368366688489914
2.59252214431763	-1.32355344295502	-3.40843486785889	0.181136876344681	0.418038457632065	0.0368284061551094
2.59895610809326	-1.34653854370117	-3.40784120559692	0.179843738675117	0.417546957731247	0.0367452092468739
2.59236407279968	-1.32929801940918	-3.40317034721375	0.179235622286797	0.416485637426376	0.0367948189377785
2.60765433311462	-1.34987950325012	-3.39965152740479	0.177598565816879	0.41603896021843	0.0368873588740826
2.58904457092285	-1.34261071681976	-3.396160364151	0.176852732896805	0.415345907211304	0.0372822619974613
2.60129952430725	-1.36009383201599	-3.40151357650757	0.175041690468788	0.414840430021286	0.0377063974738121
2.59324765205383	-1.3468554019928	-3.38953948020935	0.17411607503891	0.414064884185791	0.038470484316349
2.59462475776672	-1.36181318759918	-3.40128469467163	0.172510027885437	0.413885831832886	0.0392658784985542
2.59655094146729	-1.34856617450714	-3.3908417224884	0.171334698796272	0.412958860397339	0.0401345863938332
2.59219551086426	-1.35758650302887	-3.40104174613953	0.169946029782295	0.412656337022781	0.0411553084850311
2.60733366012573	-1.35140085220337	-3.39034724235535	0.168365374207497	0.411809235811234	0.0419818423688412
2.58667349815369	-1.35275673866272	-3.39471483230591	0.167056828737259	0.411483973264694	0.0430318564176559
2.60722875595093	-1.35958898067474	-3.3889901638031	0.16510309278965	0.410669147968292	0.0437784716486931
2.58461761474609	-1.35579133033752	-3.38728809356689	0.164051294326782	0.410045683383942	0.044821135699749
2.60340595245361	-1.35508227348328	-3.38494300842285	0.162283509969711	0.409222453832626	0.0456452108919621
2.58043789863586	-1.34551250934601	-3.37852954864502	0.16142426431179	0.408350557088852	0.0467677935957909
2.60118985176086	-1.34874510765076	-3.3646559715271	0.159786239266396	0.407205283641815	0.0476745516061783
2.57578277587891	-1.33664238452911	-3.37067055702209	0.159070760011673	0.40620744228363	0.0487345643341541
2.59046483039856	-1.33329665660858	-3.35500335693359	0.15765605866909	0.405143737792969	0.0495341755449772
2.56784677505493	-1.3236757516861	-3.35314583778381	0.157022222876549	0.404138535261154	0.0504421964287758
2.58298301696777	-1.32602727413177	-3.34579229354858	0.155442014336586	0.403100728988647	0.0512412637472153
2.56596183776855	-1.30797100067139	-3.34112429618835	0.154928758740425	0.401940375566483	0.0521183535456657
2.57811737060547	-1.31515312194824	-3.33559489250183	0.153539299964905	0.401174306869507	0.0526490248739719
2.5684289932251	-1.29549384117126	-3.32673501968384	0.153059259057045	0.400087714195251	0.0532297156751156
2.56783103942871	-1.30427575111389	-3.32556366920471	0.152049630880356	0.399406611919403	0.0536111183464527
2.5869312286377	-1.29810678958893	-3.3170006275177	0.151227653026581	0.398494899272919	0.0536543652415276
2.56839299201965	-1.29164600372314	-3.3042311668396	0.150771901011467	0.39771768450737	0.0537984743714333
2.58124947547913	-1.30662953853607	-3.30948686599731	0.149629920721054	0.397073477506638	0.05362743511796
2.58118057250977	-1.29356837272644	-3.29345846176147	0.149393707513809	0.396000295877457	0.0534465648233891
2.57249546051025	-1.30603075027466	-3.28850936889648	0.148853436112404	0.395348936319351	0.0530935041606426
2.5813627243042	-1.30645537376404	-3.27114653587341	0.148443102836609	0.394092947244644	0.0524306036531925
2.56348443031311	-1.31121206283569	-3.26741623878479	0.148555353283882	0.39324101805687	0.0517598092556
2.56160473823547	-1.32380652427673	-3.26200652122498	0.14811959862709	0.392569422721863	0.0507261864840984
2.56528234481812	-1.3236346244812	-3.24918079376221	0.148030549287796	0.39133483171463	0.0498552471399307
2.55208086967468	-1.33616375923157	-3.24737954139709	0.147979065775871	0.390869528055191	0.049125537276268
2.56087279319763	-1.34166085720062	-3.24175667762756	0.147646829485893	0.39011538028717	0.0483939051628113
2.55138087272644	-1.33239102363586	-3.22609233856201	0.147795155644417	0.389452368021011	0.0479713901877403
2.54372668266296	-1.34414947032928	-3.23130369186401	0.147651836276054	0.389185041189194	0.0476013123989105
2.55028200149536	-1.34073996543884	-3.22754192352295	0.147647887468338	0.388593196868896	0.0472217388451099
2.5260899066925	-1.33471417427063	-3.2208263874054	0.14794510602951	0.388512432575226	0.0471511967480183
2.51223969459534	-1.33652937412262	-3.22493124008179	0.148038148880005	0.388527721166611	0.0470029227435589
2.51780033111572	-1.32835114002228	-3.22372484207153	0.148091107606888	0.388526529073715	0.0468100048601627
2.50343489646912	-1.32326650619507	-3.22212529182434	0.148469388484955	0.388671606779099	0.0468723550438881
2.48500728607178	-1.31888890266418	-3.23599600791931	0.148987352848053	0.389171063899994	0.047040980309248
2.48455476760864	-1.31752836704254	-3.23282051086426	0.149132758378983	0.389525353908539	0.0470779091119766
2.47254705429077	-1.30355954170227	-3.23681092262268	0.149820774793625	0.389801949262619	0.0472924448549747
2.45413112640381	-1.29956829547882	-3.24699068069458	0.150276035070419	0.3903748691082	0.0476140156388283
2.45641088485718	-1.28867387771606	-3.2551589012146	0.150581762194633	0.390992879867554	0.047883965075016
2.4486780166626	-1.27304065227509	-3.25064134597778	0.151206240057945	0.391431242227554	0.0482291579246521
2.43408608436584	-1.27113401889801	-3.26973867416382	0.151698753237724	0.392269641160965	0.0486090034246445
2.42959380149841	-1.266068816185	-3.28006672859192	0.152156114578247	0.392925381660461	0.0489720925688744
2.42752456665039	-1.25328898429871	-3.27756690979004	0.152699872851372	0.393467038869858	0.049196369946003
2.40693736076355	-1.24126183986664	-3.29049038887024	0.153432130813599	0.394110769033432	0.0496505685150623
2.40979671478271	-1.24260675907135	-3.29436993598938	0.153657048940659	0.394868016242981	0.04985611140728
2.40123724937439	-1.22557806968689	-3.29770922660828	0.154417902231216	0.395276486873627	0.0501884445548058
2.38959360122681	-1.22383117675781	-3.31654810905457	0.155070334672928	0.396050423383713	0.0505788251757622
2.39666938781738	-1.21341419219971	-3.31438374519348	0.155437245965004	0.396390229463577	0.0508569218218327
2.36856532096863	-1.2027792930603	-3.31796336174011	0.156233295798302	0.396957665681839	0.0513748824596405
2.37594532966614	-1.20524644851685	-3.33177804946899	0.156348779797554	0.397491842508316	0.0516676269471645
2.36397123336792	-1.17940008640289	-3.32824420928955	0.157203182578087	0.39752322435379	0.0522264204919338
2.35781788825989	-1.1858024597168	-3.33789944648743	0.157369360327721	0.398248791694641	0.0525667667388916
2.35083365440369	-1.16406214237213	-3.33227515220642	0.158055931329727	0.398129791021347	0.0529919825494289
2.3467333316803	-1.17032063007355	-3.34088611602783	0.158239856362343	0.398550063371658	0.0533919371664524
2.35382914543152	-1.15079391002655	-3.33982968330383	0.158581435680389	0.398320227861404	0.053659200668335
2.33037352561951	-1.15220892429352	-3.34949159622192	0.158929109573364	0.398697853088379	0.0540517754852772
2.34616017341614	-1.14845716953278	-3.33881378173828	0.158930048346519	0.398352980613709	0.0541422963142395
2.32490944862366	-1.13216984272003	-3.3414204120636	0.159436479210854	0.398347973823547	0.0544526018202305
2.33190011978149	-1.13921403884888	-3.34315729141235	0.159233242273331	0.39833876490593	0.0544446595013142
2.3197557926178	-1.12175178527832	-3.3372004032135	0.159694194793701	0.397986799478531	0.0545534156262875
2.31312322616577	-1.12580120563507	-3.34969019889832	0.15976294875145	0.398108601570129	0.0545593947172165
2.31851649284363	-1.12256574630737	-3.33736157417297	0.159667059779167	0.397720903158188	0.0544196367263794
2.29140877723694	-1.11574041843414	-3.33612298965454	0.160086274147034	0.397704720497131	0.0544716343283653
2.29814791679382	-1.12407553195953	-3.33913278579712	0.159641280770302	0.397559612989426	0.0543036423623562
2.28601670265198	-1.10554540157318	-3.32900953292847	0.160058915615082	0.397158265113831	0.0543166697025299
2.28021311759949	-1.11269378662109	-3.34248828887939	0.159858644008636	0.39735934138298	0.0541550479829311
2.2850489616394	-1.10361206531525	-3.32816338539124	0.159887492656708	0.396875590085983	0.0540777370333672
2.27183532714844	-1.10460710525513	-3.33645987510681	0.159961402416229	0.396833747625351	0.05401411652565
2.2776985168457	-1.10776031017303	-3.32921051979065	0.159727618098259	0.396737068891525	0.0538666620850563
2.27474069595337	-1.09524595737457	-3.32396769523621	0.15989001095295	0.396445602178574	0.0537395365536213
2.26365399360657	-1.10346341133118	-3.33089923858643	0.159810662269592	0.396446138620377	0.0537180416285992
2.28044271469116	-1.10112750530243	-3.32213401794434	0.15955325961113	0.396202325820923	0.0534502305090427
2.27118253707886	-1.08720648288727	-3.32277798652649	0.159799173474312	0.396022886037827	0.0533951930701733
2.28485727310181	-1.10128772258759	-3.32260370254517	0.159506842494011	0.396147340536118	0.05326883867383
2.29373407363892	-1.08908665180206	-3.31785011291504	0.159668609499931	0.395727574825287	0.0530650690197945
2.28013849258423	-1.09733998775482	-3.31970024108887	0.159719720482826	0.395921438932419	0.053036704659462
2.29287767410278	-1.09988594055176	-3.32719850540161	0.159454882144928	0.395865231752396	0.0527891516685486
2.30199646949768	-1.09611415863037	-3.31798601150513	0.159651353955269	0.395649790763855	0.0526067316532135
2.2858829498291	-1.09209454059601	-3.32641649246216	0.159947335720062	0.395891219377518	0.0525852292776108
2.30176377296448	-1.10046422481537	-3.3204607963562	0.159719079732895	0.395940512418747	0.0524521842598915
2.30952310562134	-1.09178614616394	-3.31438636779785	0.160018816590309	0.395784616470337	0.0522724501788616
2.29664659500122	-1.10085213184357	-3.32877945899963	0.160051912069321	0.396170526742935	0.0522644557058811
2.31612873077393	-1.0976676940918	-3.32095575332642	0.159942761063576	0.396162122488022	0.0520340651273727
2.29375147819519	-1.10091650485992	-3.32920598983765	0.160145372152328	0.39666473865509	0.0520538277924061
2.30856275558472	-1.09989511966705	-3.32915496826172	0.159998297691345	0.396776288747787	0.0518122278153896
2.29397487640381	-1.09302353858948	-3.33204364776611	0.160368010401726	0.397182732820511	0.051686204969883
2.30283188819885	-1.10461926460266	-3.33534860610962	0.160104423761368	0.39755043387413	0.0514805279672146
2.30469870567322	-1.09757828712463	-3.34056401252747	0.160405322909355	0.397596150636673	0.0512250252068043
2.29229140281677	-1.10892033576965	-3.34939980506897	0.160271748900414	0.398395627737045	0.0510098896920681
2.33306002616882	-1.10211431980133	-3.33002114295959	0.160433113574982	0.397668093442917	0.0506762601435184
2.41470789909363	-1.08309423923492	-3.2341845035553	0.161936238408089	0.392376393079758	0.049710851162672
2.35712432861328	-1.13374865055084	-3.18014574050903	0.163448914885521	0.390072047710419	0.0472742393612862
2.32885956764221	-1.11834764480591	-3.19101691246033	0.165685296058655	0.389884531497955	0.0450179204344749
2.29583096504211	-1.13817131519318	-3.21509265899658	0.166899725794792	0.391407370567322	0.0406286157667637
2.30378270149231	-1.19622230529785	-3.24411129951477	0.167317405343056	0.393021374940872	0.0369430258870125
2.32889151573181	-1.20894658565521	-3.25954556465149	0.166991278529167	0.394234985113144	0.0362763740122318
2.32512259483337	-1.20355296134949	-3.28161096572876	0.167176425457001	0.395202368497849	0.0379808247089386
2.32836580276489	-1.15717422962189	-3.28093814849854	0.167388558387756	0.39599284529686	0.040257778018713
2.32106375694275	-1.10551106929779	-3.28354811668396	0.168218404054642	0.396455109119415	0.0423936136066914
2.32212901115417	-1.09990096092224	-3.28643727302551	0.168629229068756	0.3973248898983	0.0437513291835785
2.33199787139893	-1.09930872917175	-3.2876615524292	0.169296145439148	0.398029297590256	0.0446099638938904
2.3022768497467	-1.10344851016998	-3.29238390922546	0.17039443552494	0.399412006139755	0.0452759936451912
2.33468794822693	-1.10514426231384	-3.29407000541687	0.170995160937309	0.400027573108673	0.0459530018270016
2.31067061424255	-1.08968138694763	-3.29531979560852	0.172464370727539	0.401165336370468	0.046090267598629
2.31367063522339	-1.09862422943115	-3.32262778282166	0.173261240124702	0.402869701385498	0.0460159108042717
2.32183003425598	-1.0797655582428	-3.33135175704956	0.174424439668655	0.403974562883377	0.0458526574075222
2.33374547958374	-1.09206283092499	-3.34671497344971	0.175041288137436	0.405456751585007	0.0457091629505157
2.33370780944824	-1.07598435878754	-3.34584403038025	0.17605160176754	0.406482398509979	0.0452954061329365
2.33250641822815	-1.08870983123779	-3.36388278007507	0.176540732383728	0.40802413225174	0.0451602824032307
2.33182644844055	-1.08643913269043	-3.3717200756073	0.177187070250511	0.408934593200684	0.0447036139667034
2.31889700889587	-1.11247849464417	-3.38618779182434	0.177570790052414	0.410311996936798	0.0441557131707668
2.32011699676514	-1.09196758270264	-3.39407467842102	0.178405910730362	0.410995006561279	0.0432469248771667
2.30836391448975	-1.10494637489319	-3.41880440711975	0.178763419389725	0.412464469671249	0.0428647249937058
2.30063462257385	-1.09108626842499	-3.41232132911682	0.179571613669395	0.412721931934357	0.0432011932134628
2.28910756111145	-1.09920060634613	-3.41572165489197	0.179787024855614	0.413327097892761	0.0440611876547337
2.30056500434875	-1.07423949241638	-3.41354465484619	0.180297181010246	0.413505882024765	0.0448933094739914
2.29214763641357	-1.06916725635529	-3.43195033073425	0.180188089609146	0.414724260568619	0.0461477860808373
2.28819727897644	-1.04601681232452	-3.43296265602112	0.180144056677818	0.415226936340332	0.0473981462419033
2.28666853904724	-1.06396818161011	-3.45737266540527	0.179134637117386	0.416312038898468	0.0484825931489468
2.26664447784424	-1.03515720367432	-3.45760631561279	0.179161816835403	0.416800737380981	0.0496194437146187
2.27849578857422	-1.03698682785034	-3.46658563613892	0.178266063332558	0.417387425899506	0.0503953583538532
2.2470371723175	-1.02378618717194	-3.46367764472961	0.178233802318573	0.417627215385437	0.0511327795684338
2.26471257209778	-1.03097879886627	-3.46221280097961	0.177485018968582	0.417591959238052	0.0515439435839653
2.24947667121887	-1.02516806125641	-3.46588563919067	0.177492827177048	0.417615115642548	0.0519437119364738
2.27637338638306	-1.02499508857727	-3.45643591880798	0.176794975996017	0.417278289794922	0.0520124472677708
2.26024460792542	-1.03995943069458	-3.46700382232666	0.176137357950211	0.417425990104675	0.052448458969593
2.2666220664978	-1.02846217155457	-3.4526846408844	0.175736472010612	0.416575610637665	0.052859116345644
2.27039527893066	-1.04872715473175	-3.4605450630188	0.174626544117928	0.416478306055069	0.0531083978712559
2.25980162620544	-1.02235960960388	-3.45352673530579	0.174612104892731	0.415656507015228	0.0537812784314156
2.27589821815491	-1.03329265117645	-3.44595193862915	0.17346116900444	0.414891481399536	0.0545593164861202
2.25095129013062	-1.02081298828125	-3.43887543678284	0.173367574810982	0.414067924022675	0.0555522069334984
2.27640080451965	-1.02127969264984	-3.43051433563232	0.172441989183426	0.41331622004509	0.056169118732214
2.25700974464417	-1.01689517498016	-3.43728971481323	0.172102242708206	0.412791132926941	0.0572813265025616
2.2852201461792	-1.01307666301727	-3.42141032218933	0.171278208494186	0.411793321371078	0.058116689324379
2.27837514877319	-1.02739930152893	-3.43032789230347	0.170364186167717	0.411695420742035	0.0588166750967503
2.27984046936035	-1.00767278671265	-3.42239093780518	0.169704660773277	0.411076635122299	0.0597906224429607
2.29001832008362	-1.02002131938934	-3.42781734466553	0.16837103664875	0.410845309495926	0.0610029436647892
2.26669216156006	-1.00539684295654	-3.42547607421875	0.168023481965065	0.410273879766464	0.0623245351016521
2.29993748664856	-1.00490355491638	-3.42218995094299	0.166739448904991	0.409758627414703	0.0631466433405876
2.27998828887939	-0.996665775775909	-3.42603278160095	0.166128516197205	0.409810125827789	0.0644998624920845
2.30909895896912	-0.999591708183289	-3.42336559295654	0.164968863129616	0.409473806619644	0.065651148557663
2.29437613487244	-1.00086629390717	-3.43858933448792	0.164229094982147	0.409554183483124	0.0668011382222176
2.32948613166809	-0.990351498126984	-3.42570161819458	0.163123846054077	0.408827155828476	0.0674087107181549
2.30381155014038	-1.00914657115936	-3.43749451637268	0.162008285522461	0.409237593412399	0.0682346448302269
2.32401728630066	-0.997865378856659	-3.44026780128479	0.160974815487862	0.408961296081543	0.0688059255480766
2.33350419998169	-1.01815414428711	-3.44920969009399	0.15961529314518	0.409158736467361	0.0694061815738678
2.34351754188538	-1.00490188598633	-3.4269232749939	0.159050166606903	0.408085018396378	0.0698433518409729
2.35093426704407	-1.03432869911194	-3.440425157547	0.157740145921707	0.408146768808365	0.0699512884020805
2.35966610908508	-1.01879894733429	-3.41949152946472	0.157275840640068	0.407132208347321	0.0698979720473289
2.37452840805054	-1.05126976966858	-3.41647219657898	0.156086429953575	0.406559258699417	0.0694038346409798
2.36838841438293	-1.04920721054077	-3.40496301651001	0.156015321612358	0.405521810054779	0.0687495917081833
2.38848376274109	-1.07479894161224	-3.40011978149414	0.154954522848129	0.404790312051773	0.0679281651973724
2.37892818450928	-1.07929360866547	-3.38148522377014	0.154827773571014	0.403879314661026	0.066969096660614
2.37981033325195	-1.10571396350861	-3.38904690742493	0.154155150055885	0.403262615203857	0.0661769881844521
2.389981508255	-1.0982711315155	-3.37078857421875	0.153889626264572	0.40207776427269	0.0654195919632912
2.3849937915802	-1.11899495124817	-3.37413001060486	0.153189525008202	0.401850551366806	0.0650336742401123
2.38852095603943	-1.11142718791962	-3.3598940372467	0.15289032459259	0.400904417037964	0.0648609846830368
2.37743210792542	-1.11631262302399	-3.36763906478882	0.152655258774757	0.400537490844727	0.0648674815893173
2.39867925643921	-1.11027193069458	-3.35017967224121	0.152131408452988	0.399835884571075	0.0648645013570786
2.38175201416016	-1.12528991699219	-3.35713458061218	0.151726737618446	0.399844408035278	0.0651241540908813
2.38985538482666	-1.11821460723877	-3.34449434280396	0.151394352316856	0.399237155914307	0.0651884898543358
2.37034726142883	-1.12197351455688	-3.35405969619751	0.151228442788124	0.399409353733063	0.0655115246772766
2.38790655136108	-1.11286389827728	-3.33834195137024	0.150855511426926	0.398973077535629	0.0655531287193298
2.37188768386841	-1.11809551715851	-3.35884046554565	0.150704771280289	0.399353384971619	0.0656872242689133
2.38581156730652	-1.12002205848694	-3.35198998451233	0.150294572114944	0.399338245391846	0.0657088533043861
2.37300682067871	-1.11219096183777	-3.35539984703064	0.150576531887054	0.399165272712708	0.0657349452376366
2.37211298942566	-1.12500762939453	-3.35521268844604	0.150207787752151	0.399608552455902	0.0657176971435547
2.38352060317993	-1.11620366573334	-3.34996008872986	0.149953097105026	0.399432450532913	0.0657426044344902
2.37616086006165	-1.12703537940979	-3.36018395423889	0.149828717112541	0.399824976921082	0.0659163594245911
2.38877892494202	-1.12158608436584	-3.35198473930359	0.149685427546501	0.39960965514183	0.0657774955034256
2.37399005889893	-1.13003242015839	-3.36187672615051	0.14966507256031	0.39992892742157	0.0657363906502724
2.39683413505554	-1.13541543483734	-3.34644460678101	0.149293750524521	0.399596661329269	0.065558023750782
2.38255167007446	-1.13646399974823	-3.36291885375977	0.149514436721802	0.399585992097855	0.0655389800667763
2.40193796157837	-1.14961051940918	-3.35619235038757	0.149000212550163	0.399210155010223	0.0655163154006004
2.39680027961731	-1.13985669612885	-3.34105086326599	0.149209499359131	0.398687601089478	0.0656050741672516
2.40805602073669	-1.15614831447601	-3.3511335849762	0.148577362298965	0.398473381996155	0.0655900835990906
2.41191697120667	-1.14821684360504	-3.33904504776001	0.14862459897995	0.397716611623764	0.0656328201293945
2.40447425842285	-1.15347564220428	-3.33939909934998	0.148397356271744	0.397514551877975	0.0657485201954842
2.41946625709534	-1.1498042345047	-3.32584238052368	0.148079246282578	0.396541208028793	0.0657795593142509
2.40623211860657	-1.1475944519043	-3.3337938785553	0.148160845041275	0.395983159542084	0.065943531692028
2.42593860626221	-1.15060436725616	-3.31615853309631	0.147644534707069	0.395122885704041	0.0659650415182114
2.41049838066101	-1.14659333229065	-3.30917167663574	0.147660747170448	0.394247055053711	0.0662713423371315
2.42520332336426	-1.15979182720184	-3.30573034286499	0.146837428212166	0.39353334903717	0.0663154423236847
2.4219651222229	-1.14783072471619	-3.28928470611572	0.146908476948738	0.392400473356247	0.0666386559605598
2.42363286018372	-1.1590690612793	-3.29553318023682	0.146224066615105	0.391894608736038	0.0669214203953743
2.43610501289368	-1.14784300327301	-3.27329111099243	0.145972833037376	0.390579372644424	0.0670593455433846
2.42957830429077	-1.15274059772491	-3.26932191848755	0.145612463355064	0.389811784029007	0.0673878714442253
2.44514083862305	-1.15745210647583	-3.25962376594543	0.144927948713303	0.388856053352356	0.0673907846212387
2.43223667144775	-1.14730954170227	-3.25275206565857	0.144747406244278	0.387932956218719	0.0675916522741318
2.43741226196289	-1.15717089176178	-3.2465672492981	0.144157856702805	0.387176901102066	0.0677127689123154
2.45047545433044	-1.14695692062378	-3.22411394119263	0.14375239610672	0.386012941598892	0.0677121728658676
2.43609714508057	-1.15154051780701	-3.23009610176086	0.143445909023285	0.385556071996689	0.0678629204630852
2.45693635940552	-1.15466034412384	-3.21342921257019	0.142744198441505	0.384825527667999	0.067828007042408
2.44842410087585	-1.14650928974152	-3.21429634094238	0.142811045050621	0.384006828069687	0.0678343623876572
2.45370030403137	-1.15829300880432	-3.20604515075684	0.142332419753075	0.383523434400558	0.0677371993660927
2.46942162513733	-1.15847933292389	-3.19868206977844	0.141761258244514	0.382748603820801	0.0675287991762161
2.45309543609619	-1.15566635131836	-3.19305753707886	0.141777873039246	0.382338494062424	0.067508302628994
2.46688365936279	-1.1608794927597	-3.19270205497742	0.141225233674049	0.381990015506744	0.0672017261385918
2.47952008247375	-1.15997886657715	-3.17490482330322	0.140950605273247	0.38136425614357	0.0671183615922928
2.47073245048523	-1.16634154319763	-3.18761968612671	0.140831291675568	0.381284534931183	0.066958874464035
2.48332619667053	-1.17428982257843	-3.17903065681458	0.140321627259254	0.381034225225449	0.0666966438293457
2.48120260238647	-1.16865348815918	-3.17121243476868	0.140372559428215	0.380654275417328	0.0664249509572983
2.48506093025208	-1.17971301078796	-3.17825198173523	0.139985516667366	0.380714952945709	0.0662233009934425
2.49953532218933	-1.17513310909271	-3.16494798660278	0.139757439494133	0.38028559088707	0.0658727213740349
2.48660778999329	-1.17869067192078	-3.17484378814697	0.139687493443489	0.380636096000671	0.0655395984649658
2.51274991035461	-1.18822622299194	-3.1685266494751	0.13919697701931	0.380576252937317	0.0651160031557083
2.50728726387024	-1.18377876281738	-3.16904950141907	0.139475047588348	0.380481034517288	0.0647341758012772
2.511234998703	-1.20108091831207	-3.17297625541687	0.139222219586372	0.380764961242676	0.0644292458891869
2.52273488044739	-1.20326411724091	-3.17410588264465	0.138880208134651	0.380891770124435	0.0638836026191711
2.52219820022583	-1.19521427154541	-3.17795467376709	0.139122664928436	0.381062239408493	0.0636224001646042
2.52446293830872	-1.20346701145172	-3.1825315952301	0.138982325792313	0.38142192363739	0.0631446987390518
2.53869795799255	-1.21253156661987	-3.17988014221191	0.138658836483955	0.38165619969368	0.0626433715224266
2.54363012313843	-1.20726382732391	-3.17958760261536	0.13880181312561	0.381854653358459	0.0620516501367092
2.5360279083252	-1.21885108947754	-3.18701887130737	0.138863861560822	0.382352024316788	0.0616501085460186
2.54889464378357	-1.22852718830109	-3.19223165512085	0.138542160391808	0.38267508149147	0.0609865710139275
2.55155158042908	-1.22067856788635	-3.19291687011719	0.138722106814384	0.382768392562866	0.0603477284312248
2.54999017715454	-1.23541331291199	-3.20317649841309	0.138638541102409	0.383480042219162	0.05962985008955
2.56617116928101	-1.24763476848602	-3.201331615448	0.138478502631187	0.383712440729141	0.0589160993695259
2.57065153121948	-1.24201810359955	-3.20418357849121	0.138656929135323	0.38386070728302	0.0582362897694111
2.56680965423584	-1.24912202358246	-3.20865726470947	0.138710513710976	0.384356051683426	0.0577323660254478
2.58011817932129	-1.26276087760925	-3.21496343612671	0.138452097773552	0.384691566228867	0.0570376068353653
2.58684253692627	-1.26150953769684	-3.21109199523926	0.138425663113594	0.384890168905258	0.0564158000051975
2.58577752113342	-1.25871694087982	-3.21437740325928	0.138615280389786	0.385143727064133	0.0557930655777454
2.59065318107605	-1.27181661128998	-3.22475099563599	0.138558968901634	0.385516345500946	0.0551475584506989
2.60357260704041	-1.28092277050018	-3.2240002155304	0.138382866978645	0.385852754116058	0.0543946288526058
2.59639406204224	-1.27637147903442	-3.2307722568512	0.1385557949543	0.3860042989254	0.0538529232144356
2.5958776473999	-1.28057038784027	-3.23639583587646	0.13874913752079	0.38640159368515	0.0533029958605766
2.60651230812073	-1.29023289680481	-3.23796510696411	0.138468772172928	0.386793076992035	0.0528081692755222
2.60893774032593	-1.28636503219604	-3.24055600166321	0.138575166463852	0.387093245983124	0.0523880533874035
2.60811448097229	-1.28845942020416	-3.24644827842712	0.138828456401825	0.387339651584625	0.0520522929728031
2.61363410949707	-1.29325890541077	-3.25188708305359	0.138670206069946	0.387734234333038	0.051808338612318
2.6245334148407	-1.29684400558472	-3.24827122688293	0.138428285717964	0.387954145669937	0.0514919608831406
2.62731719017029	-1.28817760944366	-3.25011420249939	0.13870444893837	0.388065427541733	0.0513742491602898
2.62482357025146	-1.29368078708649	-3.25657224655151	0.138625234365463	0.388468831777573	0.0511243119835854
2.64322686195374	-1.29423391819	-3.2561502456665	0.138372465968132	0.388742476701736	0.0509312674403191
2.65028190612793	-1.2919157743454	-3.25447773933411	0.138585343956947	0.388606756925583	0.050663311034441
2.64507842063904	-1.28937554359436	-3.25928282737732	0.138733386993408	0.38876548409462	0.0504704713821411
2.65063691139221	-1.29307925701141	-3.26204347610474	0.138542726635933	0.388931781053543	0.0501709617674351
2.66450643539429	-1.29232144355774	-3.26319432258606	0.138556376099586	0.388894021511078	0.0497752279043198
2.66836929321289	-1.28745543956757	-3.25837016105652	0.138706147670746	0.388720661401749	0.0495943352580071
2.67052745819092	-1.28612017631531	-3.26455044746399	0.138783693313599	0.388786196708679	0.0493604578077793
2.67901182174683	-1.29253470897675	-3.26500535011292	0.138713151216507	0.388728082180023	0.0491305552423
2.68225073814392	-1.28814375400543	-3.26311564445496	0.13859860599041	0.388555288314819	0.0489761047065258
2.68439888954163	-1.27812135219574	-3.2565610408783	0.138842612504959	0.388337999582291	0.0489355809986591
2.6873791217804	-1.28207576274872	-3.26277208328247	0.138852491974831	0.3884157538414	0.0489032007753849
2.70032072067261	-1.28671109676361	-3.25504755973816	0.138519361615181	0.388290345668793	0.0487884432077408
2.70617055892944	-1.27760338783264	-3.25988435745239	0.138594269752502	0.388087570667267	0.04861756041646
2.70039963722229	-1.28052294254303	-3.2574896812439	0.138787239789963	0.388123720884323	0.0485023036599159
2.70491600036621	-1.2844752073288	-3.26193642616272	0.138494729995728	0.388060837984085	0.0483396090567112
2.71349382400513	-1.27769064903259	-3.2525577545166	0.138404220342636	0.388038039207459	0.0481024011969566
2.71542620658875	-1.27916157245636	-3.25092363357544	0.138379365205765	0.38805565237999	0.0480213798582554
2.71134567260742	-1.27475571632385	-3.25854897499084	0.13850137591362	0.388239413499832	0.0479859709739685
2.71081447601318	-1.28060150146484	-3.26439833641052	0.138448476791382	0.388590574264526	0.0479234680533409
2.71797132492065	-1.27818930149078	-3.2634608745575	0.138383388519287	0.388631254434586	0.0477098226547241
2.71919417381287	-1.26948690414429	-3.26156759262085	0.138461410999298	0.388774275779724	0.0475124306976795
2.71712946891785	-1.26912975311279	-3.26234889030457	0.138521730899811	0.389126688241959	0.04737289249897
2.71772456169128	-1.2745326757431	-3.27235317230225	0.138497650623322	0.389520615339279	0.047270841896534
2.72235774993896	-1.27663743495941	-3.27373576164246	0.138481974601746	0.389757126569748	0.0476813539862633
2.73106145858765	-1.27176892757416	-3.26913619041443	0.138681292533875	0.389835000038147	0.0482274852693081
2.72609281539917	-1.26941728591919	-3.27786731719971	0.138976782560349	0.390129953622818	0.0480548217892647
2.72768330574036	-1.274538397789	-3.28763937950134	0.138956502079964	0.390679448843002	0.0476212240755558
2.73916721343994	-1.28287470340729	-3.28288841247559	0.139024093747139	0.390888094902039	0.0473390631377697
2.74645924568176	-1.27902865409851	-3.28260254859924	0.139202445745468	0.391057997941971	0.0469473898410797
2.73900628089905	-1.28539848327637	-3.28682327270508	0.139379158616066	0.391564697027206	0.0466973669826984
2.7426962852478	-1.29366290569305	-3.29552912712097	0.139380007982254	0.391923666000366	0.0464536175131798
2.75272679328918	-1.29395377635956	-3.29227805137634	0.13937546312809	0.392272442579269	0.0461995005607605
2.75487351417542	-1.29105126857758	-3.29887127876282	0.13965779542923	0.392570644617081	0.0459342114627361
2.75959730148315	-1.3001960515976	-3.3067307472229	0.139835610985756	0.392962962388992	0.0456247702240944
2.75753140449524	-1.31333935260773	-3.31098055839539	0.139822617173195	0.393555909395218	0.0453441515564919
2.77258515357971	-1.31714117527008	-3.31365466117859	0.139710575342178	0.393844366073608	0.0449128821492195
2.76218676567078	-1.31335294246674	-3.31451439857483	0.140284851193428	0.394071698188782	0.0446982569992542
2.76218628883362	-1.32330942153931	-3.32189416885376	0.140171989798546	0.3947713971138	0.0444633141160011
2.77417826652527	-1.32437491416931	-3.31997323036194	0.140233710408211	0.394987821578979	0.0442485809326172
2.77062702178955	-1.32176542282104	-3.32937240600586	0.140612706542015	0.395147383213043	0.0439823791384697
2.75981712341309	-1.32914972305298	-3.3358256816864	0.140760347247124	0.395764768123627	0.0437419191002846
2.77204513549805	-1.33858716487885	-3.3336124420166	0.140524819493294	0.396079242229462	0.043425977230072
2.76433849334717	-1.33248710632324	-3.33773994445801	0.140858888626099	0.396150529384613	0.0432526879012585
2.75565075874329	-1.33598208427429	-3.34014773368835	0.141009226441383	0.396722257137299	0.0430829152464867
2.76359891891479	-1.34558999538422	-3.34937524795532	0.140836000442505	0.397006422281265	0.0431944243609905
2.76857757568359	-1.33685028553009	-3.34557771682739	0.141026943922043	0.397169500589371	0.0432695299386978
2.83341121673584	-1.30563807487488	-3.34437966346741	0.141416370868683	0.396770060062408	0.0458739474415779
2.86941933631897	-1.25888502597809	-3.33381628990173	0.141700804233551	0.396093308925629	0.0501884780824184
2.86638140678406	-1.28175401687622	-3.33669900894165	0.142380356788635	0.396230638027191	0.0486619099974632
2.84657454490662	-1.29096591472626	-3.32466053962708	0.142905443906784	0.395910948514938	0.0463749058544636
2.83571434020996	-1.31127643585205	-3.3484890460968	0.143147706985474	0.39661180973053	0.0444357246160507
2.85618495941162	-1.29563581943512	-3.33502769470215	0.143250405788422	0.39574858546257	0.0438671857118607
2.80018067359924	-1.3231418132782	-3.35878467559814	0.143688946962357	0.397154837846756	0.0424399524927139
2.7984893321991	-1.3268129825592	-3.35609412193298	0.14369909465313	0.396901845932007	0.0406376607716084
2.79106974601746	-1.34426391124725	-3.36024975776672	0.143612563610077	0.397454142570496	0.039754830300808
2.79139399528503	-1.3298259973526	-3.35460066795349	0.143872663378716	0.397345900535584	0.0398839898407459
2.79347395896912	-1.33961856365204	-3.36151814460754	0.14359313249588	0.397954851388931	0.0392602160573006
2.82087469100952	-1.34142446517944	-3.34391927719116	0.143398970365524	0.39717498421669	0.0392202809453011
2.78571248054504	-1.33437561988831	-3.34212756156921	0.14325188100338	0.397573918104172	0.040032122284174
2.7839789390564	-1.33093118667603	-3.35900712013245	0.14297266304493	0.398304015398026	0.0394396856427193
2.80110859870911	-1.32164323329926	-3.35214519500732	0.142343372106552	0.398349761962891	0.0393332280218601
2.80641150474548	-1.32577335834503	-3.35266041755676	0.142109557986259	0.398166298866272	0.0398121066391468
2.7763466835022	-1.31019234657288	-3.35363793373108	0.142418637871742	0.398477733135223	0.0401110239326954
2.78040742874146	-1.3121417760849	-3.36170721054077	0.142578080296516	0.398487657308578	0.0389203540980816
2.7827627658844	-1.31470263004303	-3.35142850875854	0.142491459846497	0.398265928030014	0.0380373448133469
2.79034972190857	-1.31094133853912	-3.34190487861633	0.142944782972336	0.397825658321381	0.0376111306250095
2.77120685577393	-1.31822729110718	-3.34708714485168	0.143227443099022	0.39795646071434	0.0367540083825588
2.78167271614075	-1.32694101333618	-3.33822107315063	0.143357947468758	0.397256255149841	0.0359908379614353
2.75456523895264	-1.3208099603653	-3.33422040939331	0.144098401069641	0.396861016750336	0.0354364812374115
2.72624206542969	-1.31530594825745	-3.34351587295532	0.144471600651741	0.397201597690582	0.0349902771413326
2.72133183479309	-1.32087397575378	-3.35282373428345	0.144150257110596	0.397564321756363	0.0348383076488972
2.72377777099609	-1.31346595287323	-3.35435962677002	0.143979340791702	0.397577732801437	0.0353311225771904
2.72255396842957	-1.29542744159698	-3.34049892425537	0.143824651837349	0.397652566432953	0.0362722240388393
2.70625162124634	-1.27934980392456	-3.35006999969482	0.143569216132164	0.398203313350677	0.0373024828732014
2.71681690216064	-1.27434253692627	-3.35509538650513	0.143080145120621	0.39874941110611	0.0380156189203262
2.74389553070068	-1.24572563171387	-3.33517003059387	0.143079578876495	0.39780530333519	0.0387048870325089
2.70593786239624	-1.24296796321869	-3.34365439414978	0.143560171127319	0.397776573896408	0.0390577055513859
2.69296765327454	-1.24808442592621	-3.35156154632568	0.143753841519356	0.398156732320786	0.038416113704443
2.67521548271179	-1.24548232555389	-3.34451079368591	0.143993556499481	0.398449093103409	0.0375181995332241
2.65827250480652	-1.25377011299133	-3.36101102828979	0.144059851765633	0.398852467536926	0.0370097570121288
2.67097973823547	-1.25779128074646	-3.35565853118896	0.143573015928268	0.398967802524567	0.0369162261486053
2.66110491752625	-1.24775195121765	-3.3546302318573	0.143567651510239	0.398912817239761	0.0367504395544529
2.64835524559021	-1.24183797836304	-3.35461115837097	0.143637761473656	0.399104118347168	0.0367265231907368
2.69540905952454	-1.21708345413208	-3.33873295783997	0.143626511096954	0.39761033654213	0.036986269056797
2.6740996837616	-1.21840417385101	-3.31468152999878	0.144122049212456	0.396601855754852	0.0371187701821327
2.6460235118866	-1.22301054000854	-3.32749152183533	0.144727796316147	0.396497279405594	0.0363465547561646
2.63036894798279	-1.22340154647827	-3.33009600639343	0.144553765654564	0.396827042102814	0.0354574583470821
2.63056421279907	-1.23365211486816	-3.32876896858215	0.144216001033783	0.396475285291672	0.0353397354483604
2.63713598251343	-1.23301982879639	-3.32568287849426	0.143666639924049	0.396085470914841	0.0356841459870338
2.63099265098572	-1.2176730632782	-3.31945013999939	0.143621444702148	0.395681947469711	0.0360546112060547
2.61918687820435	-1.19916892051697	-3.31631231307983	0.14376862347126	0.395191520452499	0.0361303389072418
2.60380125045776	-1.19733357429504	-3.31388092041016	0.143682271242142	0.395053684711456	0.0360078513622284
2.60844540596008	-1.19543755054474	-3.30599689483643	0.143518343567848	0.394519418478012	0.0356835536658764
2.61023712158203	-1.18769955635071	-3.29725623130798	0.14357852935791	0.393933534622192	0.0355735309422016
2.60058641433716	-1.18730485439301	-3.30033779144287	0.143477037549019	0.39391627907753	0.0353367105126381
2.59349203109741	-1.19707155227661	-3.29278588294983	0.14342200756073	0.393568515777588	0.0346742570400238
2.58143925666809	-1.20501613616943	-3.28908014297485	0.143362134695053	0.393420815467834	0.033951174467802
2.58169388771057	-1.20335757732391	-3.28755378723145	0.143415421247482	0.392972826957703	0.0332493335008621
2.58113884925842	-1.1988776922226	-3.28233337402344	0.143693536520004	0.39249974489212	0.0327789708971977
2.57172060012817	-1.1927295923233	-3.28054046630859	0.143993124365807	0.39222651720047	0.0323914811015129
2.57474517822266	-1.20615196228027	-3.27279686927795	0.144054144620895	0.391920298337936	0.0318432487547398
2.57633280754089	-1.20397925376892	-3.26826357841492	0.144045948982239	0.391685277223587	0.0314405634999275
2.58003664016724	-1.2055412530899	-3.26892137527466	0.143863573670387	0.39161878824234	0.0311604104936123
2.56587958335876	-1.20810735225677	-3.26332545280457	0.143969416618347	0.39157110452652	0.0307318978011608
2.56100869178772	-1.20454859733582	-3.26957011222839	0.144131690263748	0.391558349132538	0.030297527089715
2.57580804824829	-1.20500779151917	-3.26640939712524	0.144337967038155	0.39131698012352	0.0299104135483503
2.56927084922791	-1.21195471286774	-3.26067757606506	0.144672572612762	0.391080260276794	0.029285604134202
2.56732726097107	-1.22106206417084	-3.26832151412964	0.145022258162498	0.390868902206421	0.0284295175224543
2.5318386554718	-1.22824025154114	-3.27035069465637	0.145254656672478	0.391695082187653	0.0273820199072361
2.53866696357727	-1.2323694229126	-3.29990196228027	0.144838064908981	0.393396735191345	0.0268429610878229
2.54415440559387	-1.20738530158997	-3.29050254821777	0.144373193383217	0.393651217222214	0.0279116407036781
2.50831580162048	-1.24078190326691	-3.3241765499115	0.143613964319229	0.39600870013237	0.0283353384584188
2.58831191062927	-1.19542968273163	-3.2994122505188	0.142985612154007	0.394877076148987	0.0293756667524576
2.52958202362061	-1.20780956745148	-3.31782269477844	0.143127605319023	0.396253317594528	0.0289541203528643
2.53781175613403	-1.20597302913666	-3.32876467704773	0.143399283289909	0.396652847528458	0.0284912586212158
2.55088710784912	-1.20302748680115	-3.32475900650024	0.143434673547745	0.396700888872147	0.0277946721762419
2.55996823310852	-1.23648858070374	-3.32025170326233	0.143592298030853	0.396548807621002	0.0267119556665421
2.58676791191101	-1.23726403713226	-3.29778742790222	0.143755257129669	0.395363956689835	0.0254052355885506
2.52666044235229	-1.28444194793701	-3.33964085578918	0.144006922841072	0.396991491317749	0.0233957283198833
2.54740953445435	-1.26155424118042	-3.31935429573059	0.143850833177567	0.396414518356323	0.0223563369363546
2.58376622200012	-1.26922702789307	-3.3123881816864	0.143660515546799	0.395269334316254	0.0232944916933775
2.53205585479736	-1.28444492816925	-3.3185727596283	0.14338219165802	0.395971566438675	0.0227429009974003
2.57008361816406	-1.25946819782257	-3.3260543346405	0.143078729510307	0.395429223775864	0.0237322840839624
2.55899930000305	-1.25328528881073	-3.31333470344543	0.142556682229042	0.39491593837738	0.0250269547104836
2.5934853553772	-1.25650823116302	-3.30464649200439	0.142191916704178	0.393963217735291	0.0255241468548775
2.5753436088562	-1.23924493789673	-3.29611015319824	0.141903877258301	0.393764168024063	0.0257211476564407
2.60897541046143	-1.25261354446411	-3.29185009002686	0.141657516360283	0.3929044008255	0.0267007481306791
2.58670234680176	-1.24490201473236	-3.27462887763977	0.141450956463814	0.391969740390778	0.0266407821327448
2.62230324745178	-1.25936830043793	-3.28163051605225	0.141366228461266	0.391219913959503	0.0255626477301121
2.59213376045227	-1.25376725196838	-3.26207256317139	0.141254648566246	0.390375256538391	0.0259373299777508
2.59640049934387	-1.26236271858215	-3.27215909957886	0.141518443822861	0.389819264411926	0.0250788573175669
2.62061810493469	-1.25116455554962	-3.24473762512207	0.141124054789543	0.388450711965561	0.02511833794415
2.59093594551086	-1.2584502696991	-3.24714732170105	0.14119179546833	0.388165444135666	0.0255848709493876
2.58162331581116	-1.25538885593414	-3.25616073608398	0.14080598950386	0.388152301311493	0.0262633599340916
2.63388538360596	-1.23903942108154	-3.23003482818604	0.140509411692619	0.386778175830841	0.0272580608725548
2.59582281112671	-1.2340270280838	-3.23482871055603	0.140496999025345	0.386615604162216	0.0280483700335026
2.60080289840698	-1.24032926559448	-3.24412631988525	0.140230819582939	0.386766701936722	0.0280744340270758
2.63668727874756	-1.22255003452301	-3.22618913650513	0.140104919672012	0.385585188865662	0.0287784393876791
2.6132972240448	-1.22066426277161	-3.21492171287537	0.140411749482155	0.385294377803802	0.0292549915611744
2.59079217910767	-1.23834753036499	-3.23378801345825	0.140408560633659	0.386200338602066	0.0289323814213276
2.58175778388977	-1.23075675964355	-3.24420046806335	0.140131756663322	0.386882305145264	0.0288769192993641
2.59508299827576	-1.23092043399811	-3.24440360069275	0.139760792255402	0.387103468179703	0.0294284224510193
2.60383987426758	-1.21510970592499	-3.24799776077271	0.139552891254425	0.387512654066086	0.0302603784948587
2.60114789009094	-1.21917760372162	-3.25347018241882	0.139474362134933	0.388190150260925	0.0306055154651403
2.58571147918701	-1.21693003177643	-3.26430940628052	0.139698430895805	0.388814687728882	0.0304169710725546
2.58369183540344	-1.21967899799347	-3.26947498321533	0.139831632375717	0.389665186405182	0.0301291421055794
2.59669542312622	-1.22072374820709	-3.27143597602844	0.139790594577789	0.390169888734818	0.0299560241401196
2.59731817245483	-1.23000752925873	-3.28259563446045	0.139781326055527	0.391037821769714	0.0298428069800138
2.5960533618927	-1.24502241611481	-3.28769087791443	0.139933079481125	0.39162465929985	0.0293252002447844
2.59729599952698	-1.23661553859711	-3.29366755485535	0.140123024582863	0.392100006341934	0.0286768302321434
2.59084606170654	-1.24803590774536	-3.2984025478363	0.140290573239326	0.392929553985596	0.028417382389307
2.58465528488159	-1.26284337043762	-3.3092827796936	0.140252560377121	0.393555283546448	0.0282199159264565
2.60669946670532	-1.25729095935822	-3.31616234779358	0.140272900462151	0.393826335668564	0.0276359897106886
2.62332105636597	-1.26543998718262	-3.31387257575989	0.14018352329731	0.3939468562603	0.0272338185459375
2.62702202796936	-1.27337849140167	-3.3132016658783	0.14048245549202	0.393956929445267	0.0267062932252884
2.61291933059692	-1.27920126914978	-3.30921316146851	0.140631586313248	0.394220054149628	0.0266424044966698
2.61375665664673	-1.27734124660492	-3.31505370140076	0.140424475073814	0.394423812627792	0.0267962794750929
2.61499929428101	-1.2784538269043	-3.32955837249756	0.140330761671066	0.394765585660934	0.0268850438296795
2.61743402481079	-1.28069472312927	-3.32740712165833	0.140201449394226	0.394884765148163	0.0274690818041563
2.62905693054199	-1.279172539711	-3.32246446609497	0.140084803104401	0.394659698009491	0.0275882501155138
2.62932372093201	-1.27149498462677	-3.32235360145569	0.140036880970001	0.394448161125183	0.027616186067462
2.62338495254517	-1.26912844181061	-3.31479978561401	0.140094012022018	0.394219994544983	0.0285619571805
2.63125252723694	-1.27577447891235	-3.3251039981842	0.139862477779388	0.394168466329575	0.0285452771931887
2.63533806800842	-1.26623547077179	-3.30965232849121	0.13979683816433	0.393677204847336	0.0289604682475328
2.63188099861145	-1.25719678401947	-3.32203531265259	0.139944463968277	0.393395334482193	0.0293833911418915
2.63729906082153	-1.27482903003693	-3.31464886665344	0.139711320400238	0.393290936946869	0.0287984982132912
2.63636159896851	-1.28346157073975	-3.31680297851563	0.139341607689857	0.392827212810516	0.0282979048788548
2.64940881729126	-1.27421009540558	-3.30703473091125	0.139182269573212	0.39224636554718	0.0286611840128899
2.64923906326294	-1.27429592609406	-3.30113196372986	0.139019653201103	0.391755819320679	0.0293998010456562
2.64442110061646	-1.26558947563171	-3.29147553443909	0.138965308666229	0.391154199838638	0.0300523824989796
2.64360666275024	-1.26704227924347	-3.28894376754761	0.138809233903885	0.390556067228317	0.0299770161509514
2.64804291725159	-1.25821805000305	-3.28521299362183	0.138515040278435	0.389948427677155	0.0299399327486753
2.65834736824036	-1.2655223608017	-3.28551936149597	0.138223588466644	0.38936460018158	0.0297637674957514
2.66217708587646	-1.27459180355072	-3.27873539924622	0.137906670570374	0.388708829879761	0.0289940033107996
2.66087675094604	-1.28978502750397	-3.26725101470947	0.137754499912262	0.388252079486847	0.0276489220559597
2.66194605827332	-1.28919327259064	-3.26175785064697	0.137311324477196	0.387611746788025	0.0277426261454821
2.65520000457764	-1.27708911895752	-3.2567253112793	0.13729339838028	0.387179523706436	0.0288335662335157
2.65628123283386	-1.27120220661163	-3.25123357772827	0.137176498770714	0.386628001928329	0.0297227632254362
2.66441345214844	-1.26237463951111	-3.2458553314209	0.137229666113853	0.385755687952042	0.0296141803264618
2.66322422027588	-1.28357243537903	-3.24607992172241	0.136825993657112	0.385510861873627	0.0276877768337727
2.6779510974884	-1.28865766525269	-3.239501953125	0.136536210775375	0.384725242853165	0.0269688572734594
2.67143774032593	-1.28759479522705	-3.22639918327332	0.136393427848816	0.384327620267868	0.0275945290923119
2.67913341522217	-1.27610158920288	-3.22629618644714	0.136338606476784	0.383800864219666	0.0286457948386669
2.67907738685608	-1.26612722873688	-3.22686409950256	0.13619327545166	0.383617073297501	0.0291117671877146
2.67093205451965	-1.26499056816101	-3.23180341720581	0.136050850152969	0.383518725633621	0.0294513404369354
2.66476535797119	-1.270179271698	-3.22717475891113	0.135852739214897	0.383466064929962	0.0291194673627615
2.67836046218872	-1.27058207988739	-3.22426962852478	0.135694935917854	0.383330971002579	0.0280816424638033
2.68080687522888	-1.27567005157471	-3.21757197380066	0.135598167777061	0.383224725723267	0.0278652515262365
2.68310570716858	-1.27876687049866	-3.21942353248596	0.135599210858345	0.382907778024673	0.0276127625256777
2.66584253311157	-1.27812922000885	-3.22204947471619	0.135793223977089	0.383068233728409	0.0268131531774998
2.6671576499939	-1.27548635005951	-3.22074246406555	0.135919585824013	0.383221656084061	0.0269474517554045
2.66066980361938	-1.27169704437256	-3.22666621208191	0.13588285446167	0.383356988430023	0.0276200156658888
2.66423463821411	-1.26864814758301	-3.23329091072083	0.135945588350296	0.383504837751389	0.0280697587877512
2.66824913024902	-1.26157569885254	-3.23029398918152	0.135724410414696	0.383658677339554	0.0288948975503445
2.68468976020813	-1.26795995235443	-3.2326512336731	0.135622501373291	0.383901715278625	0.0280259866267443
2.70144820213318	-1.28595340251923	-3.23175883293152	0.135590180754662	0.383837848901749	0.0257534831762314
2.70715022087097	-1.3007287979126	-3.2292697429657	0.135705441236496	0.383958488702774	0.024585722014308
2.70348596572876	-1.30489158630371	-3.22123003005981	0.135863602161407	0.383840531110764	0.0243680663406849
2.69647526741028	-1.30099081993103	-3.22429609298706	0.136237800121307	0.384059965610504	0.0240017864853144
2.69230914115906	-1.29832148551941	-3.2322211265564	0.13640969991684	0.384259670972824	0.0237341560423374
2.69040870666504	-1.29760026931763	-3.24087643623352	0.136627525091171	0.384515672922134	0.0239291470497847
2.6985878944397	-1.29964625835419	-3.2362699508667	0.136547818779945	0.384578794240952	0.024359529837966
2.70579218864441	-1.29148364067078	-3.2408013343811	0.136396542191505	0.384632438421249	0.0252637416124344
2.71294808387756	-1.29275095462799	-3.24011540412903	0.136379361152649	0.384887754917145	0.0249689389020205
2.72616338729858	-1.29562163352966	-3.23946642875671	0.136299982666969	0.384889096021652	0.0236620791256428
2.7419126033783	-1.30602097511292	-3.24110388755798	0.136399105191231	0.384872436523438	0.022964971140027
2.74734163284302	-1.3131867647171	-3.23785328865051	0.136375218629837	0.384868741035461	0.0224316064268351
2.7419331073761	-1.31785333156586	-3.23280763626099	0.136742576956749	0.384941846132278	0.0216221045702696
2.73159956932068	-1.31769979000092	-3.23886680603027	0.137004360556602	0.385007858276367	0.0207706969231367
2.73458814620972	-1.32702684402466	-3.2449004650116	0.137215957045555	0.38496994972229	0.0195955205708742
2.73352003097534	-1.33577227592468	-3.24823760986328	0.137289643287659	0.38513246178627	0.0187038816511631
2.74222660064697	-1.34071600437164	-3.24658679962158	0.137276619672775	0.385137587785721	0.018671240657568
2.74935746192932	-1.3398894071579	-3.24734044075012	0.137068256735802	0.385201215744019	0.0188620202243328
2.76366949081421	-1.3363288640976	-3.24068832397461	0.137086182832718	0.385124683380127	0.0191082824021578
2.76519799232483	-1.32995700836182	-3.24210810661316	0.137018755078316	0.385240644216537	0.0195546206086874
2.77023434638977	-1.32537829875946	-3.24318313598633	0.136937588453293	0.385219484567642	0.0199603904038668
2.77173519134521	-1.3202406167984	-3.24576258659363	0.136993542313576	0.385403335094452	0.0198797509074211
2.78280115127563	-1.32580804824829	-3.24777674674988	0.137069001793861	0.385241091251373	0.0194189548492432
2.78575897216797	-1.33625531196594	-3.24911141395569	0.137207314372063	0.385279476642609	0.0183273311704397
2.78469800949097	-1.34568965435028	-3.24507784843445	0.137647956609726	0.384934663772583	0.0171450935304165
2.78120589256287	-1.3460488319397	-3.24507880210876	0.137936308979988	0.384855270385742	0.0164562147110701
2.77567720413208	-1.35357737541199	-3.24293303489685	0.13820868730545	0.38497269153595	0.0161238964647055
2.77826762199402	-1.35080540180206	-3.25137567520142	0.138395100831985	0.384968817234039	0.0158991571515799
2.78263473510742	-1.34999990463257	-3.24776864051819	0.138371869921684	0.384983509778976	0.0157473254948854
2.78869915008545	-1.34866583347321	-3.24931931495667	0.138398095965385	0.38507542014122	0.0154518149793148
2.79444432258606	-1.34867453575134	-3.24844717979431	0.138312965631485	0.385098874568939	0.0154679324477911
2.79864954948425	-1.34772336483002	-3.25147843360901	0.138465508818626	0.385089546442032	0.0154327191412449
2.78847074508667	-1.34931802749634	-3.24530339241028	0.13851360976696	0.38521745800972	0.0156311355531216
2.7927393913269	-1.34194314479828	-3.2454526424408	0.138746842741966	0.385257363319397	0.015648614615202
2.7924473285675	-1.34139251708984	-3.2494158744812	0.138843014836311	0.385428220033646	0.0156037230044603
2.79777526855469	-1.34481656551361	-3.25177264213562	0.139031261205673	0.385525763034821	0.0155565505847335
2.79526424407959	-1.34401524066925	-3.25260424613953	0.139164924621582	0.385679990053177	0.0152871571481228
2.79548454284668	-1.34868395328522	-3.25820255279541	0.139311075210571	0.385674387216568	0.0149550633504987
2.79758167266846	-1.34580874443054	-3.25710105895996	0.139532595872879	0.385879456996918	0.0146539639681578
2.79756236076355	-1.34771299362183	-3.26586270332336	0.139700204133987	0.385797172784805	0.0142483972012997
2.79094791412354	-1.34663307666779	-3.26635432243347	0.140009120106697	0.385969966650009	0.0141570772975683
2.79057097434998	-1.35079228878021	-3.25631403923035	0.140040904283524	0.385973036289215	0.0141020640730858
2.79724979400635	-1.34739637374878	-3.25816512107849	0.140196308493614	0.386192917823792	0.0138466618955135
2.80063080787659	-1.34960281848907	-3.2600998878479	0.140257343649864	0.386058062314987	0.0139084467664361
2.80147123336792	-1.3472295999527	-3.26716470718384	0.140350744128227	0.386197626590729	0.0138188898563385
2.79909944534302	-1.3475581407547	-3.26297664642334	0.140439122915268	0.386343896389008	0.0140948602929711
2.79563283920288	-1.33631217479706	-3.2654242515564	0.140619501471519	0.386438548564911	0.0144208483397961
2.79527950286865	-1.33227348327637	-3.26757764816284	0.140751883387566	0.386637091636658	0.0146965524181724
2.80319023132324	-1.32952749729156	-3.2725944519043	0.140863880515099	0.386738955974579	0.0148069737479091
2.8027138710022	-1.33214581012726	-3.27268958091736	0.140899389982224	0.386931657791138	0.0146857611835003
2.8020191192627	-1.33665108680725	-3.2723433971405	0.140958115458488	0.387133419513702	0.0145610030740499
2.80332827568054	-1.33575773239136	-3.27416968345642	0.141077935695648	0.387278854846954	0.0142157627269626
2.80180621147156	-1.33606398105621	-3.27375745773315	0.141251549124718	0.387479424476624	0.0141018163412809
2.81003475189209	-1.33821594715118	-3.27671098709106	0.141518086194992	0.387430042028427	0.0133622782304883
2.80783677101135	-1.34661877155304	-3.2786762714386	0.141540989279747	0.387544602155685	0.0126749724149704
2.80918645858765	-1.34613156318665	-3.27464318275452	0.141788020730019	0.387494891881943	0.0123351039364934
2.80503058433533	-1.3461287021637	-3.27922654151917	0.141804292798042	0.387663602828979	0.0123749310150743
2.81151485443115	-1.34235894680023	-3.27958917617798	0.141900599002838	0.387785226106644	0.0124305682256818
2.81236815452576	-1.34532010555267	-3.28280568122864	0.141907513141632	0.387873202562332	0.0123824682086706
2.81683301925659	-1.34746873378754	-3.2799117565155	0.141904532909393	0.387843459844589	0.012152043171227
2.81645703315735	-1.34811747074127	-3.28409957885742	0.141937330365181	0.387922614812851	0.0117100486531854
2.81964111328125	-1.35170924663544	-3.27662420272827	0.142075374722481	0.387849360704422	0.0112788379192352
2.81073236465454	-1.35324060916901	-3.27866625785828	0.142174869775772	0.38782525062561	0.0107977129518986
2.80832862854004	-1.36038243770599	-3.28179335594177	0.142205953598022	0.387804597616196	0.0105881011113524
2.80626177787781	-1.35081386566162	-3.28042244911194	0.14225247502327	0.387765139341354	0.0104675199836493
2.80707406997681	-1.34942150115967	-3.27980065345764	0.142279595136642	0.387735486030579	0.0106721166521311
2.80707740783691	-1.34183859825134	-3.28229022026062	0.142281457781792	0.387817680835724	0.0116840368136764
2.81054615974426	-1.32997024059296	-3.28210282325745	0.142142176628113	0.387805610895157	0.0133090745657682
2.82031273841858	-1.31245589256287	-3.27969408035278	0.142148688435555	0.38779354095459	0.0138852186501026
2.82243633270264	-1.31680500507355	-3.27498340606689	0.142119452357292	0.387644827365875	0.0135119892656803
2.82196521759033	-1.32633578777313	-3.28094720840454	0.142210632562637	0.387562096118927	0.0124436654150486
2.80977940559387	-1.32928740978241	-3.27031540870667	0.142358914017677	0.387375146150589	0.0118316533043981
2.79238891601563	-1.32785165309906	-3.27290678024292	0.142480790615082	0.387381255626678	0.0117243342101574
2.78836846351624	-1.33001959323883	-3.2755765914917	0.14257824420929	0.387324810028076	0.0113016432151198
2.78951287269592	-1.32952082157135	-3.27785539627075	0.142557770013809	0.387267500162125	0.0110342670232058
2.78348016738892	-1.33300077915192	-3.27430033683777	0.142643317580223	0.387166380882263	0.0110959829762578
2.78458380699158	-1.32940149307251	-3.27078557014465	0.142509043216705	0.387078911066055	0.011322426609695
2.78511166572571	-1.32669901847839	-3.27265548706055	0.142380639910698	0.386946499347687	0.011685049161315
2.78608727455139	-1.31506431102753	-3.26715016365051	0.142338067293167	0.386793881654739	0.0121475150808692
2.78313136100769	-1.3103928565979	-3.26386451721191	0.142259448766708	0.386718362569809	0.0127112846821547
2.77446246147156	-1.30202686786652	-3.26131463050842	0.142123073339462	0.386695891618729	0.0131394201889634
2.77162456512451	-1.29605519771576	-3.26539754867554	0.1422139108181	0.386680245399475	0.0134122893214226
2.76427149772644	-1.29075932502747	-3.26144981384277	0.1421929448843	0.386657476425171	0.0136434826999903
2.7622447013855	-1.2878041267395	-3.26431012153625	0.14232163131237	0.386482805013657	0.0137133086100221
2.75201725959778	-1.29013323783875	-3.26115846633911	0.142391085624695	0.386492192745209	0.0139096369966865
2.74478387832642	-1.28627991676331	-3.26408243179321	0.142526522278786	0.386445581912994	0.0140379341319203
2.74414968490601	-1.28011405467987	-3.26069378852844	0.142522215843201	0.386448264122009	0.0142585560679436
2.7437047958374	-1.2786031961441	-3.26582074165344	0.142604053020477	0.386274516582489	0.0145346214994788
2.73715305328369	-1.27455472946167	-3.25866484642029	0.142587825655937	0.386409223079681	0.0149057526141405
2.73415279388428	-1.27385437488556	-3.26358103752136	0.142513543367386	0.386437803506851	0.0153423817828298
2.72816920280457	-1.26478314399719	-3.25719094276428	0.142422497272491	0.386451870203018	0.0158295892179012
2.7250509262085	-1.26163005828857	-3.26399636268616	0.142572715878487	0.386436283588409	0.0163171533495188
2.72295904159546	-1.25309312343597	-3.26233267784119	0.142655625939369	0.386584639549255	0.0167542137205601
2.71631503105164	-1.25193572044373	-3.26022005081177	0.142609342932701	0.386632353067398	0.0171482935547829
2.71184182167053	-1.24529910087585	-3.25613236427307	0.142684310674667	0.386610150337219	0.0176044385880232
2.7071385383606	-1.24245917797089	-3.26087546348572	0.142782598733902	0.386755675077438	0.0179513767361641
2.70566868782043	-1.23527121543884	-3.26217412948608	0.142909541726112	0.386822491884232	0.0182724297046661
2.6975429058075	-1.23775935173035	-3.25945377349854	0.14294745028019	0.386875569820404	0.0186310615390539
2.68534135818481	-1.23170065879822	-3.26301717758179	0.142935797572136	0.386981546878815	0.0189559813588858
2.68626475334167	-1.23067224025726	-3.26788401603699	0.14297179877758	0.387157022953033	0.0191920772194862
2.68212366104126	-1.2297922372818	-3.26680040359497	0.142968043684959	0.38720703125	0.019503653049469
2.6794798374176	-1.22650694847107	-3.26549553871155	0.143162831664085	0.387121170759201	0.0196836236864328
2.67096304893494	-1.22456753253937	-3.26304340362549	0.143053278326988	0.38722425699234	0.0199451074004173
2.67316389083862	-1.22438025474548	-3.26478171348572	0.143082022666931	0.387229949235916	0.0201403982937336
2.66243195533752	-1.21721184253693	-3.26353478431702	0.143146023154259	0.387302815914154	0.0204676054418087
2.66121244430542	-1.21567821502686	-3.26314282417297	0.143305763602257	0.387343049049377	0.0207211896777153
2.65541958808899	-1.21555495262146	-3.26429319381714	0.143170550465584	0.387381374835968	0.0210103895515203
2.64844179153442	-1.21083724498749	-3.2665114402771	0.143241360783577	0.387378305196762	0.0213269237428904
2.63865375518799	-1.21212041378021	-3.26493906974792	0.143120378255844	0.387611776590347	0.02165537327528
2.64088797569275	-1.21121191978455	-3.26381683349609	0.14314030110836	0.387729674577713	0.0219029150903225
2.63965797424316	-1.20580732822418	-3.2664840221405	0.143227785825729	0.387606590986252	0.0221327189356089
2.63066053390503	-1.2055082321167	-3.26591181755066	0.143109172582626	0.38775435090065	0.022390428930521
2.62855243682861	-1.20238149166107	-3.26112723350525	0.143147513270378	0.387728542089462	0.022673012688756
2.62308955192566	-1.20086479187012	-3.26793456077576	0.143234074115753	0.387975186109543	0.0228616632521153
2.61939835548401	-1.19968283176422	-3.26700949668884	0.143277525901794	0.387952238321304	0.0230957493185997
2.61103844642639	-1.20065867900848	-3.26704001426697	0.143275916576385	0.388135492801666	0.0232786703854799
2.60759782791138	-1.20548808574677	-3.26903557777405	0.14325188100338	0.388186007738113	0.0234347190707922
2.60506534576416	-1.20409667491913	-3.2666380405426	0.143201977014542	0.388393729925156	0.0235673133283854
2.60392642021179	-1.20123100280762	-3.26809477806091	0.143335536122322	0.388340622186661	0.0237286519259214
2.6000702381134	-1.20127093791962	-3.26510953903198	0.143432572484016	0.38836482167244	0.0239090844988823
2.59430980682373	-1.20172905921936	-3.26813721656799	0.143417626619339	0.388546347618103	0.0241192672401667
2.58650350570679	-1.19930231571198	-3.2667760848999	0.143537357449532	0.388486474752426	0.0243905447423458
2.58448147773743	-1.19674706459045	-3.2736554145813	0.143610462546349	0.388630270957947	0.0245766527950764
2.58413767814636	-1.20037078857422	-3.27411484718323	0.143604710698128	0.388640016317368	0.0248325895518065
2.58249115943909	-1.20288574695587	-3.26938557624817	0.143610805273056	0.388782560825348	0.025121858343482
2.58270835876465	-1.20487797260284	-3.26993489265442	0.143608242273331	0.388684272766113	0.0253523383289576
2.57836484909058	-1.19869804382324	-3.27572441101074	0.143635928630829	0.388742327690125	0.0255632661283016
2.57815742492676	-1.20118367671967	-3.26442909240723	0.14376962184906	0.388770252466202	0.0257476475089788
2.57698392868042	-1.19725215435028	-3.27359747886658	0.143912211060524	0.38872292637825	0.025920432060957
2.56789445877075	-1.20095539093018	-3.26758217811584	0.144065231084824	0.388805210590363	0.0262238066643476
2.56391072273254	-1.20156645774841	-3.27161240577698	0.144039645791054	0.38879331946373	0.0266920533031225
2.56562423706055	-1.19492018222809	-3.27360463142395	0.144177496433258	0.388846725225449	0.027008693665266
2.56853914260864	-1.19465851783752	-3.27021932601929	0.144229933619499	0.388855338096619	0.0275617707520723
2.56390976905823	-1.19140815734863	-3.27228236198425	0.14441391825676	0.388843387365341	0.0279152877628803
2.56103992462158	-1.18966031074524	-3.27168941497803	0.144457563757896	0.388829559087753	0.0282436683773994
2.55578994750977	-1.18531477451324	-3.26955485343933	0.144605278968811	0.388861626386642	0.0286797266453505
2.55336761474609	-1.18273270130157	-3.27481508255005	0.14478075504303	0.388967871665955	0.0290357619524002
2.55034613609314	-1.18382048606873	-3.27378869056702	0.144872114062309	0.389055699110031	0.02934355661273
2.55165004730225	-1.18058347702026	-3.27517676353455	0.145031839609146	0.388979315757751	0.029611861333251
2.55186009407043	-1.18706786632538	-3.2733633518219	0.144914373755455	0.389135956764221	0.0298423618078232
2.55573678016663	-1.1829708814621	-3.27538108825684	0.145091533660889	0.38912758231163	0.0299897491931915
2.55464196205139	-1.18333089351654	-3.26927614212036	0.145221844315529	0.38916602730751	0.0301510114222765
2.55153489112854	-1.18154346942902	-3.27425193786621	0.145522102713585	0.389236658811569	0.0301216840744019
2.55128145217896	-1.18666613101959	-3.27382636070251	0.145572334527969	0.38934326171875	0.0300629716366529
2.54975032806396	-1.19219982624054	-3.27432107925415	0.145596489310265	0.389386922121048	0.0299257710576057
2.55807113647461	-1.19357252120972	-3.27567100524902	0.145684137940407	0.389372497797012	0.0296659041196108
2.5620436668396	-1.19439649581909	-3.27208757400513	0.145866468548775	0.389233410358429	0.0294603705406189
2.55784869194031	-1.19852447509766	-3.27574849128723	0.146160587668419	0.389317959547043	0.0291857942938805
2.55830860137939	-1.20521318912506	-3.27520990371704	0.146255299448967	0.389418661594391	0.0288923103362322
2.56345057487488	-1.21185779571533	-3.27742266654968	0.146269887685776	0.389415413141251	0.0286381430923939
2.5674090385437	-1.20866501331329	-3.2762656211853	0.14649423956871	0.389313131570816	0.0282822567969561
2.56108975410461	-1.21386730670929	-3.27355480194092	0.146780639886856	0.389430284500122	0.0280919373035431
2.55894494056702	-1.21709024906158	-3.27874779701233	0.146880745887756	0.389531642198563	0.0278593543916941
2.56771111488342	-1.22153198719025	-3.27806115150452	0.147024780511856	0.389566481113434	0.0276829283684492
2.56648445129395	-1.22277939319611	-3.27460026741028	0.147139668464661	0.389582544565201	0.0275860372930765
2.56275582313538	-1.21748483181	-3.27786636352539	0.147426322102547	0.3896144926548	0.0275970920920372
2.55845284461975	-1.220831990242	-3.2851402759552	0.14761871099472	0.389862060546875	0.0275975354015827
2.56560397148132	-1.22428822517395	-3.28265190124512	0.14767724275589	0.390053749084473	0.027576919645071
2.57259011268616	-1.2228307723999	-3.28122282028198	0.147882297635078	0.390168368816376	0.0275717116892338
2.57055473327637	-1.22190630435944	-3.28192448616028	0.148158460855484	0.390278100967407	0.0275187343358994
2.56666827201843	-1.22132802009583	-3.28571462631226	0.148481577634811	0.390576004981995	0.0275402646511793
2.56816673278809	-1.22411406040192	-3.2897322177887	0.148623034358025	0.391036570072174	0.0274153687059879
2.57889437675476	-1.22755944728851	-3.29004907608032	0.14875228703022	0.391256392002106	0.0272907000035048
2.57830381393433	-1.21916675567627	-3.29514312744141	0.149171471595764	0.391430467367172	0.0271818041801453
2.57300066947937	-1.2257878780365	-3.29487228393555	0.149481132626534	0.391881465911865	0.0270511917769909
2.57776880264282	-1.23419272899628	-3.3016254901886	0.149532169103622	0.392332881689072	0.0268599316477776
2.5828845500946	-1.2266149520874	-3.30984997749329	0.149875342845917	0.392648160457611	0.0266262516379356
2.58588552474976	-1.22676694393158	-3.30799603462219	0.15023098886013	0.39299663901329	0.02627969160676
2.58579230308533	-1.22967517375946	-3.31651973724365	0.150587886571884	0.393424063920975	0.0259372480213642
2.584308385849	-1.23884034156799	-3.31700086593628	0.150736585259438	0.393963426351547	0.0256035085767508
2.59823179244995	-1.24533438682556	-3.32269978523254	0.150762319564819	0.394334763288498	0.0251764208078384
2.59572601318359	-1.2382425069809	-3.31965374946594	0.151039019227028	0.394638955593109	0.0249239262193441
2.58758282661438	-1.23714637756348	-3.32902812957764	0.151338309049606	0.395253002643585	0.0246530529111624
2.59572434425354	-1.24806809425354	-3.33952927589417	0.151358723640442	0.39563375711441	0.0243640765547752
2.60261845588684	-1.24996471405029	-3.33946633338928	0.151526391506195	0.39596489071846	0.0240211188793182
2.59887027740479	-1.24498021602631	-3.33781409263611	0.151876986026764	0.396272718906403	0.0236833039671183
2.58997654914856	-1.25026226043701	-3.34447813034058	0.152048617601395	0.396668821573257	0.0233764369040728
2.5976996421814	-1.25158989429474	-3.35172605514526	0.151940867304802	0.397066384553909	0.0229919627308846
2.6077733039856	-1.25394117832184	-3.34850668907166	0.1520816385746	0.397191911935806	0.0226441491395235
2.60270619392395	-1.25205993652344	-3.35763764381409	0.152478978037834	0.397341012954712	0.0224087182432413
2.59604406356812	-1.2624614238739	-3.35720324516296	0.15260361135006	0.397782415151596	0.022214449942112
2.60629343986511	-1.26362526416779	-3.36145639419556	0.152480483055115	0.397815585136414	0.0219001099467278
2.60853290557861	-1.25946938991547	-3.3523964881897	0.152747839689255	0.397797852754593	0.0217192992568016
2.60046529769897	-1.25793969631195	-3.35944104194641	0.152833178639412	0.398028373718262	0.021516302600503
2.60358142852783	-1.26884853839874	-3.36957001686096	0.153005450963974	0.398052096366882	0.0212837401777506
2.60407090187073	-1.27166974544525	-3.36232471466064	0.153021246194839	0.39811584353447	0.021057166159153
2.61014986038208	-1.27257394790649	-3.36188769340515	0.152952000498772	0.398048967123032	0.0209104977548122
2.60166883468628	-1.26728546619415	-3.35669326782227	0.153309509158134	0.397809445858002	0.0208780355751514
2.59328079223633	-1.2647203207016	-3.36415028572083	0.153423562645912	0.398029208183289	0.0208919998258352
2.60442018508911	-1.26939928531647	-3.36199975013733	0.153345704078674	0.397838950157166	0.0209323409944773
2.61443734169006	-1.26387810707092	-3.35620713233948	0.153467625379562	0.397557228803635	0.0209163073450327
2.6021990776062	-1.26255023479462	-3.3564567565918	0.153677716851234	0.397454619407654	0.021100040525198
2.6033992767334	-1.2643301486969	-3.36094379425049	0.153680682182312	0.397474825382233	0.021262863650918
2.60964298248291	-1.26710414886475	-3.35204076766968	0.153579279780388	0.397268801927567	0.0213593933731318
2.60348629951477	-1.2560099363327	-3.34915280342102	0.153815791010857	0.397117346525192	0.0215463228523731
2.60110974311829	-1.25426435470581	-3.35383605957031	0.154014855623245	0.396960198879242	0.0217204820364714
2.59973931312561	-1.25757956504822	-3.35416150093079	0.154109686613083	0.396865576505661	0.0219908989965916
2.60412955284119	-1.2537487745285	-3.34871935844421	0.154014676809311	0.396706014871597	0.0221250336617231
2.60675930976868	-1.24899971485138	-3.34986472129822	0.154189467430115	0.396394401788712	0.022326435893774
2.60086727142334	-1.24483060836792	-3.34553170204163	0.154315397143364	0.396280765533447	0.0226381123065948
2.60145306587219	-1.24348187446594	-3.34973764419556	0.154495745897293	0.396158397197723	0.0228611752390862
2.60158777236938	-1.24594640731812	-3.34388637542725	0.154563874006271	0.396058887243271	0.0231206528842449
2.60354828834534	-1.24287164211273	-3.34792971611023	0.154441729187965	0.395936131477356	0.0233069248497486
2.60935616493225	-1.23991167545319	-3.33958148956299	0.1545649766922	0.395710200071335	0.0235331822186708
2.59790849685669	-1.23245978355408	-3.34524583816528	0.154809206724167	0.39554500579834	0.0237942766398191
2.59846973419189	-1.23483061790466	-3.34757661819458	0.15479788184166	0.395450860261917	0.0239606145769358
2.60144734382629	-1.2382675409317	-3.34078145027161	0.154767170548439	0.395317643880844	0.0240740925073624
2.60074710845947	-1.2370525598526	-3.33353304862976	0.154666975140572	0.395065277814865	0.02420106343925
2.59734535217285	-1.22598004341125	-3.33307147026062	0.154945805668831	0.394799917936325	0.0244059339165688
2.58795666694641	-1.22549402713776	-3.33778071403503	0.155039623379707	0.394746035337448	0.0245494116097689
2.59259963035584	-1.22975134849548	-3.3344841003418	0.154845029115677	0.394635558128357	0.0246631074696779
2.5970447063446	-1.22624659538269	-3.3329336643219	0.154910072684288	0.394378036260605	0.0247142817825079
2.5896475315094	-1.22675943374634	-3.3236927986145	0.15481886267662	0.394084721803665	0.0248097628355026
2.58718132972717	-1.22147285938263	-3.32735872268677	0.154832437634468	0.393898278474808	0.0248710419982672
2.58268737792969	-1.21888017654419	-3.32511925697327	0.154880657792091	0.393796056509018	0.0249861348420382
2.58488726615906	-1.22225725650787	-3.32798790931702	0.154719844460487	0.393549233675003	0.0249881260097027
2.59456253051758	-1.22384989261627	-3.32368636131287	0.154631584882736	0.393301099538803	0.024895453825593
2.58282423019409	-1.22166109085083	-3.31568217277527	0.154663190245628	0.393040835857391	0.024926733225584
2.57582902908325	-1.21570599079132	-3.31591892242432	0.154682397842407	0.392834335565567	0.0249570906162262
2.5776195526123	-1.22057545185089	-3.31845355033875	0.154557377099991	0.392762839794159	0.0248616635799408
2.58141231536865	-1.22406792640686	-3.31087136268616	0.154376626014709	0.392503052949905	0.0248419716954231
2.58214092254639	-1.21665644645691	-3.30887150764465	0.15451192855835	0.392226099967957	0.0246346071362495
2.56839776039124	-1.22326278686523	-3.3085765838623	0.154520347714424	0.392043560743332	0.0246582850813866
2.56345748901367	-1.22583079338074	-3.30734014511108	0.154233440756798	0.39200696349144	0.0245084408670664
2.57155418395996	-1.22343480587006	-3.30728960037231	0.154155433177948	0.391696900129318	0.0243221502751112
2.56850862503052	-1.2188515663147	-3.29759001731873	0.154156357049942	0.391381353139877	0.024285152554512
2.56084370613098	-1.21507251262665	-3.29722809791565	0.154193714261055	0.391218662261963	0.0242507569491863
2.56193995475769	-1.22065925598145	-3.29665064811707	0.154133826494217	0.391040176153183	0.0242893788963556
2.56123065948486	-1.22549879550934	-3.29105830192566	0.153834328055382	0.390838265419006	0.0242305994033813
2.55951571464539	-1.22032964229584	-3.28810524940491	0.153767541050911	0.390603303909302	0.0242420118302107
2.55801606178284	-1.21673405170441	-3.28955841064453	0.153747767210007	0.390346348285675	0.0243340488523245
2.55334448814392	-1.21235156059265	-3.28587293624878	0.153766930103302	0.390122056007385	0.0244275741279125
2.55294060707092	-1.21570467948914	-3.28260660171509	0.15362922847271	0.389892756938934	0.0245329458266497
2.55011224746704	-1.2199444770813	-3.28398323059082	0.15332804620266	0.389866888523102	0.024676101282239
2.5524115562439	-1.20834624767303	-3.27828526496887	0.153330758213997	0.389424294233322	0.0248677916824818
2.54388475418091	-1.20162963867188	-3.27538180351257	0.153400555253029	0.38933002948761	0.0250281952321529
2.54495239257813	-1.20683264732361	-3.2759735584259	0.153270706534386	0.38919198513031	0.0252763703465462
2.55301022529602	-1.20641577243805	-3.27922654151917	0.15303011238575	0.389047682285309	0.0253649167716503
2.54852604866028	-1.20390295982361	-3.26593232154846	0.15307030081749	0.388816833496094	0.0256052296608686
2.53914833068848	-1.19393074512482	-3.26612257957459	0.153107166290283	0.388725191354752	0.0258702225983143
2.53755593299866	-1.19452154636383	-3.26756620407104	0.153093114495277	0.38879668712616	0.0260367896407843
2.54289889335632	-1.19792413711548	-3.27075290679932	0.152936547994614	0.388676285743713	0.0261475406587124
2.54689693450928	-1.19515132904053	-3.26933121681213	0.15292289853096	0.388624727725983	0.0261710230261087
2.55104637145996	-1.19637978076935	-3.26302266120911	0.152863323688507	0.388428658246994	0.0260979644954205
2.53940916061401	-1.19431805610657	-3.26137518882751	0.152977988123894	0.388448774814606	0.0261933375149965
2.54506087303162	-1.19761919975281	-3.27057981491089	0.152793571352959	0.388636469841003	0.0260522197932005
2.55242872238159	-1.20195651054382	-3.2651515007019	0.152776390314102	0.388455450534821	0.0259800590574741
2.55344200134277	-1.19979393482208	-3.26247763633728	0.152844399213791	0.388464212417603	0.025809682905674
2.55626201629639	-1.20110690593719	-3.26204490661621	0.152906224131584	0.388355910778046	0.0257132574915886
2.54805779457092	-1.2016373872757	-3.25908446311951	0.152994260191917	0.38844957947731	0.0256340987980366
2.55123996734619	-1.20742332935333	-3.26218843460083	0.152867093682289	0.388593852519989	0.0253942832350731
2.56337428092957	-1.21359658241272	-3.26827478408813	0.152785003185272	0.388549238443375	0.0253147035837173
2.56270217895508	-1.2076073884964	-3.26500225067139	0.152847617864609	0.388510674238205	0.0251501780003309
2.55495429039001	-1.212406873703	-3.26545143127441	0.152999803423882	0.388702213764191	0.0250547751784325
2.55257296562195	-1.21558952331543	-3.26154851913452	0.152976423501968	0.388777732849121	0.0249982494860888
2.55654358863831	-1.2167661190033	-3.27172231674194	0.152951136231422	0.38894385099411	0.0248927175998688
2.56507682800293	-1.21695101261139	-3.2647602558136	0.152998074889183	0.388820201158524	0.0247831325978041
2.56876635551453	-1.21511137485504	-3.26481032371521	0.153182312846184	0.388784319162369	0.0246006548404694
2.56233358383179	-1.22203981876373	-3.26816654205322	0.153212711215019	0.388936340808868	0.0244833715260029
2.56183052062988	-1.22685194015503	-3.26520895957947	0.153182193636894	0.3889981508255	0.0243504215031862
2.56763172149658	-1.22601652145386	-3.26922702789307	0.15325516462326	0.389113068580627	0.0241570640355349
2.57108330726624	-1.23316466808319	-3.2654447555542	0.153210401535034	0.389117300510406	0.0240067541599274
2.57536339759827	-1.23294472694397	-3.2683379650116	0.153330415487289	0.389160573482513	0.0238749738782644
2.57895016670227	-1.23326623439789	-3.2656614780426	0.153380945324898	0.389118134975433	0.0236957967281342
2.57298994064331	-1.23520720005035	-3.26473736763	0.153513744473457	0.389114707708359	0.0237494204193354
2.5729033946991	-1.23672521114349	-3.2725203037262	0.153545513749123	0.389394670724869	0.0236427020281553
2.58386635780334	-1.24358761310577	-3.26985788345337	0.15350329875946	0.389275252819061	0.0235615447163582
2.58748579025269	-1.23618185520172	-3.26898145675659	0.153713092207909	0.389207273721695	0.0235331133008003
2.58154821395874	-1.2396993637085	-3.26510310173035	0.153875336050987	0.389356553554535	0.0235277898609638
2.58009791374207	-1.24343585968018	-3.2727324962616	0.153867155313492	0.389437794685364	0.0235018320381641
2.58960556983948	-1.24171471595764	-3.26874971389771	0.153908312320709	0.389415681362152	0.0234279297292233
2.59233093261719	-1.25128924846649	-3.27377867698669	0.153915092349052	0.389492899179459	0.0234009437263012
2.59656167030334	-1.24622023105621	-3.27233624458313	0.154052212834358	0.38951975107193	0.0232230573892593
2.59916353225708	-1.24793875217438	-3.26774191856384	0.154254361987114	0.389500737190247	0.0231079030781984
2.59416365623474	-1.24882638454437	-3.27016830444336	0.15433058142662	0.389512270689011	0.0230321269482374
2.59743332862854	-1.25281918048859	-3.27242612838745	0.154371827840805	0.389744281768799	0.0229152198880911
2.60313701629639	-1.25833332538605	-3.26945900917053	0.154460445046425	0.389695852994919	0.0227740071713924
2.6103527545929	-1.25076806545258	-3.27062678337097	0.154579773545265	0.389685988426209	0.0226222518831491
2.60610771179199	-1.25441002845764	-3.27438735961914	0.154725283384323	0.389763683080673	0.0225142892450094
2.60221123695374	-1.25754106044769	-3.27538228034973	0.154828011989594	0.389910489320755	0.0225373990833759
2.60459756851196	-1.26050198078156	-3.27358984947205	0.154887273907661	0.390164405107498	0.0224198494106531
2.61590933799744	-1.26189970970154	-3.2758092880249	0.154877677559853	0.390171736478806	0.0224555544555187
2.6148464679718	-1.2610536813736	-3.27857041358948	0.155019089579582	0.390240997076035	0.022386658936739
2.61561870574951	-1.25972247123718	-3.27383995056152	0.155177295207977	0.390350013971329	0.022352010011673
2.61507344245911	-1.25655400753021	-3.2738561630249	0.155300170183182	0.390465378761292	0.0222741961479187
2.61975717544556	-1.26342451572418	-3.28043079376221	0.155220404267311	0.390717893838882	0.0220161210745573
2.62498378753662	-1.26948142051697	-3.28340196609497	0.155264556407928	0.390790462493896	0.0216867756098509
2.62815618515015	-1.26985251903534	-3.27942276000977	0.155415937304497	0.39086127281189	0.0212292019277811
2.63352942466736	-1.27100670337677	-3.27274680137634	0.15547975897789	0.390827685594559	0.0206725485622883
2.62751460075378	-1.27897250652313	-3.27456331253052	0.15556812286377	0.391006201505661	0.0201042667031288
2.63141703605652	-1.28353607654572	-3.28400135040283	0.155703783035278	0.391155391931534	0.019450793042779
2.63933157920837	-1.2964723110199	-3.28034257888794	0.155652463436127	0.391181319952011	0.0188229233026505
2.64158296585083	-1.29597461223602	-3.27961111068726	0.15587891638279	0.391171604394913	0.0182297825813293
2.64468836784363	-1.3034805059433	-3.2746787071228	0.156010359525681	0.39113450050354	0.0177511386573315
2.63655710220337	-1.30480480194092	-3.27956461906433	0.156141176819801	0.391229271888733	0.0174063462764025
2.64024519920349	-1.3099684715271	-3.28425455093384	0.156278774142265	0.391415119171143	0.0171130672097206
2.64870929718018	-1.31437075138092	-3.2838716506958	0.156288728117943	0.391483038663864	0.0169359613209963
2.65694689750671	-1.31882202625275	-3.28305554389954	0.156353920698166	0.391523718833923	0.0168020334094763
2.65665316581726	-1.31984865665436	-3.2835431098938	0.156582534313202	0.391547471284866	0.0167193673551083
2.65216588973999	-1.31815111637115	-3.28071975708008	0.156781882047653	0.391643822193146	0.0166790522634983
2.6550121307373	-1.32138633728027	-3.28753423690796	0.156915888190269	0.391902357339859	0.0165727306157351
2.66441440582275	-1.33055377006531	-3.29123997688293	0.157006800174713	0.392018914222717	0.016537057235837
2.67616605758667	-1.32661426067352	-3.28761029243469	0.157296508550644	0.39199760556221	0.0164070632308722
2.67531228065491	-1.3305629491806	-3.28034520149231	0.157531246542931	0.391945719718933	0.0163312312215567
2.66831517219543	-1.33566808700562	-3.28526616096497	0.157758891582489	0.392282277345657	0.0161193069070578
2.67645978927612	-1.33776915073395	-3.29004812240601	0.157825663685799	0.392454653978348	0.015798594802618
2.68630695343018	-1.34391343593597	-3.2871778011322	0.158057510852814	0.392364740371704	0.0150415394455194
2.68898034095764	-1.3609117269516	-3.28790998458862	0.158099263906479	0.392426162958145	0.0117088695988059
2.68801426887512	-1.38393700122833	-3.2935528755188	0.158055752515793	0.392800062894821	0.00883737672120333
2.69329833984375	-1.39760088920593	-3.29099559783936	0.157817408442497	0.393056720495224	0.00781164737418294
2.70135736465454	-1.39910185337067	-3.2884624004364	0.157514154911041	0.393297344446182	0.00692865997552872
2.70480108261108	-1.40748083591461	-3.28735828399658	0.157350361347198	0.393544018268585	0.0062150820158422
2.70777726173401	-1.39897954463959	-3.29094409942627	0.157300516963005	0.393807113170624	0.00599405961111188
2.71202421188354	-1.39662706851959	-3.29433822631836	0.157426431775093	0.393925964832306	0.00599589012563229
2.70766997337341	-1.39751780033112	-3.29328012466431	0.157508239150047	0.39422145485878	0.00576844578608871
2.71368885040283	-1.40071904659271	-3.29592776298523	0.157448083162308	0.394637674093246	0.00528007792308927
2.71885108947754	-1.40653860569	-3.29781341552734	0.157545179128647	0.394639521837235	0.00484323315322399
2.72846078872681	-1.40780675411224	-3.29340100288391	0.15764182806015	0.394861042499542	0.0043908073566854
2.72228622436523	-1.40904998779297	-3.29593968391418	0.157900333404541	0.394888013601303	0.00398703990504146
2.72398662567139	-1.40183126926422	-3.29071998596191	0.158109918236732	0.3949314057827	0.00363049376755953
2.71987962722778	-1.40221750736237	-3.29411840438843	0.158303827047348	0.395097404718399	0.00319719850085676
2.71665501594543	-1.40433645248413	-3.29718160629272	0.158493146300316	0.395063608884811	0.00287086190655828
2.72123765945435	-1.40219628810883	-3.29252815246582	0.158555299043655	0.395114660263062	0.00260409968905151
2.71869564056396	-1.40466856956482	-3.29005694389343	0.158542469143867	0.395053863525391	0.00246401061303914
2.721027135849	-1.39911770820618	-3.28979849815369	0.158577427268028	0.394953608512878	0.00229946291074157
2.71430206298828	-1.3946578502655	-3.2905101776123	0.158630684018135	0.394989371299744	0.0020946622826159
2.71493363380432	-1.39081883430481	-3.28791999816895	0.158686131238937	0.394884049892426	0.00171247811522335
2.71505284309387	-1.39664769172668	-3.28643417358398	0.158674001693726	0.394724786281586	0.00129800080321729
2.70623588562012	-1.39364671707153	-3.28407311439514	0.158524960279465	0.394674777984619	0.000982216559350491
2.71279644966125	-1.388263463974	-3.28274583816528	0.158493354916573	0.394529551267624	0.000822647649329156
2.71005797386169	-1.38392508029938	-3.27798247337341	0.158483579754829	0.394355863332748	0.00091786845587194
2.71152830123901	-1.37681329250336	-3.27528858184814	0.158652186393738	0.393923908472061	0.00080217991489917
2.69237780570984	-1.37749123573303	-3.27020072937012	0.158842444419861	0.393699049949646	0.000877058948390186
2.67850208282471	-1.36958050727844	-3.27238321304321	0.159199059009552	0.393457233905792	0.000909784226678312
2.66472578048706	-1.36590886116028	-3.2718493938446	0.159395754337311	0.393336445093155	0.000706002581864595
2.66670775413513	-1.37510335445404	-3.27455401420593	0.159287631511688	0.393364071846008	0.000411517336033285
2.68318915367126	-1.37198674678802	-3.26842427253723	0.159365922212601	0.392901837825775	0.00018499989528209
2.69369435310364	-1.37340617179871	-3.26237821578979	0.159453824162483	0.392299354076386	-3.76056341337971E-05
2.6841254234314	-1.37481093406677	-3.24835324287415	0.159917414188385	0.391695201396942	-0.000175593726453371
2.66421818733215	-1.37021946907043	-3.24777388572693	0.16026583313942	0.391352951526642	-9.28840308915824E-05
2.65919613838196	-1.37084889411926	-3.2457480430603	0.160509943962097	0.391073912382126	-0.000210267971851863
2.66814041137695	-1.37359225749969	-3.24386787414551	0.160355255007744	0.390680462121964	-0.000402937235776335
2.67706084251404	-1.36713266372681	-3.24174356460571	0.160504639148712	0.389984428882599	-0.000366121588740498
2.66969609260559	-1.38006496429443	-3.2359344959259	0.1605064868927	0.389694392681122	-0.000388169719371945
2.66507887840271	-1.38007020950317	-3.23758792877197	0.160725951194763	0.389577627182007	-0.000395227107219398
2.66601872444153	-1.37741208076477	-3.2314784526825	0.160886451601982	0.389483153820038	-0.000471662206109613
2.67923712730408	-1.37435686588287	-3.23390913009644	0.160948038101196	0.389222294092178	-0.000434058427345008
2.6871771812439	-1.37660610675812	-3.22609901428223	0.161074385046959	0.389145761728287	-0.000194311942323111
2.680504322052	-1.38081681728363	-3.23358750343323	0.161305502057076	0.389516144990921	-0.000564078509341925
2.68165683746338	-1.38706016540527	-3.23279929161072	0.16156467795372	0.389740854501724	-0.00106156535912305
2.69363832473755	-1.39394783973694	-3.23630595207214	0.16169436275959	0.39009016752243	-0.00173518364317715
2.702392578125	-1.39812123775482	-3.23096227645874	0.162215888500214	0.390127450227737	-0.00220302073284984
2.69625353813171	-1.41189765930176	-3.23864054679871	0.162601202726364	0.390804678201675	-0.00279127270914614
2.7079439163208	-1.4278302192688	-3.25104475021362	0.162915781140327	0.391661942005157	-0.00347218592651188
2.72685384750366	-1.42748534679413	-3.25165247917175	0.163256123661995	0.392211318016052	-0.00427405303344131
2.75990033149719	-1.44442200660706	-3.25406622886658	0.163614124059677	0.392698347568512	-0.00521558709442616
2.7751407623291	-1.44842350482941	-3.25353097915649	0.16404564678669	0.39335423707962	-0.00583997974172235
2.76166677474976	-1.4685206413269	-3.26669788360596	0.16454042494297	0.394690930843353	-0.00656285230070353
2.77721524238586	-1.47893965244293	-3.2900505065918	0.164757564663887	0.395767152309418	-0.00759346457198262
2.80605864524841	-1.48532474040985	-3.28533315658569	0.165020734071732	0.396532595157623	-0.00848289486020803
2.8249294757843	-1.50199937820435	-3.2914502620697	0.165289491415024	0.397404670715332	-0.00940394215285778
2.84563565254211	-1.50551152229309	-3.30185031890869	0.165745139122009	0.398272693157196	-0.0103370165452361
2.85579824447632	-1.52904045581818	-3.30420136451721	0.166245400905609	0.398966073989868	-0.0115091586485505
2.8803870677948	-1.53678774833679	-3.31837058067322	0.166651040315628	0.399447798728943	-0.0125391902402043
2.89935946464539	-1.53934407234192	-3.31459546089172	0.167299687862396	0.399806380271912	-0.0133996047079563
2.89489006996155	-1.55713474750519	-3.32211089134216	0.167682990431786	0.400363713502884	-0.0142213068902493
2.91857290267944	-1.56360065937042	-3.33257246017456	0.168076545000076	0.400707691907883	-0.0146659826859832
2.94049787521362	-1.56917607784271	-3.32576417922974	0.168134167790413	0.400839328765869	-0.0148542337119579
2.94684314727783	-1.57105422019958	-3.32968759536743	0.168585643172264	0.400942027568817	-0.0145751424133778
2.95294404029846	-1.56718051433563	-3.32995510101318	0.168645158410072	0.40134471654892	-0.0143427783623338
2.97181057929993	-1.56635713577271	-3.33243846893311	0.168691024184227	0.40162193775177	-0.014747085981071
2.98139762878418	-1.55559408664703	-3.32366180419922	0.168922156095505	0.401663511991501	-0.0146758984774351
2.96612215042114	-1.5640059709549	-3.3342981338501	0.168844565749168	0.402476668357849	-0.014573261141777
2.97975134849548	-1.55862617492676	-3.34466671943665	0.168834716081619	0.403119653463364	-0.0146949794143438
3.00619220733643	-1.55355703830719	-3.34042239189148	0.168648973107338	0.403216600418091	-0.0150149948894978
2.99300575256348	-1.55133461952209	-3.33990502357483	0.169155359268188	0.403377711772919	-0.0152451749891043
2.99523711204529	-1.55063927173615	-3.33689832687378	0.16942486166954	0.403826296329498	-0.0154235325753689
3.0025737285614	-1.54093253612518	-3.34333562850952	0.16992811858654	0.403899401426315	-0.0159101132303476
2.98485350608826	-1.54623162746429	-3.34069991111755	0.170359969139099	0.4040307700634	-0.0160191282629967
2.96286869049072	-1.54942035675049	-3.34793543815613	0.1703100502491	0.404586732387543	-0.0158778205513954
2.97598624229431	-1.5334951877594	-3.34902906417847	0.170159310102463	0.404985040426254	-0.0158622357994318
2.98253870010376	-1.52109086513519	-3.34506988525391	0.170112192630768	0.404953509569168	-0.0157280638813972
2.9785475730896	-1.52491784095764	-3.35276937484741	0.170170649886131	0.405271887779236	-0.015659099444747
2.98235940933228	-1.5083179473877	-3.34888434410095	0.17016413807869	0.40510419011116	-0.0155089311301708
2.97635936737061	-1.50521898269653	-3.34311866760254	0.170498833060265	0.404865324497223	-0.0156157948076725
2.95556902885437	-1.4997866153717	-3.34589743614197	0.170684814453125	0.404816269874573	-0.0156315993517637
2.95041155815125	-1.48892724514008	-3.34103107452393	0.170850798487663	0.404499381780624	-0.0154203344136477
2.93344759941101	-1.48981130123138	-3.34012150764465	0.170927777886391	0.404100775718689	-0.0152947958558798
2.92256927490234	-1.47793698310852	-3.32873487472534	0.170954465866089	0.40363273024559	-0.0149529473856091
2.91163277626038	-1.46088075637817	-3.328373670578	0.171073958277702	0.403300821781158	-0.0144153023138642
2.89022970199585	-1.44924366474152	-3.33079981803894	0.171095430850983	0.403184294700623	-0.0136640872806311
2.88156175613403	-1.43961822986603	-3.32699751853943	0.170990169048309	0.402964681386948	-0.013018973171711
2.88080453872681	-1.42725193500519	-3.31701469421387	0.170816570520401	0.402820587158203	-0.0123264100402594
2.8702118396759	-1.40576720237732	-3.31675744056702	0.170630112290382	0.402791380882263	-0.0115485163405538
2.86031293869019	-1.39082205295563	-3.31241703033447	0.170621275901794	0.402639865875244	-0.0108702927827835
2.84672021865845	-1.3891943693161	-3.31171894073486	0.170416787266731	0.402656137943268	-0.0104139978066087
2.84688591957092	-1.37886762619019	-3.31066417694092	0.170287117362022	0.402461707592011	-0.0101675307378173
2.83226299285889	-1.37350511550903	-3.30724167823792	0.170676738023758	0.402117222547531	-0.0101086162030697
2.81530833244324	-1.36451697349548	-3.30525588989258	0.170864120125771	0.401788890361786	-0.0101146781817079
2.79960775375366	-1.3572850227356	-3.29729008674622	0.171065151691437	0.401414841413498	-0.00978572200983763
2.78835272789001	-1.34913659095764	-3.3005633354187	0.171173080801964	0.401085048913956	-0.00921141542494297
2.79312920570374	-1.33909690380096	-3.29409575462341	0.171131610870361	0.400726735591888	-0.00861304439604282
2.78799700737	-1.3320038318634	-3.28774213790894	0.171200484037399	0.400166302919388	-0.00781028904020786
2.77778434753418	-1.31916439533234	-3.28104782104492	0.171090856194496	0.39973258972168	-0.00668060965836048
2.77369856834412	-1.29471123218536	-3.28088331222534	0.171282380819321	0.399349123239517	-0.00555407023057342
2.7571747303009	-1.28511655330658	-3.28074669837952	0.171227797865868	0.399089843034744	-0.00429543573409319
2.75809383392334	-1.27503371238708	-3.27298521995544	0.171325996518135	0.398638635873795	-0.00327997957356274
2.75488781929016	-1.26229047775269	-3.26992011070251	0.171388685703278	0.398189276456833	-0.00229273247532547
2.74713110923767	-1.26032018661499	-3.27337455749512	0.171330213546753	0.397790789604187	-0.00133369991090149
2.73975896835327	-1.24322903156281	-3.26464700698853	0.171721488237381	0.397277742624283	-0.000695829978212714
2.72790336608887	-1.23462998867035	-3.2591438293457	0.171905726194382	0.396791011095047	-0.000214690051507205
2.7209038734436	-1.23543834686279	-3.25916862487793	0.171974718570709	0.396425366401672	0.000288241542875767
2.7172327041626	-1.22797834873199	-3.25070142745972	0.172156780958176	0.395902395248413	0.000994546804577112
2.7092821598053	-1.22141671180725	-3.24580502510071	0.172112300992012	0.395377457141876	0.0015375119401142
2.7022647857666	-1.2096403837204	-3.24778079986572	0.172264218330383	0.394810318946838	0.00211414182558656
2.68964672088623	-1.1999089717865	-3.23711037635803	0.172495231032372	0.394291132688522	0.00266364100389183
2.68875813484192	-1.19594395160675	-3.23622393608093	0.172546863555908	0.393807530403137	0.0033533840905875
2.67968964576721	-1.19590318202972	-3.23290085792542	0.172542065382004	0.393401473760605	0.00425197742879391
2.67932915687561	-1.19238710403442	-3.2312114238739	0.172453612089157	0.392824113368988	0.00481573631986976
2.67874026298523	-1.18363928794861	-3.22292351722717	0.172558650374413	0.392084032297134	0.00523723009973764
2.67120909690857	-1.17698407173157	-3.21553182601929	0.172673895955086	0.391501426696777	0.00584749970585108
2.66708469390869	-1.17493522167206	-3.21225047111511	0.172801986336708	0.39075443148613	0.00625442899763584
2.65407395362854	-1.17488074302673	-3.20826292037964	0.172752857208252	0.390179067850113	0.00644078850746155
2.64599394798279	-1.17369306087494	-3.19993495941162	0.172709211707115	0.389366269111633	0.00661447690799832
2.63516139984131	-1.1720073223114	-3.19811725616455	0.172546193003654	0.38873216509819	0.00675571477040648
2.63191866874695	-1.16603887081146	-3.18620872497559	0.17250120639801	0.388063281774521	0.00698309671133757
2.62440896034241	-1.16035497188568	-3.1830530166626	0.172524943947792	0.387147337198257	0.0070861647836864
2.61430978775024	-1.16230225563049	-3.17371416091919	0.172291487455368	0.386616826057434	0.007146998308599
2.60871171951294	-1.16401660442352	-3.17420506477356	0.172063916921616	0.385954886674881	0.00712032150477171
2.60022759437561	-1.1599109172821	-3.16265678405762	0.171848595142365	0.385288268327713	0.00720057170838118
2.59457087516785	-1.15826487541199	-3.15716576576233	0.171629190444946	0.38477486371994	0.00720074120908976
2.58836221694946	-1.15281653404236	-3.15006542205811	0.171480178833008	0.384193658828735	0.00722152553498745
2.58176374435425	-1.15377914905548	-3.14507102966309	0.171158224344254	0.38371405005455	0.00721450662240386
2.56451988220215	-1.14779615402222	-3.14487981796265	0.171083644032478	0.383278697729111	0.00727264862507582
2.55321741104126	-1.14531183242798	-3.14628100395203	0.170942977070808	0.383079200983047	0.00736285047605634
2.54453945159912	-1.14474940299988	-3.14199113845825	0.170724809169769	0.382756233215332	0.00752216530963779
2.53821635246277	-1.13950419425964	-3.13965725898743	0.17045097053051	0.382557481527328	0.00769125344231725
2.52890419960022	-1.13883423805237	-3.13962888717651	0.170238703489304	0.382380723953247	0.00784401688724756
2.514972448349	-1.12890028953552	-3.13553071022034	0.170118555426598	0.382336765527725	0.00812024716287851
2.50781440734863	-1.12345743179321	-3.13292145729065	0.169882088899612	0.382274925708771	0.00834047328680754
2.49688720703125	-1.11585867404938	-3.1364734172821	0.169692516326904	0.382288575172424	0.00860443525016308
2.48794341087341	-1.11261558532715	-3.13577437400818	0.169562697410583	0.382385581731796	0.008833397179842
2.47716403007507	-1.10880017280579	-3.13834929466248	0.169299438595772	0.382526636123657	0.00907374173402786
2.46607780456543	-1.10529923439026	-3.14223980903625	0.169100120663643	0.382865756750107	0.00929491687566042
2.46127986907959	-1.09913039207458	-3.14765906333923	0.168916910886765	0.382974803447723	0.0094713531434536
2.45396971702576	-1.09907150268555	-3.14770793914795	0.168812200427055	0.383294433355331	0.00957747828215361
2.44586133956909	-1.09913849830627	-3.1437394618988	0.168387487530708	0.383474111557007	0.0096029257401824
2.44206619262695	-1.09440910816193	-3.14899659156799	0.16825658082962	0.383841872215271	0.00955838616937399
2.43476295471191	-1.0967766046524	-3.14351201057434	0.168004617094994	0.384140729904175	0.00967735517770052
2.4377453327179	-1.09546840190887	-3.14965105056763	0.167815998196602	0.384401023387909	0.00961454585194588
2.42494559288025	-1.09618437290192	-3.15643262863159	0.16761414706707	0.384807735681534	0.00965699087828398
2.42260384559631	-1.08823382854462	-3.15793204307556	0.167541146278381	0.385025590658188	0.00965962372720242
2.41756868362427	-1.09040546417236	-3.16076374053955	0.167346492409706	0.385352313518524	0.00969343446195126
2.41100525856018	-1.09322416782379	-3.16448831558228	0.16726453602314	0.385740786790848	0.00974001456052065
2.40841746330261	-1.0983407497406	-3.16814136505127	0.167110204696655	0.386013686656952	0.00965098571032286
2.4069881439209	-1.09544610977173	-3.17193007469177	0.166974768042564	0.386301428079605	0.00959134101867676
2.40526080131531	-1.09670853614807	-3.17257332801819	0.166832864284515	0.386527359485626	0.00959587190300226
2.39599585533142	-1.09295499324799	-3.17647838592529	0.166781097650528	0.386743724346161	0.00977878738194704
2.39071798324585	-1.08802688121796	-3.17875790596008	0.166906431317329	0.386965155601501	0.0102416062727571
2.38610053062439	-1.08978366851807	-3.18575358390808	0.166733652353287	0.387173742055893	0.0112619232386351
2.38375616073608	-1.08195674419403	-3.18419814109802	0.166705518960953	0.387290328741074	0.0120394863188267
2.38687992095947	-1.08100497722626	-3.18588709831238	0.16666916012764	0.387293964624405	0.0124227236956358
2.38458943367004	-1.07503521442413	-3.18309998512268	0.166641414165497	0.387281626462936	0.0128079503774643
2.38918614387512	-1.07580959796906	-3.18819665908813	0.166670009493828	0.387330383062363	0.0130626196041703
2.38226652145386	-1.08348107337952	-3.18628096580505	0.166590094566345	0.387365400791168	0.0133199850097299
2.38216710090637	-1.08087539672852	-3.1900589466095	0.166544869542122	0.38738539814949	0.0135525204241276
2.38409209251404	-1.07847487926483	-3.18934011459351	0.166426837444305	0.387441843748093	0.0137499831616879
2.39118552207947	-1.08320486545563	-3.18780660629272	0.166251376271248	0.387511134147644	0.0138306794688106
2.39041519165039	-1.08383548259735	-3.19293761253357	0.166352674365044	0.387482762336731	0.0138900186866522
2.3863308429718	-1.08481025695801	-3.19390177726746	0.166336357593536	0.387576162815094	0.0138907693326473
2.38793230056763	-1.08938264846802	-3.19417023658752	0.166342675685883	0.387688308954239	0.0137885613366961
2.38074135780334	-1.09732675552368	-3.19932699203491	0.166259333491325	0.388147264719009	0.013284819200635
2.3880763053894	-1.10878264904022	-3.20562744140625	0.166327625513077	0.388249188661575	0.0124781094491482
2.38756132125854	-1.11398601531982	-3.20248293876648	0.166284784674644	0.388634264469147	0.0120930830016732
2.38673996925354	-1.11507833003998	-3.2024610042572	0.166306182742119	0.388826906681061	0.0122414408251643
2.38582158088684	-1.12021243572235	-3.20725560188293	0.166445657610893	0.38909524679184	0.011976120993495
2.38088536262512	-1.12460970878601	-3.21781587600708	0.166534468531609	0.38969486951828	0.0109187662601471
2.38822960853577	-1.1397271156311	-3.22095823287964	0.16662660241127	0.390042006969452	0.00965833012014627
2.38450241088867	-1.15942919254303	-3.22261905670166	0.166572213172913	0.390611082315445	0.0084077650681138
2.39236927032471	-1.17731416225433	-3.22956156730652	0.166503369808197	0.391160756349564	0.00701628113165498
2.39464282989502	-1.18885791301727	-3.2341890335083	0.166532978415489	0.391855239868164	0.00583889428526163
2.40140676498413	-1.19831776618958	-3.23844337463379	0.166606336832047	0.392404943704605	0.00508655002340674
2.40579438209534	-1.20435285568237	-3.24612832069397	0.166875183582306	0.392991542816162	0.00465002888813615
2.40376687049866	-1.21110582351685	-3.25457215309143	0.167213723063469	0.39369124174118	0.00441189808771014
2.40257859230042	-1.21974563598633	-3.26416301727295	0.167525455355644	0.394418060779572	0.00407295906916261
2.41107177734375	-1.22492694854736	-3.27126121520996	0.167673766613007	0.395108193159103	0.00355417584069073
2.41756987571716	-1.23945617675781	-3.27841138839722	0.1679407954216	0.395797610282898	0.00274997623637319
2.42198157310486	-1.25019133090973	-3.28897333145142	0.168096214532852	0.396501123905182	0.0020792200230062
2.42348718643188	-1.25842356681824	-3.28864336013794	0.168483644723892	0.397101700305939	0.00139855826273561
2.4196879863739	-1.26117730140686	-3.29787445068359	0.168819144368172	0.39775213599205	0.000915062322746962
2.41989374160767	-1.26853883266449	-3.3058705329895	0.169056132435799	0.3985995054245	0.000447130005341023
2.43096947669983	-1.27795112133026	-3.31315398216248	0.169292330741882	0.399178773164749	0.000165237375767902
2.43205261230469	-1.28588593006134	-3.32176518440247	0.16952657699585	0.39986252784729	8.44275709823705E-05
2.43802809715271	-1.28624224662781	-3.32701587677002	0.169751435518265	0.400362193584442	0.000306026282487437
2.44134664535522	-1.27876055240631	-3.3281466960907	0.170021295547485	0.400854706764221	0.000683963997289538
2.43587136268616	-1.27746117115021	-3.33987641334534	0.170388743281364	0.401574045419693	0.00115787331014872
2.44088864326477	-1.28452754020691	-3.34714007377625	0.170582413673401	0.402186781167984	0.00133903429377824
2.44333672523499	-1.28403508663177	-3.35404348373413	0.170740470290184	0.402652472257614	0.00153684511315078
2.44785833358765	-1.28004419803619	-3.35486054420471	0.17107093334198	0.402971625328064	0.00185509852599353
2.4399094581604	-1.27363693714142	-3.35443139076233	0.171469330787659	0.403465300798416	0.00240011746063828
2.44104862213135	-1.27285838127136	-3.37356305122375	0.171611964702606	0.404107570648193	0.00286803231574595
2.45069265365601	-1.27442455291748	-3.37213182449341	0.17172583937645	0.404373943805695	0.00345096085220575
2.44366693496704	-1.26689600944519	-3.38378763198853	0.172091528773308	0.404687225818634	0.00394519092515111
2.43757915496826	-1.26069498062134	-3.38075709342957	0.1724783629179	0.405117839574814	0.00436440901830792
2.43823027610779	-1.26751840114594	-3.39089250564575	0.172620788216591	0.405494660139084	0.00476590311154723
2.44347095489502	-1.26381576061249	-3.39378356933594	0.172616586089134	0.405861854553223	0.00507357157766819
2.4396767616272	-1.25641143321991	-3.39583110809326	0.173057526350021	0.406066954135895	0.00565264420583844
2.4392716884613	-1.24903404712677	-3.3985652923584	0.17342172563076	0.406223684549332	0.0063582481816411
2.43348503112793	-1.25285470485687	-3.40037727355957	0.173493027687073	0.406660616397858	0.00699792476370931
2.43916273117065	-1.24872243404388	-3.40775275230408	0.173562571406364	0.406829237937927	0.00774641009047627
2.43814826011658	-1.23755657672882	-3.40284037590027	0.173793733119965	0.406857192516327	0.00855031702667475
2.42610621452332	-1.2303432226181	-3.41369199752808	0.174109563231468	0.407170951366425	0.00925163552165031
2.4277184009552	-1.22734177112579	-3.41575217247009	0.174211874604225	0.407352924346924	0.01009919680655
2.43466901779175	-1.22455108165741	-3.41494679450989	0.174179702997208	0.407389163970947	0.0108292708173394
2.42790031433105	-1.21402132511139	-3.41895532608032	0.174427017569542	0.407453835010529	0.0114503037184477
2.41536426544189	-1.20992541313171	-3.4230170249939	0.1747075766325	0.407678425312042	0.0120423268526793
2.42737364768982	-1.21013784408569	-3.41953158378601	0.174495175480843	0.407770872116089	0.0124041959643364
2.42313241958618	-1.19571185112	-3.41968512535095	0.17472018301487	0.407712548971176	0.012942529283464
2.41501045227051	-1.20218992233276	-3.42661881446838	0.174788758158684	0.408024191856384	0.0132049657404423
2.42747974395752	-1.20494198799133	-3.42232728004456	0.174560874700546	0.408082067966461	0.0133192036300898
2.42050671577454	-1.19821536540985	-3.42095828056335	0.174667298793793	0.408050566911697	0.0136533444747329
2.40876078605652	-1.19102025032043	-3.42718720436096	0.174786865711212	0.408298164606094	0.0141635835170746
2.42012429237366	-1.19661939144135	-3.42697095870972	0.174535244703293	0.408387094736099	0.0143682016059756
2.42139601707459	-1.18557548522949	-3.42484927177429	0.174576580524445	0.408307403326035	0.0147336479276419
2.40872311592102	-1.18802499771118	-3.43772292137146	0.174642398953438	0.408603221178055	0.0150455320253968
2.42020463943481	-1.18706977367401	-3.426593542099	0.174420118331909	0.408655017614365	0.0151974316686392
2.41563272476196	-1.17963969707489	-3.42533683776855	0.174465730786324	0.408490091562271	0.0154572268947959
2.4067554473877	-1.18532371520996	-3.42939376831055	0.174390137195587	0.408717542886734	0.0157129690051079
2.41356873512268	-1.18019723892212	-3.43190288543701	0.174175634980202	0.408707469701767	0.0159304514527321
2.41128087043762	-1.17022228240967	-3.42351484298706	0.174228131771088	0.408472776412964	0.0161501280963421
2.40545630455017	-1.17559492588043	-3.4319908618927	0.174135610461235	0.408511906862259	0.0163478199392557
2.41431713104248	-1.17790877819061	-3.4215681552887	0.173778265714645	0.408475458621979	0.0164693109691143
2.40723347663879	-1.16955065727234	-3.41932702064514	0.173761948943138	0.408110320568085	0.0168006494641304
2.40103697776794	-1.17205584049225	-3.43048810958862	0.17355577647686	0.408128768205643	0.0172057766467333
2.41052293777466	-1.16756236553192	-3.4174919128418	0.173230081796646	0.4077208340168	0.0175073426216841
2.40041494369507	-1.15399718284607	-3.40907025337219	0.173286557197571	0.407365530729294	0.0179118122905493
2.40161919593811	-1.15565848350525	-3.41946959495544	0.172946214675903	0.407237529754639	0.0184337887912989
2.41164612770081	-1.15589845180511	-3.40937423706055	0.172628551721573	0.406786441802979	0.0187629796564579
2.40205883979797	-1.14842748641968	-3.39831233024597	0.172505408525467	0.406415343284607	0.0191940125077963
2.39185571670532	-1.14650928974152	-3.40502452850342	0.172215506434441	0.406136184930801	0.0197397880256176
2.40311026573181	-1.1423454284668	-3.39795136451721	0.171796157956123	0.405693084001541	0.0200500749051571
2.38936424255371	-1.13243496417999	-3.39002299308777	0.171823173761368	0.405092418193817	0.0203230250626802
2.38574123382568	-1.1376039981842	-3.3947913646698	0.171399667859077	0.404863029718399	0.0204184912145138
2.39509677886963	-1.13527750968933	-3.38249015808105	0.171047255396843	0.404214054346085	0.0204900223761797
2.37893605232239	-1.12628698348999	-3.37434983253479	0.171049639582634	0.403721123933792	0.0205203965306282
2.37849998474121	-1.13658964633942	-3.37451982498169	0.170521125197411	0.403376311063766	0.0206069201231003
2.38653755187988	-1.12663626670837	-3.36704778671265	0.17004556953907	0.402751266956329	0.0205855146050453
2.37369656562805	-1.12454438209534	-3.3598108291626	0.170014262199402	0.402372509241104	0.020649490877986
2.37591147422791	-1.13236832618713	-3.36014533042908	0.169555649161339	0.402047008275986	0.0207125768065453
2.37972831726074	-1.12578451633453	-3.34794998168945	0.16926234960556	0.401391327381134	0.0207407493144274
2.37189364433289	-1.12352931499481	-3.34604692459106	0.169022753834724	0.401039838790894	0.0208970047533512
2.36967134475708	-1.12509918212891	-3.34497046470642	0.16870553791523	0.400588274002075	0.0210444889962673
2.37242341041565	-1.12353444099426	-3.34393692016602	0.168230056762695	0.400372236967087	0.0211134050041437
2.37304162979126	-1.11899936199188	-3.33878612518311	0.167935729026794	0.399881094694138	0.0212393086403608
2.36757349967957	-1.11266696453094	-3.33911442756653	0.167924895882607	0.399499982595444	0.0213935989886522
2.36112475395203	-1.12143814563751	-3.33290433883667	0.167470648884773	0.399365186691284	0.0215947441756725
2.37020564079285	-1.11707293987274	-3.32761812210083	0.167037665843964	0.398914366960526	0.0218182466924191
2.36030125617981	-1.1083105802536	-3.32221841812134	0.167092025279999	0.398521423339844	0.0221366062760353
2.35050535202026	-1.10656642913818	-3.32810378074646	0.166859820485115	0.398592233657837	0.0223095659166574
2.35522413253784	-1.11151957511902	-3.32061409950256	0.166488438844681	0.398351490497589	0.0224125050008297
2.3599112033844	-1.10709869861603	-3.3149836063385	0.166362136602402	0.397906124591827	0.0225604902952909
2.35131669044495	-1.10206007957458	-3.30999565124512	0.166277974843979	0.397759914398193	0.0228958483785391
2.34643602371216	-1.10351657867432	-3.31170248985291	0.166091233491898	0.397652685642242	0.0230525229126215
2.35696959495544	-1.10698819160461	-3.3063850402832	0.165618121623993	0.397452771663666	0.0231423489749432
2.35118770599365	-1.09657537937164	-3.30345273017883	0.165713727474213	0.397223502397537	0.0232727080583572
2.34725618362427	-1.10172867774963	-3.30604934692383	0.165499210357666	0.397307127714157	0.0234849136322737
2.35056948661804	-1.10260117053986	-3.30762338638306	0.165313914418221	0.397211641073227	0.0235071945935488
2.34616351127625	-1.10129237174988	-3.29973411560059	0.165166109800339	0.397022098302841	0.0235519669950008
2.34271955490112	-1.09356343746185	-3.30537509918213	0.165202215313911	0.396887719631195	0.0236041452735662
2.34027671813965	-1.09964311122894	-3.30306911468506	0.164933577179909	0.397100925445557	0.0235787387937307
2.34706473350525	-1.102015376091	-3.29716110229492	0.164631322026253	0.396985322237015	0.023536941036582
2.34610676765442	-1.09204316139221	-3.29455041885376	0.164798602461815	0.396842539310455	0.0233245901763439
2.34130573272705	-1.10396134853363	-3.30302786827087	0.164568930864334	0.397004902362823	0.0231583658605814
2.34735798835754	-1.11344313621521	-3.29890894889832	0.164219588041306	0.397033154964447	0.0228915810585022
2.34440040588379	-1.10345852375031	-3.29685497283936	0.16435743868351	0.396902948617935	0.0226999223232269
2.33944749832153	-1.10705375671387	-3.301114320755	0.164385557174683	0.397117286920547	0.0224299039691687
2.34014630317688	-1.11511993408203	-3.30177545547485	0.164187476038933	0.397203236818314	0.0223340038210154
2.34767603874207	-1.11666977405548	-3.30806827545166	0.1640704870224	0.397304177284241	0.0222258605062962
2.35369324684143	-1.11974549293518	-3.29797625541687	0.164014369249344	0.397153407335281	0.0220918711274862
2.34638237953186	-1.11624228954315	-3.29748964309692	0.16418045759201	0.397222816944122	0.0222116578370333
2.34753894805908	-1.12114596366882	-3.30095028877258	0.164071768522263	0.397486299276352	0.0221827775239944
2.35307598114014	-1.12540328502655	-3.30004119873047	0.163933485746384	0.397406727075577	0.0221448354423046
2.35657048225403	-1.12225651741028	-3.30227208137512	0.163979887962341	0.397400438785553	0.0221868250519037
2.35433173179626	-1.11940789222717	-3.29893660545349	0.164044708013535	0.39744958281517	0.0221685133874416
2.34903788566589	-1.12634825706482	-3.29857039451599	0.164030626416206	0.397549539804459	0.0222816374152899
2.35218787193298	-1.12593948841095	-3.3024787902832	0.163932591676712	0.397778898477554	0.0223448853939772
2.362140417099	-1.12284886837006	-3.29850029945374	0.163934454321861	0.397626310586929	0.0224554426968098
2.3612859249115	-1.11876702308655	-3.30534482002258	0.16401618719101	0.39759150147438	0.0225640349090099
2.35711741447449	-1.12301933765411	-3.30268716812134	0.164086192846298	0.397755026817322	0.0227247979491949
2.35936617851257	-1.12937343120575	-3.30307626724243	0.163898184895515	0.397878080606461	0.0228849966078997
2.36412763595581	-1.12350344657898	-3.30223917961121	0.163889408111572	0.397844851016998	0.0230065155774355
2.36574363708496	-1.11918830871582	-3.29530763626099	0.164074316620827	0.397848129272461	0.0231072120368481
2.36595630645752	-1.12382030487061	-3.30131649971008	0.164158165454865	0.397910237312317	0.023079102858901
2.36728358268738	-1.13036894798279	-3.30749320983887	0.164047107100487	0.398135125637054	0.0230852086097002
2.37281227111816	-1.13603663444519	-3.30334901809692	0.16399197280407	0.398168653249741	0.0230872128158808
2.37271857261658	-1.12847971916199	-3.30504107475281	0.164115682244301	0.398186236619949	0.0231177322566509
2.37458467483521	-1.1253844499588	-3.30483102798462	0.164307564496994	0.398320436477661	0.023122301325202
2.37501120567322	-1.13085699081421	-3.30717825889587	0.164390698075294	0.398406714200974	0.0232685580849648
2.37281537055969	-1.13362753391266	-3.30795383453369	0.164384514093399	0.398684173822403	0.0233954451978207
2.3814742565155	-1.14109992980957	-3.30988168716431	0.164334341883659	0.398703575134277	0.0235175509005785
2.37913370132446	-1.12989854812622	-3.30160593986511	0.164531797170639	0.398726284503937	0.0237276144325733
2.37743449211121	-1.12429523468018	-3.30701756477356	0.164715602993965	0.398983538150787	0.0239981207996607
2.37665367126465	-1.13052618503571	-3.31219458580017	0.164765521883965	0.399044394493103	0.0242336187511683
2.38661766052246	-1.13225197792053	-3.31077837944031	0.164714500308037	0.399209946393967	0.0243658646941185
2.38243436813354	-1.12368392944336	-3.3118724822998	0.164972126483917	0.399207413196564	0.02459766715765
2.37700939178467	-1.12957036495209	-3.31836080551147	0.16505129635334	0.399496406316757	0.0247537083923817
2.38594484329224	-1.13233053684235	-3.31658387184143	0.164925500750542	0.39963036775589	0.024929404258728
2.38849663734436	-1.12339317798615	-3.31119823455811	0.165196180343628	0.399714857339859	0.0251141618937254
2.38505363464355	-1.12610554695129	-3.31829309463501	0.165418520569801	0.399814158678055	0.0253194123506546
2.38124251365662	-1.12792837619781	-3.32216882705688	0.16547042131424	0.400158852338791	0.0255596302449703
2.39045858383179	-1.12975811958313	-3.32471919059753	0.165387138724327	0.400193303823471	0.0257563143968582
2.39193630218506	-1.11910021305084	-3.31712937355042	0.165629148483276	0.400183171033859	0.0260021425783634
2.38648676872253	-1.12015962600708	-3.32296776771545	0.165823623538017	0.400529474020004	0.0263023022562265
2.39277839660645	-1.12438881397247	-3.32815623283386	0.165629461407661	0.400732308626175	0.026447681710124
2.40133285522461	-1.11815857887268	-3.32799696922302	0.16587720811367	0.400698781013489	0.0265898425132036
2.38445496559143	-1.11831545829773	-3.33283591270447	0.166094332933426	0.401023387908936	0.0269104838371277
2.38308382034302	-1.11945235729218	-3.33191871643066	0.166110381484032	0.401285082101822	0.0272412616759539
2.39438652992249	-1.11613345146179	-3.34006977081299	0.166101425886154	0.401475459337235	0.0273623038083315
2.38811373710632	-1.10945498943329	-3.33723878860474	0.166449382901192	0.401634454727173	0.0276435669511557
2.38506984710693	-1.11442232131958	-3.34519553184509	0.16656805574894	0.402111709117889	0.0278588011860847
2.4010226726532	-1.11760997772217	-3.34200000762939	0.166542872786522	0.402230858802795	0.0279465671628714
2.39496684074402	-1.11061811447144	-3.34154891967773	0.166841953992844	0.402420967817307	0.0280014406889677
2.38898921012878	-1.11596775054932	-3.35330820083618	0.16694088280201	0.402846604585648	0.0280422549694777
2.39726948738098	-1.11726474761963	-3.3522846698761	0.166920930147171	0.403209656476974	0.0280125625431538
2.40266585350037	-1.11569678783417	-3.34937739372253	0.167190954089165	0.403375267982483	0.0280147735029459
2.39520764350891	-1.11323273181915	-3.36002421379089	0.167464017868042	0.403763800859451	0.0279679968953133
2.39547395706177	-1.12450063228607	-3.36784529685974	0.167513951659203	0.404252588748932	0.0278498902916908
2.40341734886169	-1.12524747848511	-3.36739277839661	0.167543321847916	0.404370844364166	0.0276085678488016
2.39990401268005	-1.12100028991699	-3.36822581291199	0.167882770299911	0.404606878757477	0.027505349367857
2.39654326438904	-1.12433075904846	-3.37744545936584	0.167976945638657	0.405199378728867	0.0273859687149525
2.41074466705322	-1.1321587562561	-3.36863088607788	0.167915493249893	0.405292451381683	0.0270675588399172
2.40470695495605	-1.12810802459717	-3.37978339195251	0.168329179286957	0.405426472425461	0.026960726827383
2.41156196594238	-1.14267838001251	-3.37999773025513	0.168241918087006	0.405947029590607	0.0268650446087122
2.41710638999939	-1.13591730594635	-3.37970614433289	0.168308883905411	0.405859589576721	0.0266307629644871
2.40952324867249	-1.1437577009201	-3.38751935958862	0.168417423963547	0.406392008066177	0.0265139676630497
2.42423295974731	-1.14472198486328	-3.3807520866394	0.168431475758553	0.406336069107056	0.0262767039239407
2.41166710853577	-1.13863635063171	-3.38877844810486	0.168726861476898	0.406602174043655	0.0261305626481771
2.41810297966003	-1.1509565114975	-3.39022350311279	0.168592542409897	0.406850039958954	0.0259409081190825
2.43139362335205	-1.14768850803375	-3.38489532470703	0.168630182743073	0.406769603490829	0.0256418641656637
2.41709208488464	-1.1510181427002	-3.38727831840515	0.168916150927544	0.40690216422081	0.0255914311856031
2.42346858978271	-1.15742564201355	-3.39178395271301	0.168616205453873	0.407061904668808	0.0253319218754768
2.43328619003296	-1.14993607997894	-3.38967370986938	0.16864649951458	0.406809508800507	0.0250699780881405
2.4204740524292	-1.15058934688568	-3.39240860939026	0.16891747713089	0.407066643238068	0.0249325316399336
2.43069553375244	-1.16144669055939	-3.38794684410095	0.168625935912132	0.407072871923447	0.0246668718755245
2.43469882011414	-1.15402185916901	-3.38803434371948	0.16870553791523	0.406979560852051	0.0243029538542032
2.4218373298645	-1.15722763538361	-3.39098811149597	0.168884694576263	0.40699103474617	0.0240975022315979
2.43378591537476	-1.16981518268585	-3.39254140853882	0.168435707688332	0.407003283500671	0.0237002149224281
2.43208909034729	-1.15563917160034	-3.3814058303833	0.168632760643959	0.406698644161224	0.02338563837111
2.42126989364624	-1.16391682624817	-3.38916707038879	0.168570548295975	0.40690204501152	0.0230313241481781
2.43795967102051	-1.16951072216034	-3.38544487953186	0.168340995907784	0.406765460968018	0.0225541349500418
2.44104838371277	-1.16496479511261	-3.37966227531433	0.168389767408371	0.406562089920044	0.0220381394028664
2.42361283302307	-1.17076742649078	-3.38152647018433	0.168463468551636	0.40668660402298	0.0216743592172861
2.43827819824219	-1.18058097362518	-3.38697123527527	0.168052926659584	0.406604439020157	0.0211809631437063
2.43213772773743	-1.1683042049408	-3.37546277046204	0.168252483010292	0.406368136405945	0.0207399260252714
2.4230043888092	-1.18036437034607	-3.38915014266968	0.168116718530655	0.406592667102814	0.0203476566821337
2.43554377555847	-1.17998135089874	-3.37016868591309	0.167933806777	0.406394362449646	0.0198345016688108
2.42270541191101	-1.17401742935181	-3.37997889518738	0.168177649378777	0.406355142593384	0.0194621682167053
2.42434740066528	-1.18480002880096	-3.37471175193787	0.168060258030891	0.406464636325836	0.019167635589838
2.43160724639893	-1.18374419212341	-3.379065990448	0.167888820171356	0.40614464879036	0.0187908113002777
2.41487121582031	-1.18088614940643	-3.37621331214905	0.168138667941093	0.40619307756424	0.0185263436287642
2.42044854164124	-1.18166828155518	-3.37957286834717	0.167963787913322	0.406312495470047	0.018148984760046
2.42416334152222	-1.18127167224884	-3.36795663833618	0.167912930250168	0.40600448846817	0.0179137885570526
2.41022253036499	-1.17436552047729	-3.38048052787781	0.168226510286331	0.406042844057083	0.0176324509084225
2.41156005859375	-1.1842896938324	-3.37418842315674	0.168040469288826	0.406126827001572	0.0172698032110929
2.41348385810852	-1.18377065658569	-3.37419176101685	0.168044298887253	0.40588366985321	0.0168219245970249
2.40619301795959	-1.17874395847321	-3.36927342414856	0.168190523982048	0.405726581811905	0.0165928918868303
2.39820003509521	-1.18035411834717	-3.37111258506775	0.168246075510979	0.405856758356094	0.0162258185446262
2.40427398681641	-1.18962454795837	-3.36844801902771	0.168184190988541	0.405840903520584	0.015857569873333
2.40647578239441	-1.18461382389069	-3.36712050437927	0.168253213167191	0.40557125210762	0.0155627178028226
2.3993399143219	-1.18063056468964	-3.36387944221497	0.16839824616909	0.405607789754868	0.0153197785839438
2.38771057128906	-1.18446457386017	-3.36964964866638	0.168507501482964	0.40557074546814	0.0152221508324146
2.39505314826965	-1.18545591831207	-3.370689868927	0.168332129716873	0.405637562274933	0.0150136556476355
2.39343881607056	-1.17928731441498	-3.36376285552979	0.168549105525017	0.405484676361084	0.0148056922480464
2.38565421104431	-1.17193961143494	-3.36632513999939	0.168823927640915	0.405461311340332	0.014675878919661
2.38180351257324	-1.17802464962006	-3.3720977306366	0.168778598308563	0.405685871839523	0.0146588440984488
2.38863277435303	-1.17655277252197	-3.36610198020935	0.168717563152313	0.405669569969177	0.0143784480169415
2.37793564796448	-1.16990292072296	-3.36006379127502	0.169035971164703	0.405611455440521	0.014277764596045
2.36936116218567	-1.16966438293457	-3.36961770057678	0.169058501720428	0.40596079826355	0.0140386605635285
2.37537527084351	-1.17437970638275	-3.36742353439331	0.169048488140106	0.406051248311996	0.0137220779433846
2.37701153755188	-1.17125761508942	-3.37011814117432	0.16931264102459	0.406018614768982	0.0133556490764022
2.37188386917114	-1.17183077335358	-3.37085390090942	0.169352203607559	0.406211584806442	0.0132145844399929
2.36115407943726	-1.16536068916321	-3.36999297142029	0.169635221362114	0.406352758407593	0.0131956888362765
2.36192011833191	-1.16905009746552	-3.37941431999207	0.169538617134094	0.40662670135498	0.0130392098799348
2.36621046066284	-1.16051709651947	-3.36885714530945	0.169610634446144	0.406552523374558	0.0129836713895202
2.35506892204285	-1.15568625926971	-3.3773980140686	0.170003950595856	0.406606495380402	0.0128636853769422
2.35394763946533	-1.16487002372742	-3.37780737876892	0.169860601425171	0.406833708286285	0.0127745764330029
2.35380530357361	-1.15972995758057	-3.37012100219727	0.169848367571831	0.406803369522095	0.0126591855660081
2.34752440452576	-1.15060114860535	-3.37276935577393	0.169986978173256	0.406685829162598	0.0125945955514908
2.34191250801086	-1.15559315681458	-3.37374544143677	0.169980689883232	0.406857788562775	0.0123367896303535
2.34928488731384	-1.1569356918335	-3.37180948257446	0.169805288314819	0.406677454710007	0.012142832390964
2.34922003746033	-1.14974248409271	-3.36566042900085	0.169984310865402	0.406463027000427	0.0118418298661709
2.33392333984375	-1.15308737754822	-3.36791729927063	0.170135453343391	0.406359970569611	0.0118200378492475
2.33316135406494	-1.15510702133179	-3.36824631690979	0.169867649674416	0.40636533498764	0.011677622795105
2.33985376358032	-1.14875328540802	-3.35917329788208	0.169895797967911	0.405963987112045	0.0116486074402928
2.33157730102539	-1.1429398059845	-3.358318567276	0.169921681284904	0.405805796384811	0.0118497796356678
2.32408332824707	-1.14805638790131	-3.36595034599304	0.169971853494644	0.405737996101379	0.0119666559621692
2.33159470558167	-1.14345371723175	-3.35934352874756	0.169736534357071	0.405431628227234	0.0119758509099483
2.32378005981445	-1.1399507522583	-3.35148763656616	0.169895991683006	0.405135840177536	0.0120439492166042
2.31524038314819	-1.133544921875	-3.3463146686554	0.169924914836884	0.404903799295425	0.0121256886050105
2.31362080574036	-1.1360330581665	-3.34862351417542	0.169822916388512	0.404926270246506	0.0120333507657051
2.32182025909424	-1.14280951023102	-3.34638214111328	0.169658690690994	0.404707223176956	0.0120283225551248
2.3138165473938	-1.12936460971832	-3.34448146820068	0.169869765639305	0.404407322406769	0.0121265929192305
2.3005907535553	-1.13442599773407	-3.34650421142578	0.169976904988289	0.404436767101288	0.0122431078925729
2.30569291114807	-1.14043354988098	-3.34321188926697	0.169783905148506	0.404275149106979	0.0121731851249933
2.30684375762939	-1.12888944149017	-3.3331286907196	0.169784441590309	0.404024660587311	0.0122344372794032
2.29381704330444	-1.12102150917053	-3.33420968055725	0.170032426714897	0.404034703969955	0.012361110188067
2.29342818260193	-1.12771344184875	-3.33819913864136	0.169876053929329	0.403971076011658	0.0125655923038721
2.29753708839417	-1.12364315986633	-3.33075189590454	0.169869497418404	0.403936743736267	0.0126379700377584
2.28946590423584	-1.11680424213409	-3.33601069450378	0.169930577278137	0.403841763734818	0.0127719696611166
2.28140783309937	-1.11664319038391	-3.33660697937012	0.170042812824249	0.40389695763588	0.0129611622542143
2.2801308631897	-1.11243450641632	-3.33663964271545	0.169980332255363	0.404089152812958	0.0130788283422589
2.28232192993164	-1.1097594499588	-3.32869410514832	0.169939562678337	0.404054284095764	0.0131420148536563
2.27304601669312	-1.10089766979218	-3.33095002174377	0.170316830277443	0.404042392969131	0.0133332777768373
2.26194286346436	-1.10576868057251	-3.3331925868988	0.170275673270226	0.404384404420853	0.0134923681616783
2.26785206794739	-1.10210764408112	-3.33379364013672	0.170052945613861	0.404409945011139	0.0136567009612918
2.25936222076416	-1.09390294551849	-3.33213400840759	0.170309498906136	0.404468834400177	0.0138039495795965
2.25004410743713	-1.09124422073364	-3.33629274368286	0.170419499278069	0.404732495546341	0.0140395425260067
2.25020003318787	-1.09281241893768	-3.3381028175354	0.170300379395485	0.404949218034744	0.0141709540039301
2.25661993026733	-1.0875518321991	-3.33454918861389	0.170400217175484	0.404947340488434	0.014318828471005
2.24217700958252	-1.08261740207672	-3.33479356765747	0.170550510287285	0.405115246772766	0.0146235218271613
2.23808217048645	-1.08019757270813	-3.33609104156494	0.170532986521721	0.405250370502472	0.0149106970056891
2.23958730697632	-1.081130027771	-3.34338116645813	0.170463696122169	0.405385732650757	0.0146624837070704
2.23915910720825	-1.08447754383087	-3.33874654769897	0.17045322060585	0.405467063188553	0.0131704248487949
2.2417254447937	-1.08948183059692	-3.33684325218201	0.170411914587021	0.405371695756912	0.0120728388428688
2.23277115821838	-1.09330701828003	-3.33399486541748	0.170398250222206	0.40550485253334	0.0117730386555195
2.22595834732056	-1.09576427936554	-3.33677840232849	0.17036060988903	0.405754119157791	0.0115996180102229
2.22950172424316	-1.0933690071106	-3.33968615531921	0.170219942927361	0.405842185020447	0.0112925134599209
2.23027443885803	-1.08807694911957	-3.3287935256958	0.170229867100716	0.405780375003815	0.0112058902159333
2.22374796867371	-1.08430445194244	-3.33831858634949	0.170629411935806	0.405691385269165	0.0112127289175987
2.21640300750732	-1.08619093894958	-3.34034538269043	0.170850783586502	0.405721813440323	0.0111747430637479
2.21949982643127	-1.09187650680542	-3.34034538269043	0.170912265777588	0.405517399311066	0.0108573846518993
2.22653079032898	-1.08523380756378	-3.34096527099609	0.171308144927025	0.405067265033722	0.0103588802739978
2.21874094009399	-1.08423173427582	-3.33248615264893	0.171779170632362	0.404616475105286	0.0101012168452144
2.2202742099762	-1.08775508403778	-3.33727884292603	0.172056332230568	0.40440633893013	0.0100503219291568
2.23301863670349	-1.08936452865601	-3.32702231407166	0.172065377235413	0.403966158628464	0.0103997914120555
2.23024606704712	-1.08227455615997	-3.32743906974792	0.172231063246727	0.403589755296707	0.0109856212511659
2.22178554534912	-1.0657604932785	-3.32478785514832	0.172340825200081	0.403436332941055	0.011801172979176
2.2291738986969	-1.06288838386536	-3.32670950889587	0.17218042910099	0.403497219085693	0.0124896606430411
2.23099851608276	-1.0564341545105	-3.32487058639526	0.172014057636261	0.403466016054153	0.0134444730356336
2.23166847229004	-1.03792226314545	-3.31764817237854	0.171929940581322	0.403266459703445	0.0143255423754454
2.22382092475891	-1.03377890586853	-3.32274746894836	0.171943709254265	0.403498530387878	0.0149840777739882
2.21395993232727	-1.02727699279785	-3.32547235488892	0.171892330050468	0.403542816638947	0.0154824769124389
2.21231961250305	-1.01965582370758	-3.32772612571716	0.171840533614159	0.40374156832695	0.0157565698027611
2.2077362537384	-1.01814365386963	-3.3222279548645	0.17191855609417	0.403775006532669	0.0158954635262489
2.20249962806702	-1.01025760173798	-3.32331418991089	0.172169253230095	0.403704285621643	0.0159473177045584
2.19083595275879	-1.00990235805511	-3.32419490814209	0.172367691993713	0.403816014528275	0.0159227196127176
2.17719078063965	-1.00636827945709	-3.32991027832031	0.172651126980782	0.403743624687195	0.0160757657140493
2.17916560173035	-1.00266325473785	-3.32897114753723	0.172560542821884	0.403816133737564	0.0161426234990358
2.18081569671631	-1.00437271595001	-3.31975436210632	0.172696307301521	0.403576970100403	0.0162780042737722
2.16791272163391	-0.993884563446045	-3.33257675170898	0.173079028725624	0.403542578220367	0.0165621042251587
2.15962886810303	-0.996528804302216	-3.32722473144531	0.17303378880024	0.403582841157913	0.016909871250391
2.16651892662048	-0.997621178627014	-3.32584547996521	0.172844856977463	0.403346508741379	0.017124280333519
2.15991997718811	-0.983191549777985	-3.3219108581543	0.173013210296631	0.403089284896851	0.017474427819252
2.14477729797363	-0.978866875171661	-3.32636499404907	0.173159569501877	0.403045058250427	0.017846217378974
2.14990258216858	-0.98319399356842	-3.32483601570129	0.173064649105072	0.402776449918747	0.0181824062019587
2.15392875671387	-0.973242521286011	-3.31776857376099	0.173104003071785	0.402319222688675	0.0184650681912899
2.13667821884155	-0.968975603580475	-3.31793189048767	0.173392400145531	0.402204722166061	0.0189332868903875
2.13869047164917	-0.972949206829071	-3.32409882545471	0.173142075538635	0.40200412273407	0.0192972924560308
2.14163708686829	-0.960646092891693	-3.31406760215759	0.173183172941208	0.401604443788528	0.0197404362261295
2.12786889076233	-0.947903335094452	-3.31395959854126	0.173390805721283	0.401512324810028	0.0201796758919954
2.13365983963013	-0.95922577381134	-3.31771850585938	0.173170760273933	0.401438027620316	0.0205305945128202
2.13667297363281	-0.952378869056702	-3.30970001220703	0.173149690032005	0.401108920574188	0.0207740738987923
2.12568140029907	-0.946459174156189	-3.30715417861938	0.173207983374596	0.40105813741684	0.0211097151041031
2.11524534225464	-0.943064033985138	-3.31208348274231	0.173328414559364	0.401046395301819	0.0214594844728708
2.12240052223206	-0.947063207626343	-3.31098651885986	0.173137009143829	0.400940388441086	0.021557966247201
2.1196653842926	-0.940123915672302	-3.30492496490479	0.173247501254082	0.400806397199631	0.0216068718582392
2.11280250549316	-0.937612473964691	-3.31362676620483	0.173521846532822	0.400828540325165	0.0218087863177061
2.11006593704224	-0.946632623672485	-3.31906890869141	0.173541530966759	0.401007801294327	0.0220749471336603
2.1195068359375	-0.93990820646286	-3.31417393684387	0.173517808318138	0.400903761386871	0.022253131493926
2.10445785522461	-0.931713819503784	-3.31623959541321	0.173897475004196	0.401052206754684	0.0226697716861963
2.11009526252747	-0.940106689929962	-3.3219997882843	0.173749282956123	0.401481539011002	0.0228049587458372
2.11450481414795	-0.931508421897888	-3.31799840927124	0.173839464783669	0.401439547538757	0.0231613572686911
2.10431265830994	-0.931967318058014	-3.33048677444458	0.174182772636414	0.401829183101654	0.023498147726059
2.10893630981445	-0.933953285217285	-3.3369665145874	0.174150705337524	0.402169793844223	0.0237451754510403
2.11346960067749	-0.933907449245453	-3.33357119560242	0.174142390489578	0.402355432510376	0.0239096190780401
2.10151052474976	-0.928299605846405	-3.32923150062561	0.174500614404678	0.402672171592712	0.024104593321681
2.10128688812256	-0.934685409069061	-3.34884023666382	0.174522548913956	0.403342247009277	0.0241614002734423
2.10851812362671	-0.931136965751648	-3.33806610107422	0.17465078830719	0.403470933437347	0.0242474861443043
2.10008239746094	-0.925354659557343	-3.35333347320557	0.17508552968502	0.403701841831207	0.0244394987821579
2.09964179992676	-0.936807215213776	-3.35580348968506	0.175012588500977	0.404403179883957	0.0245409291237593
2.10495853424072	-0.926665961742401	-3.35713887214661	0.175233781337738	0.404444843530655	0.0246757529675961
2.09297442436218	-0.933322548866272	-3.36897039413452	0.175524070858955	0.405068427324295	0.0250178389251232
2.11277365684509	-0.929360210895538	-3.36827874183655	0.175418555736542	0.40514463186264	0.0252482127398252
2.09546613693237	-0.923405468463898	-3.3738911151886	0.175842419266701	0.405640602111816	0.0256625078618526
2.11185622215271	-0.930608630180359	-3.37604260444641	0.175571531057358	0.406120896339417	0.0259893108159304
2.11390829086304	-0.923976242542267	-3.38253998756409	0.176001518964767	0.406245052814484	0.0263183675706387
2.10570859909058	-0.925594031810761	-3.38602232933044	0.176196381449699	0.406929790973663	0.0268760919570923
2.12099862098694	-0.928126633167267	-3.38699746131897	0.176010265946388	0.407326281070709	0.0272368956357241
2.11979413032532	-0.915500402450562	-3.39408111572266	0.176428616046906	0.407670378684998	0.0277930665761232
2.12065100669861	-0.925475537776947	-3.40840530395508	0.176399365067482	0.408571392297745	0.0280299372971058
2.13327741622925	-0.919229209423065	-3.3973388671875	0.17648147046566	0.408851653337479	0.0282264798879623
2.12137794494629	-0.921004116535187	-3.41798877716064	0.176828309893608	0.409703820943832	0.0282673574984074
2.12896871566772	-0.928545832633972	-3.42312479019165	0.176598533987999	0.410320252180099	0.0281678289175034
2.11813569068909	-0.921535313129425	-3.41710186004639	0.177087128162384	0.410873502492905	0.0279135312885046
2.1112585067749	-0.936943590641022	-3.43780183792114	0.177070870995522	0.411713808774948	0.0275308284908533
2.11948990821838	-0.92731374502182	-3.42850422859192	0.177370175719261	0.412080407142639	0.0271349344402552
2.09555864334106	-0.928937673568726	-3.44746947288513	0.177693769335747	0.412917971611023	0.0268364362418652
2.10613942146301	-0.938772559165955	-3.4441237449646	0.177613660693169	0.41340360045433	0.0264552272856236
2.09843039512634	-0.930060923099518	-3.45170211791992	0.17816224694252	0.413594543933868	0.0262595228850842
2.09273457527161	-0.942180752754211	-3.46031069755554	0.178200617432594	0.414257079362869	0.0262543186545372
2.1055760383606	-0.942154824733734	-3.4518837928772	0.178037703037262	0.414365142583847	0.0261650662869215
2.08892607688904	-0.932924926280975	-3.46189498901367	0.178495422005653	0.414601922035217	0.026425002142787
2.09734916687012	-0.939514458179474	-3.46368503570557	0.178285256028175	0.415017664432526	0.0265019405633211
2.10015988349915	-0.926063477993011	-3.45991706848145	0.178540706634521	0.414860755205154	0.0268527623265982
2.09771847724915	-0.935732364654541	-3.47218465805054	0.178516656160355	0.415224492549896	0.0272443536669016
2.1145339012146	-0.924930214881897	-3.4598343372345	0.17842710018158	0.41507425904274	0.027498260140419
2.09521532058716	-0.928953349590302	-3.4686291217804	0.178585737943649	0.415386915206909	0.0279539749026299
2.1123526096344	-0.929289877414703	-3.46351313591003	0.178285375237465	0.41522952914238	0.0281116627156734
2.09562349319458	-0.919168591499329	-3.46546745300293	0.178579270839691	0.415348947048187	0.0285711865872145
2.10261869430542	-0.922930181026459	-3.46984124183655	0.17822054028511	0.415474593639374	0.0287690069526434
2.1039867401123	-0.908568024635315	-3.46290302276611	0.178319081664085	0.415311932563782	0.0289785247296095
2.08150959014893	-0.911634802818298	-3.47060036659241	0.178392678499222	0.415605753660202	0.0293810088187456
2.09235215187073	-0.910863876342773	-3.46613645553589	0.178155168890953	0.415327399969101	0.0297064762562513
2.06067609786987	-0.898998200893402	-3.46416044235229	0.178527623414993	0.415290236473084	0.0301660820841789
2.05983829498291	-0.908928394317627	-3.46796798706055	0.178220063447952	0.415256500244141	0.0300172213464975
2.05253839492798	-0.893692851066589	-3.45848178863525	0.178639099001884	0.41470143198967	0.0298946984112263
2.03772878646851	-0.901782274246216	-3.46442103385925	0.178547471761703	0.41468471288681	0.0299398582428694
2.04873490333557	-0.90252560377121	-3.45072841644287	0.178497761487961	0.414104849100113	0.0301019493490458
2.03325343132019	-0.892674744129181	-3.45871114730835	0.178824305534363	0.413609683513641	0.0304815098643303
2.03483080863953	-0.902973890304565	-3.45330739021301	0.178589627146721	0.413332104682922	0.0309596713632345
2.04266333580017	-0.887112379074097	-3.43615388870239	0.178664475679398	0.412531644105911	0.0316376499831676
2.03810715675354	-0.897100448608398	-3.4493522644043	0.178432136774063	0.412335276603699	0.0327355042099953
2.05566263198853	-0.881158173084259	-3.43154096603394	0.178370222449303	0.411520957946777	0.0336131304502487
2.04273724555969	-0.88404369354248	-3.43723845481873	0.178289175033569	0.411485224962235	0.0342940241098404
2.06059169769287	-0.878141462802887	-3.42453742027283	0.178009241819382	0.410871773958206	0.0347054414451122
2.0445728302002	-0.878024697303772	-3.43366551399231	0.178116276860237	0.41073802113533	0.0351929031312466
2.06322526931763	-0.878113508224487	-3.42141819000244	0.177815943956375	0.41033861041069	0.0354622416198254
2.03294324874878	-0.874600946903229	-3.42439579963684	0.178036823868752	0.410234659910202	0.0360391438007355
2.05033254623413	-0.876707851886749	-3.42330527305603	0.177587524056435	0.410015016794205	0.0362822152674198
2.03108811378479	-0.864014685153961	-3.41734504699707	0.177976012229919	0.409805566072464	0.0368636883795261
2.03770589828491	-0.870426535606384	-3.42762184143066	0.177628055214882	0.409895598888397	0.0371020287275314
2.03125047683716	-0.856355905532837	-3.41510963439941	0.177861452102661	0.409664213657379	0.0375051759183407
2.01977777481079	-0.860940635204315	-3.4260241985321	0.177874952554703	0.409762263298035	0.0379885248839855
2.02916789054871	-0.860727071762085	-3.4139084815979	0.177698016166687	0.40957835316658	0.0382787324488163
2.00948667526245	-0.853907883167267	-3.41920900344849	0.178034648299217	0.409545212984085	0.0387698076665401
2.02705574035645	-0.863812625408173	-3.41598391532898	0.17755463719368	0.409519225358963	0.0391973368823528
2.01327037811279	-0.844055116176605	-3.41712355613709	0.178076311945915	0.409277260303497	0.03965924680233
2.01432943344116	-0.855230033397675	-3.41904330253601	0.177763983607292	0.409499913454056	0.0397825948894024
2.01930809020996	-0.846697270870209	-3.4102623462677	0.177872270345688	0.409189224243164	0.0399146564304829
2.00389218330383	-0.851495862007141	-3.42202830314636	0.178012907505035	0.409377247095108	0.0402574650943279
2.0238401889801	-0.848341166973114	-3.41110396385193	0.177772551774979	0.409011960029602	0.0405927635729313
1.99916505813599	-0.84667307138443	-3.41302514076233	0.178140237927437	0.409126311540604	0.0410928800702095
2.0154390335083	-0.853444397449493	-3.41390013694763	0.177697896957397	0.408888936042786	0.0410661287605762
1.98811733722687	-0.842745542526245	-3.41875982284546	0.178132981061935	0.408914864063263	0.0412573851644993
2.00681471824646	-0.847037136554718	-3.41038298606873	0.177781447768211	0.408758014440537	0.0412104204297066
1.9843442440033	-0.838305592536926	-3.41388416290283	0.178053945302963	0.408785849809647	0.0413787700235844
1.99804937839508	-0.851193845272064	-3.41034913063049	0.177682444453239	0.408779382705688	0.0415254980325699
1.98728930950165	-0.836284697055817	-3.40849542617798	0.178010016679764	0.40844601392746	0.0416604280471802
1.97794282436371	-0.845399260520935	-3.42026591300964	0.177867025136948	0.408613651990891	0.0418159849941731
1.98099946975708	-0.835556745529175	-3.40166664123535	0.177839577198029	0.408244043588638	0.0418403595685959
1.96601939201355	-0.846239924430847	-3.41560626029968	0.177631691098213	0.408420383930206	0.0418417975306511
1.96892476081848	-0.833281397819519	-3.39989233016968	0.177828699350357	0.407872170209885	0.0416650362312794
1.95394742488861	-0.843249619007111	-3.41425085067749	0.177722200751305	0.408127188682556	0.0417428091168404
1.9615992307663	-0.832791864871979	-3.39722752571106	0.177783340215683	0.40757742524147	0.0418522134423256
1.94813501834869	-0.842462539672852	-3.40568518638611	0.177793189883232	0.407531231641769	0.0420025736093521
1.95700764656067	-0.832751393318176	-3.39959287643433	0.177900210022926	0.406903952360153	0.0417992249131203
1.94100737571716	-0.841734111309052	-3.40339708328247	0.177806302905083	0.406978487968445	0.0418007336556911
1.9512882232666	-0.837827384471893	-3.38651633262634	0.177621617913246	0.40633037686348	0.0415777489542961
1.93224084377289	-0.840801298618317	-3.39243817329407	0.177555873990059	0.406337410211563	0.0415058992803097
1.94563460350037	-0.832433581352234	-3.38317918777466	0.17739225924015	0.40570068359375	0.0414566919207573
1.92358732223511	-0.834937274456024	-3.38989734649658	0.177448242902756	0.405702084302902	0.0416616760194302
1.94197559356689	-0.832243382930756	-3.37296414375305	0.177045062184334	0.405161947011948	0.0418993048369884
1.92265069484711	-0.822953820228577	-3.38379287719727	0.177359417080879	0.404931455850601	0.0423033609986305
1.93409264087677	-0.831056833267212	-3.37723565101624	0.176931038498878	0.404645562171936	0.042343620210886
1.91083228588104	-0.819401443004608	-3.37072682380676	0.177240595221519	0.404378473758698	0.0425731427967548
1.9267098903656	-0.827215313911438	-3.3727068901062	0.176677748560905	0.404074281454086	0.0425959639251232
1.90440917015076	-0.813691020011902	-3.37381505966187	0.177055865526199	0.403708100318909	0.0428211912512779
1.92073798179626	-0.820736050605774	-3.36445665359497	0.176589280366898	0.403437286615372	0.0425764322280884
1.89608979225159	-0.807898700237274	-3.36445713043213	0.176840394735336	0.403277218341827	0.0426810905337334
1.91068947315216	-0.815354466438293	-3.36201572418213	0.176270082592964	0.403005063533783	0.0426257699728012
1.88956713676453	-0.805139541625977	-3.36024928092957	0.176709607243538	0.402703911066055	0.0425837151706219
1.90347933769226	-0.810843527317047	-3.35976099967957	0.176097497344017	0.402617573738098	0.0422995015978813
1.88794493675232	-0.799317598342896	-3.35163593292236	0.176313132047653	0.402310132980347	0.0423063933849335
1.88960742950439	-0.810712873935699	-3.35068345069885	0.175847053527832	0.402345895767212	0.0422579757869244
1.88925433158875	-0.791074514389038	-3.34372735023499	0.175893887877464	0.401823550462723	0.0422162637114525
1.87197327613831	-0.797934710979462	-3.35825967788696	0.175712138414383	0.402153462171555	0.0421088151633739
1.8838392496109	-0.795520424842834	-3.34438109397888	0.175359532237053	0.40196493268013	0.0418672077357769
1.86659049987793	-0.787261188030243	-3.3480236530304	0.175653412938118	0.401808202266693	0.0416708365082741
1.86939823627472	-0.796756565570831	-3.34789609909058	0.17530557513237	0.401990294456482	0.0415764786303043
1.86599934101105	-0.783142268657684	-3.34257531166077	0.175202831625938	0.401738882064819	0.0415025949478149
1.85330128669739	-0.78500759601593	-3.34774136543274	0.175162941217422	0.401955753564835	0.0414227806031704
1.86451697349548	-0.78674727678299	-3.34523844718933	0.174812570214272	0.40205243229866	0.0410469360649586
1.84743559360504	-0.776386320590973	-3.34705114364624	0.175075456500053	0.401942551136017	0.0409500822424889
1.84676146507263	-0.787339329719543	-3.35453486442566	0.174734681844711	0.402237415313721	0.0406861193478107
1.84752106666565	-0.776749908924103	-3.34190249443054	0.174781963229179	0.402079254388809	0.0403940789401531
1.83244657516479	-0.778141796588898	-3.35034084320068	0.174971595406532	0.402347058057785	0.0403945334255695
1.84457564353943	-0.784849226474762	-3.34759378433228	0.174530476331711	0.402405202388763	0.0400959365069866
1.83180713653564	-0.774584054946899	-3.34618592262268	0.174862965941429	0.402357816696167	0.0399212017655373
1.8306120634079	-0.784782290458679	-3.35670280456543	0.174670979380608	0.402810007333755	0.039539247751236
1.84362196922302	-0.780162811279297	-3.3455171585083	0.174711495637894	0.402607411146164	0.0393428653478622
1.83251476287842	-0.77958482503891	-3.35312461853027	0.174960926175117	0.40278959274292	0.0391053296625614
1.8358770608902	-0.791802644729614	-3.35249495506287	0.174715131521225	0.402984112501144	0.0387657731771469
1.83797526359558	-0.785419106483459	-3.34494876861572	0.174860969185829	0.402868688106537	0.0385303050279617
1.83023869991302	-0.782806158065796	-3.35438299179077	0.175032317638397	0.403030216693878	0.0383882485330105
1.84420359134674	-0.792909324169159	-3.35889792442322	0.174770176410675	0.40316703915596	0.0381833389401436
1.83990252017975	-0.779900014400482	-3.35412383079529	0.17511023581028	0.403099149465561	0.0379312448203564
1.83458292484283	-0.792930483818054	-3.36225295066834	0.175110191106796	0.403465092182159	0.0376378484070301
1.85459756851196	-0.791731595993042	-3.35507607460022	0.175094783306122	0.403444230556488	0.0371071249246597
1.83501434326172	-0.795331954956055	-3.36066675186157	0.175459995865822	0.403698623180389	0.03703323751688
1.85318565368652	-0.806243002414703	-3.36411428451538	0.175025045871735	0.403842717409134	0.0365690737962723
1.84070563316345	-0.794985413551331	-3.36634039878845	0.175520211458206	0.403906941413879	0.0363392718136311
1.84782421588898	-0.806304693222046	-3.37350416183472	0.175287380814552	0.404392182826996	0.0359461829066277
1.85308063030243	-0.798834204673767	-3.36114835739136	0.175372302532196	0.404361307621002	0.0356185138225555
1.84478974342346	-0.804239153862	-3.37565422058105	0.175574973225594	0.404664546251297	0.0354089438915253
1.85698843002319	-0.808534562587738	-3.37184143066406	0.175204008817673	0.404755473136902	0.0350133068859577
1.85139155387878	-0.803711831569672	-3.3701319694519	0.175512135028839	0.404805392026901	0.034881167113781
1.84315395355225	-0.811176478862762	-3.38083434104919	0.17547632753849	0.405241727828979	0.0345943607389927
1.85828816890717	-0.808462738990784	-3.37349939346313	0.175374060869217	0.405134290456772	0.0344511903822422
1.84272265434265	-0.803371965885162	-3.37211561203003	0.175588190555573	0.405319035053253	0.034551452845335
1.85275566577911	-0.811267971992493	-3.38150763511658	0.175352334976196	0.405475229024887	0.0343834236264229
1.8603652715683	-0.804914355278015	-3.37441825866699	0.175573527812958	0.405215084552765	0.0342567786574364
1.84442543983459	-0.804965794086456	-3.37682795524597	0.175775498151779	0.405454605817795	0.0344790183007717
1.85525262355804	-0.812801480293274	-3.37749099731445	0.175373464822769	0.405435532331467	0.0343712009489536
1.85734629631042	-0.798077464103699	-3.36843872070313	0.175566717982292	0.405214548110962	0.0343062356114388
1.8459347486496	-0.803784430027008	-3.38294959068298	0.175570204854012	0.405515223741531	0.0344305410981178
1.86079096794128	-0.797598540782928	-3.37030172348022	0.175457820296288	0.405164003372192	0.0346762835979462
1.84442174434662	-0.795469641685486	-3.38583922386169	0.175687253475189	0.405317783355713	0.0352367423474789
1.86141002178192	-0.793207705020905	-3.37517905235291	0.175466269254684	0.404989063739777	0.0358331240713596
1.84865319728851	-0.78327089548111	-3.37112903594971	0.175771608948708	0.404895305633545	0.0363829247653484
1.85321736335754	-0.792301297187805	-3.38036060333252	0.175532549619675	0.404814004898071	0.0364725589752197
1.8621209859848	-0.786266803741455	-3.36999940872192	0.175578594207764	0.404378056526184	0.0363119468092918
1.84893476963043	-0.785142242908478	-3.3744797706604	0.175706803798676	0.404487401247025	0.0364352017641068
1.86328232288361	-0.797644734382629	-3.37199187278748	0.175462394952774	0.40427753329277	0.0363877974450588
1.86380481719971	-0.787237584590912	-3.36362862586975	0.175691962242126	0.403707534074783	0.0361116230487823
1.85467898845673	-0.800030410289764	-3.36396050453186	0.175648301839828	0.403814941644669	0.0358630903065205
1.86462140083313	-0.803193509578705	-3.35732460021973	0.175278723239899	0.403621792793274	0.0351932607591152
1.85816955566406	-0.796581745147705	-3.3601758480072	0.175594300031662	0.403259545564651	0.0350865609943867
1.8635630607605	-0.812575280666351	-3.36046314239502	0.175199598073959	0.403500825166702	0.0349008180201054
1.86511981487274	-0.80430793762207	-3.3485701084137	0.175260409712791	0.403144508600235	0.0347128920257092
1.85895895957947	-0.807155668735504	-3.36128926277161	0.175381571054459	0.403130024671555	0.0346138924360275
1.87386202812195	-0.820383191108704	-3.36265635490417	0.174968615174294	0.403153717517853	0.0344107933342457
1.86512541770935	-0.813917696475983	-3.35393810272217	0.175390660762787	0.4028699696064	0.0343522615730762
1.87489330768585	-0.829849898815155	-3.3551619052887	0.174986928701401	0.403017938137054	0.0343278609216213
1.88179409503937	-0.818403303623199	-3.35094332695007	0.17521108686924	0.40266615152359	0.0348935388028622
1.87366712093353	-0.825898706912994	-3.36139488220215	0.175319522619247	0.402928918600082	0.034586027264595
1.89707779884338	-0.837119996547699	-3.35186219215393	0.175166860222816	0.402772814035416	0.0333349704742432
1.89433944225311	-0.844085514545441	-3.3608193397522	0.175518587231636	0.402665138244629	0.0324619673192501
1.89959800243378	-0.861664831638336	-3.35599827766418	0.175312459468842	0.402943819761276	0.0321823805570602
1.91471076011658	-0.858588874340057	-3.35424470901489	0.175275132060051	0.402644723653793	0.0321027934551239
1.90795528888702	-0.863293647766113	-3.35945510864258	0.175420358777046	0.40292763710022	0.0319602862000465
1.91679346561432	-0.867601573467255	-3.36753916740417	0.175390586256981	0.403108477592468	0.031818576157093
1.93038749694824	-0.865689933300018	-3.36217713356018	0.175464794039726	0.403021812438965	0.0317283384501934
1.92062973976135	-0.876698195934296	-3.37072825431824	0.175711661577225	0.403487950563431	0.0314010605216026
1.94297778606415	-0.881177604198456	-3.36206078529358	0.175505369901657	0.403478801250458	0.0308496486395597
1.93730032444	-0.882664799690247	-3.36428880691528	0.17580372095108	0.403739750385284	0.0305210221558809
1.93397104740143	-0.896190285682678	-3.37546277046204	0.175709053874016	0.404118955135345	0.030304279178381
1.95117127895355	-0.893681585788727	-3.36899518966675	0.175598010420799	0.404314815998077	0.0299534071236849
1.94432866573334	-0.89342188835144	-3.3737587928772	0.175847262144089	0.404638260602951	0.0299581848084927
1.95166993141174	-0.906032979488373	-3.3824508190155	0.175796017050743	0.405140429735184	0.0299906972795725
1.96379113197327	-0.900410950183868	-3.3837878704071	0.175904467701912	0.405299633741379	0.0298690162599087
1.95656502246857	-0.896532714366913	-3.3827691078186	0.176204606890678	0.405625581741333	0.0299617704004049
1.96536242961884	-0.909297347068787	-3.39363598823547	0.175945892930031	0.406117498874664	0.0301784425973892
1.97277736663818	-0.899338483810425	-3.38504576683044	0.176212817430496	0.406134843826294	0.0306064244359732
1.95561563968658	-0.900644361972809	-3.39731502532959	0.176383256912231	0.40685173869133	0.0312061235308647
1.97621738910675	-0.900698125362396	-3.39189314842224	0.176225572824478	0.406925946474075	0.0315415002405643
1.97193777561188	-0.889297842979431	-3.39866495132446	0.176692500710487	0.407035678625107	0.0316786579787731
1.97254490852356	-0.902410745620728	-3.40469145774841	0.176630958914757	0.407478332519531	0.0318761244416237
1.98869550228119	-0.901252865791321	-3.40190124511719	0.176551774144173	0.407439172267914	0.0320291221141815
1.97618079185486	-0.89858466386795	-3.4081597328186	0.176891222596169	0.407651305198669	0.0320869088172913
1.98545169830322	-0.909838497638702	-3.40473484992981	0.176729962229729	0.4079909324646	0.0318714641034603
1.9920881986618	-0.902900457382202	-3.40117883682251	0.176887169480324	0.407829135656357	0.0317684710025787
1.98460137844086	-0.909879624843597	-3.40771579742432	0.177130952477455	0.408009231090546	0.0316355749964714
2.00067639350891	-0.916755557060242	-3.40659236907959	0.176833212375641	0.408128619194031	0.0313679501414299
2.0016462802887	-0.913684189319611	-3.40595602989197	0.176897510886192	0.408027142286301	0.0311336386948824
1.99434375762939	-0.921518087387085	-3.40856909751892	0.176898643374443	0.408379226922989	0.0311975944787264
2.00804615020752	-0.92120099067688	-3.40760207176209	0.176612541079521	0.408393085002899	0.0310727600008249
1.99611043930054	-0.910651922225952	-3.40591382980347	0.176879316568375	0.408470809459686	0.0310710724443197
2.00625872612	-0.924517929553986	-3.41110420227051	0.176522731781006	0.408667296171188	0.031012162566185
2.01407885551453	-0.919327974319458	-3.39919948577881	0.176443234086037	0.408601641654968	0.0308961886912584
1.9958359003067	-0.919974148273468	-3.40996098518372	0.176556706428528	0.408896893262863	0.0310116894543171
2.00947642326355	-0.928732872009277	-3.40627455711365	0.176154464483261	0.408918291330338	0.0309686064720154
2.00755333900452	-0.910936832427979	-3.40244555473328	0.176406919956207	0.40870925784111	0.031040957197547
2.006587266922	-0.925290763378143	-3.41182827949524	0.176067143678665	0.40912202000618	0.0310724079608917
2.00726294517517	-0.916818141937256	-3.40458822250366	0.176070004701614	0.408871948719025	0.03121118247509
2.00599074363709	-0.925373554229736	-3.410719871521	0.175897657871246	0.409144431352615	0.0313169322907925
2.01485729217529	-0.919628381729126	-3.4005274772644	0.175816789269447	0.40884068608284	0.0312540978193283
2.00446105003357	-0.918360888957977	-3.4051296710968	0.175969481468201	0.408838838338852	0.031343400478363
2.01858830451965	-0.930766046047211	-3.40657997131348	0.175370872020721	0.40879300236702	0.0313036404550076
2.01285219192505	-0.915735244750977	-3.39634132385254	0.175647646188736	0.408526539802551	0.0314825661480427
2.01554489135742	-0.926811277866364	-3.40222430229187	0.175248831510544	0.408761024475098	0.0314764827489853
2.02213501930237	-0.919867396354675	-3.39052700996399	0.175332546234131	0.408365398645401	0.0315344408154488
2.01641821861267	-0.924308776855469	-3.39482140541077	0.175292417407036	0.408409476280212	0.0315330550074577
2.02713012695313	-0.930678427219391	-3.39229035377502	0.174955144524574	0.408202707767487	0.0315019525587559
2.01530838012695	-0.923235416412354	-3.38757395744324	0.175167754292488	0.408076345920563	0.0316478982567787
2.02634859085083	-0.938680231571198	-3.39667868614197	0.17469048500061	0.408165454864502	0.031629890203476
2.02278542518616	-0.922463834285736	-3.38750076293945	0.174964025616646	0.407747656106949	0.0317082777619362
2.021000623703	-0.932589173316956	-3.39019107818604	0.174749881029129	0.407972812652588	0.0317815057933331
2.032222032547	-0.929210066795349	-3.37901854515076	0.174649640917778	0.407643347978592	0.0317988358438015
2.01590394973755	-0.934319198131561	-3.38805460929871	0.174880504608154	0.407557636499405	0.0318475030362606
2.03081321716309	-0.938383281230927	-3.38737940788269	0.174598038196564	0.40754622220993	0.0317912735044956
2.02284264564514	-0.931968927383423	-3.37650752067566	0.175155967473984	0.406979143619537	0.0322257578372955
2.03076553344727	-0.948092937469482	-3.38378667831421	0.175060093402863	0.406789034605026	0.0327274352312088
2.03031730651855	-0.928339898586273	-3.3700954914093	0.175832867622375	0.405904233455658	0.0331468544900417
2.02039098739624	-0.938541173934937	-3.37935304641724	0.176174730062485	0.40574511885643	0.0337875597178936
2.03928971290588	-0.936654567718506	-3.37143778800964	0.176561161875725	0.404919117689133	0.0352616310119629
2.04654932022095	-0.921259045600891	-3.37642192840576	0.177701711654663	0.403555601835251	0.0371687561273575
2.05511355400085	-0.941230118274689	-3.36741209030151	0.177951127290726	0.402964890003204	0.0369178093969822
2.052170753479	-0.953546226024628	-3.36356830596924	0.178457856178284	0.402379035949707	0.0352632887661457
2.05795550346375	-0.975741624832153	-3.36519956588745	0.178129211068153	0.402256280183792	0.0336755663156509
2.08071637153625	-0.992485225200653	-3.35219836235046	0.177721843123436	0.401866674423218	0.032744862139225
2.06785988807678	-0.990893185138702	-3.34816312789917	0.177611202001572	0.401853680610657	0.0326996371150017
2.08162045478821	-1.00037205219269	-3.35357975959778	0.176824733614922	0.402262151241302	0.0327483825385571
2.07219576835632	-0.98242324590683	-3.35565495491028	0.176911100745201	0.402284264564514	0.0326633676886559
2.07909822463989	-1.00316917896271	-3.36228775978088	0.176260441541672	0.402974843978882	0.0324138477444649
2.07882952690125	-0.994225740432739	-3.35400724411011	0.176396518945694	0.403054594993591	0.0318837240338326
2.06478905677795	-1.01539599895477	-3.36928391456604	0.176263555884361	0.403628528118134	0.0311865843832493
2.07401609420776	-1.01766490936279	-3.35612082481384	0.176251366734505	0.403686225414276	0.0301369521766901
2.05947542190552	-1.02089202404022	-3.36804842948914	0.176647871732712	0.403986066579819	0.0293481405824423
2.06895399093628	-1.04047179222107	-3.36629486083984	0.17674832046032	0.404310673475266	0.0285502690821886
2.07980704307556	-1.04290664196014	-3.3689386844635	0.176930204033852	0.404240518808365	0.0278547815978527
2.07147336006165	-1.04915571212769	-3.36971235275269	0.177283301949501	0.404536902904511	0.0275980774313211
2.07465386390686	-1.05762386322021	-3.38202619552612	0.177304908633232	0.404890179634094	0.0273847542703152
2.09531903266907	-1.05722177028656	-3.37131905555725	0.177214711904526	0.404793798923492	0.0272361375391483
2.08836507797241	-1.05269420146942	-3.37357997894287	0.177366346120834	0.405084490776062	0.0273597855120897
2.09507536888123	-1.06310558319092	-3.3808765411377	0.177225232124329	0.405447661876678	0.0274597778916359
2.10815906524658	-1.06010508537292	-3.38075280189514	0.177150800824165	0.40542471408844	0.0275283399969339
2.09838080406189	-1.0560896396637	-3.37880229949951	0.17759957909584	0.405452907085419	0.0278000142425299
2.10809803009033	-1.06630730628967	-3.38654112815857	0.177315667271614	0.405657351016998	0.027848856523633
2.11638975143433	-1.05550765991211	-3.37968683242798	0.177497178316116	0.405503958463669	0.0279058758169413
2.10811281204224	-1.05745482444763	-3.38319635391235	0.177694007754326	0.405685216188431	0.0279982089996338
2.12052774429321	-1.06567788124084	-3.38710713386536	0.177473396062851	0.405733436346054	0.0281566008925438
2.12055516242981	-1.0519495010376	-3.37648153305054	0.177762150764465	0.405432224273682	0.0283615849912167
2.1091628074646	-1.05487108230591	-3.38686943054199	0.177825883030891	0.405542641878128	0.0286410041153431
2.12831377983093	-1.06118977069855	-3.38093423843384	0.177501246333122	0.405279904603958	0.0287044811993837
2.12259912490845	-1.04573774337769	-3.37947869300842	0.177625566720963	0.404992878437042	0.0289524663239717
2.1203339099884	-1.05267763137817	-3.38240337371826	0.177530691027641	0.405176281929016	0.0291349980980158
2.1329653263092	-1.05199491977692	-3.37153720855713	0.177392065525055	0.404722392559052	0.029220275580883
[truncated: 21,313 more rows]
