# Supplementary material for: Identification of Haptic Based Guiding Using Hard Reins
Source: PLoS One. 2015 Jul 22;10(7):e0132020. doi: 10.1371/journal.pone.0132020 (PMC4511788; doi:10.1371/journal.pone.0132020)
Supplement: S6 File — (ZIP) [file pone.0132020.s006.zip › Exp2_ForceData2/Subject7/path3/T8.csv]

Force X (N)	Force Y (N)	Force Z (N)	Torque X (N-m)	Torque Y (N-m)	Torque Z (N-m)	Frequency = 10000	Averaging Level = 16	F/T Serial Number = FT11772	Time Started = 19/12/2012 13:20:06
2.31226849555969	-1.99874293804169	-3.02259135246277	0.194720551371574	0.352349072694778	-0.0545834191143513
2.31358313560486	-1.99755823612213	-3.02449440956116	0.194493979215622	0.352128356695175	-0.0544856265187263
2.3086884021759	-1.9912703037262	-3.02282023429871	0.194550201296806	0.351775288581848	-0.0542206056416035
2.30656480789185	-1.99058973789215	-3.02153730392456	0.194377690553665	0.351620197296143	-0.0539900660514832
2.30676245689392	-1.98715209960938	-3.01461839675903	0.194208443164825	0.351242691278458	-0.053771834820509
2.29410815238953	-1.98365187644958	-3.00871586799622	0.194176822900772	0.350974351167679	-0.0534018836915493
2.29767775535584	-1.98506927490234	-3.01355481147766	0.1939577460289	0.350759565830231	-0.053097628057003
2.29807138442993	-1.98041462898254	-3.00762581825256	0.193853482604027	0.350424915552139	-0.0527587942779064
2.28682136535645	-1.97524237632751	-3.00620317459106	0.193778797984123	0.350145101547241	-0.0523678362369537
2.28559494018555	-1.9788920879364	-3.00384306907654	0.19362635910511	0.349930852651596	-0.0519890040159225
2.28820562362671	-1.97418093681335	-3.00297784805298	0.193411812186241	0.349586725234985	-0.0516417548060417
2.28861808776855	-1.97235918045044	-2.99878334999084	0.193191394209862	0.349291920661926	-0.0512741766870022
2.28294491767883	-1.97152531147003	-2.99421763420105	0.193106085062027	0.348911285400391	-0.0509297959506512
2.28131484985352	-1.96465647220612	-2.99726700782776	0.193036571145058	0.348583310842514	-0.0505520328879356
2.27801656723022	-1.96434831619263	-2.98916268348694	0.192876234650612	0.348349958658218	-0.0501684062182903
2.27302217483521	-1.96571445465088	-2.98610019683838	0.192674368619919	0.348090976476669	-0.0497790724039078
2.2780020236969	-1.97067022323608	-2.98980975151062	0.192454889416695	0.347736239433289	-0.0494381412863731
2.27917671203613	-1.9600430727005	-2.98347735404968	0.192359089851379	0.347391754388809	-0.0490182675421238
2.26857972145081	-1.95533788204193	-2.9817316532135	0.19224539399147	0.347106695175171	-0.0485671944916248
2.26930856704712	-1.96284711360931	-2.97636389732361	0.191952586174011	0.346866339445114	-0.0481326133012772
2.27411437034607	-1.95784604549408	-2.97844052314758	0.19180078804493	0.346475332975388	-0.0476652383804321
2.27410244941711	-1.95273375511169	-2.9675121307373	0.191602766513824	0.346134305000305	-0.0471537746489048
2.2650773525238	-1.95216512680054	-2.9657142162323	0.191485211253166	0.345846503973007	-0.0465324707329273
2.27050447463989	-1.94755136966705	-2.96479177474976	0.191272810101509	0.345592767000198	-0.045950997620821
2.27064609527588	-1.94841969013214	-2.96054935455322	0.190981194376945	0.345370233058929	-0.0453066453337669
2.27152466773987	-1.94645607471466	-2.95924282073975	0.190723448991776	0.345062285661697	-0.0446985512971878
2.27308297157288	-1.9480082988739	-2.95998859405518	0.190500542521477	0.344726473093033	-0.0442071929574013
2.2764048576355	-1.94359862804413	-2.95831704139709	0.190343081951141	0.344384878873825	-0.043687466531992
2.26945805549622	-1.9415647983551	-2.95631766319275	0.190250441431999	0.344054758548737	-0.0431806929409504
2.27145838737488	-1.94316005706787	-2.95014071464539	0.189943641424179	0.343841671943665	-0.0426998473703861
2.27760910987854	-1.94623959064484	-2.9479706287384	0.189658492803574	0.343567609786987	-0.0421232953667641
2.27768731117249	-1.93663573265076	-2.94775915145874	0.189662367105484	0.34319406747818	-0.0415914170444012
2.274662733078	-1.9438863992691	-2.94412779808044	0.189458906650543	0.342996627092361	-0.0409891903400421
2.28464841842651	-1.94322979450226	-2.94411325454712	0.189249888062477	0.342745274305344	-0.0404524579644203
2.28345608711243	-1.93822383880615	-2.94003295898438	0.189009055495262	0.342529058456421	-0.0398339219391346
2.28143692016602	-1.94006454944611	-2.93340015411377	0.189034044742584	0.342243403196335	-0.0391411185264587
2.28995442390442	-1.93964898586273	-2.9374897480011	0.18880906701088	0.342098265886307	-0.0385115444660187
2.29382133483887	-1.93610966205597	-2.93686699867249	0.188640654087067	0.341881811618805	-0.0378346107900143
2.29252195358276	-1.93507409095764	-2.93292260169983	0.188643246889114	0.34182733297348	-0.0370688550174236
2.29928660392761	-1.93710005283356	-2.93641185760498	0.188460990786552	0.341727524995804	-0.0363325737416744
2.30406427383423	-1.93287920951843	-2.93015718460083	0.188420578837395	0.341528177261353	-0.0356670469045639
2.29852342605591	-1.9360910654068	-2.93140888214111	0.188376858830452	0.341554284095764	-0.0349284261465073
2.30685710906982	-1.92971694469452	-2.93182754516602	0.188363343477249	0.341588705778122	-0.0342423245310783
2.30759453773499	-1.93204212188721	-2.92699909210205	0.188195496797562	0.341641008853912	-0.0336100943386555
2.30947327613831	-1.93095147609711	-2.93405556678772	0.188172549009323	0.341568559408188	-0.0328937843441963
2.30950522422791	-1.92540740966797	-2.9371223449707	0.188299521803856	0.341579020023346	-0.0321040749549866
2.31264305114746	-1.92937421798706	-2.93339514732361	0.18822380900383	0.34184142947197	-0.0314607955515385
2.31696343421936	-1.9274742603302	-2.93732881546021	0.188268110156059	0.341779559850693	-0.0307296440005302
2.31535315513611	-1.92172348499298	-2.93529057502747	0.188422739505768	0.34195950627327	-0.0299858842045069
2.31622767448425	-1.92284464836121	-2.94215989112854	0.18831230700016	0.342239379882813	-0.0292730219662189
2.31970643997192	-1.92187452316284	-2.94272136688232	0.188332483172417	0.342240363359451	-0.0286311376839876
2.32165813446045	-1.91448986530304	-2.94142913818359	0.188524305820465	0.342361599206924	-0.0280443355441093
2.31877732276917	-1.91272366046906	-2.94147443771362	0.188635542988777	0.342609584331512	-0.0273649245500565
2.32089591026306	-1.91773760318756	-2.94715189933777	0.188582107424736	0.342879235744476	-0.0267255827784538
2.3258650302887	-1.91298723220825	-2.95031356811523	0.188684418797493	0.343047499656677	-0.0261790156364441
2.31947946548462	-1.90809965133667	-2.94345426559448	0.188844412565231	0.343260735273361	-0.0255799926817417
2.31998085975647	-1.90722846984863	-2.9594783782959	0.188878640532494	0.343480825424194	-0.0250408202409744
2.32395792007446	-1.90726113319397	-2.95861983299255	0.189009666442871	0.343627542257309	-0.0245860982686281
2.31880140304565	-1.90116727352142	-2.95676112174988	0.189135685563087	0.343846082687378	-0.0240438934415579
2.31386137008667	-1.90447473526001	-2.96269202232361	0.189196601510048	0.3442023396492	-0.0235946122556925
2.31835007667542	-1.905632853508	-2.96611285209656	0.189231693744659	0.344432473182678	-0.0232289712876081
2.31672859191895	-1.89867758750916	-2.96711778640747	0.18945774435997	0.344636738300323	-0.0228019207715988
2.31080222129822	-1.89660882949829	-2.96934843063354	0.189557611942291	0.344960957765579	-0.0223769843578339
2.3117151260376	-1.89926612377167	-2.97533774375916	0.189673587679863	0.345308274030685	-0.0220325458794832
2.31416082382202	-1.89710366725922	-2.9775242805481	0.189761370420456	0.345544040203094	-0.0216458793729544
2.31181001663208	-1.89301407337189	-2.97826242446899	0.18987600505352	0.345870107412338	-0.0213196184486151
2.3072521686554	-1.89314258098602	-2.9819872379303	0.190045088529587	0.346145749092102	-0.0210244636982679
2.30802154541016	-1.89368402957916	-2.98988723754883	0.19021113216877	0.346565872430801	-0.0207867920398712
2.30908727645874	-1.89328813552856	-2.99082660675049	0.190196290612221	0.346934646368027	-0.0205598380416632
2.30862045288086	-1.89118635654449	-2.98973250389099	0.19042095541954	0.347146660089493	-0.0203927401453257
2.30642056465149	-1.89204001426697	-2.99665975570679	0.19060206413269	0.347596526145935	-0.0200925022363663
2.31252288818359	-1.8923397064209	-3.0018253326416	0.190593004226685	0.347949087619781	-0.0199411697685719
2.30626964569092	-1.88971042633057	-3.0033175945282	0.190884619951248	0.348098367452621	-0.0197903104126453
2.308269739151	-1.89225435256958	-3.0101158618927	0.19106513261795	0.348565578460693	-0.0197100806981325
2.31165742874146	-1.89673280715942	-3.00608730316162	0.191109925508499	0.348953127861023	-0.0196203198283911
2.30662512779236	-1.89638578891754	-3.011479139328	0.191307201981544	0.349252045154572	-0.0196126513183117
2.30377984046936	-1.89478743076324	-3.01961207389832	0.191660359501839	0.349487900733948	-0.0195869449526072
2.29751038551331	-1.89673900604248	-3.02289438247681	0.191768288612366	0.3499476313591	-0.0195634309202433
2.30005502700806	-1.89802241325378	-3.02453207969666	0.191721171140671	0.350254267454147	-0.0195719059556723
2.30408358573914	-1.89756965637207	-3.02969551086426	0.191942572593689	0.350619226694107	-0.0194453373551369
2.29334568977356	-1.8972727060318	-3.03421497344971	0.192108988761902	0.351089715957642	-0.0191953517496586
2.29794979095459	-1.89803552627563	-3.03642392158508	0.192136764526367	0.351530760526657	-0.019085343927145
2.29872298240662	-1.89636647701263	-3.03367567062378	0.19230854511261	0.351812064647675	-0.019001267850399
2.30049300193787	-1.90113139152527	-3.0455493927002	0.192436397075653	0.352259635925293	-0.0191115569323301
2.30635952949524	-1.91287016868591	-3.04836845397949	0.192361563444138	0.352666854858398	-0.0198639947921038
2.30345487594604	-1.91398191452026	-3.0545220375061	0.19252610206604	0.353252083063126	-0.0203555505722761
2.30487275123596	-1.90896964073181	-3.05028963088989	0.192568555474281	0.353515684604645	-0.0199747178703547
2.28870415687561	-1.90355944633484	-3.05610013008118	0.192825838923454	0.353882253170013	-0.0194694828242064
2.28738260269165	-1.90138947963715	-3.05918478965759	0.192751884460449	0.354332834482193	-0.0191293340176344
2.29043364524841	-1.89425694942474	-3.06501650810242	0.192863434553146	0.354509860277176	-0.0188169553875923
2.28568601608276	-1.89021492004395	-3.06777763366699	0.193093180656433	0.354653596878052	-0.0184893738478422
2.2872896194458	-1.89304399490356	-3.06848955154419	0.193135589361191	0.35480597615242	-0.0182208493351936
2.28999161720276	-1.89035856723785	-3.0663788318634	0.193048179149628	0.354946583509445	-0.0180850755423307
2.28746581077576	-1.887575507164	-3.06914091110229	0.193197637796402	0.354822486639023	-0.0179378632456064
2.29435086250305	-1.88949060440063	-3.06727743148804	0.193287491798401	0.354885756969452	-0.0178865641355515
2.29163074493408	-1.8809427022934	-3.06374716758728	0.193265870213509	0.354796260595322	-0.0178845599293709
2.29589700698853	-1.88646519184113	-3.06811809539795	0.193394467234612	0.35467717051506	-0.017712501809001
2.29937887191772	-1.87727022171021	-3.07086896896362	0.193453401327133	0.354589998722076	-0.01763497851789
2.28715705871582	-1.87115299701691	-3.06551432609558	0.193506896495819	0.354442775249481	-0.017452035099268
2.27764868736267	-1.87545871734619	-3.06796622276306	0.193460300564766	0.354507923126221	-0.017394695430994
2.27102088928223	-1.8620468378067	-3.06834959983826	0.193518668413162	0.354476153850555	-0.0173720419406891
2.24851846694946	-1.85583567619324	-3.06788897514343	0.193534359335899	0.354790717363358	-0.0172003749758005
2.24069142341614	-1.84897446632385	-3.0663959980011	0.193304970860481	0.354964315891266	-0.0168642736971378
2.22226786613464	-1.83299946784973	-3.07171058654785	0.193410038948059	0.355092912912369	-0.0162510741502047
2.21304202079773	-1.81681907176971	-3.07544493675232	0.193225026130676	0.355366289615631	-0.0155160017311573
2.21216535568237	-1.80794262886047	-3.07634544372559	0.192995503544807	0.355593115091324	-0.0149433175101876
2.19789671897888	-1.79272723197937	-3.07501602172852	0.192939564585686	0.355587840080261	-0.0143773378804326
2.18554496765137	-1.78457462787628	-3.07499933242798	0.192780420184135	0.35577929019928	-0.0140110477805138
2.18785834312439	-1.78107023239136	-3.07203650474548	0.192555621266365	0.355696856975555	-0.0139332124963403
2.17040061950684	-1.7690976858139	-3.07503938674927	0.192458048462868	0.355790942907333	-0.0138739887624979
2.17171955108643	-1.7728796005249	-3.07379412651062	0.192262217402458	0.355585813522339	-0.0142179550603032
2.17086887359619	-1.76546788215637	-3.07642889022827	0.19245608150959	0.35525768995285	-0.0145105542615056
2.14971923828125	-1.75434637069702	-3.06437158584595	0.192667677998543	0.354742705821991	-0.0144762322306633
2.13176417350769	-1.76826238632202	-3.06854963302612	0.192544877529144	0.354341685771942	-0.0149842724204063
2.12028312683105	-1.75474095344543	-3.05926060676575	0.192368924617767	0.354024529457092	-0.0156075824052095
2.11407971382141	-1.74965441226959	-3.06267285346985	0.191871806979179	0.354296535253525	-0.0158044528216124
2.10637259483337	-1.73721158504486	-3.05703234672546	0.191495254635811	0.354084372520447	-0.0155382379889488
2.08990526199341	-1.72981941699982	-3.06032180786133	0.191301181912422	0.354194611310959	-0.0151480576023459
2.07881259918213	-1.71311163902283	-3.06041026115417	0.190816536545753	0.35406631231308	-0.0150783574208617
2.05562710762024	-1.69913768768311	-3.05843925476074	0.190606072545052	0.353906840085983	-0.0150525197386742
2.0506763458252	-1.69102787971497	-3.06181502342224	0.190196573734283	0.353613704442978	-0.0151935182511806
2.03577423095703	-1.67982757091522	-3.05160546302795	0.189931005239487	0.353192031383514	-0.0153683386743069
2.02577209472656	-1.68646097183228	-3.05303478240967	0.189579710364342	0.35306105017662	-0.0159107744693756
2.02582573890686	-1.67362809181213	-3.05050468444824	0.189246416091919	0.352685451507568	-0.0164455659687519
2.009925365448	-1.66470038890839	-3.03685927391052	0.189047560095787	0.352250784635544	-0.0162645168602467
1.99613618850708	-1.65597343444824	-3.03623175621033	0.188631996512413	0.351905733346939	-0.0162001494318247
1.99048507213593	-1.64178013801575	-3.03411030769348	0.188402518630028	0.351342171430588	-0.0161514542996883
1.9715496301651	-1.62706339359283	-3.02056932449341	0.188223257660866	0.350897312164307	-0.0161619558930397
1.96735918521881	-1.62517654895782	-3.02361989021301	0.187842205166817	0.350418627262115	-0.0162468291819096
1.95664322376251	-1.6096054315567	-3.02066326141357	0.18758924305439	0.34991243481636	-0.0161070786416531
1.94426119327545	-1.60328960418701	-3.01906681060791	0.187319815158844	0.349533945322037	-0.0158642940223217
1.93394184112549	-1.59489488601685	-3.009272813797	0.187075942754745	0.349115997552872	-0.0156624428927898
1.92353796958923	-1.58030164241791	-3.00532650947571	0.186953023076057	0.34859374165535	-0.0153361819684505
1.90722584724426	-1.56573462486267	-3.00460076332092	0.18683822453022	0.348224967718124	-0.0149278724566102
1.90217876434326	-1.55847465991974	-3.00230932235718	0.18655551970005	0.348058193922043	-0.0144170261919498
1.8980975151062	-1.54557991027832	-2.99982261657715	0.186365589499474	0.347688943147659	-0.0139095010235906
1.88494277000427	-1.52846956253052	-2.9920117855072	0.186296403408051	0.347443521022797	-0.0133981220424175
1.87949538230896	-1.52608788013458	-2.99258375167847	0.186060041189194	0.347379267215729	-0.0128393582999706
1.88121235370636	-1.5131071805954	-2.99253582954407	0.185844600200653	0.347228914499283	-0.0123847546055913
1.8690437078476	-1.50187397003174	-2.98990821838379	0.185802325606346	0.347100347280502	-0.0119806071743369
1.8671623468399	-1.5029331445694	-2.98786354064941	0.185648262500763	0.346939444541931	-0.0116630624979734
1.87041616439819	-1.4892863035202	-2.98710036277771	0.185563907027245	0.346870124340057	-0.0115572493523359
1.85865819454193	-1.48342680931091	-2.98592972755432	0.185630783438683	0.346696108579636	-0.011451406404376
1.8572826385498	-1.48994135856628	-2.98531341552734	0.185571879148483	0.34664598107338	-0.0114431297406554
1.85904133319855	-1.48611652851105	-2.98683214187622	0.185467183589935	0.346474558115005	-0.0116022313013673
1.86105239391327	-1.48746812343597	-2.98122334480286	0.185421630740166	0.346277743577957	-0.0119066089391708
1.85345053672791	-1.4857702255249	-2.97953009605408	0.185421615839005	0.346150487661362	-0.0121339913457632
1.85712361335754	-1.48258256912231	-2.98294687271118	0.185445308685303	0.346019983291626	-0.0120078101754189
1.85817408561707	-1.47522079944611	-2.97956347465515	0.185281589627266	0.345929682254791	-0.0115114627406001
1.85630190372467	-1.47269296646118	-2.98131465911865	0.185459837317467	0.345697104930878	-0.0110310232266784
1.86492800712585	-1.47106623649597	-2.98458218574524	0.185299471020699	0.345876634120941	-0.0109256831929088
1.86101412773132	-1.46829092502594	-2.9808189868927	0.185194805264473	0.345711886882782	-0.0110470112413168
1.85846602916718	-1.47229433059692	-2.9813826084137	0.185010388493538	0.345848262310028	-0.0112155005335808
1.87059485912323	-1.46755015850067	-2.97966527938843	0.184936761856079	0.34562349319458	-0.011367728933692
1.86264264583588	-1.46444761753082	-2.97671508789063	0.185103952884674	0.345616638660431	-0.0113336071372032
1.86944735050201	-1.47145736217499	-2.98039126396179	0.184972912073135	0.345653027296066	-0.0114830201491714
1.87316048145294	-1.46736633777618	-2.97448873519897	0.18503300845623	0.345443427562714	-0.0117250056937337
1.86917877197266	-1.46568775177002	-2.97421836853027	0.185112535953522	0.345423340797424	-0.0119842672720551
1.87204229831696	-1.47610938549042	-2.97521710395813	0.185061484575272	0.345453411340714	-0.0122528616338968
1.87559008598328	-1.47021615505219	-2.97560739517212	0.185139983892441	0.34530833363533	-0.0125373536720872
1.869420170784	-1.4726128578186	-2.97742652893066	0.185180112719536	0.345362305641174	-0.012705497443676
1.87753415107727	-1.47723937034607	-2.97363448143005	0.185138985514641	0.345391392707825	-0.0131017444655299
1.88518702983856	-1.47524869441986	-2.97620368003845	0.185192510485649	0.345413208007813	-0.0134688075631857
1.87937915325165	-1.47286641597748	-2.98048830032349	0.185307919979095	0.345429450273514	-0.0135968588292599
1.8862202167511	-1.48235785961151	-2.97481632232666	0.185113474726677	0.345467984676361	-0.0138770220801234
1.89245808124542	-1.476802110672	-2.97441053390503	0.185356318950653	0.345420926809311	-0.0140880774706602
1.88844323158264	-1.4763035774231	-2.97628450393677	0.185444995760918	0.345357149839401	-0.014355187304318
1.89637804031372	-1.48246967792511	-2.97995972633362	0.185335472226143	0.345391273498535	-0.0146344406530261
1.89617908000946	-1.48084712028503	-2.97556138038635	0.185489684343338	0.345282763242722	-0.0149099016562104
1.90044736862183	-1.48517239093781	-2.97928738594055	0.18551068007946	0.345361113548279	-0.0151616437360644
1.90710175037384	-1.48864185810089	-2.97473311424255	0.18544465303421	0.34526002407074	-0.0154593717306852
1.9030454158783	-1.48626184463501	-2.97391700744629	0.185558721423149	0.345318019390106	-0.0156039921566844
1.90462565422058	-1.48577153682709	-2.98084998130798	0.185601860284805	0.345360606908798	-0.0157946608960629
1.91448962688446	-1.49149084091187	-2.98091697692871	0.18553626537323	0.345448940992355	-0.0160481110215187
1.91643452644348	-1.48821020126343	-2.97970271110535	0.185661792755127	0.345402836799622	-0.0162854660302401
1.91272747516632	-1.48898160457611	-2.97623372077942	0.185718059539795	0.345537811517715	-0.0164523869752884
1.91984784603119	-1.49579966068268	-2.9803352355957	0.185625925660133	0.345661073923111	-0.016750056296587
1.92229175567627	-1.48755609989166	-2.98115420341492	0.185860171914101	0.345588892698288	-0.01708859577775
1.92554485797882	-1.49629259109497	-2.98430633544922	0.185817047953606	0.345766335725784	-0.0173569470643997
1.93776440620422	-1.50460600852966	-2.98267340660095	0.185762420296669	0.345853209495544	-0.0177936032414436
1.93953323364258	-1.5054247379303	-2.98183512687683	0.185859963297844	0.345817774534225	-0.0184095781296492
1.94438683986664	-1.51607310771942	-2.9808361530304	0.185806944966316	0.345965534448624	-0.018960777670145
1.95333635807037	-1.51244473457336	-2.980135679245	0.185921549797058	0.345975309610367	-0.0191992055624723
1.96318817138672	-1.50854635238647	-2.97952318191528	0.186201542615891	0.345842361450195	-0.0191894397139549
1.96404409408569	-1.51289117336273	-2.97740697860718	0.186399683356285	0.345883309841156	-0.0196410976350307
1.96702659130096	-1.52953743934631	-2.98397588729858	0.186383977532387	0.346050411462784	-0.020338099449873
1.97092652320862	-1.53567063808441	-2.98784017562866	0.18628391623497	0.346226781606674	-0.0211689807474613
1.97766387462616	-1.53737735748291	-2.98294496536255	0.186379700899124	0.346295207738876	-0.0217659920454025
1.97258150577545	-1.54145407676697	-2.98530673980713	0.186533644795418	0.34650781750679	-0.0219820514321327
1.98615729808807	-1.54281830787659	-2.99130868911743	0.186612069606781	0.346666723489761	-0.0221701115369797
1.98574697971344	-1.53824532032013	-2.99277687072754	0.186677753925323	0.346754372119904	-0.0223967507481575
1.98383474349976	-1.54180479049683	-2.98812222480774	0.186842828989029	0.34689125418663	-0.0225876197218895
2.00074052810669	-1.54620277881622	-2.9895350933075	0.186782121658325	0.347136944532394	-0.0229837037622929
1.99924039840698	-1.54614102840424	-2.99212574958801	0.186918079853058	0.347187638282776	-0.0232725981622934
2.00788378715515	-1.55544924736023	-2.99339556694031	0.186932072043419	0.347426235675812	-0.0236638523638248
2.02213907241821	-1.55222749710083	-2.99899458885193	0.187051385641098	0.347493350505829	-0.024271734058857
2.01220917701721	-1.55238044261932	-3.00103187561035	0.187238097190857	0.347754031419754	-0.0248945821076632
2.02265667915344	-1.56356048583984	-3.00370478630066	0.187231093645096	0.347996443510056	-0.0254021938890219
2.0272159576416	-1.55868649482727	-3.00585675239563	0.187545299530029	0.348071098327637	-0.0257706549018621
2.02694797515869	-1.56572341918945	-2.99810266494751	0.187636315822601	0.348358690738678	-0.0261521749198437
2.03358888626099	-1.5710266828537	-3.00948047637939	0.187763899564743	0.348618626594543	-0.0266468953341246
2.03163743019104	-1.5681961774826	-3.01094698905945	0.187901541590691	0.348764181137085	-0.0270418953150511
2.02813339233398	-1.56823325157166	-3.01215243339539	0.188010722398758	0.349171280860901	-0.0273445900529623
2.03104591369629	-1.5734668970108	-3.01126170158386	0.188032671809196	0.349525034427643	-0.0273952446877956
2.03815054893494	-1.57498574256897	-3.01911783218384	0.188031673431396	0.349812656641006	-0.027332216501236
2.04357600212097	-1.57273256778717	-3.0202419757843	0.187992602586746	0.350201547145844	-0.0273681115359068
2.04454588890076	-1.57138407230377	-3.02079153060913	0.188094332814217	0.350391954183578	-0.0275629311800003
2.04408836364746	-1.57082498073578	-3.02528309822083	0.18828572332859	0.350707352161407	-0.0278153233230114
2.04532814025879	-1.56993556022644	-3.02482628822327	0.188176304101944	0.351012289524078	-0.0280552990734577
2.05334687232971	-1.576176404953	-3.02761268615723	0.188132286071777	0.351098001003265	-0.0284444615244865
2.0471076965332	-1.57673394680023	-3.02438235282898	0.188246577978134	0.351362735033035	-0.028805322945118
2.04623055458069	-1.57520699501038	-3.02931475639343	0.188100844621658	0.351533383131027	-0.0289278440177441
2.05363178253174	-1.57434368133545	-3.02494645118713	0.188036754727364	0.351642817258835	-0.0289921071380377
2.0487596988678	-1.56517922878265	-3.04124212265015	0.188332334160805	0.351680070161819	-0.0290901958942413
2.04152226448059	-1.56884467601776	-3.03007507324219	0.18822355568409	0.352179378271103	-0.0295069627463818
2.04711580276489	-1.57411301136017	-3.03172516822815	0.187983140349388	0.352238059043884	-0.030153900384903
2.0399854183197	-1.56835424900055	-3.04091024398804	0.188149333000183	0.352500110864639	-0.0307467821985483
2.03942584991455	-1.57219696044922	-3.04215002059937	0.187929108738899	0.352966964244843	-0.0313312225043774
2.0433521270752	-1.57695949077606	-3.04198908805847	0.18783675134182	0.353011459112167	-0.0318090431392193
2.03829169273376	-1.56950604915619	-3.04261755943298	0.188086092472076	0.353274405002594	-0.0321291647851467
2.03609871864319	-1.57321083545685	-3.04641342163086	0.188013479113579	0.353624582290649	-0.0324324481189251
2.03130149841309	-1.5670211315155	-3.04478573799133	0.188044100999832	0.353616088628769	-0.0327843725681305
2.02411651611328	-1.56709337234497	-3.04934859275818	0.188129022717476	0.35396620631218	-0.0329131372272968
2.02692461013794	-1.56498670578003	-3.0490882396698	0.187886998057365	0.354302048683167	-0.0328602008521557
2.02539992332459	-1.55466139316559	-3.04906153678894	0.187837272882462	0.354534566402435	-0.0326084792613983
2.02364540100098	-1.55480742454529	-3.05672359466553	0.187728106975555	0.35483655333519	-0.0322045497596264
2.0276792049408	-1.54960441589355	-3.05690717697144	0.187480866909027	0.355230689048767	-0.032117310911417
2.02097678184509	-1.5421267747879	-3.04978775978088	0.187563493847847	0.355430752038956	-0.0320128947496414
2.0177857875824	-1.53750956058502	-3.06374382972717	0.187319666147232	0.355847865343094	-0.0319095887243748
2.02199244499207	-1.53202176094055	-3.06358885765076	0.187117472290993	0.356107264757156	-0.0318391993641853
2.01664614677429	-1.53194558620453	-3.06494283676147	0.187073454260826	0.356404513120651	-0.0316835157573223
2.0222806930542	-1.52927434444427	-3.06541466712952	0.186969384551048	0.356783032417297	-0.0317458249628544
2.01848483085632	-1.52835118770599	-3.0665922164917	0.18677930533886	0.357150971889496	-0.0320464000105858
2.01033878326416	-1.52800142765045	-3.07046842575073	0.186823114752769	0.35737007856369	-0.0324916392564774
2.00718832015991	-1.53063714504242	-3.07110643386841	0.186939865350723	0.35786047577858	-0.0330662429332733
2.00523376464844	-1.52987694740295	-3.07620882987976	0.186974927783012	0.35813781619072	-0.0337495878338814
1.9879207611084	-1.53147268295288	-3.07571458816528	0.187193810939789	0.358575522899628	-0.0341646410524845
1.99073219299316	-1.53144133090973	-3.08495759963989	0.187244072556496	0.358985990285873	-0.03470478951931
1.97511303424835	-1.52561509609222	-3.08555626869202	0.187517583370209	0.359442174434662	-0.0351535566151142
1.97088825702667	-1.53069591522217	-3.09601831436157	0.187495425343513	0.360025584697723	-0.0353529639542103
1.96574938297272	-1.51966726779938	-3.09856104850769	0.187790140509605	0.360327243804932	-0.0354185402393341
1.95230877399445	-1.51661837100983	-3.1016047000885	0.18791951239109	0.360940426588058	-0.0352225787937641
1.95215034484863	-1.51113891601563	-3.1054790019989	0.187953934073448	0.361344456672668	-0.0350289531052113
1.94258558750153	-1.49684321880341	-3.10830211639404	0.188145473599434	0.361720830202103	-0.0347194820642471
1.93529391288757	-1.49470829963684	-3.1050009727478	0.188239008188248	0.362138718366623	-0.0343532636761665
1.93672430515289	-1.48925125598907	-3.10959005355835	0.188222676515579	0.36238905787468	-0.0340450890362263
1.93044590950012	-1.47638022899628	-3.11067461967468	0.188375011086464	0.362699091434479	-0.033713411539793
1.92390239238739	-1.47623312473297	-3.12332034111023	0.188343942165375	0.363073319196701	-0.0335357375442982
1.91983222961426	-1.47355949878693	-3.12705373764038	0.188349843025208	0.363453507423401	-0.0333308540284634
1.91532015800476	-1.46282494068146	-3.1351535320282	0.188435599207878	0.363671630620956	-0.0330083072185516
1.9000256061554	-1.45557141304016	-3.13425040245056	0.188393726944923	0.364040791988373	-0.03260837495327
1.90174996852875	-1.44296741485596	-3.13638210296631	0.188212841749191	0.364286869764328	-0.0317129902541637
1.89848077297211	-1.42548775672913	-3.1325855255127	0.188364937901497	0.364412009716034	-0.0306053701788187
1.89058923721313	-1.41579520702362	-3.14090299606323	0.188369810581207	0.364782691001892	-0.0297336708754301
1.89065670967102	-1.40668511390686	-3.13842248916626	0.188212767243385	0.365076094865799	-0.0293107088655233
1.88533937931061	-1.39629125595093	-3.13811850547791	0.188018649816513	0.36538752913475	-0.02899070084095
1.87301576137543	-1.38733220100403	-3.14746260643005	0.187929078936577	0.365767121315002	-0.0287202782928944
1.87083435058594	-1.38929426670074	-3.14597868919373	0.187651768326759	0.366109281778336	-0.0286813955754042
1.86751425266266	-1.37808275222778	-3.14404773712158	0.187735289335251	0.366180866956711	-0.0286791995167732
1.84815239906311	-1.37675499916077	-3.14642119407654	0.187804535031319	0.366501152515411	-0.0290607120841742
1.84248328208923	-1.37755739688873	-3.14260911941528	0.187778532505035	0.366689831018448	-0.0297237075865269
1.82595717906952	-1.36714518070221	-3.1519455909729	0.188023269176483	0.366866797208786	-0.0304098930209875
1.81205856800079	-1.37018167972565	-3.15514421463013	0.187876418232918	0.36717301607132	-0.0309114623814821
1.79936230182648	-1.36183452606201	-3.15592479705811	0.188002929091454	0.367364794015884	-0.0313274897634983
1.78265869617462	-1.35471081733704	-3.15780687332153	0.188073962926865	0.367724508047104	-0.0313826240599155
1.77593040466309	-1.35027098655701	-3.15965557098389	0.18791301548481	0.367948830127716	-0.0314757451415062
1.75716626644135	-1.33545303344727	-3.16217017173767	0.188021510839462	0.368201047182083	-0.0315642319619656
1.73911774158478	-1.32780849933624	-3.16349959373474	0.188080057501793	0.368486404418945	-0.0313513725996017
1.73601400852203	-1.31942486763	-3.16973757743835	0.18781866133213	0.368742972612381	-0.0311722680926323
1.72907960414886	-1.30227649211884	-3.17110967636108	0.187999293208122	0.368877768516541	-0.0308030918240547
1.71410059928894	-1.28952693939209	-3.16909790039063	0.18783375620842	0.369170576334	-0.0301918853074312
1.70822834968567	-1.27978146076202	-3.17077088356018	0.187700018286705	0.369160562753677	-0.0298413280397654
1.69725716114044	-1.26589238643646	-3.17331218719482	0.187825873494148	0.369309842586517	-0.029339674860239
1.68184220790863	-1.25348854064941	-3.17299652099609	0.187624305486679	0.369549036026001	-0.0289145037531853
1.6797388792038	-1.24688684940338	-3.17603302001953	0.187562003731728	0.369529664516449	-0.0287464130669832
1.66544497013092	-1.23652136325836	-3.17082691192627	0.187606781721115	0.369591176509857	-0.0286819878965616
1.65261578559875	-1.23168158531189	-3.17890548706055	0.18756403028965	0.36978679895401	-0.0287710297852755
1.64451324939728	-1.22735726833344	-3.17510485649109	0.187586233019829	0.369851469993591	-0.0290038306266069
1.62639105319977	-1.21306943893433	-3.17328333854675	0.18783038854599	0.369871765375137	-0.0290933512151241
1.61206030845642	-1.21021914482117	-3.1723575592041	0.18781042098999	0.370242416858673	-0.0290524140000343
1.60544335842133	-1.20322597026825	-3.17747688293457	0.187925100326538	0.370179802179337	-0.029099564999342
1.59079110622406	-1.19131541252136	-3.1854887008667	0.188096538186073	0.370484411716461	-0.0289254225790501
1.58460581302643	-1.18574798107147	-3.18499279022217	0.188095077872276	0.370807081460953	-0.0287374053150415
1.57369589805603	-1.1728903055191	-3.18821811676025	0.188391000032425	0.370877414941788	-0.0284973755478859
1.56275236606598	-1.16291308403015	-3.19894886016846	0.188498079776764	0.371279031038284	-0.0278085339814425
1.55290699005127	-1.1481249332428	-3.20051455497742	0.188484743237495	0.371611148118973	-0.0271378643810749
1.54357409477234	-1.13624346256256	-3.19886469841003	0.188655450940132	0.37191703915596	-0.0261977966874838
1.54422855377197	-1.12199449539185	-3.21005940437317	0.188648611307144	0.372249633073807	-0.0252433754503727
1.53331029415131	-1.10593819618225	-3.2067973613739	0.18868325650692	0.372569561004639	-0.0244382601231337
1.51644313335419	-1.09160304069519	-3.19764947891235	0.188740700483322	0.372788697481155	-0.0234326012432575
1.51562511920929	-1.07578897476196	-3.20784974098206	0.188671231269836	0.373014539480209	-0.022391889244318
1.49978244304657	-1.04798626899719	-3.20624995231628	0.188871756196022	0.373187363147736	-0.0214708466082811
1.48579037189484	-1.04312372207642	-3.21387100219727	0.189019218087196	0.373573839664459	-0.0212760344147682
1.48355829715729	-1.03042161464691	-3.21828699111938	0.189029693603516	0.373719096183777	-0.0214159097522497
1.46104848384857	-1.01814949512482	-3.21770119667053	0.189272925257683	0.373973190784454	-0.0214086752384901
1.44490110874176	-1.01032280921936	-3.22028636932373	0.189369589090347	0.374240428209305	-0.0214627385139465
1.42631673812866	-0.999941051006317	-3.2203905582428	0.189585968852043	0.374273061752319	-0.0216304380446672
1.40402543544769	-0.989605903625488	-3.22857689857483	0.189753890037537	0.374559760093689	-0.0217026937752962
1.39427733421326	-0.975712597370148	-3.22821640968323	0.189874440431595	0.374810338020325	-0.0217931065708399
1.37079584598541	-0.95958811044693	-3.23457551002502	0.190016224980354	0.375023394823074	-0.0215432923287153
1.36376464366913	-0.956383466720581	-3.23238396644592	0.189928933978081	0.375402450561523	-0.0213080067187548
1.35431170463562	-0.942215144634247	-3.23528933525085	0.190050452947617	0.375585407018662	-0.0210851170122623
1.33638179302216	-0.92804628610611	-3.24007821083069	0.190091699361801	0.376036942005157	-0.0208439473062754
1.32952058315277	-0.922114729881287	-3.24137616157532	0.190056130290031	0.37613433599472	-0.0208888705819845
1.31309461593628	-0.912938952445984	-3.23999261856079	0.190233394503593	0.376397430896759	-0.020948389545083
1.30507755279541	-0.907022774219513	-3.23962450027466	0.189875572919846	0.376621544361115	-0.0207663327455521
1.300661444664	-0.893256962299347	-3.23700141906738	0.190034732222557	0.376534074544907	-0.0204546973109245
1.2972959280014	-0.895015597343445	-3.24542665481567	0.189923822879791	0.376924932003021	-0.0203744117170572
1.29345595836639	-0.883226931095123	-3.24988031387329	0.189890056848526	0.377042502164841	-0.020599352195859
1.28199100494385	-0.88655024766922	-3.24653172492981	0.189835116267204	0.377247959375381	-0.0207300521433353
1.28223955631256	-0.874343454837799	-3.25061893463135	0.189696088433266	0.377317130565643	-0.0208501648157835
1.27048766613007	-0.866516888141632	-3.24678111076355	0.189750254154205	0.377548843622208	-0.0210470482707024
1.26789879798889	-0.876016974449158	-3.25648593902588	0.18965756893158	0.377714782953262	-0.0216983743011951
1.27244985103607	-0.867130696773529	-3.25481295585632	0.189920634031296	0.377856373786926	-0.0224184915423393
1.26260769367218	-0.874903857707977	-3.2599561214447	0.1900554895401	0.378204971551895	-0.0231143645942211
1.26220953464508	-0.884653449058533	-3.25691342353821	0.190161019563675	0.378575623035431	-0.0240534208714962
1.26155400276184	-0.889695227146149	-3.26697421073914	0.190418973565102	0.37897926568985	-0.0252095554023981
1.25634241104126	-0.903793394565582	-3.27415990829468	0.190389901399612	0.379628032445908	-0.0263643078505993
1.25887429714203	-0.913006842136383	-3.27068257331848	0.190725281834602	0.380206823348999	-0.0271278880536556
1.25459623336792	-0.911481976509094	-3.2819037437439	0.190905660390854	0.38104310631752	-0.0272305626422167
1.26037955284119	-0.911449670791626	-3.28592705726624	0.191217228770256	0.381656438112259	-0.0270084775984287
1.25941562652588	-0.910085558891296	-3.29809188842773	0.191714316606522	0.38254103064537	-0.0267634354531765
1.27188432216644	-0.914574027061462	-3.31041312217712	0.191685795783997	0.383401900529861	-0.0269341021776199
1.2690064907074	-0.92001885175705	-3.31024932861328	0.191987976431847	0.384153306484222	-0.0268126912415028
1.28774130344391	-0.919598519802094	-3.32038640975952	0.192349806427956	0.385153442621231	-0.0267357286065817
1.28839588165283	-0.922773599624634	-3.32734870910645	0.192847728729248	0.386027157306671	-0.0266504641622305
1.29430913925171	-0.937606275081635	-3.33664798736572	0.193159505724907	0.387090444564819	-0.0269859321415424
1.31448948383331	-0.942949116230011	-3.34516429901123	0.193672046065331	0.387893944978714	-0.0275932047516108
1.31582069396973	-0.955510318279266	-3.36130046844482	0.194182679057121	0.38900101184845	-0.0281505715101957
1.33241534233093	-0.974604904651642	-3.36492276191711	0.194616734981537	0.389929503202438	-0.0289130080491304
1.33737361431122	-0.982672333717346	-3.37724494934082	0.195012986660004	0.391155391931534	-0.0293213576078415
1.34847140312195	-0.993104517459869	-3.38965320587158	0.195679217576981	0.391979992389679	-0.0298630204051733
1.35980641841888	-1.00502371788025	-3.4006724357605	0.196173638105392	0.393262088298798	-0.0301782749593258
1.37036323547363	-1.01218461990356	-3.41091513633728	0.196712374687195	0.394106149673462	-0.0305763799697161
1.37747311592102	-1.02827334403992	-3.41851544380188	0.197344571352005	0.395145416259766	-0.030703479424119
1.38811373710632	-1.03060007095337	-3.43106174468994	0.197867915034294	0.395956784486771	-0.030998956412077
1.40826749801636	-1.04945540428162	-3.44253253936768	0.198426008224487	0.396895617246628	-0.0314131379127502
1.41766583919525	-1.03516411781311	-3.42887330055237	0.199545174837112	0.39674699306488	-0.0306857116520405
1.41017961502075	-1.06080615520477	-3.44231367111206	0.200266242027283	0.397159606218338	-0.0301544405519962
1.4181706905365	-1.07381153106689	-3.44773411750793	0.20074725151062	0.397449612617493	-0.0301871858537197
1.44945466518402	-1.07256019115448	-3.46214938163757	0.200816586613655	0.398332476615906	-0.0304812919348478
1.47193956375122	-1.08429515361786	-3.47460007667542	0.201020613312721	0.399150788784027	-0.0299007724970579
1.49638175964355	-1.09291625022888	-3.47141075134277	0.201362550258636	0.399957537651062	-0.0293091163039207
1.50919270515442	-1.10962128639221	-3.48213315010071	0.201364576816559	0.400920659303665	-0.0293885860592127
1.51571774482727	-1.10991704463959	-3.4878511428833	0.201807945966721	0.401690632104874	-0.029936607927084
1.53311121463776	-1.11799013614655	-3.49162459373474	0.202026948332787	0.402228683233261	-0.0307462997734547
1.53193855285645	-1.13503992557526	-3.49881792068481	0.202098250389099	0.402906984090805	-0.0314989872276783
1.54375374317169	-1.15540111064911	-3.51272940635681	0.202524930238724	0.403382658958435	-0.0322875380516052
1.55552041530609	-1.16826796531677	-3.51242876052856	0.20248644053936	0.403843432664871	-0.0330445766448975
1.56464028358459	-1.1816109418869	-3.51494789123535	0.202594310045242	0.404173970222473	-0.033750381320715
1.57133328914642	-1.19340217113495	-3.51088213920593	0.20263646543026	0.404311805963516	-0.0345161780714989
1.58578622341156	-1.21310830116272	-3.51923727989197	0.202451303601265	0.404537498950958	-0.0353137813508511
1.59582889080048	-1.22529375553131	-3.51207947731018	0.202509701251984	0.404436141252518	-0.0360934771597385
1.60758030414581	-1.22932612895966	-3.51624178886414	0.202153325080872	0.404514491558075	-0.0368669964373112
1.61394023895264	-1.24229049682617	-3.51309728622437	0.20198954641819	0.40435054898262	-0.0372888967394829
1.63276493549347	-1.24645590782166	-3.50983738899231	0.201605841517448	0.40420213341713	-0.0376835986971855
1.61851990222931	-1.26353323459625	-3.50630593299866	0.201197415590286	0.404189050197601	-0.039296630769968
1.63169181346893	-1.26683747768402	-3.50889873504639	0.200758367776871	0.403689175844193	-0.0394455343484879
1.62348926067352	-1.25879013538361	-3.48705124855042	0.200278982520103	0.403322368860245	-0.0388247221708298
1.62964344024658	-1.26014387607574	-3.48902988433838	0.199983283877373	0.402540594339371	-0.039078276604414
1.62704145908356	-1.26865100860596	-3.48520851135254	0.199283853173256	0.402304530143738	-0.0400381609797478
1.63596415519714	-1.2694525718689	-3.47923684120178	0.198679730296135	0.401604384183884	-0.0409578233957291
1.64941346645355	-1.27638721466064	-3.46941566467285	0.198038950562477	0.400971263647079	-0.0419538542628288
1.64330911636353	-1.2791930437088	-3.4583728313446	0.197698324918747	0.399816364049912	-0.0430443920195103
1.63356971740723	-1.30578672885895	-3.44826674461365	0.196784123778343	0.398934185504913	-0.0443253628909588
1.6300675868988	-1.30052959918976	-3.43419051170349	0.195980831980705	0.397797733545303	-0.0457341894507408
1.63814723491669	-1.30628299713135	-3.43292641639709	0.194907918572426	0.397152721881866	-0.0470649860799313
1.62830567359924	-1.30837976932526	-3.42073011398315	0.19398421049118	0.395997583866119	-0.0481801591813564
1.63109111785889	-1.32084310054779	-3.40982389450073	0.19295060634613	0.395115733146667	-0.0492526143789291
1.61685025691986	-1.31351518630981	-3.39625597000122	0.191927134990692	0.393984168767929	-0.0504530519247055
1.60576295852661	-1.31595182418823	-3.37828707695007	0.191010445356369	0.392771810293198	-0.0517467632889748
1.60519182682037	-1.31251430511475	-3.36907076835632	0.189760759472847	0.391609221696854	-0.0530631244182587
1.58642733097076	-1.31297886371613	-3.34645795822144	0.188816741108894	0.390296459197998	-0.0542956255376339
1.5771017074585	-1.32485437393188	-3.33819389343262	0.187667965888977	0.389091998338699	-0.0555833131074905
1.5754497051239	-1.31930887699127	-3.316575050354	0.186422914266586	0.387708097696304	-0.0568505972623825
1.56105470657349	-1.31581032276154	-3.30284762382507	0.185359701514244	0.386323779821396	-0.0579714588820934
1.55230367183685	-1.32349455356598	-3.28887391090393	0.184047669172287	0.385009378194809	-0.0593444518744946
1.54395925998688	-1.32071316242218	-3.27317810058594	0.182967886328697	0.38350123167038	-0.0607081465423107
1.52597236633301	-1.31696379184723	-3.25680351257324	0.181812763214111	0.382133930921555	-0.0618667416274548
1.51668965816498	-1.31937408447266	-3.23564100265503	0.180657580494881	0.380693107843399	-0.0629428699612617
1.51005375385284	-1.3113306760788	-3.22907829284668	0.179481387138367	0.379319906234741	-0.0640771612524986
1.49177002906799	-1.30601501464844	-3.21224355697632	0.178388446569443	0.377827525138855	-0.0651304349303246
1.47457957267761	-1.30468904972076	-3.19340491294861	0.177221834659576	0.376383155584335	-0.0660533607006073
1.46090197563171	-1.29873275756836	-3.17786908149719	0.17616631090641	0.375010579824448	-0.0670527219772339
1.44906663894653	-1.29716634750366	-3.16400671005249	0.174850270152092	0.373601287603378	-0.0682348161935806
1.43673574924469	-1.30852866172791	-3.14719200134277	0.173739373683929	0.372089296579361	-0.0698232874274254
1.42582511901855	-1.29098773002625	-3.1255955696106	0.172882333397865	0.37050274014473	-0.0702353045344353
1.41008949279785	-1.27861094474792	-3.11155581474304	0.172159418463707	0.369089663028717	-0.0702479034662247
1.3944593667984	-1.27025151252747	-3.10123538970947	0.171259701251984	0.367776960134506	-0.0705172047019005
1.37732565402985	-1.26197910308838	-3.08136773109436	0.170182764530182	0.366434931755066	-0.0713291093707085
1.36310756206512	-1.25645005702972	-3.07371807098389	0.169192358851433	0.365110069513321	-0.0722777992486954
1.34687376022339	-1.24804615974426	-3.06038045883179	0.168161645531654	0.363866597414017	-0.0729745924472809
1.33524751663208	-1.24392855167389	-3.04450011253357	0.167234510183334	0.362521290779114	-0.0736185237765312
1.32463240623474	-1.24286019802094	-3.03089833259583	0.166493833065033	0.361257016658783	-0.0742875337600708
1.31792891025543	-1.23799455165863	-3.01923370361328	0.165634840726852	0.359868556261063	-0.075104184448719
1.30696451663971	-1.23701822757721	-3.00064539909363	0.164755567908287	0.358680039644241	-0.0758300423622131
1.30030965805054	-1.23239362239838	-2.98847460746765	0.164137050509453	0.357491314411163	-0.0762803331017494
1.29023480415344	-1.22359108924866	-2.97814202308655	0.163540840148926	0.356276899576187	-0.0766206085681915
1.27779579162598	-1.21630585193634	-2.96857261657715	0.162986740469933	0.355189681053162	-0.076752632856369
1.2624192237854	-1.20416533946991	-2.96502828598022	0.162587627768517	0.354308724403381	-0.0768001452088356
1.25424265861511	-1.1994833946228	-2.95329928398132	0.162035033106804	0.353439688682556	-0.0767672955989838
1.24654710292816	-1.19043672084808	-2.94349956512451	0.161594420671463	0.352556139230728	-0.0767617970705032
1.23634147644043	-1.18063175678253	-2.93776226043701	0.161141112446785	0.35175958275795	-0.0766196697950363
1.22568666934967	-1.17343902587891	-2.92998290061951	0.160706743597984	0.351075083017349	-0.0764323025941849
1.22212052345276	-1.16505753993988	-2.92314219474792	0.160351306200027	0.350383132696152	-0.0763310268521309
1.22212088108063	-1.15864336490631	-2.91439151763916	0.160054266452789	0.349643677473068	-0.0761832967400551
1.21757817268372	-1.14857709407806	-2.90617299079895	0.159848809242249	0.349092125892639	-0.0759108364582062
1.21672022342682	-1.14589047431946	-2.89694809913635	0.159678235650063	0.348389714956284	-0.0757058560848236
1.21410381793976	-1.14810740947723	-2.89620852470398	0.159455522894859	0.347867667675018	-0.0755955502390862
1.21499967575073	-1.1430801153183	-2.89170169830322	0.159440234303474	0.347384363412857	-0.0756145417690277
1.21468448638916	-1.14015972614288	-2.88470029830933	0.15947362780571	0.346912771463394	-0.0753612220287323
1.21541166305542	-1.13673794269562	-2.88080739974976	0.159507691860199	0.346576511859894	-0.0751997530460358
1.21299135684967	-1.13881421089172	-2.88157677650452	0.159595921635628	0.346312612295151	-0.0749180242419243
1.21827304363251	-1.13106393814087	-2.88377571105957	0.159790217876434	0.346057802438736	-0.0744564607739449
1.22105705738068	-1.12719321250916	-2.88151454925537	0.159844681620598	0.346012055873871	-0.0738883838057518
1.22281837463379	-1.12410354614258	-2.88368821144104	0.160103306174278	0.345890372991562	-0.0733165517449379
1.22819900512695	-1.122309923172	-2.88118863105774	0.160257503390312	0.345975935459137	-0.0726811215281487
1.2389018535614	-1.12116229534149	-2.88600635528564	0.160622149705887	0.346072524785995	-0.0720580592751503
1.24459779262543	-1.11828172206879	-2.88909554481506	0.160904750227928	0.346161633729935	-0.0713366717100143
1.25350856781006	-1.11787509918213	-2.89020347595215	0.161309108138084	0.346261203289032	-0.070658378303051
1.26339828968048	-1.12229335308075	-2.88851737976074	0.161749020218849	0.346542567014694	-0.0700292363762856
1.27451062202454	-1.12339425086975	-2.89668130874634	0.16229160130024	0.34683483839035	-0.0694496035575867
1.28850388526917	-1.12513709068298	-2.89744758605957	0.162697672843933	0.347199469804764	-0.068852923810482
1.29896807670593	-1.13031458854675	-2.90802240371704	0.163288772106171	0.347532123327255	-0.0681844055652618
1.31142997741699	-1.13317263126373	-2.90907287597656	0.163886427879333	0.348076373338699	-0.0675712823867798
1.33065569400787	-1.1371887922287	-2.91661643981934	0.164536118507385	0.34860223531723	-0.0669204965233803
1.3390976190567	-1.13696324825287	-2.92343640327454	0.165210396051407	0.349205404520035	-0.0662563294172287
1.35419046878815	-1.14605247974396	-2.93189406394959	0.165952250361443	0.349900841712952	-0.0655593201518059
1.36550199985504	-1.15188825130463	-2.93875551223755	0.166722327470779	0.350593626499176	-0.0649311617016792
1.38156878948212	-1.15347373485565	-2.94821548461914	0.167455196380615	0.351370990276337	-0.0642537623643875
1.39461183547974	-1.15493714809418	-2.95177602767944	0.168339401483536	0.352152794599533	-0.0635758638381958
1.41010820865631	-1.17030370235443	-2.9659252166748	0.169157058000565	0.353061884641647	-0.0630436614155769
1.42831969261169	-1.17219483852386	-2.97695660591125	0.170016691088676	0.353941380977631	-0.0625041350722313
1.44352388381958	-1.18037903308868	-2.98672485351563	0.170877203345299	0.354815483093262	-0.0619299598038197
1.46168315410614	-1.18889820575714	-2.99756217002869	0.171794250607491	0.355756342411041	-0.0614695213735104
1.48298752307892	-1.20313715934753	-3.00332593917847	0.172656789422035	0.356772631406784	-0.0609797388315201
1.49886035919189	-1.20686686038971	-3.02431154251099	0.173629835247993	0.357581853866577	-0.060493428260088
1.51185119152069	-1.21592652797699	-3.02837610244751	0.174557372927666	0.358684480190277	-0.0600025169551373
1.52314841747284	-1.22539031505585	-3.04173350334167	0.175519898533821	0.359767109155655	-0.0595828704535961
1.54577207565308	-1.23250067234039	-3.05914568901062	0.17642268538475	0.36085906624794	-0.0592096634209156
1.56177139282227	-1.23867571353912	-3.06775999069214	0.177267387509346	0.361904978752136	-0.0587359927594662
1.57390582561493	-1.24719178676605	-3.07719802856445	0.178264200687408	0.362822204828262	-0.0581911168992519
1.59036457538605	-1.25528299808502	-3.08773922920227	0.179310098290443	0.364011853933334	-0.0577959455549717
1.60759043693542	-1.26270031929016	-3.0976836681366	0.180036127567291	0.365145355463028	-0.0574619770050049
1.62424492835999	-1.27636885643005	-3.109370470047	0.180892318487167	0.365977585315704	-0.0571101494133472
1.64080369472504	-1.28831350803375	-3.11812448501587	0.181843310594559	0.367060869932175	-0.0569255091249943
1.65705847740173	-1.29251372814178	-3.13255095481873	0.182776540517807	0.367929100990295	-0.0568767711520195
1.66844987869263	-1.3049932718277	-3.14153909683228	0.183635860681534	0.368999540805817	-0.0566662028431892
1.68958520889282	-1.31860613822937	-3.15142679214478	0.184332549571991	0.369958519935608	-0.0564940497279167
1.69708204269409	-1.32155501842499	-3.16239166259766	0.185289323329926	0.370878547430038	-0.0563128627836704
1.71415340900421	-1.34025502204895	-3.16944885253906	0.185971274971962	0.371886938810349	-0.0562364906072617
1.73482632637024	-1.34836328029633	-3.1809709072113	0.186682760715485	0.372725605964661	-0.0562429092824459
1.74531185626984	-1.35333895683289	-3.19183731079102	0.187536761164665	0.373516649007797	-0.0560331717133522
1.75198125839233	-1.36396455764771	-3.19927382469177	0.188258841633797	0.374403566122055	-0.0560424588620663
1.77246117591858	-1.37715971469879	-3.20959639549255	0.188947737216949	0.375230491161346	-0.0562035255134106
1.78000175952911	-1.38152861595154	-3.21201467514038	0.189582765102386	0.376057922840118	-0.0560888387262821
1.79471409320831	-1.39625322818756	-3.2209165096283	0.190152123570442	0.376738667488098	-0.056116845458746
1.80521607398987	-1.40178894996643	-3.22795581817627	0.19093656539917	0.377480834722519	-0.0563144758343697
1.8133784532547	-1.41134345531464	-3.23694229125977	0.191539242863655	0.378244608640671	-0.0563986040651798
1.83260703086853	-1.42279601097107	-3.25102353096008	0.191892102360725	0.378924936056137	-0.0565162375569344
1.83756721019745	-1.42668080329895	-3.25331854820251	0.192674607038498	0.379450440406799	-0.0566908456385136
1.84781968593597	-1.43522667884827	-3.26347303390503	0.193091675639153	0.380211383104324	-0.0569413527846336
1.85313069820404	-1.44269275665283	-3.26094079017639	0.193671181797981	0.380693078041077	-0.0572009906172752
1.86134159564972	-1.45172822475433	-3.27011322975159	0.194193854928017	0.381356447935104	-0.0574661903083324
1.8692307472229	-1.46068847179413	-3.27496814727783	0.194539606571198	0.381875991821289	-0.0579726696014404
1.87271213531494	-1.46887123584747	-3.28076958656311	0.19498747587204	0.382349073886871	-0.058342881500721
1.87905168533325	-1.47495412826538	-3.28259444236755	0.195283442735672	0.382909834384918	-0.0586680211126804
1.88712346553802	-1.48232007026672	-3.28499531745911	0.195584744215012	0.383267492055893	-0.0590783767402172
1.88664197921753	-1.48652541637421	-3.29345560073853	0.196052119135857	0.383688300848007	-0.0596602335572243
1.89876270294189	-1.49856007099152	-3.29762434959412	0.196148112416267	0.384152293205261	-0.0601217523217201
1.90127229690552	-1.50188505649567	-3.30807948112488	0.196356490254402	0.384455740451813	-0.0608710683882236
1.898193359375	-1.50877571105957	-3.30905199050903	0.196678817272186	0.384785950183868	-0.0616055987775326
1.90312421321869	-1.51876664161682	-3.31071090698242	0.196828007698059	0.385173141956329	-0.0622836351394653
1.90630650520325	-1.52178275585175	-3.3119957447052	0.19695046544075	0.385398089885712	-0.0629244968295097
1.90156495571136	-1.52648067474365	-3.31158375740051	0.197240814566612	0.385661870241165	-0.0635792464017868
1.9024829864502	-1.53874099254608	-3.31244611740112	0.197281822562218	0.385901033878326	-0.0644357427954674
1.90304207801819	-1.53527402877808	-3.3188910484314	0.197367131710052	0.38608455657959	-0.0652221664786339
1.89840400218964	-1.54678642749786	-3.31709289550781	0.197460204362869	0.386402040719986	-0.0660311728715897
1.90182101726532	-1.54934620857239	-3.322101354599	0.197397440671921	0.386539578437805	-0.067016214132309
1.89083468914032	-1.55199372768402	-3.31810474395752	0.197526976466179	0.386775881052017	-0.0678568780422211
1.89631319046021	-1.56134653091431	-3.31857180595398	0.197341322898865	0.386887758970261	-0.0687850415706635
1.88386285305023	-1.56722068786621	-3.31824231147766	0.197470515966415	0.386903464794159	-0.0696798712015152
1.88307917118073	-1.57225656509399	-3.32242918014526	0.197261720895767	0.387047201395035	-0.0707037672400475
1.8749897480011	-1.57123363018036	-3.31637978553772	0.197227641940117	0.386989116668701	-0.0717706605792046
1.86298608779907	-1.57544696331024	-3.32052636146545	0.197134718298912	0.386971265077591	-0.0726013779640198
1.86391341686249	-1.5829085111618	-3.31290745735168	0.196790263056755	0.3869888484478	-0.0736815556883812
1.84853804111481	-1.57867133617401	-3.31609964370728	0.196855053305626	0.386881351470947	-0.0745720192790031
1.84760808944702	-1.58315062522888	-3.31133389472961	0.196468561887741	0.386773854494095	-0.0755300745368004
1.83125400543213	-1.58175146579742	-3.31046772003174	0.196326389908791	0.386619210243225	-0.076441116631031
1.82924342155457	-1.58438813686371	-3.31507968902588	0.195947304368019	0.386452049016953	-0.0775113627314568
1.81023681163788	-1.58283472061157	-3.31022167205811	0.195762321352959	0.386225998401642	-0.0783561766147614
1.80598664283752	-1.59057140350342	-3.30161714553833	0.195393249392509	0.386036366224289	-0.0793822929263115
1.78867328166962	-1.58151996135712	-3.30313491821289	0.19519068300724	0.385782450437546	-0.0802481099963188
1.78124105930328	-1.59066808223724	-3.29973793029785	0.194728896021843	0.385503530502319	-0.0810948461294174
1.76875722408295	-1.58421921730042	-3.294926404953	0.194581434130669	0.385058403015137	-0.0819500237703323
1.75252032279968	-1.58364939689636	-3.28835225105286	0.194197684526443	0.384876281023026	-0.0827456191182137
1.74444758892059	-1.58861827850342	-3.28691530227661	0.193744271993637	0.384565234184265	-0.0835603624582291
1.73481225967407	-1.58184349536896	-3.27995157241821	0.193418070673943	0.384104877710342	-0.0843158438801765
1.72128343582153	-1.57783710956573	-3.27676105499268	0.193112105131149	0.383781731128693	-0.0849286764860153
1.70601439476013	-1.57626712322235	-3.27167510986328	0.192727223038673	0.38341212272644	-0.0854942575097084
1.69728600978851	-1.58164548873901	-3.27017736434937	0.192157953977585	0.383109360933304	-0.086011528968811
1.6883898973465	-1.56945204734802	-3.26378726959229	0.191869452595711	0.382632493972778	-0.0864316001534462
1.66799914836884	-1.56921339035034	-3.26238608360291	0.19145031273365	0.382299929857254	-0.0867992490530014
1.66696584224701	-1.56573736667633	-3.25395631790161	0.190948665142059	0.381786733865738	-0.0873026251792908
1.64626634120941	-1.56105160713196	-3.24885678291321	0.190706700086594	0.381452441215515	-0.0876123383641243
1.63942718505859	-1.55957162380219	-3.24566507339478	0.190197348594666	0.381024032831192	-0.0879661664366722
1.63317811489105	-1.55565977096558	-3.23898267745972	0.18978077173233	0.380509614944458	-0.088323749601841
1.61215853691101	-1.54945981502533	-3.23307228088379	0.189500510692596	0.38003471493721	-0.0884833782911301
1.60824990272522	-1.55222868919373	-3.22231435775757	0.18890355527401	0.379584908485413	-0.088691733777523
1.60160684585571	-1.54815936088562	-3.22439694404602	0.188523203134537	0.379060059785843	-0.0888451859354973
1.58785712718964	-1.541060090065	-3.21637749671936	0.188159763813019	0.378642529249191	-0.0888326317071915
1.58334505558014	-1.5415290594101	-3.21186494827271	0.187666103243828	0.378150969743729	-0.0888005718588829
1.57210731506348	-1.53488504886627	-3.20908069610596	0.187386229634285	0.377529591321945	-0.0887592285871506
1.55944097042084	-1.52620184421539	-3.19962191581726	0.186964482069016	0.377261579036713	-0.0884802043437958
1.55507290363312	-1.52675485610962	-3.19947981834412	0.186499908566475	0.376619726419449	-0.0883057564496994
1.54786217212677	-1.51709246635437	-3.19034862518311	0.186213418841362	0.376122802495956	-0.088087372481823
1.53534436225891	-1.51160860061646	-3.18919920921326	0.185883536934853	0.375597417354584	-0.0877209976315498
1.52985155582428	-1.51423847675323	-3.18131375312805	0.185471802949905	0.37513867020607	-0.0873775407671928
1.52702236175537	-1.5117381811142	-3.1759979724884	0.185068488121033	0.37463966012001	-0.0870923921465874
1.52204120159149	-1.50109446048737	-3.16882467269897	0.184720799326897	0.374075204133987	-0.0867211148142815
1.51301562786102	-1.5037043094635	-3.16508841514587	0.184448003768921	0.373620897531509	-0.0863883420825005
1.50896298885345	-1.50409066677094	-3.16318988800049	0.18411648273468	0.373074233531952	-0.0859265550971031
1.50853538513184	-1.50088727474213	-3.15742254257202	0.183704659342766	0.372634887695313	-0.0854291096329689
1.50869476795197	-1.49639976024628	-3.15374994277954	0.183284759521484	0.372191786766052	-0.0848769918084145
1.50501680374146	-1.49438214302063	-3.14863157272339	0.183073818683624	0.371636897325516	-0.0842819213867188
1.50293529033661	-1.49098908901215	-3.14239954948425	0.182911247014999	0.371285140514374	-0.0836152508854866
1.49840748310089	-1.49012017250061	-3.13636875152588	0.182620733976364	0.370895564556122	-0.0829076319932938
1.50765931606293	-1.49133050441742	-3.13756966590881	0.182247117161751	0.370621025562286	-0.0822892338037491
1.50385808944702	-1.48804950714111	-3.13643383979797	0.182061731815338	0.3701131939888	-0.0816053822636604
1.50510215759277	-1.48672223091125	-3.12729048728943	0.181914195418358	0.369808107614517	-0.0808207541704178
1.5030163526535	-1.48410391807556	-3.13060760498047	0.181802421808243	0.369529753923416	-0.0800771266222
1.50916826725006	-1.48853933811188	-3.12240076065063	0.181535765528679	0.369227051734924	-0.0792961344122887
1.51374197006226	-1.48984575271606	-3.12005925178528	0.181432396173477	0.368955552577972	-0.0786214992403984
1.51838505268097	-1.49245190620422	-3.12020564079285	0.181184530258179	0.368802279233933	-0.0778476968407631
1.52406585216522	-1.49433791637421	-3.12072515487671	0.181143537163734	0.368423163890839	-0.0770044401288033
1.52248573303223	-1.49357318878174	-3.11523699760437	0.181240677833557	0.368277341127396	-0.0761286169290543
1.53095781803131	-1.49982392787933	-3.11726856231689	0.181004554033279	0.36816993355751	-0.0753288045525551
1.53639042377472	-1.49845242500305	-3.11710119247437	0.180989935994148	0.367944359779358	-0.0744112953543663
1.54238212108612	-1.50290834903717	-3.11166596412659	0.180981501936913	0.367897599935532	-0.0734839513897896
1.54911947250366	-1.50065362453461	-3.11449360847473	0.181025937199593	0.367733776569366	-0.0725073590874672
1.54990816116333	-1.50189101696014	-3.11388945579529	0.181034445762634	0.367619663476944	-0.0716693326830864
1.55192685127258	-1.50651812553406	-3.11729264259338	0.181027069687843	0.367628335952759	-0.0706816762685776
1.5662282705307	-1.50810420513153	-3.11673808097839	0.181117057800293	0.36749479174614	-0.0696811825037003
1.56975328922272	-1.50721955299377	-3.11374711990356	0.181053593754768	0.367397010326386	-0.0688090398907661
1.57602107524872	-1.51014816761017	-3.11056327819824	0.181133463978767	0.367256343364716	-0.0678730234503746
1.58123028278351	-1.50752234458923	-3.11441469192505	0.181384578347206	0.367135733366013	-0.0669051110744476
1.58488595485687	-1.51321744918823	-3.11334848403931	0.181363746523857	0.367207705974579	-0.065949060022831
1.59037888050079	-1.51522541046143	-3.11332750320435	0.181454673409462	0.367165774106979	-0.0649795606732368
1.5980316400528	-1.51993668079376	-3.1084508895874	0.181536287069321	0.367009550333023	-0.0640642791986465
1.60160183906555	-1.51366066932678	-3.11481428146362	0.181697577238083	0.366995096206665	-0.0630973502993584
1.60504245758057	-1.52037310600281	-3.11191821098328	0.181696817278862	0.366999715566635	-0.06203817948699
1.6113805770874	-1.52277171611786	-3.11425185203552	0.181718096137047	0.366929829120636	-0.0611099004745483
1.6184515953064	-1.51995003223419	-3.10987830162048	0.181966513395309	0.366850346326828	-0.0600514113903046
1.62184882164001	-1.51875269412994	-3.11360669136047	0.182066574692726	0.366790145635605	-0.0591376088559628
1.62397885322571	-1.5215106010437	-3.11078834533691	0.182152435183525	0.366643518209457	-0.0581921525299549
1.62792479991913	-1.52366137504578	-3.11530017852783	0.18230040371418	0.366697549819946	-0.0572452247142792
1.63537669181824	-1.52654004096985	-3.115882396698	0.182291150093079	0.366630911827087	-0.0562999211251736
1.63879144191742	-1.52238047122955	-3.11185026168823	0.182547554373741	0.366442412137985	-0.0555145815014839
1.63496732711792	-1.52080106735229	-3.11679744720459	0.182765066623688	0.366520255804062	-0.0545667670667171
1.63887059688568	-1.51681280136108	-3.12016892433167	0.182818546891212	0.366492539644241	-0.0537019036710262
1.63915324211121	-1.51916134357452	-3.11813378334045	0.183201909065247	0.366300821304321	-0.0530139803886414
1.64053463935852	-1.5269980430603	-3.11889839172363	0.183402851223946	0.366389811038971	-0.0523977130651474
1.64809572696686	-1.53197765350342	-3.12289929389954	0.183347538113594	0.366404384374619	-0.0515214167535305
1.66284799575806	-1.52892088890076	-3.11841654777527	0.183373510837555	0.366280823945999	-0.0506045930087566
1.6599133014679	-1.52325773239136	-3.12088894844055	0.183702409267426	0.366056472063065	-0.0493716411292553
1.66348254680634	-1.52514743804932	-3.12239646911621	0.18365016579628	0.366112142801285	-0.0480436868965626
1.6686943769455	-1.52206420898438	-3.11402368545532	0.183737456798553	0.365870177745819	-0.0469714626669884
1.67681300640106	-1.52230620384216	-3.11424446105957	0.184017181396484	0.365761458873749	-0.0459991060197353
1.6772882938385	-1.51458847522736	-3.12004542350769	0.184093922376633	0.365692913532257	-0.0449907891452312
1.67932617664337	-1.52242255210876	-3.11869835853577	0.184019401669502	0.365750521421433	-0.0440638363361359
1.6874406337738	-1.51996171474457	-3.11624908447266	0.184158727526665	0.365478247404099	-0.0432149134576321
1.68562090396881	-1.51787340641022	-3.1157009601593	0.184372439980507	0.365332931280136	-0.0424330271780491
1.69029104709625	-1.52667307853699	-3.11655354499817	0.184416428208351	0.36530265212059	-0.0416135713458061
1.69769430160522	-1.52603363990784	-3.11437845230103	0.184492573142052	0.3651362657547	-0.0409053154289722
1.70239293575287	-1.51923203468323	-3.1099419593811	0.184619247913361	0.364930897951126	-0.0401741489768028
1.70084822177887	-1.52443408966064	-3.11431932449341	0.184728443622589	0.364864498376846	-0.0394039340317249
1.7078298330307	-1.52763652801514	-3.10986351966858	0.18465119600296	0.364829987287521	-0.0387675538659096
1.71211588382721	-1.51659572124481	-3.1097583770752	0.184894859790802	0.364673376083374	-0.0381219573318958
1.70890426635742	-1.52283668518066	-3.11410808563232	0.185179725289345	0.364705085754395	-0.0375985316932201
1.72150051593781	-1.53331255912781	-3.11573243141174	0.185158461332321	0.36463138461113	-0.037370502948761
1.72319376468658	-1.534299492836	-3.11200618743896	0.185339078307152	0.364594668149948	-0.0368241034448147
1.73457109928131	-1.54105389118195	-3.11354279518127	0.185372814536095	0.364479601383209	-0.0361008495092392
1.75133323669434	-1.549391746521	-3.11568975448608	0.185269430279732	0.364456385374069	-0.035424005240202
1.74869191646576	-1.54223501682281	-3.10839891433716	0.185538336634636	0.364344239234924	-0.0346288084983826
1.7610924243927	-1.55362546443939	-3.10927176475525	0.185446619987488	0.364380300045013	-0.0340489782392979
1.76901984214783	-1.55060625076294	-3.11280393600464	0.185619369149208	0.364261239767075	-0.0335310474038124
1.77300906181335	-1.55850422382355	-3.11185503005981	0.185591340065002	0.364457070827484	-0.0330574735999107
1.78467965126038	-1.56281006336212	-3.11260867118835	0.185661286115646	0.364240050315857	-0.0326574333012104
1.7891366481781	-1.56925487518311	-3.11634373664856	0.185818582773209	0.364355713129044	-0.0321748703718185
1.8002941608429	-1.57556509971619	-3.11494183540344	0.185683503746986	0.364401996135712	-0.0318041890859604
1.80700540542603	-1.57896041870117	-3.1150426864624	0.185939371585846	0.364271402359009	-0.0314920768141747
1.80936229228973	-1.58522462844849	-3.11087226867676	0.186167806386948	0.364361315965652	-0.0311560072004795
1.82292568683624	-1.5967081785202	-3.11525559425354	0.185935094952583	0.364467144012451	-0.0309139415621758
1.8260486125946	-1.5947128534317	-3.1120867729187	0.186194315552711	0.364295065402985	-0.030679989606142
1.82880449295044	-1.60122096538544	-3.1115562915802	0.186374470591545	0.364489436149597	-0.030394347384572
1.84499156475067	-1.61025857925415	-3.11753058433533	0.186436623334885	0.364582359790802	-0.0303006749600172
1.84672617912292	-1.61666178703308	-3.12246084213257	0.186611369252205	0.364611655473709	-0.0302652958780527
1.85451745986938	-1.62723410129547	-3.12468886375427	0.186780214309692	0.364697635173798	-0.0299547035247087
1.866863489151	-1.63256311416626	-3.12066602706909	0.186630994081497	0.364863485097885	-0.0295395962893963
1.87490427494049	-1.6329562664032	-3.11471199989319	0.186784416437149	0.364799171686172	-0.0290294103324413
1.87807297706604	-1.63644206523895	-3.12409973144531	0.186848595738411	0.364988654851913	-0.0284930486232042
1.88634169101715	-1.64018046855927	-3.12379550933838	0.186857044696808	0.364956140518188	-0.0282020587474108
1.88615620136261	-1.64648187160492	-3.12534952163696	0.187086805701256	0.365029841661453	-0.0278505999594927
1.90681290626526	-1.65224051475525	-3.12262630462646	0.187019228935242	0.365099042654037	-0.0276348944753408
1.90690207481384	-1.65562331676483	-3.1242151260376	0.187222823500633	0.365088731050491	-0.0272710975259542
1.91892576217651	-1.66940331459045	-3.12729406356812	0.187190905213356	0.365234881639481	-0.0271026138216257
1.92148470878601	-1.66996479034424	-3.12738156318665	0.187308251857758	0.365214765071869	-0.026725759729743
1.93227815628052	-1.67816400527954	-3.12964677810669	0.187390983104706	0.365296125411987	-0.0264370273798704
1.93958103656769	-1.67685282230377	-3.13019251823425	0.187595918774605	0.365197211503983	-0.0261058956384659
1.94028580188751	-1.68391346931458	-3.13011837005615	0.187652602791786	0.365486353635788	-0.0256300698965788
1.9478987455368	-1.68618953227997	-3.12969374656677	0.18756040930748	0.365388125181198	-0.0252883266657591
1.95133399963379	-1.68806147575378	-3.12786865234375	0.187807142734528	0.365449130535126	-0.0248556714504957
1.95557820796967	-1.68286895751953	-3.13513207435608	0.187967032194138	0.365502923727036	-0.0244546178728342
1.95909535884857	-1.69716989994049	-3.13660645484924	0.188051983714104	0.365713119506836	-0.0242267623543739
1.96247744560242	-1.69547474384308	-3.13661456108093	0.188253805041313	0.365624129772186	-0.024023462086916
1.96963489055634	-1.70757079124451	-3.13452196121216	0.188137665390968	0.365759968757629	-0.0235665440559387
1.97616136074066	-1.70181751251221	-3.12967944145203	0.188174024224281	0.365526556968689	-0.0230782106518745
1.98401308059692	-1.70703518390656	-3.13784790039063	0.188248693943024	0.36561045050621	-0.0225421991199255
1.98709416389465	-1.70747339725494	-3.13699269294739	0.188052698969841	0.365580469369888	-0.0221344158053398
1.98548638820648	-1.71002435684204	-3.12999653816223	0.188235461711884	0.3653943836689	-0.0217469334602356
1.99823272228241	-1.71585416793823	-3.13757419586182	0.188084721565247	0.365391105413437	-0.0213486161082983
1.99533247947693	-1.70832753181458	-3.13001823425293	0.188200637698174	0.365277737379074	-0.0209530740976334
1.99565243721008	-1.72051954269409	-3.13030958175659	0.188023179769516	0.365297377109528	-0.0206258688122034
1.9956032037735	-1.7147011756897	-3.12746548652649	0.188090443611145	0.365065515041351	-0.0205852072685957
1.96821069717407	-1.71938824653625	-3.13348627090454	0.187897503376007	0.365268439054489	-0.0226753149181604
1.95867598056793	-1.73874723911285	-3.12607598304749	0.18754018843174	0.365018010139465	-0.0252027790993452
1.96495473384857	-1.73523473739624	-3.129887342453	0.186866506934166	0.364970654249191	-0.0244819652289152
1.98059689998627	-1.72494268417358	-3.12554168701172	0.186566486954689	0.364393889904022	-0.0230365712195635
1.99853789806366	-1.72235870361328	-3.12894320487976	0.18643194437027	0.364175230264664	-0.0214826613664627
2.00823903083801	-1.72070825099945	-3.11270213127136	0.186063036322594	0.363926917314529	-0.020560247823596
2.00800228118896	-1.72926533222198	-3.11227321624756	0.185954421758652	0.363671481609344	-0.020547904074192
2.01420068740845	-1.72794425487518	-3.10562872886658	0.185757145285606	0.363623082637787	-0.0210916977375746
1.99640703201294	-1.72181797027588	-3.10982298851013	0.185748368501663	0.363480031490326	-0.0206087809056044
1.99949204921722	-1.72799181938171	-3.10315346717834	0.185540989041328	0.363330096006393	-0.0200702212750912
1.99185907840729	-1.71787524223328	-3.1088011264801	0.18559405207634	0.363004088401794	-0.0194830410182476
1.98144316673279	-1.70738792419434	-3.10818934440613	0.185507714748383	0.362887024879456	-0.0190050937235355
1.98080885410309	-1.7088143825531	-3.10082483291626	0.185218423604965	0.362588107585907	-0.0186006315052509
1.97413599491119	-1.69287395477295	-3.0979220867157	0.18531721830368	0.362163156270981	-0.0182261578738689
1.97264766693115	-1.69909167289734	-3.09917879104614	0.185223400592804	0.362049698829651	-0.0178445428609848
1.9746640920639	-1.70324945449829	-3.09352922439575	0.184981971979141	0.361636221408844	-0.0175748094916344
1.97708082199097	-1.69516611099243	-3.08812308311462	0.184744030237198	0.361242920160294	-0.0171538069844246
1.96747744083405	-1.69497978687286	-3.08852767944336	0.184520393610001	0.360931247472763	-0.0166615378111601
1.96794283390045	-1.69668316841125	-3.08104586601257	0.184079304337502	0.360534906387329	-0.0164208244532347
1.96704924106598	-1.68658268451691	-3.08364295959473	0.183700725436211	0.360102772712708	-0.0161674618721008
1.95762574672699	-1.68261122703552	-3.0786726474762	0.183449119329453	0.359656900167465	-0.0157737080007792
1.96464323997498	-1.68746447563171	-3.06673312187195	0.182918384671211	0.359256535768509	-0.0154200475662947
1.96839785575867	-1.67606019973755	-3.06437182426453	0.182662546634674	0.358738660812378	-0.0149686858057976
1.95911598205566	-1.67548882961273	-3.06075549125671	0.182272419333458	0.358386933803558	-0.0146136516705155
1.96615898609161	-1.67755055427551	-3.05491018295288	0.181791961193085	0.357903271913528	-0.0145982103422284
1.95864641666412	-1.67154014110565	-3.04034519195557	0.181603908538818	0.357401669025421	-0.0144709488376975
1.95201086997986	-1.67441058158875	-3.04734396934509	0.181258216500282	0.357043892145157	-0.0145505163818598
1.95452857017517	-1.67237913608551	-3.03626084327698	0.18083430826664	0.35654804110527	-0.0147453378885984
1.93699908256531	-1.67211377620697	-3.03624391555786	0.180568814277649	0.356119275093079	-0.0148705272004008
1.94281721115112	-1.67458426952362	-3.03000473976135	0.180019542574883	0.355790734291077	-0.0151425329968333
1.93596839904785	-1.67035114765167	-3.02612614631653	0.179792195558548	0.355233550071716	-0.0153825497254729
1.93046545982361	-1.6729599237442	-3.01973104476929	0.179318979382515	0.355003982782364	-0.0157881062477827
1.93329477310181	-1.68218886852264	-3.01673007011414	0.178661420941353	0.354548364877701	-0.0166063234210014
1.92952740192413	-1.68286776542664	-3.00581550598145	0.178415313363075	0.354197829961777	-0.0174575578421354
1.92292332649231	-1.67590010166168	-3.00293159484863	0.178097501397133	0.353999435901642	-0.0175381377339363
1.92107939720154	-1.68779861927032	-3.00819206237793	0.177684918045998	0.353711992502213	-0.0175558011978865
1.918417096138	-1.68337535858154	-3.00159192085266	0.177491441369057	0.353245347738266	-0.0179549846798182
1.91255486011505	-1.68658339977264	-3.00044536590576	0.177068144083023	0.353237599134445	-0.0179515089839697
1.92219650745392	-1.6892945766449	-2.99451732635498	0.176667660474777	0.35280579328537	-0.0179737824946642
1.91730797290802	-1.68465924263	-2.98964309692383	0.176322340965271	0.352599531412125	-0.0178659874945879
1.9146568775177	-1.69269382953644	-2.9921567440033	0.175942838191986	0.352406919002533	-0.0178554523736238
1.92509615421295	-1.69613349437714	-2.98382115364075	0.175446659326553	0.35216224193573	-0.0180998407304287
1.92316269874573	-1.69582402706146	-2.97874593734741	0.175382703542709	0.351864576339722	-0.0183361899107695
1.9213228225708	-1.70264661312103	-2.98237752914429	0.174934715032578	0.351896703243256	-0.0187586881220341
1.92773187160492	-1.71179437637329	-2.97611546516418	0.174650445580482	0.351633995771408	-0.0194393713027239
1.92792940139771	-1.71388077735901	-2.9754626750946	0.174697741866112	0.351498037576675	-0.0199183151125908
1.93171775341034	-1.72177445888519	-2.97596716880798	0.174163594841957	0.351411372423172	-0.0202308986335993
1.93428146839142	-1.72531628608704	-2.96883320808411	0.174084156751633	0.351092487573624	-0.0207129325717688
1.92865192890167	-1.72943568229675	-2.96818923950195	0.174027279019356	0.351105213165283	-0.0212136823683977
1.92845177650452	-1.73337471485138	-2.96986722946167	0.173615857958794	0.35114112496376	-0.0220438744872808
1.91376173496246	-1.73784732818604	-2.96893262863159	0.173374578356743	0.351146161556244	-0.0235674381256104
1.9085066318512	-1.74625098705292	-2.97282838821411	0.173325911164284	0.351260751485825	-0.0246825907379389
1.9070588350296	-1.758052110672	-2.96957111358643	0.172975555062294	0.351535111665726	-0.0252764169126749
1.92238986492157	-1.76170778274536	-2.96743702888489	0.17257833480835	0.3513223528862	-0.0252342838793993
1.9295973777771	-1.76674485206604	-2.96894121170044	0.172455117106438	0.351414620876312	-0.0248159412294626
1.93060755729675	-1.76547229290009	-2.96770596504211	0.172227010130882	0.351523667573929	-0.0246567707508802
1.93662047386169	-1.77208364009857	-2.96579790115356	0.171792924404144	0.351610094308853	-0.0248367395251989
1.93956530094147	-1.77878177165985	-2.96316051483154	0.17163859307766	0.351801931858063	-0.0251470766961575
1.94139754772186	-1.77964901924133	-2.97309637069702	0.171478986740112	0.351955562829971	-0.0256867967545986
1.94709622859955	-1.78740048408508	-2.97182989120483	0.171319097280502	0.352160811424255	-0.0262272227555513
1.95585632324219	-1.79583144187927	-2.9749071598053	0.17119488120079	0.352280139923096	-0.0262456201016903
1.96195602416992	-1.80144309997559	-2.97358226776123	0.171313241124153	0.35243085026741	-0.0261664297431707
1.96867477893829	-1.8093798160553	-2.97414183616638	0.171170085668564	0.352639108896255	-0.0262667331844568
1.96574068069458	-1.81834661960602	-2.97278022766113	0.171136319637299	0.352797508239746	-0.0267504025250673
1.96715104579926	-1.82548129558563	-2.97888922691345	0.170993372797966	0.353094220161438	-0.0277540981769562
1.97283518314362	-1.83373427391052	-2.97742342948914	0.170944824814796	0.353326588869095	-0.0280690733343363
1.96946692466736	-1.82899844646454	-2.98089742660522	0.170942157506943	0.353681117296219	-0.0276222582906485
1.97696220874786	-1.83115220069885	-2.98626208305359	0.170978993177414	0.353896498680115	-0.0269064139574766
1.9969230890274	-1.83356726169586	-2.99358201026917	0.171075522899628	0.354346573352814	-0.0264132749289274
1.99111807346344	-1.83608412742615	-2.99259877204895	0.171296894550323	0.354611217975616	-0.0264698788523674
1.99232459068298	-1.85232591629028	-2.99544930458069	0.171276956796646	0.355211555957794	-0.0268412809818983
2.00300288200378	-1.85578548908234	-2.99854898452759	0.171323165297508	0.355559140443802	-0.0273845642805099
2.0122971534729	-1.86131501197815	-2.998690366745	0.171441614627838	0.355765014886856	-0.0270795859396458
2.01970362663269	-1.86759114265442	-3.00717425346375	0.171419844031334	0.356136798858643	-0.0265868995338678
2.03349566459656	-1.87354743480682	-3.0062403678894	0.171368598937988	0.356496661901474	-0.0262013170868158
2.03090524673462	-1.87271976470947	-3.0103907585144	0.171594887971878	0.356665462255478	-0.0263258311897516
2.03867793083191	-1.8849732875824	-3.01669239997864	0.17155995965004	0.357146918773651	-0.0264131296426058
2.05254340171814	-1.89016842842102	-3.02171540260315	0.171576932072639	0.357446163892746	-0.0261048655956984
2.05691385269165	-1.88535046577454	-3.0213725566864	0.171705096960068	0.357790678739548	-0.0256799552589655
2.06157755851746	-1.89839959144592	-3.02091979980469	0.171925961971283	0.358137488365173	-0.0255173444747925
2.08174729347229	-1.90913867950439	-3.02915453910828	0.171938121318817	0.358591139316559	-0.0262703057378531
2.09301948547363	-1.91018092632294	-3.03419828414917	0.172406569123268	0.358833789825439	-0.0268248375505209
2.09672117233276	-1.92395329475403	-3.02942872047424	0.172657325863838	0.358759135007858	-0.0262339543551207
2.10021328926086	-1.92751216888428	-3.03565287590027	0.173154637217522	0.358802080154419	-0.0257557313889265
2.09503984451294	-1.92667925357819	-3.04130029678345	0.17324323952198	0.359341830015183	-0.0257157925516367
2.11435699462891	-1.93308222293854	-3.04865789413452	0.173318982124329	0.35994154214859	-0.0258662011474371
2.11702132225037	-1.93724000453949	-3.05268979072571	0.173536270856857	0.360657691955566	-0.025480205193162
2.12546229362488	-1.94922614097595	-3.05989718437195	0.173549830913544	0.361359775066376	-0.0250833220779896
2.14318060874939	-1.95447278022766	-3.06254482269287	0.173638537526131	0.362020373344421	-0.0247199833393097
2.14296388626099	-1.94753503799438	-3.06491756439209	0.173897609114647	0.362538158893585	-0.0243684966117144
2.15020132064819	-1.9553633928299	-3.07757043838501	0.174064815044403	0.363126337528229	-0.0242223460227251
2.15043711662292	-1.95508909225464	-3.07860970497131	0.174375936388969	0.36347159743309	-0.024028018116951
2.15296626091003	-1.96840262413025	-3.08706474304199	0.174565717577934	0.364222407341003	-0.0239148642867804
2.16549873352051	-1.97089040279388	-3.08946752548218	0.174872428178787	0.364461421966553	-0.0236752815544605
2.17031002044678	-1.97444820404053	-3.09498357772827	0.175252884626389	0.365118086338043	-0.0234679952263832
2.18180227279663	-1.98463022708893	-3.09809994697571	0.175308510661125	0.365615367889404	-0.0232761707156897
2.18588709831238	-1.98676383495331	-3.10282254219055	0.175826177000999	0.366055488586426	-0.0231532361358404
2.19261765480042	-1.99190950393677	-3.11204719543457	0.176145359873772	0.366761237382889	-0.0228840261697769
2.21032571792603	-2.00551962852478	-3.1214873790741	0.176192849874496	0.367507696151733	-0.023147301748395
2.22979807853699	-2.00222110748291	-3.12657594680786	0.17671500146389	0.367748945951462	-0.0232083611190319
2.21293210983276	-2.00420784950256	-3.12147951126099	0.177357956767082	0.368350446224213	-0.0225875787436962
2.21271204948425	-2.01041603088379	-3.1335654258728	0.177808403968811	0.368956595659256	-0.0220290515571833
2.20673847198486	-2.00334787368774	-3.14405465126038	0.178245455026627	0.369681775569916	-0.0218071267008781
2.20797300338745	-2.00428247451782	-3.15450143814087	0.178760096430779	0.370625555515289	-0.0213905815035105
2.21900415420532	-1.99921798706055	-3.16114735603333	0.17895083129406	0.371368139982224	-0.0205035135149956
2.21567177772522	-2.00262665748596	-3.16450214385986	0.179421097040176	0.372210502624512	-0.0196504108607769
2.2243173122406	-1.99472558498383	-3.17508745193481	0.179835319519043	0.372683495283127	-0.0191414151340723
2.21851563453674	-1.98881673812866	-3.18315124511719	0.18023207783699	0.373362571001053	-0.0185529068112373
2.21742105484009	-1.984778881073	-3.18703770637512	0.180847659707069	0.373765498399735	-0.0183461736887693
2.21275091171265	-1.98654305934906	-3.19056057929993	0.180971398949623	0.374563008546829	-0.0183608420193195
2.21362400054932	-1.98737847805023	-3.19765019416809	0.181527823209763	0.375083148479462	-0.0177390314638615
2.2231297492981	-1.98524379730225	-3.2102952003479	0.181742757558823	0.375775754451752	-0.0174044836312532
2.22818422317505	-1.98470175266266	-3.21810746192932	0.182352632284164	0.376261532306671	-0.0174223259091377
2.20956206321716	-1.98156893253326	-3.21538615226746	0.183095306158066	0.376580446958542	-0.0169997699558735
2.21323275566101	-1.98464453220367	-3.22067284584045	0.183425217866898	0.377119511365891	-0.0162913519889116
2.19403219223022	-1.96453380584717	-3.22848916053772	0.183813273906708	0.377563536167145	-0.016111820936203
2.20524024963379	-1.96642434597015	-3.24680018424988	0.183967426419258	0.378532201051712	-0.0161469094455242
2.19705557823181	-1.95873236656189	-3.24766564369202	0.184187412261963	0.379152208566666	-0.0153956469148397
2.20721793174744	-1.96469175815582	-3.25481200218201	0.184215679764748	0.380009859800339	-0.0146869784221053
2.20922994613647	-1.94772696495056	-3.26102256774902	0.184690356254578	0.38061860203743	-0.0141968475654721
2.19887804985046	-1.93833673000336	-3.27013278007507	0.184999734163284	0.381386935710907	-0.0133219808340073
2.19816064834595	-1.93068170547485	-3.27063536643982	0.185588166117668	0.381722092628479	-0.0124181201681495
2.18987107276917	-1.9199150800705	-3.27879405021667	0.185809254646301	0.382349491119385	-0.0112934727221727
2.18044781684875	-1.91089403629303	-3.29026317596436	0.186430305242538	0.383013695478439	-0.0105348164215684
2.17404246330261	-1.9002937078476	-3.28877282142639	0.186884060502052	0.383273601531982	-0.0098466919735074
2.16816353797913	-1.9018303155899	-3.29896974563599	0.186915338039398	0.383921533823013	-0.00909530557692051
2.16357946395874	-1.88399541378021	-3.29722261428833	0.187335968017578	0.384119153022766	-0.00826625060290098
2.15721750259399	-1.88012492656708	-3.30914115905762	0.187460824847221	0.384623616933823	-0.00770971365272999
2.14286851882935	-1.86047863960266	-3.30670595169067	0.187749996781349	0.384745806455612	-0.00734675256535411
2.15169596672058	-1.86020767688751	-3.31649565696716	0.187858819961548	0.385100990533829	-0.00717976922169328
2.14276504516602	-1.83899784088135	-3.30695867538452	0.188065275549889	0.384838253259659	-0.00636250386014581
2.13070344924927	-1.82995283603668	-3.31729388237	0.188334509730339	0.384820699691772	-0.00537803070619702
2.11811542510986	-1.82491767406464	-3.31713128089905	0.18857116997242	0.384703725576401	-0.00428589899092913
2.10112714767456	-1.80167841911316	-3.31338477134705	0.188615068793297	0.384733378887177	-0.00369218364357948
2.1046621799469	-1.79808676242828	-3.32274699211121	0.188542410731316	0.384758710861206	-0.00310256611555815
2.08461213111877	-1.77879369258881	-3.31584000587463	0.188582390546799	0.384700208902359	-0.00245695468038321
2.07947373390198	-1.77918910980225	-3.31626272201538	0.188678339123726	0.384476184844971	-0.00207483349367976
2.05975985527039	-1.76081943511963	-3.30941772460938	0.188716381788254	0.384205311536789	-0.00163069891277701
2.04077410697937	-1.73661267757416	-3.30501317977905	0.189004734158516	0.383739024400711	-0.000620094011537731
2.02046704292297	-1.72067630290985	-3.29946303367615	0.188856616616249	0.383436292409897	0.000335288204951212
1.99782311916351	-1.7030246257782	-3.30738806724548	0.188660353422165	0.38344395160675	0.00104390515480191
1.99098742008209	-1.68363392353058	-3.31232976913452	0.188525095582008	0.383518069982529	0.0019733845256269
1.98803102970123	-1.66817355155945	-3.30463266372681	0.188421130180359	0.383396416902542	0.00312623078934848
1.98076820373535	-1.65946185588837	-3.30365753173828	0.188268840312958	0.383333653211594	0.00367822404950857
1.97243738174438	-1.6405782699585	-3.30270051956177	0.188542723655701	0.382920175790787	0.0040106289088726
1.94970870018005	-1.63131988048553	-3.29245615005493	0.188781797885895	0.382196933031082	0.00430911220610142
1.93669295310974	-1.62401187419891	-3.2984561920166	0.188827767968178	0.381831586360931	0.00434621842578053
1.90955257415771	-1.60920667648315	-3.28616333007813	0.188738018274307	0.381410390138626	0.00433139689266682
1.90993845462799	-1.60387253761292	-3.29153966903687	0.18842402100563	0.381242007017136	0.00437016878277063
1.88656389713287	-1.58567416667938	-3.29044532775879	0.188304662704468	0.380969345569611	0.00485683418810368
1.87811756134033	-1.57928049564362	-3.28657650947571	0.187979072332382	0.380661845207214	0.00520002422854304
1.8685759305954	-1.56856346130371	-3.2836480140686	0.187917575240135	0.380321532487869	0.00536960689350963
1.84193170070648	-1.54960823059082	-3.27402877807617	0.187863796949387	0.379882663488388	0.0055332868359983
1.84056067466736	-1.53881239891052	-3.27323055267334	0.187700122594833	0.379448026418686	0.00540502741932869
1.81776750087738	-1.52900958061218	-3.26258444786072	0.187555566430092	0.379145383834839	0.00536519195884466
1.81093156337738	-1.52679765224457	-3.26846694946289	0.187326729297638	0.378597676753998	0.00515965931117535
1.79324626922607	-1.51498961448669	-3.26458334922791	0.187177613377571	0.37840473651886	0.00508139142766595
1.78786838054657	-1.5099128484726	-3.25317406654358	0.186951160430908	0.37787988781929	0.0049003534950316
1.76816523075104	-1.50455665588379	-3.25577640533447	0.186815842986107	0.377664059400558	0.00466931937262416
1.75791299343109	-1.49525427818298	-3.24970769882202	0.186738640069962	0.377099007368088	0.00426483992487192
1.74804210662842	-1.49257957935333	-3.24674963951111	0.186452716588974	0.376880317926407	0.00400202302262187
1.73851418495178	-1.4825142621994	-3.23992943763733	0.186461493372917	0.376331388950348	0.00359053746797144
1.7321754693985	-1.47957575321198	-3.23842525482178	0.186079919338226	0.376097619533539	0.00316995684988797
1.71955955028534	-1.48246395587921	-3.23604655265808	0.186026409268379	0.375772893428802	0.00267776614055038
1.71244239807129	-1.47083246707916	-3.23168730735779	0.185794323682785	0.375356733798981	0.00221545319072902
1.70332407951355	-1.47799134254456	-3.22809743881226	0.18565446138382	0.375111669301987	0.00174616079311818
1.69615089893341	-1.46572375297546	-3.22439050674438	0.185547590255737	0.374656558036804	0.00120777974370867
1.68997657299042	-1.47073638439178	-3.22292470932007	0.18544228374958	0.37438240647316	0.000669889850541949
1.67737996578217	-1.46727931499481	-3.21910500526428	0.185395658016205	0.3739914894104	6.41014266875573E-05
1.68141043186188	-1.46944737434387	-3.21623229980469	0.185252591967583	0.373588770627975	-0.000570077390875667
1.66743528842926	-1.46978843212128	-3.20823383331299	0.185206234455109	0.373332470655441	-0.00116753217298537
1.67452347278595	-1.47140026092529	-3.20848059654236	0.185059890151024	0.372969299554825	-0.00204151635989547
1.66595137119293	-1.47468721866608	-3.20420598983765	0.184918031096458	0.372705042362213	-0.00275561842136085
1.6680680513382	-1.47698986530304	-3.2021746635437	0.184871569275856	0.372122496366501	-0.00330964755266905
1.65661191940308	-1.48120772838593	-3.19797658920288	0.184966802597046	0.371905893087387	-0.00397741934284568
1.65805733203888	-1.48015928268433	-3.19449424743652	0.184740394353867	0.371628612279892	-0.00469345971941948
1.65104734897614	-1.47949647903442	-3.19184327125549	0.18473294377327	0.371462136507034	-0.00518780015408993
1.65629494190216	-1.48299121856689	-3.18904709815979	0.184600830078125	0.371316581964493	-0.00592078780755401
1.6550395488739	-1.48443555831909	-3.18850111961365	0.184600085020065	0.371130883693695	-0.00651527475565672
1.65904331207275	-1.48813533782959	-3.18803143501282	0.184528559446335	0.370877742767334	-0.00735506461933255
1.64981865882874	-1.49130666255951	-3.19090509414673	0.184588417410851	0.370596587657928	-0.00817635469138622
1.65610909461975	-1.50321435928345	-3.17977905273438	0.184403210878372	0.370249032974243	-0.0092044323682785
1.65496337413788	-1.5030403137207	-3.18043446540833	0.18448206782341	0.369695246219635	-0.0101140663027763
1.64997339248657	-1.51002967357635	-3.17105102539063	0.184447720646858	0.369521409273148	-0.0109718274325132
1.65642654895782	-1.51963710784912	-3.16884064674377	0.184305906295776	0.368877589702606	-0.0118355648592114
1.65369737148285	-1.52316510677338	-3.1703622341156	0.184364542365074	0.368608146905899	-0.0125368935987353
1.65999984741211	-1.52932214736938	-3.16300058364868	0.184262812137604	0.368043780326843	-0.0133266383782029
1.65743899345398	-1.53181338310242	-3.16345643997192	0.184121876955032	0.36790606379509	-0.01400086004287
1.66405177116394	-1.53266191482544	-3.15638875961304	0.184077635407448	0.367244422435761	-0.0147186769172549
1.66555225849152	-1.54237079620361	-3.15571403503418	0.183841824531555	0.367031455039978	-0.0152868712320924
1.66932141780853	-1.5441427230835	-3.15429353713989	0.183809190988541	0.366423428058624	-0.0159458089619875
1.6736855506897	-1.5496369600296	-3.14452648162842	0.183643117547035	0.366183340549469	-0.0166282579302788
1.67049503326416	-1.55289685726166	-3.13395595550537	0.183611273765564	0.365494251251221	-0.0174138247966766
1.67833375930786	-1.56273698806763	-3.13286638259888	0.18356616795063	0.365123629570007	-0.018277645111084
1.67433965206146	-1.56272459030151	-3.12975573539734	0.183426156640053	0.364600121974945	-0.0191030539572239
1.68413388729095	-1.58060371875763	-3.12605857849121	0.183264523744583	0.364078849554062	-0.0199149567633867
1.69097578525543	-1.58014249801636	-3.12360596656799	0.183161377906799	0.363556176424026	-0.0207736380398273
1.68833518028259	-1.58674216270447	-3.11364150047302	0.183112502098083	0.363035559654236	-0.0216083005070686
1.69559800624847	-1.5996333360672	-3.11201500892639	0.182900071144104	0.362555861473084	-0.0223645940423012
1.70869314670563	-1.60539710521698	-3.10557699203491	0.182656988501549	0.36194834113121	-0.0232166983187199
1.70627379417419	-1.61012065410614	-3.09689736366272	0.182661771774292	0.361384570598602	-0.0239839274436235
1.70845413208008	-1.62073516845703	-3.09199166297913	0.182439774274826	0.360913902521133	-0.0247138980776072
1.72196662425995	-1.62674307823181	-3.09504365921021	0.182304978370667	0.360329419374466	-0.0255571082234383
1.72453105449677	-1.63051450252533	-3.08428597450256	0.182243317365646	0.359646618366241	-0.0263290051370859
1.72584223747253	-1.64620316028595	-3.08028626441956	0.182119429111481	0.359091997146606	-0.0271032769232988
1.74388921260834	-1.65266680717468	-3.0712354183197	0.181896895170212	0.358507990837097	-0.0280336886644363
1.74143123626709	-1.65778338909149	-3.06794691085815	0.181930229067802	0.357915848493576	-0.0288148950785398
1.75008165836334	-1.67425191402435	-3.06185412406921	0.181652262806892	0.357439458370209	-0.029499851167202
1.76675868034363	-1.67927503585815	-3.06072306632996	0.181485831737518	0.356825858354568	-0.0302156731486321
1.76801061630249	-1.6833393573761	-3.0551221370697	0.181489825248718	0.356342881917953	-0.0308403763920069
1.77703332901001	-1.69756674766541	-3.04841184616089	0.181277900934219	0.35601994395256	-0.0314864106476307
1.78759455680847	-1.7074807882309	-3.04434442520142	0.181174293160439	0.35540097951889	-0.0320002101361752
1.79027092456818	-1.7080991268158	-3.03749060630798	0.181180790066719	0.354999274015427	-0.0325940065085888
1.79838180541992	-1.72177076339722	-3.03933262825012	0.181042894721031	0.354547768831253	-0.033341184258461
1.80989754199982	-1.72947490215302	-3.03737497329712	0.181160941720009	0.354235053062439	-0.0340243987739086
1.82141995429993	-1.73975574970245	-3.03327560424805	0.180988699197769	0.353856772184372	-0.0345889367163181
1.8257532119751	-1.74864912033081	-3.02303004264832	0.181041464209557	0.35342413187027	-0.0350982472300529
1.83978021144867	-1.76245498657227	-3.0276415348053	0.180954173207283	0.353161633014679	-0.0357637368142605
1.84851801395416	-1.77183961868286	-3.02431321144104	0.180899277329445	0.352946639060974	-0.0363928973674774
1.86116445064545	-1.78465378284454	-3.02112293243408	0.180938109755516	0.352523446083069	-0.0370434075593948
1.86742985248566	-1.79451775550842	-3.01773571968079	0.181169345974922	0.352360248565674	-0.0374725759029388
1.88193452358246	-1.80520617961884	-3.01648378372192	0.180957153439522	0.352275788784027	-0.038132444024086
1.89602899551392	-1.81595170497894	-3.01519250869751	0.181097880005836	0.351848274469376	-0.0388166159391403
1.90250146389008	-1.82561087608337	-3.0118465423584	0.181321606040001	0.351726353168488	-0.0391121245920658
1.91229653358459	-1.83915162086487	-3.01588273048401	0.181301474571228	0.351722002029419	-0.0395273268222809
1.93057143688202	-1.85125875473022	-3.01332855224609	0.181382283568382	0.351479798555374	-0.0402672104537487
1.93716251850128	-1.85839033126831	-3.01732063293457	0.181644797325134	0.351297825574875	-0.0405421555042267
1.94986867904663	-1.86836898326874	-3.01317405700684	0.181741803884506	0.351401627063751	-0.040596280246973
1.96215081214905	-1.87978661060333	-3.00899004936218	0.181820273399353	0.351296335458755	-0.0411404147744179
1.97640311717987	-1.8955397605896	-3.01077723503113	0.18196527659893	0.351265013217926	-0.041672807186842
1.99066185951233	-1.90059232711792	-3.01784920692444	0.182188361883163	0.351282179355621	-0.0419559627771378
2.00106120109558	-1.90932536125183	-3.00738787651062	0.182390600442886	0.351243734359741	-0.0421788953244686
2.00935840606689	-1.92381715774536	-3.01402711868286	0.182643383741379	0.351221054792404	-0.0426316633820534
2.02367258071899	-1.93177652359009	-3.01563763618469	0.182969659566879	0.351300954818726	-0.0428051687777042
2.03650760650635	-1.94347906112671	-3.01501631736755	0.183118313550949	0.351342439651489	-0.0429186411201954
2.05302357673645	-1.95176327228546	-3.02333688735962	0.183262541890144	0.351364552974701	-0.0430787205696106
2.06198287010193	-1.96141231060028	-3.02002000808716	0.18378409743309	0.351476967334747	-0.0435426719486713
2.07139205932617	-1.97307252883911	-3.02068042755127	0.183879882097244	0.351662069559097	-0.0439205393195152
2.08855962753296	-1.98745846748352	-3.02563166618347	0.184160202741623	0.351645082235336	-0.0442755036056042
2.09759783744812	-1.99718105792999	-3.02617168426514	0.184608951210976	0.351764589548111	-0.044622428715229
2.1050763130188	-2.00831842422485	-3.02559304237366	0.184884756803513	0.351940423250198	-0.0450943373143673
2.11821913719177	-2.0207622051239	-3.03724265098572	0.185056060552597	0.352036416530609	-0.0452697984874249
2.13435840606689	-2.0285210609436	-3.0314781665802	0.185459360480309	0.352160096168518	-0.0452921018004417
2.1389696598053	-2.03347897529602	-3.03488659858704	0.185839906334877	0.352321594953537	-0.0454028993844986
2.14722919464111	-2.04261469841003	-3.03856730461121	0.186068087816238	0.352462559938431	-0.0455092862248421
2.15692234039307	-2.05340528488159	-3.0415678024292	0.186277970671654	0.352680265903473	-0.0454457812011242
2.17274594306946	-2.0560827255249	-3.04260230064392	0.186628252267838	0.352706551551819	-0.0453867204487324
2.17828869819641	-2.0650589466095	-3.04099678993225	0.186809092760086	0.352827489376068	-0.0455997288227081
2.18641805648804	-2.06753277778625	-3.04358386993408	0.187283426523209	0.352635890245438	-0.045719537883997
2.19383931159973	-2.07840180397034	-3.04373097419739	0.187605693936348	0.352836936712265	-0.0453736148774624
2.20484852790833	-2.08280682563782	-3.0449526309967	0.187671318650246	0.352794289588928	-0.0453847832977772
2.20870995521545	-2.08929467201233	-3.04970669746399	0.187951773405075	0.352690637111664	-0.0454341731965542
2.21889328956604	-2.09488296508789	-3.048184633255	0.18820720911026	0.352887153625488	-0.0450635068118572
2.22781586647034	-2.0986487865448	-3.04752349853516	0.188274130225182	0.352864235639572	-0.0446129813790321
2.23583221435547	-2.0986533164978	-3.0477294921875	0.18830344080925	0.352787792682648	-0.0443154126405716
2.2324104309082	-2.09452223777771	-3.05355262756348	0.188716739416122	0.352785974740982	-0.0440492182970047
2.23183488845825	-2.09956383705139	-3.05487990379334	0.188722208142281	0.352802604436874	-0.0441593751311302
2.23772001266479	-2.10253858566284	-3.04916501045227	0.189012140035629	0.352548062801361	-0.0442900806665421
2.23655772209167	-2.10185670852661	-3.0521252155304	0.189429581165314	0.352482080459595	-0.0441422052681446
2.24143505096436	-2.10366058349609	-3.04799842834473	0.189446851611137	0.352452665567398	-0.0438765287399292
2.2407386302948	-2.10601735115051	-3.04728150367737	0.189634308218956	0.351995825767517	-0.0436633378267288
2.24492502212524	-2.10734724998474	-3.05054616928101	0.189846724271774	0.35199573636055	-0.0433643721044064
2.25071573257446	-2.10602736473084	-3.04471635818481	0.189780160784721	0.351799041032791	-0.0432541109621525
2.24498176574707	-2.10646843910217	-3.04042816162109	0.189967468380928	0.351493954658508	-0.0429733544588089
2.25155401229858	-2.10611915588379	-3.04032897949219	0.190010920166969	0.351416796445847	-0.0427759401500225
2.24763417243958	-2.09898519515991	-3.04056215286255	0.190129622817039	0.351084053516388	-0.0424354635179043
2.24290180206299	-2.09886741638184	-3.04449796676636	0.190328493714333	0.350916087627411	-0.0420496314764023
2.24861359596252	-2.09954285621643	-3.03531289100647	0.190279975533485	0.350753098726273	-0.0416774973273277
2.24433207511902	-2.09153985977173	-3.03914523124695	0.190447062253952	0.350398331880569	-0.0412596091628075
2.23590922355652	-2.0874936580658	-3.03878927230835	0.190638944506645	0.350193053483963	-0.0408506505191326
2.23516130447388	-2.08175563812256	-3.03716492652893	0.190730139613152	0.349962681531906	-0.0404089912772179
2.23030686378479	-2.07626223564148	-3.02971410751343	0.190719664096832	0.349714010953903	-0.0402172766625881
2.22893285751343	-2.07035636901855	-3.02913236618042	0.190863355994225	0.349233448505402	-0.039687804877758
2.2263400554657	-2.06064224243164	-3.03120112419128	0.19101794064045	0.34890016913414	-0.0391977801918983
2.21752166748047	-2.0588390827179	-3.02692270278931	0.191118627786636	0.34863606095314	-0.0388211533427238
2.22272324562073	-2.05942487716675	-3.02088570594788	0.190995335578918	0.348389387130737	-0.0384425818920136
2.21896862983704	-2.05238795280457	-3.01870250701904	0.191210031509399	0.348039001226425	-0.0378102324903011
2.21293449401855	-2.03949475288391	-3.01548647880554	0.191268339753151	0.347797721624374	-0.0371044464409351
2.2085165977478	-2.03744459152222	-3.01896524429321	0.191263750195503	0.347517997026443	-0.0364478304982185
2.20546841621399	-2.02745318412781	-3.01272058486938	0.191516354680061	0.347123831510544	-0.0357373654842377
2.19637513160706	-2.01842141151428	-3.0099356174469	0.191482618451118	0.346940189599991	-0.0348503887653351
2.19856572151184	-2.00933980941772	-3.00839638710022	0.19145955145359	0.346572488546371	-0.0341155119240284
2.19223833084106	-1.99474024772644	-3.00699043273926	0.191547229886055	0.346251368522644	-0.0332646705210209
2.1835765838623	-1.98187959194183	-3.0019736289978	0.191611871123314	0.346047133207321	-0.0321750938892365
2.18159198760986	-1.97584307193756	-3.00029969215393	0.191353127360344	0.345783233642578	-0.0310870464891195
2.18292260169983	-1.96048533916473	-3.00295925140381	0.191269025206566	0.345416873693466	-0.0300810523331165
2.16811943054199	-1.94547510147095	-2.99665689468384	0.191314324736595	0.345307737588882	-0.0293970014899969
2.16011261940002	-1.94090628623962	-2.99624943733215	0.191128954291344	0.345016807317734	-0.0293508600443602
2.1497278213501	-1.93581008911133	-2.99571561813354	0.191200166940689	0.344719260931015	-0.029387379065156
2.14161491394043	-1.92099344730377	-2.99055171012878	0.191379547119141	0.344395458698273	-0.0292469840496778
2.13414216041565	-1.91917145252228	-2.9913809299469	0.191238880157471	0.344170778989792	-0.0288340989500284
2.12999629974365	-1.9129650592804	-2.99222373962402	0.191208332777023	0.343974739313126	-0.0289449542760849
2.12744617462158	-1.8980313539505	-2.98264813423157	0.191238418221474	0.343587011098862	-0.0285582449287176
2.11400747299194	-1.89577889442444	-2.98078513145447	0.191255927085876	0.34340512752533	-0.0280030593276024
2.10848879814148	-1.89416861534119	-2.97535800933838	0.191215500235558	0.34293133020401	-0.0275973062962294
2.1086847782135	-1.87780845165253	-2.97926568984985	0.191208764910698	0.34253403544426	-0.0273559577763081
2.09229326248169	-1.86599254608154	-2.97453236579895	0.191366314888	0.342156410217285	-0.0268449727445841
2.08715438842773	-1.86484694480896	-2.96674847602844	0.191260814666748	0.341941058635712	-0.0263499449938536
2.08739924430847	-1.84900867938995	-2.96791863441467	0.191364005208015	0.341477334499359	-0.0257253684103489
2.07232880592346	-1.83667314052582	-2.96308255195618	0.191526502370834	0.341355413198471	-0.0249746814370155
2.07814240455627	-1.8350168466568	-2.96537375450134	0.191354915499687	0.34118664264679	-0.0244183726608753
2.07200765609741	-1.82151675224304	-2.96399283409119	0.191580429673195	0.340932369232178	-0.0238558873534203
2.06593751907349	-1.81668591499329	-2.96503520011902	0.19176609814167	0.340849488973618	-0.0233525354415178
2.06494998931885	-1.81544458866119	-2.96024584770203	0.191885560750961	0.340805321931839	-0.0230221282690763
2.06772565841675	-1.80552279949188	-2.96229147911072	0.192212745547295	0.340698212385178	-0.0227085221558809
2.05607271194458	-1.79775488376617	-2.96677684783936	0.192577958106995	0.340636283159256	-0.0222905818372965
2.0588583946228	-1.80459427833557	-2.96660470962524	0.192753255367279	0.340864330530167	-0.0219617895781994
2.06429576873779	-1.79683005809784	-2.96990418434143	0.193167105317116	0.340802401304245	-0.0217429753392935
2.05676317214966	-1.79512846469879	-2.97403001785278	0.193579569458961	0.341192573308945	-0.0212821662425995
2.0724766254425	-1.80245316028595	-2.97575259208679	0.193828791379929	0.341344445943832	-0.020560035482049
2.07857990264893	-1.79196727275848	-2.98371577262878	0.194344520568848	0.341582715511322	-0.0197224095463753
2.08742356300354	-1.7962132692337	-2.98239684104919	0.194634452462196	0.342182993888855	-0.019032709300518
2.09043216705322	-1.79258596897125	-2.98864221572876	0.195257604122162	0.342542827129364	-0.0189479775726795
2.08936977386475	-1.79858100414276	-2.98921322822571	0.195787355303764	0.343273043632507	-0.0189020913094282
2.09364247322083	-1.79326975345612	-3.00409889221191	0.196498617529869	0.343790411949158	-0.0186362508684397
2.09666657447815	-1.79174733161926	-3.01537108421326	0.197333857417107	0.344609767198563	-0.0179037041962147
2.11606788635254	-1.79809892177582	-3.02229070663452	0.197871893644333	0.345318675041199	-0.0172294490039349
2.11988830566406	-1.79465329647064	-3.02379274368286	0.198697656393051	0.346112787723541	-0.0166925005614758
2.12863826751709	-1.80024099349976	-3.03802394866943	0.199378848075867	0.347047448158264	-0.0162602849304676
2.12835931777954	-1.79190850257874	-3.04511499404907	0.200323641300201	0.347906082868576	-0.0158192459493876
2.1364438533783	-1.8054426908493	-3.0591835975647	0.201040893793106	0.348753929138184	-0.0155098717659712
2.14571833610535	-1.7956451177597	-3.06835293769836	0.202092692255974	0.349571108818054	-0.0151551859453321
2.1514904499054	-1.80402684211731	-3.08063077926636	0.202927619218826	0.350555896759033	-0.0146754393354058
2.1660578250885	-1.80918550491333	-3.08690214157104	0.203831702470779	0.351329982280731	-0.014304356649518
2.16970014572144	-1.80962526798248	-3.10438275337219	0.204772382974625	0.352357983589172	-0.0137254511937499
2.17826366424561	-1.80856478214264	-3.10229325294495	0.205638378858566	0.353085547685623	-0.0131683461368084
2.18787145614624	-1.81176006793976	-3.1264283657074	0.206624865531921	0.354212701320648	-0.0125608695670962
2.18830561637878	-1.80712592601776	-3.13283634185791	0.207458019256592	0.355095565319061	-0.012039914727211
2.20109105110168	-1.8133043050766	-3.14474153518677	0.208302214741707	0.356076031923294	-0.0114906225353479
2.19979333877563	-1.80519163608551	-3.15538883209229	0.209191203117371	0.357025682926178	-0.010535285808146
2.21708464622498	-1.80874168872833	-3.17156672477722	0.209687635302544	0.357966482639313	-0.00961541943252087
2.21764063835144	-1.80544066429138	-3.16849803924561	0.210371389985085	0.358806997537613	-0.00847398955374956
2.22645974159241	-1.79088425636292	-3.17828726768494	0.211120575666428	0.359642744064331	-0.00756848603487015
2.22395777702332	-1.79506921768188	-3.19231486320496	0.211709201335907	0.360420286655426	-0.0071197017095983
2.21951627731323	-1.78395438194275	-3.20120930671692	0.212518036365509	0.361085474491119	-0.00699429027736187
2.22464776039124	-1.78871786594391	-3.21365666389465	0.213163688778877	0.361636877059937	-0.00684341648593545
2.22078776359558	-1.78648197650909	-3.21037220954895	0.213769689202309	0.362433165311813	-0.00632244627922773
2.22247743606567	-1.77795958518982	-3.2231867313385	0.214523002505302	0.362836956977844	-0.00588024640455842
2.22379159927368	-1.78180158138275	-3.22603344917297	0.21490678191185	0.363270461559296	-0.00543041853234172
2.22275185585022	-1.77446293830872	-3.22800302505493	0.215227544307709	0.363796263933182	-0.00489037903025746
2.21543788909912	-1.76449525356293	-3.23812890052795	0.215751633048058	0.364266693592072	-0.00442516198381782
2.22002196311951	-1.75786685943604	-3.23909401893616	0.216071158647537	0.364398211240768	-0.00399702973663807
2.2186803817749	-1.75355660915375	-3.24292922019959	0.216191247105598	0.364752680063248	-0.00339691410772502
2.22152519226074	-1.74784398078918	-3.24938869476318	0.216517850756645	0.365026473999023	-0.00296162208542228
2.21510004997253	-1.73838603496552	-3.24628853797913	0.216647326946259	0.365005344152451	-0.00272552622482181
2.21565628051758	-1.73344123363495	-3.248539686203	0.216627553105354	0.365215510129929	-0.00261274143122137
2.20563268661499	-1.72917664051056	-3.25158953666687	0.216709583997726	0.365419179201126	-0.0025086896494031
2.2004861831665	-1.71795833110809	-3.24829983711243	0.216774672269821	0.365267783403397	-0.00244845077395439
2.18570995330811	-1.71212327480316	-3.25529360771179	0.217021524906158	0.365296840667725	-0.0023109910544008
2.17939472198486	-1.69714820384979	-3.24619960784912	0.216960445046425	0.365217536687851	-0.00228395313024521
2.17792749404907	-1.69733488559723	-3.24739336967468	0.216989681124687	0.36489200592041	-0.00233470392413437
2.16776823997498	-1.68721914291382	-3.23988819122314	0.216951370239258	0.364606469869614	-0.00227636634372175
2.16120982170105	-1.67989671230316	-3.23923850059509	0.216883555054665	0.364228397607803	-0.0024029491469264
2.15837812423706	-1.67754971981049	-3.23905515670776	0.216659232974052	0.363801628351212	-0.00251479796133935
2.13947153091431	-1.66665005683899	-3.23519229888916	0.216519877314568	0.363354384899139	-0.00259343860670924
2.13990139961243	-1.6599041223526	-3.22639608383179	0.216385319828987	0.362910628318787	-0.00267189531587064
2.1304566860199	-1.65602922439575	-3.21803736686707	0.215944409370422	0.3625248670578	-0.00261504226364195
2.12175989151001	-1.64309680461884	-3.20822048187256	0.215749189257622	0.361909210681915	-0.00259417365305126
2.1181423664093	-1.63522362709045	-3.21230268478394	0.21535661816597	0.361306756734848	-0.00254671834409237
2.10293555259705	-1.62622463703156	-3.20512318611145	0.214868620038033	0.360790014266968	-0.00240997644141316
2.09505987167358	-1.62081670761108	-3.19952273368835	0.214604392647743	0.360119074583054	-0.00247630663216114
2.08662438392639	-1.61353862285614	-3.18584704399109	0.213804304599762	0.359459221363068	-0.00259144650772214
2.07103323936462	-1.59805333614349	-3.18208789825439	0.213314861059189	0.358933478593826	-0.00253647170029581
2.06227588653564	-1.58659839630127	-3.17444920539856	0.212913379073143	0.358172714710236	-0.00268703047186136
2.05468535423279	-1.58021807670593	-3.17202806472778	0.212290659546852	0.35753521323204	-0.00330305472016335
2.03761959075928	-1.57483696937561	-3.16125750541687	0.212075009942055	0.356795519590378	-0.00408047204837203
2.02737498283386	-1.57082068920135	-3.15530896186829	0.211452394723892	0.355948835611343	-0.0049846232868731
2.02375102043152	-1.57338285446167	-3.14748454093933	0.210888117551804	0.35511377453804	-0.0059126908890903
2.00790452957153	-1.56323134899139	-3.13300561904907	0.210455775260925	0.354147166013718	-0.00666801212355495
1.99954044818878	-1.56704318523407	-3.12793040275574	0.209780439734459	0.353323996067047	-0.00754660693928599
1.99258816242218	-1.56383264064789	-3.11630296707153	0.20911268889904	0.35234859585762	-0.00851736683398485
1.97650849819183	-1.55793035030365	-3.10173845291138	0.208516299724579	0.35151681303978	-0.00922765210270882
1.97248029708862	-1.55529069900513	-3.09163880348206	0.207899764180183	0.350475281476974	-0.0101539026945829
1.95683896541595	-1.55050539970398	-3.08825325965881	0.207204967737198	0.349645346403122	-0.0109853465110064
1.95048809051514	-1.54890131950378	-3.07924866676331	0.206585824489594	0.348462820053101	-0.0117818154394627
1.93891596794128	-1.5460307598114	-3.06557035446167	0.205844178795815	0.347730129957199	-0.0126243624836206
1.93243515491486	-1.54089486598969	-3.05448079109192	0.205209016799927	0.346617102622986	-0.0136086558923125
1.92082929611206	-1.5457855463028	-3.04784846305847	0.204379856586456	0.345843434333801	-0.0144320921972394
1.91188156604767	-1.54071485996246	-3.03346705436707	0.203860148787498	0.344820290803909	-0.0154815623536706
1.90672969818115	-1.54698538780212	-3.02414345741272	0.203004032373428	0.344015300273895	-0.0165117923170328
1.89656436443329	-1.54075109958649	-3.01661014556885	0.202385425567627	0.34284645318985	-0.0176061373203993
1.89540231227875	-1.54599845409393	-3.00505328178406	0.201779529452324	0.34206885099411	-0.018675560131669
1.88521313667297	-1.54149806499481	-2.99587988853455	0.200974836945534	0.341197460889816	-0.0198526699095964
1.87731492519379	-1.5563143491745	-2.98396277427673	0.200379267334938	0.340307742357254	-0.0208201166242361
1.88099956512451	-1.55156099796295	-2.97928810119629	0.199618563055992	0.339567482471466	-0.0218332055956125
1.86759459972382	-1.55087530612946	-2.96597576141357	0.199109315872192	0.338742196559906	-0.0228458177298307
1.8587874174118	-1.56083118915558	-2.95744061470032	0.198283091187477	0.338026225566864	-0.0233930591493845
1.85053527355194	-1.56167566776276	-2.94969773292542	0.197504833340645	0.337612241506577	-0.0242776963859797
1.85679423809052	-1.56475007534027	-2.94892930984497	0.196582555770874	0.337485909461975	-0.0257884543389082
1.86385643482208	-1.56759631633759	-2.94485998153687	0.195765033364296	0.337089240550995	-0.0271035507321358
1.85668468475342	-1.57545864582062	-2.92936420440674	0.195591747760773	0.336412757635117	-0.0277535188943148
1.84030258655548	-1.58044743537903	-2.92271876335144	0.195294171571732	0.335697203874588	-0.0286052562296391
1.84055149555206	-1.58808732032776	-2.92135620117188	0.19489461183548	0.3349789083004	-0.0300101209431887
1.84197568893433	-1.59265041351318	-2.91844964027405	0.194553777575493	0.334386616945267	-0.0313008427619934
1.84212136268616	-1.60293018817902	-2.91257119178772	0.193991810083389	0.333798855543137	-0.0323454365134239
1.84070205688477	-1.61712825298309	-2.90040159225464	0.193611204624176	0.33333083987236	-0.0331153720617294
1.84800744056702	-1.62946176528931	-2.90076732635498	0.193206295371056	0.333118677139282	-0.0340870060026646
1.85001528263092	-1.63461267948151	-2.89801716804504	0.192705318331718	0.332880705595016	-0.0351549349725246
1.85481655597687	-1.64670217037201	-2.89115953445435	0.192354708909988	0.332630306482315	-0.03614841401577
1.85586440563202	-1.65394461154938	-2.88328671455383	0.192080691456795	0.332455813884735	-0.0371184051036835
1.86344397068024	-1.66458117961884	-2.8876621723175	0.191826701164246	0.332431077957153	-0.0381140746176243
1.86351478099823	-1.66952109336853	-2.88246726989746	0.191661491990089	0.332478404045105	-0.0391080565750599
1.86410307884216	-1.68564474582672	-2.88311004638672	0.191354006528854	0.332545191049576	-0.039890680462122
1.86509740352631	-1.69307851791382	-2.88747024536133	0.191387146711349	0.332735002040863	-0.0409064628183842
1.86831450462341	-1.70867621898651	-2.89125728607178	0.191327139735222	0.332881420850754	-0.0417843796312809
1.86903846263885	-1.71917700767517	-2.89142227172852	0.191354185342789	0.333167672157288	-0.04293292760849
1.87185716629028	-1.73292887210846	-2.89471530914307	0.19140887260437	0.333436965942383	-0.0440158359706402
1.87791621685028	-1.74423742294312	-2.89782309532166	0.19153693318367	0.333846718072891	-0.0448521189391613
1.88186693191528	-1.757493019104	-2.90408682823181	0.191480591893196	0.33440762758255	-0.0456748530268669
1.88664257526398	-1.77533984184265	-2.90463066101074	0.191529810428619	0.334944367408752	-0.0465209633111954
1.89136588573456	-1.78923785686493	-2.91198229789734	0.191608816385269	0.335693001747131	-0.0472930558025837
1.90338242053986	-1.79771244525909	-2.91853857040405	0.191849201917648	0.33635875582695	-0.0480038151144981
1.90562617778778	-1.80801248550415	-2.92751026153564	0.192052766680717	0.337243229150772	-0.048614289611578
1.90808653831482	-1.82713484764099	-2.93674039840698	0.192355453968048	0.337937653064728	-0.0492849946022034
1.91574609279633	-1.83613300323486	-2.94229793548584	0.192780464887619	0.338673919439316	-0.0499931462109089
1.91834282875061	-1.84353160858154	-2.94852948188782	0.193225994706154	0.339480876922607	-0.0505842976272106
1.91756081581116	-1.8566300868988	-2.95757055282593	0.193692535161972	0.340475350618362	-0.0511571243405342
1.92450547218323	-1.87669122219086	-2.96404147148132	0.194023042917252	0.341379970312119	-0.0518219918012619
1.93401944637299	-1.88410151004791	-2.9753041267395	0.194483071565628	0.342389494180679	-0.052272941917181
1.93437671661377	-1.88891744613647	-2.98763990402222	0.195076048374176	0.343352556228638	-0.0525243692100048
1.93221843242645	-1.90014815330505	-2.99846458435059	0.195583283901215	0.34445783495903	-0.0526205487549305
1.93185949325562	-1.90895938873291	-3.01018047332764	0.196167424321175	0.345571458339691	-0.0526393577456474
1.93669974803925	-1.91184937953949	-3.01741409301758	0.196664080023766	0.346549838781357	-0.0525665879249573
1.93146371841431	-1.91186916828156	-3.02716040611267	0.19740791618824	0.347640484571457	-0.0521975308656693
1.93666100502014	-1.91587722301483	-3.0442841053009	0.197941854596138	0.348788112401962	-0.0518346764147282
1.93233501911163	-1.91552782058716	-3.05315184593201	0.19860003888607	0.349852234125137	-0.0513150803744793
1.92791378498077	-1.91552662849426	-3.06396007537842	0.199322268366814	0.350854367017746	-0.0505909733474255
1.93202555179596	-1.91735434532166	-3.07842206954956	0.199940159916878	0.352082699537277	-0.0499164164066315
1.92828571796417	-1.91178703308105	-3.08785438537598	0.200535088777542	0.353002548217773	-0.0491081140935421
1.92288935184479	-1.90956938266754	-3.09841132164001	0.201314300298691	0.354002922773361	-0.0481237135827541
1.92122161388397	-1.90827620029449	-3.10689401626587	0.201994672417641	0.355131566524506	-0.0470803715288639
1.92009842395782	-1.90469586849213	-3.11592531204224	0.202534973621368	0.356033265590668	-0.045814510434866
1.91952407360077	-1.89843225479126	-3.12781476974487	0.203202292323112	0.356793999671936	-0.0442904569208622
1.91655147075653	-1.88627278804779	-3.14239072799683	0.2038694024086	0.35779470205307	-0.0424968004226685
1.91521108150482	-1.87532305717468	-3.14853763580322	0.204285025596619	0.3588487803936	-0.040644034743309
1.9096919298172	-1.86358320713043	-3.16053414344788	0.204832926392555	0.359530717134476	-0.0390810556709766
1.89619362354279	-1.85215449333191	-3.17348384857178	0.205661982297897	0.360390216112137	-0.0375216566026211
1.89574980735779	-1.83776152133942	-3.17775774002075	0.206188052892685	0.361175388097763	-0.0358802787959576
1.88262152671814	-1.82330393791199	-3.18473625183105	0.20699255168438	0.361735582351685	-0.0339223109185696
1.87803745269775	-1.80985486507416	-3.19622611999512	0.207585781812668	0.362445175647736	-0.0318933352828026
1.87624633312225	-1.79481518268585	-3.20082783699036	0.2080098092556	0.363083481788635	-0.0298850275576115
1.86810517311096	-1.78000938892365	-3.20598411560059	0.20866596698761	0.363503664731979	-0.0278569683432579
1.86078333854675	-1.76572346687317	-3.21978497505188	0.209040001034737	0.364172846078873	-0.0257890690118074
1.8654590845108	-1.74810087680817	-3.21509432792664	0.209439560770988	0.364532172679901	-0.0239153709262609
1.85319089889526	-1.73601496219635	-3.22644186019897	0.209993481636047	0.364957094192505	-0.0220345743000507
1.85703921318054	-1.71966791152954	-3.22811794281006	0.210322141647339	0.365338206291199	-0.0201980862766504
1.84347903728485	-1.70108759403229	-3.23313093185425	0.210885494947433	0.365661412477493	-0.0182845648378134
1.83895671367645	-1.68380105495453	-3.23775672912598	0.211117386817932	0.365984827280045	-0.016378004103899
1.82787525653839	-1.66579079627991	-3.24282002449036	0.211598783731461	0.366196870803833	-0.0143571021035314
1.82226228713989	-1.64763200283051	-3.24220585823059	0.211843386292458	0.366423457860947	-0.0123437028378248
1.81931042671204	-1.63101649284363	-3.24651622772217	0.212227746844292	0.366607517004013	-0.0103965485468507
1.803591132164	-1.60919523239136	-3.25109767913818	0.212447941303253	0.366644948720932	-0.00865211989730597
1.81624448299408	-1.60304570198059	-3.25795865058899	0.212684795260429	0.366564244031906	-0.00758243864402175
1.81184267997742	-1.5995432138443	-3.24644112586975	0.212638452649117	0.366855561733246	-0.00683154631406069
1.80324018001556	-1.57746386528015	-3.24959349632263	0.212768942117691	0.366793364286423	-0.00510613061487675
1.80454230308533	-1.55722522735596	-3.25044059753418	0.212957471609116	0.366626769304276	-0.00311163510195911
1.7923675775528	-1.5433783531189	-3.24729037284851	0.21292345225811	0.366449296474457	-0.00138741219416261
1.78458380699158	-1.51982378959656	-3.25514197349548	0.21308308839798	0.366291463375092	0.000235267973039299
1.7863347530365	-1.50583815574646	-3.24449920654297	0.212953373789787	0.365726888179779	0.00176529621239752
1.77639245986938	-1.49197244644165	-3.24693918228149	0.212987184524536	0.365493625402451	0.00320451054722071
1.77822697162628	-1.47999334335327	-3.23781871795654	0.212905555963516	0.364876061677933	0.00438744341954589
1.77660739421844	-1.47359311580658	-3.23760628700256	0.212744623422623	0.364524334669113	0.00559457950294018
1.77505314350128	-1.45358920097351	-3.2293803691864	0.212721630930901	0.363715440034866	0.00671656569465995
1.78006076812744	-1.44853365421295	-3.22295475006104	0.212348431348801	0.363222569227219	0.00769155425950885
1.77766692638397	-1.43844878673553	-3.21848249435425	0.212210953235626	0.362500607967377	0.00848309975117445
1.78843533992767	-1.4300092458725	-3.21242952346802	0.21182382106781	0.361981332302094	0.00909033417701721
1.78592014312744	-1.42339086532593	-3.20623207092285	0.211639761924744	0.361368477344513	0.00996824167668819
1.78107714653015	-1.40581786632538	-3.20381379127502	0.211434051394463	0.360782653093338	0.0108400844037533
1.78224050998688	-1.3963018655777	-3.19344234466553	0.211047470569611	0.360198020935059	0.0117419455200434
1.76943910121918	-1.38214182853699	-3.18535494804382	0.210915952920914	0.359518080949783	0.0126267010346055
1.78084897994995	-1.37031602859497	-3.18060755729675	0.210573360323906	0.35882893204689	0.0133295059204102
1.7697479724884	-1.36140441894531	-3.17062377929688	0.2103201597929	0.35810798406601	0.0140581326559186
1.77637279033661	-1.34831535816193	-3.16490578651428	0.210092857480049	0.357319891452789	0.0145690031349659
1.77909159660339	-1.34481799602509	-3.15908312797546	0.209680780768394	0.356498390436172	0.0150339184328914
1.77203714847565	-1.3376476764679	-3.15217256546021	0.209371373057365	0.355838388204575	0.0155038572847843
1.78174960613251	-1.32777881622314	-3.14259386062622	0.209067463874817	0.35482382774353	0.015820873901248
1.77630507946014	-1.32054078578949	-3.13918161392212	0.208669170737267	0.354232847690582	0.0163493063300848
1.78221559524536	-1.31488156318665	-3.1281361579895	0.208441257476807	0.353333085775375	0.0167468879371881
1.78236567974091	-1.3016129732132	-3.11353707313538	0.208043783903122	0.352488964796066	0.0171673391014338
1.78036332130432	-1.2942225933075	-3.11083745956421	0.207760587334633	0.35181799530983	0.0175996813923121
1.78476285934448	-1.28802955150604	-3.10047459602356	0.207440942525864	0.350932717323303	0.0178888328373432
1.78830361366272	-1.28302919864655	-3.10487675666809	0.207073211669922	0.350308239459991	0.0180801134556532
1.78237700462341	-1.27473592758179	-3.08718419075012	0.206951394677162	0.349510133266449	0.0182831734418869
1.78773200511932	-1.26954197883606	-3.08205342292786	0.206509813666344	0.348885506391525	0.0183713063597679
1.78751194477081	-1.26940131187439	-3.07537460327148	0.206311494112015	0.348194032907486	0.0183712970465422
1.79267179965973	-1.25728952884674	-3.06830930709839	0.206117734313011	0.347561597824097	0.0183923561125994
1.78777384757996	-1.25709104537964	-3.06454944610596	0.205972343683243	0.34707510471344	0.018408352509141
1.79280924797058	-1.25023138523102	-3.06321382522583	0.205810308456421	0.346383690834045	0.0182505063712597
1.78851306438446	-1.24737739562988	-3.05739498138428	0.205597192049026	0.346151471138	0.018165523186326
1.78844141960144	-1.23918890953064	-3.05048704147339	0.205504193902016	0.345647215843201	0.0179964732378721
1.79568088054657	-1.23682987689972	-3.04528307914734	0.205298736691475	0.345208376646042	0.017747325822711
1.78680312633514	-1.22832322120667	-3.04305720329285	0.20533150434494	0.34496334195137	0.0175529737025499
1.7923264503479	-1.23386478424072	-3.03489780426025	0.205067425966263	0.34461972117424	0.0172592680901289
1.79007732868195	-1.22114741802216	-3.03488922119141	0.205201894044876	0.34428083896637	0.0168797168880701
1.78962957859039	-1.2248946428299	-3.02918076515198	0.204955279827118	0.343997061252594	0.016468420624733
1.78616034984589	-1.21664273738861	-3.03031325340271	0.205152064561844	0.343861252069473	0.0159676466137171
1.78914928436279	-1.22056174278259	-3.03385734558105	0.204946592450142	0.343726426362991	0.0153864650055766
1.78286397457123	-1.21595442295074	-3.02941727638245	0.20502795279026	0.343370616436005	0.014765758998692
1.78832602500916	-1.21735107898712	-3.02922415733337	0.20493620634079	0.343431800603867	0.0140349613502622
1.77594459056854	-1.21103024482727	-3.0216953754425	0.205057576298714	0.343295335769653	0.0132688153535128
1.77763283252716	-1.21894061565399	-3.02927112579346	0.204986169934273	0.343322366476059	0.0123712942004204
1.77259469032288	-1.21129095554352	-3.02125000953674	0.205113753676414	0.343253016471863	0.0115804467350245
1.77351582050323	-1.21317565441132	-3.02169179916382	0.205028206110001	0.343290001153946	0.0104661714285612
1.76721978187561	-1.21513795852661	-3.02065634727478	0.205141961574554	0.343345761299133	0.00955809280276299
1.77054572105408	-1.21639585494995	-3.02554392814636	0.205071672797203	0.343370348215103	0.00852893199771643
1.76331567764282	-1.22241127490997	-3.02091217041016	0.20518596470356	0.343371391296387	0.00769919995218515
1.76325678825378	-1.22121524810791	-3.0228099822998	0.204949051141739	0.343533903360367	0.00703862914815545
1.76374053955078	-1.21351480484009	-3.02007055282593	0.205084875226021	0.343498587608337	0.00602314900606871
1.74887502193451	-1.21587598323822	-3.0262279510498	0.20511919260025	0.343818813562393	0.00464665656909347
1.74019682407379	-1.21639204025269	-3.02841949462891	0.205286428332329	0.343861788511276	0.00307526206597686
1.7366007566452	-1.22142767906189	-3.03163194656372	0.205321356654167	0.344182789325714	0.00157330371439457
1.73117733001709	-1.22416937351227	-3.03080248832703	0.205518141388893	0.344331294298172	0.000201392031158321
1.71534645557404	-1.23657965660095	-3.03705382347107	0.205512136220932	0.344768106937408	-0.00212949165143073
1.71715235710144	-1.24500095844269	-3.03725337982178	0.205416694283485	0.345122128725052	-0.00352801708504558
1.715163230896	-1.23284924030304	-3.0416853427887	0.205611497163773	0.345139741897583	-0.0040513789281249
1.70806336402893	-1.2374587059021	-3.04371428489685	0.205689534544945	0.345628648996353	-0.00497720250859857
1.71387898921967	-1.24496710300446	-3.04436779022217	0.205837726593018	0.345697104930878	-0.00630167964845896
1.70671880245209	-1.24501955509186	-3.0480535030365	0.205970779061317	0.345991730690002	-0.00705395918339491
1.71513915061951	-1.24520134925842	-3.0423264503479	0.205886170268059	0.346069753170013	-0.00792732741683722
1.70345592498779	-1.24368023872375	-3.05045032501221	0.20624266564846	0.346408873796463	-0.00919962022453547
1.69908714294434	-1.25873649120331	-3.05449104309082	0.206141293048859	0.346786111593246	-0.0105874529108405
1.69621574878693	-1.25656759738922	-3.05443429946899	0.206247925758362	0.347000807523727	-0.011868073605001
1.69301164150238	-1.26201593875885	-3.05769634246826	0.206461057066917	0.347345799207687	-0.0127791613340378
1.69803488254547	-1.26549565792084	-3.06082630157471	0.206559494137764	0.347632646560669	-0.0137067958712578
1.69278979301453	-1.26148676872253	-3.06741857528687	0.206578344106674	0.347873359918594	-0.0147223360836506
1.68111407756805	-1.26788306236267	-3.06250667572021	0.206811726093292	0.348138153553009	-0.015679731965065
1.6851749420166	-1.27152919769287	-3.06983518600464	0.206820279359818	0.348407298326492	-0.0167869813740253
1.67365527153015	-1.26033425331116	-3.07047152519226	0.206994846463203	0.348631709814072	-0.0176897961646318
1.66508042812347	-1.26805055141449	-3.07371783256531	0.207074180245399	0.348984092473984	-0.0184312723577023
1.66511476039886	-1.26251113414764	-3.0770366191864	0.207158878445625	0.349117815494537	-0.019255330786109
1.65049171447754	-1.26044511795044	-3.07531690597534	0.207262441515923	0.349238395690918	-0.0200091358274221
1.64234173297882	-1.26135003566742	-3.07659006118774	0.207170277833939	0.349597692489624	-0.0209008269011974
1.63429820537567	-1.25533807277679	-3.08000612258911	0.207231983542442	0.349594175815582	-0.0217101518064737
1.62353789806366	-1.25339293479919	-3.08387279510498	0.207222804427147	0.349874764680862	-0.0223734118044376
1.61739563941956	-1.24675309658051	-3.08294343948364	0.207208767533302	0.349903881549835	-0.0229860749095678
1.61147522926331	-1.24485898017883	-3.08130478858948	0.207124456763268	0.350067496299744	-0.0236764904111624
1.60306632518768	-1.23937594890594	-3.07852458953857	0.20708666741848	0.350024729967117	-0.0243952795863152
1.59806060791016	-1.2388174533844	-3.08307242393494	0.207113355398178	0.350156366825104	-0.0251693297177553
1.59162139892578	-1.23642373085022	-3.08075642585754	0.207004547119141	0.350066423416138	-0.0261517185717821
1.57248795032501	-1.23710501194	-3.07828879356384	0.207115963101387	0.350117444992065	-0.027065547183156
1.57182228565216	-1.23706316947937	-3.0824453830719	0.206940770149231	0.350017249584198	-0.0279344785958529
1.56070566177368	-1.23102414608002	-3.07771944999695	0.206987231969833	0.349794775247574	-0.0287459157407284
1.54872608184814	-1.23172700405121	-3.0810170173645	0.206852212548256	0.349816590547562	-0.0295661501586437
1.54245185852051	-1.23194015026093	-3.07639765739441	0.206612035632133	0.349643349647522	-0.0303591080009937
1.53217196464539	-1.22357177734375	-3.0727698802948	0.206441104412079	0.349573701620102	-0.0311514586210251
1.52230358123779	-1.21716749668121	-3.07447862625122	0.206298306584358	0.349233776330948	-0.0319004841148853
1.51181066036224	-1.21887290477753	-3.06956386566162	0.206157922744751	0.349199324846268	-0.032647866755724
1.50779473781586	-1.21489918231964	-3.0642364025116	0.205771237611771	0.348985493183136	-0.0335692502558231
1.49381470680237	-1.21190714836121	-3.06211972236633	0.205680787563324	0.34870246052742	-0.0344037525355816
1.49243581295013	-1.21886157989502	-3.06216549873352	0.205344989895821	0.348540961742401	-0.0354427136480808
1.48290181159973	-1.2152636051178	-3.06045246124268	0.205172955989838	0.348199188709259	-0.0364172011613846
1.47563600540161	-1.21662354469299	-3.05714344978333	0.205017954111099	0.34796068072319	-0.0373621694743633
1.46629512310028	-1.21877491474152	-3.05692100524902	0.204773798584938	0.347778141498566	-0.0383119732141495
1.46067476272583	-1.21812701225281	-3.05267453193665	0.204482272267342	0.347593158483505	-0.039246741682291
1.45520853996277	-1.22243857383728	-3.04940962791443	0.204167798161507	0.347263395786285	-0.0401717349886894
1.44867622852325	-1.22128856182098	-3.04519963264465	0.20401132106781	0.347034275531769	-0.041040975600481
1.44021248817444	-1.21852898597717	-3.04113912582397	0.203843042254448	0.346857398748398	-0.0418704561889172
1.43524670600891	-1.22336971759796	-3.03435873985291	0.203527569770813	0.346683651208878	-0.0427490137517452
1.42916095256805	-1.22902357578278	-3.03596639633179	0.203272208571434	0.346519976854324	-0.0436467453837395
1.43000590801239	-1.22899842262268	-3.03414297103882	0.202992632985115	0.346346735954285	-0.0445673614740372
1.42748463153839	-1.23396968841553	-3.03054714202881	0.202690988779068	0.346175312995911	-0.0453919805586338
1.42352986335754	-1.23785150051117	-3.02603125572205	0.202466264367104	0.345923990011215	-0.0462717525660992
1.42429828643799	-1.23874926567078	-3.02421236038208	0.202343344688416	0.345816195011139	-0.0471123345196247
1.4174382686615	-1.24280762672424	-3.02570176124573	0.202045261859894	0.34570637345314	-0.0479383021593094
1.41465389728546	-1.25161337852478	-3.01973724365234	0.201884880661964	0.345738649368286	-0.0489120483398438
1.41901063919067	-1.26037752628326	-3.01994228363037	0.201689511537552	0.345661550760269	-0.0497837029397488
1.42797541618347	-1.26596236228943	-3.02328085899353	0.201457142829895	0.34560215473175	-0.0507010295987129
1.42424523830414	-1.27029418945313	-3.01815128326416	0.201423600316048	0.345464885234833	-0.051662877202034
1.42728173732758	-1.28501033782959	-3.01638627052307	0.201184466481209	0.34554249048233	-0.0523089207708836
1.43364775180817	-1.29203426837921	-3.01704263687134	0.20095494389534	0.345603734254837	-0.0530280210077763
1.43605482578278	-1.30031287670135	-3.01903176307678	0.200951859354973	0.345613718032837	-0.0538551472127438
1.43379545211792	-1.31151473522186	-3.01642847061157	0.200763806700706	0.345821291208267	-0.0545098669826984
1.45047318935394	-1.31941032409668	-3.0234100818634	0.200606033205986	0.34606409072876	-0.0551995225250721
1.45938193798065	-1.32881617546082	-3.02064919471741	0.200523495674133	0.346245259046555	-0.055844958871603
1.46567392349243	-1.33905756473541	-3.0160858631134	0.200560227036476	0.346433132886887	-0.0563781410455704
1.47395944595337	-1.3533136844635	-3.02463865280151	0.200630411505699	0.346793532371521	-0.0569983795285225
1.49096405506134	-1.36849820613861	-3.02694344520569	0.20047102868557	0.347085475921631	-0.0578189119696617
1.49930953979492	-1.3852379322052	-3.02859854698181	0.200554028153419	0.347295224666595	-0.0587440952658653
1.51160216331482	-1.3977222442627	-3.03126430511475	0.200702250003815	0.3476642370224	-0.059327207505703
1.52650952339172	-1.4102109670639	-3.03754615783691	0.200797632336617	0.348021745681763	-0.0598982460796833
1.53753256797791	-1.42763185501099	-3.03550744056702	0.200833112001419	0.3485047519207	-0.0604893304407597
1.55344140529633	-1.44816339015961	-3.04108858108521	0.200914531946182	0.348955273628235	-0.0609671175479889
1.57386076450348	-1.45520865917206	-3.04917669296265	0.201029181480408	0.349363565444946	-0.0613003894686699
1.58583831787109	-1.465580701828	-3.05378794670105	0.201224610209465	0.349804133176804	-0.0615086369216442
1.59860265254974	-1.485182762146	-3.05444002151489	0.201395437121391	0.350348442792892	-0.061784740537405
1.6160352230072	-1.50004243850708	-3.06735038757324	0.201630875468254	0.350861966609955	-0.0619435496628284
1.63567328453064	-1.51105082035065	-3.06837368011475	0.201694160699844	0.351401120424271	-0.0620497614145279
1.65209996700287	-1.52652788162231	-3.06939840316772	0.201957732439041	0.351765096187592	-0.0622637197375298
1.66370069980621	-1.54138505458832	-3.07818698883057	0.202305167913437	0.352368831634521	-0.0623774491250515
1.6850334405899	-1.554727435112	-3.08156442642212	0.202367931604385	0.35294246673584	-0.062334556132555
1.70636653900146	-1.5715594291687	-3.09041047096252	0.202610462903976	0.353436440229416	-0.0623007081449032
1.72873950004578	-1.5854218006134	-3.08942008018494	0.202963277697563	0.353866815567017	-0.0623019747436047
1.74188828468323	-1.60099160671234	-3.09266352653503	0.203207537531853	0.354432195425034	-0.062147431075573
1.76595461368561	-1.61733603477478	-3.09724807739258	0.203344464302063	0.355041831731796	-0.0620088502764702
1.78842151165009	-1.63109636306763	-3.11007738113403	0.203718036413193	0.35547599196434	-0.0617558434605598
1.80264437198639	-1.64332258701324	-3.11318230628967	0.204007744789124	0.356167852878571	-0.0614183507859707
1.8312976360321	-1.66159009933472	-3.11660480499268	0.204109355807304	0.356631755828857	-0.061185535043478
1.84926700592041	-1.67597687244415	-3.12380838394165	0.204695999622345	0.357277929782867	-0.0609947107732296
1.8703887462616	-1.69656825065613	-3.13021612167358	0.204746574163437	0.358031392097473	-0.0607776902616024
1.89365100860596	-1.70968520641327	-3.13630199432373	0.205303579568863	0.358455389738083	-0.0604598373174667
1.9129022359848	-1.72550022602081	-3.14719700813293	0.205781757831573	0.359213531017303	-0.0600688420236111
1.938845038414	-1.74259233474731	-3.14897656440735	0.205965891480446	0.359966069459915	-0.0597192980349064
1.95692265033722	-1.75323522090912	-3.15619897842407	0.206485137343407	0.360438793897629	-0.0591683946549892
1.98650527000427	-1.77420270442963	-3.16776609420776	0.20686037838459	0.361275881528854	-0.0586731769144535
2.00626301765442	-1.78446233272552	-3.17344689369202	0.20725354552269	0.362003833055496	-0.0581870004534721
2.03127479553223	-1.81234359741211	-3.18072628974915	0.207669839262962	0.362695127725601	-0.0577798560261726
2.0627543926239	-1.82206273078918	-3.1833119392395	0.208072006702423	0.363402366638184	-0.0574128776788712
2.08247232437134	-1.84322261810303	-3.1935338973999	0.208515346050262	0.364163547754288	-0.0569208599627018
2.11337685585022	-1.85851776599884	-3.19989919662476	0.209068059921265	0.364845126867294	-0.0564720258116722
2.13054203987122	-1.87616467475891	-3.20615029335022	0.209513768553734	0.36565425992012	-0.0558669753372669
2.16065216064453	-1.89528322219849	-3.21098160743713	0.209930762648582	0.366292297840118	-0.0553668849170208
2.18005609512329	-1.90599656105042	-3.22643661499023	0.21052148938179	0.367118835449219	-0.0545482933521271
2.21079707145691	-1.92266643047333	-3.23777055740356	0.210830897092819	0.367940574884415	-0.0536647960543633
2.23054695129395	-1.93279457092285	-3.24063301086426	0.211334690451622	0.368640214204788	-0.0527265928685665
2.25732636451721	-1.94797194004059	-3.24346828460693	0.211816295981407	0.369409501552582	-0.0517859682440758
2.28782415390015	-1.95770132541656	-3.25527906417847	0.21201179921627	0.370148926973343	-0.0509124174714088
2.30202317237854	-1.97266411781311	-3.26277327537537	0.212501853704453	0.370690017938614	-0.0500316061079502
2.34162735939026	-1.98473215103149	-3.26925277709961	0.212749809026718	0.371435046195984	-0.0492386370897293
2.35139393806458	-1.99127757549286	-3.27463626861572	0.213181838393211	0.371890842914581	-0.0483374781906605
2.3776798248291	-2.01320457458496	-3.28364276885986	0.213349595665932	0.372417777776718	-0.0476515330374241
2.39542746543884	-2.01676559448242	-3.28547024726868	0.213766634464264	0.372789949178696	-0.0468557365238667
2.41575980186462	-2.03007292747498	-3.28956842422485	0.213800191879272	0.373171329498291	-0.0460218265652657
2.4375422000885	-2.0411970615387	-3.28793239593506	0.214110463857651	0.373408049345016	-0.0453074537217617
2.45117139816284	-2.04573440551758	-3.29201722145081	0.214133441448212	0.373760640621185	-0.0445916578173637
2.47144055366516	-2.05461692810059	-3.29305815696716	0.214056298136711	0.373752683401108	-0.0438378565013409
2.48392343521118	-2.05804562568665	-3.29792952537537	0.214195787906647	0.373838752508163	-0.04294453561306
2.49635720252991	-2.05724215507507	-3.29400849342346	0.214068859815598	0.373672306537628	-0.0422890856862068
2.50948143005371	-2.07049870491028	-3.29336833953857	0.213783383369446	0.373761683702469	-0.0416876710951328
2.51802325248718	-2.06921792030334	-3.29265594482422	0.213809877634048	0.373344033956528	-0.0409280210733414
2.5336434841156	-2.07474756240845	-3.28832912445068	0.213343098759651	0.373074561357498	-0.0402229949831963
2.54168343544006	-2.07909965515137	-3.28122401237488	0.213114485144615	0.372569531202316	-0.0393905714154243
2.55032420158386	-2.07531762123108	-3.27379655838013	0.212515830993652	0.371963083744049	-0.0385888479650021
2.56401658058167	-2.08555340766907	-3.26804733276367	0.211929589509964	0.371300220489502	-0.0378859713673592
2.5700216293335	-2.07569885253906	-3.25700950622559	0.211429104208946	0.370527178049088	-0.0372985452413559
2.57643866539001	-2.08551836013794	-3.24808144569397	0.210516363382339	0.369712322950363	-0.0367239192128181
2.58130097389221	-2.07896757125854	-3.24073362350464	0.20992323756218	0.368686765432358	-0.0362646356225014
2.58378744125366	-2.08206677436829	-3.23016142845154	0.208907335996628	0.367841184139252	-0.0359300337731838
2.58984899520874	-2.0804750919342	-3.21296000480652	0.208003759384155	0.366501003503799	-0.0356848686933517
2.58187103271484	-2.07671093940735	-3.20627188682556	0.207222536206245	0.365454375743866	-0.0355472788214684
2.58186197280884	-2.0772020816803	-3.18594074249268	0.206027671694756	0.364218980073929	-0.0355058722198009
2.57864451408386	-2.07456731796265	-3.17246294021606	0.205004453659058	0.362526804208755	-0.0354487933218479
2.5728976726532	-2.07090616226196	-3.1611065864563	0.204007744789124	0.361176252365112	-0.0352525636553764
2.57037973403931	-2.06653237342834	-3.14389586448669	0.20249442756176	0.35969153046608	-0.0352823883295059
2.55969786643982	-2.06649684906006	-3.12089467048645	0.20141489803791	0.357904613018036	-0.0352807119488716
2.55860185623169	-2.0610408782959	-3.10617852210999	0.200055912137032	0.356351584196091	-0.0354460403323174
2.53789281845093	-2.05058789253235	-3.08509135246277	0.19886988401413	0.354578256607056	-0.0354758128523827
2.5396568775177	-2.05370759963989	-3.06582260131836	0.19732703268528	0.352844566106796	-0.035612266510725
2.53038191795349	-2.04044938087463	-3.04416513442993	0.196053579449654	0.350961208343506	-0.0357466638088226
2.51656889915466	-2.03840255737305	-3.02565312385559	0.19465583562851	0.349297136068344	-0.0358166173100472
2.50882792472839	-2.03690314292908	-3.00353026390076	0.19321320950985	0.34743520617485	-0.0360172614455223
2.49631118774414	-2.02132248878479	-2.98918771743774	0.191997110843658	0.345510423183441	-0.0361417941749096
2.4854109287262	-2.02243256568909	-2.96636199951172	0.190439477562904	0.343887388706207	-0.0363095328211784
2.47881174087524	-2.01418280601501	-2.9520583152771	0.189085081219673	0.341955125331879	-0.0365961715579033
2.46159815788269	-2.00393652915955	-2.9302282333374	0.187858745455742	0.340230852365494	-0.0367145724594593
2.45220398902893	-2.00102853775024	-2.90801858901978	0.186517477035522	0.338533252477646	-0.0369706116616726
2.44022488594055	-2.00162863731384	-2.88980388641357	0.18520425260067	0.336947858333588	-0.0370758548378944
2.43483018875122	-1.98953294754028	-2.87915277481079	0.183945134282112	0.335281163454056	-0.0372818261384964
2.42253851890564	-1.98188436031342	-2.86209678649902	0.182718858122826	0.333750307559967	-0.0374638736248016
2.41062569618225	-1.97790968418121	-2.83993077278137	0.181616678833961	0.332235842943192	-0.0374593734741211
2.40528416633606	-1.96921586990356	-2.83063459396362	0.180539637804031	0.330789238214493	-0.0375059619545937
2.38966608047485	-1.96130681037903	-2.81348061561584	0.179575592279434	0.329425394535065	-0.037487767636776
2.37855529785156	-1.95025014877319	-2.79904556274414	0.178571149706841	0.328230023384094	-0.0373786836862564
2.36903357505798	-1.95024168491364	-2.78536534309387	0.17761854827404	0.327010899782181	-0.0372861735522747
2.3667197227478	-1.93848764896393	-2.77245593070984	0.176673710346222	0.325908929109573	-0.0372339487075806
2.35410046577454	-1.92756247520447	-2.76103973388672	0.175855502486229	0.324762284755707	-0.0370418392121792
2.3468770980835	-1.92345523834229	-2.75439667701721	0.175048649311066	0.323785394430161	-0.0367823205888271
2.34230279922485	-1.91298687458038	-2.74193382263184	0.174441054463387	0.322983592748642	-0.0366015359759331
2.33593821525574	-1.90799045562744	-2.73329305648804	0.173660263419151	0.322135776281357	-0.0366075709462166
2.33135342597961	-1.90339434146881	-2.72906374931335	0.173043191432953	0.321431934833527	-0.0366117991507053
2.32611393928528	-1.905109167099	-2.72007083892822	0.172458678483963	0.320736825466156	-0.0366456098854542
2.32157969474792	-1.90265011787415	-2.71280336380005	0.171931639313698	0.320174008607864	-0.0367752127349377
2.31961107254028	-1.90226912498474	-2.70690631866455	0.171415582299232	0.319668084383011	-0.0369765534996986
2.30908679962158	-1.90048277378082	-2.70011377334595	0.170935750007629	0.319254398345947	-0.0370379984378815
2.30819654464722	-1.89934945106506	-2.69582915306091	0.170564115047455	0.318842619657516	-0.0370510704815388
2.30476546287537	-1.89742755889893	-2.69333076477051	0.170301645994186	0.318570524454117	-0.0369175001978874
2.29459357261658	-1.89210677146912	-2.69064021110535	0.170047894120216	0.318353652954102	-0.0368280112743378
2.29310369491577	-1.88553631305695	-2.68622279167175	0.169736430048943	0.318145751953125	-0.0366535596549511
2.28466582298279	-1.8860057592392	-2.68522238731384	0.169524699449539	0.317909717559814	-0.0364079922437668
2.28178548812866	-1.88149988651276	-2.68316316604614	0.169503659009933	0.317925035953522	-0.0361156575381756
2.27907705307007	-1.8800927400589	-2.68488335609436	0.169229850172997	0.317938029766083	-0.0359804593026638
2.27499270439148	-1.87459897994995	-2.68815469741821	0.169168144464493	0.317922055721283	-0.0358670242130756
2.27262020111084	-1.8782707452774	-2.69069337844849	0.169144123792648	0.318020433187485	-0.035612553358078
2.26962971687317	-1.87350058555603	-2.68831777572632	0.169213503599167	0.318045228719711	-0.0356864556670189
2.26455569267273	-1.87470102310181	-2.68825197219849	0.169124722480774	0.318246901035309	-0.0357983820140362
2.258629322052	-1.8805056810379	-2.68959450721741	0.169268384575844	0.318453192710876	-0.0357523001730442
2.25887250900269	-1.88292837142944	-2.69279742240906	0.169345110654831	0.318648040294647	-0.0357547774910927
2.25699090957642	-1.88157904148102	-2.69865775108337	0.169553562998772	0.3189737200737	-0.0355565957725048
2.25764966011047	-1.88464784622192	-2.70279383659363	0.169605135917664	0.319384664297104	-0.0353327132761478
2.25442934036255	-1.8879656791687	-2.70350861549377	0.169779777526855	0.319738656282425	-0.0350636392831802
2.26029944419861	-1.88964772224426	-2.70935082435608	0.170108273625374	0.320185631513596	-0.0347441621124744
2.25915431976318	-1.89150702953339	-2.71734642982483	0.170397341251373	0.320698410272598	-0.0342109128832817
2.25902557373047	-1.88908112049103	-2.71625256538391	0.170665547251701	0.321295619010925	-0.0337212346494198
2.25485324859619	-1.89061403274536	-2.72205710411072	0.171095475554466	0.321835964918137	-0.0330826193094254
2.26023006439209	-1.89124310016632	-2.73072957992554	0.171582907438278	0.322559654712677	-0.0323834270238876
2.25765657424927	-1.88842749595642	-2.74086260795593	0.171969696879387	0.323365151882172	-0.0317725390195847
2.25761103630066	-1.88933944702148	-2.74886131286621	0.17251805961132	0.324211955070496	-0.0310882404446602
2.25824522972107	-1.89056050777435	-2.76048445701599	0.173054978251457	0.325109213590622	-0.0304041113704443
2.26035070419312	-1.89341330528259	-2.76792979240417	0.173653244972229	0.32600000500679	-0.0295943263918161
2.26081800460815	-1.88867878913879	-2.78344821929932	0.174297094345093	0.327084332704544	-0.0289881639182568
2.25887250900269	-1.89021623134613	-2.79196500778198	0.17507192492485	0.327938705682755	-0.0282517969608307
2.26243734359741	-1.8898366689682	-2.79833030700684	0.175825715065002	0.329167425632477	-0.0273147691041231
2.25925397872925	-1.88786244392395	-2.8139500617981	0.176570028066635	0.330327838659287	-0.0264693293720484
2.25831484794617	-1.8841860294342	-2.82153177261353	0.177329570055008	0.331494867801666	-0.0254684090614319
2.2611026763916	-1.88853442668915	-2.83968901634216	0.178104311227798	0.332741230726242	-0.024444006383419
2.26498627662659	-1.88146150112152	-2.852055311203	0.178934574127197	0.334040403366089	-0.0233769994229078
2.26968622207642	-1.87988972663879	-2.86919140815735	0.179764345288277	0.335457056760788	-0.0222732461988926
2.26988863945007	-1.87432408332825	-2.88035106658936	0.180665329098701	0.336712688207626	-0.0211018119007349
2.27485704421997	-1.87054753303528	-2.89125561714172	0.181605160236359	0.338151425123215	-0.019871024414897
2.27002859115601	-1.8641345500946	-2.9066960811615	0.182621389627457	0.339617550373077	-0.0186974052339792
2.26743745803833	-1.86146986484528	-2.92976593971252	0.183562710881233	0.341265141963959	-0.0175718367099762
2.28011608123779	-1.86452794075012	-2.94328141212463	0.184455141425133	0.342700958251953	-0.0164184998720884
2.2751727104187	-1.85233688354492	-2.95793437957764	0.185517370700836	0.344305008649826	-0.015207908116281
2.27339148521423	-1.8499596118927	-2.97740149497986	0.186459302902222	0.345987379550934	-0.0141085591167212
2.28151822090149	-1.84944033622742	-2.99707865715027	0.187481999397278	0.34753230214119	-0.0130176711827517
2.27519655227661	-1.84015071392059	-3.00563740730286	0.188554018735886	0.349306106567383	-0.0119692012667656
2.28279590606689	-1.84369790554047	-3.03277611732483	0.189386814832687	0.350895375013351	-0.0108860796317458
2.27924180030823	-1.83057916164398	-3.05058646202087	0.190620258450508	0.352493286132813	-0.00982894841581583
2.28062963485718	-1.83380591869354	-3.06395864486694	0.191406160593033	0.354343771934509	-0.00882099196314812
2.28259062767029	-1.82726335525513	-3.0769259929657	0.192360267043114	0.355843722820282	-0.00786404870450497
2.27816820144653	-1.82458674907684	-3.09847402572632	0.193459540605545	0.357614457607269	-0.00682020140811801
2.285799741745	-1.82135152816772	-3.11444664001465	0.194248616695404	0.359290331602097	-0.00582280661910772
2.28004717826843	-1.81326270103455	-3.12741112709045	0.195236146450043	0.360886126756668	-0.00474734744057059
2.27983617782593	-1.81449091434479	-3.14599895477295	0.196204677224159	0.362511187791824	-0.00397725822404027
2.2712869644165	-1.80297911167145	-3.16177082061768	0.197165131568909	0.364115595817566	-0.00309571297839284
2.27848982810974	-1.80330455303192	-3.18099236488342	0.197874411940575	0.365637242794037	-0.00221712305210531
2.26592183113098	-1.79383051395416	-3.20075368881226	0.198763951659203	0.367279320955276	-0.00140117458067834
2.26682114601135	-1.78769278526306	-3.20727610588074	0.199706330895424	0.368590265512466	-0.000763590855058283
2.26055288314819	-1.78351819515228	-3.22745871543884	0.200347036123276	0.370159715414047	-0.000106771476566792
2.25233912467957	-1.77658879756927	-3.23982739448547	0.201262220740318	0.371391952037811	0.000550777651369572
2.24902367591858	-1.77284216880798	-3.2572934627533	0.201836168766022	0.372780025005341	0.00116086064372212
2.23388147354126	-1.7636923789978	-3.26538395881653	0.2027258425951	0.374091356992722	0.00174348370637745
2.22695827484131	-1.756387591362	-3.28075408935547	0.203192457556725	0.375217914581299	0.00246581365354359
2.22144436836243	-1.74229526519775	-3.28819751739502	0.203794464468956	0.376550644636154	0.00319634983316064
2.20212864875793	-1.73491930961609	-3.30486655235291	0.204436257481575	0.377726316452026	0.00371418031863868
2.18643236160278	-1.72101628780365	-3.31390595436096	0.204970344901085	0.378822833299637	0.00441144080832601
2.17558789253235	-1.71034562587738	-3.33049511909485	0.205348789691925	0.380004376173019	0.00494924746453762
2.15915560722351	-1.70110309123993	-3.34150362014771	0.205842033028603	0.380925506353378	0.00536642549559474
2.14080214500427	-1.68459033966064	-3.35073614120483	0.206212639808655	0.381840646266937	0.00600288016721606
2.13343667984009	-1.67304694652557	-3.35866570472717	0.206437885761261	0.38276344537735	0.00660315062850714
2.1231861114502	-1.6599657535553	-3.36770534515381	0.206846967339516	0.383590906858444	0.00713434163480997
2.10702323913574	-1.64278185367584	-3.37109041213989	0.2071533203125	0.384146958589554	0.00786819308996201
2.08349275588989	-1.62407493591309	-3.37709617614746	0.207588225603104	0.384454190731049	0.00845304969698191
2.05989503860474	-1.6188657283783	-3.38073348999023	0.207838833332062	0.38484600186348	0.00855114590376616
2.0348539352417	-1.60970282554626	-3.38989853858948	0.207752287387848	0.385431408882141	0.00845720805227757
2.0135281085968	-1.59125661849976	-3.39210224151611	0.207677036523819	0.385977685451508	0.00863864086568356
1.99620401859283	-1.57884252071381	-3.39452195167542	0.207548499107361	0.386265873908997	0.00895031169056892
1.98716163635254	-1.56617629528046	-3.40189671516418	0.207413285970688	0.386618167161942	0.00914887711405754
1.96531808376312	-1.55394399166107	-3.39896965026855	0.207334205508232	0.386795550584793	0.00928480550646782
1.94817328453064	-1.54260516166687	-3.40324521064758	0.20711176097393	0.386971980333328	0.0090811075642705
1.92371559143066	-1.52589082717896	-3.40592741966248	0.207002833485603	0.387037366628647	0.00852898042649031
1.91035723686218	-1.52603924274445	-3.39782190322876	0.206722795963287	0.3868148624897	0.00802903715521097
1.89219772815704	-1.5158269405365	-3.40214395523071	0.206252574920654	0.386724770069122	0.00779906753450632
1.86878299713135	-1.50739765167236	-3.39607501029968	0.205960437655449	0.386518836021423	0.00737908482551575
1.84990286827087	-1.4935097694397	-3.39510583877563	0.205618068575859	0.386128455400467	0.00693867169320583
1.82606196403503	-1.48259246349335	-3.38578629493713	0.205327153205872	0.385518789291382	0.00647245813161135
1.80267202854156	-1.47808194160461	-3.38729405403137	0.204669654369354	0.385236710309982	0.00603094231337309
1.78377532958984	-1.46734833717346	-3.38290190696716	0.204250529408455	0.384724259376526	0.00567795569077134
1.76375961303711	-1.44871890544891	-3.37218046188354	0.203693434596062	0.384123355150223	0.00544584961608052
1.74244701862335	-1.43682360649109	-3.36694622039795	0.202982351183891	0.383773326873779	0.00519064953550696
1.72998261451721	-1.4298540353775	-3.36474084854126	0.202357620000839	0.383173912763596	0.00486073270440102
1.70667791366577	-1.4156209230423	-3.35892510414124	0.201777309179306	0.382587075233459	0.00452308962121606
1.69232189655304	-1.40690982341766	-3.35171294212341	0.200948342680931	0.381926864385605	0.0039660856127739
1.6799863576889	-1.40266609191895	-3.34233117103577	0.200356215238571	0.381251513957977	0.00338624534197152
1.65805172920227	-1.38848769664764	-3.33054661750793	0.199703678488731	0.38047993183136	0.0026792986318469
1.65291130542755	-1.39206612110138	-3.32629323005676	0.198965609073639	0.379720866680145	0.00164402613881975
1.63295531272888	-1.39070248603821	-3.31556153297424	0.198378771543503	0.378814429044724	0.000687449995893985
1.6279000043869	-1.3858197927475	-3.30753612518311	0.197644278407097	0.377945750951767	-0.00044150379835628
1.61578214168549	-1.39174997806549	-3.30113887786865	0.196900591254234	0.37698683142662	-0.00155688927043229
1.60754382610321	-1.39221560955048	-3.28595995903015	0.1962770819664	0.376047760248184	-0.002979074139148
1.6042332649231	-1.3960028886795	-3.27539801597595	0.195463553071022	0.37498739361763	-0.00392192415893078
1.58510076999664	-1.39121186733246	-3.26236295700073	0.194972515106201	0.373858958482742	-0.00493456097319722
1.56754744052887	-1.39688813686371	-3.25618529319763	0.194025874137878	0.373045831918716	-0.00627111177891493
1.55970859527588	-1.39661395549774	-3.24143934249878	0.193244591355324	0.372167319059372	-0.00762649066746235
1.55198454856873	-1.39653348922729	-3.23747801780701	0.192202970385551	0.371661812067032	-0.00860532466322184
1.54570889472961	-1.3928496837616	-3.22826623916626	0.191515028476715	0.3706915974617	-0.0092843109741807
1.54620397090912	-1.39691352844238	-3.22530555725098	0.190609380602837	0.37010258436203	-0.0102414200082421
1.53026115894318	-1.39271092414856	-3.2100875377655	0.189952194690704	0.369268149137497	-0.011348775587976
1.53657579421997	-1.40068066120148	-3.20301532745361	0.18907243013382	0.368545204401016	-0.0127308843657374
1.51903390884399	-1.39866161346436	-3.19494986534119	0.188488990068436	0.367727398872375	-0.0139108803123236
1.52598404884338	-1.41564989089966	-3.18389749526978	0.187580272555351	0.367057263851166	-0.0153398914262652
1.52295577526093	-1.41761338710785	-3.17980861663818	0.187035411596298	0.366139113903046	-0.0166452247649431
1.5227952003479	-1.42920708656311	-3.16651201248169	0.186195477843285	0.365631848573685	-0.0179698131978512
1.52556264400482	-1.43413865566254	-3.16120553016663	0.185487851500511	0.364666432142258	-0.0194128155708313
1.51909172534943	-1.44147610664368	-3.15162634849548	0.185031041502953	0.364153057336807	-0.0207172371447086
1.52201306819916	-1.45455074310303	-3.15044736862183	0.184221193194389	0.363749146461487	-0.0219599362462759
1.52493977546692	-1.45593416690826	-3.13695549964905	0.183685541152954	0.362910389900208	-0.0232045985758305
1.52904891967773	-1.4714789390564	-3.13823270797729	0.18309061229229	0.362648576498032	-0.0242557916790247
1.53630077838898	-1.47594332695007	-3.1288013458252	0.18246166408062	0.361925333738327	-0.0255742464214563
1.53397846221924	-1.48309767246246	-3.11973762512207	0.182122886180878	0.361323088407516	-0.0256127752363682
1.53830313682556	-1.47781550884247	-3.10989332199097	0.181804448366165	0.360370874404907	-0.02539505623281
1.52590048313141	-1.488734126091	-3.10462832450867	0.181415885686874	0.359963655471802	-0.0266425367444754
1.54061722755432	-1.50380277633667	-3.11018323898315	0.180779919028282	0.35985991358757	-0.0283026713877916
1.55792391300201	-1.50755155086517	-3.1016104221344	0.18024143576622	0.359671801328659	-0.0295169409364462
1.56123208999634	-1.52529811859131	-3.09885907173157	0.179864168167114	0.359663844108582	-0.0301832538098097
1.57984304428101	-1.53648090362549	-3.09056353569031	0.179525077342987	0.359416246414185	-0.0310520362108946
1.5866574048996	-1.54225075244904	-3.08974552154541	0.179309353232384	0.359094142913818	-0.032042607665062
1.59064388275146	-1.55433392524719	-3.08781814575195	0.178990706801414	0.358957827091217	-0.0332180745899677
1.60200119018555	-1.56977832317352	-3.08334875106812	0.17876398563385	0.358641296625137	-0.0344623550772667
1.60412633419037	-1.58125829696655	-3.08249497413635	0.178729072213173	0.358540177345276	-0.0352943167090416
1.61313533782959	-1.59648811817169	-3.08971071243286	0.178563207387924	0.358508765697479	-0.0361528173089027
1.62695479393005	-1.60969340801239	-3.07958245277405	0.178315132856369	0.358410388231277	-0.0369681157171726
1.6359236240387	-1.61748194694519	-3.07794713973999	0.178222358226776	0.358301401138306	-0.0375973656773567
1.64058887958527	-1.62254965305328	-3.07654309272766	0.178202733397484	0.358315199613571	-0.0378774143755436
1.66004765033722	-1.63703334331512	-3.08056044578552	0.177993878722191	0.358334213495255	-0.0381438583135605
1.67692494392395	-1.63824760913849	-3.07898926734924	0.177902743220329	0.358242213726044	-0.0383084192872047
1.68089699745178	-1.64194345474243	-3.0795567035675	0.177852064371109	0.358403116464615	-0.0383125357329845
1.69765555858612	-1.65497219562531	-3.08116936683655	0.177662894129753	0.358563274145126	-0.0382168479263783
1.7142767906189	-1.6612001657486	-3.08057260513306	0.177559092640877	0.358461141586304	-0.0380417220294476
1.72279250621796	-1.66217458248138	-3.08127188682556	0.177598372101784	0.358537316322327	-0.0379907414317131
1.73021554946899	-1.67238736152649	-3.08273100852966	0.177592322230339	0.358498454093933	-0.0378506183624268
1.74564266204834	-1.67851710319519	-3.07871007919312	0.177702471613884	0.358562737703323	-0.0375636518001556
1.75781500339508	-1.68168604373932	-3.0776891708374	0.177591890096664	0.358583331108093	-0.0374202877283096
1.77102756500244	-1.69137752056122	-3.07710003852844	0.177575722336769	0.358527511358261	-0.0374572537839413
1.78078544139862	-1.69531035423279	-3.07617235183716	0.177866697311401	0.358515322208405	-0.0374866686761379
1.78780007362366	-1.70138776302338	-3.08257532119751	0.1777114123106	0.358714044094086	-0.0372751727700233
1.8005166053772	-1.71112871170044	-3.07877206802368	0.177720412611961	0.358566850423813	-0.0372837521135807
1.80752491950989	-1.71055054664612	-3.07852816581726	0.177973970770836	0.358496606349945	-0.0368206724524498
1.81669461727142	-1.7074009180069	-3.0840151309967	0.17807637155056	0.358563512563705	-0.0357008762657642
1.83150970935822	-1.71015882492065	-3.08112525939941	0.177966892719269	0.35851725935936	-0.034703079611063
1.85179781913757	-1.70965969562531	-3.07735824584961	0.177804484963417	0.358395338058472	-0.0339506231248379
1.85131895542145	-1.7065247297287	-3.07539892196655	0.177958533167839	0.358406990766525	-0.0330979935824871
1.86409294605255	-1.71222186088562	-3.07761001586914	0.177697375416756	0.358409196138382	-0.0324219390749931
1.87974905967712	-1.71128165721893	-3.08585643768311	0.177653700113297	0.358253479003906	-0.0319942757487297
1.88200187683105	-1.70930397510529	-3.07584047317505	0.177801430225372	0.358195781707764	-0.0310101732611656
1.89148557186127	-1.70864760875702	-3.08228635787964	0.177729874849319	0.358047276735306	-0.0299208126962185
1.90396571159363	-1.71081984043121	-3.08388662338257	0.177734449505806	0.357791751623154	-0.0291720908135176
1.9127379655838	-1.70350062847137	-3.07719111442566	0.177729338407516	0.357545971870422	-0.0287210438400507
1.9164000749588	-1.70346331596375	-3.07379293441772	0.177791982889175	0.35739529132843	-0.0279529243707657
1.92097520828247	-1.7101104259491	-3.07083678245544	0.177683427929878	0.357232302427292	-0.0272234417498112
1.93553757667542	-1.70341467857361	-3.06895709037781	0.177640527486801	0.357006371021271	-0.0264878459274769
1.94629216194153	-1.70411288738251	-3.06953167915344	0.177485182881355	0.356760710477829	-0.0258859992027283
1.94819509983063	-1.70424461364746	-3.06270813941956	0.177477180957794	0.356459885835648	-0.0253343302756548
1.953528881073	-1.69679689407349	-3.05906295776367	0.177723839879036	0.355960458517075	-0.0238989647477865
1.95508229732513	-1.69667816162109	-3.05517864227295	0.177575200796127	0.355676114559174	-0.0227193795144558
1.96420085430145	-1.69923079013824	-3.05645608901978	0.177320048213005	0.355407148599625	-0.0224443841725588
1.97416305541992	-1.69638729095459	-3.0552225112915	0.177380159497261	0.35524845123291	-0.0220987815409899
1.98591303825378	-1.70203197002411	-3.0614902973175	0.177092522382736	0.35535541176796	-0.0212880000472069
2.00211954116821	-1.70302903652191	-3.05254936218262	0.17697674036026	0.355093777179718	-0.0205190256237984
2.00401830673218	-1.70106291770935	-3.04947066307068	0.177144020795822	0.354952871799469	-0.0199268907308578
2.01398038864136	-1.70366036891937	-3.05197691917419	0.176905080676079	0.35490894317627	-0.0196210034191608
2.02001762390137	-1.70444929599762	-3.04547190666199	0.17688561975956	0.3546422123909	-0.0194693431258202
2.01680994033813	-1.70974099636078	-3.05377125740051	0.176950514316559	0.354543685913086	-0.0194852016866207
2.03274607658386	-1.72172486782074	-3.0516369342804	0.176738381385803	0.354361057281494	-0.0190884079784155
2.04190897941589	-1.71703517436981	-3.05458211898804	0.176804453134537	0.354146271944046	-0.018123721703887
2.05179071426392	-1.71744096279144	-3.04771041870117	0.176680952310562	0.353994488716125	-0.0170370172709227
2.06748914718628	-1.7220892906189	-3.0466480255127	0.176269069314003	0.353936970233917	-0.0163557659834623
2.07621121406555	-1.7250748872757	-3.0422682762146	0.176128059625626	0.35358327627182	-0.0160947982221842
2.08907318115234	-1.72760987281799	-3.04220914840698	0.175932198762894	0.353549718856812	-0.0155602507293224
2.09815311431885	-1.72429215908051	-3.04126024246216	0.175816863775253	0.353214800357819	-0.0151983117684722
2.10666489601135	-1.73240661621094	-3.03534984588623	0.175728157162666	0.353004902601242	-0.0146314706653357
2.1219539642334	-1.73524117469788	-3.03563594818115	0.175652116537094	0.352764010429382	-0.0142364697530866
2.12825703620911	-1.73504149913788	-3.02919673919678	0.175411194562912	0.352522730827332	-0.0137648275122046
2.13096022605896	-1.73903346061707	-3.02580285072327	0.175363436341286	0.352178692817688	-0.013284626416862
2.1397545337677	-1.74612319469452	-3.03076171875	0.175258457660675	0.351936429738998	-0.0128422556445003
2.15514016151428	-1.74875521659851	-3.02738261222839	0.17489430308342	0.351631224155426	-0.0124382479116321
2.16324758529663	-1.74717950820923	-3.02020454406738	0.174950584769249	0.351134419441223	-0.0121218031272292
2.1713273525238	-1.75637626647949	-3.02048301696777	0.174586459994316	0.350948363542557	-0.0117539828643203
2.18632507324219	-1.75480258464813	-3.01377630233765	0.174432590603828	0.35046049952507	-0.0113696828484535
2.18750524520874	-1.7584981918335	-3.00539922714233	0.17422479391098	0.350267916917801	-0.0108138769865036
2.20233178138733	-1.757657289505	-3.00493288040161	0.173956781625748	0.349889248609543	-0.0103950304910541
2.20788049697876	-1.75765895843506	-3.00516414642334	0.17376983165741	0.349544078111649	-0.0100837592035532
2.20093750953674	-1.76184868812561	-3.00255441665649	0.173743158578873	0.349105298519135	-0.00979927647858858
2.22022652626038	-1.76466548442841	-2.99552321434021	0.173492580652237	0.348832339048386	-0.00927022565156221
2.22306203842163	-1.7615042924881	-2.9933762550354	0.173411905765533	0.348331779241562	-0.00831699836999178
2.23610162734985	-1.7685604095459	-2.98774409294128	0.173036739230156	0.348081409931183	-0.00741385808214545
2.25558543205261	-1.76703286170959	-2.97727179527283	0.172644913196564	0.347448170185089	-0.00685083866119385
2.25583124160767	-1.76584482192993	-2.98330521583557	0.172351390123367	0.347240626811981	-0.00635336106643081
2.26539349555969	-1.77254450321198	-2.97596120834351	0.171772345900536	0.346945941448212	-0.00595886493101716
2.27620434761047	-1.76692855358124	-2.97282648086548	0.171609982848167	0.346391677856445	-0.0055087860673666
2.27920246124268	-1.76345229148865	-2.96875905990601	0.171488076448441	0.345976889133453	-0.00493592070415616
2.28589558601379	-1.77702236175537	-2.96055150032043	0.171099096536636	0.34561687707901	-0.00452324422076344
2.29850482940674	-1.77354729175568	-2.95525360107422	0.170846745371819	0.345028042793274	-0.00429312605410814
2.29316878318787	-1.77170193195343	-2.94906902313232	0.170739784836769	0.344539076089859	-0.00400189496576786
2.29884004592896	-1.78242158889771	-2.95133137702942	0.170377269387245	0.344187021255493	-0.00387405115179718
2.30967950820923	-1.77852654457092	-2.94072031974792	0.17005929350853	0.343708962202072	-0.00374640850350261
2.30687665939331	-1.77455687522888	-2.93771028518677	0.169807329773903	0.343204200267792	-0.00346803315915167
2.30994606018066	-1.77869284152985	-2.93344807624817	0.16949488222599	0.342900305986404	-0.00316151231527328
2.31850051879883	-1.77716898918152	-2.93183875083923	0.169096723198891	0.342487543821335	-0.00317003671079874
2.31680464744568	-1.77716255187988	-2.91855525970459	0.168951168656349	0.342017978429794	-0.0032049638684839
2.31818842887878	-1.78137731552124	-2.92282128334045	0.168552249670029	0.341722428798676	-0.00312910252250731
2.3306667804718	-1.78058457374573	-2.91680145263672	0.168346360325813	0.341165155172348	-0.00284625077620149
2.31799364089966	-1.77088510990143	-2.90985918045044	0.168158382177353	0.340724766254425	-0.0028381843585521
2.31208300590515	-1.78195834159851	-2.91289496421814	0.167689055204391	0.340455532073975	-0.00405581016093493
2.32299017906189	-1.78585207462311	-2.905433177948	0.167035281658173	0.340041846036911	-0.00439972849562764
2.32088661193848	-1.77910757064819	-2.90200901031494	0.166621893644333	0.33967736363411	-0.00387443997897208
2.33509540557861	-1.77777349948883	-2.89830756187439	0.166382923722267	0.339170098304749	-0.00288460124284029
2.34251308441162	-1.78084564208984	-2.89103817939758	0.16605831682682	0.338900566101074	-0.00218000076711178
2.34359765052795	-1.77855360507965	-2.88405823707581	0.165704101324081	0.338625401258469	-0.00206112838350236
2.33681559562683	-1.7740124464035	-2.8845067024231	0.165626063942909	0.338337749242783	-0.00227112439461052
2.33651900291443	-1.77317035198212	-2.88320255279541	0.165367558598518	0.338247060775757	-0.00206871400587261
2.33769154548645	-1.77036345005035	-2.87854027748108	0.164998099207878	0.338100224733353	-0.00177247740793973
2.3386390209198	-1.7652006149292	-2.87612128257751	0.164910316467285	0.337667137384415	-0.00129309541080147
2.33702230453491	-1.76420116424561	-2.87639927864075	0.164883106946945	0.33763599395752	-0.000849487201776356
2.33654642105103	-1.76270937919617	-2.87258458137512	0.164673984050751	0.337397962808609	-0.000800931069534272
2.33808994293213	-1.76085555553436	-2.87894725799561	0.164436340332031	0.337226688861847	-0.00102268706541508
2.3375928401947	-1.75877368450165	-2.86982011795044	0.164555877447128	0.336961984634399	-0.00110714696347713
2.33189010620117	-1.75804483890533	-2.87155365943909	0.164350301027298	0.336922526359558	-0.000970296387095004
2.3344030380249	-1.75958907604218	-2.86836647987366	0.164136737585068	0.33666318655014	-0.0007505570538342
2.33924627304077	-1.75744223594666	-2.86632204055786	0.16406437754631	0.336479395627975	-0.000423285964643583
2.33661460876465	-1.75434935092926	-2.86494040489197	0.163931518793106	0.336345374584198	0.000109477208752651
2.33262634277344	-1.75025582313538	-2.86339712142944	0.163880124688148	0.336323171854019	0.000638750556390733
2.33810186386108	-1.75246512889862	-2.86252927780151	0.163661748170853	0.336217433214188	0.00105536310002208
2.3400604724884	-1.74327957630157	-2.86435627937317	0.163685619831085	0.336305409669876	0.00145903544034809
2.32742190361023	-1.73448777198792	-2.86719250679016	0.163838356733322	0.336236387491226	0.00202597584575415
2.33057022094727	-1.73604071140289	-2.86277222633362	0.163751557469368	0.336400240659714	0.00258108018897474
2.33870148658752	-1.72884106636047	-2.86786675453186	0.163783416152	0.336361289024353	0.00334331369958818
2.33479022979736	-1.72030711174011	-2.8643205165863	0.163768842816353	0.336402952671051	0.00401418237015605
2.3270058631897	-1.71590054035187	-2.86206388473511	0.163802847266197	0.336576193571091	0.00425079092383385
2.32245779037476	-1.71174252033234	-2.86942148208618	0.163720294833183	0.336711794137955	0.00428767874836922
2.31629228591919	-1.70976197719574	-2.8675320148468	0.163612768054008	0.336998611688614	0.00427441671490669
2.3141188621521	-1.70257318019867	-2.87462306022644	0.16363251209259	0.336965590715408	0.00434559630230069
2.31008791923523	-1.69695734977722	-2.86942028999329	0.163778200745583	0.337197661399841	0.00467094266787171
2.31420469284058	-1.69464755058289	-2.87263178825378	0.163724169135094	0.337362200021744	0.00519770663231611
2.3201265335083	-1.69002652168274	-2.87730407714844	0.163819596171379	0.337486952543259	0.00574355525895953
2.32083320617676	-1.68861901760101	-2.88425421714783	0.164064452052116	0.337762862443924	0.00598645536229014
2.3256778717041	-1.68913424015045	-2.88322281837463	0.164018511772156	0.338163584470749	0.00625359732657671
2.32772779464722	-1.68656396865845	-2.8819375038147	0.164276719093323	0.338343024253845	0.00663567800074816
2.32812166213989	-1.67984747886658	-2.88044452667236	0.164719387888908	0.338577657938004	0.00699975248426199
2.31680822372437	-1.67451131343842	-2.88759088516235	0.164967492222786	0.338868796825409	0.00735023012384772
2.31480479240417	-1.67407858371735	-2.89748597145081	0.165111154317856	0.339402884244919	0.00748356664553285
2.31423377990723	-1.66561233997345	-2.90067028999329	0.165215328335762	0.339731633663177	0.00781024154275656
2.30209183692932	-1.65852284431458	-2.90014052391052	0.165463298559189	0.340247094631195	0.00829298235476017
2.3025004863739	-1.65400052070618	-2.90492630004883	0.165635317564011	0.34084740281105	0.00867026392370462
2.30120038986206	-1.65159475803375	-2.9133734703064	0.165708526968956	0.341434687376022	0.00908490084111691
2.29982447624207	-1.63789880275726	-2.9199378490448	0.165991514921188	0.341890841722488	0.00961518939584494
2.29664492607117	-1.62916123867035	-2.9250385761261	0.16621969640255	0.342488765716553	0.010139930061996
2.29780077934265	-1.62932741641998	-2.92908525466919	0.166375949978828	0.343106985092163	0.0106944190338254
2.29895806312561	-1.62239861488342	-2.93899345397949	0.16661773622036	0.343547075986862	0.0111928833648562
2.29477000236511	-1.61072480678558	-2.94558715820313	0.166975513100624	0.34407913684845	0.0116811618208885
2.29755425453186	-1.61246693134308	-2.94698786735535	0.16706345975399	0.344688713550568	0.0120774526149035
2.29180216789246	-1.59868121147156	-2.95194458961487	0.167398944497108	0.345148354768753	0.0123419603332877
2.29838085174561	-1.6014449596405	-2.96144652366638	0.167614430189133	0.345663130283356	0.0127203548327088
2.29459047317505	-1.58534693717957	-2.95568561553955	0.168030560016632	0.345979362726212	0.0131303826346993
2.29210948944092	-1.58716356754303	-2.96432042121887	0.16825844347477	0.346442103385925	0.0134469429031014
2.28840041160584	-1.5806657075882	-2.97018980979919	0.168427959084511	0.346742361783981	0.01349594630301
2.27744245529175	-1.5752067565918	-2.96827101707459	0.168838366866112	0.347225397825241	0.0136575363576412
2.2798810005188	-1.57208466529846	-2.97550082206726	0.168881922960281	0.347816586494446	0.0138778546825051
2.27821803092957	-1.56725227832794	-2.9783456325531	0.16911569237709	0.348166167736053	0.0141569999977946
2.26961350440979	-1.5561329126358	-2.98644375801086	0.169409975409508	0.348799794912338	0.0145247103646398
2.27086758613586	-1.54923343658447	-2.98744940757751	0.169335663318634	0.349347770214081	0.0148962819948792
2.26404976844788	-1.54269289970398	-2.99071645736694	0.16965726017952	0.349737375974655	0.015200755558908
2.26916193962097	-1.53567218780518	-2.99672222137451	0.169675558805466	0.350157141685486	0.015296209603548
2.26139092445374	-1.52617716789246	-2.99708080291748	0.169930577278137	0.350571691989899	0.0155126843601465
2.25798749923706	-1.53044784069061	-3.0048942565918	0.169929072260857	0.351062953472137	0.0154236415401101
2.2619845867157	-1.5190908908844	-3.00988817214966	0.17005917429924	0.351369202136993	0.0152739901095629
2.24962186813354	-1.51988172531128	-3.01191186904907	0.170137733221054	0.351846218109131	0.0150313330814242
2.25753092765808	-1.51697969436646	-3.01522469520569	0.170154199004173	0.352200508117676	0.014695942401886
2.24907779693604	-1.5112521648407	-3.01736879348755	0.170257791876793	0.352540284395218	0.0143600199371576
2.2478461265564	-1.51485884189606	-3.01820397377014	0.170256972312927	0.352953553199768	0.0139102041721344
2.24397253990173	-1.50882923603058	-3.0200560092926	0.170438438653946	0.35313093662262	0.0132564697414637
2.23707556724548	-1.50823557376862	-3.02347278594971	0.170256689190865	0.353699177503586	0.0126467775553465
2.23392915725708	-1.50296604633331	-3.02393937110901	0.170459195971489	0.353679418563843	0.0119409458711743
2.22793483734131	-1.50643813610077	-3.0346941947937	0.170391574501991	0.354168623685837	0.0111522944644094
2.21979928016663	-1.5016496181488	-3.026202917099	0.170553475618362	0.354205101728439	0.0099869892001152
2.21047854423523	-1.51454246044159	-3.02741575241089	0.170495063066483	0.354576647281647	0.00881042238324881
2.21310424804688	-1.50953960418701	-3.02907061576843	0.170574590563774	0.354550689458847	0.00765102356672287
2.20044779777527	-1.50771903991699	-3.02822756767273	0.170609101653099	0.354688167572021	0.00650479411706328
2.20313549041748	-1.52201545238495	-3.02978658676147	0.170431151986122	0.354818195104599	0.00512083014473319
2.20266509056091	-1.51815021038055	-3.02653741836548	0.170233592391014	0.354913741350174	0.00351474597118795
2.18560266494751	-1.52261507511139	-3.02531862258911	0.170112460851669	0.355081588029861	0.00174082559533417
2.18103885650635	-1.53807759284973	-3.02270340919495	0.16989441215992	0.355325549840927	-3.8703998143319E-05
2.17990303039551	-1.53647601604462	-3.02920603752136	0.169656425714493	0.355286866426468	-0.00195963284932077
2.16623640060425	-1.54352426528931	-3.02370190620422	0.169699251651764	0.35543492436409	-0.00378539855591953
2.16509079933167	-1.55039346218109	-3.02923893928528	0.169297084212303	0.355660766363144	-0.00571708846837282
2.15234756469727	-1.55292141437531	-3.0225305557251	0.169255211949348	0.355669796466827	-0.00757057312875986
2.14805960655212	-1.56003797054291	-3.02722573280334	0.169008731842041	0.355933010578156	-0.00945028197020292
2.14411592483521	-1.56432342529297	-3.02094292640686	0.168894216418266	0.355951905250549	-0.011449322104454
2.12944006919861	-1.57015407085419	-3.0268235206604	0.168765604496002	0.356208890676498	-0.0134400576353073
2.13407945632935	-1.58101511001587	-3.02329969406128	0.168448030948639	0.356325656175613	-0.0155726969242096
2.12383532524109	-1.58564591407776	-3.02488327026367	0.168391227722168	0.356381684541702	-0.0177433453500271
2.11367297172546	-1.59459972381592	-3.02286624908447	0.168189525604248	0.356692045927048	-0.0199668053537607
2.10807418823242	-1.60406112670898	-3.01907062530518	0.168097123503685	0.356832653284073	-0.0221688486635685
2.10751438140869	-1.6193380355835	-3.0275936126709	0.167943403124809	0.356986165046692	-0.0243660435080528
2.10463714599609	-1.628790974617	-3.02484560012817	0.167852357029915	0.357097029685974	-0.0266831181943417
2.09553718566895	-1.63382458686829	-3.02370762825012	0.167735785245895	0.357330590486526	-0.0289618913084269
2.09152507781982	-1.64741897583008	-3.02395153045654	0.167668506503105	0.357527315616608	-0.0311709865927696
2.08604526519775	-1.65891516208649	-3.02493476867676	0.167718753218651	0.357891082763672	-0.0333926752209663
2.0804386138916	-1.67106211185455	-3.03154301643372	0.16759780049324	0.358265489339828	-0.0356181189417839
2.07695722579956	-1.68010246753693	-3.03354644775391	0.16753663122654	0.358650267124176	-0.0376530885696411
2.07328224182129	-1.68201720714569	-3.03449606895447	0.167776212096214	0.358959138393402	-0.0393823944032192
2.06852078437805	-1.69082510471344	-3.02782654762268	0.167804211378098	0.359343498945236	-0.0411016754806042
2.05620813369751	-1.70064389705658	-3.03544473648071	0.167957440018654	0.359745025634766	-0.0429672673344612
2.05648112297058	-1.71093964576721	-3.04388928413391	0.168139025568962	0.360125958919525	-0.0448269210755825
2.05613040924072	-1.71677875518799	-3.04219222068787	0.168370291590691	0.360394328832626	-0.0466824024915695
2.04254150390625	-1.72005558013916	-3.0417377948761	0.168757721781731	0.360605955123901	-0.0483287088572979
2.01972126960754	-1.72710502147675	-3.05134701728821	0.169188141822815	0.360753804445267	-0.0494160987436771
2.02322244644165	-1.73426139354706	-3.05549907684326	0.169539004564285	0.36119532585144	-0.0505638644099236
2.01568388938904	-1.7356870174408	-3.05707430839539	0.169757694005966	0.361633807420731	-0.0518382526934147
2.01679706573486	-1.73756325244904	-3.06986546516418	0.170127242803574	0.362337231636047	-0.0530306585133076
2.01972579956055	-1.74709355831146	-3.06977081298828	0.1704431027174	0.363169878721237	-0.0543247647583485
2.01900458335876	-1.75216209888458	-3.08195471763611	0.170844167470932	0.364033669233322	-0.0554401092231274
2.01479697227478	-1.75896227359772	-3.08696556091309	0.171222925186157	0.364797949790955	-0.0565309822559357
2.0094006061554	-1.76753628253937	-3.09097242355347	0.171658560633659	0.365511626005173	-0.0578350313007832
1.99900341033936	-1.76179373264313	-3.09895372390747	0.172168552875519	0.366089403629303	-0.0588488802313805
1.98796927928925	-1.75899767875671	-3.11194539070129	0.172707170248032	0.366753369569778	-0.0599769540131092
1.97951996326447	-1.76931083202362	-3.11620736122131	0.173407077789307	0.367425113916397	-0.0611855499446392
1.9670501947403	-1.77643537521362	-3.13262128829956	0.174112275242805	0.368229359388351	-0.0625441446900368
1.95248770713806	-1.7796356678009	-3.13871455192566	0.174685880541801	0.369173526763916	-0.0639413371682167
1.94937217235565	-1.7903368473053	-3.15018820762634	0.175256624817848	0.370044946670532	-0.0653321743011475
1.9467579126358	-1.79034399986267	-3.14981245994568	0.176004260778427	0.37081778049469	-0.0663695335388184
1.93297517299652	-1.7863597869873	-3.16269993782043	0.176697388291359	0.371711045503616	-0.0671848282217979
1.92864155769348	-1.79097938537598	-3.16858220100403	0.177243694663048	0.372707933187485	-0.0680056139826775
1.92834985256195	-1.78958880901337	-3.18165874481201	0.177850246429443	0.37368306517601	-0.0685882791876793
1.91949939727783	-1.78520536422729	-3.19037890434265	0.178597316145897	0.374578505754471	-0.0690561830997467
1.89810383319855	-1.77555525302887	-3.2138295173645	0.179450526833534	0.375590294599533	-0.0696746110916138
1.89070272445679	-1.7859138250351	-3.21941900253296	0.180065110325813	0.376646935939789	-0.0703366845846176
1.88615798950195	-1.77463102340698	-3.22335386276245	0.18099208176136	0.37741431593895	-0.0707972347736359
1.87008202075958	-1.77314174175262	-3.23646473884583	0.18191134929657	0.378409266471863	-0.0713693797588348
1.86121618747711	-1.77532577514648	-3.24490427970886	0.182611897587776	0.37943109869957	-0.0719249173998833
1.85670983791351	-1.76943922042847	-3.25011277198792	0.183289870619774	0.38014429807663	-0.072442464530468
1.84085607528687	-1.7602311372757	-3.26010084152222	0.184115499258041	0.381068795919418	-0.072855181992054
1.83631813526154	-1.76630342006683	-3.27249479293823	0.184580877423286	0.382128357887268	-0.0731548741459847
1.82148408889771	-1.74615120887756	-3.27840399742126	0.185315981507301	0.382950723171234	-0.0732696950435638
1.80590391159058	-1.74274277687073	-3.29517602920532	0.186112135648727	0.383982807397842	-0.0732347145676613
1.79975414276123	-1.73401236534119	-3.30829358100891	0.186746433377266	0.384772419929504	-0.0730839371681213
1.78025484085083	-1.7178852558136	-3.30435252189636	0.187761515378952	0.385441869497299	-0.0727452337741852
1.77113950252533	-1.71607685089111	-3.31399965286255	0.188441678881645	0.386184811592102	-0.0726480931043625
1.76450943946838	-1.70305693149567	-3.32207059860229	0.189337179064751	0.386856347322464	-0.0726586952805519
1.75178754329681	-1.69123220443726	-3.3295476436615	0.189900830388069	0.387653350830078	-0.072351835668087
1.74498522281647	-1.6803605556488	-3.33927083015442	0.190510109066963	0.388246893882751	-0.0720207542181015
1.72413241863251	-1.66741168498993	-3.34677648544312	0.191371217370033	0.389021992683411	-0.0716034770011902
1.71551036834717	-1.65674245357513	-3.35274887084961	0.191842898726463	0.389737755060196	-0.0711445435881615
1.69765532016754	-1.64297163486481	-3.35826802253723	0.192618668079376	0.390175640583038	-0.0706447437405586
1.68590939044952	-1.63114213943481	-3.36768555641174	0.193176433444023	0.390894204378128	-0.0703338831663132
1.66893827915192	-1.61826968193054	-3.37311577796936	0.193833202123642	0.391287088394165	-0.0700137689709663
1.66206312179565	-1.61237132549286	-3.37865304946899	0.19436901807785	0.391925454139709	-0.069711908698082
1.6436961889267	-1.59055614471436	-3.38414740562439	0.19500470161438	0.392178475856781	-0.0691527426242828
1.63456726074219	-1.58265805244446	-3.38658475875854	0.195403143763542	0.392572224140167	-0.0686536729335785
1.62588691711426	-1.5634640455246	-3.39823126792908	0.19613590836525	0.392843842506409	-0.0680907294154167
1.61058747768402	-1.55366551876068	-3.39479541778564	0.196526169776917	0.393389254808426	-0.067411907017231
1.60001409053802	-1.53624796867371	-3.39789748191834	0.197092771530151	0.393498569726944	-0.0668261721730232
1.58434426784515	-1.52223885059357	-3.40866160392761	0.197518393397331	0.394087970256805	-0.0661374777555466
1.5738080739975	-1.51023125648499	-3.40595316886902	0.198039457201958	0.394211977720261	-0.0656318441033363
1.55947017669678	-1.49721872806549	-3.41880226135254	0.198409780859947	0.394729942083359	-0.0650973245501518
1.55656230449677	-1.48428010940552	-3.41988062858582	0.198928222060204	0.394836694002151	-0.0647843331098557
1.5447324514389	-1.47792160511017	-3.42356014251709	0.199167504906654	0.395440548658371	-0.0644426047801971
1.53671514987946	-1.46538996696472	-3.42288494110107	0.199582144618034	0.395497649908066	-0.0642227455973625
1.52678954601288	-1.4621319770813	-3.4270555973053	0.199846118688583	0.395943611860275	-0.0640843883156776
1.52432310581207	-1.44961655139923	-3.43198108673096	0.200055614113808	0.396073371171951	-0.0639853999018669
1.50727033615112	-1.43971157073975	-3.42881560325623	0.200367525219917	0.396448910236359	-0.0635695829987526
1.49384188652039	-1.42676746845245	-3.42620348930359	0.200440168380737	0.396449714899063	-0.0632800832390785
1.47856044769287	-1.42539966106415	-3.42253112792969	0.200804576277733	0.396414548158646	-0.0629747062921524
1.47972464561462	-1.41915667057037	-3.4430136680603	0.200966700911522	0.396465331315994	-0.062897764146328
1.46278262138367	-1.39561700820923	-3.44572257995605	0.20133250951767	0.396333128213882	-0.0629376992583275
1.45278143882751	-1.39460051059723	-3.44244742393494	0.20116776227951	0.396334528923035	-0.0630937740206718
1.44777178764343	-1.37479019165039	-3.4388964176178	0.20123827457428	0.396161317825317	-0.0628668367862701
1.443563580513	-1.37710857391357	-3.43838357925415	0.200927063822746	0.39622774720192	-0.0625893846154213
1.44447350502014	-1.37091779708862	-3.43249869346619	0.201020687818527	0.396136045455933	-0.0623259358108044
1.43957507610321	-1.36676120758057	-3.42953681945801	0.200718834996223	0.396283388137817	-0.0622360520064831
1.42329490184784	-1.35217642784119	-3.42499041557312	0.20074026286602	0.395952343940735	-0.0619350597262383
1.40840101242065	-1.33833074569702	-3.43440842628479	0.20090064406395	0.39579638838768	-0.0614322833716869
1.38837969303131	-1.31863629817963	-3.42880034446716	0.200792565941811	0.395482450723648	-0.061200637370348
1.37782645225525	-1.31215178966522	-3.42131662368774	0.200762808322906	0.395188242197037	-0.0610371977090836
1.37156474590302	-1.30016386508942	-3.41451787948608	0.200559586286545	0.39477401971817	-0.0610521696507931
1.36498093605042	-1.30341684818268	-3.41370558738709	0.200187876820564	0.394482672214508	-0.061417430639267
1.35692727565765	-1.29453384876251	-3.4062135219574	0.199912756681442	0.393978893756866	-0.0616672448813915
1.34170854091644	-1.28900945186615	-3.40214705467224	0.199575543403625	0.393689453601837	-0.0614320896565914
1.33891177177429	-1.30265736579895	-3.39479112625122	0.199060335755348	0.393030881881714	-0.0630424469709396
1.31700396537781	-1.30071783065796	-3.38951349258423	0.198908746242523	0.392506271600723	-0.0638533607125282
1.3351217508316	-1.26425123214722	-3.38373112678528	0.198947101831436	0.391982406377792	-0.0603024996817112
1.34385621547699	-1.24404096603394	-3.38308930397034	0.198925003409386	0.391093760728836	-0.0572489388287067
1.32228124141693	-1.21677315235138	-3.36761021614075	0.19838947057724	0.390651315450668	-0.0566631816327572
1.30418181419373	-1.21073424816132	-3.36604285240173	0.19727024435997	0.390529155731201	-0.0579839907586575
1.27476346492767	-1.21278750896454	-3.35997939109802	0.196499153971672	0.389889717102051	-0.0599101148545742
1.26696181297302	-1.20861339569092	-3.35815405845642	0.19572639465332	0.389367789030075	-0.0609831996262074
1.25973844528198	-1.20223772525787	-3.35213017463684	0.19536617398262	0.388703525066376	-0.0610970817506313
1.26827502250671	-1.21572649478912	-3.34469103813171	0.194966152310371	0.387915968894959	-0.061392068862915
1.26720666885376	-1.20999610424042	-3.32471323013306	0.194270074367523	0.38708707690239	-0.0621261559426785
1.26107680797577	-1.21685123443604	-3.3082857131958	0.193533688783646	0.386285930871964	-0.063057467341423
1.25477957725525	-1.21171379089355	-3.30688834190369	0.192804709076881	0.38550192117691	-0.0640344768762589
1.23366832733154	-1.20689105987549	-3.30321025848389	0.192021384835243	0.384783923625946	-0.0642559975385666
1.23325622081757	-1.20127773284912	-3.29146027565002	0.191332787275314	0.383963018655777	-0.0642071068286896
1.22957944869995	-1.19059121608734	-3.28014516830444	0.190856322646141	0.3831487596035	-0.0641554668545723
1.2202160358429	-1.18751764297485	-3.27433228492737	0.190099433064461	0.38244566321373	-0.0640887469053268
1.22194242477417	-1.18530786037445	-3.26433229446411	0.189194440841675	0.381663173437119	-0.0642518997192383
1.20964622497559	-1.17572009563446	-3.25701904296875	0.188545554876328	0.380815893411636	-0.0641999617218971
1.21009230613708	-1.17787158489227	-3.24539017677307	0.187657743692398	0.380111247301102	-0.0641578957438469
1.2098331451416	-1.17835736274719	-3.23477649688721	0.186924517154694	0.379186183214188	-0.0640920028090477
1.20561099052429	-1.17448472976685	-3.22870349884033	0.186459973454475	0.378235995769501	-0.064196951687336
1.20455074310303	-1.17958831787109	-3.21796655654907	0.185673907399178	0.377591133117676	-0.0643546059727669
1.20716774463654	-1.1802830696106	-3.20697617530823	0.184931173920631	0.376494467258453	-0.0646213591098785
1.20212459564209	-1.17874944210052	-3.19810128211975	0.184483751654625	0.375638276338577	-0.0647564828395844
1.1990579366684	-1.17701697349548	-3.18759751319885	0.183638826012611	0.375090032815933	-0.0647369101643562
1.20092225074768	-1.18133449554443	-3.18379235267639	0.18283112347126	0.37422850728035	-0.064728632569313
1.20305228233337	-1.17399120330811	-3.17387342453003	0.182261005043983	0.373387426137924	-0.0646385625004768
1.19602632522583	-1.16996431350708	-3.16148352622986	0.181624472141266	0.372817516326904	-0.0643477365374565
1.19909691810608	-1.17744195461273	-3.15458273887634	0.18090283870697	0.372145652770996	-0.0640891566872597
1.20273089408875	-1.16986382007599	-3.142746925354	0.180274218320847	0.371416717767715	-0.0640415400266647
1.20218682289124	-1.16887438297272	-3.13692855834961	0.179787009954453	0.370728015899658	-0.0637233555316925
1.20002996921539	-1.17036485671997	-3.1351170539856	0.179129913449287	0.370142906904221	-0.0635397434234619
1.20680809020996	-1.17361915111542	-3.12448692321777	0.178477942943573	0.369553059339523	-0.0632452517747879
1.2159606218338	-1.16729915142059	-3.12281131744385	0.177913621068001	0.368919134140015	-0.0630375519394875
1.21234393119812	-1.17371666431427	-3.11224603652954	0.177443698048592	0.368340671062469	-0.0628281608223915
1.21254372596741	-1.17690098285675	-3.10536742210388	0.176997676491737	0.367819964885712	-0.0627335384488106
1.22376847267151	-1.17494189739227	-3.10612344741821	0.176538273692131	0.367339044809341	-0.0625765323638916
1.23290920257568	-1.17692637443542	-3.09214353561401	0.17585988342762	0.366788476705551	-0.0624899864196777
1.23646700382233	-1.18513262271881	-3.08622694015503	0.175376161932945	0.366241008043289	-0.0623629279434681
1.24538815021515	-1.18702566623688	-3.0774405002594	0.1750158816576	0.365790605545044	-0.0621209517121315
1.25614583492279	-1.19211435317993	-3.06633281707764	0.174545571208	0.365402489900589	-0.0618408881127834
1.26835322380066	-1.19524943828583	-3.06957292556763	0.174098253250122	0.364989727735519	-0.0615087002515793
1.28042650222778	-1.20515191555023	-3.06441950798035	0.173740312457085	0.364641010761261	-0.0613545216619968
1.28801441192627	-1.20853233337402	-3.05959558486938	0.173399403691292	0.36418029665947	-0.0612202100455761
1.29122388362885	-1.20720887184143	-3.05205225944519	0.173068061470985	0.363809525966644	-0.0609556324779987
1.2948842048645	-1.21696317195892	-3.04866480827332	0.172756522893906	0.363634020090103	-0.0607547573745251
1.3095006942749	-1.22142803668976	-3.04669833183289	0.172534927725792	0.363328665494919	-0.0603922009468079
1.31141579151154	-1.22827136516571	-3.04354977607727	0.172301828861237	0.363113671541214	-0.0601303204894066
1.32364308834076	-1.23306262493134	-3.04783272743225	0.172060683369637	0.362828344106674	-0.0598477087914944
1.33323442935944	-1.23760271072388	-3.04120898246765	0.171872943639755	0.3626449406147	-0.0595734976232052
1.349724650383	-1.23469293117523	-3.03968071937561	0.171767055988312	0.362345963716507	-0.0591862834990025
1.36123037338257	-1.23821496963501	-3.03619956970215	0.171640038490295	0.362273395061493	-0.0586253851652145
1.36762273311615	-1.25569224357605	-3.03371429443359	0.171391651034355	0.362329214811325	-0.0581924505531788
1.38469469547272	-1.25713658332825	-3.03743124008179	0.171301111578941	0.362108707427979	-0.0577765442430973
1.39754629135132	-1.26465332508087	-3.03600597381592	0.171143412590027	0.362161576747894	-0.0574005171656609
1.41023015975952	-1.26929986476898	-3.03810334205627	0.171218663454056	0.362088888883591	-0.0570602677762508
1.42069602012634	-1.27851521968842	-3.03883457183838	0.171448156237602	0.361932218074799	-0.0566251426935196
1.4324209690094	-1.28562068939209	-3.03528904914856	0.17143326997757	0.362068831920624	-0.056184284389019
1.44234597682953	-1.28775763511658	-3.03513097763062	0.171562105417252	0.362222909927368	-0.0557435266673565
1.45494639873505	-1.29605424404144	-3.03650093078613	0.171571210026741	0.362329959869385	-0.0552865713834763
1.46923828125	-1.29927790164948	-3.04006266593933	0.171702295541763	0.362477153539658	-0.0547041445970535
1.47718834877014	-1.30271184444427	-3.04498982429504	0.17196786403656	0.362770855426788	-0.0541892945766449
1.48662722110748	-1.30884158611298	-3.05248999595642	0.172095656394958	0.363015919923782	-0.0537859462201595
1.49613118171692	-1.31103706359863	-3.05188941955566	0.172406747937202	0.363339900970459	-0.0532387755811214
1.50137269496918	-1.31377971172333	-3.05566143989563	0.172665104269981	0.363663882017136	-0.0526859946548939
1.51533496379852	-1.31969285011292	-3.05388212203979	0.172814443707466	0.363865226507187	-0.0521475970745087
1.52841138839722	-1.32334923744202	-3.05130577087402	0.173187792301178	0.36405947804451	-0.0514773279428482
1.54074966907501	-1.32944428920746	-3.05057692527771	0.173566102981567	0.364320576190948	-0.0507929474115372
1.55516052246094	-1.33775365352631	-3.06128311157227	0.17371341586113	0.364584177732468	-0.0503545328974724
1.56979548931122	-1.33846187591553	-3.06096124649048	0.174052134156227	0.364745944738388	-0.0499092824757099
1.57342183589935	-1.34224438667297	-3.06880903244019	0.174351543188095	0.365045070648193	-0.0493639148771763
1.57923567295074	-1.34886932373047	-3.07375907897949	0.174606919288635	0.365376532077789	-0.048779621720314
1.59545207023621	-1.35383117198944	-3.07210278511047	0.174784570932388	0.365705460309982	-0.0481276661157608
1.60932683944702	-1.35637235641479	-3.07739520072937	0.175098359584808	0.366083115339279	-0.0474633984267712
1.61426711082458	-1.35557079315186	-3.08308148384094	0.175495833158493	0.36631315946579	-0.0469162650406361
1.6129401922226	-1.35798799991608	-3.08907723426819	0.175910845398903	0.366694539785385	-0.0463986359536648
1.6226898431778	-1.36122226715088	-3.0930814743042	0.176183357834816	0.367203593254089	-0.0460046716034412
1.63616287708282	-1.36464512348175	-3.09231734275818	0.176579922437668	0.367619693279266	-0.0454249531030655
1.64742815494537	-1.37091505527496	-3.10625386238098	0.177022635936737	0.367989480495453	-0.0449906513094902
1.65209662914276	-1.37153947353363	-3.10617566108704	0.17745204269886	0.36843204498291	-0.0446561574935913
1.65817415714264	-1.37748301029205	-3.1134557723999	0.177842080593109	0.368963241577148	-0.0443174578249455
1.6733067035675	-1.38598215579987	-3.1188907623291	0.178143352270126	0.369501113891602	-0.0440377220511436
1.67834329605103	-1.38957500457764	-3.12238812446594	0.178555637598038	0.369900852441788	-0.0438668131828308
1.68390583992004	-1.39233255386353	-3.12584328651428	0.179090991616249	0.370426863431931	-0.0435820855200291
1.69243800640106	-1.39986157417297	-3.13388514518738	0.179396569728851	0.371016591787338	-0.0433994270861149
1.70280349254608	-1.40677404403687	-3.13512182235718	0.179833352565765	0.371455401182175	-0.0432781279087067
1.70990741252899	-1.40840816497803	-3.13910913467407	0.180248469114304	0.371954530477524	-0.0431202873587608
1.7134290933609	-1.41496121883392	-3.14394187927246	0.180679932236671	0.372517079114914	-0.0430606454610825
1.73085725307465	-1.42253768444061	-3.146564245224	0.180885776877403	0.372996747493744	-0.0431164652109146
1.73495316505432	-1.42634177207947	-3.14870977401733	0.181290209293365	0.373406708240509	-0.0430820323526859
1.73613548278809	-1.42913019657135	-3.15144443511963	0.181603029370308	0.373897582292557	-0.0431010611355305
1.75324058532715	-1.44050920009613	-3.15972208976746	0.181742325425148	0.374406754970551	-0.043166171759367
1.75107252597809	-1.44199228286743	-3.1630334854126	0.18214313685894	0.374836921691895	-0.0432525277137756
1.75205826759338	-1.44632172584534	-3.17561960220337	0.182438164949417	0.375358492136002	-0.0433162674307823
1.75916516780853	-1.45013856887817	-3.1836621761322	0.18265163898468	0.375680267810822	-0.0434648729860783
1.76014757156372	-1.44145917892456	-3.18814063072205	0.183047369122505	0.375966608524323	-0.0434319637715817
1.76624464988708	-1.43887507915497	-3.18306684494019	0.18322765827179	0.376436352729797	-0.0431509353220463
1.77083325386047	-1.44157779216766	-3.17121338844299	0.183171585202217	0.376523822546005	-0.0429499559104443
1.77568578720093	-1.46006882190704	-3.17942810058594	0.183588340878487	0.376725614070892	-0.0429652407765388
1.77415657043457	-1.47015428543091	-3.20780205726624	0.18394410610199	0.37740483880043	-0.0434275418519974
1.76914417743683	-1.45238721370697	-3.20892786979675	0.184139043092728	0.377408444881439	-0.0441683568060398
1.75632381439209	-1.44876861572266	-3.20922422409058	0.184249609708786	0.377494543790817	-0.0446037799119949
1.74191415309906	-1.45891237258911	-3.21177744865417	0.184518754482269	0.377915173768997	-0.0449402630329132
1.7517261505127	-1.46407794952393	-3.20670771598816	0.184624016284943	0.378079354763031	-0.0450800806283951
1.7501186132431	-1.46292626857758	-3.2002739906311	0.18492166697979	0.378348618745804	-0.045074351131916
1.75716149806976	-1.45910739898682	-3.20566201210022	0.184883370995522	0.378488183021545	-0.0455315448343754
1.74340915679932	-1.45473575592041	-3.2049446105957	0.185046568512917	0.378512680530548	-0.0461364910006523
1.73118150234222	-1.46289122104645	-3.20573878288269	0.185109555721283	0.37869855761528	-0.0466640777885914
1.74152624607086	-1.46264755725861	-3.20372748374939	0.185111105442047	0.378429681062698	-0.047117292881012
1.74332177639008	-1.46059942245483	-3.20112371444702	0.185301542282104	0.378655076026917	-0.0472843684256077
1.74429178237915	-1.46178019046783	-3.19720315933228	0.185164496302605	0.378587394952774	-0.0476604923605919
1.73087275028229	-1.46444392204285	-3.19913387298584	0.185202822089195	0.378580898046494	-0.0479938685894012
1.7318617105484	-1.45989406108856	-3.20338749885559	0.185220897197723	0.378653466701508	-0.0484086647629738
1.72323882579803	-1.45133101940155	-3.20659399032593	0.185097754001617	0.37871390581131	-0.0488171018660069
1.71077060699463	-1.44970107078552	-3.19970226287842	0.185213387012482	0.378523975610733	-0.048957534134388
1.71380281448364	-1.4508136510849	-3.20062470436096	0.185178846120834	0.378659814596176	-0.0492073968052864
1.70198690891266	-1.44445598125458	-3.19602990150452	0.185284152626991	0.378561943769455	-0.0495921596884727
1.69341957569122	-1.44139838218689	-3.19746017456055	0.185323908925056	0.378585696220398	-0.0499096624553204
1.69958710670471	-1.43833160400391	-3.19320964813232	0.18525318801403	0.378469735383987	-0.0503639318048954
1.68198502063751	-1.43173122406006	-3.20242595672607	0.185386896133423	0.378433078527451	-0.0507233068346977
1.6791113615036	-1.43880844116211	-3.20018601417542	0.18522185087204	0.378487467765808	-0.0510652661323547
1.67995607852936	-1.43307721614838	-3.19631361961365	0.185316234827042	0.378271669149399	-0.0513730980455875
1.67611026763916	-1.43576753139496	-3.19444537162781	0.185383796691895	0.378288984298706	-0.0516274534165859
1.67678213119507	-1.43797409534454	-3.19121742248535	0.185369268059731	0.378120124340057	-0.0521329194307327
1.66806042194366	-1.43458116054535	-3.19233393669128	0.185634672641754	0.377923727035522	-0.0525182783603668
1.66135382652283	-1.43956863880157	-3.19285202026367	0.185669451951981	0.37788513302803	-0.052877739071846
1.66713440418243	-1.439089179039	-3.18839812278748	0.185698628425598	0.377666532993317	-0.0532973371446133
1.66003143787384	-1.4313530921936	-3.18653512001038	0.185883894562721	0.37753564119339	-0.0535137131810188
1.66120910644531	-1.43913841247559	-3.18875169754028	0.185965403914452	0.377381145954132	-0.0537629425525665
1.66072905063629	-1.43006563186646	-3.17444252967834	0.186057344079018	0.377132624387741	-0.0540738292038441
1.65485095977783	-1.42086267471313	-3.15845584869385	0.185971543192863	0.376886636018753	-0.0540805123746395
1.63589608669281	-1.41498374938965	-3.14388537406921	0.18575881421566	0.376713246107101	-0.0543098859488964
1.61531460285187	-1.3988573551178	-3.10952138900757	0.185218408703804	0.375790268182755	-0.0544409491121769
1.60753929615021	-1.44495165348053	-3.10909342765808	0.185323596000671	0.374799728393555	-0.0542758367955685
1.60641431808472	-1.49772655963898	-3.2001941204071	0.186746910214424	0.374866038560867	-0.0548833645880222
1.58519661426544	-1.45495545864105	-3.23442435264587	0.187571048736572	0.374020010232925	-0.057067733258009
1.57487881183624	-1.39653289318085	-3.21846199035645	0.187230512499809	0.372844308614731	-0.0587083287537098
1.54910492897034	-1.38316571712494	-3.20632195472717	0.187236532568932	0.373157411813736	-0.0587198324501514
1.56438481807709	-1.42145943641663	-3.17611980438232	0.186844184994698	0.373661786317825	-0.0575269646942616
1.60717642307281	-1.42340266704559	-3.15240406990051	0.186767861247063	0.373957693576813	-0.055327333509922
1.63324630260468	-1.39272272586823	-3.16019630432129	0.187102079391479	0.374476969242096	-0.0540129840373993
1.62056922912598	-1.37798655033112	-3.18453192710876	0.187637180089951	0.374928593635559	-0.0539432391524315
1.59604692459106	-1.38434970378876	-3.20610666275024	0.188481464982033	0.374929696321487	-0.0542105548083782
1.59035623073578	-1.38075435161591	-3.19246935844421	0.189612224698067	0.374602019786835	-0.0542959980666637
1.64411091804504	-1.38745093345642	-3.17801713943481	0.19019727408886	0.374711185693741	-0.053658738732338
1.69573926925659	-1.39248847961426	-3.17551755905151	0.190740242600441	0.374877452850342	-0.0530372150242329
1.70339810848236	-1.41042876243591	-3.16439127922058	0.190795600414276	0.375091463327408	-0.053026232868433
1.69522953033447	-1.43319022655487	-3.17481660842896	0.191109761595726	0.375525295734406	-0.0532381385564804
1.70312237739563	-1.42686474323273	-3.19510960578918	0.19148251414299	0.37606492638588	-0.0535418391227722
1.70324945449829	-1.4159289598465	-3.19198560714722	0.192241057753563	0.376279830932617	-0.0536481961607933
1.6968594789505	-1.4338710308075	-3.19726872444153	0.193009063601494	0.376353770494461	-0.0535746701061726
1.69150984287262	-1.44865906238556	-3.19400024414063	0.193874016404152	0.37625515460968	-0.0535276755690575
1.68490076065063	-1.43292725086212	-3.1884388923645	0.194796562194824	0.375909775495529	-0.053722906857729
1.68806207180023	-1.41717994213104	-3.18596053123474	0.194996923208237	0.375890702009201	-0.0537363328039646
1.69203686714172	-1.42079246044159	-3.18944668769836	0.195101335644722	0.375573247671127	-0.0535062663257122
1.67833709716797	-1.43698024749756	-3.18336272239685	0.195407345890999	0.375219851732254	-0.0528663843870163
1.6978063583374	-1.45044267177582	-3.21019458770752	0.195762574672699	0.375143200159073	-0.0523157045245171
1.69053971767426	-1.42622911930084	-3.21160626411438	0.196197405457497	0.374690115451813	-0.0523052290081978
1.66970717906952	-1.41061449050903	-3.19440817832947	0.196497932076454	0.373708695173264	-0.052242822945118
1.67002189159393	-1.41595494747162	-3.18610858917236	0.196659743785858	0.373365879058838	-0.0518468394875526
1.69922697544098	-1.41198861598969	-3.18432879447937	0.196899563074112	0.372981458902359	-0.0513639710843563
1.69896972179413	-1.40519237518311	-3.18995785713196	0.196977511048317	0.372760534286499	-0.0505557060241699
1.69039297103882	-1.40424931049347	-3.18591713905334	0.196794956922531	0.372479468584061	-0.0498888827860355
1.67907845973969	-1.39527595043182	-3.18080639839172	0.196927726268768	0.372028052806854	-0.0495798513293266
1.66628038883209	-1.38754999637604	-3.17197728157043	0.197376951575279	0.37157154083252	-0.0493619665503502
1.6696070432663	-1.40472006797791	-3.16676759719849	0.19778810441494	0.371145665645599	-0.0493355058133602
1.67296779155731	-1.40722596645355	-3.16462922096252	0.198381453752518	0.370445936918259	-0.0498477220535278
1.66794848442078	-1.40145981311798	-3.15900492668152	0.198781207203865	0.369894027709961	-0.050441600382328
1.66069757938385	-1.41097128391266	-3.15993571281433	0.198875904083252	0.369335234165192	-0.0510808490216732
1.66352260112762	-1.42025136947632	-3.15141534805298	0.198808252811432	0.368962168693542	-0.0515446402132511
1.66057813167572	-1.42881226539612	-3.15138030052185	0.199100121855736	0.368674099445343	-0.0515976771712303
1.67270803451538	-1.45187056064606	-3.16072511672974	0.199371173977852	0.368597716093063	-0.0517066977918148
1.67696619033813	-1.45595169067383	-3.17244482040405	0.199867606163025	0.368324935436249	-0.052152581512928
1.66229462623596	-1.4529767036438	-3.17016053199768	0.200479030609131	0.368212461471558	-0.0527465529739857
1.67064702510834	-1.44853055477142	-3.17594337463379	0.200736999511719	0.368200063705444	-0.0532678551971912
1.67239987850189	-1.45502018928528	-3.1669020652771	0.201340645551682	0.368357449769974	-0.0535881072282791
1.6895215511322	-1.47105884552002	-3.17036175727844	0.201578468084335	0.368780970573425	-0.0538946874439716
1.7001416683197	-1.47493863105774	-3.15505838394165	0.201945662498474	0.36902379989624	-0.0540373250842094
1.69985389709473	-1.47964000701904	-3.1663990020752	0.202458634972572	0.369369238615036	-0.0543182753026485
1.71189033985138	-1.4909919500351	-3.16643762588501	0.202870562672615	0.369636833667755	-0.0548149198293686
1.71443831920624	-1.4975414276123	-3.17406845092773	0.203729808330536	0.369832694530487	-0.0551135018467903
1.73534226417542	-1.50763523578644	-3.16843152046204	0.204248949885368	0.369948536157608	-0.05564846098423
1.73818516731262	-1.51218199729919	-3.17648530006409	0.204994544386864	0.370042681694031	-0.0559787414968014
1.75277066230774	-1.52213215827942	-3.17347955703735	0.205240294337273	0.370283395051956	-0.056328434497118
1.75942480564117	-1.52949178218842	-3.17478442192078	0.205728232860565	0.370258361101151	-0.0567192323505878
1.76025140285492	-1.54670572280884	-3.18507146835327	0.206079691648483	0.370789021253586	-0.0569731555879116
1.77427339553833	-1.55622029304504	-3.18846559524536	0.206652075052261	0.37087020277977	-0.0574014857411385
1.77596151828766	-1.55870461463928	-3.19742822647095	0.207276165485382	0.371137470006943	-0.0578635036945343
1.78564870357513	-1.56913447380066	-3.2070689201355	0.207623049616814	0.371387660503387	-0.0585637725889683
1.78676509857178	-1.56879270076752	-3.20491576194763	0.208223983645439	0.371545910835266	-0.0589995309710503
1.7938539981842	-1.581258893013	-3.20582556724548	0.208625495433807	0.371989160776138	-0.0589291229844093
1.8214522600174	-1.58685719966888	-3.20474648475647	0.208748459815979	0.372262358665466	-0.058823186904192
1.82669281959534	-1.59028398990631	-3.20710706710815	0.209100633859634	0.372666329145432	-0.0586350001394749
1.84392082691193	-1.60022830963135	-3.22050452232361	0.209226176142693	0.373091340065002	-0.0588363744318485
1.84531319141388	-1.60263311862946	-3.21857881546021	0.209691613912582	0.373309731483459	-0.0594214461743832
1.84991228580475	-1.61407804489136	-3.22416377067566	0.2098718136549	0.373622834682465	-0.06032345443964
1.85441100597382	-1.62596487998962	-3.2201042175293	0.210393846035004	0.373785406351089	-0.0609641373157501
1.86279845237732	-1.63490521907806	-3.23212075233459	0.210499778389931	0.374128639698029	-0.0615165233612061
1.87080526351929	-1.64139175415039	-3.23252606391907	0.21078810095787	0.37433585524559	-0.0620165169239044
1.87100505828857	-1.64645028114319	-3.23569846153259	0.210895910859108	0.374663203954697	-0.0623703859746456
1.88539016246796	-1.64903163909912	-3.22982215881348	0.210708662867546	0.374874770641327	-0.0628407299518585
1.88654506206512	-1.65367364883423	-3.22756409645081	0.21075701713562	0.375388950109482	-0.063009075820446
1.9005891084671	-1.65583252906799	-3.22958970069885	0.210519537329674	0.375706255435944	-0.0635163113474846
1.9020676612854	-1.65331411361694	-3.22817397117615	0.210555478930473	0.375891536474228	-0.0635309517383575
1.91459107398987	-1.66610169410706	-3.23029088973999	0.210358321666718	0.376166343688965	-0.0640722066164017
1.91857671737671	-1.66881120204926	-3.23388457298279	0.210435509681702	0.376242011785507	-0.0650124326348305
1.91652190685272	-1.6765148639679	-3.24010586738586	0.210328534245491	0.37634739279747	-0.0660992339253426
1.91549956798553	-1.68024468421936	-3.24366307258606	0.210138007998466	0.376506924629211	-0.0672752931714058
1.92464065551758	-1.69772839546204	-3.23264837265015	0.209769234061241	0.37650465965271	-0.0682730227708817
1.93073236942291	-1.70498919487	-3.23532581329346	0.20965014398098	0.376442432403564	-0.0693205296993256
1.93717694282532	-1.71936857700348	-3.23119640350342	0.209197491407394	0.376704663038254	-0.07026157528162
1.94924330711365	-1.71844005584717	-3.22710371017456	0.208855405449867	0.376691430807114	-0.0711788013577461
1.94406247138977	-1.72020888328552	-3.22823047637939	0.208465769886971	0.376973807811737	-0.0719573497772217
1.9507919549942	-1.73030304908752	-3.2343111038208	0.207898214459419	0.37717217206955	-0.0726844519376755
1.95140957832336	-1.72740495204926	-3.22980260848999	0.207410991191864	0.377346217632294	-0.0733265206217766
1.95419549942017	-1.73515927791595	-3.22355890274048	0.206944972276688	0.377594113349915	-0.073727935552597
1.96020078659058	-1.73655676841736	-3.22236347198486	0.206311896443367	0.377884864807129	-0.0743991062045097
1.95250678062439	-1.7387478351593	-3.21781373023987	0.2059006690979	0.378087222576141	-0.0751224830746651
1.96019196510315	-1.74584937095642	-3.21899127960205	0.205200806260109	0.378311008214951	-0.0760759562253952
1.95256316661835	-1.75172007083893	-3.22198867797852	0.204770460724831	0.378548592329025	-0.077086515724659
1.96116578578949	-1.75982487201691	-3.22404003143311	0.203962966799736	0.378829091787338	-0.0781439170241356
1.95490443706512	-1.76333713531494	-3.22925710678101	0.203492149710655	0.37914115190506	-0.0792043134570122
1.95598495006561	-1.77383983135223	-3.22465300559998	0.202643305063248	0.379590958356857	-0.0802414864301682
1.95330202579498	-1.77338790893555	-3.22041535377502	0.201991870999336	0.379807353019714	-0.0812888368964195
1.94081676006317	-1.77501440048218	-3.21672916412354	0.201284304261208	0.380137711763382	-0.0822857841849327
1.94108915328979	-1.77964448928833	-3.22076892852783	0.200477689504623	0.38055956363678	-0.0832822397351265
1.92859029769897	-1.77575945854187	-3.21801805496216	0.199792116880417	0.380794942378998	-0.084235206246376
1.91618156433105	-1.78108894824982	-3.22098088264465	0.199041306972504	0.381040573120117	-0.0851422175765038
1.91585218906403	-1.78957307338715	-3.22741436958313	0.198188707232475	0.381329864263535	-0.0864148586988449
1.90588390827179	-1.78264915943146	-3.23010277748108	0.197517350316048	0.381589770317078	-0.0875362977385521
1.9034366607666	-1.78639042377472	-3.22751641273499	0.19634984433651	0.382045060396194	-0.0886385440826416
1.9033340215683	-1.77963387966156	-3.22792410850525	0.1955526471138	0.38235068321228	-0.0894592627882957
1.8943864107132	-1.77670097351074	-3.21798634529114	0.194484144449234	0.382851481437683	-0.0902442783117294
1.89040279388428	-1.7850067615509	-3.22418665885925	0.193333938717842	0.383403956890106	-0.0914417877793312
1.88378381729126	-1.78634035587311	-3.21669912338257	0.192408129572868	0.383795768022537	-0.092908963561058
1.87718176841736	-1.78578424453735	-3.22311472892761	0.191563755273819	0.384258687496185	-0.0932776853442192
1.87996649742126	-1.77634334564209	-3.23083567619324	0.190794602036476	0.384600043296814	-0.0923405289649963
1.86837553977966	-1.74998486042023	-3.22708821296692	0.190301492810249	0.384909927845001	-0.0913706868886948
1.8361964225769	-1.73756527900696	-3.21634840965271	0.189257934689522	0.385143548250198	-0.0912436246871948
1.84171056747437	-1.72665691375732	-3.2253589630127	0.188075914978981	0.385650366544724	-0.0917603820562363
1.83080637454987	-1.70486807823181	-3.25794124603271	0.187223896384239	0.386699378490448	-0.0925329849123955
1.78610861301422	-1.69999647140503	-3.24828767776489	0.185852229595184	0.387095272541046	-0.093593530356884
1.76424825191498	-1.71050906181335	-3.24516868591309	0.184733867645264	0.387563288211823	-0.0945485308766365
1.77020800113678	-1.70102596282959	-3.24382710456848	0.184123128652573	0.38822677731514	-0.0953313559293747
1.76549124717712	-1.69693434238434	-3.23317408561707	0.183290734887123	0.388547539710999	-0.096318706870079
1.75022518634796	-1.70687437057495	-3.23298048973084	0.182233661413193	0.388955771923065	-0.0977690815925598
1.73017382621765	-1.71980595588684	-3.23945188522339	0.181139945983887	0.389450013637543	-0.10022995620966
1.71605134010315	-1.70415377616882	-3.23389101028442	0.180050104856491	0.389914184808731	-0.101325392723083
1.70171332359314	-1.68281102180481	-3.23441863059998	0.179375752806664	0.390241205692291	-0.10074994713068
1.6975599527359	-1.69119989871979	-3.23598384857178	0.178518429398537	0.390876650810242	-0.0999407023191452
1.69711601734161	-1.6724419593811	-3.22899460792542	0.177460893988609	0.391153633594513	-0.0998217090964317
1.67547726631165	-1.65400314331055	-3.22906732559204	0.176311179995537	0.391614764928818	-0.100372895598412
1.64750909805298	-1.64717817306519	-3.24005365371704	0.17511460185051	0.392310202121735	-0.101396679878235
1.63307523727417	-1.63547515869141	-3.23699045181274	0.173795506358147	0.392665356397629	-0.10178130865097
1.61413872241974	-1.61930882930756	-3.23916125297546	0.172755762934685	0.393019646406174	-0.10221005231142
1.59939980506897	-1.61992239952087	-3.24370121955872	0.171713203191757	0.393310636281967	-0.102834969758987
1.59579455852509	-1.61418688297272	-3.2286388874054	0.17056043446064	0.393631458282471	-0.103733502328396
1.5879213809967	-1.61510193347931	-3.21976399421692	0.169331595301628	0.393853306770325	-0.104626253247261
1.5866402387619	-1.61048114299774	-3.22749519348145	0.16823236644268	0.394139260053635	-0.105224117636681
1.57108044624329	-1.60621690750122	-3.22980952262878	0.167483225464821	0.394276291131973	-0.105837218463421
1.56085956096649	-1.60198652744293	-3.22610211372375	0.1664769500494	0.394538760185242	-0.106052100658417
1.55534589290619	-1.5875495672226	-3.2235119342804	0.165672242641449	0.394257098436356	-0.10571950674057
1.5381498336792	-1.59311664104462	-3.21669387817383	0.16486831009388	0.394092500209808	-0.106025204062462
1.53540682792664	-1.59266889095306	-3.21772694587708	0.164001852273941	0.393986135721207	-0.106769986450672
1.53990209102631	-1.59223616123199	-3.21260237693787	0.162729606032372	0.394161820411682	-0.107620276510715
1.54028141498566	-1.59813845157623	-3.20846366882324	0.161680281162262	0.394467294216156	-0.108404755592346
1.54015707969666	-1.60980951786041	-3.21854043006897	0.160649582743645	0.394923806190491	-0.109357826411724
1.54147100448608	-1.6219117641449	-3.21212387084961	0.159456312656403	0.395519316196442	-0.110252752900124
1.54253172874451	-1.62411892414093	-3.21374583244324	0.158478647470474	0.395941346883774	-0.110931761562824
1.5440708398819	-1.62667858600616	-3.21166205406189	0.157926380634308	0.39654615521431	-0.111289322376251
1.55657851696014	-1.62119472026825	-3.22144174575806	0.157192170619965	0.396947652101517	-0.110733106732368
1.57001507282257	-1.62027740478516	-3.22783446311951	0.156569287180901	0.397439271211624	-0.10968679189682
1.5699690580368	-1.62208116054535	-3.22141027450562	0.156078159809113	0.39803209900856	-0.108934581279755
1.57269501686096	-1.61571609973907	-3.22709345817566	0.155617088079453	0.398238271474838	-0.107893988490105
1.56722664833069	-1.60950469970703	-3.223224401474	0.15532261133194	0.398472160100937	-0.107405446469784
1.50832784175873	-1.65120828151703	-3.22424244880676	0.154885619878769	0.398905128240585	-0.116300955414772
1.49659740924835	-1.74348556995392	-3.23622798919678	0.154381021857262	0.399225950241089	-0.125119984149933
1.50297856330872	-1.78812336921692	-3.22919678688049	0.153828054666519	0.399473786354065	-0.128677278757095
1.51698791980743	-1.810826420784	-3.22487473487854	0.153405159711838	0.399777084589005	-0.1310163885355
1.52663087844849	-1.82808017730713	-3.2385036945343	0.152921572327614	0.400824248790741	-0.132269561290741
1.52858674526215	-1.83754563331604	-3.23427653312683	0.15195968747139	0.401594817638397	-0.132851853966713
1.53192448616028	-1.8501158952713	-3.23353266716003	0.150865688920021	0.402353316545486	-0.133260354399681
1.54850506782532	-1.84454989433289	-3.23807835578918	0.150112137198448	0.403186291456223	-0.133505344390869
1.55991494655609	-1.83869230747223	-3.23863768577576	0.149643242359161	0.4037005007267	-0.133627191185951
1.55319237709045	-1.85200655460358	-3.23480701446533	0.148970246315002	0.404102653264999	-0.133573651313782
1.55772709846497	-1.86494374275208	-3.25394797325134	0.148311167955399	0.404675632715225	-0.133124858140945
1.56810748577118	-1.86293494701385	-3.26103854179382	0.14810611307621	0.40485891699791	-0.133515402674675
1.57118916511536	-1.86867308616638	-3.2586452960968	0.147656455636024	0.405039727687836	-0.135910585522652
1.56726670265198	-1.88665747642517	-3.25670957565308	0.146958366036415	0.40517869591713	-0.137723386287689
1.56939172744751	-1.91742444038391	-3.24599862098694	0.146499589085579	0.40533509850502	-0.139822825789452
1.57725691795349	-1.93712484836578	-3.24205422401428	0.145738959312439	0.4056695997715	-0.141703739762306
1.58962690830231	-1.95349669456482	-3.24562454223633	0.144975334405899	0.405815273523331	-0.143483340740204
1.59124755859375	-1.97052466869354	-3.24948740005493	0.144234120845795	0.406493246555328	-0.145174652338028
1.59044778347015	-1.99178433418274	-3.24996590614319	0.143616870045662	0.407004982233047	-0.146191492676735
1.58938109874725	-2.00229811668396	-3.26410388946533	0.142956808209419	0.407553821802139	-0.14689701795578
1.59686160087585	-2.00371217727661	-3.2662627696991	0.142616704106331	0.408037543296814	-0.147663787007332
1.5972740650177	-2.01126503944397	-3.26602077484131	0.14234784245491	0.408575773239136	-0.148689895868301
1.59543085098267	-2.02575588226318	-3.27772092819214	0.141928806900978	0.409056335687637	-0.149899870157242
1.60350227355957	-2.04349660873413	-3.27807974815369	0.141537606716156	0.409638702869415	-0.151210516691208
1.60402643680573	-2.05873966217041	-3.28484559059143	0.141221031546593	0.410026431083679	-0.152822405099869
1.60305380821228	-2.07239198684692	-3.28506135940552	0.140740215778351	0.410511136054993	-0.154280349612236
1.61397588253021	-2.09216070175171	-3.28131556510925	0.140173986554146	0.411133855581284	-0.155683532357216
1.61019253730774	-2.09981179237366	-3.28045630455017	0.139658376574516	0.411534190177917	-0.156582862138748
1.60512375831604	-2.10595774650574	-3.28271722793579	0.139157831668854	0.411995321512222	-0.157404571771622
1.61378467082977	-2.11806321144104	-3.29262399673462	0.138368874788284	0.412438869476318	-0.158647432923317
1.61406648159027	-2.11369228363037	-3.2887589931488	0.137862309813499	0.412586092948914	-0.159794017672539
1.60917639732361	-2.11751866340637	-3.28236508369446	0.137304693460464	0.412442445755005	-0.160282969474792
1.59585309028625	-2.12420773506165	-3.27772045135498	0.136754274368286	0.412470668554306	-0.160954102873802
1.59832179546356	-2.14030289649963	-3.28259801864624	0.136025235056877	0.412460446357727	-0.162301361560822
1.59813225269318	-2.14223980903625	-3.27339816093445	0.135538771748543	0.412189334630966	-0.163989901542664
1.59539186954498	-2.16063785552979	-3.27088403701782	0.135053128004074	0.412020415067673	-0.164970830082893
1.59259450435638	-2.16584038734436	-3.26008868217468	0.134513452649117	0.411809861660004	-0.165675565600395
1.58959186077118	-2.16816663742065	-3.25523471832275	0.133763790130615	0.411577582359314	-0.16644549369812
1.59197950363159	-2.1669454574585	-3.25375247001648	0.132936418056488	0.411299973726273	-0.167282715439796
1.58014845848083	-2.16820955276489	-3.24500155448914	0.132264241576195	0.411001533269882	-0.168036013841629
1.57365024089813	-2.16885352134705	-3.2517101764679	0.131105333566666	0.410876959562302	-0.168613150715828
1.57518780231476	-2.17004060745239	-3.24161434173584	0.130264729261398	0.41035857796669	-0.169764772057533
[truncated: 10,153 more rows]
