# Supplementary material for: Identification of Haptic Based Guiding Using Hard Reins
Source: PLoS One. 2015 Jul 22;10(7):e0132020. doi: 10.1371/journal.pone.0132020 (PMC4511788; doi:10.1371/journal.pone.0132020)
Supplement: S6 File — (ZIP) [file pone.0132020.s006.zip › Exp2_ForceData2/Subject7/path3/T9.csv]

Force X (N)	Force Y (N)	Force Z (N)	Torque X (N-m)	Torque Y (N-m)	Torque Z (N-m)	Frequency = 10000	Averaging Level = 16	F/T Serial Number = FT11772	Time Started = 19/12/2012 13:21:07
0.840420663356781	-1.09915411472321	-3.03662776947021	0.254001080989838	0.305003017187119	0.0187657549977303
0.803177118301392	-1.07349562644958	-3.02521252632141	0.253099292516708	0.304082870483398	0.0189738720655441
0.770654559135437	-1.05455541610718	-3.01600670814514	0.251789569854736	0.303015232086182	0.0176318604499102
0.735866785049438	-1.04622948169708	-3.00803685188293	0.250954329967499	0.302144348621368	0.0166208855807781
0.718481361865997	-1.04565489292145	-2.99178647994995	0.24963390827179	0.301136195659637	0.0156704355031252
0.692059338092804	-1.02553200721741	-2.97918772697449	0.248874127864838	0.300036996603012	0.0152800679206848
0.673004746437073	-1.01426470279694	-2.97437405586243	0.247715458273888	0.299178183078766	0.0156678594648838
0.645351111888886	-0.996421575546265	-2.96346378326416	0.24674691259861	0.298597127199173	0.0160573497414589
0.626751065254211	-0.984127283096313	-2.95586204528809	0.24546305835247	0.298025459051132	0.0154887028038502
0.61864173412323	-0.981816351413727	-2.94598150253296	0.24432609975338	0.297186404466629	0.0144645757973194
0.595902442932129	-0.968323349952698	-2.93609642982483	0.243438437581062	0.296246409416199	0.0144772157073021
0.580275774002075	-0.955102443695068	-2.92842888832092	0.242802932858467	0.295501351356506	0.014818549156189
0.567618668079376	-0.945731997489929	-2.91556215286255	0.242031246423721	0.294494867324829	0.0156461074948311
0.551883399486542	-0.922591388225555	-2.91054916381836	0.241526082158089	0.293936312198639	0.0166304167360067
0.542595744132996	-0.90754634141922	-2.9035632610321	0.240867599844933	0.293440073728561	0.0173242464661598
0.539987862110138	-0.909705877304077	-2.89878344535828	0.239990368485451	0.293127238750458	0.0177905540913343
0.540373623371124	-0.896134734153748	-2.89371061325073	0.23925706744194	0.292645514011383	0.0192106291651726
0.530713021755219	-0.88481068611145	-2.88900446891785	0.238210871815681	0.292592585086823	0.0206005834043026
0.534751117229462	-0.879580974578857	-2.88502502441406	0.237154364585876	0.292316377162933	0.0206482298672199
0.518840074539185	-0.864004135131836	-2.87100982666016	0.236156433820724	0.291785418987274	0.0198309607803822
0.520288944244385	-0.866369545459747	-2.86923384666443	0.235418498516083	0.291340410709381	0.0204475056380033
0.533901572227478	-0.871775209903717	-2.865154504776	0.234349980950356	0.290619552135468	0.0229760035872459
0.55022656917572	-0.873138606548309	-2.85255074501038	0.233189016580582	0.289879709482193	0.0236288849264383
0.564312696456909	-0.879279971122742	-2.84009313583374	0.232140049338341	0.289013534784317	0.0236555058509111
0.563296377658844	-0.878280341625214	-2.82242655754089	0.231100872159004	0.288223326206207	0.0252070613205433
0.561124920845032	-0.875609636306763	-2.81590175628662	0.22979499399662	0.287627518177032	0.0262023266404867
0.554938495159149	-0.864630937576294	-2.81101322174072	0.228463619947433	0.287116408348084	0.0264491457492113
0.566286742687225	-0.860180199146271	-2.80592370033264	0.227226004004478	0.286151796579361	0.0275988839566708
0.560321629047394	-0.844009220600128	-2.79608082771301	0.226160511374474	0.285514831542969	0.0295118857175112
0.574069678783417	-0.84019672870636	-2.78981685638428	0.224609792232513	0.284793198108673	0.030853658914566
0.582023918628693	-0.836718499660492	-2.7717113494873	0.223222300410271	0.284213364124298	0.0315952189266682
0.583758294582367	-0.830830931663513	-2.76378011703491	0.221962928771973	0.28339484333992	0.0328425616025925
0.586738467216492	-0.825076699256897	-2.74839186668396	0.220468863844872	0.282845139503479	0.0337059311568737
0.595520198345184	-0.822180449962616	-2.7411196231842	0.219066306948662	0.281847417354584	0.0340481661260128
0.595168650150299	-0.815479040145874	-2.73841881752014	0.218123108148575	0.281125277280808	0.0348986722528934
0.601407408714294	-0.812652349472046	-2.7246732711792	0.216792419552803	0.280502021312714	0.036276075989008
0.608302712440491	-0.810271561145782	-2.71610713005066	0.215422481298447	0.279833525419235	0.0375969298183918
0.617807984352112	-0.805024802684784	-2.70904779434204	0.213983207941055	0.279303461313248	0.0384012684226036
0.62033486366272	-0.797757565975189	-2.70495867729187	0.212722703814507	0.278869450092316	0.0392851009964943
0.622604966163635	-0.802453935146332	-2.69174098968506	0.211153864860535	0.278606981039047	0.0400463305413723
0.634613990783691	-0.795326828956604	-2.68851566314697	0.209753796458244	0.278067469596863	0.0407748706638813
0.638595163822174	-0.787353694438934	-2.6737596988678	0.208486542105675	0.27756479382515	0.0414964035153389
0.64376974105835	-0.791169703006744	-2.67359566688538	0.207294091582298	0.277057617902756	0.0420811399817467
0.651766180992126	-0.808260083198547	-2.6651976108551	0.206031262874603	0.276481837034225	0.0422132946550846
0.67473441362381	-0.825392186641693	-2.65734148025513	0.204889088869095	0.275793433189392	0.0421793051064014
0.697135508060455	-0.840999364852905	-2.64840960502625	0.203974813222885	0.275223970413208	0.0431545861065388
0.720694005489349	-0.86448723077774	-2.63751316070557	0.203058540821075	0.274774521589279	0.0445573478937149
0.730545163154602	-0.873368620872498	-2.62363219261169	0.202266469597816	0.274509251117706	0.0450417287647724
0.741848886013031	-0.88333797454834	-2.62257170677185	0.201576977968216	0.274493962526321	0.0438649989664555
0.774984240531921	-0.903453767299652	-2.62558221817017	0.201136350631714	0.274438083171844	0.0444953143596649
0.789295673370361	-0.908825814723969	-2.62520933151245	0.201121255755425	0.274429082870483	0.0462314672768116
0.821335136890411	-0.929571568965912	-2.62590789794922	0.20098452270031	0.274895220994949	0.0472803078591824
0.856474459171295	-0.948469579219818	-2.62679743766785	0.200785964727402	0.275341421365738	0.0487098693847656
0.890272200107574	-0.956682860851288	-2.63048124313354	0.200855910778046	0.275908380746841	0.0506027974188328
0.90552830696106	-0.948407471179962	-2.63074278831482	0.200961872935295	0.276516944169998	0.0518567897379398
0.924230754375458	-0.953336477279663	-2.63706040382385	0.2011688798666	0.277063190937042	0.0531612709164619
0.937617838382721	-0.964412927627563	-2.63986206054688	0.201437339186668	0.277411490678787	0.0539532899856567
0.973832011222839	-0.979090631008148	-2.64680099487305	0.201813325285912	0.277560085058212	0.0541393272578716
0.963319718837738	-0.966209948062897	-2.63571739196777	0.202203840017319	0.2778000831604	0.0537217631936073
0.961837649345398	-0.968684494495392	-2.65414619445801	0.203401923179626	0.278205186128616	0.0523610599339008
1.02178966999054	-0.995052933692932	-2.65430021286011	0.204293057322502	0.277809917926788	0.0549044087529182
1.01568794250488	-0.992630660533905	-2.6700496673584	0.205435931682587	0.279461562633514	0.0578688569366932
1.09236931800842	-1.01380300521851	-2.6841504573822	0.206100270152092	0.280681371688843	0.0607599839568138
1.11467206478119	-1.00079822540283	-2.67449426651001	0.206886574625969	0.28229609131813	0.0616870410740376
1.17337691783905	-1.02961933612823	-2.71547174453735	0.208543613553047	0.284319132566452	0.0633633434772491
1.23194336891174	-1.01968550682068	-2.71721148490906	0.209631234407425	0.285980552434921	0.0665082484483719
1.30560672283173	-1.04243111610413	-2.7832043170929	0.211584612727165	0.288843631744385	0.0688708126544952
1.29533410072327	-1.06298530101776	-2.80452513694763	0.213024750351906	0.29149729013443	0.0706648156046867
1.32478499412537	-1.07321333885193	-2.77439856529236	0.214562818408012	0.29261976480484	0.0725578889250755
1.45093059539795	-1.08551800251007	-2.81550407409668	0.216773122549057	0.295086890459061	0.0752541869878769
1.51401484012604	-1.07872629165649	-2.83789777755737	0.218834221363068	0.297542840242386	0.0776700973510742
1.52358651161194	-1.10696315765381	-2.85575246810913	0.22029484808445	0.300452470779419	0.0790736675262451
1.54992508888245	-1.127081990242	-2.91072392463684	0.222690120339394	0.303703963756561	0.0814561545848846
1.58925783634186	-1.10920083522797	-2.94631767272949	0.224958628416061	0.306592166423798	0.083214707672596
1.62921094894409	-1.10644340515137	-2.97751307487488	0.227344319224358	0.309686571359634	0.0845718532800674
1.67189931869507	-1.16004633903503	-3.01250219345093	0.229761496186256	0.312601715326309	0.0850890651345253
1.71607828140259	-1.19600176811218	-3.03102445602417	0.231655210256577	0.315096884965897	0.084714449942112
1.76536202430725	-1.21559143066406	-3.05627584457397	0.233144745230675	0.318028002977371	0.0838665664196014
1.77354717254639	-1.2476452589035	-3.09139108657837	0.234553664922714	0.321321934461594	0.0814106911420822
1.79587161540985	-1.29674386978149	-3.12440419197083	0.235231474041939	0.324308782815933	0.0812861919403076
1.81025493144989	-1.2168036699295	-3.12873888015747	0.236963406205177	0.327548176050186	0.097233273088932
1.8569278717041	-1.14478886127472	-3.1717791557312	0.238412976264954	0.329715132713318	0.10572275519371
1.92216444015503	-1.08596527576447	-3.19915318489075	0.239831879734993	0.331326842308044	0.106995068490505
1.97161722183228	-1.07487106323242	-3.22634172439575	0.241215497255325	0.332970529794693	0.108051590621471
1.98413991928101	-1.10545527935028	-3.24427604675293	0.242297440767288	0.334656715393066	0.109651669859886
2.01263952255249	-1.11895132064819	-3.24643111228943	0.242867156863213	0.336328566074371	0.110764183104038
2.04524326324463	-1.12040269374847	-3.25182509422302	0.243176102638245	0.337909758090973	0.111561872065067
2.06547808647156	-1.10078763961792	-3.25637340545654	0.243381306529045	0.339144945144653	0.112147741019726
2.0950140953064	-1.11403942108154	-3.27909731864929	0.243601500988007	0.340634405612946	0.11303748190403
2.11121726036072	-1.15269124507904	-3.29620313644409	0.24350368976593	0.341702967882156	0.113995164632797
2.13721108436584	-1.17380464076996	-3.30058789253235	0.243482545018196	0.342235028743744	0.114492006599903
2.17752456665039	-1.14988398551941	-3.30284285545349	0.24342605471611	0.342784374952316	0.114550478756428
2.16728472709656	-1.13608849048615	-3.30553817749023	0.243071347475052	0.342786341905594	0.114285722374916
2.13818526268005	-1.14803075790405	-3.28943729400635	0.2425387352705	0.342549800872803	0.114191718399525
2.14459323883057	-1.14129483699799	-3.28070116043091	0.241871178150177	0.342506855726242	0.113706827163696
2.14099359512329	-1.10727870464325	-3.27787852287292	0.24108412861824	0.342150181531906	0.112155683338642
2.14638710021973	-1.10444974899292	-3.28067636489868	0.240699633955956	0.341822415590286	0.111171707510948
2.12584066390991	-1.11658406257629	-3.27411007881165	0.239632532000542	0.341187536716461	0.110764071345329
2.12008094787598	-1.12079739570618	-3.27672410011292	0.23902328312397	0.340880483388901	0.109890498220921
2.12752103805542	-1.12228560447693	-3.26578831672668	0.238173842430115	0.340200901031494	0.108805648982525
2.13334846496582	-1.11690604686737	-3.2471284866333	0.237376689910889	0.339123100042343	0.107568249106407
2.12438035011292	-1.14871382713318	-3.23314189910889	0.236192271113396	0.338068008422852	0.106939204037189
2.11380624771118	-1.1509336233139	-3.20606899261475	0.234860777854919	0.336949825286865	0.105621330440044
2.11278748512268	-1.1409398317337	-3.21187257766724	0.23337958753109	0.336087912321091	0.103816196322441
2.09958839416504	-1.14292848110199	-3.19297456741333	0.231820479035378	0.334847331047058	0.102126784622669
2.07681584358215	-1.14936852455139	-3.18157267570496	0.230495512485504	0.333369374275208	0.100288525223732
2.07855200767517	-1.16054999828339	-3.17157649993896	0.229219496250153	0.331908166408539	0.0985875204205513
2.06900882720947	-1.17049658298492	-3.14517450332642	0.227823510766029	0.33009284734726	0.09686478972435
2.02526545524597	-1.1624231338501	-3.13308930397034	0.226998761296272	0.328796207904816	0.0938132777810097
2.00669264793396	-1.17783224582672	-3.10708236694336	0.225913524627686	0.327276617288589	0.0921102538704872
1.9566193819046	-1.14939570426941	-3.09563660621643	0.225472629070282	0.326279103755951	0.0891549810767174
1.96852016448975	-1.17999053001404	-3.10041236877441	0.225027844309807	0.325652867555618	0.0873923227190971
1.93990015983582	-1.18556475639343	-3.0854160785675	0.224021792411804	0.325024753808975	0.0865867882966995
1.8967832326889	-1.17230868339539	-3.08894085884094	0.22327721118927	0.325224250555038	0.0843111276626587
1.86587643623352	-1.13756680488586	-3.07967591285706	0.22311070561409	0.324994653463364	0.0806742832064629
1.87988245487213	-1.16220092773438	-3.1000063419342	0.223053559660912	0.324683725833893	0.0804859474301338
1.84134268760681	-1.14626741409302	-3.0808470249176	0.22326272726059	0.32419028878212	0.0814464837312698
1.80064082145691	-1.13375008106232	-3.05425119400024	0.223144635558128	0.324094474315643	0.0780875086784363
1.7947096824646	-1.10790407657623	-3.07082295417786	0.224587589502335	0.324161142110825	0.074509397149086
1.74588918685913	-1.05936884880066	-3.08551859855652	0.226951465010643	0.324347913265228	0.0751048624515533
1.70294845104218	-1.03494119644165	-3.09733366966248	0.229742363095284	0.324659764766693	0.0768037736415863
1.6909875869751	-1.03679704666138	-3.12695837020874	0.233603224158287	0.325792968273163	0.0751241520047188
1.68095779418945	-1.07055354118347	-3.12786746025085	0.236918583512306	0.327111899852753	0.0707760900259018
1.69790363311768	-1.08343541622162	-3.21128630638123	0.243392169475555	0.330704152584076	0.0694235637784004
1.74975800514221	-1.20091450214386	-3.19490599632263	0.245599433779716	0.332191497087479	0.0716144070029259
1.72009909152985	-1.16985297203064	-3.20830607414246	0.248731195926666	0.336434483528137	0.0717814043164253
1.77210962772369	-1.19749331474304	-3.26429581642151	0.249389708042145	0.340966552495956	0.0709560588002205
1.78522086143494	-1.14233493804932	-3.27547335624695	0.248690709471703	0.343539088964462	0.0733700096607208
1.79812490940094	-1.11805808544159	-3.31331586837769	0.248051688075066	0.346029818058014	0.0764876455068588
1.78725242614746	-1.08812141418457	-3.32853984832764	0.247165143489838	0.346691459417343	0.076739639043808
1.79963457584381	-1.05349624156952	-3.33579111099243	0.246807664632797	0.345842510461807	0.077430821955204
1.77478218078613	-1.02783918380737	-3.30333232879639	0.245893150568008	0.343912929296494	0.0791696682572365
1.74738276004791	-1.00937914848328	-3.28066611289978	0.245317995548248	0.341925978660584	0.0793521851301193
1.70550465583801	-0.996825635433197	-3.24918055534363	0.24443955719471	0.340252697467804	0.0780532658100128
1.6791707277298	-0.997628152370453	-3.24173307418823	0.243883460760117	0.338935285806656	0.0775284022092819
1.64338040351868	-0.984605193138123	-3.25294208526611	0.243838489055634	0.338764637708664	0.0770740807056427
1.61370134353638	-0.95799446105957	-3.25090742111206	0.243840232491493	0.338933229446411	0.0756490454077721
1.59659767150879	-0.959747314453125	-3.27863550186157	0.244198560714722	0.340132713317871	0.0742088183760643
1.58887100219727	-0.949413061141968	-3.2961962223053	0.244613036513329	0.342266798019409	0.0730343759059906
1.58744406700134	-0.949824512004852	-3.30602622032166	0.244859904050827	0.344435214996338	0.0720231384038925
1.57137048244476	-0.941709876060486	-3.31254100799561	0.245167225599289	0.346901118755341	0.0710512474179268
1.57219731807709	-0.943869471549988	-3.33212184906006	0.245629966259003	0.348899960517883	0.0699428990483284
1.56533420085907	-0.947236895561218	-3.34706449508667	0.246397197246552	0.350356787443161	0.0686258897185326
1.54633343219757	-0.964244842529297	-3.36272644996643	0.247314095497131	0.35112988948822	0.0672920942306519
1.52980375289917	-0.977377891540527	-3.37169599533081	0.248230636119843	0.350890874862671	0.0658963173627853
1.51981890201569	-0.991023719310761	-3.37338376045227	0.24871452152729	0.350582748651505	0.0644527748227119
1.51214420795441	-1.0039484500885	-3.37151741981506	0.248597472906113	0.350060820579529	0.0627701207995415
1.49792850017548	-1.01173937320709	-3.35162711143494	0.247670218348503	0.349592983722687	0.0612474381923676
1.48940396308899	-1.01180839538574	-3.33636951446533	0.246320426464081	0.349410176277161	0.0597961023449898
1.47913479804993	-1.00808501243591	-3.33595609664917	0.24490512907505	0.349394768476486	0.0582437142729759
1.46187341213226	-1.00560557842255	-3.33495354652405	0.243661761283875	0.349169671535492	0.0567021295428276
1.43462574481964	-0.991104602813721	-3.32260680198669	0.242851749062538	0.348899096250534	0.0551869235932827
1.41250360012054	-0.984227776527405	-3.32043242454529	0.242390364408493	0.348321378231049	0.0536404475569725
1.39225888252258	-0.986571073532104	-3.32283496856689	0.242150709033012	0.347685754299164	0.0522492118179798
1.36813259124756	-0.986279606819153	-3.31204748153687	0.241947576403618	0.347110211849213	0.0508086532354355
1.3469375371933	-0.988660752773285	-3.29535460472107	0.241638049483299	0.34664449095726	0.0492061041295528
1.33434498310089	-0.996452808380127	-3.28831171989441	0.24104779958725	0.346339076757431	0.0477306023240089
1.31873297691345	-1.0005943775177	-3.28807091712952	0.240348875522614	0.346400439739227	0.0463502407073975
1.3109347820282	-0.997618913650513	-3.28255748748779	0.239698186516762	0.346204936504364	0.0448252968490124
1.2992240190506	-1.00878798961639	-3.28516840934753	0.238877907395363	0.345981448888779	0.0432916879653931
1.29547834396362	-1.0151379108429	-3.27950048446655	0.238052487373352	0.345854789018631	0.0418440476059914
1.29997432231903	-1.02035975456238	-3.28220391273499	0.237325072288513	0.345597118139267	0.0403974503278732
1.30285906791687	-1.03786563873291	-3.26924443244934	0.236606881022453	0.34491378068924	0.0388634651899338
1.3015421628952	-1.05691576004028	-3.25629663467407	0.235606163740158	0.344250380992889	0.0375702530145645
1.31118619441986	-1.07547605037689	-3.24210858345032	0.234874129295349	0.343566417694092	0.0362119004130363
1.31383955478668	-1.09914553165436	-3.23102259635925	0.234422028064728	0.342540949583054	0.0348632745444775
1.32724440097809	-1.12140154838562	-3.21781921386719	0.233571484684944	0.34150242805481	0.0337053053081036
1.32470846176147	-1.1397145986557	-3.20936799049377	0.233187407255173	0.340561151504517	0.0328681543469429
1.3423262834549	-1.15541803836823	-3.20594549179077	0.232303082942963	0.339867025613785	0.0319945774972439
1.34548914432526	-1.16408812999725	-3.19618463516235	0.231546059250832	0.339056193828583	0.0314414091408253
1.36686229705811	-1.17214179039001	-3.18815541267395	0.230529263615608	0.338583648204803	0.0310264993458986
1.36955630779266	-1.17884862422943	-3.1761486530304	0.229719936847687	0.338132262229919	0.0310052204877138
1.39617931842804	-1.18153166770935	-3.17857193946838	0.228944689035416	0.337703049182892	0.0312487818300724
1.4145028591156	-1.18765008449554	-3.16575598716736	0.228317722678185	0.337327659130096	0.0318259634077549
1.42410397529602	-1.18786561489105	-3.15762805938721	0.228022992610931	0.336761802434921	0.0326607525348663
1.4516875743866	-1.19202756881714	-3.15201711654663	0.227650195360184	0.336363911628723	0.0337713956832886
1.46415054798126	-1.18847143650055	-3.15299797058105	0.227582082152367	0.335924625396729	0.0347297228872776
1.48448967933655	-1.19558882713318	-3.14886903762817	0.227021232247353	0.335788190364838	0.0359063297510147
1.50629782676697	-1.18665587902069	-3.14283061027527	0.226877048611641	0.335374385118485	0.0372954457998276
1.52955877780914	-1.18807291984558	-3.14061689376831	0.226344138383865	0.335339099168777	0.0387667380273342
1.55813121795654	-1.17970776557922	-3.13913416862488	0.226160913705826	0.335200011730194	0.0401061922311783
1.57523846626282	-1.17031848430634	-3.13016772270203	0.225719138979912	0.334989249706268	0.041675366461277
1.60218870639801	-1.17551529407501	-3.13158512115479	0.22534267604351	0.335085421800613	0.0435696206986904
1.62039995193481	-1.15241861343384	-3.13317084312439	0.225235342979431	0.335084408521652	0.045488104224205
1.64527678489685	-1.14911341667175	-3.14096450805664	0.224838823080063	0.335189372301102	0.0473252758383751
1.65820467472076	-1.13683247566223	-3.13882780075073	0.224824339151382	0.335249722003937	0.0493269078433514
1.66885590553284	-1.11919176578522	-3.13238430023193	0.224681362509727	0.335319399833679	0.0513103641569614
1.69596111774445	-1.10730469226837	-3.13586378097534	0.224564597010612	0.335400611162186	0.0530044846236706
1.70549094676971	-1.09400391578674	-3.13609480857849	0.224526941776276	0.335403949022293	0.0549638122320175
1.71672070026398	-1.07498121261597	-3.12817049026489	0.224420681595802	0.335622787475586	0.0569635517895222
1.73185575008392	-1.06294929981232	-3.13838958740234	0.224187731742859	0.335818141698837	0.0586877875030041
1.73332107067108	-1.03861856460571	-3.14047193527222	0.224045038223267	0.33610925078392	0.0603150092065334
1.75032162666321	-1.01360881328583	-3.14489269256592	0.223873302340508	0.336317151784897	0.0621292889118195
1.75328719615936	-0.997819006443024	-3.13896083831787	0.22358264029026	0.33662948012352	0.0637997686862946
1.75676620006561	-0.9793900847435	-3.14269971847534	0.223449259996414	0.337077856063843	0.0655652433633804
1.75684785842896	-0.952053844928741	-3.14689493179321	0.223474636673927	0.337311416864395	0.0673674270510674
1.75107204914093	-0.924088895320892	-3.12933444976807	0.2235396951437	0.337303161621094	0.0689497143030167
1.76625764369965	-0.915732443332672	-3.14280033111572	0.223781198263168	0.337448716163635	0.0702419355511665
1.7495710849762	-0.886655807495117	-3.15241169929504	0.223812207579613	0.338094055652618	0.0707484036684036
1.73908960819244	-0.862169325351715	-3.15873694419861	0.223818719387054	0.338765680789948	0.0718108341097832
1.72492408752441	-0.841649830341339	-3.16413640975952	0.224000543355942	0.339624315500259	0.0730965808033943
1.72074949741364	-0.809016585350037	-3.16893887519836	0.224077433347702	0.340281903743744	0.0739023983478546
1.7240082025528	-0.796364784240723	-3.16679239273071	0.224299401044846	0.340966314077377	0.0745138898491859
1.70414698123932	-0.778577923774719	-3.17926526069641	0.224516332149506	0.34166544675827	0.0753951296210289
1.69525969028473	-0.76123970746994	-3.1804416179657	0.224619492888451	0.342236638069153	0.0757843554019928
1.67596888542175	-0.738281488418579	-3.18492555618286	0.224972516298294	0.34284433722496	0.0758840590715408
1.66528940200806	-0.723612248897552	-3.19850063323975	0.225283488631248	0.343507826328278	0.0761825516819954
1.64978289604187	-0.708749651908875	-3.20352125167847	0.22538061439991	0.343935817480087	0.0761457607150078
1.63639008998871	-0.698533773422241	-3.20558619499207	0.225333720445633	0.344570219516754	0.0760771185159683
1.61480462551117	-0.676356494426727	-3.21082639694214	0.225348740816116	0.345091938972473	0.0761698335409164
1.59464240074158	-0.659237623214722	-3.21325874328613	0.225281402468681	0.345532178878784	0.0758441239595413
1.58261346817017	-0.636629462242126	-3.21720194816589	0.22520324587822	0.346054762601852	0.0759969353675842
1.56916928291321	-0.624484777450562	-3.21726560592651	0.225443452596664	0.346524238586426	0.0760661438107491
1.54634785652161	-0.609071314334869	-3.22416973114014	0.225518926978111	0.347074806690216	0.075614407658577
1.53400003910065	-0.597272098064423	-3.23173642158508	0.22560042142868	0.347517997026443	0.0750607848167419
1.5138099193573	-0.582628071308136	-3.23570895195007	0.225525349378586	0.348212867975235	0.0749642178416252
1.50069713592529	-0.568388938903809	-3.24595069885254	0.225747615098953	0.348762363195419	0.0752848386764526
1.48263883590698	-0.555538713932037	-3.23909711837769	0.225650697946548	0.349235385656357	0.0751364603638649
1.46911978721619	-0.539777457714081	-3.25216865539551	0.22582982480526	0.34959214925766	0.0752635449171066
1.453648686409	-0.530128002166748	-3.25062775611877	0.22576504945755	0.349952340126038	0.0748243182897568
1.43387925624847	-0.521399617195129	-3.25427007675171	0.225547894835472	0.350024223327637	0.0740541145205498
1.41245031356812	-0.514452755451202	-3.25049495697021	0.22519414126873	0.350011110305786	0.0732726603746414
1.3930755853653	-0.50056266784668	-3.25332832336426	0.224824622273445	0.349857836961746	0.0726400315761566
1.37336659431458	-0.498011291027069	-3.24566864967346	0.224202960729599	0.349446356296539	0.0715457201004028
1.3486100435257	-0.493819385766983	-3.23916602134705	0.223543241620064	0.349007248878479	0.0703277289867401
1.32590138912201	-0.484872668981552	-3.22851347923279	0.222804725170135	0.348291456699371	0.0692535415291786
1.30747246742249	-0.475980460643768	-3.2207305431366	0.222141787409782	0.347412645816803	0.0682287812232971
1.2835533618927	-0.470984607934952	-3.21909046173096	0.221446484327316	0.34642681479454	0.0673041865229607
1.25887072086334	-0.469042748212814	-3.20115089416504	0.220759779214859	0.345422625541687	0.066025584936142
1.22966289520264	-0.463251978158951	-3.19176769256592	0.219929084181786	0.344289183616638	0.0646739453077316
1.20511651039124	-0.461814641952515	-3.1847505569458	0.219088658690453	0.343254178762436	0.0631082430481911
1.18476569652557	-0.457376956939697	-3.1651337146759	0.218263044953346	0.342209756374359	0.0616268664598465
1.16871511936188	-0.459191709756851	-3.1565465927124	0.217472925782204	0.341197580099106	0.0603704378008842
1.14366734027863	-0.458235204219818	-3.14175343513489	0.216902911663055	0.340070605278015	0.059393372386694
1.12177634239197	-0.452721208333969	-3.13713550567627	0.216336622834206	0.338954597711563	0.0577374137938023
1.10748171806335	-0.461225420236588	-3.12526416778564	0.215704098343849	0.337902039289474	0.0564094968140125
1.08056390285492	-0.458404034376144	-3.11280703544617	0.215166673064232	0.337015450000763	0.0552691966295242
1.06594896316528	-0.462852120399475	-3.10464215278625	0.214708924293518	0.335790127515793	0.0537428669631481
1.04682374000549	-0.466096729040146	-3.08962059020996	0.214106053113937	0.335010409355164	0.0525398328900337
1.0221391916275	-0.464542120695114	-3.08523654937744	0.213754415512085	0.334045201539993	0.0510763637721539
1.01753163337708	-0.472519069910049	-3.07561016082764	0.213282823562622	0.333041429519653	0.0503948219120502
1.00628662109375	-0.468962013721466	-3.07197070121765	0.212952375411987	0.332466065883636	0.050008874386549
1.00126826763153	-0.473268061876297	-3.05567336082459	0.212593078613281	0.33163383603096	0.0496264770627022
0.990950703620911	-0.467129766941071	-3.05508613586426	0.212470829486847	0.331431746482849	0.0500130876898766
0.990046083927155	-0.438377559185028	-3.05123066902161	0.212355673313141	0.331133186817169	0.0508879311382771
0.987993478775024	-0.425820142030716	-3.05568838119507	0.212231159210205	0.331310003995895	0.0521523505449295
0.979483783245087	-0.398574501276016	-3.05846619606018	0.212240040302277	0.331289321184158	0.0529655106365681
0.982978105545044	-0.409145414829254	-3.06030035018921	0.212072417140007	0.331404089927673	0.0533086694777012
0.975852131843567	-0.403901308774948	-3.06114435195923	0.212172284722328	0.331409156322479	0.053892582654953
0.98064512014389	-0.397013962268829	-3.05375933647156	0.212205365300179	0.33123916387558	0.0538371577858925
0.980719327926636	-0.401568174362183	-3.04254627227783	0.212286964058876	0.330931395292282	0.0539443343877792
0.989414691925049	-0.374583750963211	-3.04304337501526	0.212303981184959	0.330698549747467	0.0557744614779949
0.973653793334961	-0.371146202087402	-3.03679704666138	0.212054297327995	0.330500304698944	0.0567346066236496
0.972940146923065	-0.359795957803726	-3.03289437294006	0.21171547472477	0.330208361148834	0.0570782087743282
0.97354531288147	-0.339707881212235	-3.03718185424805	0.211274117231369	0.329970836639404	0.0588001683354378
0.964672744274139	-0.313492357730865	-3.03138399124146	0.21101102232933	0.329570919275284	0.0608419589698315
0.962106108665466	-0.284334182739258	-3.0303807258606	0.210558280348778	0.329201877117157	0.063133031129837
0.956039249897003	-0.258058607578278	-3.02921080589294	0.210580244660378	0.328750610351563	0.0654727518558502
0.956848204135895	-0.243480041623116	-3.02402472496033	0.210081294178963	0.328619599342346	0.0664284080266953
0.956071496009827	-0.227891057729721	-3.02190160751343	0.20982763171196	0.328306466341019	0.067349947988987
0.961773097515106	-0.21574966609478	-3.01631617546082	0.209378972649574	0.328296363353729	0.0691736787557602
0.952325046062469	-0.199954882264137	-3.01192426681519	0.209398955106735	0.327977448701859	0.0701243132352829
0.947705268859863	-0.184869930148125	-3.00901627540588	0.209002643823624	0.3277587890625	0.0704870969057083
0.947110712528229	-0.176060169935226	-3.01136445999146	0.208898991346359	0.327483594417572	0.0716008916497231
0.937197625637054	-0.157937124371529	-3.00622081756592	0.208784237504005	0.326978743076324	0.0726018622517586
0.942837297916412	-0.152803897857666	-3.00059032440186	0.208350837230682	0.326597481966019	0.072890929877758
0.931356966495514	-0.139532491564751	-2.98926901817322	0.208131089806557	0.326155036687851	0.0735320001840591
0.931472837924957	-0.129894733428955	-2.98824620246887	0.207673490047455	0.325643330812454	0.0737328231334686
0.918548166751862	-0.127721309661865	-2.98355889320374	0.207059681415558	0.32530215382576	0.0737463310360909
0.919464468955994	-0.115734942257404	-2.97908353805542	0.206638187170029	0.32476282119751	0.0733596459031105
0.916622579097748	-0.116754963994026	-2.96604752540588	0.206262737512589	0.324166238307953	0.0733013674616814
0.907035231590271	-0.109265618026257	-2.96488332748413	0.206032857298851	0.323742538690567	0.0736222341656685
0.898935794830322	-0.108437523245811	-2.95946860313416	0.205683618783951	0.323116987943649	0.0732781887054443
0.884889662265778	-0.0997552648186684	-2.95520973205566	0.205606892704964	0.322835922241211	0.0730468258261681
0.882148146629334	-0.0984006598591805	-2.94791388511658	0.205558508634567	0.322424650192261	0.0727368593215942
0.87475574016571	-0.101277120411396	-2.94585156440735	0.205264911055565	0.322345733642578	0.0725341886281967
0.86594831943512	-0.100233286619186	-2.94551086425781	0.205360487103462	0.322138756513596	0.0714550390839577
0.854813873767853	-0.10763755440712	-2.93839693069458	0.204938054084778	0.32201012969017	0.0699745416641235
0.84543788433075	-0.112517185509205	-2.94001293182373	0.205024048686028	0.321843087673187	0.069110207259655
0.843782842159271	-0.115243807435036	-2.93805694580078	0.204860553145409	0.321633666753769	0.0679725930094719
0.834189534187317	-0.129016175866127	-2.93554282188416	0.204777345061302	0.321390599012375	0.0667549967765808
0.7712082862854	0.00641767121851444	-3.04993629455566	0.210369288921356	0.323853969573975	0.0668867453932762
0.785582542419434	0.0545008257031441	-3.28954839706421	0.22136127948761	0.32812637090683	0.0678203925490379
0.7808718085289	0.0427349619567394	-3.31180453300476	0.232574224472046	0.325651824474335	0.0643843710422516
0.72895610332489	-0.0921663269400597	-3.22403168678284	0.238949313759804	0.321316063404083	0.06081672757864
0.694642066955566	-0.145596385002136	-3.22139263153076	0.24301016330719	0.320441424846649	0.0626548305153847
0.666785418987274	-0.0803381875157356	-3.29287266731262	0.243401527404785	0.324176549911499	0.0658730566501617
0.714166581630707	-0.0458663515746593	-3.30741238594055	0.239221289753914	0.327608615159988	0.0667656660079956
0.791452705860138	-0.0534432120621204	-3.30214905738831	0.234549626708031	0.330281168222427	0.0689710304141045
0.866617977619171	-0.0587504543364048	-3.31923913955688	0.230476275086403	0.332115262746811	0.0701001882553101
0.922268688678741	-0.0208216831088066	-3.30352735519409	0.228141024708748	0.33085036277771	0.0690518543124199
0.89645129442215	-0.0100882742553949	-3.28600645065308	0.226498827338219	0.328352928161621	0.067796528339386
0.86624675989151	-0.0210932455956936	-3.23428344726563	0.225031420588493	0.32456573843956	0.0668100938200951
0.864922761917114	-0.0669430270791054	-3.16832065582275	0.223917961120605	0.319680005311966	0.062739834189415
0.849390864372253	-0.145349562168121	-3.12987613677979	0.22283148765564	0.315257757902145	0.0577293559908867
0.809965550899506	-0.209141761064529	-3.10711455345154	0.222873121500015	0.310387432575226	0.0536162964999676
0.750990808010101	-0.248926341533661	-3.09453058242798	0.222849503159523	0.305650919675827	0.0480995401740074
0.688787519931793	-0.258057534694672	-3.08741474151611	0.223100736737251	0.301386594772339	0.0443675145506859
0.658345341682434	-0.247344195842743	-3.09535574913025	0.223080590367317	0.298689603805542	0.0424945019185543
0.677561581134796	-0.22322952747345	-3.07296323776245	0.221751257777214	0.296361446380615	0.0412206426262856
0.663509488105774	-0.237072795629501	-3.04427289962769	0.219658926129341	0.295145899057388	0.0374124273657799
0.663776278495789	-0.277056097984314	-3.01687049865723	0.217032253742218	0.295010775327683	0.03423235937953
0.696326494216919	-0.24785603582859	-3.02958250045776	0.215848460793495	0.295592963695526	0.0364228636026382
0.739380240440369	-0.209022805094719	-3.0376033782959	0.215687289834023	0.295795977115631	0.0421701148152351
0.73340904712677	-0.238903447985649	-3.03002619743347	0.215799704194069	0.295490264892578	0.0420466549694538
0.732314646244049	-0.282657653093338	-3.04125833511353	0.217229083180428	0.294944167137146	0.0386396981775761
0.745287954807281	-0.279874175786972	-3.05829739570618	0.218613430857658	0.294537276029587	0.0404037609696388
0.767709255218506	-0.29312938451767	-3.05594515800476	0.219467610120773	0.293509721755981	0.0412001311779022
0.758548676967621	-0.337342321872711	-3.03123474121094	0.219058200716972	0.292740076780319	0.0369805432856083
0.768356919288635	-0.365797847509384	-3.03193712234497	0.218304738402367	0.292308151721954	0.0348211862146854
0.799628615379334	-0.373257905244827	-3.02890229225159	0.21699458360672	0.291604608297348	0.0351506508886814
0.80780154466629	-0.393752634525299	-3.00245523452759	0.215092971920967	0.290206730365753	0.0324204117059708
0.820388376712799	-0.419476330280304	-2.99995613098145	0.213730871677399	0.288486421108246	0.0306069906800985
0.811219990253448	-0.445450127124786	-2.97158360481262	0.211926460266113	0.286281138658524	0.030182795599103
0.818274974822998	-0.462967157363892	-2.94451904296875	0.210570216178894	0.283713579177856	0.0276671666651964
0.836619853973389	-0.491249859333038	-2.92009878158569	0.208905801177025	0.281391471624374	0.0272044334560633
0.850472509860992	-0.499356150627136	-2.88390493392944	0.207648321986198	0.278725206851959	0.0271394122391939
0.848497807979584	-0.522262096405029	-2.85324120521545	0.206133872270584	0.27647939324379	0.026992229744792
0.473165094852448	-0.960183799266815	-2.8133008480072	0.202412679791451	0.275268226861954	-0.0118464883416891
0.645964503288269	-0.999049067497253	-2.81842303276062	0.198021486401558	0.279052257537842	-0.0200077425688505
0.926249384880066	-0.432388603687286	-2.81444907188416	0.197450399398804	0.277323424816132	0.00449231965467334
0.947348356246948	-0.550565659999847	-2.86392545700073	0.198781087994576	0.272974848747253	0.0258960966020823
0.711824893951416	-0.610755920410156	-2.69257307052612	0.198350951075554	0.269464641809464	0.0269135497510433
0.707149624824524	-0.573145747184753	-2.68075609207153	0.197600528597832	0.26791313290596	0.0174160171300173
0.774855256080627	-0.678671300411224	-2.68509721755981	0.193991422653198	0.264881372451782	0.00743073457852006
0.972027897834778	-0.902555406093597	-2.32609272003174	0.179647848010063	0.257116109132767	0.0114047518000007
1.12646007537842	-0.859630465507507	-2.01625084877014	0.161701127886772	0.252234429121017	0.0299671683460474
1.09554481506348	-0.800607681274414	-2.16985201835632	0.153872519731522	0.259516805410385	0.0305247604846954
1.20717287063599	-0.70321398973465	-2.25188899040222	0.149934858083725	0.262369334697723	0.0236227158457041
1.27920496463776	-0.510659515857697	-2.08784341812134	0.145893052220345	0.256978631019592	0.0343096926808357
1.22434532642365	-0.607191622257233	-2.13174605369568	0.150041297078133	0.253489881753922	0.0343002490699291
1.09660708904266	-0.678377568721771	-2.18320393562317	0.155864104628563	0.254114389419556	0.027852687984705
1.12304210662842	-0.64423656463623	-2.11565399169922	0.158295601606369	0.251825481653214	0.0256307311356068
1.0352269411087	-0.717697441577911	-2.10150575637817	0.160881042480469	0.252782881259918	0.0263063721358776
1.00683844089508	-0.780058026313782	-2.12530517578125	0.16446641087532	0.258104532957077	0.0272710975259542
1.11166667938232	-0.744816482067108	-2.14658045768738	0.166897714138031	0.262281090021133	0.0270070396363735
1.13323724269867	-0.801068067550659	-2.27013945579529	0.171189501881599	0.268728405237198	0.0254696067422628
1.12056124210358	-0.705862581729889	-2.45601987838745	0.181263193488121	0.278112143278122	0.0301953908056021
1.20481872558594	-0.623317182064056	-2.54374814033508	0.190507337450981	0.284995257854462	0.0371033512055874
1.2692312002182	-0.59902822971344	-2.67068028450012	0.201818197965622	0.294686287641525	0.043427586555481
1.29143893718719	-0.696052312850952	-2.74812126159668	0.211146503686905	0.306756526231766	0.0437117330729961
1.30983912944794	-0.852934718132019	-2.75970268249512	0.214568182826042	0.316083490848541	0.0372141003608704
1.33672022819519	-0.979035675525665	-2.81400084495544	0.215473860502243	0.32507997751236	0.0325247161090374
1.33743715286255	-1.0393214225769	-2.87001776695251	0.21533565223217	0.332668304443359	0.02300806902349
1.40996301174164	-1.08084833621979	-2.91949987411499	0.21299210190773	0.335037648677826	0.0195197407156229
1.41759824752808	-1.10269868373871	-2.92264461517334	0.211708024144173	0.333936274051666	0.0133389020338655
1.45296800136566	-1.13427114486694	-2.8991379737854	0.209240570664406	0.329782873392105	0.0140529721975327
1.56135141849518	-1.11698222160339	-2.82730627059937	0.206015467643738	0.323612660169601	0.017719192430377
1.57151865959167	-1.09129619598389	-2.72123980522156	0.202150002121925	0.318043529987335	0.0212605223059654
1.58856809139252	-1.15041017532349	-2.6283392906189	0.197857365012169	0.312355875968933	0.0217800624668598
1.60832953453064	-1.217414021492	-2.5718514919281	0.194014668464661	0.308302015066147	0.0167979281395674
1.61166334152222	-1.24478197097778	-2.53988337516785	0.191890582442284	0.305467575788498	0.0141125544905663
1.59191966056824	-1.27374684810638	-2.54656100273132	0.192470014095306	0.303706467151642	0.010692355223
1.55040311813354	-1.30115938186646	-2.55106139183044	0.192965358495712	0.303554654121399	0.00696348305791616
1.55880331993103	-1.31066763401031	-2.58283591270447	0.194500103592873	0.30475714802742	0.00395771861076355
1.54394090175629	-1.29909205436707	-2.60637068748474	0.1960419267416	0.309030741453171	0.00217262469232082
1.54262495040894	-1.28765785694122	-2.62180852890015	0.198013022542	0.313802629709244	0.00055971002439037
1.51292133331299	-1.33190667629242	-2.6697256565094	0.200140595436096	0.319627076387405	-0.0028446433134377
1.5077131986618	-1.33243334293365	-2.71205759048462	0.203393995761871	0.32481250166893	-0.00209292327053845
1.53483593463898	-1.28330636024475	-2.77616000175476	0.207678899168968	0.329687118530273	0.000679996330291033
1.52140688896179	-1.26756751537323	-2.84015798568726	0.212291836738586	0.333799600601196	0.00312369922176003
1.51307785511017	-1.3044615983963	-2.88142967224121	0.215796366333961	0.337121307849884	0.00223058089613914
1.51399731636047	-1.28882920742035	-2.91962194442749	0.218967318534851	0.340300261974335	0.00391343934461474
1.53296911716461	-1.26358675956726	-2.95590758323669	0.221204087138176	0.343292742967606	0.00547438068315387
1.53654074668884	-1.26498937606812	-2.95669102668762	0.22220441699028	0.345378160476685	0.00695744436234236
1.5865306854248	-1.25852787494659	-2.93952631950378	0.221717715263367	0.34653976559639	0.0085006533190608
1.63826525211334	-1.26537227630615	-2.94299674034119	0.221634477376938	0.347311019897461	0.00928091164678335
1.67235028743744	-1.26439738273621	-2.94292068481445	0.220931172370911	0.348263502120972	0.00979376863688231
1.70150363445282	-1.23664438724518	-2.920902967453	0.219637647271156	0.348094582557678	0.0135527485981584
1.7312091588974	-1.2290426492691	-2.92981648445129	0.21880005300045	0.347521662712097	0.0138963172212243
1.71396887302399	-1.26344311237335	-2.93636441230774	0.217726901173592	0.347153455018997	0.01346087269485
1.75355279445648	-1.26901054382324	-2.91206312179565	0.216885432600975	0.345919549465179	0.0121568217873573
1.76415526866913	-1.28214657306671	-2.89577794075012	0.215711832046509	0.345532864332199	0.0146028650924563
1.79882037639618	-1.28206479549408	-2.88362860679626	0.214605405926704	0.344413906335831	0.0189619567245245
1.80030107498169	-1.28540003299713	-2.8563506603241	0.213704735040665	0.343970268964767	0.014367907308042
1.81338512897491	-1.28733813762665	-2.86613273620605	0.21295990049839	0.344729155302048	0.0152760967612267
1.8577493429184	-1.26548361778259	-2.88022541999817	0.212670236825943	0.344804853200912	0.0215173177421093
1.86231410503387	-1.24898779392242	-2.88969826698303	0.212445944547653	0.345524728298187	0.0216647181659937
1.86959958076477	-1.24012207984924	-2.91511130332947	0.212734803557396	0.347372382879257	0.0204715896397829
1.86681544780731	-1.24511611461639	-2.92817163467407	0.212749734520912	0.349280446767807	0.020948126912117
1.88028538227081	-1.23354470729828	-2.9324963092804	0.213173195719719	0.350916057825089	0.0233228504657745
1.92013919353485	-1.23318862915039	-2.94171285629272	0.214161187410355	0.352325737476349	0.0250806603580713
1.93172335624695	-1.24143373966217	-2.96677398681641	0.215869903564453	0.354093044996262	0.0251292008906603
1.95558762550354	-1.2521904706955	-2.98577570915222	0.216986328363419	0.355872750282288	0.0252684094011784
1.97051525115967	-1.3039824962616	-2.99514031410217	0.218060627579689	0.357661008834839	0.0228313114494085
1.98385691642761	-1.31934213638306	-3.03158354759216	0.219225868582726	0.360319167375565	0.021925101056695
2.01168513298035	-1.33685421943665	-3.05229187011719	0.219633996486664	0.362344980239868	0.0211514178663492
2.04414916038513	-1.35634481906891	-3.07568049430847	0.22099469602108	0.363891929388046	0.021034786477685
2.06288456916809	-1.38455057144165	-3.09036350250244	0.222218677401543	0.365699678659439	0.0206327773630619
2.10619401931763	-1.40811109542847	-3.09280490875244	0.223337441682816	0.367339968681335	0.0200444962829351
2.13033676147461	-1.44532775878906	-3.11685752868652	0.224170356988907	0.369533032178879	0.0167253594845533
2.14280462265015	-1.47824800014496	-3.13385224342346	0.224961459636688	0.37160062789917	0.0150311756879091
2.13645958900452	-1.51125991344452	-3.15549278259277	0.225625202059746	0.373522400856018	0.0129397539421916
2.12712287902832	-1.52448558807373	-3.18524217605591	0.22676408290863	0.376030445098877	0.0137407369911671
2.18500971794128	-1.53659427165985	-3.2248637676239	0.227386727929115	0.378483057022095	0.0130525352433324
2.19597291946411	-1.54216706752777	-3.24007415771484	0.22797591984272	0.380560487508774	0.0102806501090527
2.2003870010376	-1.58242499828339	-3.24917006492615	0.229680433869362	0.382060676813126	0.00772658502683043
2.19152784347534	-1.62373232841492	-3.26164388656616	0.231045797467232	0.383640706539154	0.00599407497793436
2.20419216156006	-1.64579570293427	-3.27481985092163	0.232288926839828	0.384764075279236	0.00453609088435769
2.20411801338196	-1.6611453294754	-3.29117250442505	0.233704179525375	0.386060357093811	0.00212747324258089
2.22172236442566	-1.70277202129364	-3.33526563644409	0.235257804393768	0.38794681429863	-0.00192441430408508
2.25111961364746	-1.70396995544434	-3.32570457458496	0.23797507584095	0.38685142993927	-0.00596205098554492
2.19485473632813	-1.79574990272522	-3.36004686355591	0.239230841398239	0.388793051242828	-0.00772482994943857
2.21665000915527	-1.77686047554016	-3.34736275672913	0.240413397550583	0.388958334922791	-0.00689425691962242
2.18069243431091	-1.77756500244141	-3.3778395652771	0.241308242082596	0.390516042709351	-0.00784554425626993
2.18671417236328	-1.79070580005646	-3.39817428588867	0.241616830229759	0.391922920942307	-0.00967029388993979
2.19050669670105	-1.78422915935516	-3.41557765007019	0.241595134139061	0.393624484539032	-0.0110536180436611
2.16441488265991	-1.78249073028564	-3.41751217842102	0.242024749517441	0.39478462934494	-0.012563799507916
2.12763237953186	-1.82145929336548	-3.45150136947632	0.241834372282028	0.396727502346039	-0.0142481718212366
2.11261749267578	-1.77720153331757	-3.44868516921997	0.241542786359787	0.397169709205627	-0.0147117376327515
2.09274530410767	-1.77022683620453	-3.48452186584473	0.241399541497231	0.39924567937851	-0.0149762043729424
2.10492038726807	-1.76258397102356	-3.46811819076538	0.241081312298775	0.399608910083771	-0.0150634199380875
2.05183506011963	-1.79597234725952	-3.49166035652161	0.240511268377304	0.40116748213768	-0.0175953488796949
2.07347679138184	-1.7687132358551	-3.48199915885925	0.241001352667809	0.400404840707779	-0.0178637392818928
2.05072474479675	-1.76252710819244	-3.50333404541016	0.241698831319809	0.400348782539368	-0.0169829092919827
1.98599135875702	-1.77650046348572	-3.49016094207764	0.241951256990433	0.399924516677856	-0.0192675217986107
1.96269285678864	-1.76307928562164	-3.50548148155212	0.24209488928318	0.399570614099503	-0.0194609556347132
1.94758069515228	-1.74545216560364	-3.5179271697998	0.242279604077339	0.399300634860992	-0.0185606591403484
1.93793439865112	-1.74069356918335	-3.52104377746582	0.242397606372833	0.398779451847076	-0.0211008936166763
1.96952080726624	-1.74496221542358	-3.49613738059998	0.242197290062904	0.396927148103714	-0.0223147831857204
1.94343614578247	-1.68377530574799	-3.47151303291321	0.2448950111866	0.393325418233871	-0.0207179468125105
1.87049102783203	-1.74075961112976	-3.49268627166748	0.246017560362816	0.39248114824295	-0.018524868413806
1.81769871711731	-1.58375918865204	-3.54744648933411	0.248915702104568	0.392884731292725	-0.0180354155600071
1.76606547832489	-1.55224096775055	-3.71779704093933	0.253408402204514	0.398119419813156	-0.0148566113784909
1.76676440238953	-1.55279815196991	-3.65351438522339	0.25404104590416	0.396463513374329	-0.0158103127032518
1.71349799633026	-1.56648516654968	-3.605633020401	0.25364625453949	0.394855350255966	-0.0188817624002695
1.62951064109802	-1.60762166976929	-3.69544458389282	0.254071205854416	0.396742463111877	-0.0210151560604572
1.70344567298889	-1.49780428409576	-3.70782446861267	0.254753917455673	0.395036697387695	-0.0199604574590921
1.76125001907349	-1.45764172077179	-3.66113185882568	0.256325960159302	0.391398102045059	-0.0177935753017664
1.72741794586182	-1.47262299060822	-3.60135531425476	0.260359734296799	0.386425405740738	-0.0129431821405888
1.62067341804504	-1.57888793945313	-3.64257407188416	0.260220259428024	0.386596471071243	-0.0100467447191477
1.64965176582336	-1.46864628791809	-3.65046501159668	0.256315767765045	0.388380795717239	-0.00870506465435028
1.65741896629333	-1.37785601615906	-3.69196391105652	0.252896368503571	0.390384823083878	-0.00963215716183186
1.606036901474	-1.38688969612122	-3.70853567123413	0.249566540122032	0.391125917434692	-0.011428632773459
1.58233106136322	-1.42473518848419	-3.68779516220093	0.248420506715775	0.389186710119247	-0.0147853847593069
1.57750391960144	-1.47325193881989	-3.69503855705261	0.249778658151627	0.386140108108521	-0.0243586786091328
1.58589148521423	-1.40910589694977	-3.65588068962097	0.25157505273819	0.381458580493927	-0.0151324905455112
1.58950006961823	-1.44214844703674	-3.60261631011963	0.251384854316711	0.377011120319366	-0.0184605438262224
1.50878810882568	-1.44003522396088	-3.55843472480774	0.250495672225952	0.374853909015656	-0.0197043176740408
1.5253164768219	-1.45692026615143	-3.57921075820923	0.249051362276077	0.372964084148407	-0.0191250536590815
1.48744916915894	-1.44670653343201	-3.54613661766052	0.246599733829498	0.370870262384415	-0.0177752822637558
1.50085711479187	-1.40774154663086	-3.55351281166077	0.246078580617905	0.368709057569504	-0.0195915549993515
1.40051710605621	-1.39650082588196	-3.6020655632019	0.245231211185455	0.367856830358505	-0.0194531008601189
1.44453418254852	-1.35345184803009	-3.59614086151123	0.244273602962494	0.365110546350479	-0.0195239037275314
1.41802322864532	-1.33258068561554	-3.54429316520691	0.242549791932106	0.363645732402802	-0.0204350054264069
1.40045690536499	-1.32474493980408	-3.50227642059326	0.241673424839973	0.362116813659668	-0.021171823143959
1.37975919246674	-1.3356317281723	-3.49100780487061	0.239174574613571	0.361044466495514	-0.0206059087067842
1.40401124954224	-1.31401193141937	-3.47195029258728	0.238499283790588	0.358575940132141	-0.019444040954113
1.34709799289703	-1.30812442302704	-3.49075126647949	0.238819658756256	0.357618987560272	-0.0192671846598387
1.34096777439117	-1.29353821277618	-3.48090934753418	0.239392057061195	0.354183971881866	-0.0196030028164387
1.31045305728912	-1.31719744205475	-3.49837303161621	0.238839387893677	0.352432072162628	-0.0218677781522274
1.30848741531372	-1.28556406497955	-3.47003602981567	0.238685861229897	0.350085616111755	-0.0204496383666992
1.34882068634033	-1.31281054019928	-3.44801306724548	0.237150400876999	0.348404765129089	-0.0225714799016714
1.26981127262115	-1.2825915813446	-3.41841602325439	0.235243663191795	0.347249448299408	-0.021711990237236
1.33364379405975	-1.29893338680267	-3.36055159568787	0.23054239153862	0.344289094209671	-0.0207082405686378
1.30846583843231	-1.27020537853241	-3.34780216217041	0.225570127367973	0.343700349330902	-0.0217583253979683
1.32227778434753	-1.21276462078094	-3.34864187240601	0.222485542297363	0.34246826171875	-0.0210133735090494
1.28413701057434	-1.20468270778656	-3.34520626068115	0.219768539071083	0.34006467461586	-0.0224826093763113
1.31595706939697	-1.21884286403656	-3.32378363609314	0.218830436468124	0.335915505886078	-0.0232003536075354
1.28979539871216	-1.21601510047913	-3.27535510063171	0.219336897134781	0.33214595913887	-0.0245403610169888
1.24124479293823	-1.25875401496887	-3.25608658790588	0.219358414411545	0.328925400972366	-0.0262078233063221
1.26348125934601	-1.25715041160583	-3.20721125602722	0.218699112534523	0.324724048376083	-0.0265575218945742
1.21847212314606	-1.26633107662201	-3.1924033164978	0.21814900636673	0.323419481515884	-0.0283581279218197
1.20890188217163	-1.27084624767303	-3.18565082550049	0.217328935861588	0.321540415287018	-0.0292331259697676
1.21294629573822	-1.25805759429932	-3.18671894073486	0.216204091906548	0.320143103599548	-0.029063455760479
1.19514298439026	-1.25324296951294	-3.18793725967407	0.215235128998756	0.319551736116409	-0.0302288588136435
1.19452452659607	-1.21324408054352	-3.19032573699951	0.214511871337891	0.318328827619553	-0.0301903132349253
1.19624602794647	-1.22721815109253	-3.20132946968079	0.213279977440834	0.318067133426666	-0.0303949322551489
1.21623826026917	-1.18133497238159	-3.16765427589417	0.212881296873093	0.316618770360947	-0.027305144816637
1.22161900997162	-1.19272017478943	-3.17413282394409	0.212077736854553	0.31678581237793	-0.0254695136100054
1.24687516689301	-1.16215133666992	-3.14154100418091	0.211599513888359	0.314713358879089	-0.0216585714370012
1.30394887924194	-1.15000569820404	-3.14929580688477	0.212110981345177	0.313346087932587	-0.0174496024847031
1.26066386699677	-1.14443230628967	-3.13894629478455	0.212354838848114	0.312281996011734	-0.0152448704466224
1.32044494152069	-1.16144454479218	-3.1636528968811	0.212325304746628	0.311072677373886	-0.0135544026270509
1.31091296672821	-1.13125550746918	-3.15464425086975	0.212943211197853	0.310023128986359	-0.0155412964522839
1.2912038564682	-1.19252216815948	-3.16690421104431	0.214170753955841	0.308652222156525	-0.0279170591384172
1.22844684123993	-1.24761497974396	-3.15694093704224	0.214854300022125	0.308460026979446	-0.0325450301170349
1.26056981086731	-1.27322399616241	-3.15745043754578	0.216296315193176	0.30671638250351	-0.032396275550127
1.23703598976135	-1.31068992614746	-3.15658903121948	0.216502323746681	0.30632957816124	-0.0328109599649906
1.26645267009735	-1.29061853885651	-3.14443969726563	0.217765972018242	0.305335700511932	-0.0320822447538376
1.24908113479614	-1.31585741043091	-3.17719340324402	0.218423590064049	0.305562824010849	-0.0327387116849422
1.27697479724884	-1.34466624259949	-3.1771867275238	0.218584716320038	0.304495394229889	-0.0327357463538647
1.27290892601013	-1.36955595016479	-3.18698501586914	0.219106584787369	0.304218262434006	-0.0330390594899654
1.33864343166351	-1.333167552948	-3.18748641014099	0.219720974564552	0.303287088871002	-0.0302789639681578
1.31309235095978	-1.34817016124725	-3.18801879882813	0.219912528991699	0.303556025028229	-0.0300800651311874
1.35834503173828	-1.32589447498322	-3.16109776496887	0.219247698783875	0.302102565765381	-0.0280040111392736
1.33770847320557	-1.35020732879639	-3.16155648231506	0.219042092561722	0.301807761192322	-0.0324518345296383
1.30913615226746	-1.36482667922974	-3.17252135276794	0.21907801926136	0.301864296197891	-0.0348750352859497
1.35508608818054	-1.3900533914566	-3.18852233886719	0.219057351350784	0.300428956747055	-0.0350044742226601
1.35345160961151	-1.30660212039948	-3.16286110877991	0.220532342791557	0.298577427864075	-0.0310419015586376
1.3079514503479	-1.36475133895874	-3.20582008361816	0.220577359199524	0.298880726099014	-0.0299513693898916
1.36846017837524	-1.26078999042511	-3.12997198104858	0.220917254686356	0.29509648680687	-0.0250721294432878
1.31447875499725	-1.26909267902374	-3.16189980506897	0.220371767878532	0.296205639839172	-0.0231183804571629
1.33085918426514	-1.2616103887558	-3.16018462181091	0.219557836651802	0.295037627220154	-0.021169763058424
1.38312268257141	-1.20731508731842	-3.12533521652222	0.219473585486412	0.292455166578293	-0.0179945528507233
1.33623909950256	-1.30050277709961	-3.14836120605469	0.218932792544365	0.292548000812531	-0.026456693187356
1.38459658622742	-1.38920295238495	-3.14189767837524	0.219250202178955	0.289973199367523	-0.0465043596923351
1.25130689144135	-1.62768852710724	-3.12292075157166	0.219323500990868	0.290775299072266	-0.0761899128556252
1.15305292606354	-1.56236922740936	-3.11528539657593	0.222036421298981	0.288700133562088	-0.0681045427918434
1.14764964580536	-1.60559046268463	-3.14041876792908	0.223194599151611	0.287907898426056	-0.0602651834487915
1.10443067550659	-1.38836908340454	-3.08461260795593	0.223983600735664	0.285337090492249	-0.0414430052042007
1.17091298103333	-1.46325933933258	-3.169029712677	0.225110828876495	0.284068256616592	-0.0504567734897137
1.1015602350235	-1.53331196308136	-3.14955639839172	0.224170327186584	0.284505128860474	-0.0570084191858768
1.21366035938263	-1.68770623207092	-3.13703966140747	0.223730802536011	0.282439559698105	-0.0709946230053902
1.17710018157959	-1.65112817287445	-3.06507015228271	0.223090022802353	0.281557500362396	-0.0641334280371666
1.24185216426849	-1.62904846668243	-3.11845421791077	0.22380468249321	0.281704127788544	-0.0547066479921341
1.22677516937256	-1.71065831184387	-3.08330082893372	0.222520649433136	0.281116366386414	-0.0745093524456024
1.25020694732666	-1.66458940505981	-3.08425307273865	0.223096877336502	0.279814928770065	-0.065928727388382
1.26474440097809	-1.78100216388702	-3.09946513175964	0.223226860165596	0.280332297086716	-0.0675788149237633
1.30081367492676	-1.67990148067474	-3.07638001441956	0.22334785759449	0.279138267040253	-0.0605709664523602
1.33828711509705	-1.71209788322449	-3.1165509223938	0.224479451775551	0.278559684753418	-0.0643159225583076
1.26090335845947	-1.76469326019287	-3.09440660476685	0.223553165793419	0.277863889932632	-0.0684053301811218
1.31306791305542	-1.78104197978973	-3.08141350746155	0.22434201836586	0.275260776281357	-0.0690624043345451
1.32542622089386	-1.76045835018158	-3.0678277015686	0.224499300122261	0.274423450231552	-0.0642267540097237
1.37855410575867	-1.74118196964264	-3.03749799728394	0.224693492054939	0.272141546010971	-0.0602137856185436
1.32784056663513	-1.74973106384277	-3.02996897697449	0.223219111561775	0.271334856748581	-0.0610719919204712
1.3579775094986	-1.77872681617737	-3.04440212249756	0.222108334302902	0.27043691277504	-0.0674877315759659
1.35349726676941	-1.77792370319366	-3.03532862663269	0.221161171793938	0.269031405448914	-0.0675589442253113
1.37129950523376	-1.75580978393555	-3.00696754455566	0.219949886202812	0.267582356929779	-0.0600676685571671
1.41765379905701	-1.7425320148468	-2.98175001144409	0.218664139509201	0.265484094619751	-0.0570681020617485
1.3972384929657	-1.797079205513	-2.95872402191162	0.216633215546608	0.263327479362488	-0.0660270527005196
1.4016660451889	-1.79423582553864	-2.93237209320068	0.216001510620117	0.26067441701889	-0.0664690881967545
1.4405711889267	-1.77810120582581	-2.89494800567627	0.21460172533989	0.257666796445847	-0.0588407889008522
1.45392262935638	-1.74526917934418	-2.86406636238098	0.213367357850075	0.255058258771896	-0.0542014203965664
1.43063616752625	-1.72591698169708	-2.86477637290955	0.212950259447098	0.253046095371246	-0.0537232868373394
1.46352636814117	-1.76546669006348	-2.83655476570129	0.211473852396011	0.249830052256584	-0.0592537857592106
1.45828497409821	-1.7506023645401	-2.81742405891418	0.209977835416794	0.24777664244175	-0.0565165989100933
1.44919753074646	-1.752197265625	-2.79107236862183	0.208597898483276	0.246259048581123	-0.054093960672617
1.48618650436401	-1.75078999996185	-2.76180219650269	0.20747309923172	0.243618413805962	-0.0559605397284031
1.51658880710602	-1.7148460149765	-2.75561189651489	0.206709787249565	0.24224928021431	-0.0520432703197002
1.54173409938812	-1.69335103034973	-2.74370980262756	0.206096991896629	0.240822181105614	-0.0438891164958477
1.54948461055756	-1.68211233615875	-2.72902536392212	0.205491364002228	0.239462926983833	-0.0415368042886257
1.57524108886719	-1.69150471687317	-2.72555232048035	0.205666154623032	0.238290950655937	-0.0419074557721615
1.60725021362305	-1.66093409061432	-2.73341178894043	0.206025749444962	0.237693697214127	-0.0380136892199516
1.62888479232788	-1.67965841293335	-2.74033856391907	0.205949246883392	0.237166464328766	-0.0346663370728493
1.64173197746277	-1.6753523349762	-2.71743774414063	0.206710711121559	0.235951602458954	-0.0332458429038525
1.64547669887543	-1.67048621177673	-2.72225737571716	0.207532659173012	0.235643103718758	-0.031595166772604
1.65929663181305	-1.65699100494385	-2.73004174232483	0.208444878458977	0.235300034284592	-0.0301289837807417
1.68631494045258	-1.6557240486145	-2.72598314285278	0.208971485495567	0.235041886568069	-0.0292492378503084
1.69359385967255	-1.66474044322968	-2.74270391464233	0.209813088178635	0.235073566436768	-0.0282381065189838
1.71844828128815	-1.66154515743256	-2.75064921379089	0.210760071873665	0.234581410884857	-0.0267085246741772
1.74040913581848	-1.67365992069244	-2.75544500350952	0.211247533559799	0.234448671340942	-0.026013569906354
1.75465190410614	-1.68310081958771	-2.75707674026489	0.212188065052032	0.234172195196152	-0.0247271899133921
1.76739394664764	-1.70142436027527	-2.75487875938416	0.213150903582573	0.233690470457077	-0.0245785880833864
1.78169286251068	-1.70586967468262	-2.7489185333252	0.214149370789528	0.232942223548889	-0.0242261048406363
1.78810477256775	-1.71830606460571	-2.75391554832459	0.215122431516647	0.232685968279839	-0.0230036154389381
1.81081449985504	-1.73501908779144	-2.76014828681946	0.216068416833878	0.232403561472893	-0.0221515130251646
1.83606946468353	-1.75106728076935	-2.77597951889038	0.21696962416172	0.232297971844673	-0.0218049082905054
1.85672616958618	-1.77082872390747	-2.7801365852356	0.218167096376419	0.232235968112946	-0.02178143709898
1.87374866008759	-1.78830170631409	-2.79070973396301	0.219295158982277	0.232295036315918	-0.0218274593353271
1.89726793766022	-1.8157958984375	-2.79401326179504	0.220025971531868	0.232283473014832	-0.0225499682128429
1.91590142250061	-1.8388843536377	-2.78623485565186	0.220748230814934	0.232373997569084	-0.0233206432312727
1.93222212791443	-1.8455775976181	-2.80940508842468	0.221940740942955	0.23299103975296	-0.0228984747081995
1.93066036701202	-1.91090095043182	-2.83434295654297	0.222940400242805	0.233838096261024	-0.0267812088131905
1.96809983253479	-2.00599598884583	-2.77322292327881	0.224866837263107	0.229768797755241	-0.0422280207276344
1.91824281215668	-1.96893632411957	-2.81411099433899	0.22837045788765	0.231101036071777	-0.0317056216299534
1.95991134643555	-1.93014073371887	-2.81224346160889	0.229941055178642	0.229706704616547	-0.0228115543723106
1.90235030651093	-1.93057501316071	-2.80709385871887	0.230005949735641	0.229435443878174	-0.0279657263308764
1.89815640449524	-1.94455099105835	-2.84087610244751	0.230132892727852	0.231145650148392	-0.0302301961928606
1.91467988491058	-1.93906378746033	-2.85945725440979	0.229931071400642	0.232920706272125	-0.0262458119541407
1.92359972000122	-1.94168698787689	-2.88082790374756	0.229880034923553	0.234459966421127	-0.0262542590498924
1.9336918592453	-1.96418964862823	-2.88238286972046	0.230053961277008	0.234946921467781	-0.0298685915768147
1.93898725509644	-1.98789572715759	-2.90142512321472	0.231416761875153	0.235805183649063	-0.0307004563510418
1.94397497177124	-1.998086810112	-2.88200497627258	0.232463210821152	0.235755980014801	-0.0306154452264309
1.94963407516479	-1.99219870567322	-2.88164091110229	0.233825325965881	0.235521301627159	-0.0304048210382462
1.93872785568237	-2.02815389633179	-2.90279960632324	0.235069662332535	0.236018493771553	-0.0322797559201717
1.92971289157867	-2.02982974052429	-2.88543963432312	0.236388459801674	0.236205607652664	-0.0328677520155907
1.93374693393707	-2.03044939041138	-2.93639707565308	0.238177791237831	0.237548798322678	-0.0308069754391909
1.91814994812012	-2.0013222694397	-2.93875765800476	0.239551484584808	0.23753447830677	-0.030825762078166
1.90477991104126	-2.00967717170715	-2.96475124359131	0.240548759698868	0.238310545682907	-0.0309454239904881
1.91244411468506	-1.99815785884857	-2.96702718734741	0.241750106215477	0.239330351352692	-0.0291076768189669
1.93020594120026	-1.98540246486664	-2.97127223014832	0.242361456155777	0.240440458059311	-0.0272539593279362
1.92053067684174	-1.97728765010834	-2.99538612365723	0.242905989289284	0.241831392049789	-0.0268558245152235
1.9269312620163	-1.97502243518829	-3.0111825466156	0.243690267205238	0.242936566472054	-0.025153374299407
1.93063879013062	-1.95892989635468	-3.02604198455811	0.244852438569069	0.244004979729652	-0.0231268741190434
1.92252624034882	-1.94995498657227	-3.01846194267273	0.24591763317585	0.244635090231895	-0.0223797056823969
1.90353453159332	-1.948371052742	-3.04815173149109	0.247172236442566	0.245408028364182	-0.0212679728865623
1.86424458026886	-1.93901026248932	-3.0524582862854	0.247979342937469	0.246013060212135	-0.0219801291823387
1.81759679317474	-1.92939829826355	-3.05264520645142	0.248862743377686	0.246640920639038	-0.0247263684868813
1.77546608448029	-1.92998015880585	-3.06155705451965	0.24936281144619	0.246957421302795	-0.0277432482689619
1.76754081249237	-1.90649318695068	-3.09562969207764	0.25091016292572	0.247903689742088	-0.0257670972496271
1.74361097812653	-1.87980782985687	-3.09743428230286	0.251892894506454	0.248195394873619	-0.0245885085314512
1.73743057250977	-1.88374519348145	-3.07242059707642	0.252198308706284	0.24747171998024	-0.0261175911873579
1.67728698253632	-1.86182105541229	-3.08347606658936	0.252620607614517	0.248032554984093	-0.0263805706053972
1.63686740398407	-1.84513664245605	-3.10012364387512	0.252552360296249	0.248839110136032	-0.0270649287849665
1.51038384437561	-1.80849611759186	-2.9629647731781	0.249679654836655	0.246675729751587	-0.0331727154552937
1.69928419589996	-2.12717771530151	-2.64118337631226	0.235709697008133	0.238006815314293	-0.033985611051321
2.00768828392029	-2.16687321662903	-2.43872737884521	0.224825829267502	0.230809316039085	-0.0166858695447445
1.85992825031281	-1.93045806884766	-3.06750130653381	0.246651753783226	0.249159649014473	-0.00728922244161367
1.97164309024811	-2.01923727989197	-3.12945938110352	0.263624548912048	0.251663625240326	-0.0118304342031479
2.05136919021606	-2.04301762580872	-2.86466574668884	0.272790819406509	0.244003981351852	-0.00838218908756971
2.07396793365479	-2.05044436454773	-2.94197034835815	0.284042447805405	0.243429243564606	0.00291837425902486
1.83449697494507	-1.88251388072968	-3.10079979896545	0.289351791143417	0.252627849578857	0.0128938760608435
1.84233009815216	-1.74134147167206	-3.26490998268127	0.292473435401917	0.262668281793594	0.0197293534874916
1.81484186649323	-1.84018468856812	-3.33950209617615	0.292251348495483	0.273609787225723	0.017205061390996
1.97121334075928	-1.93089139461517	-3.43240404129028	0.293534964323044	0.283042877912521	0.0116653982549906
2.09470534324646	-1.94398474693298	-3.47689127922058	0.295499503612518	0.29060286283493	0.00798242259770632
2.16252446174622	-1.96703410148621	-3.47812509536743	0.298076927661896	0.292286276817322	0.00979904551059008
2.06484150886536	-1.9105384349823	-3.51676368713379	0.300736725330353	0.292185008525848	0.0165412649512291
2.0809006690979	-1.90171682834625	-3.44804310798645	0.302557677030563	0.288542985916138	0.0198498088866472
2.18041324615479	-2.01918053627014	-3.43000340461731	0.303996682167053	0.285187214612961	0.019461503252387
2.14580702781677	-2.05047512054443	-3.39092683792114	0.302989780902863	0.281203299760818	0.0189810004085302
2.08822989463806	-2.08045077323914	-3.40007305145264	0.30105060338974	0.277208387851715	0.0180704724043608
2.01052498817444	-2.08597254753113	-3.40203285217285	0.299340754747391	0.273807257413864	0.0171121507883072
1.94055378437042	-2.040043592453	-3.35348010063171	0.297506719827652	0.269448071718216	0.015840157866478
1.9213171005249	-1.9917004108429	-3.29843473434448	0.295276612043381	0.265323042869568	0.0137219512835145
1.89283406734467	-1.97582674026489	-3.24936699867249	0.292614459991455	0.262871921062469	0.0125610781833529
1.88502061367035	-1.96397697925568	-3.20289182662964	0.289739578962326	0.261706918478012	0.011730907484889
1.85441863536835	-1.92914319038391	-3.18287563323975	0.286497533321381	0.261540532112122	0.0114860767498612
1.82755792140961	-1.85217452049255	-3.19217157363892	0.283562242984772	0.261695981025696	0.0132306357845664
1.81620717048645	-1.81086981296539	-3.20055508613586	0.281937152147293	0.262019038200378	0.0155642628669739
1.80462729930878	-1.79787313938141	-3.20393300056458	0.281401425600052	0.261889189481735	0.0173560045659542
1.78426694869995	-1.76469171047211	-3.20063042640686	0.28175076842308	0.260634779930115	0.0182642228901386
1.75497674942017	-1.71787059307098	-3.21106338500977	0.282510131597519	0.259694159030914	0.0198093149811029
1.74149656295776	-1.71329247951508	-3.18959641456604	0.283219248056412	0.259000837802887	0.0210513956844807
1.74109864234924	-1.72003614902496	-3.16970324516296	0.283811956644058	0.258204072713852	0.0213005337864161
1.76447951793671	-1.73366439342499	-3.17327761650085	0.283922493457794	0.258063554763794	0.0203191582113504
1.76740980148315	-1.74282324314117	-3.18671798706055	0.283927589654922	0.258040875196457	0.0195775162428617
1.77340459823608	-1.78295254707336	-3.20040726661682	0.283746033906937	0.258453667163849	0.0187272820621729
1.79328870773315	-1.80400550365448	-3.20148324966431	0.283598661422729	0.257730096578598	0.0176270231604576
1.79946160316467	-1.80993378162384	-3.19716167449951	0.28332257270813	0.256732374429703	0.0174302645027637
1.81215333938599	-1.85123121738434	-3.18561506271362	0.282860636711121	0.255892366170883	0.0171319805085659
1.82967591285706	-1.88600087165833	-3.15861678123474	0.282307863235474	0.254836946725845	0.0163026042282581
1.87646210193634	-1.93799018859863	-3.15563082695007	0.281138062477112	0.253873527050018	0.01456468552351
1.92318785190582	-1.94757854938507	-3.13237977027893	0.280530482530594	0.251641750335693	0.0139467110857368
1.92253148555756	-2.00469875335693	-3.119868516922	0.279969871044159	0.250278234481812	0.014396452344954
1.94895029067993	-2.05707478523254	-3.11089062690735	0.279235452413559	0.248732879757881	0.0140085220336914
1.96318995952606	-2.08407402038574	-3.11651825904846	0.278327882289886	0.2482700496912	0.0124965161085129
2.00406074523926	-2.10381579399109	-3.10839009284973	0.277147352695465	0.247292280197144	0.0111488755792379
2.03245735168457	-2.15387630462646	-3.09524416923523	0.276368916034698	0.246191591024399	0.00977880973368883
2.06202793121338	-2.1936981678009	-3.06419920921326	0.276112049818039	0.244860738515854	0.00906820874661207
2.08831095695496	-2.23022389411926	-3.05348777770996	0.275592595338821	0.24371337890625	0.00917912181466818
2.09794306755066	-2.25039863586426	-3.04789972305298	0.275330483913422	0.243167161941528	0.00977569259703159
2.14412212371826	-2.28653526306152	-3.0611252784729	0.274764686822891	0.242909863591194	0.0099702775478363
2.18802952766418	-2.29523468017578	-3.04500913619995	0.274719029664993	0.2417813539505	0.0106915570795536
2.16414999961853	-2.32254791259766	-3.05793380737305	0.274720370769501	0.241846889257431	0.011501245200634
2.18987441062927	-2.34538960456848	-3.06717777252197	0.274346321821213	0.241833478212357	0.0115158101543784
2.23191165924072	-2.34697771072388	-3.06539082527161	0.274535149335861	0.241282299160957	0.0118863945826888
2.24932217597961	-2.36927819252014	-3.04252529144287	0.274988055229187	0.240030288696289	0.0124063743278384
2.25580501556396	-2.39374709129334	-3.04508256912231	0.275211453437805	0.239486306905746	0.0127163855358958
2.27189540863037	-2.41045951843262	-3.05015230178833	0.275420576334	0.238905891776085	0.0129384258762002
2.27933478355408	-2.43177461624146	-3.05663657188416	0.275571018457413	0.238836765289307	0.0131232691928744
2.30192279815674	-2.43959736824036	-3.05739760398865	0.275277346372604	0.238402634859085	0.0126884905621409
2.29769086837769	-2.43547630310059	-3.0561625957489	0.275665104389191	0.237635344266891	0.0123553918674588
2.28965950012207	-2.47349429130554	-3.05954241752625	0.275660634040833	0.23726998269558	0.0116463163867593
2.32035374641418	-2.4935462474823	-3.05136728286743	0.275799751281738	0.236081033945084	0.0113267619162798
2.31916260719299	-2.47814965248108	-3.03690600395203	0.276129424571991	0.2349843531847	0.0116754956543446
2.31165862083435	-2.51374006271362	-3.03904342651367	0.275866091251373	0.234632164239883	0.0118164084851742
2.32087755203247	-2.51871800422668	-3.03755569458008	0.275463044643402	0.234384015202522	0.0116007030010223
2.33134174346924	-2.52117371559143	-3.03889131546021	0.275079488754272	0.23458831012249	0.011005780659616
2.34105181694031	-2.51270794868469	-3.04373693466187	0.274868577718735	0.234025537967682	0.0108886295929551
2.3386082649231	-2.50147247314453	-3.03655409812927	0.275028944015503	0.232802405953407	0.0114053292199969
2.30599784851074	-2.51828718185425	-3.02687239646912	0.275369763374329	0.231756746768951	0.0115781836211681
2.29417824745178	-2.53764867782593	-3.0359251499176	0.275062173604965	0.231575816869736	0.0117910355329514
2.316650390625	-2.52978491783142	-3.04244446754456	0.274530112743378	0.231570065021515	0.0117054432630539
2.37842130661011	-2.51597833633423	-3.01741933822632	0.274703770875931	0.229376256465912	0.0123324301093817
2.31499576568604	-2.5322859287262	-2.99395608901978	0.274912267923355	0.22833414375782	0.0130058946087956
2.29601263999939	-2.55318880081177	-3.00528717041016	0.274661272764206	0.227801606059074	0.0129265999421477
2.29200601577759	-2.54632449150085	-3.02961111068726	0.273517161607742	0.228256329894066	0.0114985350519419
2.35921382904053	-2.51005959510803	-2.99536609649658	0.273784548044205	0.225460037589073	0.0116442507132888
2.26763606071472	-2.55083036422729	-2.97093629837036	0.273328453302383	0.224621638655663	0.0114353122189641
2.25050258636475	-2.58290314674377	-2.97482848167419	0.272217452526093	0.224328681826591	0.0103865154087543
2.25987410545349	-2.58066844940186	-2.97333168983459	0.270855575799942	0.224486514925957	0.00956344325095415
2.26361680030823	-2.59187316894531	-2.97176098823547	0.269416689872742	0.224783301353455	0.00932869967073202
2.25216031074524	-2.60086059570313	-2.96392631530762	0.267477005720139	0.225188851356506	0.00898701511323452
2.25944924354553	-2.62922835350037	-2.9673638343811	0.265644997358322	0.225265830755234	0.00773218926042318
2.26474237442017	-2.64970517158508	-2.95339846611023	0.26444673538208	0.224586576223373	0.00631502503529191
2.22923851013184	-2.67297315597534	-2.93271923065186	0.263571172952652	0.223233088850975	0.003084801370278
2.22580051422119	-2.67803025245667	-2.910964012146	0.263119548559189	0.220153257250786	0.00169574737083167
2.14285659790039	-2.66543865203857	-2.8804018497467	0.26241335272789	0.21834734082222	0.00531743932515383
2.17035484313965	-2.69567227363586	-2.87074112892151	0.261052846908569	0.21572557091713	0.00518240546807647
2.11650443077087	-2.68101263046265	-2.84914898872375	0.259052962064743	0.214300647377968	0.00532260211184621
2.11915564537048	-2.72411298751831	-2.84618926048279	0.257363885641098	0.212508305907249	0.00450323615223169
2.09417366981506	-2.75069808959961	-2.81085705757141	0.254966676235199	0.210645422339439	0.00233566504903138
2.12792086601257	-2.79233431816101	-2.78240513801575	0.253397524356842	0.208470970392227	-3.29624322148447E-06
2.11766028404236	-2.83416271209717	-2.75961995124817	0.251641154289246	0.206790044903755	-0.00123944599181414
2.12819862365723	-2.8639190196991	-2.73256683349609	0.250034272670746	0.204561546444893	-0.00190186337567866
2.13102006912231	-2.88766741752625	-2.70685148239136	0.248529270291328	0.202946469187737	-0.0021138247102499
2.13767004013062	-2.89983415603638	-2.686607837677	0.247095599770546	0.201645165681839	-0.00187557283788919
2.12354683876038	-2.92465925216675	-2.68796753883362	0.245798364281654	0.200738325715065	-0.00251632858999074
2.08568501472473	-2.92319297790527	-2.67207598686218	0.244591221213341	0.199647977948189	-0.0033643851056695
2.08275246620178	-2.9286425113678	-2.6690821647644	0.243741288781166	0.198441311717033	-0.0035402316134423
2.04853582382202	-2.90487384796143	-2.65487551689148	0.243058308959007	0.197429537773132	-0.00315417000092566
2.04065132141113	-2.90977501869202	-2.64927554130554	0.242534533143044	0.196206733584404	-0.00277855899184942
2.01904487609863	-2.90027189254761	-2.63186097145081	0.241859793663025	0.194775119423866	-0.00187636644113809
2.01025485992432	-2.85756754875183	-2.60714197158813	0.241244494915009	0.193537458777428	0.000183831056347117
1.99479949474335	-2.81346464157104	-2.605801820755	0.240769028663635	0.192355379462242	0.00240077497437596
1.9756098985672	-2.77992558479309	-2.60350918769836	0.240195959806442	0.191181838512421	0.00478002848103642
1.95813655853271	-2.74067807197571	-2.59106874465942	0.239570543169975	0.189558982849121	0.00752939423546195
1.93709290027618	-2.6969006061554	-2.57098841667175	0.238690733909607	0.18801075220108	0.00989900808781385
1.90193891525269	-2.6509644985199	-2.55500864982605	0.237740889191628	0.186483502388	0.0113811576738954
1.86706256866455	-2.61085796356201	-2.53830051422119	0.236757040023804	0.184813976287842	0.0128512093797326
1.83290064334869	-2.56734275817871	-2.51461720466614	0.235717460513115	0.183096364140511	0.0146192098036408
1.80148756504059	-2.51952195167542	-2.49678301811218	0.234837681055069	0.18132945895195	0.0163659621030092
1.77565276622772	-2.47531652450562	-2.47701954841614	0.233947232365608	0.17926512658596	0.0181621313095093
1.73669326305389	-2.42638182640076	-2.45625424385071	0.233113810420036	0.177396327257156	0.0198375843465328
1.69705986976624	-2.37867641448975	-2.44395875930786	0.23282627761364	0.175430655479431	0.0214335471391678
1.6623626947403	-2.32260656356812	-2.43689012527466	0.233032867312431	0.17374861240387	0.0232551880180836
1.63346946239471	-2.27444314956665	-2.42231774330139	0.233006089925766	0.171715930104256	0.0249336250126362
1.58852601051331	-2.23059248924255	-2.4116587638855	0.233031526207924	0.170157372951508	0.0259513314813375
1.53293883800507	-2.19041752815247	-2.39243054389954	0.232490792870522	0.168583527207375	0.0257378350943327
1.46316123008728	-2.15961527824402	-2.37598967552185	0.231590881943703	0.167144268751144	0.0224071089178324
1.40770316123962	-2.14596319198608	-2.37980842590332	0.230722144246101	0.165889576077461	0.0183569472283125
1.38285720348358	-2.12944674491882	-2.34792828559875	0.229363977909088	0.163707628846169	0.0156563557684422
1.35542118549347	-2.054931640625	-2.33204770088196	0.228612020611763	0.16196770966053	0.0195891577750444
1.34057796001434	-1.99607801437378	-2.30435228347778	0.227735489606857	0.159710377454758	0.0221039764583111
1.30876445770264	-1.93891382217407	-2.3015673160553	0.227347016334534	0.157810345292091	0.0229107923805714
1.2576287984848	-1.93688523769379	-2.26553702354431	0.225848108530045	0.155825406312943	0.0203405786305666
1.21902334690094	-1.94768130779266	-2.23073863983154	0.223640948534012	0.153744131326675	0.0161027070134878
1.16894316673279	-1.8712477684021	-2.21248555183411	0.222365200519562	0.152234986424446	0.0163650810718536
1.1594557762146	-1.84590041637421	-2.19708967208862	0.221198707818985	0.150104001164436	0.0161201674491167
1.15538394451141	-1.82286512851715	-2.17976784706116	0.220027729868889	0.148033708333969	0.017084326595068
1.13914000988007	-1.77116549015045	-2.15305280685425	0.21920819580555	0.146564483642578	0.0201629009097815
1.08289229869843	-1.74655222892761	-2.14285802841187	0.218541920185089	0.145557373762131	0.0162759851664305
1.02198588848114	-1.74331319332123	-2.11974120140076	0.216951623558998	0.14472970366478	0.0092267831787467
0.990589201450348	-1.741534948349	-2.09324359893799	0.215280294418335	0.143788695335388	0.00411596987396479
0.94409841299057	-1.7253897190094	-2.09876894950867	0.215085387229919	0.144212812185287	0.00144529959652573
0.900614261627197	-1.69772589206696	-2.10650849342346	0.21577550470829	0.143987700343132	-0.000557256338652223
0.888016641139984	-1.68672299385071	-2.09360408782959	0.216456487774849	0.143133699893951	-0.00160418066661805
0.885101675987244	-1.67568969726563	-2.07389426231384	0.217286497354507	0.142977014183998	-0.00172086292877793
0.870196461677551	-1.67160141468048	-2.08694100379944	0.218431919813156	0.144459068775177	-0.00279108271934092
0.869847536087036	-1.64768528938293	-2.0982403755188	0.220158264040947	0.145684108138084	-0.00312792183831334
0.861278891563416	-1.62860929965973	-2.08651375770569	0.220827519893646	0.146923676133156	-0.00304940994828939
0.876297414302826	-1.61321449279785	-2.10998225212097	0.221833661198616	0.149359062314034	-6.09945855103433E-05
0.890074908733368	-1.54725742340088	-2.13440656661987	0.223484709858894	0.151536300778389	0.00436603650450706
0.921556174755096	-1.52965533733368	-2.12675404548645	0.223567754030228	0.152445688843727	0.00518701411783695
0.933279931545258	-1.52852487564087	-2.14913249015808	0.224370583891869	0.154111236333847	0.00656243367120624
0.949551701545715	-1.50785565376282	-2.16305828094482	0.225337043404579	0.155853718519211	0.0104982862249017
1.0175713300705	-1.49960064888	-2.15647864341736	0.225756824016571	0.15627558529377	0.0129147469997406
1.03075480461121	-1.49329817295074	-2.14727067947388	0.225873932242393	0.157267197966576	0.0154799968004227
1.0526225566864	-1.48496317863464	-2.09643840789795	0.224163606762886	0.156816527247429	0.0167088061571121
1.04550397396088	-1.43971621990204	-2.12825775146484	0.223540812730789	0.15844152867794	0.0192103069275618
1.0587409734726	-1.42048847675323	-2.12475323677063	0.222578376531601	0.158756121993065	0.0213739983737469
1.0491578578949	-1.38901007175446	-2.07080078125	0.220708504319191	0.157432362437248	0.0204805210232735
1.06787741184235	-1.34764683246613	-2.12656450271606	0.221039742231369	0.158249214291573	0.0241693053394556
1.13676381111145	-1.32119381427765	-2.13123035430908	0.22150893509388	0.157100558280945	0.0292358752340078
1.14943075180054	-1.31267499923706	-2.08247852325439	0.22152915596962	0.155689537525177	0.0315686762332916
1.15007019042969	-1.34338963031769	-2.05171298980713	0.220458701252937	0.155168324708939	0.0333530716598034
1.16317439079285	-1.2929984331131	-2.04549431800842	0.219777911901474	0.155188634991646	0.0354526750743389
1.17755722999573	-1.25573182106018	-2.0439248085022	0.218091785907745	0.15557324886322	0.0370288193225861
1.15209591388702	-1.23199570178986	-2.02067494392395	0.21640707552433	0.155457735061646	0.0379344969987869
1.12892270088196	-1.23100447654724	-2.02630639076233	0.214444622397423	0.155350238084793	0.0378429032862186
1.11175799369812	-1.18326449394226	-2.03304195404053	0.213620841503143	0.154731050133705	0.0379395633935928
1.0924197435379	-1.14866387844086	-2.02734732627869	0.213374778628349	0.153740867972374	0.0379511602222919
1.05961418151855	-1.14509117603302	-1.97906196117401	0.211995154619217	0.152141392230988	0.0377268567681313
1.03964936733246	-1.14049184322357	-1.95998013019562	0.211179703474045	0.151050552725792	0.0380556546151638
1.04196989536285	-1.15913057327271	-1.95224797725677	0.210262969136238	0.150346472859383	0.0386821441352367
1.06815004348755	-1.17172980308533	-1.93297851085663	0.209435060620308	0.149992898106575	0.0401660762727261
1.11660528182983	-1.18278408050537	-1.92205154895782	0.208617597818375	0.14976792037487	0.043612714856863
1.16749238967896	-1.17038679122925	-1.92125701904297	0.20727901160717	0.149614483118057	0.0486951842904091
1.1919059753418	-1.13244163990021	-1.89640390872955	0.205686554312706	0.149028703570366	0.0524440743029118
1.19255292415619	-1.0742654800415	-1.8647049665451	0.203705281019211	0.147991880774498	0.054648332297802
1.21106600761414	-1.01069223880768	-1.85699570178986	0.201513528823853	0.147533342242241	0.0579001754522324
1.22857344150543	-0.94682502746582	-1.85488438606262	0.199656054377556	0.147841274738312	0.0610629096627235
1.25943505764008	-0.923555970191956	-1.88172721862793	0.198682501912117	0.149003401398659	0.0635450556874275
1.26599788665771	-0.919651031494141	-1.86340796947479	0.197698757052422	0.150178983807564	0.0646400153636932
1.29000699520111	-0.913139820098877	-1.87821650505066	0.197173923254013	0.152468338608742	0.0652905032038689
1.30840563774109	-0.90909218788147	-1.8990558385849	0.197351887822151	0.155029073357582	0.0621599368751049
1.32188439369202	-0.894857943058014	-1.90389561653137	0.198182567954063	0.15698230266571	0.0638826638460159
1.29825580120087	-0.905799150466919	-1.91004550457001	0.19951668381691	0.157772541046143	0.0608982518315315
1.27821338176727	-0.928030967712402	-1.92020046710968	0.20117524266243	0.158188536763191	0.0570956990122795
1.24086737632751	-0.94065648317337	-1.93252563476563	0.202393293380737	0.158051520586014	0.0529913455247879
1.18406236171722	-0.95388799905777	-1.92720139026642	0.202968239784241	0.157522827386856	0.0490456148982048
1.13637816905975	-0.892262756824493	-1.93906044960022	0.203379929065704	0.157550886273384	0.0547094009816647
1.09838974475861	-0.868171572685242	-1.93900859355927	0.203175261616707	0.157143235206604	0.0501525849103928
1.07604110240936	-0.842989444732666	-1.95482921600342	0.203302562236786	0.15746396780014	0.0474092848598957
1.05925464630127	-0.823963701725006	-1.96794652938843	0.20313560962677	0.158683151006699	0.0572138875722885
1.05781209468842	-0.752844333648682	-1.95322096347809	0.203656047582626	0.1588134765625	0.0561170503497124
1.06960606575012	-0.767576932907104	-1.97957563400269	0.203462451696396	0.160052731633186	0.0509188063442707
1.10474717617035	-0.80254590511322	-1.97971224784851	0.203250989317894	0.161357536911964	0.0517368167638779
1.12266850471497	-0.82814234495163	-1.95817756652832	0.202184662222862	0.162471026182175	0.0729750096797943
1.14073586463928	-0.619769513607025	-1.96213245391846	0.202456563711166	0.164238572120667	0.0844813734292984
1.30450999736786	-0.515300214290619	-1.99015617370605	0.20123203098774	0.165921166539192	0.0819003880023956
1.39698994159698	-0.497768014669418	-2.05048394203186	0.201279357075691	0.169157937169075	0.0800036415457726
1.38867998123169	-0.602826714515686	-2.0297999382019	0.200578838586807	0.171787962317467	0.0780284553766251
1.39771413803101	-0.630894124507904	-2.00358867645264	0.199652567505836	0.173632562160492	0.0755521804094315
1.42271614074707	-0.624567031860352	-2.05113697052002	0.200079157948494	0.176014855504036	0.0732626542448998
1.45598649978638	-0.617994904518127	-2.07182359695435	0.200546115636826	0.178079500794411	0.0720887929201126
1.44833052158356	-0.623130202293396	-2.04987120628357	0.200638294219971	0.18000802397728	0.0707945972681046
1.44761729240417	-0.655207812786102	-2.07993531227112	0.201002597808838	0.182875066995621	0.0697372853755951
1.46146011352539	-0.657327771186829	-2.12912821769714	0.201441019773483	0.185279592871666	0.0676056519150734
1.47013068199158	-0.6206094622612	-2.14857006072998	0.202302247285843	0.187795773148537	0.0667566508054733
1.48630523681641	-0.615253210067749	-2.16593933105469	0.203351721167564	0.190262153744698	0.0676812827587128
1.48798382282257	-0.601165771484375	-2.17426156997681	0.204136624932289	0.192653119564056	0.0682753920555115
1.52095866203308	-0.594305157661438	-2.1974515914917	0.204658851027489	0.194776386022568	0.0678657591342926
1.54843270778656	-0.581579029560089	-2.21413826942444	0.205273881554604	0.197012975811958	0.0681033059954643
1.58250689506531	-0.602011919021606	-2.21144938468933	0.205185756087303	0.198814049363136	0.0677969828248024
1.61812913417816	-0.590199708938599	-2.22524857521057	0.205788597464561	0.201075077056885	0.0680138468742371
1.65833723545074	-0.584312081336975	-2.26103401184082	0.206050917506218	0.203343778848648	0.06936926394701
1.70484113693237	-0.602626144886017	-2.26532912254334	0.205673456192017	0.204753145575523	0.0705136433243752
1.70865631103516	-0.587397873401642	-2.25944638252258	0.206004977226257	0.206558406352997	0.0689417123794556
1.77764439582825	-0.622642934322357	-2.27233695983887	0.206017062067986	0.208141222596169	0.0677489414811134
1.85696458816528	-0.616972923278809	-2.28857135772705	0.206396743655205	0.209848612546921	0.070272758603096
1.92453551292419	-0.63141793012619	-2.29144048690796	0.205989554524422	0.211008459329605	0.0731982886791229
2.00128650665283	-0.661299884319305	-2.28698682785034	0.206122145056725	0.212136492133141	0.0738616660237312
2.08821678161621	-0.685876667499542	-2.29578113555908	0.206307858228683	0.213937610387802	0.0750051736831665
2.18417263031006	-0.719646036624908	-2.30489134788513	0.205935135483742	0.215330615639687	0.0755456313490868
2.24006175994873	-0.736371994018555	-2.31354284286499	0.206096693873405	0.217096403241158	0.0745120346546173
2.29644918441772	-0.77138090133667	-2.33047747612	0.205732271075249	0.218998447060585	0.0737496316432953
2.3789689540863	-0.787195205688477	-2.33450698852539	0.205805405974388	0.22069875895977	0.0723911300301552
2.46597838401794	-0.822638511657715	-2.35345363616943	0.205782577395439	0.22292286157608	0.0717371553182602
2.58215975761414	-0.855156242847443	-2.38103842735291	0.205775588750839	0.224867671728134	0.0750165432691574
2.66455101966858	-0.881851673126221	-2.39155960083008	0.206135824322701	0.226886689662933	0.0756452605128288
2.92786717414856	-1.05440819263458	-2.55076575279236	0.203989699482918	0.224448621273041	0.0715755075216293
2.81762170791626	-0.962213754653931	-2.49159216880798	0.206972867250443	0.231020122766495	0.0743768587708473
2.98674511909485	-0.986124694347382	-2.53916764259338	0.206684708595276	0.232529953122139	0.0800366103649139
3.08128690719604	-1.06482744216919	-2.54600548744202	0.207474008202553	0.236113712191582	0.0786350518465042
3.20261979103088	-1.1586400270462	-2.56155300140381	0.208503752946854	0.239066734910011	0.0755743831396103
3.27121996879578	-1.22503805160522	-2.57597970962524	0.209981486201286	0.24201612174511	0.0719843506813049
3.38176679611206	-1.31544065475464	-2.60396933555603	0.212005719542503	0.245848461985588	0.0673342794179916
3.48909282684326	-1.41426610946655	-2.62496638298035	0.214597776532173	0.249470755457878	0.0610185153782368
3.48988103866577	-1.63964188098907	-2.66138339042664	0.216130033135414	0.25366735458374	0.0415388941764832
3.60633516311646	-1.85817635059357	-2.79005980491638	0.214805096387863	0.263615608215332	0.0306664239615202
3.83335995674133	-1.80241143703461	-2.82374906539917	0.217379242181778	0.268616855144501	0.027066906914115
3.92954897880554	-1.98387432098389	-2.94684147834778	0.220179527997971	0.274054348468781	0.0213587153702974
3.96077656745911	-2.09788990020752	-2.97220754623413	0.22316400706768	0.279908716678619	0.0167627595365047
4.03381156921387	-2.12275409698486	-3.0475172996521	0.229153826832771	0.285730987787247	0.0126290144398808
4.06158447265625	-2.21305513381958	-3.118488073349	0.233004197478294	0.291512221097946	0.00737055530771613
4.12666845321655	-2.26542544364929	-3.16022348403931	0.236941769719124	0.296532601118088	0.00333657814189792
4.16072225570679	-2.34256672859192	-3.24810171127319	0.23997163772583	0.302851229906082	-0.000778002373408526
4.17056083679199	-2.37201261520386	-3.33799147605896	0.242110788822174	0.308789014816284	-0.0035766689106822
4.18875122070313	-2.38196921348572	-3.40727114677429	0.244078084826469	0.315043479204178	-0.00458088889718056
4.18280124664307	-2.39089894294739	-3.48084688186646	0.245346233248711	0.321146726608276	-0.00477417511865497
4.21573495864868	-2.38784837722778	-3.52712941169739	0.246106669306755	0.326441675424576	-0.00262299389578402
4.21645736694336	-2.42618155479431	-3.56298470497131	0.246523723006248	0.3311787545681	-0.00536517286673188
4.23851013183594	-2.35446572303772	-3.59814548492432	0.247181698679924	0.335507541894913	0.00247522979043424
4.20339584350586	-2.34495854377747	-3.60109186172485	0.247948378324509	0.33842259645462	0.00440942076966167
4.15501260757446	-2.31191611289978	-3.65030837059021	0.248630329966545	0.341300338506699	0.00710903108119965
4.05868339538574	-2.32962965965271	-3.69434881210327	0.249692261219025	0.343303233385086	-0.00244129844941199
4.00017690658569	-2.41343140602112	-3.71937084197998	0.25032901763916	0.34436047077179	-0.010459708981216
3.92148804664612	-2.4316725730896	-3.76058411598206	0.251873165369034	0.346120327711105	-0.011743163689971
3.87226319313049	-2.44599652290344	-3.78044748306274	0.252396672964096	0.347374945878983	-0.0109204212203622
3.81886601448059	-2.47658014297485	-3.78003239631653	0.251882374286652	0.347912549972534	-0.0144284293055534
3.74621295928955	-2.43372178077698	-3.79616475105286	0.252241134643555	0.350714206695557	-0.00683685159310699
3.70659518241882	-2.4030749797821	-3.79955101013184	0.25130894780159	0.352014571428299	-0.00883888080716133
3.67855882644653	-2.55728507041931	-3.82806634902954	0.250069320201874	0.353457987308502	-0.0281218867748976
3.70893907546997	-2.85028648376465	-3.90664887428284	0.249328717589378	0.355283379554749	-0.0639559924602509
3.60127663612366	-3.21979308128357	-3.84977006912231	0.250472098588943	0.356523990631104	-0.117882497608662
3.65070199966431	-3.3670175075531	-3.95636439323425	0.251041859388351	0.361120820045471	-0.128085568547249
3.70659041404724	-3.53070712089539	-3.89148211479187	0.252667248249054	0.360855281352997	-0.133861571550369
3.65901708602905	-3.591233253479	-3.83716797828674	0.252190917730331	0.360846191644669	-0.141047134995461
3.68394732475281	-3.62224411964417	-3.96408796310425	0.254236847162247	0.36381584405899	-0.149319157004356
3.70691752433777	-3.70536732673645	-4.01539707183838	0.254865646362305	0.365859776735306	-0.156040892004967
3.714115858078	-3.76838302612305	-4.0083155632019	0.254005879163742	0.367339998483658	-0.161219269037247
3.73536610603333	-3.84763979911804	-4.03253650665283	0.253584086894989	0.369754374027252	-0.165505453944206
3.74488353729248	-3.92075991630554	-4.0912880897522	0.253633052110672	0.372416853904724	-0.169786959886551
3.71343207359314	-3.92473101615906	-4.07387447357178	0.252417415380478	0.373683124780655	-0.173017084598541
3.68085050582886	-3.94347548484802	-4.04289770126343	0.251046895980835	0.37477445602417	-0.175287798047066
3.67511343955994	-3.98022413253784	-4.06194448471069	0.249901756644249	0.376348614692688	-0.177056670188904
3.6824836730957	-3.96263670921326	-4.04739665985107	0.248622834682465	0.376522332429886	-0.177630856633186
3.67427253723145	-3.97463703155518	-4.0635199546814	0.247537031769753	0.375808864831924	-0.177054598927498
3.62417125701904	-3.96352505683899	-4.05452823638916	0.246667981147766	0.374616593122482	-0.174968674778938
3.60239958763123	-3.94649934768677	-4.05032396316528	0.245631501078606	0.372638821601868	-0.173405826091766
3.56236028671265	-3.92539930343628	-4.01969575881958	0.244347020983696	0.370478093624115	-0.171702057123184
3.54586338996887	-3.92651987075806	-3.98814034461975	0.242862656712532	0.368011623620987	-0.170427277684212
3.49996900558472	-3.91654181480408	-3.95729279518127	0.241136029362679	0.36579829454422	-0.167870119214058
3.46020483970642	-3.89495706558228	-3.93454241752625	0.240048304200172	0.363856911659241	-0.165170401334763
3.40055918693542	-3.85485410690308	-3.92510986328125	0.238965302705765	0.362255424261093	-0.164224803447723
3.32618141174316	-3.83950400352478	-3.92492341995239	0.238105297088623	0.361418455839157	-0.16326992213726
3.24700164794922	-3.80887317657471	-3.92743134498596	0.238105908036232	0.360908597707748	-0.160522252321243
3.15314745903015	-3.76728558540344	-3.92437434196472	0.237618699669838	0.36090224981308	-0.159377872943878
3.06100296974182	-3.7179696559906	-3.91657781600952	0.237749204039574	0.360935598611832	-0.158179223537445
2.9701087474823	-3.68499159812927	-3.93281173706055	0.237825810909271	0.361540943384171	-0.157879620790482
2.86910915374756	-3.65009379386902	-3.93125629425049	0.23832942545414	0.3620845079422	-0.156657829880714
2.81041860580444	-3.60924386978149	-3.93419504165649	0.238657161593437	0.362581014633179	-0.154999285936356
2.74623465538025	-3.56472682952881	-3.94610142707825	0.23912088572979	0.363061428070068	-0.152384787797928
2.67278528213501	-3.52727866172791	-3.95337963104248	0.239240393042564	0.363550126552582	-0.150954395532608
2.58548045158386	-3.51546168327332	-3.95826768875122	0.239152848720551	0.363671571016312	-0.153169736266136
2.5139172077179	-3.46934390068054	-3.95583868026733	0.239089339971542	0.363795429468155	-0.151778548955917
2.47727346420288	-3.44303798675537	-3.95051765441895	0.238511651754379	0.363649666309357	-0.15016034245491
2.43361210823059	-3.40985465049744	-3.9418318271637	0.237770095467567	0.362977564334869	-0.148267716169357
2.40323758125305	-3.3877215385437	-3.91371536254883	0.236712172627449	0.362182676792145	-0.146440416574478
2.36405754089355	-3.35307908058167	-3.89962983131409	0.235974028706551	0.361474573612213	-0.144939213991165
2.32723808288574	-3.33354449272156	-3.89667439460754	0.234715923666954	0.360988020896912	-0.144189015030861
2.29388952255249	-3.31526041030884	-3.87899208068848	0.233558148145676	0.360231161117554	-0.143850758671761
2.26553082466125	-3.27791237831116	-3.87179684638977	0.232436239719391	0.359854608774185	-0.142028212547302
2.24899530410767	-3.24832534790039	-3.85530710220337	0.230931460857391	0.359546989202499	-0.141403138637543
2.20372104644775	-3.22886323928833	-3.83689308166504	0.229643672704697	0.359377235174179	-0.142476260662079
2.16383767127991	-3.22524571418762	-3.82541465759277	0.228185549378395	0.359596073627472	-0.143445730209351
2.12562561035156	-3.20444321632385	-3.81854152679443	0.22703754901886	0.359832406044006	-0.143861964344978
2.11479043960571	-3.18770837783813	-3.81616568565369	0.225985392928123	0.360316276550293	-0.143156245350838
2.10171842575073	-3.15387225151062	-3.80747199058533	0.225256934762001	0.360907673835754	-0.141765385866165
2.06991744041443	-3.14497709274292	-3.81005358695984	0.22449865937233	0.361549079418182	-0.141253113746643
2.05098700523376	-3.13988494873047	-3.81537318229675	0.223739147186279	0.362478107213974	-0.141168892383575
2.03154563903809	-3.10858058929443	-3.81433200836182	0.223269566893578	0.363321453332901	-0.140216797590256
1.997514128685	-3.09237933158875	-3.8192126750946	0.222791001200676	0.364237487316132	-0.139258623123169
1.96909534931183	-3.07515335083008	-3.82553696632385	0.222346901893616	0.365603238344193	-0.138562276959419
1.95918440818787	-3.07673025131226	-3.83969330787659	0.222002372145653	0.366817951202393	-0.138454526662827
1.93205571174622	-3.06297731399536	-3.84561562538147	0.221820294857025	0.368022590875626	-0.13778281211853
1.92108941078186	-3.06781101226807	-3.85712337493896	0.221548333764076	0.369516313076019	-0.137144565582275
1.90176808834076	-3.05427384376526	-3.87259912490845	0.221501737833023	0.371058404445648	-0.136116355657578
1.88721346855164	-3.03941917419434	-3.87971138954163	0.221403270959854	0.372497141361237	-0.135020822286606
1.8764408826828	-3.03667616844177	-3.88506460189819	0.221331506967545	0.373822778463364	-0.134493917226791
1.87046670913696	-3.03168129920959	-3.89273881912231	0.221481338143349	0.374780476093292	-0.133308246731758
1.84647619724274	-3.02321362495422	-3.89599895477295	0.221514627337456	0.37564942240715	-0.132745519280434
1.84596991539001	-3.02760100364685	-3.89334583282471	0.221430584788322	0.376554429531097	-0.132083028554916
1.84774339199066	-3.01022958755493	-3.90807676315308	0.221774876117706	0.377239793539047	-0.129949599504471
1.83483362197876	-3.010897397995	-3.90708780288696	0.22154475748539	0.377924054861069	-0.128376722335815
1.8165442943573	-2.99885749816895	-3.90738654136658	0.221492856740952	0.378752261400223	-0.127609267830849
1.80786609649658	-2.98895692825317	-3.91014838218689	0.221123442053795	0.37961733341217	-0.126735255122185
1.81608152389526	-2.98626589775085	-3.90340685844421	0.220462054014206	0.379943430423737	-0.125656053423882
1.81251871585846	-2.98569321632385	-3.89026951789856	0.219951838254929	0.379719763994217	-0.124909676611423
1.81629645824432	-3.0029149055481	-3.88269519805908	0.219220623373985	0.379575997591019	-0.124327585101128
1.81571424007416	-2.99866127967834	-3.8740541934967	0.218725383281708	0.379246026277542	-0.123819671571255
1.82354640960693	-3.00214242935181	-3.86055588722229	0.217925533652306	0.37860843539238	-0.123538628220558
1.83634412288666	-2.99161314964294	-3.84431886672974	0.217251613736153	0.377402633428574	-0.12253025919199
1.83838391304016	-2.98698878288269	-3.82868099212646	0.217002645134926	0.375968843698502	-0.121194459497929
1.85471713542938	-2.99399876594543	-3.81623721122742	0.216425269842148	0.374264895915985	-0.120037704706192
1.89355039596558	-2.98571372032166	-3.79018545150757	0.215584591031075	0.371999770402908	-0.118242405354977
1.93737196922302	-2.9795970916748	-3.75977468490601	0.215125724673271	0.368884772062302	-0.11563429236412
1.95040094852448	-2.98326063156128	-3.72322916984558	0.214549094438553	0.36623427271843	-0.114219143986702
1.99723565578461	-2.98263072967529	-3.69860458374023	0.2136260420084	0.363459020853043	-0.111685246229172
2.04121375083923	-2.96117377281189	-3.66003322601318	0.212688162922859	0.3602694272995	-0.108469516038895
2.0525975227356	-2.95564913749695	-3.62584209442139	0.211946830153465	0.357292681932449	-0.106837816536427
2.05098700523376	-2.95424199104309	-3.58770155906677	0.210837870836258	0.354703664779663	-0.106660597026348
2.04175043106079	-2.96038603782654	-3.58241868019104	0.209755286574364	0.352913856506348	-0.108406886458397
2.04741430282593	-2.96778225898743	-3.56182312965393	0.20854514837265	0.351282596588135	-0.109165675938129
2.05652403831482	-2.96353936195374	-3.53351593017578	0.207568034529686	0.349294900894165	-0.109336212277412
2.06175804138184	-2.98953461647034	-3.50753736495972	0.206411570310593	0.347471058368683	-0.109925910830498
2.07528567314148	-3.0022509098053	-3.47989320755005	0.205141320824623	0.345475673675537	-0.110160022974014
2.08074617385864	-2.99073648452759	-3.45264530181885	0.204017221927643	0.343616455793381	-0.109183065593243
2.07852077484131	-2.97678279876709	-3.42918515205383	0.202883586287498	0.341595083475113	-0.108699329197407
2.09926891326904	-2.96157431602478	-3.41141438484192	0.201754435896873	0.339557230472565	-0.105652555823326
2.10480976104736	-2.96037745475769	-3.38547015190125	0.199719205498695	0.337519407272339	-0.103215336799622
2.10908460617065	-2.95495629310608	-3.35743594169617	0.197030186653137	0.335320442914963	-0.102391771972179
2.13640284538269	-2.93100714683533	-3.32796382904053	0.194027230143547	0.33290696144104	-0.0988970398902893
2.14226460456848	-2.88449597358704	-3.29016709327698	0.191253423690796	0.330425530672073	-0.0970450192689896
2.12083292007446	-2.87768030166626	-3.2541515827179	0.188352033495903	0.327585428953171	-0.0992166250944138
2.11026406288147	-2.88654756546021	-3.21838927268982	0.185510829091072	0.324777245521545	-0.0997758507728577
2.12376403808594	-2.89167261123657	-3.18769645690918	0.182907655835152	0.322081863880157	-0.0979423895478249
2.150315284729	-2.88978624343872	-3.15019512176514	0.180462598800659	0.319429725408554	-0.0968166217207909
2.16214919090271	-2.90247368812561	-3.10528683662415	0.178068891167641	0.316914111375809	-0.097474031150341
2.17346572875977	-2.90061926841736	-3.08443474769592	0.176013007760048	0.314536660909653	-0.0959191545844078
2.18840932846069	-2.89588046073914	-3.0480170249939	0.173991143703461	0.31215500831604	-0.0936180353164673
2.18480825424194	-2.89347052574158	-3.02798199653625	0.17212401330471	0.31013223528862	-0.093647837638855
2.18586611747742	-2.89316844940186	-2.99848651885986	0.169848471879959	0.307990908622742	-0.0935374274849892
2.19781947135925	-2.88198614120483	-2.96911644935608	0.167390793561935	0.30603900551796	-0.0925546213984489
2.19963240623474	-2.86560702323914	-2.93698596954346	0.165079742670059	0.30398428440094	-0.0920228958129883
2.21590137481689	-2.86330080032349	-2.9142587184906	0.162699535489082	0.302177131175995	-0.0922883898019791
2.19940590858459	-2.86249756813049	-2.8776741027832	0.16048863530159	0.300186544656754	-0.0935147628188133
2.17892742156982	-2.86702179908752	-2.8541100025177	0.158388704061508	0.29836830496788	-0.0958092212677002
2.19267797470093	-2.8649697303772	-2.82818007469177	0.156497597694397	0.296305596828461	-0.0952253043651581
2.19233441352844	-2.86561107635498	-2.79920530319214	0.154904842376709	0.294308036565781	-0.0947737097740173
2.20295882225037	-2.8677396774292	-2.76559686660767	0.153110682964325	0.291991382837296	-0.0945399478077888
2.21434640884399	-2.85684537887573	-2.72810935974121	0.151306703686714	0.289976954460144	-0.0941444933414459
2.20257806777954	-2.84950709342957	-2.71031308174133	0.149852126836777	0.288468539714813	-0.0944067388772964
2.16590285301209	-2.84189796447754	-2.6804027557373	0.148110032081604	0.286894083023071	-0.0972390621900558
2.19101309776306	-2.84768748283386	-2.66083478927612	0.146448507905006	0.285084217786789	-0.0968166887760162
2.22937941551209	-2.83782958984375	-2.64300942420959	0.144638627767563	0.28401380777359	-0.0913125798106194
2.21949410438538	-2.80234599113464	-2.59884905815125	0.142987191677094	0.282754480838776	-0.0892427712678909
2.20848226547241	-2.78235650062561	-2.58775162696838	0.141322746872902	0.282006174325943	-0.0920151770114899
2.1893298625946	-2.7708899974823	-2.56507802009583	0.139533430337906	0.281478881835938	-0.093559630215168
2.18427920341492	-2.72915196418762	-2.56264495849609	0.138585418462753	0.280852645635605	-0.0894295275211334
2.20230221748352	-2.66314911842346	-2.53947591781616	0.137338951230049	0.279825091362	-0.0833262503147125
2.16693663597107	-2.64799571037292	-2.5150351524353	0.135850504040718	0.279357641935349	-0.0854408368468285
2.17244291305542	-2.61469650268555	-2.5233690738678	0.134957835078239	0.279009252786636	-0.0829049795866013
2.21600127220154	-2.55847191810608	-2.51211309432983	0.13383811712265	0.278563022613525	-0.0757485553622246
2.19772553443909	-2.5557587146759	-2.48450469970703	0.132286787033081	0.278267711400986	-0.0757305696606636
2.20616936683655	-2.49359440803528	-2.47248315811157	0.131377309560776	0.278315722942352	-0.0721196606755257
2.25343179702759	-2.45627760887146	-2.47584557533264	0.130474656820297	0.278523445129395	-0.0667256787419319
2.26987934112549	-2.42192053794861	-2.4529767036438	0.129014447331429	0.278554141521454	-0.0611132457852364
2.27594327926636	-2.36196088790894	-2.45810222625732	0.128352254629135	0.279225707054138	-0.0569937154650688
2.29429340362549	-2.33984899520874	-2.45279836654663	0.127075910568237	0.279662162065506	-0.0557481423020363
2.28785872459412	-2.29096388816834	-2.45547246932983	0.126559108495712	0.280650079250336	-0.052814181894064
2.30586552619934	-2.23577451705933	-2.47102665901184	0.126497820019722	0.281602919101715	-0.0468506626784801
2.31044125556946	-2.17027711868286	-2.44611978530884	0.126080945134163	0.281921446323395	-0.0428991988301277
2.31768417358398	-2.13469934463501	-2.46565914154053	0.126103729009628	0.283102989196777	-0.0403117090463638
2.3321373462677	-2.11659717559814	-2.46905899047852	0.126240238547325	0.284042507410049	-0.0358274765312672
2.37229561805725	-2.01836276054382	-2.4919970035553	0.12728725373745	0.285297185182571	-0.0287261847406626
2.41095924377441	-2.00366544723511	-2.48712611198425	0.127259820699692	0.286162465810776	-0.0238408464938402
2.3987181186676	-1.95235669612885	-2.49171900749207	0.128330931067467	0.287482559680939	-0.0207429770380259
2.432612657547	-1.93488824367523	-2.51250624656677	0.128975793719292	0.288928866386414	-0.0185544528067112
2.45021605491638	-1.90183734893799	-2.52672004699707	0.129665657877922	0.290416359901428	-0.0143008530139923
2.46511578559875	-1.90365719795227	-2.53669929504395	0.130535542964935	0.291852414608002	-0.0109824426472187
2.46991991996765	-1.83879745006561	-2.52751159667969	0.130668580532074	0.293012320995331	-0.00771601404994726
2.49646306037903	-1.81734526157379	-2.56026792526245	0.131261929869652	0.294897645711899	-0.00512968236580491
2.48734831809998	-1.76538753509521	-2.56182622909546	0.131859421730042	0.296155244112015	-0.00210498063825071
2.48151564598084	-1.72972285747528	-2.57704973220825	0.132657200098038	0.297333329916	4.61256386188325E-05
2.49486541748047	-1.71203887462616	-2.5911979675293	0.13340450823307	0.29830327630043	0.00266991159878671
2.49853873252869	-1.69295024871826	-2.61310148239136	0.134563088417053	0.299537122249603	0.00506442598998547
2.4786262512207	-1.67244410514832	-2.59495544433594	0.134590551257133	0.300340354442596	0.00568542582914233
2.4618935585022	-1.61677050590515	-2.61105298995972	0.135538354516029	0.301365584135056	0.00708439713343978
2.47043871879578	-1.65023684501648	-2.63005042076111	0.136023119091988	0.302276402711868	0.00677238730713725
2.43678498268127	-1.62563467025757	-2.61058044433594	0.135599747300148	0.302791446447372	0.00740611087530851
2.43980765342712	-1.60427439212799	-2.63893628120422	0.136129558086395	0.303922832012177	0.00767536601051688
2.41586136817932	-1.57185304164886	-2.63608551025391	0.136272072792053	0.304477751255035	0.00879222806543112
2.38451623916626	-1.51779532432556	-2.6420726776123	0.136454701423645	0.305278331041336	0.0107543459162116
2.37536573410034	-1.47506213188171	-2.65050911903381	0.136084049940109	0.305367588996887	0.0124484123662114
2.37383580207825	-1.47968792915344	-2.63980579376221	0.135271146893501	0.305084705352783	0.0137321641668677
2.33170557022095	-1.41302788257599	-2.62237334251404	0.134616211056709	0.304955989122391	0.016586247831583
2.3000648021698	-1.33653116226196	-2.62608242034912	0.134407520294189	0.304634094238281	0.0188643485307693
2.26815438270569	-1.29118740558624	-2.63464498519897	0.134128794074059	0.304205983877182	0.0195287875831127
2.22334289550781	-1.25232136249542	-2.61955738067627	0.133367225527763	0.303653538227081	0.0202516652643681
2.19060397148132	-1.20870625972748	-2.63002586364746	0.133462965488434	0.303045600652695	0.020157502964139
2.1634213924408	-1.20039081573486	-2.61029863357544	0.132639527320862	0.302241235971451	0.0197323132306337
2.13590574264526	-1.15465652942657	-2.58916783332825	0.131845965981483	0.301255494356155	0.0194603819400072
2.09867358207703	-1.11084997653961	-2.59610366821289	0.131718009710312	0.30082568526268	0.0193977523595095
2.0971212387085	-1.11260056495667	-2.58821415901184	0.131068602204323	0.299314051866531	0.019963001832366
2.07022619247437	-1.0926707983017	-2.55604267120361	0.130132853984833	0.298198640346527	0.0198707301169634
2.04954862594604	-1.05766940116882	-2.56196093559265	0.129803374409676	0.29773873090744	0.0198631305247545
2.03923058509827	-1.03875315189362	-2.55765533447266	0.129585936665535	0.296803563833237	0.0184868909418583
2.0158519744873	-1.03307628631592	-2.54823470115662	0.129285678267479	0.295879393815994	0.0173899736255407
2.00949287414551	-1.04760003089905	-2.543625831604	0.129016399383545	0.295231521129608	0.0160940401256084
2.02099967002869	-1.06163060665131	-2.53977251052856	0.129093810915947	0.294671058654785	0.0151357911527157
2.03505849838257	-1.05864012241364	-2.53619408607483	0.129571035504341	0.294261276721954	0.0148215591907501
2.05787491798401	-1.07877159118652	-2.53031635284424	0.130342364311218	0.294044643640518	0.0152596682310104
2.08419752120972	-1.08312118053436	-2.53583002090454	0.13150979578495	0.293768256902695	0.0170519351959229
2.10742568969727	-1.07863879203796	-2.5374743938446	0.13301146030426	0.293895691633224	0.0180950984358788
2.13535451889038	-1.09687077999115	-2.55497550964355	0.134649321436882	0.294160217046738	0.0179004389792681
2.16680812835693	-1.1061749458313	-2.56475830078125	0.136253967881203	0.294742256402969	0.0202036835253239
2.18851065635681	-1.11686158180237	-2.56890177726746	0.137816518545151	0.295347899198532	0.0203594528138638
2.21133589744568	-1.14568114280701	-2.58809399604797	0.139317378401756	0.296513229608536	0.0185572523623705
2.23079586029053	-1.16047275066376	-2.60926127433777	0.140936017036438	0.297667413949966	0.0176398828625679
2.24906754493713	-1.19477546215057	-2.61620426177979	0.142321169376373	0.298789769411087	0.016361428424716
2.26337194442749	-1.2195497751236	-2.63309717178345	0.14415417611599	0.299887329339981	0.0155685022473335
2.28923797607422	-1.2489150762558	-2.66295623779297	0.146573975682259	0.301235437393188	0.014761034399271
2.32566809654236	-1.28896903991699	-2.6873767375946	0.149090141057968	0.302396982908249	0.0139150060713291
2.35186433792114	-1.33415949344635	-2.69792079925537	0.151571288704872	0.30355641245842	0.0131767624989152
2.37919878959656	-1.38156855106354	-2.71851491928101	0.154231235384941	0.305037558078766	0.0126681877300143
2.40923929214478	-1.42747926712036	-2.74462509155273	0.156749710440636	0.306763976812363	0.0121168373152614
2.43874955177307	-1.4657393693924	-2.76965880393982	0.159180670976639	0.30842536687851	0.0112818358466029
2.45229053497314	-1.4928914308548	-2.79143524169922	0.16149565577507	0.310422539710999	0.0106754079461098
2.46687769889832	-1.52063655853271	-2.82490038871765	0.163813024759293	0.31245693564415	0.00962152983993292
2.48981380462646	-1.54308664798737	-2.85469436645508	0.166188687086105	0.314470559358597	0.010339287109673
2.50269079208374	-1.53814792633057	-2.8811731338501	0.168459013104439	0.316429704427719	0.0118623282760382
2.50069403648376	-1.55391085147858	-2.9090838432312	0.170707762241364	0.318432331085205	0.010572899132967
2.49054098129272	-1.56372821331024	-2.93966841697693	0.172882407903671	0.320346832275391	0.0100071197375655
2.47420382499695	-1.56720149517059	-2.96078777313232	0.175160720944405	0.322141885757446	0.0101043423637748
2.45861840248108	-1.56725132465363	-2.98126173019409	0.177104607224464	0.323733896017075	0.0105725806206465
2.44693064689636	-1.5701220035553	-3.00847005844116	0.17916177213192	0.32528230547905	0.0108770215883851
2.42922282218933	-1.56588876247406	-3.04042148590088	0.181405767798424	0.326670467853546	0.0108235292136669
2.40620303153992	-1.57312953472137	-3.0588173866272	0.183221220970154	0.328228801488876	0.0106345489621162
2.39319467544556	-1.58188247680664	-3.07786512374878	0.185029774904251	0.329462379217148	0.0100589850917459
2.37074398994446	-1.58851647377014	-3.09934115409851	0.186916261911392	0.330742120742798	0.00922542065382004
2.34802484512329	-1.59938490390778	-3.11613249778748	0.188558548688889	0.332011193037033	0.00814431440085173
2.32747101783752	-1.62305951118469	-3.13147830963135	0.190227657556534	0.332982450723648	0.00675671547651291
2.30310225486755	-1.6411440372467	-3.14675760269165	0.192169189453125	0.333724290132523	0.00499742524698377
2.2667715549469	-1.6668746471405	-3.16159415245056	0.194107621908188	0.334472090005875	0.00317750568501651
2.2427442073822	-1.69917523860931	-3.1813952922821	0.195950999855995	0.335022419691086	0.00132791593205184
2.21480894088745	-1.71832418441772	-3.19457197189331	0.198034211993217	0.335425108671188	-0.000880655250512064
2.17838668823242	-1.74898505210876	-3.20446562767029	0.200007200241089	0.33581867814064	-0.00301863625645638
2.15776038169861	-1.7745326757431	-3.21676182746887	0.201794698834419	0.336039006710052	-0.00471119023859501
2.13566780090332	-1.79493820667267	-3.22429919242859	0.203848168253899	0.336183995008469	-0.00611280323937535
2.11556386947632	-1.82008814811707	-3.23085236549377	0.205669313669205	0.336254566907883	-0.00777591904625297
2.09749913215637	-1.84911274909973	-3.24468779563904	0.207500517368317	0.336163341999054	-0.00893452111631632
2.09045767784119	-1.87773489952087	-3.24849820137024	0.209153860807419	0.335950076580048	-0.00992456637322903
2.09163236618042	-1.9045033454895	-3.25770735740662	0.210980013012886	0.335322797298431	-0.0106581458821893
2.09172415733337	-1.93448996543884	-3.26622033119202	0.212856844067574	0.33468309044838	-0.0108568947762251
2.11383080482483	-1.97008061408997	-3.25834846496582	0.214617282152176	0.333938807249069	-0.0110279405489564
2.12510108947754	-2.0019896030426	-3.26313090324402	0.216454863548279	0.332858920097351	-0.0106780650094151
2.14514636993408	-2.04007697105408	-3.25289273262024	0.218183621764183	0.33182555437088	-0.0103635434061289
2.16250777244568	-2.07647919654846	-3.2512686252594	0.219907224178314	0.330542862415314	-0.0104087740182877
2.17906188964844	-2.11026096343994	-3.25238513946533	0.221709683537483	0.328976899385452	-0.0102976830676198
2.18727540969849	-2.14166307449341	-3.24350833892822	0.2234146296978	0.327480465173721	-0.00986103340983391
2.20341849327087	-2.18369054794312	-3.23600459098816	0.224971815943718	0.325885802507401	-0.00964430160820484
2.22169589996338	-2.21226716041565	-3.23198962211609	0.226711973547935	0.323807537555695	-0.00941268540918827
2.23424482345581	-2.25293016433716	-3.23396253585815	0.228241622447968	0.322080940008163	-0.00892353057861328
2.25620698928833	-2.2883722782135	-3.21651482582092	0.229855120182037	0.320119678974152	-0.00837596692144871
2.25736141204834	-2.31360530853271	-3.21245884895325	0.231627553701401	0.318288773298264	-0.00741426134482026
2.27395033836365	-2.34757018089294	-3.20265221595764	0.23317377269268	0.316414088010788	-0.00657463911920786
2.28230118751526	-2.36724805831909	-3.18767523765564	0.235004797577858	0.314585626125336	-0.00540747120976448
2.29195809364319	-2.39354109764099	-3.18399405479431	0.236663952469826	0.312910497188568	-0.00425396813079715
2.2992377281189	-2.40993595123291	-3.18027663230896	0.238248884677887	0.311319708824158	-0.00319289206527174
2.29874086380005	-2.44190263748169	-3.18355870246887	0.240115106105804	0.310031294822693	-0.00275071104988456
2.28117728233337	-2.50831818580627	-3.18260478973389	0.241677433252335	0.308940052986145	-0.00598269794136286
2.26602864265442	-2.58146739006042	-3.16921997070313	0.243615239858627	0.307157695293427	-0.0119784232228994
2.24727773666382	-2.64543485641479	-3.15827131271362	0.246020630002022	0.305474817752838	-0.0154270911589265
2.24619102478027	-2.7032196521759	-3.15446925163269	0.247978001832962	0.304068058729172	-0.0164508149027824
2.23190498352051	-2.74971437454224	-3.14485216140747	0.249863997101784	0.302737951278687	-0.0176601726561785
2.21863842010498	-2.78352618217468	-3.14700531959534	0.251672744750977	0.301985174417496	-0.0186486188322306
2.2061448097229	-2.8181529045105	-3.14918780326843	0.252976715564728	0.30129200220108	-0.0200202781707048
2.1895534992218	-2.85136914253235	-3.14385199546814	0.254398047924042	0.300469398498535	-0.0218042191118002
2.16744947433472	-2.87125015258789	-3.1483325958252	0.255941063165665	0.299831986427307	-0.0215096399188042
2.16133069992065	-2.88801336288452	-3.14903378486633	0.257036536931992	0.299444079399109	-0.0208814069628716
2.14502382278442	-2.90817856788635	-3.14631175994873	0.25832536816597	0.298775792121887	-0.0219470970332623
2.1329448223114	-2.9287531375885	-3.14230608940125	0.259393483400345	0.298292547464371	-0.0228098798543215
2.13400220870972	-2.94724488258362	-3.13346338272095	0.260253697633743	0.297781318426132	-0.0218240600079298
2.12384748458862	-2.96087455749512	-3.12521457672119	0.261016190052032	0.296962469816208	-0.0213915556669235
2.10694599151611	-2.97298693656921	-3.12274551391602	0.262023359537125	0.296115040779114	-0.0216955412179232
2.09630465507507	-2.99256443977356	-3.11925506591797	0.262434810400009	0.295484453439713	-0.0213198624551296
2.0942018032074	-2.99467158317566	-3.11045956611633	0.262930035591125	0.294142544269562	-0.0201361924409866
2.08142638206482	-2.99975275993347	-3.09645962715149	0.263279139995575	0.293064594268799	-0.019195444881916
2.0834743976593	-3.00742673873901	-3.08240032196045	0.263321131467819	0.291802138090134	-0.0179229825735092
2.07937812805176	-2.99552464485168	-3.07717800140381	0.263536095619202	0.290601074695587	-0.0153614142909646
2.08043360710144	-2.99886298179626	-3.05492663383484	0.263514131307602	0.288878887891769	-0.0136249670758843
2.07940936088562	-3.00178050994873	-3.05341720581055	0.263604700565338	0.287676185369492	-0.0118944253772497
2.09385275840759	-2.99786472320557	-3.02757048606873	0.263852417469025	0.28572490811348	-0.00972327124327421
2.09497714042664	-2.99755692481995	-3.01972484588623	0.264360725879669	0.28418105840683	-0.00765382964164019
2.11231565475464	-3.0014340877533	-3.01323866844177	0.264946907758713	0.282504320144653	-0.00596289429813623
2.11994934082031	-3.00228261947632	-2.99363684654236	0.265901029109955	0.280034750699997	-0.00477205961942673
2.12310838699341	-3.01544427871704	-2.98381495475769	0.266945600509644	0.278032600879669	-0.00444193091243505
2.14151453971863	-3.0307354927063	-2.96495819091797	0.267813414335251	0.275368094444275	-0.00430103112012148
2.14170265197754	-3.03760862350464	-2.953045129776	0.269128352403641	0.27263218164444	-0.00434475671499968
2.14163064956665	-3.02770328521729	-2.92706274986267	0.270509093999863	0.270410507917404	-0.00354197714477777
2.12849760055542	-3.00326824188232	-2.9214653968811	0.271962285041809	0.268233895301819	-0.00285527971573174
2.09339809417725	-2.98679304122925	-2.92498779296875	0.273698091506958	0.266778022050858	-0.00203046877868474
2.09158253669739	-2.9565327167511	-2.92493486404419	0.27572700381279	0.265333414077759	-0.000493794039357454
2.06329345703125	-2.94025778770447	-2.92344164848328	0.277599930763245	0.263966828584671	-0.000292254844680429
2.06481218338013	-2.94867873191834	-2.91995453834534	0.279214084148407	0.262663692235947	-0.00143462861888111
2.07839059829712	-2.90875363349915	-2.91253852844238	0.281161040067673	0.261258244514465	0.00161216943524778
2.03505325317383	-2.8558554649353	-2.89368772506714	0.282951980829239	0.260411292314529	0.0039289677515626
1.98671185970306	-2.8624312877655	-2.90585970878601	0.28427928686142	0.260284185409546	0.00134922796860337
1.972620844841	-2.82130098342896	-2.93437075614929	0.285902291536331	0.261157602071762	0.00202879100106657
1.93879795074463	-2.78489112854004	-2.92782926559448	0.286753535270691	0.262156069278717	-0.000537446059752256
1.87673032283783	-2.73436832427979	-2.96302628517151	0.28795000910759	0.264614939689636	-0.00218515982851386
1.88192224502563	-2.70361876487732	-2.9874746799469	0.289355248212814	0.265786528587341	0.000246448384132236
1.84828102588654	-2.6554229259491	-3.02352452278137	0.291661649942398	0.268266946077347	0.00339413108304143
1.87740683555603	-2.6013765335083	-3.02637815475464	0.293690025806427	0.269274443387985	0.0112937903031707
1.86920773983002	-2.54059362411499	-3.03869795799255	0.296065241098404	0.269839286804199	0.0150381037965417
1.90764808654785	-2.53728604316711	-3.05292320251465	0.298135727643967	0.27073073387146	0.0196168720722198
1.95037257671356	-2.46568989753723	-3.0496027469635	0.299937844276428	0.271320581436157	0.0231869257986546
1.98695611953735	-2.39490008354187	-3.07060742378235	0.300985962152481	0.272309869527817	0.0290552917867899
1.99464380741119	-2.33024334907532	-3.09002566337585	0.302292495965958	0.273592054843903	0.0340416580438614
2.12042045593262	-2.27126860618591	-3.11278080940247	0.303008466959	0.27487975358963	0.0446920990943909
2.12287044525146	-2.11219143867493	-3.13208675384521	0.305094033479691	0.277536064386368	0.0556379407644272
2.11186552047729	-2.02688789367676	-3.13076639175415	0.306744515895844	0.278118431568146	0.0589858144521713
2.04885816574097	-1.95303297042847	-3.13695669174194	0.308147370815277	0.278745800256729	0.0607210956513882
2.01546859741211	-1.89221918582916	-3.14823007583618	0.309950828552246	0.27908718585968	0.0631307512521744
1.96608030796051	-1.81902706623077	-3.17203378677368	0.31123024225235	0.27997624874115	0.0677304193377495
1.94349598884583	-1.73937559127808	-3.17734694480896	0.31174173951149	0.279626965522766	0.0703953504562378
1.90590882301331	-1.6792414188385	-3.19101095199585	0.312462538480759	0.279856264591217	0.0733583346009254
1.88982963562012	-1.64265847206116	-3.19119739532471	0.31287482380867	0.279947519302368	0.0744978934526443
1.82554864883423	-1.5737863779068	-3.16648173332214	0.312850385904312	0.279275894165039	0.0742433220148087
1.73415720462799	-1.51499891281128	-3.1812903881073	0.313631296157837	0.279032647609711	0.0752779766917229
1.66974997520447	-1.44763696193695	-3.15176963806152	0.313478738069534	0.277552008628845	0.0771567523479462
1.64559006690979	-1.38614904880524	-3.160813331604	0.314127564430237	0.276721924543381	0.0775912627577782
1.62781059741974	-1.32134234905243	-3.16007876396179	0.314269781112671	0.275557070970535	0.0776234343647957
1.59074354171753	-1.28430891036987	-3.14421772956848	0.313680052757263	0.274348348379135	0.0775295570492744
1.57553970813751	-1.27262461185455	-3.11812496185303	0.312981486320496	0.272408097982407	0.0766400471329689
1.56352376937866	-1.26994633674622	-3.11690163612366	0.312488108873367	0.271325767040253	0.0747801437973976
1.53906428813934	-1.27205443382263	-3.1117467880249	0.311074316501617	0.270990371704102	0.0718690678477287
1.41644930839539	-1.21029734611511	-3.04347586631775	0.308769941329956	0.270002812147141	0.0723532065749168
1.32600522041321	-1.1083060503006	-3.03034639358521	0.308008164167404	0.267899125814438	0.0758771449327469
1.23169803619385	-1.01852452754974	-3.05841898918152	0.308783113956451	0.266200721263886	0.0753044337034225
1.12136268615723	-0.94679993391037	-3.03372716903687	0.308591455221176	0.263469755649567	0.0732124969363213
1.01591265201569	-0.934947073459625	-3.0503888130188	0.30850151181221	0.262107402086258	0.0694705247879028
0.978495180606842	-0.923654437065125	-3.01567387580872	0.306722283363342	0.260551929473877	0.0667320266366005
0.98230642080307	-0.876984834671021	-2.98775315284729	0.305542439222336	0.258812963962555	0.0635472908616066
0.985297441482544	-0.88093376159668	-2.9636218547821	0.305047899484634	0.257341086864471	0.0602917596697807
0.957646787166595	-0.899125576019287	-2.94365096092224	0.304883718490601	0.255772650241852	0.0583703592419624
0.912757039070129	-0.867563366889954	-2.91241860389709	0.305021911859512	0.254932254552841	0.0616036579012871
0.710805654525757	-0.827561974525452	-2.98629879951477	0.303526282310486	0.260219305753708	0.0642292723059654
0.901296436786652	-0.855564475059509	-3.04508948326111	0.299168974161148	0.262833267450333	0.0602185651659966
0.907813370227814	-0.655395328998566	-2.86307716369629	0.295518457889557	0.25976699590683	0.0584416948258877
0.787681400775909	-0.556354582309723	-3.1014084815979	0.302018463611603	0.263820797204971	0.0705718547105789
0.707606494426727	-0.59984278678894	-2.95207476615906	0.300955712795258	0.257700502872467	0.072818286716938
0.55109053850174	-0.501699328422546	-2.93199777603149	0.303149908781052	0.256122499704361	0.0702524110674858
0.560636758804321	-0.540279984474182	-2.9735164642334	0.301650285720825	0.256956309080124	0.0700204819440842
0.603051424026489	-0.4010851085186	-2.94394302368164	0.300674259662628	0.255396991968155	0.0670941770076752
0.565910518169403	-0.458190023899078	-2.96657609939575	0.299186378717422	0.256276965141296	0.062380064278841
0.505609214305878	-0.492969632148743	-2.93137669563293	0.298687130212784	0.255727499723434	0.0629290640354156
0.466314166784287	-0.431263089179993	-2.95715236663818	0.300036370754242	0.25569298863411	0.0655770525336266
0.386571109294891	-0.354032427072525	-2.93082642555237	0.300234943628311	0.254428535699844	0.0673055946826935
0.320417553186417	-0.274560391902924	-2.95413708686829	0.301519334316254	0.254126369953156	0.0691359490156174
0.269757121801376	-0.253202646970749	-2.95186448097229	0.300809890031815	0.2547787129879	0.0695973411202431
0.237455487251282	-0.194894269108772	-2.92919898033142	0.300851404666901	0.254804342985153	0.069391280412674
0.243015691637993	-0.231709703803062	-2.9924168586731	0.301136702299118	0.256046861410141	0.0693794339895248
0.191087752580643	-0.16311776638031	-2.97112417221069	0.301810473203659	0.255915254354477	0.0689758285880089
0.20903454720974	-0.167975887656212	-2.9775755405426	0.303177952766418	0.255757391452789	0.0691863819956779
0.199586421251297	-0.177813410758972	-2.98786354064941	0.304477989673615	0.256044656038284	0.0692677050828934
0.223846569657326	-0.180285349488258	-2.96143651008606	0.305545568466187	0.255297005176544	0.0690652579069138
0.275873839855194	-0.216850936412811	-2.99062776565552	0.306237101554871	0.256070733070374	0.0658285319805145
0.443090528249741	-0.273355156183243	-2.94552087783813	0.306454956531525	0.254277139902115	0.0566819347441196
0.416354954242706	-0.295978635549545	-2.89060068130493	0.306887209415436	0.254111707210541	0.0558265335857868
0.473980844020844	-0.342434704303741	-2.95400166511536	0.309757590293884	0.253767281770706	0.0594758354127407
0.399234980344772	-0.331739574670792	-2.90232992172241	0.309987992048264	0.252446621656418	0.0590689145028591
0.417376667261124	-0.305882483720779	-2.93650555610657	0.311475545167923	0.252969533205032	0.0592557862401009
0.418342471122742	-0.301029771566391	-2.93547344207764	0.311083376407623	0.253072142601013	0.0588500387966633
0.416502177715302	-0.296377331018448	-2.94406700134277	0.310016661882401	0.253310322761536	0.0557116121053696
0.410765588283539	-0.322162330150604	-2.9425847530365	0.308946400880814	0.253180921077728	0.0525107309222221
0.405478835105896	-0.376449316740036	-2.96047258377075	0.307218790054321	0.254728943109512	0.0486407540738583
0.38206559419632	-0.442931354045868	-2.9636766910553	0.305095762014389	0.256391286849976	0.0414875186979771
0.226230502128601	-0.786187648773193	-2.9406635761261	0.297777056694031	0.259994089603424	0.0194276385009289
0.0923403427004814	-1.34759867191315	-3.1053581237793	0.290847212076187	0.270112037658691	-0.0193374920636415
0.357848227024078	-1.97840631008148	-3.22229766845703	0.281670153141022	0.281263202428818	-0.0445501282811165
0.733043253421783	-2.10319828987122	-2.92341232299805	0.27477166056633	0.278669953346252	-0.0524875782430172
0.949489533901215	-2.3050320148468	-2.94228029251099	0.274706304073334	0.279289692640305	-0.0537863485515118
1.22813510894775	-2.42127847671509	-2.7976336479187	0.27607050538063	0.270370066165924	-0.0475364699959755
1.0638632774353	-2.35478019714355	-2.5609757900238	0.273671418428421	0.259108752012253	-0.0398658625781536
0.81858366727829	-1.94249951839447	-2.51176142692566	0.27090111374855	0.250414699316025	-0.0198315028101206
0.711598813533783	-1.36068665981293	-2.51993107795715	0.265097320079803	0.241877898573875	0.0137488311156631
0.50437343120575	-1.00378561019897	-2.5768768787384	0.259643316268921	0.23734188079834	0.0266814772039652
0.378427416086197	-0.870313405990601	-2.63256168365479	0.252520501613617	0.234518095850945	0.0328865572810173
0.4222032725811	-0.802777707576752	-2.62505555152893	0.245445176959038	0.231365948915482	0.0372798182070255
0.524419486522675	-0.722007632255554	-2.46719884872437	0.239522561430931	0.227376505732536	0.0408108122646809
0.713531374931335	-0.796641707420349	-2.30042743682861	0.23420886695385	0.223332598805428	0.0443394370377064
0.801912546157837	-0.85327535867691	-2.20123028755188	0.231075704097748	0.22244568169117	0.0473881438374519
0.883420705795288	-0.874310255050659	-2.1354718208313	0.22858065366745	0.222677573561668	0.0550115592777729
0.921189606189728	-0.797531247138977	-2.14786958694458	0.228110820055008	0.224858433008194	0.0652621909976006
0.912796080112457	-0.679557204246521	-2.24539804458618	0.229309752583504	0.227830082178116	0.0704860165715218
0.897875845432281	-0.568852782249451	-2.320068359375	0.230525434017181	0.229112148284912	0.0732057467103004
0.811342418193817	-0.503900110721588	-2.41642475128174	0.233093783259392	0.230588793754578	0.0749872252345085
0.824125289916992	-0.544775247573853	-2.39911103248596	0.234121754765511	0.229551658034325	0.0776149407029152
0.859923958778381	-0.525262415409088	-2.34661650657654	0.237142980098724	0.228470087051392	0.0798917263746262
0.941949844360352	-0.550697863101959	-2.33831739425659	0.24086757004261	0.229432687163353	0.0821349546313286
1.00623321533203	-0.581661939620972	-2.30796265602112	0.243544593453407	0.231673747301102	0.0838972106575966
1.03151226043701	-0.631416916847229	-2.3704788684845	0.246726542711258	0.237147033214569	0.0855101868510246
1.049724817276	-0.645328164100647	-2.48360753059387	0.250937342643738	0.244462803006172	0.0868669226765633
1.08769154548645	-0.636416435241699	-2.60187959671021	0.255515545606613	0.252087116241455	0.0865725502371788
1.10161459445953	-0.658978283405304	-2.72993636131287	0.261364161968231	0.259825319051743	0.0856180712580681
1.12655401229858	-0.751067101955414	-2.81668376922607	0.267525792121887	0.26616495847702	0.0835555046796799
1.12629294395447	-0.83345639705658	-2.84156942367554	0.274166196584702	0.270753651857376	0.0787173733115196
1.13798701763153	-0.912853598594666	-2.85028028488159	0.280657291412354	0.274462431669235	0.0717924609780312
1.10804641246796	-1.00333392620087	-2.89514875411987	0.286481916904449	0.278409570455551	0.0641016587615013
1.01173543930054	-1.05128121376038	-2.94288420677185	0.291961163282394	0.282553046941757	0.0545769482851028
0.887155771255493	-1.09466361999512	-3.03805780410767	0.296338379383087	0.287669599056244	0.0424186028540134
0.762886643409729	-1.15062141418457	-3.17727398872375	0.299416959285736	0.294738471508026	0.0294482558965683
0.711748600006104	-1.20391821861267	-3.29874086380005	0.299852967262268	0.304018288850784	0.0184246152639389
0.674357056617737	-1.21226465702057	-3.37898755073547	0.298978179693222	0.313832968473434	0.00800410285592079
0.6437087059021	-1.21861255168915	-3.44478869438171	0.299105674028397	0.323036640882492	-0.00298514077439904
0.675216853618622	-1.25558602809906	-3.47884511947632	0.300220489501953	0.331048727035522	-0.0124624939635396
0.626443803310394	-1.30401182174683	-3.53532218933105	0.302495032548904	0.337596207857132	-0.0210920237004757
0.604739844799042	-1.38645207881927	-3.59691309928894	0.304731398820877	0.343883752822876	-0.0293595213443041
0.559893429279327	-1.43638277053833	-3.68063354492188	0.306857138872147	0.350124418735504	-0.0363740883767605
0.536987483501434	-1.48859298229218	-3.78249502182007	0.308066427707672	0.356287330389023	-0.0422223694622517
0.534838199615479	-1.54612684249878	-3.84795188903809	0.309001117944717	0.361690491437912	-0.0462645143270493
0.522687077522278	-1.59291648864746	-3.9070360660553	0.309226363897324	0.366575211286545	-0.0496888123452663
0.577924489974976	-1.65350544452667	-3.92336869239807	0.308979600667953	0.370215862989426	-0.0520506873726845
0.63583642244339	-1.69959092140198	-3.92755007743835	0.308981150388718	0.373217880725861	-0.0537841059267521
0.717864334583282	-1.74487817287445	-3.934166431427	0.308922648429871	0.375807285308838	-0.0552847385406494
0.806431829929352	-1.79946768283844	-3.93876886367798	0.307859122753143	0.378423094749451	-0.0562715157866478
0.863809168338776	-1.84911906719208	-3.96081781387329	0.306541383266449	0.381173521280289	-0.0571380443871021
0.900601148605347	-1.89642322063446	-4.0013313293457	0.305190593004227	0.384448975324631	-0.0580094754695892
0.953511476516724	-1.94122552871704	-4.03644847869873	0.303239107131958	0.3870530128479	-0.0582568272948265
1.01007962226868	-1.98068642616272	-4.03319787979126	0.300784111022949	0.388808608055115	-0.0580461099743843
1.06783199310303	-2.03334093093872	-4.03018283843994	0.298875749111176	0.389925628900528	-0.0580689460039139
1.13574612140656	-2.07585024833679	-4.01891469955444	0.2972491979599	0.390139997005463	-0.0569004528224468
1.22116935253143	-2.10210943222046	-3.99510884284973	0.295254349708557	0.389222651720047	-0.0547856651246548
1.28820741176605	-2.12665796279907	-3.9613573551178	0.293224334716797	0.387654095888138	-0.0521819442510605
1.34827923774719	-2.15073704719543	-3.95153284072876	0.290957391262054	0.386062562465668	-0.0485846474766731
1.39843773841858	-2.15165448188782	-3.91710305213928	0.28845602273941	0.38355079293251	-0.0436064153909683
1.44097745418549	-2.13662648200989	-3.88255023956299	0.285516917705536	0.380456835031509	-0.0389418266713619
1.46393203735352	-2.18522882461548	-3.8510434627533	0.282270461320877	0.376790195703506	-0.0417028144001961
1.50461781024933	-2.18600678443909	-3.80445384979248	0.278999119997025	0.372953832149506	-0.035995502024889
1.52145409584045	-2.19051194190979	-3.73678755760193	0.276036024093628	0.368429720401764	-0.034127090126276
1.55998349189758	-2.21078252792358	-3.68183660507202	0.273595899343491	0.363529413938522	-0.0349737443029881
1.56963658332825	-2.22590231895447	-3.62604260444641	0.270973801612854	0.35910752415657	-0.0354172810912132
1.57384657859802	-2.2373194694519	-3.58254528045654	0.269068598747253	0.354835212230682	-0.0363337583839893
1.58721029758453	-2.25982999801636	-3.54184556007385	0.267375320196152	0.350632190704346	-0.0382063277065754
1.60454344749451	-2.27966094017029	-3.50419020652771	0.265693604946136	0.346753984689713	-0.0399063378572464
1.5805629491806	-2.30161380767822	-3.46806979179382	0.264595866203308	0.343447417020798	-0.040950745344162
1.53639817237854	-2.32217884063721	-3.43458294868469	0.263167828321457	0.341025203466415	-0.0414133444428444
1.5286477804184	-2.32970976829529	-3.40561318397522	0.261703103780746	0.338484257459641	-0.0428511835634708
1.52609241008759	-2.3196804523468	-3.3912079334259	0.260833978652954	0.336590945720673	-0.0428326614201069
1.55366349220276	-2.34102177619934	-3.37392854690552	0.260036587715149	0.33442884683609	-0.0420761480927467
1.58433747291565	-2.36326003074646	-3.34811854362488	0.259199142456055	0.332250833511353	-0.0413468852639198
1.6151784658432	-2.38059234619141	-3.32154893875122	0.258618324995041	0.330464094877243	-0.0399911999702454
1.65463471412659	-2.39568948745728	-3.30686068534851	0.257727593183517	0.329083472490311	-0.0383596420288086
1.69927537441254	-2.41264200210571	-3.27805709838867	0.257121294736862	0.327750325202942	-0.0360004790127277
1.75137305259705	-2.43171358108521	-3.26749181747437	0.255915760993958	0.326987475156784	-0.0324191562831402
1.80822193622589	-2.4437952041626	-3.25569915771484	0.255355268716812	0.32646918296814	-0.0286661814898252
1.89541471004486	-2.46331357955933	-3.25799059867859	0.254820734262466	0.326269745826721	-0.0248534567654133
1.98858666419983	-2.49055743217468	-3.25978660583496	0.254089087247849	0.326161861419678	-0.0227119009941816
2.05224943161011	-2.51222777366638	-3.2523980140686	0.253733098506927	0.326124846935272	-0.0192189570516348
2.13824462890625	-2.52451491355896	-3.24493193626404	0.253059148788452	0.326730877161026	-0.0144035257399082
2.22024369239807	-2.53069233894348	-3.25526452064514	0.252587050199509	0.327616214752197	-0.0108445398509502
2.31743216514587	-2.56217813491821	-3.26750993728638	0.252133548259735	0.32879251241684	-0.00937255751341581
2.39479851722717	-2.57835125923157	-3.2669849395752	0.251924604177475	0.329795300960541	-0.00725061865523458
2.45198249816895	-2.61111736297607	-3.2810115814209	0.25142240524292	0.331399917602539	-0.00519335269927979
2.51704168319702	-2.63604474067688	-3.29276657104492	0.251019597053528	0.332927286624908	-0.00377926602959633
2.56157565116882	-2.63061261177063	-3.31087136268616	0.251064360141754	0.334211200475693	-0.00432711374014616
2.59719347953796	-2.66320776939392	-3.32579755783081	0.250889420509338	0.335337340831757	-0.00565885100513697
2.61795568466187	-2.68282508850098	-3.33453392982483	0.251038163900375	0.336163848638535	-0.00654889969155192
2.64755630493164	-2.71377277374268	-3.3323450088501	0.250665009021759	0.33706796169281	-0.00666312873363495
2.65771079063416	-2.71734404563904	-3.33522820472717	0.250540405511856	0.337634891271591	-0.00599872134625912
2.64578628540039	-2.71730160713196	-3.35222721099854	0.250500559806824	0.338592916727066	-0.00586109794676304
2.62318158149719	-2.71365880966187	-3.35562658309937	0.250176012516022	0.339548587799072	-0.00589116429910064
2.61610150337219	-2.71983313560486	-3.37849640846252	0.249770686030388	0.340550422668457	-0.00526569318026304
2.58245420455933	-2.7038848400116	-3.39191937446594	0.249626085162163	0.341661244630814	-0.00409407075494528
2.57870435714722	-2.69794845581055	-3.40709233283997	0.248871147632599	0.342649698257446	-0.00248148781247437
2.55846333503723	-2.68264317512512	-3.41347885131836	0.248160630464554	0.343677043914795	-0.000200023991055787
2.53204822540283	-2.65804004669189	-3.41692352294922	0.247428953647614	0.345027893781662	0.000846203358378261
2.49355936050415	-2.65410423278809	-3.43597459793091	0.246485501527786	0.346572428941727	0.00147377362009138
2.45961356163025	-2.62468504905701	-3.44963622093201	0.245751470327377	0.348023653030396	0.00235866894945502
2.42640256881714	-2.61070346832275	-3.46477484703064	0.244624301791191	0.349628239870071	0.00378080038353801
2.39336252212524	-2.58108854293823	-3.48622012138367	0.243832290172577	0.351332634687424	0.00573207344859838
2.367520570755	-2.55096936225891	-3.49444937705994	0.242809683084488	0.352711379528046	0.00761814182624221
2.32889819145203	-2.52579307556152	-3.51438212394714	0.241803199052811	0.354162752628326	0.00917782448232174
2.29404902458191	-2.50070405006409	-3.52423501014709	0.24099138379097	0.355399966239929	0.0107885282486677
2.2634904384613	-2.47247576713562	-3.53428888320923	0.239805459976196	0.356525748968124	0.0124325733631849
2.23785018920898	-2.44847750663757	-3.54006886482239	0.23878525197506	0.357574611902237	0.0138494884595275
2.19258213043213	-2.42755031585693	-3.5456714630127	0.237780183553696	0.358232229948044	0.0150445066392422
2.16808485984802	-2.40744638442993	-3.55403661727905	0.236591696739197	0.3588986992836	0.0160061568021774
2.12493419647217	-2.38374876976013	-3.56089615821838	0.235555559396744	0.359278440475464	0.0169626269489527
2.08929133415222	-2.36341977119446	-3.56322646141052	0.234349310398102	0.359336167573929	0.017743906006217
2.06122589111328	-2.34969854354858	-3.56614255905151	0.23322881758213	0.359296262264252	0.018465019762516
2.01922225952148	-2.33381295204163	-3.55978083610535	0.232043355703354	0.359036564826965	0.0192809123545885
1.99845707416534	-2.31114506721497	-3.56262302398682	0.23078827559948	0.358522266149521	0.0199002306908369
1.97962176799774	-2.29282331466675	-3.54015493392944	0.229316636919975	0.358000159263611	0.0210674870759249
1.9686427116394	-2.2829430103302	-3.53593492507935	0.227823629975319	0.357250541448593	0.0225136764347553
1.97272026538849	-2.2885684967041	-3.53295493125916	0.226444214582443	0.356444209814072	0.0226625707000494
1.9634290933609	-2.29956293106079	-3.51680302619934	0.224978089332581	0.355902671813965	0.0227557569742203
1.95736801624298	-2.296053647995	-3.50138735771179	0.223649308085442	0.35563337802887	0.0234124679118395
1.94322633743286	-2.28301119804382	-3.49507927894592	0.222414419054985	0.355166137218475	0.0235969163477421
1.93722748756409	-2.27290868759155	-3.49877572059631	0.220995664596558	0.354936122894287	0.023198738694191
1.94756591320038	-2.26074051856995	-3.48594903945923	0.219739928841591	0.353830724954605	0.0224351678043604
1.95295512676239	-2.27365469932556	-3.48219466209412	0.218199238181114	0.353135108947754	0.0219601411372423
1.95846629142761	-2.28308057785034	-3.46552205085754	0.217154964804649	0.351977527141571	0.0208178795874119
1.94855189323425	-2.28236532211304	-3.45163631439209	0.215766370296478	0.351125180721283	0.0193626005202532
1.92961525917053	-2.28419542312622	-3.44456911087036	0.214692234992981	0.350393742322922	0.0181610509753227
1.90389668941498	-2.25994086265564	-3.43142914772034	0.213410630822182	0.349369943141937	0.0172178223729134
1.89876914024353	-2.25507998466492	-3.42463779449463	0.21209180355072	0.348391711711884	0.0165954884141684
1.88667392730713	-2.23904514312744	-3.41177725791931	0.210703879594803	0.347148954868317	0.014912080951035
1.85437417030334	-2.23433327674866	-3.41055107116699	0.209537297487259	0.346407383680344	0.0145666543394327
1.83898591995239	-2.21387600898743	-3.39308381080627	0.208074286580086	0.345358490943909	0.0144555196166039
1.82402491569519	-2.19499325752258	-3.38479852676392	0.206789433956146	0.344399660825729	0.0141079379245639
1.82412910461426	-2.17688250541687	-3.37258410453796	0.205177038908005	0.343559682369232	0.0135666588321328
1.80074322223663	-2.15583801269531	-3.35684490203857	0.204024598002434	0.342710107564926	0.0130345430225134
1.78450667858124	-2.15175318717957	-3.35876798629761	0.202469989657402	0.34218293428421	0.012608015909791
1.76981472969055	-2.12325286865234	-3.34185481071472	0.201316133141518	0.341370671987534	0.0123540414497256
1.74014186859131	-2.10115623474121	-3.33692789077759	0.200025737285614	0.340922802686691	0.0122047290205956
1.73594951629639	-2.06998324394226	-3.32854270935059	0.198715299367905	0.340199857950211	0.0126893687993288
1.69231629371643	-2.04234194755554	-3.32195091247559	0.19760762155056	0.339623302221298	0.011887663975358
1.66577708721161	-2.02627015113831	-3.3227436542511	0.196616172790527	0.339192152023315	0.0100595923140645
1.63548243045807	-1.99734616279602	-3.31104803085327	0.1954575330019	0.338500201702118	0.0100636184215546
1.60159659385681	-1.95068371295929	-3.30563354492188	0.194256857037544	0.337817221879959	0.0113801704719663
1.58612942695618	-1.92852592468262	-3.29841947555542	0.193064793944359	0.337122917175293	0.011097326874733
1.55440306663513	-1.89592230319977	-3.2922203540802	0.192011773586273	0.336229592561722	0.0107809249311686
1.51699721813202	-1.86375188827515	-3.28310561180115	0.190883442759514	0.335509747266769	0.0107660256326199
1.48532664775848	-1.84105336666107	-3.27094197273254	0.189641818404198	0.334727972745895	0.00963062141090631
1.45494759082794	-1.80087494850159	-3.27107763290405	0.188659697771072	0.333710134029388	0.00956908892840147
1.41745924949646	-1.7589738368988	-3.25422859191895	0.187462121248245	0.332663983106613	0.010056740604341
1.3806985616684	-1.73397839069366	-3.25026106834412	0.186192154884338	0.33184552192688	0.00968511495739222
1.34500014781952	-1.69199514389038	-3.23828721046448	0.185041069984436	0.330614328384399	0.00875379703938961
1.30389499664307	-1.655357837677	-3.22347354888916	0.183780774474144	0.329359799623489	0.00868432130664587
1.27105736732483	-1.6224662065506	-3.21870183944702	0.182494923472404	0.328350991010666	0.00912598799914122
1.2298309803009	-1.58019304275513	-3.20243430137634	0.181078314781189	0.326998740434647	0.00832514185458422
1.19493579864502	-1.55056965351105	-3.18151879310608	0.179617464542389	0.325497835874558	0.00787378661334515
1.17365825176239	-1.51319229602814	-3.1707661151886	0.178222954273224	0.324123978614807	0.00796521268785
1.14310586452484	-1.47485220432281	-3.15577530860901	0.176988452672958	0.322695672512054	0.0077102524228394
1.09723198413849	-1.44261717796326	-3.15139222145081	0.175481259822845	0.321300268173218	0.00708065833896399
1.05697548389435	-1.41253530979156	-3.14699602127075	0.17402857542038	0.319757878780365	0.00655107200145721
1.01571214199066	-1.37327218055725	-3.12308406829834	0.172725275158882	0.318183481693268	0.00577259110286832
0.990036487579346	-1.33839893341064	-3.10537624359131	0.17147108912468	0.316393733024597	0.00533978128805757
0.95241516828537	-1.30335104465485	-3.08721041679382	0.170035511255264	0.314508855342865	0.00452039437368512
0.914171993732452	-1.27090013027191	-3.07101488113403	0.168695881962776	0.312745600938797	0.00384179083630443
0.878666341304779	-1.23857855796814	-3.05329942703247	0.167216643691063	0.310850262641907	0.00296084559522569
0.835731506347656	-1.20532441139221	-3.03980493545532	0.165653243660927	0.308915734291077	0.00183548091445118
0.791669547557831	-1.17964613437653	-3.00577044487	0.163739919662476	0.306917637586594	0.000531698518898338
0.762470424175262	-1.15108287334442	-2.97925448417664	0.16193875670433	0.30455470085144	-0.000802704540546983
0.733798444271088	-1.12778389453888	-2.95681118965149	0.160280629992485	0.302609860897064	-0.00149251706898212
0.707517862319946	-1.09175872802734	-2.9363534450531	0.158781617879868	0.300291776657104	-0.0013486425159499
0.681860506534576	-1.05959260463715	-2.91776347160339	0.15743462741375	0.298108279705048	-0.00112170458305627
0.662648022174835	-1.03138792514801	-2.88562703132629	0.156174510717392	0.295748054981232	-0.00125175120774657
0.638281524181366	-1.00357627868652	-2.86287140846252	0.154813900589943	0.293610066175461	-0.00117812643293291
0.626095652580261	-0.97480183839798	-2.8387622833252	0.153438568115234	0.291515499353409	-0.000918442441616207
0.604900777339935	-0.9468794465065	-2.81633043289185	0.152037113904953	0.289312243461609	-0.00142487534321845
0.576683878898621	-0.922433197498322	-2.79283761978149	0.150764167308807	0.287456572055817	-0.00185754685662687
0.56072598695755	-0.900878548622131	-2.76648545265198	0.149397850036621	0.285292625427246	-0.00198287796229124
0.535192966461182	-0.871999800205231	-2.7512583732605	0.148330628871918	0.283440381288528	-0.0024616711307317
0.519807934761047	-0.842769801616669	-2.72831702232361	0.147285282611847	0.281110525131226	-0.00341248326003551
0.491927981376648	-0.822320282459259	-2.70019149780273	0.146066516637802	0.279330670833588	-0.00376122910529375
0.472264170646667	-0.799727499485016	-2.68525719642639	0.145218431949615	0.277298599481583	-0.00398033391684294
0.433037877082825	-0.7704017162323	-2.65490913391113	0.144464015960693	0.275170683860779	-0.00440535973757505
0.413827270269394	-0.748792707920074	-2.6395857334137	0.143887251615524	0.273458749055862	-0.00435366621240973
0.391539216041565	-0.712169647216797	-2.61756443977356	0.143306419253349	0.271387368440628	-0.00453490065410733
0.367377638816834	-0.693625748157501	-2.59681129455566	0.142718449234962	0.269697099924088	-0.00486898608505726
0.338821470737457	-0.668472170829773	-2.59119892120361	0.142440944910049	0.268298387527466	-0.00477777561172843
0.312750488519669	-0.644200801849365	-2.56616377830505	0.142283290624619	0.266538262367249	-0.00491469539701939
0.288110435009003	-0.615487217903137	-2.55718183517456	0.142306566238403	0.265199393033981	-0.00525832362473011
0.275908559560776	-0.597682952880859	-2.54020118713379	0.142222583293915	0.263603836297989	-0.00575800379738212
0.251749962568283	-0.581335663795471	-2.52330088615417	0.14218482375145	0.262375295162201	-0.00632684864103794
0.243754953145981	-0.578299880027771	-2.51844382286072	0.141993328928947	0.261269778013229	-0.00639291666448116
0.211043313145638	-0.549484610557556	-2.49687480926514	0.142488554120064	0.259934663772583	-0.00652989652007818
0.21727554500103	-0.547325134277344	-2.48637914657593	0.142311736941338	0.258836984634399	-0.00723506696522236
0.185433149337769	-0.53639417886734	-2.47293543815613	0.142625257372856	0.257796585559845	-0.00726486928761005
0.183540359139442	-0.513213217258453	-2.45921397209167	0.142892718315125	0.25657856464386	-0.00725955842062831
0.169911935925484	-0.507753908634186	-2.45325589179993	0.142858803272247	0.255872070789337	-0.00710867112502456
0.155113860964775	-0.492839843034744	-2.44413661956787	0.143295124173164	0.254765957593918	-0.00734955398365855
0.14280104637146	-0.477369517087936	-2.4303286075592	0.143407836556435	0.253938049077988	-0.0071484437212348
0.143663451075554	-0.471914827823639	-2.42354536056519	0.14355643093586	0.253142565488815	-0.00706551969051361
0.148498430848122	-0.478160858154297	-2.41210579872131	0.143735602498055	0.252424299716949	-0.00662235636264086
0.138564273715019	-0.455507010221481	-2.40398788452148	0.144045189023018	0.251530230045319	-0.00556861329823732
0.153338104486465	-0.454760104417801	-2.3924732208252	0.143898233771324	0.251145631074905	-0.00427683815360069
0.145503550767899	-0.44171354174614	-2.38672637939453	0.143967568874359	0.250891149044037	-0.00309445732273161
0.157580405473709	-0.42924839258194	-2.38428568840027	0.144142732024193	0.250392377376556	-0.00184098421595991
0.171630665659904	-0.417520940303802	-2.37238454818726	0.144119158387184	0.250226318836212	-0.000894547556526959
0.18291087448597	-0.399593710899353	-2.37168383598328	0.144176572561264	0.250156760215759	-0.000762677402235568
0.184362262487411	-0.409346461296082	-2.37750768661499	0.144669726490974	0.250119000673294	-0.00108991353772581
0.205095633864403	-0.41311502456665	-2.3642749786377	0.144622132182121	0.249765172600746	-0.000408504420192912
0.23034380376339	-0.41488054394722	-2.36477470397949	0.144926264882088	0.250000923871994	0.000645279011223465
0.237202912569046	-0.429566472768784	-2.36126589775085	0.145109593868256	0.250148206949234	0.00102827383670956
0.220728397369385	-0.420782715082169	-2.35268807411194	0.145496845245361	0.25069797039032	0.00065832125255838
0.215808302164078	-0.421842366456985	-2.36133623123169	0.145613506436348	0.251510202884674	-0.000543981033843011
0.221426010131836	-0.43212029337883	-2.36898183822632	0.145124062895775	0.252759754657745	-0.00109952047932893
0.215074867010117	-0.419460564851761	-2.38647413253784	0.145539373159409	0.254010826349258	-0.000847724033519626
0.233879506587982	-0.438529968261719	-2.39161849021912	0.145002290606499	0.255118519067764	-0.00195724773220718
0.231632858514786	-0.471745729446411	-2.41128754615784	0.145077139139175	0.256787717342377	-0.00348211522214115
0.242919281125069	-0.492745697498322	-2.40962409973145	0.144829511642456	0.258108913898468	-0.00422455510124564
0.265615254640579	-0.496583193540573	-2.41156625747681	0.144428938627243	0.259851962327957	-0.00456854002550244
0.258299976587296	-0.5412637591362	-2.43092083930969	0.144062429666519	0.262019634246826	-0.00643654819577932
0.290349274873734	-0.570778429508209	-2.43868064880371	0.143567353487015	0.263760626316071	-0.00798889994621277
0.323732256889343	-0.609281182289124	-2.4557192325592	0.142981439828873	0.26596474647522	-0.00745723955333233
0.329917997121811	-0.60746431350708	-2.46270966529846	0.143147736787796	0.267851799726486	-0.00661546224728227
0.335614234209061	-0.572464168071747	-2.47480154037476	0.143467471003532	0.269917011260986	-0.00520577281713486
0.34861746430397	-0.589995503425598	-2.50163245201111	0.143548145890236	0.272191166877747	-0.0059962747618556
0.359901189804077	-0.603355228900909	-2.51780700683594	0.143553614616394	0.274505227804184	-0.00461748382076621
0.383531004190445	-0.589128017425537	-2.54092383384705	0.144080549478531	0.277374178171158	-0.00149065663572401
0.419418126344681	-0.582874715328217	-2.55590891838074	0.144959107041359	0.279820293188095	0.000938982120715082
0.439135640859604	-0.599056303501129	-2.58182239532471	0.14525893330574	0.283096164464951	0.0014907872537151
0.467332601547241	-0.579476058483124	-2.6075496673584	0.146345809102058	0.286565184593201	0.00381062831729651
0.492198705673218	-0.550738036632538	-2.64458608627319	0.147740319371223	0.290191888809204	0.00762911885976791
0.53247994184494	-0.529742658138275	-2.67919111251831	0.149300783872604	0.293860822916031	0.0113373678177595
0.584684193134308	-0.541478872299194	-2.70639061927795	0.150675430893898	0.297474533319473	0.0138499159365892
0.628142774105072	-0.566729128360748	-2.74743866920471	0.152212038636208	0.301565855741501	0.0154810380190611
0.66405588388443	-0.570829391479492	-2.77614140510559	0.15360264480114	0.305503696203232	0.0170254036784172
0.699731051921844	-0.562765002250671	-2.81403851509094	0.155211701989174	0.309729218482971	0.0197047106921673
0.725079417228699	-0.56831169128418	-2.8492648601532	0.156827569007874	0.313946843147278	0.0214847978204489
0.74188107252121	-0.571547389030457	-2.87987494468689	0.158287554979324	0.318123072385788	0.0225180108100176
0.762512743473053	-0.570537924766541	-2.91841840744019	0.159871786832809	0.322278797626495	0.0233838930726051
0.784343481063843	-0.573160111904144	-2.96035838127136	0.161336898803711	0.326191276311874	0.0247016157954931
0.808463335037231	-0.563836097717285	-2.99743390083313	0.16296760737896	0.329748421907425	0.0266737937927246
0.828828692436218	-0.564434587955475	-3.01908826828003	0.164444461464882	0.333198338747025	0.0289005357772112
0.849032580852509	-0.549224078655243	-3.04576587677002	0.165941953659058	0.336531758308411	0.0316379256546497
0.871342718601227	-0.569400548934937	-3.07906341552734	0.167117759585381	0.33937081694603	0.0320563912391663
0.900647222995758	-0.585057854652405	-3.08798599243164	0.167937099933624	0.341772228479385	0.0334448590874672
0.921416103839874	-0.56441605091095	-3.10821104049683	0.16935983300209	0.344293862581253	0.0356775596737862
0.941171884536743	-0.588738203048706	-3.13305950164795	0.170411005616188	0.346405237913132	0.0362830683588982
0.961425065994263	-0.608261287212372	-3.13886094093323	0.171127393841743	0.347924798727036	0.036140751093626
0.971222162246704	-0.616254568099976	-3.15313005447388	0.171790018677711	0.349480360746384	0.0360763855278492
0.988969206809998	-0.617360174655914	-3.16043901443481	0.172156691551208	0.350914686918259	0.03763497620821
1.00992381572723	-0.611089885234833	-3.16323041915894	0.172436460852623	0.351777940988541	0.0393795520067215
1.02168667316437	-0.605770230293274	-3.1676127910614	0.172612473368645	0.352524191141129	0.0401957184076309
1.03969025611877	-0.618732690811157	-3.16786766052246	0.172369122505188	0.352869093418121	0.040646243840456
1.04949402809143	-0.604048073291779	-3.15876269340515	0.172391757369041	0.353228807449341	0.041359256953001
1.0629255771637	-0.59803318977356	-3.16271924972534	0.172050818800926	0.353362053632736	0.0426196455955505
1.07773876190186	-0.594304442405701	-3.15854072570801	0.171646907925606	0.353245764970779	0.0430082902312279
1.08430409431458	-0.581899583339691	-3.14241909980774	0.171298176050186	0.35297703742981	0.0443095527589321
1.10744273662567	-0.559069991111755	-3.14137959480286	0.170911967754364	0.352888017892838	0.0464875884354115
1.13274741172791	-0.540760934352875	-3.13020753860474	0.170615792274475	0.352547228336334	0.0492961928248405
1.16337215900421	-0.528714954853058	-3.12264537811279	0.169817894697189	0.352082192897797	0.0512607358396053
1.18551063537598	-0.515919625759125	-3.10722780227661	0.169246345758438	0.351670295000076	0.0522170923650265
1.21424984931946	-0.518764674663544	-3.09934258460999	0.168350726366043	0.35146090388298	0.0532505251467228
1.24533605575562	-0.498805373907089	-3.08811569213867	0.168005734682083	0.35095876455307	0.0544746406376362
1.25762903690338	-0.494596987962723	-3.07904481887817	0.167398080229759	0.350796490907669	0.0557105988264084
1.28644049167633	-0.487545341253281	-3.0667929649353	0.166906908154488	0.350266754627228	0.0559130012989044
1.29791283607483	-0.472385793924332	-3.06327342987061	0.16660188138485	0.349992692470551	0.0563317500054836
1.33558070659637	-0.462281048297882	-3.05669379234314	0.166266709566116	0.349943101406097	0.0579902827739716
1.35798025131226	-0.442046165466309	-3.0468602180481	0.166328430175781	0.349810928106308	0.059429582208395
1.38557207584381	-0.431085824966431	-3.04459953308105	0.166335582733154	0.34973731637001	0.0606838725507259
1.43620359897614	-0.429762870073318	-3.03944396972656	0.166266277432442	0.35002812743187	0.0622111856937408
1.47095513343811	-0.418473780155182	-3.03876137733459	0.166674673557281	0.350247800350189	0.0633755400776863
1.50251603126526	-0.419725924730301	-3.03933811187744	0.166882231831551	0.350890547037125	0.0641487836837769
1.5397013425827	-0.425523072481155	-3.03635263442993	0.167181402444839	0.35147225856781	0.0644198507070541
1.55909943580627	-0.420441150665283	-3.04937934875488	0.16770501434803	0.352621048688889	0.0645748972892761
1.57586371898651	-0.418817043304443	-3.05741333961487	0.168184846639633	0.354106307029724	0.0639483705163002
1.58663356304169	-0.422449916601181	-3.06822347640991	0.168765634298325	0.355687767267227	0.0632413849234581
1.59607541561127	-0.423415541648865	-3.08029365539551	0.169180661439896	0.357468813657761	0.0626037418842316
1.61483633518219	-0.425138682126999	-3.09961032867432	0.169777721166611	0.359642058610916	0.0621470957994461
1.62396383285522	-0.414917528629303	-3.11850142478943	0.170737460255623	0.361667513847351	0.0620229169726372
1.63702535629272	-0.422691702842712	-3.13744926452637	0.171499535441399	0.364104926586151	0.0614456795156002
1.65051651000977	-0.415752410888672	-3.15411496162415	0.172315672039986	0.366347938776016	0.0617736801505089
1.67248332500458	-0.415163278579712	-3.178471326828	0.173348516225815	0.369013696908951	0.0615186654031277
1.66039752960205	-0.422580122947693	-3.19728803634644	0.174267649650574	0.371655702590942	0.0598282553255558
1.66966724395752	-0.430749982595444	-3.21741437911987	0.174932792782784	0.374350637197495	0.0583309605717659
1.66798830032349	-0.428617358207703	-3.23916435241699	0.175928801298141	0.377209931612015	0.0576439090073109
1.65664839744568	-0.421825379133224	-3.26796078681946	0.17695090174675	0.380115449428558	0.0564250685274601
1.662233710289	-0.438244819641113	-3.30118680000305	0.177581295371056	0.382829695940018	0.0543664582073689
1.66892802715302	-0.468191981315613	-3.36035966873169	0.176979184150696	0.384290546178818	0.052270419895649
1.60859060287476	-0.429038166999817	-3.38222241401672	0.179037779569626	0.388339996337891	0.0498745031654835
1.55439722537994	-0.417178511619568	-3.39576601982117	0.179998397827148	0.39179927110672	0.0471563301980495
1.5403448343277	-0.441500395536423	-3.40825986862183	0.180335566401482	0.394127488136292	0.0442647039890289
1.50373113155365	-0.438098400831223	-3.43186163902283	0.181455880403519	0.39701235294342	0.0409613475203514
1.45424735546112	-0.442470014095306	-3.44718289375305	0.18241910636425	0.399895340204239	0.0374192111194134
1.39351713657379	-0.429178833961487	-3.47036266326904	0.183254599571228	0.402712970972061	0.0341376550495625
1.33736670017242	-0.424919128417969	-3.50877141952515	0.184573814272881	0.405514508485794	0.0305711813271046
1.28016674518585	-0.42046719789505	-3.5297908782959	0.185946688055992	0.408437073230743	0.0272358320653439
1.21803164482117	-0.407654613256454	-3.57048153877258	0.186944156885147	0.411604136228561	0.0241894423961639
1.15317511558533	-0.396275281906128	-3.60473942756653	0.188408941030502	0.414694517850876	0.0212647821754217
1.09195256233215	-0.387497246265411	-3.62473630905151	0.189763978123665	0.417709648609161	0.018394747748971
1.03997874259949	-0.374921053647995	-3.6609263420105	0.19094629585743	0.420980304479599	0.0157463308423758
0.983730912208557	-0.361338317394257	-3.69101667404175	0.192614078521729	0.424134194850922	0.0133290886878967
0.93879771232605	-0.352513581514359	-3.72044587135315	0.1938566416502	0.427325457334518	0.0108623411506414
0.890491843223572	-0.346125513315201	-3.75013422966003	0.195202842354774	0.430415034294128	0.00820361822843552
0.834895074367523	-0.331558346748352	-3.78671789169312	0.19665415585041	0.433444380760193	0.00579047249630094
0.796988070011139	-0.318392336368561	-3.82230257987976	0.197980329394341	0.436442106962204	0.0034132085274905
0.754857838153839	-0.310068011283875	-3.84399914741516	0.199271947145462	0.439179718494415	0.00109399855136871
0.700285017490387	-0.294957995414734	-3.86089706420898	0.200390800833702	0.441636562347412	-0.000931635615415871
0.669182538986206	-0.29054006934166	-3.88214254379272	0.20145720243454	0.443799585103989	-0.0030652058776468
0.632108628749847	-0.285431087017059	-3.90011548995972	0.202336862683296	0.445766001939774	-0.00513666728511453
0.590457499027252	-0.274857521057129	-3.9150242805481	0.20309154689312	0.447439819574356	-0.00682652508839965
0.560692489147186	-0.259846895933151	-3.92562389373779	0.20395302772522	0.448747247457504	-0.00851287320256233
0.520647823810577	-0.255566030740738	-3.93774700164795	0.204550042748451	0.449856013059616	-0.0104660773649812
0.493243515491486	-0.248358577489853	-3.94205713272095	0.20444443821907	0.450864881277084	-0.0119372522458434
0.467126280069351	-0.22724449634552	-3.94779682159424	0.204303875565529	0.451680541038513	-0.012795309536159
0.444419890642166	-0.212346374988556	-3.94685912132263	0.204350635409355	0.452405869960785	-0.0136970123276114
0.424606949090958	-0.197732478380203	-3.95115303993225	0.204370632767677	0.452671825885773	-0.0145992878824472
0.41084012389183	-0.1940628439188	-3.94996333122253	0.204366147518158	0.452753603458405	-0.0154735753312707
0.391812980175018	-0.180297210812569	-3.94316935539246	0.204139739274979	0.452808111906052	-0.0162082314491272
0.382036358118057	-0.172509580850601	-3.94397735595703	0.204117000102997	0.452472776174545	-0.0169881377369165
0.373877108097076	-0.165555506944656	-3.93447136878967	0.203728333115578	0.451822578907013	-0.0177597720175982
0.364006608724594	-0.165162995457649	-3.92596364021301	0.203253716230392	0.451334685087204	-0.0186721589416265
0.361024796962738	-0.163965076208115	-3.92307543754578	0.202799826860428	0.450762987136841	-0.0195122957229614
0.361518085002899	-0.161277592182159	-3.90976190567017	0.202202335000038	0.449957698583603	-0.0202341359108686
0.364798158407211	-0.157789275050163	-3.90536189079285	0.201484486460686	0.448999673128128	-0.0209192559123039
0.369670808315277	-0.158022418618202	-3.8882360458374	0.200561985373497	0.448149591684341	-0.0215394087135792
0.384655892848969	-0.162581458687782	-3.87298607826233	0.199466720223427	0.447199791669846	-0.0220027659088373
0.401385396718979	-0.167450740933418	-3.86606121063232	0.198358833789825	0.446260780096054	-0.0226152539253235
0.413556009531021	-0.173199206590652	-3.85099744796753	0.197314873337746	0.444989591836929	-0.0231965407729149
0.440185487270355	-0.174354568123817	-3.84018731117249	0.196022719144821	0.443937510251999	-0.0237310733646154
0.46285742521286	-0.186597988009453	-3.82939982414246	0.194752186536789	0.442874222993851	-0.0241258777678013
0.480208575725555	-0.191185757517815	-3.81085300445557	0.193545714020729	0.441682606935501	-0.0248759258538485
0.498083531856537	-0.193838268518448	-3.79690146446228	0.192220032215118	0.440835148096085	-0.0254661068320274
0.518594980239868	-0.205912992358208	-3.76897168159485	0.190742269158363	0.4393410384655	-0.02611393481493
0.553988337516785	-0.206289112567902	-3.75745391845703	0.18944725394249	0.438009023666382	-0.0269607938826084
0.558650016784668	-0.169740259647369	-3.747727394104	0.189182117581367	0.438366264104843	-0.0277451891452074
0.572594165802002	-0.196758598089218	-3.73647356033325	0.187724724411964	0.437400132417679	-0.0285554062575102
0.57521116733551	-0.200616851449013	-3.71366024017334	0.186482354998589	0.436522901058197	-0.0295398309826851
0.595549762248993	-0.209524214267731	-3.70402503013611	0.18511500954628	0.435984760522842	-0.0302943475544453
0.629721581935883	-0.218616843223572	-3.70845723152161	0.184059247374535	0.435398608446121	-0.0313167572021484
0.622845053672791	-0.216442435979843	-3.70825219154358	0.183479964733124	0.435324192047119	-0.0322668254375458
0.635767936706543	-0.231035456061363	-3.70392847061157	0.182805016636848	0.435068607330322	-0.0335730835795403
0.633384943008423	-0.224924504756927	-3.7081503868103	0.182219594717026	0.435263216495514	-0.0344109907746315
0.639118492603302	-0.228013947606087	-3.70134282112122	0.181570008397102	0.435203939676285	-0.0351999625563622
0.649461567401886	-0.23042206466198	-3.69860672950745	0.181021824479103	0.435704618692398	-0.0359454862773418
0.649201214313507	-0.232396006584167	-3.7008912563324	0.180528894066811	0.436196178197861	-0.0368401147425175
0.66277801990509	-0.252067387104034	-3.70107960700989	0.180113404989243	0.436912655830383	-0.0378504134714603
0.659477591514587	-0.25172746181488	-3.70226192474365	0.179872646927834	0.437657386064529	-0.0384148731827736
0.675229787826538	-0.25896692276001	-3.71201539039612	0.179539635777473	0.438589751720428	-0.0391483977437019
0.666573166847229	-0.260520994663239	-3.72614741325378	0.179533675312996	0.439545929431915	-0.0406121946871281
0.664147078990936	-0.273417443037033	-3.729975938797	0.179466396570206	0.440790712833405	-0.0425659380853176
0.655897319316864	-0.278665125370026	-3.74551272392273	0.179644525051117	0.441854894161224	-0.0438927076756954
0.662823498249054	-0.277672797441483	-3.74910187721252	0.179693028330803	0.443090975284576	-0.0428849868476391
0.678946018218994	-0.259682059288025	-3.75487899780273	0.179905980825424	0.444110125303268	-0.0398995094001293
0.680087625980377	-0.245221048593521	-3.76839804649353	0.180315405130386	0.445558607578278	-0.0375965870916843
0.692520439624786	-0.223612174391747	-3.77500247955322	0.180621027946472	0.446620315313339	-0.0348629020154476
0.693244397640228	-0.216970697045326	-3.78641486167908	0.180596143007278	0.447945445775986	-0.0338333696126938
0.689989984035492	-0.212259650230408	-3.80400943756104	0.180974215269089	0.449192315340042	-0.0329105257987976
0.677996218204498	-0.199911683797836	-3.80885529518127	0.181079059839249	0.450246781110764	-0.0315277576446533
0.659584701061249	-0.200744703412056	-3.81663131713867	0.18110603094101	0.45157715678215	-0.030270803719759
0.6148761510849	-0.18542967736721	-3.82520890235901	0.181369036436081	0.452655613422394	-0.0322475768625736
0.591573596000671	-0.227459624409676	-3.8514142036438	0.180992498993874	0.453634291887283	-0.0347746498882771
0.547252476215363	-0.192606166005135	-3.85075640678406	0.181343242526054	0.45463228225708	-0.0327870696783066
0.517350614070892	-0.181918993592262	-3.85707521438599	0.181489318609238	0.455414801836014	-0.0313653685152531
0.475088149309158	-0.143312513828278	-3.86727738380432	0.181857854127884	0.45598104596138	-0.0269703231751919
0.413481473922729	-0.116679407656193	-3.8716242313385	0.182149931788445	0.456670343875885	-0.0272330027073622
0.327319085597992	-0.199289739131927	-3.87817978858948	0.181894168257713	0.457340985536575	-0.0474721007049084
0.251075685024261	-0.421716839075089	-3.88857316970825	0.181849449872971	0.457799553871155	-0.0756991282105446
0.260154634714127	-0.492245882749558	-3.87048888206482	0.182011529803276	0.457513868808746	-0.0860736966133118
0.206445887684822	-0.497885674238205	-3.85131883621216	0.182850167155266	0.457623571157455	-0.0900102332234383
0.12947204709053	-0.509014844894409	-3.86078953742981	0.182889506220818	0.458005994558334	-0.0909181013703346
0.0917209163308144	-0.484172493219376	-3.8578245639801	0.182486787438393	0.457900941371918	-0.0916129052639008
0.0442517064511776	-0.432815104722977	-3.86984610557556	0.181994184851646	0.45840060710907	-0.0904938951134682
0.0261209942400455	-0.373239517211914	-3.87699699401855	0.181323707103729	0.458645284175873	-0.0885451883077621
0.00859061628580093	-0.341150134801865	-3.87805938720703	0.180369883775711	0.458621591329575	-0.0867162644863129
-0.0183236338198185	-0.308807492256165	-3.87728214263916	0.179711744189262	0.458369672298431	-0.0846439749002457
-0.0195024367421865	-0.276576519012451	-3.86604452133179	0.178847566246986	0.458036065101624	-0.0832941010594368
-0.0607252642512321	-0.255540043115616	-3.85264158248901	0.178021177649498	0.457456022500992	-0.0843371376395226
-0.0679831951856613	-0.264808237552643	-3.83139181137085	0.176957204937935	0.456737071275711	-0.0852893814444542
-0.072972409427166	-0.249383255839348	-3.82299900054932	0.176240727305412	0.455848813056946	-0.0845971032977104
-0.0873613655567169	-0.23076568543911	-3.81604337692261	0.175874948501587	0.454699248075485	-0.083807960152626
-0.0978298410773277	-0.217710882425308	-3.80695366859436	0.175129443407059	0.45361715555191	-0.0824761912226677
-0.107486218214035	-0.201761931180954	-3.79631733894348	0.174482867121696	0.45197594165802	-0.0815875083208084
-0.135536715388298	-0.177688106894493	-3.778484582901	0.174030065536499	0.450364828109741	-0.0805492773652077
-0.14328895509243	-0.156472340226173	-3.76290559768677	0.173358902335167	0.448413699865341	-0.079180121421814
-0.169695660471916	-0.139566510915756	-3.74385523796082	0.172970443964005	0.446305066347122	-0.0781625956296921
-0.188153937458992	-0.130578637123108	-3.72046780586243	0.172304973006248	0.443952769041061	-0.0776185765862465
-0.218389675021172	-0.109550878405571	-3.69508194923401	0.17187112569809	0.441573143005371	-0.0768142268061638
-0.247046336531639	-0.0973668619990349	-3.67444372177124	0.171048656105995	0.439160764217377	-0.0762378796935081
-0.271327912807465	-0.0854355692863464	-3.65902328491211	0.170046538114548	0.436569601297379	-0.0757822021842003
-0.301823347806931	-0.0622153133153915	-3.63408660888672	0.169339582324028	0.434152960777283	-0.0748086348176003
-0.321135550737381	-0.0433543473482132	-3.61322259902954	0.168321892619133	0.431547045707703	-0.0737899839878082
-0.332736939191818	-0.0239458978176117	-3.58597040176392	0.167263686656952	0.428900897502899	-0.072387233376503
-0.351922750473022	-0.0128177376464009	-3.55852270126343	0.16608701646328	0.42622035741806	-0.0711024105548859
-0.356227397918701	0.000934613577555865	-3.53112959861755	0.165077194571495	0.423653095960617	-0.0695617571473122
-0.354501873254776	0.0137455686926842	-3.5059666633606	0.163762897253036	0.421001553535461	-0.0682375580072403
-0.34505170583725	0.0188224110752344	-3.48105692863464	0.162477761507034	0.418337613344193	-0.0671181976795197
-0.336360245943069	0.0168672911822796	-3.45397233963013	0.161150127649307	0.415751188993454	-0.066118523478508
-0.313423961400986	0.0186748914420605	-3.42907428741455	0.159836903214455	0.413211494684219	-0.0654527023434639
-0.287864744663239	0.0127702914178371	-3.40050864219666	0.158482059836388	0.410626828670502	-0.0650340691208839
-0.272653460502625	0.00389211601577699	-3.37742900848389	0.157247915863991	0.408281922340393	-0.0646635666489601
-0.261294335126877	0.000547443574760109	-3.35326194763184	0.156129106879234	0.406364619731903	-0.0632033348083496
-0.222433969378471	-0.00997275579720736	-3.33508443832397	0.154851779341698	0.404249936342239	-0.0619601719081402
-0.194361537694931	-0.0212915260344744	-3.31777024269104	0.153746634721756	0.402388125658035	-0.0607754252851009
-0.157485321164131	-0.0328834317624569	-3.3041980266571	0.152847290039063	0.400679230690002	-0.0592889487743378
-0.11024734377861	-0.0392668694257736	-3.29077768325806	0.151801556348801	0.399256825447083	-0.0573636926710606
-0.06891880184412	-0.0433668494224548	-3.27519869804382	0.151037663221359	0.398076057434082	-0.0549613237380981
-0.0167036354541779	-0.0534075833857059	-3.26692295074463	0.150259241461754	0.397131949663162	-0.0520752184092999
0.0427544005215168	-0.0635147467255592	-3.25666046142578	0.149550035595894	0.396573275327683	-0.0492418371140957
0.100429452955723	-0.0763648822903633	-3.25469374656677	0.148928329348564	0.396259397268295	-0.0469134151935577
0.163890480995178	-0.0953911989927292	-3.25232815742493	0.148431330919266	0.396215409040451	-0.0452682040631771
0.22444249689579	-0.115351997315884	-3.25161838531494	0.148207291960716	0.396632343530655	-0.043676383793354
0.27535617351532	-0.129665195941925	-3.2560350894928	0.148221582174301	0.397325068712235	-0.0419805198907852
0.324489265680313	-0.151058554649353	-3.26446890830994	0.148123160004616	0.398549765348434	-0.0408615469932556
0.371487766504288	-0.167872071266174	-3.28245496749878	0.148326247930527	0.39981934428215	-0.040465135127306
0.399739056825638	-0.188709825277328	-3.29202127456665	0.14887909591198	0.401751011610031	-0.0406415984034538
0.42181333899498	-0.208847224712372	-3.32206583023071	0.149590447545052	0.40388298034668	-0.0407467521727085
0.445331454277039	-0.231218948960304	-3.33184766769409	0.150469869375229	0.406199961900711	-0.0413412302732468
0.472163110971451	-0.257654935121536	-3.36667490005493	0.151491448283195	0.408972293138504	-0.0431307703256607
0.495490729808807	-0.286110311746597	-3.3905200958252	0.152704074978828	0.411913216114044	-0.04618925973773
0.501004874706268	-0.322390556335449	-3.41377305984497	0.153832212090492	0.415084332227707	-0.0491725876927376
0.511208772659302	-0.344264924526215	-3.45202350616455	0.155299037694931	0.418705016374588	-0.051241260021925
0.514337480068207	-0.362834513187408	-3.47837686538696	0.156884208321571	0.422659248113632	-0.0538877323269844
0.518380463123322	-0.391168922185898	-3.51678586006165	0.158264383673668	0.426827043294907	-0.0570631138980389
0.522144019603729	-0.425530731678009	-3.55763363838196	0.159568086266518	0.431046158075333	-0.0607952401041985
0.517598092556	-0.445191353559494	-3.598876953125	0.160977378487587	0.435683161020279	-0.0640343725681305
0.510546386241913	-0.46327269077301	-3.64427495002747	0.162654727697372	0.440297812223434	-0.0669896379113197
0.500642240047455	-0.487454742193222	-3.68532133102417	0.164207682013512	0.445215225219727	-0.0706508979201317
0.489240765571594	-0.508903801441193	-3.73230457305908	0.165749743580818	0.450210064649582	-0.0740931704640388
0.470004856586456	-0.511110365390778	-3.77752876281738	0.167502850294113	0.455195069313049	-0.0768239796161652
0.448615074157715	-0.524950087070465	-3.83042049407959	0.16908310353756	0.460318893194199	-0.0795124024152756
0.434552311897278	-0.530632615089417	-3.8718113899231	0.170831307768822	0.465502917766571	-0.0822847560048103
0.403747946023941	-0.53425532579422	-3.92182660102844	0.172635763883591	0.470808893442154	-0.0843912065029144
0.395855575799942	-0.535574853420258	-3.97308111190796	0.174364924430847	0.475735604763031	-0.0861712098121643
0.373943775892258	-0.540274739265442	-4.01725959777832	0.176132410764694	0.48096427321434	-0.0878195613622665
0.378935277462006	-0.539421021938324	-4.06041812896729	0.177782639861107	0.485516965389252	-0.0894541069865227
0.372523993253708	-0.544607281684875	-4.10205507278442	0.179363697767258	0.490365326404572	-0.0910316109657288
0.356843799352646	-0.546193540096283	-4.13922119140625	0.181119203567505	0.494666516780853	-0.0921362489461899
0.348302662372589	-0.557026863098145	-4.17911720275879	0.18249399960041	0.498750060796738	-0.0931391194462776
0.34311243891716	-0.561200618743896	-4.21917486190796	0.184088438749313	0.502683341503143	-0.094479963183403
0.336183130741119	-0.570134580135345	-4.24706125259399	0.185633614659309	0.506088376045227	-0.0958828330039978
0.330969959497452	-0.581748366355896	-4.27694034576416	0.18692983686924	0.50920295715332	-0.0969748273491859
0.327392220497131	-0.591866374015808	-4.31116914749146	0.188198283314705	0.512269914150238	-0.0979235097765923
0.323973178863525	-0.600589036941528	-4.33626079559326	0.189471811056137	0.514862954616547	-0.0988325476646423
0.327936321496964	-0.61071640253067	-4.35998916625977	0.1905657351017	0.517103016376495	-0.0993462130427361
0.324220955371857	-0.621874749660492	-4.37778949737549	0.191455066204071	0.519030928611755	-0.099930003285408
0.32077968120575	-0.629508018493652	-4.39362335205078	0.19209823012352	0.521026015281677	-0.100437715649605
0.306560486555099	-0.644621133804321	-4.42077445983887	0.192502439022064	0.522878408432007	-0.10095240175724
0.294451087713242	-0.648292243480682	-4.43767738342285	0.192855507135391	0.524790406227112	-0.10134781897068
0.274433523416519	-0.655574858188629	-4.45543384552002	0.193106427788734	0.526538908481598	-0.101580761373043
0.259894251823425	-0.648669064044952	-4.47364330291748	0.193253129720688	0.52819561958313	-0.101803779602051
0.250743001699448	-0.650942862033844	-4.49378061294556	0.193408325314522	0.529788315296173	-0.102083615958691
0.24487467110157	-0.647167205810547	-4.51118183135986	0.193529322743416	0.531398773193359	-0.102133587002754
0.233662158250809	-0.648744881153107	-4.53300952911377	0.193471506237984	0.532942891120911	-0.10220605134964
0.231911584734917	-0.642345011234283	-4.55221271514893	0.193494394421577	0.534241795539856	-0.102266818284988
0.221745043992996	-0.646328151226044	-4.56635904312134	0.193364873528481	0.53544956445694	-0.102720037102699
0.220730796456337	-0.65306144952774	-4.58334541320801	0.19330532848835	0.536623179912567	-0.103104889392853
0.225959047675133	-0.66096818447113	-4.58665752410889	0.193167269229889	0.537507832050323	-0.103634119033813
0.225736632943153	-0.667282104492188	-4.60126686096191	0.193035736680031	0.538385212421417	-0.103993907570839
0.226871088147163	-0.675091922283173	-4.60941553115845	0.192809343338013	0.539080500602722	-0.104190595448017
0.228126883506775	-0.676953077316284	-4.61710548400879	0.192710191011429	0.539670705795288	-0.104005463421345
0.228577345609665	-0.677262127399445	-4.62354516983032	0.192519575357437	0.540157496929169	-0.103882357478142
0.228559046983719	-0.681644558906555	-4.63076019287109	0.192407578229904	0.540554106235504	-0.103860512375832
0.220048859715462	-0.683674514293671	-4.63011169433594	0.192302972078323	0.540884375572205	-0.10392789542675
0.215434432029724	-0.686145305633545	-4.63505268096924	0.192195102572441	0.541126906871796	-0.103967987000942
0.210012122988701	-0.688735604286194	-4.63538885116577	0.192085042595863	0.541286885738373	-0.103917673230171
0.203226760029793	-0.689184248447418	-4.63980293273926	0.192039400339127	0.54146271944046	-0.103823266923428
0.196294352412224	-0.695212423801422	-4.63841342926025	0.191871926188469	0.54164582490921	-0.103701613843441
0.192805245518684	-0.69305807352066	-4.64446449279785	0.191793709993362	0.541631639003754	-0.10329732298851
0.183354824781418	-0.690137922763824	-4.63614273071289	0.191464126110077	0.541595816612244	-0.102745994925499
0.177214398980141	-0.687529563903809	-4.64409780502319	0.191260978579521	0.541491627693176	-0.102079629898071
0.172099590301514	-0.687548160552979	-4.64035749435425	0.190765663981438	0.541256487369537	-0.101505130529404
0.17564757168293	-0.684654772281647	-4.63609552383423	0.19031335413456	0.541003227233887	-0.100860871374607
0.177046895027161	-0.690992534160614	-4.63475799560547	0.189714550971985	0.540681838989258	-0.100227445363998
0.178756877779961	-0.68665599822998	-4.63201665878296	0.189232245087624	0.540291965007782	-0.099602185189724
0.184217944741249	-0.697753190994263	-4.63453054428101	0.188357263803482	0.539880216121674	-0.0988297015428543
0.192967981100082	-0.694380640983582	-4.62650108337402	0.187694251537323	0.53933584690094	-0.0981168746948242
0.19822683930397	-0.695903837680817	-4.63041257858276	0.186858534812927	0.538723111152649	-0.0972475558519363
0.204811453819275	-0.692944705486298	-4.62517261505127	0.186144173145294	0.538060545921326	-0.096418671309948
0.207103431224823	-0.69330620765686	-4.62534332275391	0.185405060648918	0.537134647369385	-0.095370426774025
0.21270689368248	-0.689359664916992	-4.62135219573975	0.184754282236099	0.536196291446686	-0.0944274440407753
0.218579053878784	-0.693418860435486	-4.61388778686523	0.184122174978256	0.535163402557373	-0.0933571681380272
0.226803004741669	-0.691519200801849	-4.60052919387817	0.183550775051117	0.533962368965149	-0.0921881422400475
0.231634095311165	-0.693977534770966	-4.59887981414795	0.182705357670784	0.532580435276031	-0.0910596549510956
0.242083355784416	-0.691926002502441	-4.59353733062744	0.182022944092751	0.531195461750031	-0.0898235514760017
0.247221559286118	-0.688868999481201	-4.57886934280396	0.181206658482552	0.529716074466705	-0.0884371995925903
0.251042425632477	-0.685943007469177	-4.56837129592896	0.180447831749916	0.528153955936432	-0.0867581143975258
0.254414111375809	-0.677472949028015	-4.55262851715088	0.179519698023796	0.526443481445313	-0.0850133076310158
0.263839930295944	-0.667243421077728	-4.54380130767822	0.178649798035622	0.524856746196747	-0.0832086130976677
0.271663546562195	-0.657022356987	-4.52966165542603	0.177788600325584	0.523266315460205	-0.08110261708498
0.286961495876312	-0.649467051029205	-4.52017974853516	0.176962673664093	0.521469831466675	-0.0790323689579964
0.297736972570419	-0.642070233821869	-4.50883531570435	0.176041543483734	0.519669711589813	-0.0767860859632492
0.310955822467804	-0.630782663822174	-4.49458312988281	0.175082296133041	0.517754912376404	-0.0747060924768448
0.319120407104492	-0.62260627746582	-4.47519969940186	0.174201965332031	0.515902042388916	-0.0726843476295471
0.324416995048523	-0.613828003406525	-4.46191167831421	0.173232823610306	0.513934552669525	-0.0706454589962959
0.336325168609619	-0.597894191741943	-4.44976234436035	0.172469854354858	0.512106537818909	-0.0685343444347382
0.346104204654694	-0.59073793888092	-4.4353723526001	0.171555027365685	0.510156214237213	-0.0667482987046242
0.365526378154755	-0.585958540439606	-4.428297996521	0.170804619789124	0.508202373981476	-0.0651483163237572
0.377240359783173	-0.585242807865143	-4.40429735183716	0.169877931475639	0.506272971630096	-0.063798300921917
0.384792864322662	-0.584462344646454	-4.38828086853027	0.169057622551918	0.504512667655945	-0.0626682713627815
0.393150508403778	-0.57703959941864	-4.38028860092163	0.168287441134453	0.502660632133484	-0.0618175193667412
0.413894832134247	-0.581050634384155	-4.36692905426025	0.167632281780243	0.500911355018616	-0.0612522773444653
0.424695461988449	-0.581220269203186	-4.35132312774658	0.166848063468933	0.499101221561432	-0.061076033860445
0.435051381587982	-0.596281766891479	-4.33913469314575	0.166040688753128	0.497480362653732	-0.0611551329493523
0.438720464706421	-0.590748310089111	-4.32954978942871	0.165383160114288	0.495954066514969	-0.0614718347787857
0.45147767663002	-0.603159606456757	-4.31095552444458	0.164894118905067	0.494347482919693	-0.0619619488716125
0.460958570241928	-0.613472878932953	-4.30233812332153	0.16399011015892	0.49297422170639	-0.0623768158257008
0.459899991750717	-0.613758504390717	-4.29188585281372	0.163322553038597	0.491643786430359	-0.0631949454545975
0.469804555177689	-0.624353468418121	-4.28186941146851	0.163026511669159	0.490238279104233	-0.0641136541962624
0.480826586484909	-0.631385207176209	-4.27199554443359	0.162299245595932	0.488961577415466	-0.0647215768694878
0.48343500494957	-0.634881556034088	-4.26653957366943	0.162010133266449	0.487738341093063	-0.0656999945640564
0.487850278615952	-0.646609961986542	-4.25109148025513	0.161717355251312	0.48644232749939	-0.066816933453083
0.500291287899017	-0.653485774993896	-4.24708080291748	0.161294922232628	0.485294759273529	-0.0677947551012039
0.498917460441589	-0.660224139690399	-4.24122285842896	0.161345332860947	0.484193712472916	-0.0688383728265762
0.512988984584808	-0.665593683719635	-4.234215259552	0.161095231771469	0.483228802680969	-0.0700268149375916
0.518925666809082	-0.683608293533325	-4.22548484802246	0.161152809858322	0.482019990682602	-0.0708842873573303
0.543938338756561	-0.702325046062469	-4.22017526626587	0.160749331116676	0.480838418006897	-0.0722030028700829
0.556624412536621	-0.721731185913086	-4.20855951309204	0.160318776965141	0.479680061340332	-0.0732655823230743
0.566218793392181	-0.725325763225555	-4.20249080657959	0.16001869738102	0.478529572486877	-0.0738682150840759
0.586194336414337	-0.737369954586029	-4.19580793380737	0.159782961010933	0.477321684360504	-0.0746166557073593
0.599999785423279	-0.756461203098297	-4.19017648696899	0.159448608756065	0.476230829954147	-0.0750888586044312
0.628818035125732	-0.766894221305847	-4.17324256896973	0.159116983413696	0.474804699420929	-0.0755941793322563
0.653303623199463	-0.786649584770203	-4.16023349761963	0.158419087529182	0.473444044589996	-0.0760842710733414
0.674406945705414	-0.794659614562988	-4.14423513412476	0.158171877264977	0.47204801440239	-0.0764812603592873
0.694086790084839	-0.804781496524811	-4.14166307449341	0.157755047082901	0.471015363931656	-0.0765363499522209
0.719791948795319	-0.817896068096161	-4.13052129745483	0.157551437616348	0.46940290927887	-0.0766725987195969
0.741616070270538	-0.832854568958282	-4.12355518341064	0.157136991620064	0.468127369880676	-0.0766435712575912
0.777767479419708	-0.846987664699554	-4.10779523849487	0.15657477080822	0.466809570789337	-0.0765251517295837
0.800848484039307	-0.859217584133148	-4.09837770462036	0.156385898590088	0.465289831161499	-0.0761756747961044
0.838924527168274	-0.877993404865265	-4.08999872207642	0.156021624803543	0.464081555604935	-0.0757224336266518
0.868885576725006	-0.890928506851196	-4.07155466079712	0.155493974685669	0.462629795074463	-0.0751781091094017
0.896249711513519	-0.907603621482849	-4.05440855026245	0.155111700296402	0.461330831050873	-0.0744763091206551
0.929762184619904	-0.906146466732025	-4.04878997802734	0.154939398169518	0.460228562355042	-0.0743409544229507
0.94467693567276	-0.918152451515198	-4.04297733306885	0.154755413532257	0.459047853946686	-0.0740992501378059
0.977956593036652	-0.927926659584045	-4.03062963485718	0.154404610395432	0.457846939563751	-0.0738138183951378
1.00217521190643	-0.934930801391602	-4.02029657363892	0.154252246022224	0.456750363111496	-0.0735364630818367
1.03483092784882	-0.954873323440552	-4.01176643371582	0.153897926211357	0.455613940954208	-0.0732161998748779
1.07178330421448	-0.966123282909393	-4.00091505050659	0.153794273734093	0.454344302415848	-0.0728993341326714
1.09332621097565	-0.975294768810272	-3.98423409461975	0.153701573610306	0.453064054250717	-0.0723336413502693
1.1255875825882	-0.987102031707764	-3.97681260108948	0.153629720211029	0.451783806085587	-0.0717176049947739
1.16468715667725	-0.999339163303375	-3.97044825553894	0.153619468212128	0.450455039739609	-0.0711455643177032
1.19273865222931	-1.01323258876801	-3.95623588562012	0.153571054339409	0.449066519737244	-0.0702760368585587
1.22390377521515	-1.02804553508759	-3.93899273872375	0.153421223163605	0.447702139616013	-0.0694311633706093
1.26091253757477	-1.03809022903442	-3.92419528961182	0.153316244482994	0.446258962154388	-0.0686556473374367
1.28839433193207	-1.03794264793396	-3.91387915611267	0.153426870703697	0.444881498813629	-0.0673544108867645
1.31072115898132	-1.03932881355286	-3.90279173851013	0.15343602001667	0.443582117557526	-0.066108338534832
1.34233450889587	-1.05289137363434	-3.89218664169312	0.153255313634872	0.442248195409775	-0.0649303570389748
1.36914169788361	-1.04489469528198	-3.88184809684753	0.153424501419067	0.440843999385834	-0.0636343061923981
1.39034533500671	-1.04400837421417	-3.86673021316528	0.153699606657028	0.439542412757874	-0.0623848848044872
1.40910053253174	-1.05551314353943	-3.8551983833313	0.153791517019272	0.438256919384003	-0.0612530075013638
1.44135344028473	-1.05162870883942	-3.85196614265442	0.153811559081078	0.437021017074585	-0.0601182468235493
1.44706284999847	-1.04347062110901	-3.83180618286133	0.15402527153492	0.435749590396881	-0.0590568445622921
1.46708548069	-1.05304753780365	-3.8321373462677	0.154123187065125	0.434569478034973	-0.0579739436507225
1.4864798784256	-1.03734242916107	-3.82174944877625	0.154305830597878	0.433361917734146	-0.0571434311568737
1.49516832828522	-1.03686678409576	-3.81487107276917	0.154638677835464	0.432237386703491	-0.0562800690531731
1.51646387577057	-1.05349922180176	-3.80686640739441	0.154482290148735	0.431127160787582	-0.0558134019374847
1.53475630283356	-1.05061161518097	-3.78721141815186	0.154496982693672	0.429675281047821	-0.0553707927465439
1.55256879329681	-1.05242192745209	-3.77666115760803	0.154508531093597	0.428358733654022	-0.0551175400614738
1.56339764595032	-1.05800628662109	-3.77060079574585	0.154473721981049	0.427020341157913	-0.0546790584921837
1.58341014385223	-1.05752825737	-3.75924468040466	0.15442430973053	0.425640493631363	-0.0539305172860622
1.60261929035187	-1.05769050121307	-3.75403642654419	0.154269933700562	0.424383729696274	-0.0532431527972221
1.62102925777435	-1.06034350395203	-3.73227882385254	0.154228240251541	0.422923296689987	-0.0526053719222546
1.63427007198334	-1.0528290271759	-3.72702193260193	0.154261589050293	0.421502023935318	-0.0516837276518345
1.64688956737518	-1.05317008495331	-3.71132040023804	0.154130861163139	0.420289009809494	-0.0508844070136547
1.660724401474	-1.05255651473999	-3.69934368133545	0.154108881950378	0.418921858072281	-0.0502013079822063
1.6752153635025	-1.04785585403442	-3.69191336631775	0.154208809137344	0.417646020650864	-0.0490845218300819
1.68448209762573	-1.03582954406738	-3.68146133422852	0.154371276497841	0.416455090045929	-0.048040859401226
1.69095599651337	-1.03615915775299	-3.67549872398376	0.154331773519516	0.415468573570251	-0.0470278151333332
1.69824635982513	-1.0326052904129	-3.66034245491028	0.154393061995506	0.414483815431595	-0.0458863489329815
1.69460618495941	-1.01301598548889	-3.66334247589111	0.154613316059113	0.4137202501297	-0.0441981740295887
1.68788874149323	-0.987804770469666	-3.65501475334167	0.154733553528786	0.413248032331467	-0.0413908809423447
1.68457388877869	-0.967727303504944	-3.64737462997437	0.154821068048477	0.412805110216141	-0.0390231907367706
1.68812763690948	-0.952403604984283	-3.6586217880249	0.154915273189545	0.412512958049774	-0.0375624373555183
1.68786549568176	-0.939056813716888	-3.65565347671509	0.155120894312859	0.412251353263855	-0.03670809045434
1.69138789176941	-0.930190145969391	-3.64723205566406	0.155529752373695	0.41182267665863	-0.0354579985141754
1.69180345535278	-0.923886358737946	-3.64574146270752	0.156076863408089	0.411570698022842	-0.034276720136404
1.69189310073853	-0.918952763080597	-3.64515995979309	0.156577780842781	0.411379605531693	-0.0333696119487286
1.69972062110901	-0.924776494503021	-3.65343117713928	0.157075166702271	0.411139458417892	-0.0324185378849506
1.72259676456451	-0.938032031059265	-3.64669227600098	0.157767504453659	0.41085410118103	-0.0312388464808464
1.74662804603577	-0.958879768848419	-3.64428043365479	0.158375009894371	0.410487860441208	-0.0297274515032768
1.77188062667847	-0.966392040252686	-3.63822293281555	0.158896699547768	0.410397380590439	-0.0269127693027258
1.76434016227722	-0.91797810792923	-3.63309407234192	0.159795314073563	0.410258054733276	-0.023465808480978
1.72078049182892	-0.844257295131683	-3.63341999053955	0.160841926932335	0.410549908876419	-0.020104318857193
1.68047904968262	-0.786899030208588	-3.65750789642334	0.16211910545826	0.410626649856567	-0.0177865121513605
1.62053632736206	-0.726966738700867	-3.67869400978088	0.163416489958763	0.410987704992294	-0.0155783733353019
1.57376134395599	-0.678768038749695	-3.6823890209198	0.164225965738297	0.411312580108643	-0.014273258857429
1.52737963199615	-0.649562120437622	-3.68659353256226	0.165234908461571	0.411321073770523	-0.0144780650734901
1.47563529014587	-0.629340052604675	-3.69802021980286	0.165979936718941	0.411507099866867	-0.0155440364032984
1.42202937602997	-0.616337954998016	-3.69117259979248	0.166429579257965	0.411576807498932	-0.0177013240754604
1.35831964015961	-0.621481776237488	-3.68675088882446	0.167206332087517	0.41123628616333	-0.0220475848764181
1.3117059469223	-0.638997614383698	-3.69062447547913	0.168019086122513	0.411004960536957	-0.0265029184520245
1.29798984527588	-0.643792033195496	-3.68920707702637	0.16867795586586	0.410566449165344	-0.0276328586041927
1.25517964363098	-0.616977453231812	-3.68690371513367	0.169887408614159	0.410116851329803	-0.0280695483088493
1.21942186355591	-0.597099184989929	-3.69939756393433	0.171026274561882	0.409861475229263	-0.0286291521042585
1.1645073890686	-0.572808384895325	-3.69025254249573	0.172257363796234	0.409487128257751	-0.0290638972073793
1.13364970684052	-0.562438249588013	-3.69363451004028	0.173297256231308	0.409063965082169	-0.0296456627547741
1.1060163974762	-0.529452800750732	-3.69335532188416	0.174571603536606	0.408551573753357	-0.0289987921714783
1.08220458030701	-0.502348065376282	-3.69590735435486	0.175892949104309	0.407956093549728	-0.0268502309918404
1.05572509765625	-0.481829553842545	-3.69443130493164	0.176926478743553	0.407528251409531	-0.0267833210527897
1.03956604003906	-0.469201505184174	-3.69224309921265	0.178222149610519	0.406866788864136	-0.0271257553249598
1.0136810541153	-0.44613116979599	-3.68857932090759	0.179476648569107	0.406217396259308	-0.0259426776319742
1.00546383857727	-0.428959995508194	-3.69008255004883	0.180573120713234	0.40558984875679	-0.0240999553352594
1.00381791591644	-0.406391352415085	-3.68742775917053	0.181521788239479	0.405054122209549	-0.022660493850708
0.98203456401825	-0.390204191207886	-3.68011927604675	0.182732746005058	0.404275298118591	-0.0222145449370146
0.974110901355743	-0.379581183195114	-3.67800664901733	0.183654591441154	0.403599262237549	-0.0211020018905401
0.973262906074524	-0.357029855251312	-3.6723325252533	0.184665411710739	0.402601957321167	-0.0190142765641212
0.952165901660919	-0.339667975902557	-3.66910028457642	0.185671150684357	0.401800692081451	-0.0178364273160696
0.952622413635254	-0.332823425531387	-3.65557265281677	0.186588451266289	0.400572717189789	-0.0170593466609716
0.950496852397919	-0.319266587495804	-3.65515398979187	0.18752808868885	0.399435847997665	-0.0148958656936884
0.950242280960083	-0.303781747817993	-3.64243793487549	0.188206702470779	0.39801150560379	-0.0129099534824491
0.932923376560211	-0.279928147792816	-3.62519931793213	0.189362794160843	0.396838277578354	-0.0115346387028694
0.91444593667984	-0.251804918050766	-3.61377763748169	0.189889922738075	0.395469844341278	-0.0095234801992774
0.890627384185791	-0.231568679213524	-3.60170412063599	0.190602689981461	0.394052475690842	-0.0083888815715909
0.881506860256195	-0.207553252577782	-3.60118627548218	0.191180810332298	0.392686933279037	-0.00799896568059921
0.85691225528717	-0.176447242498398	-3.59258127212524	0.191871464252472	0.39119952917099	-0.00642349291592836
0.833507716655731	-0.158396869897842	-3.57679200172424	0.192320749163628	0.389949947595596	-0.00529003096744418
0.813973844051361	-0.140211552381516	-3.5735490322113	0.192860066890717	0.388638138771057	-0.00568643864244223
0.791786909103394	-0.118874199688435	-3.55807662010193	0.193438515067101	0.387292206287384	-0.0048145349137485
0.772466123104095	-0.100689902901649	-3.54791784286499	0.193781077861786	0.386260479688644	-0.00327863753773272
0.754037261009216	-0.0739645436406136	-3.54298639297485	0.194414392113686	0.385231584310532	-0.00302627589553595
0.725481450557709	-0.0581649653613567	-3.53158473968506	0.194934502243996	0.384441316127777	-0.00208853092044592
0.721259415149689	-0.0499566756188869	-3.52923202514648	0.195293858647346	0.383691847324371	-0.00132322835270315
0.701903760433197	-0.035825427621603	-3.51781415939331	0.195959389209747	0.382889986038208	-0.00172542361542583
0.682412266731262	-0.033722773194313	-3.51823210716248	0.19658474624157	0.382419049739838	-0.00208797049708664
0.687459468841553	-0.0329535938799381	-3.51215481758118	0.196985900402069	0.381806164979935	-0.00141827657353133
0.68034702539444	-0.0206466484814882	-3.50493240356445	0.197613134980202	0.381373524665833	-0.000701429788023233
0.668146789073944	-0.0146197015419602	-3.5022554397583	0.198296278715134	0.381039679050446	2.22958260565065E-05
0.672235608100891	-0.0152063369750977	-3.49925875663757	0.198845028877258	0.380596369504929	-0.000180060465936549
0.661676228046417	-0.0116886766627431	-3.49912977218628	0.199410513043404	0.380236834287643	0.00012519043229986
0.671344518661499	-0.009090481325984	-3.48963761329651	0.199925407767296	0.379741817712784	0.00126864691264927
0.67611438035965	-0.00356286228634417	-3.49206733703613	0.200466737151146	0.37929180264473	0.00228747981600463
0.67563807964325	-0.00102365389466286	-3.48716402053833	0.200775891542435	0.378961652517319	0.00273336563259363
0.688688099384308	-0.0094080064445734	-3.48075580596924	0.201065436005592	0.378372639417648	0.0038892449811101
0.696703851222992	-0.00243550236336887	-3.4799165725708	0.201571419835091	0.377778500318527	0.00535012641921639
0.71297162771225	0.000855290913023055	-3.46908259391785	0.201520696282387	0.377379268407822	0.00672975415363908
0.722727537155151	0.00669287005439401	-3.46378660202026	0.201985821127892	0.376587122678757	0.00884871836751699
0.748683333396912	0.010971661657095	-3.45815205574036	0.20216666162014	0.37597393989563	0.0111737065017223
0.758114218711853	0.0187671314924955	-3.44541573524475	0.202542617917061	0.375123143196106	0.0128828594461083
0.788951992988586	0.00968432798981667	-3.44562077522278	0.202881097793579	0.374153584241867	0.0144986221566796
0.808594644069672	0.0171052254736423	-3.4316930770874	0.203372374176979	0.373281985521317	0.016664395108819
0.832063317298889	0.0113700656220317	-3.4298038482666	0.203692138195038	0.372379869222641	0.0187027435749769
0.855070233345032	0.0164357461035252	-3.41705751419067	0.204303279519081	0.371492624282837	0.0208657514303923
0.880939781665802	0.0108433794230223	-3.40979695320129	0.204541221261024	0.370738834142685	0.0232129488140345
0.901665031909943	0.0122253224253654	-3.39811635017395	0.205210879445076	0.370035946369171	0.0253200586885214
0.915377378463745	0.00954563915729523	-3.39562678337097	0.205603182315826	0.369641214609146	0.0274040065705776
0.948043525218964	0.0112899756059051	-3.39418244361877	0.206124201416969	0.369082570075989	0.0293798577040434
0.964454174041748	0.00795882940292358	-3.39752340316772	0.206696838140488	0.368837952613831	0.0310321412980556
0.985739469528198	0.00668499525636435	-3.39059567451477	0.207251161336899	0.368471920490265	0.0326007381081581
0.998977899551392	-0.000757428235374391	-3.38337635993958	0.207889705896378	0.368173211812973	0.0344448201358318
1.02602589130402	0.00195899768732488	-3.37409949302673	0.208552807569504	0.367804288864136	0.0362025089561939
1.05644869804382	-0.00320561206899583	-3.37416529655457	0.20903605222702	0.367836594581604	0.0377657935023308
1.07648587226868	-0.0087511669844389	-3.37752461433411	0.209649488329887	0.367871195077896	0.0392287001013756
1.10277080535889	-0.0194661244750023	-3.39252924919128	0.210212141275406	0.368319123983383	0.0400084033608437
1.1032087802887	-0.0191814266145229	-3.39413952827454	0.210816904902458	0.36853614449501	0.040649801492691
1.12790024280548	-0.0307023264467716	-3.39816474914551	0.211471974849701	0.368937462568283	0.041185300797224
1.13089025020599	-0.0337728783488274	-3.39481043815613	0.212446615099907	0.369329363107681	0.0419028103351593
1.14978563785553	-0.0365414880216122	-3.39680600166321	0.213351473212242	0.369568079710007	0.0424303226172924
1.16579174995422	-0.0401526838541031	-3.40759420394897	0.214348167181015	0.370119720697403	0.0429160371422768
1.16734683513641	-0.0368564687669277	-3.41834163665771	0.215233087539673	0.370667159557343	0.0432962961494923
1.17486548423767	-0.0269154254347086	-3.4251172542572	0.216570362448692	0.371385663747787	0.0440465994179249
1.18670606613159	-0.0307039357721806	-3.43282985687256	0.217599794268608	0.372081190347672	0.0448914505541325
1.19580125808716	-0.0353639125823975	-3.44984102249146	0.218565434217453	0.372945964336395	0.0455448850989342
1.20334565639496	-0.0301481615751982	-3.46070504188538	0.219772100448608	0.374027371406555	0.0460676476359367
1.21551561355591	-0.0283838082104921	-3.47231411933899	0.221003472805023	0.374933451414108	0.046384260058403
1.22624182701111	-0.0268240142613649	-3.48133277893066	0.222348183393478	0.37564691901207	0.0466334149241447
1.23115873336792	-0.027535505592823	-3.50053024291992	0.223580792546272	0.376646220684052	0.0469125509262085
1.23813235759735	-0.0275316536426544	-3.50686955451965	0.224677667021751	0.37775582075119	0.0471286363899708
1.25812435150146	-0.0229978766292334	-3.51435256004334	0.225842043757439	0.378704458475113	0.0480784438550472
1.27377784252167	-0.0136962262913585	-3.52877020835876	0.227200403809547	0.379491478204727	0.0494736880064011
1.28159296512604	-0.00746460072696209	-3.53814029693604	0.228203862905502	0.380308955907822	0.0504229143261909
1.28972232341766	-0.00504946522414684	-3.54203796386719	0.229193761944771	0.380854994058609	0.0512769557535648
1.29754209518433	0.00261342525482178	-3.55112195014954	0.229972437024117	0.381310999393463	0.0516919642686844
1.30498886108398	0.00323581486009061	-3.55560970306396	0.230641752481461	0.381522595882416	0.0517023503780365
1.31256878376007	0.00124987657181919	-3.5613100528717	0.231255367398262	0.381578266620636	0.0517205782234669
1.32041347026825	0.000756460125558078	-3.55922722816467	0.231849268078804	0.381256222724915	0.0522097945213318
1.32121348381042	0.0135895917192101	-3.55359768867493	0.232240691781044	0.38096672296524	0.0525914058089256
1.32583451271057	0.0158484298735857	-3.55336356163025	0.232456013560295	0.380347162485123	0.0529278516769409
1.32741129398346	0.0294819884002209	-3.55018758773804	0.232691064476967	0.37955766916275	0.053385604172945
1.32757914066315	0.0345361419022083	-3.54159665107727	0.232843011617661	0.378470987081528	0.0539195388555527
1.32322907447815	0.0450374744832516	-3.52974629402161	0.233129024505615	0.37703749537468	0.0543195307254791
1.30903029441833	0.0471850745379925	-3.51645135879517	0.233048871159554	0.375372290611267	0.0537200048565865
1.29801797866821	0.049805510789156	-3.49645590782166	0.232996180653572	0.373419672250748	0.0531092211604118
1.29052698612213	0.0542071871459484	-3.4861102104187	0.232829973101616	0.37137359380722	0.051969688385725
1.28576493263245	0.0485515594482422	-3.46772027015686	0.232596382498741	0.369065761566162	0.0511525832116604
1.26793646812439	0.0539092533290386	-3.44469928741455	0.232410565018654	0.366876184940338	0.0504715219140053
1.25761246681213	0.0586691573262215	-3.42581987380981	0.232112973928452	0.364446103572845	0.0497600696980953
1.26297283172607	0.064457856118679	-3.40706038475037	0.231635093688965	0.361983984708786	0.0491947159171104
1.26279294490814	0.0671281442046165	-3.3831160068512	0.231134027242661	0.359436005353928	0.0490740947425365
1.2609795331955	0.0667618811130524	-3.35960841178894	0.230583429336548	0.35696730017662	0.0490090437233448
1.25844573974609	0.0721308588981628	-3.3379168510437	0.230017110705376	0.354495167732239	0.0482410416007042
1.27011680603027	0.0722241699695587	-3.31392431259155	0.229441568255425	0.351972758769989	0.0476856529712677
1.27494311332703	0.0709546059370041	-3.29350185394287	0.228615865111351	0.349565446376801	0.0474127866327763
1.26904344558716	0.0682729259133339	-3.27092957496643	0.227809935808182	0.34741747379303	0.0471556410193443
1.28044533729553	0.0797261297702789	-3.25304889678955	0.226907804608345	0.345085173845291	0.0465789772570133
1.28120863437653	0.0695436149835587	-3.2279007434845	0.225781619548798	0.343041002750397	0.0457210466265678
1.28682863712311	0.0660486742854118	-3.20848178863525	0.224731102585793	0.340942293405533	0.0445961803197861
1.29244983196259	0.0615068674087524	-3.19152641296387	0.223613977432251	0.338856130838394	0.0434923321008682
1.30820739269257	0.0563779026269913	-3.1601939201355	0.22240786254406	0.336516618728638	0.0436968505382538
1.32573533058167	0.0809421390295029	-3.14680314064026	0.221457719802856	0.334517061710358	0.0451704896986485
1.32704281806946	0.0953391268849373	-3.12124824523926	0.2205800563097	0.332345247268677	0.0453482829034328
1.32376849651337	0.0914286077022552	-3.1094081401825	0.219748064875603	0.330669790506363	0.0451592244207859
1.32629811763763	0.0903675928711891	-3.08995366096497	0.218853488564491	0.328652501106262	0.0438149869441986
1.32799243927002	0.0693109780550003	-3.0687038898468	0.218016177415848	0.326193571090698	0.0421823225915432
1.32484221458435	0.0512656942009926	-3.04221057891846	0.217169508337975	0.324028670787811	0.0412587225437164
1.32417809963226	0.0582908801734447	-3.02486109733582	0.216488644480705	0.321858942508698	0.0407040156424046
1.30089020729065	0.0671713575720787	-2.99868631362915	0.215422287583351	0.319917470216751	0.0403506644070148
1.27752268314362	0.0796775221824646	-2.98118495941162	0.214407503604889	0.318116784095764	0.0403135232627392
1.25350642204285	0.100522331893444	-2.97201919555664	0.213549330830574	0.316479533910751	0.0401349104940891
1.22868514060974	0.117039039731026	-2.95972371101379	0.212460950016975	0.314960360527039	0.0401594042778015
1.19851529598236	0.124644249677658	-2.94525194168091	0.211632236838341	0.313443154096603	0.0398666337132454
1.17162692546844	0.135741651058197	-2.93518733978271	0.210788086056709	0.312206149101257	0.0395049154758453
1.13980937004089	0.165076300501823	-2.90961050987244	0.209901392459869	0.310540109872818	0.0394639037549496
1.09927845001221	0.173378676176071	-2.89767789840698	0.209214583039284	0.30954572558403	0.0396215319633484
1.08272218704224	0.16683554649353	-2.90232086181641	0.208182811737061	0.308706551790237	0.0394950918853283
1.09634292125702	0.167172431945801	-2.88255882263184	0.207152709364891	0.307419002056122	0.0388536565005779
1.09769439697266	0.161790758371353	-2.86325001716614	0.206624239683151	0.305905193090439	0.0383513607084751
1.05804967880249	0.165675833821297	-2.84247493743896	0.206254690885544	0.304942756891251	0.0390685945749283
0.976764023303986	0.175654232501984	-2.8354959487915	0.205030426383018	0.304910153150558	0.040993332862854
0.94955575466156	0.19006022810936	-2.84648180007935	0.202881649136543	0.305357336997986	0.042540792375803
0.99920928478241	0.23623488843441	-2.85777139663696	0.201410338282585	0.304972946643829	0.0431665442883968
1.07332956790924	0.220446512103081	-2.84587287902832	0.20090651512146	0.30323913693428	0.0427498109638691
1.06456732749939	0.188467636704445	-2.81050205230713	0.200803712010384	0.301348000764847	0.0426345579326153
1.06213343143463	0.164026752114296	-2.78704595565796	0.200380012392998	0.299679070711136	0.0428364053368568
1.06736898422241	0.167955607175827	-2.76482367515564	0.19967745244503	0.298385262489319	0.042974915355444
1.05317628383636	0.198551639914513	-2.7409086227417	0.198938295245171	0.296534568071365	0.0426308400928974
1.01550710201263	0.205626100301743	-2.73972344398499	0.198205888271332	0.295766800642014	0.0428705289959908
0.984399497509003	0.208801344037056	-2.73890972137451	0.197180941700935	0.295011103153229	0.043139286339283
1.0186630487442	0.205303773283958	-2.741619348526	0.196540743112564	0.2933569252491	0.0419625528156757
1.04780781269073	0.209995940327644	-2.71515560150146	0.196473658084869	0.290734082460403	0.0409282930195332
1.04513621330261	0.207276925444603	-2.68235373497009	0.196853220462799	0.288363754749298	0.0401546880602837
1.04220724105835	0.171208009123802	-2.65421319007874	0.196386426687241	0.28620457649231	0.0391866825520992
1.03810441493988	0.162485525012016	-2.62236094474792	0.195710986852646	0.284327030181885	0.0382964126765728
1.02999067306519	0.153095215559006	-2.60327553749084	0.194566056132317	0.282861083745956	0.037197083234787
1.02239787578583	0.158088132739067	-2.59628391265869	0.193437501788139	0.281586319208145	0.0356870330870152
1.01265215873718	0.146923303604126	-2.59009027481079	0.192096933722496	0.280457705259323	0.0348306521773338
0.99651712179184	0.130453214049339	-2.59171056747437	0.190729603171349	0.279510080814362	0.0340350717306137
0.959497630596161	0.157337993383408	-2.56876754760742	0.189581677317619	0.278388798236847	0.0341034829616547
0.914216220378876	0.17294879257679	-2.56341576576233	0.188628122210503	0.277795732021332	0.0341103076934814
0.890206515789032	0.184451922774315	-2.54685473442078	0.187272503972054	0.27711695432663	0.0339286550879478
0.882501184940338	0.194897547364235	-2.52865386009216	0.186085671186447	0.275720506906509	0.0337329432368279
0.857880055904388	0.184321090579033	-2.51562786102295	0.185404911637306	0.274690866470337	0.0334875285625458
0.833121359348297	0.18139274418354	-2.50370454788208	0.184850886464119	0.273441731929779	0.0329291708767414
0.817668974399567	0.194578170776367	-2.49173760414124	0.184422433376312	0.271870672702789	0.0323553681373596
0.784039676189423	0.181776732206345	-2.48629021644592	0.184022277593613	0.270576179027557	0.0316255912184715
0.748525679111481	0.177748486399651	-2.47163820266724	0.183495789766312	0.269291788339615	0.0307443644851446
0.704668521881104	0.171933680772781	-2.45333504676819	0.182005852460861	0.268126666545868	0.0304447747766972
0.680858492851257	0.199769601225853	-2.43761706352234	0.180401310324669	0.267716556787491	0.0306351967155933
0.644559442996979	0.252486050128937	-2.42522406578064	0.179283544421196	0.266966432332993	0.0309881903231144
0.599375784397125	0.259582072496414	-2.41972303390503	0.178476497530937	0.266298919916153	0.0305965151637793
0.543713688850403	0.260830491781235	-2.42154264450073	0.177890077233315	0.265636473894119	0.0302892290055752
0.526974737644196	0.253715217113495	-2.42352437973022	0.177234277129173	0.265253752470016	0.0299079529941082
0.544434547424316	0.278670102357864	-2.41592907905579	0.176951617002487	0.264039874076843	0.0291549246758223
0.513179421424866	0.285676121711731	-2.38906002044678	0.176827743649483	0.262736231088638	0.028259202837944
0.495260685682297	0.245960086584091	-2.37154841423035	0.176683649420738	0.261339336633682	0.0272408798336983
0.43324089050293	0.250118225812912	-2.34773015975952	0.176163330674171	0.260606914758682	0.0262493193149567
0.402397632598877	0.266991555690765	-2.35364103317261	0.175973236560822	0.259899318218231	0.025328828021884
0.349888384342194	0.273835092782974	-2.34665536880493	0.175068348646164	0.259636700153351	0.0250561889261007
0.294463366270065	0.304686635732651	-2.34642577171326	0.174200028181076	0.259368032217026	0.0250167287886143
0.268765807151794	0.333384871482849	-2.35143971443176	0.173927322030067	0.25880640745163	0.0235930308699608
0.273721992969513	0.330660074949265	-2.35284733772278	0.174234762787819	0.257174670696259	0.0210574567317963
0.177526518702507	0.33302104473114	-2.33100485801697	0.174849197268486	0.256782472133636	0.0191570427268744
0.128605395555496	0.332699477672577	-2.30437564849854	0.174808502197266	0.255782663822174	0.0184684731066227
0.0739309713244438	0.366053938865662	-2.31758189201355	0.175618201494217	0.255943715572357	0.0170343481004238
0.0352591685950756	0.392857104539871	-2.30290603637695	0.175781309604645	0.25549703836441	0.0150437979027629
-0.0328330472111702	0.388902813196182	-2.31911373138428	0.176565080881119	0.256067007780075	0.0137098701670766
-0.0880777165293694	0.400139033794403	-2.33809518814087	0.177617132663727	0.256536900997162	0.0125928223133087
-0.101290300488472	0.412956893444061	-2.33725118637085	0.178749158978462	0.256380885839462	0.0111979506909847
-0.134552985429764	0.402288556098938	-2.34426999092102	0.179911196231842	0.256643712520599	0.0106201255694032
-0.175743192434311	0.398187428712845	-2.33508491516113	0.180170580744743	0.257373720407486	0.00880243163555861
-0.167920082807541	0.398416340351105	-2.31911087036133	0.18059678375721	0.256810694932938	0.00664886785671115
-0.18664413690567	0.394420206546783	-2.32768130302429	0.182135105133057	0.25701916217804	0.00586260808631778
-0.216162115335464	0.364260643720627	-2.33009934425354	0.182404473423958	0.257497370243073	0.00585978711023927
-0.261064767837524	0.396465539932251	-2.31386756896973	0.182614520192146	0.257147610187531	0.00343032879754901
-0.248152703046799	0.376936793327332	-2.33954858779907	0.183633729815483	0.256734549999237	0.00115154823288321
-0.298944443464279	0.367919504642487	-2.35155248641968	0.185087710618973	0.256809234619141	0.000407052983064204
-0.321746379137039	0.372840970754623	-2.32589268684387	0.185371682047844	0.255370616912842	-0.00074855680577457
-0.369743973016739	0.366722673177719	-2.30414772033691	0.185385525226593	0.255040109157562	-0.00188027543481439
-0.385505825281143	0.364428699016571	-2.32146024703979	0.186167910695076	0.255109667778015	-0.00171775917988271
-0.409278094768524	0.40938600897789	-2.30434799194336	0.186247065663338	0.254504144191742	-0.00240165903232992
-0.415108770132065	0.368117600679398	-2.30863952636719	0.186037376523018	0.253942161798477	-0.00431313505396247
-0.454718858003616	0.364645212888718	-2.31185245513916	0.187631130218506	0.253980696201324	-0.00525068026036024
-0.449851423501968	0.354348510503769	-2.31338047981262	0.187593191862106	0.253610640764236	-0.00533798011019826
-0.436366051435471	0.361217558383942	-2.30673980712891	0.188200831413269	0.253032237291336	-0.00595120852813125
-0.536709189414978	0.39078563451767	-2.2987265586853	0.189327269792557	0.25377231836319	-0.00863241404294968
-0.561251640319824	0.381541758775711	-2.30328249931335	0.190500050783157	0.253186732530594	-0.0109236119315028
-0.566458165645599	0.381292700767517	-2.31427645683289	0.192181378602982	0.253326207399368	-0.0121353948488832
-0.569140553474426	0.332715541124344	-2.33055663108826	0.193728908896446	0.254095643758774	-0.0131103256717324
-0.604959666728973	0.321235507726669	-2.32843112945557	0.195061966776848	0.254708290100098	-0.0145602123811841
-0.620109975337982	0.33508437871933	-2.3179657459259	0.19576932489872	0.255385339260101	-0.0165495667606592
-0.660427749156952	0.339822798967361	-2.34734678268433	0.197294473648071	0.256804972887039	-0.0188753698021173
-0.714267790317535	0.332614123821259	-2.36792588233948	0.199021086096764	0.257982015609741	-0.0208091232925653
-0.748256027698517	0.335594713687897	-2.38105964660645	0.200261414051056	0.259485691785812	-0.0217708628624678
-0.735062897205353	0.332308530807495	-2.40464448928833	0.201900348067284	0.260733783245087	-0.0229879207909107
-0.751942157745361	0.339929431676865	-2.41485810279846	0.204198181629181	0.261921793222427	-0.0246914736926556
-0.804024159908295	0.325620472431183	-2.43013572692871	0.206370025873184	0.263641923666	-0.0260051432996988
-0.832032859325409	0.299424648284912	-2.44508743286133	0.207970842719078	0.265142500400543	-0.0268080942332745
-0.853380501270294	0.329507976770401	-2.46942114830017	0.210382744669914	0.267076790332794	-0.0279339775443077
-0.873733699321747	0.332927227020264	-2.49648141860962	0.212634265422821	0.269204139709473	-0.0291764661669731
-0.945113241672516	0.351061105728149	-2.51928305625916	0.215176433324814	0.271602421998978	-0.0304630342870951
-1.00227832794189	0.382037311792374	-2.55025196075439	0.218120098114014	0.274349451065063	-0.0318981744349003
-1.03466486930847	0.387920588254929	-2.6008620262146	0.221046581864357	0.277570515871048	-0.0332891270518303
-1.0619832277298	0.388509958982468	-2.63702082633972	0.224148944020271	0.281075656414032	-0.0343553312122822
-1.06491160392761	0.377411812543869	-2.67252445220947	0.227275684475899	0.28454914689064	-0.0356256887316704
-1.07962036132813	0.374022334814072	-2.6926155090332	0.230550155043602	0.28797173500061	-0.0369738936424255
-1.10668301582336	0.350270122289658	-2.73212170600891	0.23405534029007	0.291763931512833	-0.0387682355940342
-1.12176907062531	0.367514491081238	-2.7546398639679	0.237933441996574	0.294539749622345	-0.0404048897325993
-1.16081917285919	0.344769775867462	-2.80293011665344	0.241551175713539	0.298702001571655	-0.042131632566452
-1.15064346790314	0.324663043022156	-2.85172462463379	0.244610518217087	0.302388280630112	-0.0436535775661469
-1.15653431415558	0.322322577238083	-2.88784050941467	0.247904866933823	0.306275129318237	-0.0454380922019482
-1.16161358356476	0.308168828487396	-2.93660020828247	0.251798063516617	0.309828817844391	-0.0477912835776806
-1.17465472221375	0.273920506238937	-2.96002745628357	0.255388587713242	0.313154011964798	-0.0501082800328732
-1.1786060333252	0.243622526526451	-2.9923369884491	0.258641183376312	0.31668683886528	-0.0524465478956699
-1.17698812484741	0.223686292767525	-3.03180599212646	0.261875361204147	0.320506036281586	-0.0543725900352001
-1.17818379402161	0.194508016109467	-3.06929898262024	0.26492914557457	0.324542433023453	-0.0560605265200138
-1.15056216716766	0.159070581197739	-3.09380793571472	0.267830818891525	0.327548831701279	-0.0585507266223431
-1.133296251297	0.120603360235691	-3.133793592453	0.271694421768188	0.330872535705566	-0.0614971965551376
-1.1273478269577	0.0643144473433495	-3.18431067466736	0.275437504053116	0.334041327238083	-0.0638907104730606
-1.12169015407562	0.0172066763043404	-3.19478321075439	0.278387546539307	0.336885988712311	-0.0654323548078537
-1.09380602836609	-0.00958188250660896	-3.21289682388306	0.281181335449219	0.339927583932877	-0.0668726861476898
-1.06617593765259	-0.0390902832150459	-3.25230813026428	0.283904194831848	0.342946439981461	-0.0681492686271667
-1.04153227806091	-0.0759118422865868	-3.27559232711792	0.286531031131744	0.345944255590439	-0.0688789561390877
-1.00929439067841	-0.12605944275856	-3.29868054389954	0.288609504699707	0.348488807678223	-0.070035807788372
-0.978784024715424	-0.148549139499664	-3.31484484672546	0.291503965854645	0.350470751523972	-0.0709722191095352
-0.968718647956848	-0.175205007195473	-3.35097408294678	0.294292509555817	0.352537423372269	-0.0711379423737526
-0.92647910118103	-0.225972428917885	-3.36571764945984	0.295956760644913	0.35419100522995	-0.0720059722661972
-0.901698231697083	-0.233382016420364	-3.36931896209717	0.298237591981888	0.355084151029587	-0.0732756704092026
-0.885451793670654	-0.26866489648819	-3.38377237319946	0.300526440143585	0.356155097484589	-0.0738092362880707
-0.866952180862427	-0.301793038845062	-3.38985133171082	0.302554219961166	0.356912732124329	-0.0733728185296059
-0.858430504798889	-0.319996953010559	-3.3941695690155	0.303690671920776	0.358250617980957	-0.0729806497693062
[truncated: 11,021 more rows]
