# Supplementary material for: Identification of Haptic Based Guiding Using Hard Reins
Source: PLoS One. 2015 Jul 22;10(7):e0132020. doi: 10.1371/journal.pone.0132020 (PMC4511788; doi:10.1371/journal.pone.0132020)
Supplement: S6 File — (ZIP) [file pone.0132020.s006.zip › Exp2_ForceData2/Subject8/path1/T1.csv]

Force X (N)	Force Y (N)	Force Z (N)	Torque X (N-m)	Torque Y (N-m)	Torque Z (N-m)	Frequency = 10000	Averaging Level = 16	F/T Serial Number = FT11772	Time Started = 18/02/2013 10:24:04
-6.38691854476929	-6.35368299484253	-8.76097774505615	-0.0350333712995052	0.223730146884918	-0.049540676176548
-6.38753795623779	-6.35284280776978	-8.74167060852051	-0.034996572881937	0.223708316683769	-0.0492961890995502
-6.38350248336792	-6.35008811950684	-8.75703716278076	-0.0350537076592445	0.223687738180161	-0.0493878051638603
-6.38399887084961	-6.34532880783081	-8.74831676483154	-0.0349695719778538	0.223729580640793	-0.0493165403604507
-6.38214492797852	-6.34759569168091	-8.74859142303467	-0.0351094081997871	0.223704814910889	-0.0491268895566463
-6.37648010253906	-6.34309530258179	-8.75968074798584	-0.0350054167211056	0.223670288920403	-0.0492375679314137
-6.37680101394653	-6.33748292922974	-8.74443817138672	-0.035034541040659	0.223584040999413	-0.0491295531392097
-6.37504816055298	-6.34228754043579	-8.74599742889404	-0.0350461453199387	0.223618566989899	-0.0490681454539299
-6.37726926803589	-6.34228801727295	-8.76180553436279	-0.0350759997963905	0.223680853843689	-0.049101859331131
-6.36953067779541	-6.33762836456299	-8.74249267578125	-0.0351169593632221	0.223624497652054	-0.0489254370331764
-6.36990880966187	-6.33696317672729	-8.7562084197998	-0.0350268706679344	0.223587557673454	-0.048871286213398
-6.36722469329834	-6.32935476303101	-8.75741386413574	-0.0351424142718315	0.22358712553978	-0.0489226542413235
-6.36677265167236	-6.33208131790161	-8.73913669586182	-0.0351781845092773	0.223613709211349	-0.0487410128116608
-6.36099052429199	-6.33748149871826	-8.75157165527344	-0.0352156907320023	0.223642662167549	-0.0486326590180397
-6.35999345779419	-6.33160781860352	-8.75745296478271	-0.0352283902466297	0.223487019538879	-0.0486087091267109
-6.35723543167114	-6.33028364181519	-8.73979759216309	-0.0351857170462608	0.223562583327293	-0.0484525635838509
-6.35678815841675	-6.32724571228027	-8.74849033355713	-0.0351841524243355	0.223484963178635	-0.0484995506703854
-6.35282468795776	-6.33012580871582	-8.74536323547363	-0.0352780595421791	0.223525896668434	-0.0484621152281761
-6.35165357589722	-6.32925176620483	-8.7474889755249	-0.035275612026453	0.223545372486115	-0.0482573695480824
-6.34920024871826	-6.32862663269043	-8.75502490997314	-0.0352435000240803	0.223521396517754	-0.0484033077955246
-6.34915542602539	-6.32527494430542	-8.73587989807129	-0.0353035032749176	0.223564758896828	-0.0481503531336784
-6.34736442565918	-6.3296799659729	-8.7427978515625	-0.0352432914078236	0.223569273948669	-0.0482086651027203
-6.34187459945679	-6.32580709457397	-8.75046253204346	-0.0352089740335941	0.223528906702995	-0.0482036247849464
-6.34307050704956	-6.3245587348938	-8.73957824707031	-0.0352038852870464	0.223536148667336	-0.0480495803058147
-6.34229946136475	-6.3312816619873	-8.75119209289551	-0.0352380573749542	0.223593547940254	-0.0480448789894581
-6.33818626403809	-6.32326602935791	-8.74725151062012	-0.0352601371705532	0.223604783415794	-0.0480034090578556
-6.34025478363037	-6.32759237289429	-8.73875522613525	-0.0352734886109829	0.223590761423111	-0.0479720905423164
-6.33871459960938	-6.32737827301025	-8.75082683563232	-0.0352137796580791	0.223588809370995	-0.047811683267355
-6.33562421798706	-6.32524681091309	-8.76107788085938	-0.035237330943346	0.223551422357559	-0.0479144267737865
-6.33436107635498	-6.32363128662109	-8.73606586456299	-0.0352440550923347	0.223607406020164	-0.0477358475327492
-6.3327784538269	-6.32841539382935	-8.7473726272583	-0.0352191776037216	0.223641067743301	-0.0477477535605431
-6.33112907409668	-6.3272500038147	-8.75747299194336	-0.0352808386087418	0.223650380969048	-0.0477924160659313
-6.32863616943359	-6.32662487030029	-8.74596881866455	-0.0352401956915855	0.223568558692932	-0.0475842282176018
-6.32969188690186	-6.32830762863159	-8.76327705383301	-0.0352498479187489	0.223699942231178	-0.0476282201707363
-6.32769346237183	-6.32400321960449	-8.7523136138916	-0.0351938270032406	0.223678112030029	-0.0476339086890221
-6.32815265655518	-6.32934284210205	-8.74931240081787	-0.0352558754384518	0.223663628101349	-0.0475788749754429
-6.32267236709595	-6.33288240432739	-8.76135540008545	-0.0352044738829136	0.223679780960083	-0.0475834123790264
-6.3253231048584	-6.32977724075317	-8.76078987121582	-0.0352109968662262	0.223673596978188	-0.0476341061294079
-6.32569074630737	-6.33270359039307	-8.75002002716064	-0.0351774580776691	0.223747074604034	-0.0474394895136356
-6.32350397109985	-6.33237934112549	-8.76333141326904	-0.0350978076457977	0.223724007606506	-0.0475600697100163
-6.32224369049072	-6.3355827331543	-8.75754451751709	-0.0352565199136734	0.223787069320679	-0.0475305244326591
-6.32552194595337	-6.33632326126099	-8.75697612762451	-0.0351360999047756	0.223787754774094	-0.0473823733627796
-6.31913280487061	-6.3396463394165	-8.77489566802979	-0.0352009125053883	0.223830685019493	-0.0475385189056396
-6.32004070281982	-6.33161449432373	-8.75550937652588	-0.0351569540798664	0.223873853683472	-0.047477874904871
-6.31916284561157	-6.34056901931763	-8.76452827453613	-0.0351509340107441	0.223872408270836	-0.0474445670843124
-6.31488180160522	-6.34134244918823	-8.7710485458374	-0.0351509265601635	0.223836958408356	-0.0474854856729507
-6.31386089324951	-6.33890724182129	-8.75680065155029	-0.0352419950067997	0.223897039890289	-0.0474083721637726
-6.31519746780396	-6.34216547012329	-8.76445293426514	-0.0351244956254959	0.223902687430382	-0.0473500117659569
-6.31156444549561	-6.33577823638916	-8.76797485351563	-0.0351649671792984	0.223849877715111	-0.0474890992045403
-6.31139230728149	-6.34182691574097	-8.75726127624512	-0.0352319143712521	0.223904460668564	-0.0474440604448318
-6.31272840499878	-6.3436975479126	-8.76132678985596	-0.0352012291550636	0.223957255482674	-0.0473012812435627
-6.30925607681274	-6.34214544296265	-8.77501487731934	-0.0352560617029667	0.223957881331444	-0.0474459528923035
-6.30800008773804	-6.33827066421509	-8.75149726867676	-0.0352042764425278	0.223891213536263	-0.0473449341952801
-6.30649948120117	-6.34360313415527	-8.76547145843506	-0.0352524071931839	0.223947003483772	-0.0473269633948803
-6.30805683135986	-6.34573030471802	-8.77143383026123	-0.0353132337331772	0.224043190479279	-0.0474089346826077
-6.3025164604187	-6.34005880355835	-8.7619457244873	-0.035287544131279	0.224016889929771	-0.0473579652607441
-6.30463790893555	-6.34518098831177	-8.76572418212891	-0.0352961495518684	0.224117994308472	-0.0472446531057358
-6.30170106887817	-6.34329748153687	-8.7763500213623	-0.0352633707225323	0.224045440554619	-0.047436211258173
-6.30185699462891	-6.34368276596069	-8.7620735168457	-0.0353111922740936	0.224084779620171	-0.0473590232431889
-6.30413770675659	-6.34832954406738	-8.76863288879395	-0.0353567637503147	0.224175378680229	-0.0472646467387676
-6.30192422866821	-6.34450149536133	-8.78215217590332	-0.0353400744497776	0.224131748080254	-0.0473709292709827
-6.2986855506897	-6.3409309387207	-8.7639627456665	-0.0353307202458382	0.224105447530746	-0.0472721271216869
-6.29821586608887	-6.34722423553467	-8.77240085601807	-0.0353383906185627	0.224194943904877	-0.0472771227359772
-6.29848098754883	-6.3439793586731	-8.78085041046143	-0.0353520438075066	0.224290236830711	-0.0473427996039391
-6.29673147201538	-6.34255886077881	-8.7650089263916	-0.0354510061442852	0.224276185035706	-0.0471906512975693
-6.29293251037598	-6.34582996368408	-8.78495597839355	-0.0354093462228775	0.224274501204491	-0.0472059175372124
-6.29311418533325	-6.34014081954956	-8.78294944763184	-0.0354451350867748	0.224209994077682	-0.0472493246197701
-6.29015922546387	-6.34221887588501	-8.77163410186768	-0.0354486778378487	0.224300995469093	-0.0471115037798882
-6.29179716110229	-6.34629011154175	-8.78125476837158	-0.0354915075004101	0.224383980035782	-0.047049630433321
-6.28430891036987	-6.3404712677002	-8.78311443328857	-0.035554189234972	0.224329486489296	-0.0470392778515816
-6.28544950485229	-6.34206867218018	-8.77859210968018	-0.0354754030704498	0.224299043416977	-0.0468229129910469
-6.27963352203369	-6.33638668060303	-8.78289890289307	-0.0355173610150814	0.224264472723007	-0.0468936339020729
-6.2779746055603	-6.34055042266846	-8.77517318725586	-0.0355652943253517	0.224344357848167	-0.0467896647751331
-6.27611637115479	-6.34026765823364	-8.77300262451172	-0.0355998836457729	0.224337890744209	-0.0465934425592422
-6.27121257781982	-6.34009647369385	-8.79167175292969	-0.0357019603252411	0.224348783493042	-0.0466511808335781
-6.27171039581299	-6.33432674407959	-8.77169704437256	-0.0356749072670937	0.224259495735168	-0.0464815348386765
-6.26772785186768	-6.3377857208252	-8.77887439727783	-0.0356648564338684	0.224303781986237	-0.0464096255600452
-6.27121877670288	-6.33790111541748	-8.78343391418457	-0.0357684269547462	0.224423944950104	-0.0464202351868153
-6.26462888717651	-6.33692979812622	-8.77124309539795	-0.0357159785926342	0.22432404756546	-0.0462860912084579
-6.26688623428345	-6.34139204025269	-8.78085041046143	-0.035680178552866	0.224305152893066	-0.0461609847843647
-6.26375722885132	-6.33600378036499	-8.78665637969971	-0.0356736667454243	0.224267318844795	-0.046234130859375
-6.26261281967163	-6.34018564224243	-8.77293586730957	-0.0357121787965298	0.224320188164711	-0.0461221486330032
-6.26467561721802	-6.34618854522705	-8.78218746185303	-0.0357805304229259	0.224450707435608	-0.0459955595433712
-6.25952386856079	-6.34322881698608	-8.79443740844727	-0.0356894284486771	0.224305883049965	-0.0460282303392887
-6.26034879684448	-6.34120416641235	-8.7735071182251	-0.0356651209294796	0.224319234490395	-0.0458522215485573
-6.25933885574341	-6.34418773651123	-8.79169845581055	-0.0356546454131603	0.224363550543785	-0.0458866395056248
-6.25720834732056	-6.34545278549194	-8.78976821899414	-0.0356752350926399	0.224414154887199	-0.0458985008299351
-6.25537300109863	-6.3450288772583	-8.78220653533936	-0.035754781216383	0.224400177598	-0.0456960052251816
-6.25109577178955	-6.34820747375488	-8.79708766937256	-0.0356551371514797	0.224409550428391	-0.0457203984260559
-6.2523512840271	-6.34506130218506	-8.78701210021973	-0.0356644503772259	0.22437410056591	-0.045675240457058
-6.24733924865723	-6.34932374954224	-8.78811740875244	-0.0357297472655773	0.224457800388336	-0.0455950275063515
-6.24598455429077	-6.35236692428589	-8.79859638214111	-0.0356769226491451	0.224499404430389	-0.0455880910158157
-6.24463415145874	-6.35102462768555	-8.79915428161621	-0.0357182025909424	0.224462911486626	-0.045510072261095
-6.24267530441284	-6.35306978225708	-8.78499603271484	-0.0357174389064312	0.224509805440903	-0.0453227423131466
-6.23678302764893	-6.34927606582642	-8.80109977722168	-0.0356995984911919	0.224492460489273	-0.0454071536660194
-6.2367582321167	-6.35571098327637	-8.79152679443359	-0.0357678644359112	0.224549725651741	-0.0452554151415825
-6.23424530029297	-6.35829734802246	-8.79694747924805	-0.0357791520655155	0.224528715014458	-0.0451536327600479
-6.23139524459839	-6.35878133773804	-8.80825519561768	-0.0357929393649101	0.224530056118965	-0.0452844724059105
-6.23295497894287	-6.35714054107666	-8.79714488983154	-0.0357554294168949	0.224608555436134	-0.0451064184308052
-6.22953319549561	-6.36285257339478	-8.80405330657959	-0.0357938259840012	0.224611595273018	-0.045053705573082
-6.23060178756714	-6.36371564865112	-8.81563854217529	-0.0357618927955627	0.224668890237808	-0.04508962854743
-6.22891139984131	-6.3621187210083	-8.80261611938477	-0.035832591354847	0.224673420190811	-0.0449504964053631
-6.22929906845093	-6.36823987960815	-8.8129301071167	-0.0357890613377094	0.224694862961769	-0.044877652078867
-6.2264723777771	-6.36459636688232	-8.814133644104	-0.0358189605176449	0.224623486399651	-0.0449136346578598
-6.22693347930908	-6.36770486831665	-8.803053855896	-0.0358299575746059	0.224699959158897	-0.0448466390371323
-6.2275390625	-6.37294721603394	-8.81202697753906	-0.035887535661459	0.224757388234138	-0.0446234829723835
-6.22307300567627	-6.37130546569824	-8.8206615447998	-0.0358294285833836	0.224754825234413	-0.044742539525032
-6.22138500213623	-6.36916494369507	-8.81074810028076	-0.0358265414834023	0.224685996770859	-0.0446227230131626
-6.22136449813843	-6.37519788742065	-8.81850910186768	-0.0358406156301498	0.22465880215168	-0.0445910096168518
-6.22171640396118	-6.37180185317993	-8.82722663879395	-0.035728495568037	0.224802434444427	-0.0446183867752552
-6.22122955322266	-6.37204837799072	-8.8181324005127	-0.035878349095583	0.224772870540619	-0.0444578565657139
-6.22034025192261	-6.37634515762329	-8.8173246383667	-0.0358219221234322	0.224747151136398	-0.0443345420062542
-6.21728277206421	-6.37169790267944	-8.82849597930908	-0.0358164235949516	0.224707752466202	-0.0444323308765888
-6.21661138534546	-6.37433099746704	-8.81196117401123	-0.0358546823263168	0.224703326821327	-0.044268436729908
-6.21920585632324	-6.37942457199097	-8.82447910308838	-0.0358626917004585	0.224814742803574	-0.0441361963748932
-6.21390295028687	-6.37562561035156	-8.82808589935303	-0.0358892828226089	0.224678814411163	-0.0441685169935226
-6.21369743347168	-6.37318992614746	-8.81266498565674	-0.0358807444572449	0.224653020501137	-0.0439389944076538
-6.21212577819824	-6.37290191650391	-8.8286714553833	-0.0358247570693493	0.224596798419952	-0.0440090745687485
-6.21298122406006	-6.37430715560913	-8.82025146484375	-0.0359082296490669	0.224687442183495	-0.0438781678676605
-6.21388864517212	-6.37368154525757	-8.81184864044189	-0.0359181836247444	0.224663153290749	-0.043665274977684
-6.2080078125	-6.37679576873779	-8.82892227172852	-0.0359430387616158	0.224617421627045	-0.0436205863952637
-6.20439481735229	-6.36829328536987	-8.81840419769287	-0.0359246879816055	0.224491119384766	-0.0435733161866665
-6.2056941986084	-6.37029886245728	-8.82367706298828	-0.0359184928238392	0.224503472447395	-0.0433816909790039
-6.20521926879883	-6.3732328414917	-8.82215690612793	-0.0360534153878689	0.224520623683929	-0.0433247312903404
-6.20388841629028	-6.37303018569946	-8.82076072692871	-0.0360359251499176	0.224405214190483	-0.0431882292032242
-6.20370531082153	-6.37167835235596	-8.82095241546631	-0.036039337515831	0.224393993616104	-0.0429795607924461
-6.20003604888916	-6.36967992782593	-8.82529640197754	-0.0360844917595387	0.224329143762589	-0.0429851710796356
-6.19812202453613	-6.36775779724121	-8.81442642211914	-0.0361035093665123	0.224220678210258	-0.0427964478731155
-6.19824409484863	-6.36918306350708	-8.80989837646484	-0.0361739546060562	0.224292203783989	-0.042508240789175
-6.1935019493103	-6.36611890792847	-8.82036304473877	-0.0361032001674175	0.224149167537689	-0.0424984805285931
-6.18947458267212	-6.36265707015991	-8.80781555175781	-0.0361363552510738	0.224069103598595	-0.0423054955899715
-6.19423198699951	-6.36641979217529	-8.80549049377441	-0.0361660830676556	0.224120780825615	-0.0421218425035477
-6.19134712219238	-6.36222124099731	-8.81497859954834	-0.0361433923244476	0.22404970228672	-0.0420622527599335
-6.18663311004639	-6.3604040145874	-8.80058765411377	-0.0362284034490585	0.2239920347929	-0.041820302605629
-6.18951416015625	-6.36120176315308	-8.80524349212646	-0.0362111553549767	0.223914071917534	-0.041627012193203
-6.18379211425781	-6.35847473144531	-8.81380176544189	-0.0362107902765274	0.223839059472084	-0.04168601334095
-6.18145799636841	-6.35782432556152	-8.79746437072754	-0.0361942239105701	0.223798155784607	-0.041401531547308
-6.18551969528198	-6.35996055603027	-8.79353904724121	-0.0362154915928841	0.22381703555584	-0.0412643477320671
-6.18010902404785	-6.35975503921509	-8.80616855621338	-0.0362770743668079	0.223764210939407	-0.0412412323057652
-6.18259382247925	-6.35631656646729	-8.78861141204834	-0.0362369976937771	0.223687067627907	-0.0410005412995815
-6.17859888076782	-6.36159372329712	-8.79816913604736	-0.0362216867506504	0.223711341619492	-0.0409670658409595
-6.17696905136108	-6.36135101318359	-8.79509353637695	-0.0362845957279205	0.223671272397041	-0.0409199632704258
-6.17612838745117	-6.3593897819519	-8.77990341186523	-0.036275751888752	0.223619058728218	-0.0406992509961128
-6.17525291442871	-6.36774826049805	-8.79210948944092	-0.0362292863428593	0.223596841096878	-0.0406093820929527
-6.17174530029297	-6.36364507675171	-8.79379844665527	-0.036214392632246	0.223537802696228	-0.0406465083360672
-6.17160797119141	-6.36903285980225	-8.77774238586426	-0.0362856946885586	0.223579838871956	-0.0404260791838169
-6.17391347885132	-6.3682975769043	-8.78117847442627	-0.036297507584095	0.223529875278473	-0.0402828492224216
-6.17071342468262	-6.36989784240723	-8.79590511322021	-0.0362534560263157	0.223557829856873	-0.0403854139149189
-6.16944313049316	-6.37138843536377	-8.78213977813721	-0.0363248027861118	0.223497435450554	-0.0402039997279644
-6.16839122772217	-6.37665891647339	-8.78743648529053	-0.0363198108971119	0.223547518253326	-0.0400583744049072
-6.16855525970459	-6.37897300720215	-8.79101657867432	-0.0362778529524803	0.223496526479721	-0.0401810184121132
-6.17047023773193	-6.37289047241211	-8.78110885620117	-0.0362737216055393	0.223505973815918	-0.0400621555745602
-6.17111921310425	-6.37886667251587	-8.7783260345459	-0.0363389290869236	0.223585471510887	-0.0398682616651058
-6.16695690155029	-6.38334131240845	-8.80004596710205	-0.0363800153136253	0.22346904873848	-0.0399850904941559
-6.16609859466553	-6.38291549682617	-8.78743171691895	-0.0363471396267414	0.223546072840691	-0.0397942215204239
-6.16604852676392	-6.38227415084839	-8.78199768066406	-0.0363219864666462	0.223569124937057	-0.0397027358412743
-6.16188907623291	-6.38444137573242	-8.79631996154785	-0.0363872312009335	0.223545402288437	-0.0397184938192368
-6.16041803359985	-6.38304281234741	-8.7865104675293	-0.0363611727952957	0.223449721932411	-0.0396766178309917
-6.16353273391724	-6.38866710662842	-8.77878093719482	-0.036472212523222	0.223505616188049	-0.0395120419561863
-6.16393232345581	-6.38554239273071	-8.79095554351807	-0.0363943986594677	0.223533347249031	-0.0395761355757713
-6.16093397140503	-6.38553619384766	-8.79027843475342	-0.0365299470722675	0.223508730530739	-0.0396052151918411
-6.16049432754517	-6.38507318496704	-8.77970886230469	-0.0365356430411339	0.223546594381332	-0.0393649563193321
-6.16205549240112	-6.38829851150513	-8.7992582321167	-0.0364827364683151	0.223561882972717	-0.0394557602703571
-6.15917062759399	-6.3838324546814	-8.78884124755859	-0.036541398614645	0.223465263843536	-0.0394404157996178
-6.1617579460144	-6.38486433029175	-8.7807092666626	-0.0365822874009609	0.223510190844536	-0.0393461361527443
-6.16339159011841	-6.39157867431641	-8.79280567169189	-0.0366210490465164	0.223603993654251	-0.0392506867647171
-6.16163539886475	-6.38587188720703	-8.79996490478516	-0.0366060547530651	0.223520740866661	-0.0393772572278976
-6.16185665130615	-6.3848295211792	-8.78285598754883	-0.0366235189139843	0.223479554057121	-0.0392046980559826
-6.16229963302612	-6.38942527770996	-8.79214382171631	-0.0366878136992455	0.223464503884315	-0.0392160266637802
-6.16264486312866	-6.38806200027466	-8.80053424835205	-0.0366810634732246	0.223570600152016	-0.0392476543784142
-6.16388130187988	-6.38794898986816	-8.78841495513916	-0.036846287548542	0.223512947559357	-0.0390848889946938
-6.16328907012939	-6.39101266860962	-8.79507637023926	-0.0367778465151787	0.223511084914207	-0.039097435772419
-6.16074895858765	-6.38650608062744	-8.79891300201416	-0.036818653345108	0.223467007279396	-0.0391860269010067
-6.16120290756226	-6.38558387756348	-8.78975963592529	-0.0368251837790012	0.22350300848484	-0.0390558429062366
-6.16356229782104	-6.38884544372559	-8.78999900817871	-0.0368602573871613	0.22355629503727	-0.0390083380043507
-6.16296243667603	-6.38711595535278	-8.79977798461914	-0.0368997380137444	0.223469138145447	-0.0391122363507748
-6.16237449645996	-6.38491773605347	-8.78463077545166	-0.0369022339582443	0.223449200391769	-0.0389382801949978
-6.16455125808716	-6.38483047485352	-8.80161094665527	-0.0368858352303505	0.223469361662865	-0.03901457041502
-6.16200971603394	-6.38616132736206	-8.80165767669678	-0.0369164012372494	0.223522394895554	-0.0390708670020103
-6.16354417800903	-6.37929821014404	-8.78741455078125	-0.0369541421532631	0.223571062088013	-0.0389276593923569
-6.16545915603638	-6.3902907371521	-8.79441070556641	-0.0369729772210121	0.223539158701897	-0.0388891324400902
-6.16323089599609	-6.38322687149048	-8.80818939208984	-0.0369658656418324	0.223473370075226	-0.0389900766313076
-6.16441059112549	-6.38745307922363	-8.78847408294678	-0.0370344296097755	0.223525494337082	-0.0389205068349838
-6.16326427459717	-6.38457250595093	-8.78919315338135	-0.0369850546121597	0.223471462726593	-0.0388874970376492
-6.16513109207153	-6.38408231735229	-8.80168914794922	-0.0369580462574959	0.223557263612747	-0.0389642044901848
-6.16430377960205	-6.38510227203369	-8.79582214355469	-0.0370766036212444	0.223508194088936	-0.0389717370271683
-6.16632509231567	-6.38701868057251	-8.78497695922852	-0.0371278449892998	0.223530918359756	-0.0387705266475677
-6.16350126266479	-6.38515996932983	-8.78991222381592	-0.0370526388287544	0.223567441105843	-0.0388499684631824
-6.16299152374268	-6.38336849212646	-8.80354022979736	-0.0370392687618732	0.223443776369095	-0.0389107652008533
-6.16525554656982	-6.38203525543213	-8.78532886505127	-0.0371166355907917	0.223543629050255	-0.038794007152319
-6.16292381286621	-6.38615083694458	-8.79186916351318	-0.037075337022543	0.223518207669258	-0.0387204550206661
-6.16326522827148	-6.38133525848389	-8.79146671295166	-0.0370925180613995	0.22351861000061	-0.0388583578169346
-6.16210985183716	-6.38734197616577	-8.78122520446777	-0.0371439456939697	0.223506271839142	-0.0388150401413441
-6.16703701019287	-6.38927555084229	-8.78563022613525	-0.0371486470103264	0.223577111959457	-0.0386711061000824
-6.16301393508911	-6.38818836212158	-8.7968578338623	-0.0370567962527275	0.223576083779335	-0.0388000570237637
-6.16360950469971	-6.38386297225952	-8.77785491943359	-0.0370353721082211	0.223494082689285	-0.0387501791119576
-6.16245031356812	-6.38698625564575	-8.77985668182373	-0.0370679013431072	0.223508223891258	-0.0386952608823776
-6.16629791259766	-6.39017915725708	-8.78960227966309	-0.0370785742998123	0.223648369312286	-0.0387340858578682
-6.16538619995117	-6.39010429382324	-8.78729724884033	-0.0370810143649578	0.223547175526619	-0.0387482270598412
-6.16827535629272	-6.39175605773926	-8.78072738647461	-0.037024512887001	0.223600074648857	-0.0386499464511871
-6.16457176208496	-6.39361667633057	-8.79500961303711	-0.0369939617812634	0.223587349057198	-0.0387430489063263
-6.1637487411499	-6.39271450042725	-8.78577995300293	-0.0370346568524837	0.223522961139679	-0.0387149527668953
-6.16503715515137	-6.39274072647095	-8.78006267547607	-0.0370220616459847	0.223608091473579	-0.0386116467416286
-6.16687679290771	-6.39809942245483	-8.79110145568848	-0.0369774922728539	0.223662704229355	-0.0386143401265144
-6.16265535354614	-6.39502620697021	-8.79324436187744	-0.0370176210999489	0.223585978150368	-0.0387144796550274
-6.16765213012695	-6.3969874382019	-8.77883338928223	-0.0370379164814949	0.223627045750618	-0.0385851338505745
-6.16595554351807	-6.39788055419922	-8.78452205657959	-0.0368970446288586	0.223620802164078	-0.0385825484991074
-6.16404628753662	-6.39668130874634	-8.79773998260498	-0.0369034819304943	0.223560392856598	-0.0386733002960682
-6.16495037078857	-6.39766311645508	-8.78241157531738	-0.036853801459074	0.223652392625809	-0.0385665334761143
-6.16617345809937	-6.40121459960938	-8.7839412689209	-0.0368569791316986	0.223672777414322	-0.0384885892271996
-6.16736173629761	-6.39995574951172	-8.7890567779541	-0.0368596911430359	0.223679050803185	-0.0386433936655521
-6.16347980499268	-6.39777994155884	-8.78532886505127	-0.0367996133863926	0.223541066050529	-0.0386061333119869
-6.16723203659058	-6.40083265304565	-8.78999423980713	-0.0368114858865738	0.223639294505119	-0.0385095663368702
-6.16831111907959	-6.39945650100708	-8.79962062835693	-0.0367613695561886	0.223628580570221	-0.0386358015239239
-6.16630554199219	-6.39643383026123	-8.78034114837646	-0.0367363840341568	0.223633259534836	-0.038535337895155
-6.16732168197632	-6.40274286270142	-8.78584766387939	-0.036724790930748	0.223629012703896	-0.0385834537446499
-6.16579389572144	-6.40280485153198	-8.80542850494385	-0.03667102009058	0.2236537784338	-0.0386217944324017
-6.16883945465088	-6.40084743499756	-8.79048824310303	-0.0366441383957863	0.223661080002785	-0.0386387221515179
-6.17125988006592	-6.40259838104248	-8.78662014007568	-0.0366243347525597	0.223674848675728	-0.0384942404925823
-6.17094755172729	-6.39994144439697	-8.79465389251709	-0.0365374311804771	0.223637282848358	-0.038653489202261
-6.17134094238281	-6.40160226821899	-8.79528617858887	-0.0365870743989944	0.223728314042091	-0.038720466196537
-6.17093086242676	-6.40109968185425	-8.78461074829102	-0.0365837477147579	0.223745718598366	-0.0385558344423771
-6.16846895217896	-6.40504169464111	-8.80464553833008	-0.036527007818222	0.223697736859322	-0.038648683577776
-6.16875839233398	-6.39893007278442	-8.79377460479736	-0.0364784486591816	0.223625466227531	-0.038725595921278
-6.16995763778687	-6.40188932418823	-8.79103660583496	-0.0365219302475452	0.223712086677551	-0.0386864505708218
-6.17088079452515	-6.40379571914673	-8.79447269439697	-0.0364586636424065	0.223708719015121	-0.0386905632913113
-6.16819763183594	-6.40033578872681	-8.79768085479736	-0.0364747941493988	0.223662927746773	-0.0387857183814049
-6.16790580749512	-6.40198707580566	-8.78552913665771	-0.0364618822932243	0.223650321364403	-0.0386582314968109
-6.16992425918579	-6.40102100372314	-8.8004674911499	-0.0364505015313625	0.223680660128593	-0.0388042964041233
-6.16817283630371	-6.40361356735229	-8.79684448242188	-0.0364756770431995	0.223762169480324	-0.0388617366552353
-6.17271709442139	-6.40426254272461	-8.78670692443848	-0.03654994815588	0.223798722028732	-0.0387410372495651
-6.16926765441895	-6.40602016448975	-8.8052396774292	-0.0364752151072025	0.223742201924324	-0.0387754812836647
-6.16698598861694	-6.40222454071045	-8.80084228515625	-0.0363704673945904	0.223690211772919	-0.0388641059398651
-6.16856145858765	-6.40490531921387	-8.7972240447998	-0.0364946238696575	0.223750978708267	-0.0388574376702309
-6.17105865478516	-6.40279245376587	-8.80126571655273	-0.0364788770675659	0.223784789443016	-0.0388307236135006
-6.17220640182495	-6.40516996383667	-8.81246376037598	-0.0365195572376251	0.223799124360085	-0.0389643125236034
-6.17119979858398	-6.40253925323486	-8.79226684570313	-0.0365237928926945	0.223822519183159	-0.0388551279902458
-6.16923379898071	-6.40746402740479	-8.80165100097656	-0.0365425981581211	0.223833724856377	-0.0388940796256065
-6.17101621627808	-6.40503835678101	-8.80755615234375	-0.0365506857633591	0.223869025707245	-0.0389922671020031
-6.17012739181519	-6.40090799331665	-8.8020544052124	-0.0365675762295723	0.223789989948273	-0.0389723964035511
-6.17300653457642	-6.40376996994019	-8.79904174804688	-0.0366123467683792	0.223846822977066	-0.0388992130756378
-6.17095232009888	-6.40810823440552	-8.81003475189209	-0.036595456302166	0.223937392234802	-0.0390032120049
-6.17262411117554	-6.40426301956177	-8.80384159088135	-0.0366991236805916	0.223936751484871	-0.0390480495989323
-6.17501831054688	-6.40542936325073	-8.79984664916992	-0.0366860181093216	0.223982438445091	-0.0389749780297279
-6.1727089881897	-6.41127347946167	-8.81151008605957	-0.0367251336574554	0.224015429615974	-0.0389795228838921
-6.17530632019043	-6.40925645828247	-8.82240009307861	-0.0367349125444889	0.223988458514214	-0.0391375869512558
-6.17723989486694	-6.4044017791748	-8.79915237426758	-0.03675277531147	0.223996728658676	-0.03898935765028
-6.17405271530151	-6.40968465805054	-8.81452465057373	-0.0368319861590862	0.223990067839622	-0.039057731628418
-6.18006944656372	-6.41101360321045	-8.81680965423584	-0.0368440821766853	0.224145591259003	-0.0391190573573112
-6.17750120162964	-6.40854740142822	-8.81594944000244	-0.0368875041604042	0.224133431911469	-0.039250236004591
-6.17590045928955	-6.40801429748535	-8.8089427947998	-0.0369390100240707	0.224068373441696	-0.0391225963830948
-6.17885541915894	-6.41600179672241	-8.81760883331299	-0.0369027517735958	0.224152877926826	-0.0391712971031666
-6.17999935150146	-6.41170120239258	-8.82162666320801	-0.0369712747633457	0.224180266261101	-0.0393085107207298
-6.1818995475769	-6.40596485137939	-8.82029628753662	-0.0369181036949158	0.224191248416901	-0.0393462143838406
-6.18294334411621	-6.41235160827637	-8.81512641906738	-0.0370042137801647	0.224197685718536	-0.0393097288906574
-6.18235015869141	-6.41441011428833	-8.8357982635498	-0.0369835235178471	0.224312260746956	-0.0394394472241402
-6.18578767776489	-6.41262340545654	-8.82462787628174	-0.0370978824794292	0.224324956536293	-0.0394964665174484
-6.18523025512695	-6.41752052307129	-8.81997489929199	-0.0371002964675426	0.224343150854111	-0.0394365265965462
-6.18641328811646	-6.4161376953125	-8.83290863037109	-0.0371266379952431	0.224406987428665	-0.03953468054533
-6.18824434280396	-6.41551780700684	-8.83993339538574	-0.0371169336140156	0.224380344152451	-0.0396778509020805
-6.19065570831299	-6.41889095306396	-8.8207893371582	-0.0372045263648033	0.224451169371605	-0.0395703688263893
-6.19437646865845	-6.41872072219849	-8.83865165710449	-0.0372121557593346	0.224525049328804	-0.0397080220282078
-6.19127035140991	-6.42096328735352	-8.84674835205078	-0.0372295789420605	0.224503591656685	-0.0398578196763992
-6.18998765945435	-6.41996240615845	-8.83545398712158	-0.0373311825096607	0.224522680044174	-0.0397674217820168
-6.19674587249756	-6.4232931137085	-8.84624576568604	-0.0372675582766533	0.224633008241653	-0.0397655256092548
-6.19377517700195	-6.4222354888916	-8.8544397354126	-0.0372675694525242	0.224674254655838	-0.0399450249969959
-6.19632625579834	-6.41975927352905	-8.84390735626221	-0.0373747199773788	0.224614590406418	-0.039964459836483
-6.19671583175659	-6.42369699478149	-8.83656883239746	-0.0374361611902714	0.224749997258186	-0.0398643612861633
-6.19661664962769	-6.42410230636597	-8.85571575164795	-0.0374634861946106	0.224787265062332	-0.0399778112769127
-6.19662857055664	-6.42098951339722	-8.85161304473877	-0.0374313555657864	0.224731490015984	-0.0400444194674492
-6.19891977310181	-6.42644834518433	-8.84533500671387	-0.0374786742031574	0.2248265594244	-0.0399641059339046
-6.19965791702271	-6.42475986480713	-8.8491907119751	-0.0374057590961456	0.224829092621803	-0.0400720871984959
-6.198655128479	-6.42344522476196	-8.85730934143066	-0.0375149361789227	0.2248225659132	-0.0401070564985275
-6.20136785507202	-6.42741870880127	-8.84335708618164	-0.0376153029501438	0.224910154938698	-0.0400673113763332
-6.20031023025513	-6.43043899536133	-8.85083866119385	-0.0376052223145962	0.224957421422005	-0.0400923267006874
-6.19927597045898	-6.42771148681641	-8.85471534729004	-0.0375799015164375	0.225018486380577	-0.0402265749871731
-6.19968748092651	-6.4249210357666	-8.84631538391113	-0.0375736057758331	0.224927067756653	-0.0403011329472065
-6.20437049865723	-6.43052291870117	-8.85011196136475	-0.0376117043197155	0.225047558546066	-0.0402589850127697
-6.20325374603271	-6.42925453186035	-8.86342430114746	-0.0376003198325634	0.225073307752609	-0.0404343083500862
-6.20499610900879	-6.42915439605713	-8.85070323944092	-0.0376146286725998	0.225134342908859	-0.0403922349214554
-6.20563745498657	-6.43512535095215	-8.85244750976563	-0.0376024395227432	0.225199669599533	-0.0405114330351353
-6.20463943481445	-6.42938613891602	-8.86690807342529	-0.0375537425279617	0.225170388817787	-0.0406535789370537
-6.20813465118408	-6.43355798721313	-8.85229969024658	-0.0376004688441753	0.225213617086411	-0.0407402850687504
-6.20845890045166	-6.43865776062012	-8.84273052215576	-0.0375430248677731	0.225291073322296	-0.0406637154519558
-6.20858335494995	-6.43441247940063	-8.86049461364746	-0.0374809391796589	0.225229769945145	-0.0409003496170044
-6.2091212272644	-6.43851757049561	-8.86041736602783	-0.0375534147024155	0.225368902087212	-0.0409721955657005
-6.21025133132935	-6.43820190429688	-8.84422779083252	-0.037636686116457	0.225388184189796	-0.0409252047538757
-6.20863962173462	-6.44305372238159	-8.86453628540039	-0.0375517569482327	0.225393727421761	-0.0410762690007687
-6.2095365524292	-6.43918037414551	-8.86113262176514	-0.037558525800705	0.225374147295952	-0.0412196666002274
-6.21076059341431	-6.44121742248535	-8.8451976776123	-0.0375392436981201	0.225457072257996	-0.0411795563995838
-6.21341943740845	-6.4458532333374	-8.85274982452393	-0.0375821515917778	0.225535795092583	-0.0411944538354874
-6.2103476524353	-6.44393920898438	-8.86295890808105	-0.0375772267580032	0.225502654910088	-0.041417557746172
-6.211998462677	-6.44149780273438	-8.84654712677002	-0.0375360138714314	0.225498288869858	-0.0414226613938808
-6.20967054367065	-6.44688701629639	-8.85766410827637	-0.0375304184854031	0.22555011510849	-0.0414712801575661
-6.21103143692017	-6.44461631774902	-8.86136817932129	-0.0375006012618542	0.225589022040367	-0.0416622571647167
-6.21533155441284	-6.44341468811035	-8.84840679168701	-0.0375936925411224	0.225683346390724	-0.0416711382567883
-6.21560335159302	-6.44791889190674	-8.85627269744873	-0.0375843122601509	0.22565133869648	-0.0416863560676575
-6.21315240859985	-6.44680070877075	-8.87076950073242	-0.0376358740031719	0.225644797086716	-0.0419786311686039
-6.21638870239258	-6.44842290878296	-8.85314273834229	-0.0376382395625114	0.225742474198341	-0.0419859141111374
-6.21785879135132	-6.44681882858276	-8.84989452362061	-0.0375596061348915	0.22578039765358	-0.0420719981193542
-6.21940279006958	-6.44574546813965	-8.87029552459717	-0.0375546962022781	0.225841641426086	-0.0423101000487804
-6.21917724609375	-6.44907474517822	-8.86578273773193	-0.0376526974141598	0.225809678435326	-0.0424004569649696
-6.22398376464844	-6.45057582855225	-8.85836124420166	-0.0376261658966541	0.225963726639748	-0.042361993342638
-6.2244725227356	-6.45248508453369	-8.8685998916626	-0.0376962572336197	0.226039424538612	-0.0425995253026485
-6.22302675247192	-6.44660234451294	-8.87729835510254	-0.037692204117775	0.225909069180489	-0.0427606366574764
-6.22681951522827	-6.45035266876221	-8.86562442779541	-0.0376846715807915	0.226028814911842	-0.0427719429135323
-6.22743797302246	-6.45386695861816	-8.87483310699463	-0.0377444475889206	0.226113826036453	-0.0428883470594883
-6.22950744628906	-6.44477319717407	-8.87901592254639	-0.0377587154507637	0.226087599992752	-0.0430534444749355
-6.2295994758606	-6.45029735565186	-8.8734188079834	-0.0377715080976486	0.226142302155495	-0.0431226082146168
-6.23362827301025	-6.45189952850342	-8.87195014953613	-0.0378368943929672	0.226235151290894	-0.0431001335382462
-6.230788230896	-6.45395612716675	-8.89066219329834	-0.0378776788711548	0.22615522146225	-0.0433625839650631
-6.23335027694702	-6.4459376335144	-8.87631797790527	-0.0378095805644989	0.226243928074837	-0.0434065572917461
-6.23309183120728	-6.45157670974731	-8.87656116485596	-0.0379173643887043	0.226319432258606	-0.0434211827814579
-6.24092245101929	-6.45324039459229	-8.88453578948975	-0.0378757379949093	0.226437479257584	-0.0435670465230942
-6.23869895935059	-6.45192384719849	-8.88696479797363	-0.0378984622657299	0.226451590657234	-0.0437732189893723
-6.2433876991272	-6.45298051834106	-8.88381576538086	-0.0379236079752445	0.226498603820801	-0.0437412858009338
-6.24536180496216	-6.45573854446411	-8.89268970489502	-0.0379274524748325	0.226629167795181	-0.0439049452543259
-6.24734592437744	-6.45493173599243	-8.90167617797852	-0.0379204452037811	0.226670742034912	-0.0440870597958565
-6.24554491043091	-6.45135164260864	-8.88840293884277	-0.0378962233662605	0.226647824048996	-0.0441612750291824
-6.25118255615234	-6.45880270004272	-8.89473438262939	-0.0379809439182281	0.226784616708755	-0.0441657640039921
-6.24825239181519	-6.46165370941162	-8.90973281860352	-0.0379135571420193	0.226826459169388	-0.0443209558725357
-6.25050735473633	-6.45404815673828	-8.90480136871338	-0.038028109818697	0.226876437664032	-0.0444888658821583
-6.2548508644104	-6.45889139175415	-8.89503479003906	-0.0380317494273186	0.22691610455513	-0.0445016212761402
-6.25744485855103	-6.46288585662842	-8.9099588394165	-0.0379888378083706	0.227001056075096	-0.0445260591804981
-6.25552654266357	-6.46203804016113	-8.9157829284668	-0.038038581609726	0.227041944861412	-0.0447426103055477
-6.25721549987793	-6.45670175552368	-8.89677715301514	-0.0380334220826626	0.227065518498421	-0.0447143949568272
-6.25874090194702	-6.46225643157959	-8.90670585632324	-0.038115106523037	0.227077260613441	-0.0447651594877243
-6.26240682601929	-6.46545028686523	-8.91185188293457	-0.0381083451211452	0.227242276072502	-0.0448785871267319
-6.25866889953613	-6.46309089660645	-8.90359878540039	-0.0381708294153214	0.227242484688759	-0.0449210479855537
-6.26198291778564	-6.46302509307861	-8.90285682678223	-0.0381050445139408	0.227328896522522	-0.044843927025795
-6.26203536987305	-6.46352243423462	-8.91876316070557	-0.0381393320858479	0.227288082242012	-0.0450993552803993
-6.26078367233276	-6.46282863616943	-8.91534996032715	-0.0381731875240803	0.227330207824707	-0.0451125614345074
-6.26203346252441	-6.46032476425171	-8.90625476837158	-0.038276057690382	0.227486282587051	-0.0450972951948643
-6.26411628723145	-6.46513366699219	-8.91867446899414	-0.0382711887359619	0.227479234337807	-0.0451920367777348
-6.2615122795105	-6.46438407897949	-8.92883586883545	-0.0382695868611336	0.227485463023186	-0.0454063937067986
-6.26287364959717	-6.4634165763855	-8.91109085083008	-0.0383406840264797	0.227622985839844	-0.0453174635767937
-6.26357316970825	-6.46433115005493	-8.91747760772705	-0.0382665172219276	0.227599009871483	-0.0454282239079475
-6.2632269859314	-6.46182489395142	-8.92696285247803	-0.0382787138223648	0.227618858218193	-0.0456298142671585
-6.26398181915283	-6.46351003646851	-8.91860771179199	-0.0383314490318298	0.227696001529694	-0.0456985011696815
-6.27014398574829	-6.46886873245239	-8.91150951385498	-0.0383281260728836	0.227818235754967	-0.0456573143601418
-6.26837539672852	-6.46818733215332	-8.92253971099854	-0.0383140072226524	0.227780133485794	-0.0458773635327816
-6.26762008666992	-6.46626472473145	-8.92655372619629	-0.0383660458028317	0.227827355265617	-0.0460143238306046
-6.2694525718689	-6.46552658081055	-8.91316890716553	-0.0384163670241833	0.227874219417572	-0.0459701307117939
-6.2747163772583	-6.46927452087402	-8.93186569213867	-0.0384092517197132	0.228052660822868	-0.0461690127849579
-6.27583980560303	-6.46701240539551	-8.9150333404541	-0.0384480617940426	0.227945670485497	-0.0462176017463207
-6.27615547180176	-6.4681282043457	-8.91809844970703	-0.0384917482733727	0.228005915880203	-0.046329990029335
-6.28066349029541	-6.46987724304199	-8.92558860778809	-0.0385186150670052	0.228079587221146	-0.0464346259832382
-6.2813720703125	-6.46826839447021	-8.92730712890625	-0.0385103784501553	0.228063613176346	-0.0465878695249558
-6.28348922729492	-6.46780872344971	-8.91545963287354	-0.0385563299059868	0.228125274181366	-0.0465829782187939
-6.28456449508667	-6.46980476379395	-8.92418956756592	-0.038534726947546	0.228199496865273	-0.0467548631131649
-6.28680753707886	-6.46926116943359	-8.93547248840332	-0.0385350286960602	0.228260740637779	-0.0469067692756653
-6.28780889511108	-6.46622133255005	-8.91674900054932	-0.0386374928057194	0.228326693177223	-0.0468674637377262
-6.29007911682129	-6.47264719009399	-8.91975593566895	-0.0386295355856419	0.228323221206665	-0.0469867363572121
-6.28733730316162	-6.4690728187561	-8.93257522583008	-0.0386006832122803	0.228359252214432	-0.0472187027335167
-6.2888765335083	-6.46856546401978	-8.91813182830811	-0.0386644825339317	0.228376671671867	-0.0471880026161671
-6.29424619674683	-6.46737003326416	-8.91875839233398	-0.0386416763067245	0.228536784648895	-0.0472268983721733
-6.29535531997681	-6.47044372558594	-8.93582725524902	-0.0386529713869095	0.228554472327232	-0.0474248714745045
-6.29729986190796	-6.4682674407959	-8.93438911437988	-0.0387845151126385	0.228568702936172	-0.0475552268326283
-6.30003452301025	-6.46895122528076	-8.92202091217041	-0.0387420430779457	0.228735789656639	-0.047452300786972
-6.30018901824951	-6.4715838432312	-8.932448387146	-0.0387848205864429	0.228729575872421	-0.0476437024772167
-6.30132579803467	-6.46625518798828	-8.93439292907715	-0.0387987829744816	0.228731155395508	-0.047779057174921
-6.30470275878906	-6.47138977050781	-8.92775726318359	-0.0388106666505337	0.228839576244354	-0.0477389134466648
-6.30586719512939	-6.47054243087769	-8.94887161254883	-0.0388428308069706	0.228862956166267	-0.0478824339807034
-6.30895376205444	-6.46867799758911	-8.93157577514648	-0.0388200581073761	0.228931218385696	-0.0479111708700657
-6.30738258361816	-6.46713256835938	-8.9258394241333	-0.0388546623289585	0.22886024415493	-0.0479176081717014
-6.31036520004272	-6.46860218048096	-8.94194221496582	-0.0388718619942665	0.22897532582283	-0.0480455532670021
-6.30924701690674	-6.46928358078003	-8.94373321533203	-0.0389772765338421	0.228939965367317	-0.0481724888086319
-6.31297969818115	-6.4660472869873	-8.92259216308594	-0.0389616377651691	0.229096546769142	-0.0480411425232887
-6.315345287323	-6.46425485610962	-8.94103813171387	-0.0389820709824562	0.229059085249901	-0.0482596419751644
-6.31304836273193	-6.46252918243408	-8.9497709274292	-0.0389922372996807	0.229027733206749	-0.0483511127531528
-6.31412076950073	-6.45797204971313	-8.933030128479	-0.0390244759619236	0.229009568691254	-0.0482762716710567
-6.31698274612427	-6.4617338180542	-8.9360990524292	-0.0390505976974964	0.229120299220085	-0.0482834056019783
-6.31457567214966	-6.45358467102051	-8.94147205352783	-0.03904128074646	0.229021921753883	-0.048483069986105
-6.32097625732422	-6.45718240737915	-8.93550777435303	-0.0390705913305283	0.229069381952286	-0.0484797023236752
-6.31972646713257	-6.45592308044434	-8.92909908294678	-0.0392017066478729	0.229159235954285	-0.0483893640339375
-6.32040166854858	-6.45795869827271	-8.94517135620117	-0.0391769781708717	0.2291559278965	-0.0485985316336155
-6.32011604309082	-6.44941091537476	-8.93194007873535	-0.0391861274838448	0.229153245687485	-0.0486791282892227
-6.32356691360474	-6.44932317733765	-8.93792152404785	-0.0391662940382957	0.229217514395714	-0.0487054623663425
-6.32977533340454	-6.45326900482178	-8.94567394256592	-0.0391929261386395	0.229313164949417	-0.0489003956317902
-6.33038330078125	-6.45219898223877	-8.93932819366455	-0.0392113141715527	0.229263827204704	-0.0489552691578865
-6.33042192459106	-6.44944334030151	-8.93361949920654	-0.0391685999929905	0.229237094521523	-0.0489375330507755
-6.32875394821167	-6.45024442672729	-8.95140075683594	-0.0391845405101776	0.229317337274551	-0.0491429157555103
-6.33011293411255	-6.45110654830933	-8.93980312347412	-0.0392408184707165	0.229309901595116	-0.0491724461317062
-6.33520793914795	-6.44990587234497	-8.93321514129639	-0.0392728112637997	0.229502350091934	-0.0491272769868374
-6.33563470840454	-6.4518609046936	-8.94907379150391	-0.0392322540283203	0.229478314518929	-0.0493199452757835
-6.33516645431519	-6.44737768173218	-8.94675827026367	-0.0392356850206852	0.229395598173141	-0.0494416989386082
-6.33710384368896	-6.45149421691895	-8.93985462188721	-0.0393280424177647	0.229515641927719	-0.0493853464722633
-6.33844375610352	-6.44728851318359	-8.9442253112793	-0.0391986817121506	0.229548037052155	-0.0495008639991283
-6.33606719970703	-6.44655466079712	-8.94273853302002	-0.0392998866736889	0.229564175009727	-0.0495437234640121
-6.33757495880127	-6.44659042358398	-8.93154907226563	-0.0392531603574753	0.229532286524773	-0.0494746975600719
-6.33976268768311	-6.44489765167236	-8.94613933563232	-0.0391776338219643	0.229658961296082	-0.0496445819735527
-6.34073352813721	-6.44100284576416	-8.93650817871094	-0.0391868464648724	0.229717388749123	-0.0496146455407143
-6.3427996635437	-6.43407201766968	-8.92878341674805	-0.0390657521784306	0.22970724105835	-0.0496072433888912
-6.34269523620605	-6.4392876625061	-8.93424987792969	-0.0390334837138653	0.229765087366104	-0.0495885238051414
-6.33979034423828	-6.43930435180664	-8.94499015808105	-0.0390483699738979	0.229791313409805	-0.0497760437428951
-6.34300708770752	-6.43277072906494	-8.92570018768311	-0.0390574596822262	0.229868233203888	-0.0497090928256512
-6.34500932693481	-6.43697786331177	-8.9300365447998	-0.0391619093716145	0.229866191744804	-0.0497375652194023
-6.3415060043335	-6.43091249465942	-8.9412670135498	-0.0391153208911419	0.229828551411629	-0.0498310029506683
-6.34244823455811	-6.43171167373657	-8.93551254272461	-0.0392161570489407	0.229788795113564	-0.0497612990438938
-6.34568691253662	-6.4345498085022	-8.93111324310303	-0.0392517261207104	0.229937314987183	-0.0496180504560471
-6.34595012664795	-6.43043327331543	-8.93744850158691	-0.0392545685172081	0.229897513985634	-0.0498341023921967
-6.3424596786499	-6.4322714805603	-8.9358549118042	-0.0393882356584072	0.229898154735565	-0.0498366579413414
-6.34720993041992	-6.43180656433105	-8.93668365478516	-0.0393735468387604	0.229929402470589	-0.0496840365231037
-6.34549283981323	-6.43178796768188	-8.95454120635986	-0.0392959825694561	0.229949980974197	-0.0498644523322582
-6.34576797485352	-6.42426204681396	-8.93075656890869	-0.0394039116799831	0.229908108711243	-0.0498006455600262
-6.34548568725586	-6.42842054367065	-8.93519401550293	-0.0394242480397224	0.229963734745979	-0.0498348250985146
-6.34797286987305	-6.42898893356323	-8.94659996032715	-0.0394778698682785	0.230006605386734	-0.0497952066361904
-6.3464469909668	-6.42376613616943	-8.94274234771729	-0.0394443720579147	0.230003297328949	-0.0498469360172749
-6.35101699829102	-6.42600011825562	-8.93608474731445	-0.0394660234451294	0.229989469051361	-0.0497514121234417
-6.35165977478027	-6.42236661911011	-8.94787979125977	-0.0394956097006798	0.22999182343483	-0.0499202385544777
-6.35229301452637	-6.42541933059692	-8.94061851501465	-0.0395797751843929	0.230102136731148	-0.0498836152255535
-6.35483980178833	-6.42623567581177	-8.9446496963501	-0.039591196924448	0.230110958218575	-0.0497353971004486
-6.34907102584839	-6.42446851730347	-8.95560550689697	-0.0396522916853428	0.230126053094864	-0.0498965568840504
-6.34924793243408	-6.41941022872925	-8.94070434570313	-0.0396304465830326	0.2300815731287	-0.0498654842376709
-6.35365915298462	-6.42380285263062	-8.94463920593262	-0.0396097041666508	0.230099260807037	-0.0498597770929337
-6.35163688659668	-6.42502927780151	-8.9493522644043	-0.0396762825548649	0.230191141366959	-0.0499204397201538
-6.34958839416504	-6.42044067382813	-8.93964195251465	-0.0397949144244194	0.230157673358917	-0.0498432591557503
-6.35142946243286	-6.4212908744812	-8.93685913085938	-0.0396788828074932	0.230084240436554	-0.0497840233147144
-6.34912300109863	-6.41711378097534	-8.95598030090332	-0.0396735034883022	0.230140656232834	-0.0499390549957752
-6.34966230392456	-6.41589546203613	-8.94478988647461	-0.039672214537859	0.23010978102684	-0.0498689152300358
-6.35070180892944	-6.41675996780396	-8.93635082244873	-0.0397835932672024	0.230254307389259	-0.0497448705136776
-6.34983921051025	-6.41740465164185	-8.95344734191895	-0.0398030392825603	0.230193898081779	-0.049903392791748
-6.35118389129639	-6.41102266311646	-8.94673156738281	-0.039746068418026	0.230167508125305	-0.049889300018549
-6.35075187683105	-6.41563653945923	-8.94582080841064	-0.0398234836757183	0.230267286300659	-0.0498033836483955
-6.34954404830933	-6.41412115097046	-8.95399284362793	-0.0397801697254181	0.230292066931725	-0.0499470308423042
-6.35106229782104	-6.40682363510132	-8.94997024536133	-0.039821732789278	0.230273082852364	-0.0499212071299553
-6.34946537017822	-6.41059589385986	-8.94402694702148	-0.0398208796977997	0.230239033699036	-0.049817968159914
-6.34874057769775	-6.41047382354736	-8.95566749572754	-0.0398974157869816	0.230251118540764	-0.0499316938221455
-6.34837627410889	-6.40860033035278	-8.94957160949707	-0.0398788414895535	0.230277180671692	-0.0499793626368046
-6.35027360916138	-6.39910793304443	-8.94246387481689	-0.0397835336625576	0.230304062366486	-0.0499393306672573
-6.35124492645264	-6.40454292297363	-8.95455455780029	-0.0398622676730156	0.230373308062553	-0.0500051565468311
-6.34900999069214	-6.40146446228027	-8.96196269989014	-0.039895310997963	0.230343505740166	-0.0500630587339401
-6.35084009170532	-6.4037184715271	-8.94182586669922	-0.0399651490151882	0.23042406141758	-0.0499825365841389
-6.3515567779541	-6.40310335159302	-8.94932270050049	-0.0400103703141212	0.230425596237183	-0.0500204712152481
-6.34917402267456	-6.40340280532837	-8.9630298614502	-0.0399624705314636	0.230497628450394	-0.0501566156744957
-6.34992980957031	-6.40125417709351	-8.95124244689941	-0.0400629229843616	0.23041170835495	-0.0501768216490746
-6.35378074645996	-6.39947843551636	-8.94056224822998	-0.0400883108377457	0.230515986680984	-0.0500699393451214
-6.35072994232178	-6.39861869812012	-8.95438003540039	-0.040003314614296	0.23048897087574	-0.0502313151955605
-6.34997081756592	-6.39716911315918	-8.95548057556152	-0.0400882363319397	0.230565905570984	-0.0502972677350044
-6.35069465637207	-6.395348072052	-8.94266319274902	-0.0401694364845753	0.230629310011864	-0.050189197063446
-6.34766101837158	-6.398033618927	-8.95602703094482	-0.0402014181017876	0.230654746294022	-0.0502983517944813
-6.34763860702515	-6.3897852897644	-8.95218086242676	-0.0402110628783703	0.230567470192909	-0.0503505319356918
-6.3467001914978	-6.39185571670532	-8.94181156158447	-0.0402507483959198	0.230630815029144	-0.0503258220851421
-6.3508882522583	-6.39292907714844	-8.94909191131592	-0.0403311215341091	0.230711668729782	-0.0502896867692471
-6.34318685531616	-6.38973951339722	-8.95475196838379	-0.0404277481138706	0.230660617351532	-0.0504662171006203
-6.34402942657471	-6.38605213165283	-8.93741798400879	-0.0404428839683533	0.230672344565392	-0.0502627082169056
-6.34241437911987	-6.38821220397949	-8.95152473449707	-0.0404869616031647	0.23066820204258	-0.0504642575979233
-6.34350490570068	-6.38160753250122	-8.94820976257324	-0.0405364967882633	0.230713620781898	-0.050509974360466
-6.34474802017212	-6.37645578384399	-8.9345531463623	-0.0406052358448505	0.230787441134453	-0.0503670163452625
-6.34341144561768	-6.37965154647827	-8.94703006744385	-0.0406238436698914	0.230803206562996	-0.0504666194319725
-6.33958387374878	-6.37253904342651	-8.94298362731934	-0.0407331809401512	0.230702683329582	-0.0505707040429115
-6.3394889831543	-6.37261056900024	-8.9325532913208	-0.0407921150326729	0.230814084410667	-0.0504994727671146
-6.34339284896851	-6.36861944198608	-8.93764305114746	-0.040826790034771	0.23088513314724	-0.0504837706685066
-6.34261083602905	-6.36711978912354	-8.94662761688232	-0.0408164262771606	0.230859518051147	-0.0506130158901215
-6.34353733062744	-6.3612174987793	-8.9332447052002	-0.0409546867012978	0.230904251337051	-0.0505476631224155
-6.3416633605957	-6.36288595199585	-8.94174480438232	-0.040934182703495	0.230970591306686	-0.0504985488951206
-6.3409252166748	-6.35868501663208	-8.94735050201416	-0.0411254800856113	0.230956345796585	-0.0505962818861008
-6.3410472869873	-6.35140895843506	-8.93320465087891	-0.0410581231117249	0.230904892086983	-0.050590630620718
-6.3440580368042	-6.35536575317383	-8.93625545501709	-0.0412066392600536	0.231024786829948	-0.0505029521882534
-6.34055614471436	-6.35306119918823	-8.94911575317383	-0.0412328168749809	0.231010809540749	-0.0506360344588757
-6.34026718139648	-6.34929752349854	-8.93057441711426	-0.0413286127150059	0.231089308857918	-0.0505448617041111
-6.33997964859009	-6.34350538253784	-8.92825317382813	-0.0414099730551243	0.231088429689407	-0.0505420193076134
-6.33749341964722	-6.34063196182251	-8.94596290588379	-0.0414353273808956	0.231093570590019	-0.0506226681172848
-6.3369574546814	-6.33250904083252	-8.93587589263916	-0.0415647849440575	0.231082886457443	-0.0505659766495228
-6.33781623840332	-6.33697557449341	-8.93198585510254	-0.041610099375248	0.231150895357132	-0.0504772886633873
-6.33671522140503	-6.32822942733765	-8.93718433380127	-0.0416704118251801	0.231157019734383	-0.0506072416901588
-6.33378648757935	-6.32289934158325	-8.93088245391846	-0.0416909195482731	0.231078490614891	-0.0505950376391411
-6.33722400665283	-6.32380819320679	-8.93019580841064	-0.0417400114238262	0.231172576546669	-0.0504861325025558
-6.33407020568848	-6.32211637496948	-8.93973541259766	-0.04184889793396	0.231194138526917	-0.0506059117615223
-6.33379173278809	-6.31427145004272	-8.91951560974121	-0.0419552884995937	0.231209367513657	-0.0504810437560081
-6.33577394485474	-6.316969871521	-8.9233283996582	-0.0419206246733665	0.231250911951065	-0.0504918172955513
-6.33072566986084	-6.31085920333862	-8.93745040893555	-0.0419929325580597	0.231178477406502	-0.0505615621805191
-6.33302450180054	-6.30792188644409	-8.92852783203125	-0.0421412438154221	0.231272324919701	-0.0505411140620708
-6.33247184753418	-6.31008291244507	-8.92588996887207	-0.0422015264630318	0.231328740715981	-0.0503888800740242
-6.33080911636353	-6.30316495895386	-8.92920112609863	-0.0421952866017818	0.231261938810349	-0.0505101196467876
-6.3320689201355	-6.30434083938599	-8.91834449768066	-0.0423511490225792	0.231302008032799	-0.0505274720489979
-6.33220529556274	-6.30127477645874	-8.91729164123535	-0.0424219369888306	0.231319546699524	-0.0503789111971855
-6.33105134963989	-6.29692554473877	-8.93221759796143	-0.0424575433135033	0.231391534209251	-0.0504703782498837
-6.33061075210571	-6.28720617294312	-8.9132833480835	-0.0425115451216698	0.231378585100174	-0.0504488199949265
-6.33128356933594	-6.29272651672363	-8.90979957580566	-0.0426302291452885	0.231463968753815	-0.0504090152680874
-6.32974529266357	-6.29593563079834	-8.91906833648682	-0.04272485896945	0.231522366404533	-0.0503957271575928
-6.32799386978149	-6.28820133209229	-8.91970443725586	-0.0427413769066334	0.231483072042465	-0.0504387207329273
-6.33050441741943	-6.28410577774048	-8.90374374389648	-0.042791124433279	0.231534779071808	-0.0503476113080978
-6.3307409286499	-6.28948354721069	-8.90894412994385	-0.0428878515958786	0.231572717428207	-0.0503799878060818
-6.32957363128662	-6.28551244735718	-8.91526794433594	-0.0429742112755775	0.231610834598541	-0.0504698865115643
-6.33188056945801	-6.28169345855713	-8.90078830718994	-0.0430408455431461	0.231670528650284	-0.0503798387944698
-6.33268022537231	-6.28765249252319	-8.90669918060303	-0.0430785119533539	0.231705576181412	-0.0502713583409786
-6.32982063293457	-6.2855920791626	-8.92079257965088	-0.0431478172540665	0.231623515486717	-0.0503944829106331
-6.33233499526978	-6.28301477432251	-8.90073871612549	-0.0432252958416939	0.23178642988205	-0.0503385476768017
-6.33324813842773	-6.28199291229248	-8.89510345458984	-0.043279692530632	0.23172390460968	-0.0503047294914722
-6.33192157745361	-6.2840747833252	-8.91064071655273	-0.0433310233056545	0.23173750936985	-0.0502919256687164
-6.33122968673706	-6.28148698806763	-8.89584445953369	-0.0434066243469715	0.231834381818771	-0.0502861887216568
-6.33429193496704	-6.28625249862671	-8.89249420166016	-0.0434339269995689	0.231915608048439	-0.0501355454325676
-6.33154439926147	-6.28732776641846	-8.89901447296143	-0.0435175523161888	0.231863766908646	-0.0502505600452423
-6.32883644104004	-6.28330612182617	-8.89742469787598	-0.0434748269617558	0.231793910264969	-0.0502210073173046
-6.33453702926636	-6.28539657592773	-8.8878288269043	-0.043608695268631	0.231885462999344	-0.0501037091016769
-6.33540439605713	-6.29273748397827	-8.90432739257813	-0.0435887277126312	0.231988683342934	-0.050237599760294
-6.33545112609863	-6.28908395767212	-8.89279460906982	-0.0435380190610886	0.231988608837128	-0.0501676350831985
-6.33900737762451	-6.29367303848267	-8.89008903503418	-0.0435674786567688	0.231967404484749	-0.0501773245632648
-6.33617496490479	-6.29491567611694	-8.90119743347168	-0.043584618717432	0.231992185115814	-0.0501658394932747
-6.33738279342651	-6.29974269866943	-8.90045261383057	-0.0436380356550217	0.231983810663223	-0.0502015762031078
-6.33940553665161	-6.30165147781372	-8.88580131530762	-0.0436565056443214	0.232083424925804	-0.0500249676406384
-6.3385157585144	-6.3054461479187	-8.89580535888672	-0.0436385162174702	0.232042327523232	-0.0501791797578335
-6.34067916870117	-6.30830955505371	-8.89396572113037	-0.0436929166316986	0.232054054737091	-0.0501804053783417
-6.3423285484314	-6.30775260925293	-8.88544654846191	-0.0437342040240765	0.232039988040924	-0.0500761158764362
-6.34262609481812	-6.31287336349487	-8.89956378936768	-0.0437171794474125	0.232128873467445	-0.0501514188945293
-6.342125415802	-6.31120157241821	-8.88872241973877	-0.0437702275812626	0.232167690992355	-0.0502200983464718
-6.34295892715454	-6.31536149978638	-8.88854885101318	-0.0438019074499607	0.232231065630913	-0.0501795336604118
-6.3455491065979	-6.31851577758789	-8.89651679992676	-0.0438050553202629	0.232212215662003	-0.0501234382390976
-6.34729099273682	-6.31745290756226	-8.89922046661377	-0.0437775142490864	0.232194051146507	-0.0502140000462532
-6.34918260574341	-6.31964778900146	-8.8904972076416	-0.0438042730093002	0.232270270586014	-0.0501649715006351
-6.35171747207642	-6.32626962661743	-8.89785861968994	-0.0438526161015034	0.232385635375977	-0.0502334199845791
-6.35134172439575	-6.32943487167358	-8.90455627441406	-0.0438222475349903	0.232457876205444	-0.0503157563507557
-6.35051155090332	-6.32602500915527	-8.88978004455566	-0.0438554137945175	0.232407569885254	-0.0502625480294228
-6.35293006896973	-6.32844638824463	-8.89554214477539	-0.0438607595860958	0.232437446713448	-0.0501498468220234
-6.35138273239136	-6.32352352142334	-8.90447521209717	-0.0438724458217621	0.232429370284081	-0.0503693409264088
-6.3535795211792	-6.32638311386108	-8.8942346572876	-0.0439918488264084	0.232541650533676	-0.0503840707242489
-6.35530757904053	-6.32104110717773	-8.88113021850586	-0.0438733510673046	0.232505023479462	-0.0503702834248543
-6.35938596725464	-6.32616710662842	-8.89772510528564	-0.0439251102507114	0.232632830739021	-0.0504661835730076
-6.36001253128052	-6.32591199874878	-8.90550899505615	-0.0439599044620991	0.23256316781044	-0.0505499392747879
-6.36242580413818	-6.32557392120361	-8.88346481323242	-0.0440155826508999	0.232688844203949	-0.0504513904452324
-6.36244869232178	-6.32763195037842	-8.89528274536133	-0.0440850146114826	0.232656210660934	-0.050563208758831
-6.36532974243164	-6.32002687454224	-8.90069389343262	-0.0440060384571552	0.232648998498917	-0.0506544820964336
-6.36740922927856	-6.32126140594482	-8.88527488708496	-0.0441072322428226	0.232776820659637	-0.0506012178957462
-6.37073230743408	-6.32637166976929	-8.89139461517334	-0.0440909899771214	0.232780933380127	-0.0506288073956966
-6.37128353118896	-6.32065296173096	-8.88926696777344	-0.0441092029213905	0.23278634250164	-0.0507490895688534
-6.37132549285889	-6.3194727897644	-8.88686466217041	-0.0442339405417442	0.232766762375832	-0.0507762357592583
-6.37240791320801	-6.31964826583862	-8.88504409790039	-0.044231191277504	0.232803553342819	-0.0507071800529957
-6.37350797653198	-6.3172492980957	-8.89583015441895	-0.0442001186311245	0.232768088579178	-0.0509011447429657
-6.37559461593628	-6.31286811828613	-8.8758430480957	-0.0442695505917072	0.232745930552483	-0.0508355759084225
-6.37413549423218	-6.31080007553101	-8.86928749084473	-0.0442840605974197	0.232796460390091	-0.0508688651025295
-6.37652111053467	-6.31654930114746	-8.8800745010376	-0.0443023554980755	0.232831060886383	-0.0508939772844315
-6.37646579742432	-6.31042432785034	-8.87374401092529	-0.0443879775702953	0.232796013355255	-0.0509313642978668
-6.37981510162354	-6.31020402908325	-8.86356735229492	-0.044308640062809	0.232823356986046	-0.0508177988231182
-6.37687206268311	-6.30819225311279	-8.87735843658447	-0.0443391539156437	0.232747241854668	-0.0510159097611904
-6.37908029556274	-6.30801105499268	-8.86679172515869	-0.0443624258041382	0.232850790023804	-0.0510027930140495
-6.38254976272583	-6.30786752700806	-8.85474872589111	-0.0444938838481903	0.232861295342445	-0.0509101413190365
-6.38311147689819	-6.30934429168701	-8.87636184692383	-0.0444352924823761	0.23286446928978	-0.0510716214776039
-6.38183689117432	-6.29955196380615	-8.85842037200928	-0.0444097258150578	0.232784941792488	-0.0510845668613911
-6.3820972442627	-6.30480241775513	-8.85416984558105	-0.0444537959992886	0.232841491699219	-0.0510526448488235
-6.38505887985229	-6.30763339996338	-8.86134815216064	-0.0444904118776321	0.232982337474823	-0.0510936602950096
-6.38568210601807	-6.30360746383667	-8.85031795501709	-0.0445257909595966	0.232883408665657	-0.0511302426457405
-6.38982629776001	-6.30545234680176	-8.85980701446533	-0.0444725640118122	0.232917666435242	-0.0510601662099361
-6.38603067398071	-6.30063104629517	-8.85368156433105	-0.0444243140518665	0.232914075255394	-0.0511505492031574
-6.38768529891968	-6.30487823486328	-8.84475326538086	-0.0444624349474907	0.232964128255844	-0.05113760009408
-6.39092397689819	-6.30876016616821	-8.85334300994873	-0.0444694720208645	0.232969865202904	-0.0510880351066589
-6.38678932189941	-6.30803966522217	-8.86547946929932	-0.044513426721096	0.232948020100594	-0.0511823631823063
-6.38960027694702	-6.30664014816284	-8.84285259246826	-0.0445287339389324	0.23296545445919	-0.0510773621499538
-6.38855171203613	-6.31158971786499	-8.85064601898193	-0.0444745272397995	0.232982456684113	-0.0511731989681721
-6.39115905761719	-6.31104135513306	-8.85385513305664	-0.0444928109645844	0.233096346259117	-0.051224522292614
-6.3956823348999	-6.31243371963501	-8.84031963348389	-0.044562354683876	0.233144119381905	-0.0511331744492054
-6.39488697052002	-6.31793308258057	-8.84466552734375	-0.0444187708199024	0.23311610519886	-0.0511528067290783
-6.39692783355713	-6.31533288955688	-8.85073184967041	-0.0444324128329754	0.233109086751938	-0.0513777025043964
-6.3977427482605	-6.32033777236938	-8.84235095977783	-0.0445054285228252	0.233187362551689	-0.0513174682855606
-6.40540075302124	-6.32633972167969	-8.84599208831787	-0.0444438010454178	0.233302757143974	-0.0512944683432579
-6.40533876419067	-6.32888031005859	-8.85384273529053	-0.0444461889564991	0.233279153704643	-0.0514456517994404
-6.40770864486694	-6.33011531829834	-8.83915615081787	-0.0444178208708763	0.233259752392769	-0.0513566434383392
-6.40952205657959	-6.3329873085022	-8.8551082611084	-0.0443726778030396	0.233315870165825	-0.0514891184866428
-6.41054391860962	-6.33673477172852	-8.85968017578125	-0.0443201139569283	0.233329087495804	-0.0515825487673283
-6.41624355316162	-6.33722543716431	-8.84492492675781	-0.0443394742906094	0.233480900526047	-0.0515243224799633
-6.41799640655518	-6.34448051452637	-8.85741138458252	-0.0443229079246521	0.233455747365952	-0.0515203215181828
-6.41519498825073	-6.3418869972229	-8.85964393615723	-0.0442831143736839	0.233399972319603	-0.0516630671918392
-6.41970443725586	-6.34558916091919	-8.85069942474365	-0.044243860989809	0.233496278524399	-0.0516147613525391
-6.42392349243164	-6.34686708450317	-8.85855388641357	-0.0442493595182896	0.233555167913437	-0.0516420975327492
-6.42565298080444	-6.34826469421387	-8.86279773712158	-0.0442879647016525	0.233686983585358	-0.0516988672316074
-6.42646741867065	-6.35125684738159	-8.85041427612305	-0.0442512147128582	0.233655631542206	-0.0515691004693508
-6.42694902420044	-6.34949922561646	-8.86399459838867	-0.044242799282074	0.233672335743904	-0.0517986081540585
-6.42801094055176	-6.35256147384644	-8.84827613830566	-0.0442225709557533	0.23368464410305	-0.0517611429095268
-6.43368577957153	-6.35169744491577	-8.85098743438721	-0.0442705266177654	0.233852848410606	-0.0516423508524895
-6.4318790435791	-6.35280513763428	-8.86370658874512	-0.0441828295588493	0.233731672167778	-0.0518071204423904
-6.43034839630127	-6.34860944747925	-8.85493850708008	-0.0442550368607044	0.233713030815125	-0.0517814457416534
-6.43262815475464	-6.35202312469482	-8.85339736938477	-0.0442791506648064	0.233853295445442	-0.0516864880919456
-6.43245220184326	-6.35078954696655	-8.85972213745117	-0.0442513227462769	0.233842238783836	-0.0517420098185539
-6.43657112121582	-6.34837770462036	-8.86555099487305	-0.0442154817283154	0.233901232481003	-0.0517794415354729
-6.43784284591675	-6.35012769699097	-8.85183525085449	-0.0443186573684216	0.233896255493164	-0.051699373871088
-6.43873262405396	-6.35301065444946	-8.86610126495361	-0.0443375520408154	0.233983621001244	-0.051719568669796
-6.4392409324646	-6.35093879699707	-8.85651874542236	-0.0444730371236801	0.233956798911095	-0.0518218763172627
-6.4391770362854	-6.34239292144775	-8.85397338867188	-0.0443556345999241	0.233882948756218	-0.0517990663647652
-6.4406590461731	-6.34732675552368	-8.85972213745117	-0.0444524064660072	0.233976110816002	-0.051769781857729
-6.44147825241089	-6.34576416015625	-8.8646125793457	-0.044432245194912	0.234002813696861	-0.0518948994576931
-6.44390201568604	-6.34577131271362	-8.85527610778809	-0.0445591583848	0.23410576581955	-0.0517431944608688
-6.44504499435425	-6.34230422973633	-8.86091041564941	-0.0445219501852989	0.23404997587204	-0.0519022047519684
-6.44503736495972	-6.33914375305176	-8.8664083480835	-0.0445291064679623	0.234000638127327	-0.051973607391119
-6.44755172729492	-6.34013986587524	-8.85758876800537	-0.0446471162140369	0.234156221151352	-0.0519119538366795
-6.4474048614502	-6.34393119812012	-8.86818885803223	-0.0446385480463505	0.234208509325981	-0.0520576201379299
-6.45223236083984	-6.33736419677734	-8.8559455871582	-0.044719509780407	0.234212547540665	-0.0520354993641377
-6.4486255645752	-6.33617115020752	-8.85428810119629	-0.0447386838495731	0.234164670109749	-0.0520286113023758
-6.45054864883423	-6.3379602432251	-8.86702537536621	-0.0446750745177269	0.234200581908226	-0.0521278530359268
-6.45284843444824	-6.33450937271118	-8.86512184143066	-0.0447447933256626	0.234303519129753	-0.0521850474178791
-6.45580863952637	-6.33610820770264	-8.85054492950439	-0.0447640083730221	0.23432931303978	-0.0520641654729843
-6.45348882675171	-6.3360538482666	-8.86226081848145	-0.0448207296431065	0.234367653727531	-0.0522118397057056
-6.4523229598999	-6.33210182189941	-8.8695125579834	-0.0448392927646637	0.234303176403046	-0.0522979386150837
-6.45346641540527	-6.32951688766479	-8.85445690155029	-0.0448582507669926	0.234333589673042	-0.0522297844290733
-6.45383024215698	-6.33193016052246	-8.85626316070557	-0.0448594614863396	0.234430283308029	-0.0521861724555492
-6.45411825180054	-6.32597875595093	-8.8564338684082	-0.0448970571160316	0.234374701976776	-0.0522602535784245
-6.45369482040405	-6.32937097549438	-8.84848594665527	-0.0450496971607208	0.234366074204445	-0.0522124916315079
-6.45512437820435	-6.33004474639893	-8.85762023925781	-0.0449794754385948	0.234439969062805	-0.0521474666893482
-6.44977998733521	-6.32584571838379	-8.86292743682861	-0.045038178563118	0.234389677643776	-0.05219841375947
-6.45152425765991	-6.3249831199646	-8.84300994873047	-0.0451328195631504	0.234380751848221	-0.0520825758576393
-6.44939041137695	-6.3270583152771	-8.8456392288208	-0.0451117493212223	0.234372481703758	-0.0521223358809948
-6.4497332572937	-6.33028173446655	-8.85388851165771	-0.0451665148139	0.234469503164291	-0.0521475151181221
-6.44804620742798	-6.32404947280884	-8.84015560150146	-0.0452179685235024	0.234438553452492	-0.0520398207008839
-6.44760465621948	-6.32789134979248	-8.84110641479492	-0.0451407507061958	0.234421521425247	-0.0519399009644985
-6.44603681564331	-6.32568645477295	-8.84554290771484	-0.0451997704803944	0.234362155199051	-0.0520485788583755
-6.44678401947021	-6.32311773300171	-8.82934474945068	-0.0452463217079639	0.234410807490349	-0.0519375391304493
-6.44573545455933	-6.3313512802124	-8.83752536773682	-0.0453028194606304	0.234422579407692	-0.0517810061573982
-6.44269227981567	-6.32832193374634	-8.8433256149292	-0.04531180113554	0.234306678175926	-0.0518841296434402
-6.44166135787964	-6.32493114471436	-8.82304382324219	-0.0453172251582146	0.23430010676384	-0.0516923367977142
-6.43929243087769	-6.33062362670898	-8.82564926147461	-0.0453554950654507	0.234354242682457	-0.0516401417553425
-6.44129371643066	-6.33119440078735	-8.83463478088379	-0.045330461114645	0.234391182661057	-0.0516570284962654
-6.44017601013184	-6.32815361022949	-8.82040119171143	-0.0453681759536266	0.23432494699955	-0.0515286773443222
-6.43959093093872	-6.33540439605713	-8.82004547119141	-0.0454101450741291	0.234340444207191	-0.0513722039759159
-6.43573522567749	-6.33319139480591	-8.83733749389648	-0.0454329065978527	0.234257757663727	-0.0514411143958569
-6.43285465240479	-6.33381843566895	-8.81367492675781	-0.045452207326889	0.234209716320038	-0.0513226054608822
-6.43714141845703	-6.33379411697388	-8.80891513824463	-0.0454101227223873	0.234314307570457	-0.0511440634727478
-6.43262529373169	-6.33736515045166	-8.82712078094482	-0.0454589910805225	0.234298095107079	-0.0511898286640644
-6.43190479278564	-6.33427810668945	-8.80833148956299	-0.0454933159053326	0.234271168708801	-0.0510179921984673
-6.43039464950562	-6.33698177337646	-8.81272602081299	-0.0454806908965111	0.234258100390434	-0.0509504601359367
-6.43005275726318	-6.33784818649292	-8.8125467300415	-0.0454459264874458	0.234246253967285	-0.0509608276188374
-6.42826843261719	-6.33479881286621	-8.79780864715576	-0.0455362275242805	0.234259694814682	-0.050812691450119
-6.42912626266479	-6.34091091156006	-8.80761814117432	-0.0454859025776386	0.234277710318565	-0.0506788194179535
-6.42828273773193	-6.33941888809204	-8.82094383239746	-0.0454510450363159	0.234215974807739	-0.0508354380726814
-6.42986822128296	-6.33994722366333	-8.80167770385742	-0.0454438626766205	0.234277084469795	-0.0506850108504295
-6.43199777603149	-6.33750104904175	-8.80010223388672	-0.0454412437975407	0.234276682138443	-0.0506101734936237
-6.43219661712646	-6.33972215652466	-8.81757640838623	-0.0453594140708447	0.234321504831314	-0.0507097207009792
-6.43212032318115	-6.33818006515503	-8.80662631988525	-0.0453628338873386	0.234290480613708	-0.0506534650921822
-6.43429756164551	-6.34570550918579	-8.81235790252686	-0.0453636236488819	0.234406292438507	-0.0505941994488239
-6.43450164794922	-6.34350347518921	-8.81623935699463	-0.0452876202762127	0.234343126416206	-0.0506986044347286
-6.4403510093689	-6.33935022354126	-8.81259441375732	-0.0452104806900024	0.234384268522263	-0.0506522208452225
-6.43952560424805	-6.3444504737854	-8.81134605407715	-0.0451561696827412	0.234450846910477	-0.0505439639091492
-6.43842458724976	-6.345046043396	-8.82775402069092	-0.0451691560447216	0.234400033950806	-0.050660140812397
-6.43953704833984	-6.34752607345581	-8.80999660491943	-0.0451698936522007	0.234445750713348	-0.0505450926721096
-6.43793439865112	-6.34487724304199	-8.81614303588867	-0.045063953846693	0.234375312924385	-0.0505307018756866
-6.44163990020752	-6.34046840667725	-8.828857421875	-0.0450414232909679	0.234397903084755	-0.0505702272057533
-6.44167184829712	-6.33915853500366	-8.81117343902588	-0.0450518764555454	0.234375521540642	-0.0504434555768967
-6.44368743896484	-6.34360933303833	-8.82340526580811	-0.0450602136552334	0.234469845890999	-0.0504074990749359
-6.44260311126709	-6.33803510665894	-8.82600593566895	-0.0450001806020737	0.234468430280685	-0.0504723824560642
-6.44326162338257	-6.33374261856079	-8.81243515014648	-0.0449331179261208	0.234362602233887	-0.0504561737179756
-6.44661808013916	-6.33763265609741	-8.82188415527344	-0.0448703728616238	0.234449550509453	-0.0503741055727005
-6.44199657440186	-6.33681392669678	-8.82939434051514	-0.0448872745037079	0.234466716647148	-0.0505137294530869
-6.44401454925537	-6.33211755752563	-8.81200504302979	-0.0448383912444115	0.234411045908928	-0.0503819473087788
-6.44567775726318	-6.33545112609863	-8.81857013702393	-0.0448468066751957	0.234429195523262	-0.0504005774855614
-6.44355535507202	-6.33270502090454	-8.83593368530273	-0.0448085740208626	0.23440121114254	-0.0505066551268101
-6.44692039489746	-6.33352851867676	-8.82451820373535	-0.0448061674833298	0.234475642442703	-0.0505034178495407
-6.44848108291626	-6.33617782592773	-8.82848262786865	-0.0447587259113789	0.23450855910778	-0.0504491440951824
-6.44895839691162	-6.33568954467773	-8.83612251281738	-0.0447349846363068	0.234500557184219	-0.0505533777177334
-6.44781541824341	-6.33633613586426	-8.82259464263916	-0.0448187217116356	0.234505817294121	-0.0505675747990608
-6.45263671875	-6.33972787857056	-8.83010482788086	-0.0447829551994801	0.23455984890461	-0.0504983775317669
-6.4517707824707	-6.33875799179077	-8.84782886505127	-0.0447907410562038	0.234557196497917	-0.0506242699921131
-6.45317697525024	-6.3346061706543	-8.82377910614014	-0.0447733849287033	0.234583601355553	-0.0505033247172832
-6.4558539390564	-6.34002733230591	-8.83634567260742	-0.0447928942739964	0.234589576721191	-0.0505791008472443
-6.45153903961182	-6.33591794967651	-8.8486499786377	-0.0447395108640194	0.234595313668251	-0.0506957471370697
-6.45453453063965	-6.33610820770264	-8.83602809906006	-0.044827789068222	0.234648451209068	-0.0506303086876869
-6.45475769042969	-6.34131383895874	-8.83928966522217	-0.0448956377804279	0.234649628400803	-0.050623495131731
-6.45509147644043	-6.3378758430481	-8.84880828857422	-0.0448468737304211	0.234609767794609	-0.0507919788360596
-6.4552435874939	-6.34400081634521	-8.83525466918945	-0.0449697934091091	0.234757840633392	-0.0507566779851913
-6.46043062210083	-6.34337425231934	-8.83878231048584	-0.0448989272117615	0.234716147184372	-0.0506631508469582
-6.45443391799927	-6.34505128860474	-8.85415649414063	-0.0449792817234993	0.234782457351685	-0.0508315116167068
-6.4548225402832	-6.33950090408325	-8.84102058410645	-0.0449573285877705	0.23466745018959	-0.0508298352360725
-6.45475196838379	-6.34393501281738	-8.8464994430542	-0.0449271500110626	0.234756842255592	-0.0508161559700966
-6.46051549911499	-6.34564256668091	-8.84724617004395	-0.0450151152908802	0.234950661659241	-0.0509045161306858
-6.45382738113403	-6.34398651123047	-8.8402681350708	-0.0450815632939339	0.234830468893051	-0.0509011410176754
-6.456711769104	-6.34615230560303	-8.84524250030518	-0.0450576134026051	0.234800890088081	-0.0508156903088093
-6.45627880096436	-6.34159469604492	-8.85009288787842	-0.0450497679412365	0.234831601381302	-0.0510306842625141
-6.45365571975708	-6.34353494644165	-8.84248161315918	-0.0451160706579685	0.234811887145042	-0.0509732291102409
-6.45792961120605	-6.33964157104492	-8.83746337890625	-0.0451540537178516	0.234873086214066	-0.0509240850806236
-6.4567084312439	-6.34102964401245	-8.8447904586792	-0.0451193079352379	0.234847635030746	-0.050943810492754
-6.45251035690308	-6.34111881256104	-8.85503387451172	-0.0452197007834911	0.234778627753258	-0.051107294857502
-6.4571385383606	-6.33940553665161	-8.82848644256592	-0.0452209822833538	0.234910920262337	-0.0509709157049656
-6.45407295227051	-6.3393177986145	-8.84079170227051	-0.0451967604458332	0.234819784760475	-0.0509934239089489
-6.4529242515564	-6.33427047729492	-8.8511266708374	-0.0451976135373116	0.234782174229622	-0.0511267296969891
-6.45282506942749	-6.33422374725342	-8.84910869598389	-0.0452366322278976	0.234767735004425	-0.05107656493783
-6.45485353469849	-6.33137083053589	-8.83329296112061	-0.0452689006924629	0.234851762652397	-0.0509362891316414
-6.45326900482178	-6.33151960372925	-8.83955764770508	-0.0452409870922565	0.234842583537102	-0.0511180050671101
-6.45131587982178	-6.32804489135742	-8.84401702880859	-0.0452315583825111	0.23473846912384	-0.051170602440834
-6.45575046539307	-6.32667970657349	-8.83437633514404	-0.0452731251716614	0.234723344445229	-0.051044974476099
-6.45594835281372	-6.32962036132813	-8.84651279449463	-0.045317318290472	0.234824389219284	-0.0510858632624149
-6.45463085174561	-6.32351970672607	-8.84971714019775	-0.0452236235141754	0.234690546989441	-0.0512402653694153
-6.45610523223877	-6.32038545608521	-8.84022235870361	-0.045263759791851	0.23472011089325	-0.0511791072785854
-6.46091842651367	-6.32591152191162	-8.84656524658203	-0.0452734567224979	0.234815210103989	-0.0510999113321304
-6.45736503601074	-6.32111358642578	-8.85474014282227	-0.0453311130404472	0.234709739685059	-0.0512223355472088
-6.46025609970093	-6.31757736206055	-8.84139537811279	-0.0452972203493118	0.234636574983597	-0.051108006387949
-6.46130323410034	-6.32139348983765	-8.84770965576172	-0.0454061776399612	0.234628811478615	-0.0511641167104244
-6.46227312088013	-6.31817531585693	-8.85262775421143	-0.0452945604920387	0.234702065587044	-0.0512327440083027
-6.46391439437866	-6.31463718414307	-8.84938907623291	-0.0453440472483635	0.234645560383797	-0.0512014292180538
-6.4675030708313	-6.31956577301025	-8.84403896331787	-0.0453508906066418	0.234666600823402	-0.0511490739881992
-6.46669101715088	-6.32013845443726	-8.86303997039795	-0.0452781207859516	0.234636798501015	-0.0512295998632908
-6.4681453704834	-6.31744766235352	-8.85154438018799	-0.0453264489769936	0.234525382518768	-0.0512706413865089
-6.47097873687744	-6.31397438049316	-8.84080696105957	-0.0453315451741219	0.234649881720543	-0.0512448064982891
-6.46776628494263	-6.31805515289307	-8.85175704956055	-0.0453125908970833	0.234640911221504	-0.0512818917632103
-6.47074890136719	-6.31700897216797	-8.85958290100098	-0.0453275553882122	0.234640955924988	-0.0514106154441834
-6.47076320648193	-6.32139921188354	-8.84298324584961	-0.0453201495110989	0.234671249985695	-0.0512004233896732
-6.47269725799561	-6.32346773147583	-8.8544454574585	-0.0453494414687157	0.23463536798954	-0.0513643249869347
-6.47215223312378	-6.32291316986084	-8.8668098449707	-0.0453527756035328	0.234568372368813	-0.0514757707715034
-6.4737377166748	-6.32319402694702	-8.84819030761719	-0.0453115068376064	0.234606966376305	-0.0514716319739819
-6.47670650482178	-6.3282675743103	-8.85160160064697	-0.0453230142593384	0.234720602631569	-0.0514199584722519
-6.4771409034729	-6.32806062698364	-8.85553359985352	-0.0452525578439236	0.23469914495945	-0.051605436950922
-6.47826528549194	-6.33317565917969	-8.85194110870361	-0.0453966110944748	0.234746187925339	-0.0516599342226982
-6.47934770584106	-6.33589744567871	-8.8543062210083	-0.0453737080097198	0.23477466404438	-0.0515373423695564
-6.48132562637329	-6.3373966217041	-8.86711120605469	-0.0453546307981014	0.234795063734055	-0.0517142675817013
-6.48352479934692	-6.33273506164551	-8.85523223876953	-0.0453804582357407	0.234774172306061	-0.0517707802355289
-6.48250532150269	-6.34048986434937	-8.85792446136475	-0.0453718714416027	0.234817653894424	-0.0517977140843868
-6.48512506484985	-6.34839773178101	-8.86581516265869	-0.0454577542841434	0.234976753592491	-0.0518288053572178
-6.48379468917847	-6.34536933898926	-8.87196731567383	-0.0453451536595821	0.234963893890381	-0.0519921034574509
-6.48527002334595	-6.344557762146	-8.85450553894043	-0.0453759878873825	0.23491133749485	-0.0519053041934967
-6.48717308044434	-6.34891986846924	-8.86574840545654	-0.0453336574137211	0.235036790370941	-0.0520692691206932
-6.48608350753784	-6.3484034538269	-8.87275409698486	-0.0453865304589272	0.234974294900894	-0.0522043257951736
-6.48923921585083	-6.34852313995361	-8.86252880096436	-0.0454229153692722	0.235080882906914	-0.0521458648145199
-6.48869371414185	-6.35396671295166	-8.86649036407471	-0.0454864390194416	0.235066503286362	-0.0521767288446426
-6.48523426055908	-6.35452842712402	-8.88003349304199	-0.0454706251621246	0.235055893659592	-0.0523556098341942
-6.48681211471558	-6.35473680496216	-8.86924743652344	-0.0455174557864666	0.235126733779907	-0.0523474477231503
-6.48958349227905	-6.35475969314575	-8.86667919158936	-0.0454308949410915	0.235140696167946	-0.0523209273815155
-6.4909405708313	-6.35812902450562	-8.88713264465332	-0.0454191043972969	0.23517382144928	-0.0524823889136314
-6.49314498901367	-6.35775184631348	-8.87769412994385	-0.0454256385564804	0.235205262899399	-0.0524906627833843
-6.49777221679688	-6.36141490936279	-8.86933040618896	-0.045422300696373	0.235272392630577	-0.0524146109819412
-6.49760961532593	-6.3614764213562	-8.88947010040283	-0.0454449877142906	0.235264137387276	-0.0526209399104118
-6.49631834030151	-6.35999631881714	-8.89910984039307	-0.0454098358750343	0.235162302851677	-0.0527274943888187
-6.49962949752808	-6.35858631134033	-8.88505363464355	-0.0453732535243034	0.235242694616318	-0.0526117570698261
-6.49960041046143	-6.36436891555786	-8.89579582214355	-0.0453172326087952	0.235303983092308	-0.0526983886957169
-6.50067043304443	-6.35768222808838	-8.89384460449219	-0.0453500263392925	0.235186591744423	-0.0527719892561436
-6.50401735305786	-6.36130666732788	-8.88516902923584	-0.0453840456902981	0.235217854380608	-0.0527935884892941
-6.50346851348877	-6.36087799072266	-8.89693641662598	-0.0452900119125843	0.235248789191246	-0.0527216680347919
-6.5010814666748	-6.35689735412598	-8.9050874710083	-0.0453423038125038	0.235123679041862	-0.0528438650071621
-6.50333881378174	-6.35226154327393	-8.88640880584717	-0.0452177375555038	0.235146328806877	-0.0526706725358963
-6.50224113464355	-6.35370397567749	-8.89465236663818	-0.0452350899577141	0.235057309269905	-0.0527676455676556
-6.50174283981323	-6.35052537918091	-8.89916610717773	-0.0453218296170235	0.235067084431648	-0.0527959540486336
-6.50033283233643	-6.34427976608276	-8.88379001617432	-0.0452785082161427	0.235033631324768	-0.052679680287838
-6.50362491607666	-6.34491729736328	-8.89619255065918	-0.0452308766543865	0.234961271286011	-0.0526768192648888
-6.50157451629639	-6.33731889724731	-8.89846992492676	-0.0452173911035061	0.23480686545372	-0.0527956821024418
-6.50030279159546	-6.33574199676514	-8.87998676300049	-0.0451929084956646	0.234715268015862	-0.0526637062430382
-6.50382280349731	-6.3371000289917	-8.88345623016357	-0.0451830141246319	0.234738320112228	-0.0525842644274235
-6.50035524368286	-6.33087968826294	-8.89338397979736	-0.0451745390892029	0.234613180160522	-0.0526739470660686
-6.50062847137451	-6.32498359680176	-8.87007904052734	-0.0450615994632244	0.234516575932503	-0.0525135323405266
-6.50158882141113	-6.3218731880188	-8.88202285766602	-0.0450254790484905	0.23443016409874	-0.0525846891105175
-6.50057458877563	-6.31938505172729	-8.88210773468018	-0.044990561902523	0.234376817941666	-0.0525747314095497
-6.50025749206543	-6.3151330947876	-8.86667728424072	-0.0450941622257233	0.234321519732475	-0.0523832365870476
-6.50054454803467	-6.3117938041687	-8.87541770935059	-0.0449374690651894	0.234213918447495	-0.0523607507348061
-6.4955587387085	-6.30460548400879	-8.86827087402344	-0.0449268110096455	0.233973532915115	-0.0524348765611649
-6.49656677246094	-6.30440711975098	-8.85595989227295	-0.0448698438704014	0.233979359269142	-0.0523135326802731
-6.49936199188232	-6.30321979522705	-8.86562252044678	-0.0448791906237602	0.233959957957268	-0.0521884709596634
-6.49499464035034	-6.29556035995483	-8.86247539520264	-0.0448132641613483	0.233732104301453	-0.0521729215979576
-6.49798536300659	-6.28994274139404	-8.8480224609375	-0.0447704195976257	0.233637943863869	-0.0519911125302315
-6.49509239196777	-6.2877984046936	-8.85153388977051	-0.0447223260998726	0.233530655503273	-0.0519502200186253
-6.4933762550354	-6.28481912612915	-8.85144424438477	-0.0447183810174465	0.233423113822937	-0.0519704669713974
-6.49217939376831	-6.27574110031128	-8.83799076080322	-0.0447004437446594	0.233204752206802	-0.0518054775893688
-6.49184560775757	-6.277419090271	-8.83937358856201	-0.0447019971907139	0.233203440904617	-0.0515638180077076
-6.48919486999512	-6.27122688293457	-8.84839057922363	-0.0445680841803551	0.233014613389969	-0.0516934357583523
-6.48861742019653	-6.26812839508057	-8.83213996887207	-0.0445953495800495	0.232915952801704	-0.0514850877225399
-6.48653078079224	-6.26305437088013	-8.82504558563232	-0.0445727147161961	0.232770442962646	-0.0513280481100082
-6.48836851119995	-6.26108980178833	-8.83713245391846	-0.0444932207465172	0.232681915163994	-0.051337406039238
-6.48672533035278	-6.25704526901245	-8.83358478546143	-0.0444555655121803	0.232566341757774	-0.0512916147708893
-6.48412084579468	-6.25191497802734	-8.80982398986816	-0.0444813929498196	0.232455343008041	-0.0510113947093487
-6.48444747924805	-6.25353908538818	-8.8199520111084	-0.0444160848855972	0.232347503304482	-0.0510360449552536
-6.48074388504028	-6.24866724014282	-8.8278694152832	-0.044362660497427	0.232215881347656	-0.0510411001741886
-6.47995615005493	-6.24398708343506	-8.80377197265625	-0.0443476513028145	0.232074767351151	-0.0508275702595711
-6.48174810409546	-6.24356269836426	-8.81507396697998	-0.0442464612424374	0.23211207985878	-0.0507487878203392
-6.47958135604858	-6.23627376556396	-8.8107385635376	-0.0441670119762421	0.231889486312866	-0.0508316941559315
-6.48205900192261	-6.24012565612793	-8.79588794708252	-0.0441709123551846	0.231893330812454	-0.0506763458251953
-6.48083257675171	-6.24026584625244	-8.80466461181641	-0.0442042350769043	0.231853753328323	-0.0505141206085682
-6.47997570037842	-6.23764419555664	-8.8141622543335	-0.044058833271265	0.231759071350098	-0.0505917109549046
-6.48352384567261	-6.23110008239746	-8.7931957244873	-0.0440112538635731	0.231652468442917	-0.0504911355674267
-6.48092603683472	-6.23509931564331	-8.80241203308105	-0.043996550142765	0.231515273451805	-0.0505016967654228
-6.48503589630127	-6.23596525192261	-8.81451511383057	-0.0439723543822765	0.231617197394371	-0.0504853017628193
-6.48387956619263	-6.23693943023682	-8.80074119567871	-0.0440508872270584	0.231535866856575	-0.0504623800516129
-6.48643779754639	-6.23795652389526	-8.79919815063477	-0.0438615754246712	0.23144505918026	-0.0503258891403675
-6.48437976837158	-6.23769044876099	-8.80907726287842	-0.0438613221049309	0.231357857584953	-0.0504876486957073
-6.4864296913147	-6.23713111877441	-8.799729347229	-0.0437809713184834	0.231313139200211	-0.050492700189352
-6.48824071884155	-6.23850107192993	-8.79035472869873	-0.0437809005379677	0.231300443410873	-0.0503897592425346
-6.48913764953613	-6.24859046936035	-8.80572700500488	-0.0437290258705616	0.231286913156509	-0.0504791513085365
-6.49175262451172	-6.25033378601074	-8.8124418258667	-0.0435851141810417	0.231180429458618	-0.0506541654467583
-6.49728012084961	-6.25446653366089	-8.79650974273682	-0.0436173938214779	0.231241539120674	-0.0505547747015953
-6.50203084945679	-6.25601100921631	-8.8005313873291	-0.0434715673327446	0.231210961937904	-0.0506607182323933
-6.50435400009155	-6.25863981246948	-8.81869411468506	-0.0434005595743656	0.231251373887062	-0.0508317053318024
-6.50700521469116	-6.26163625717163	-8.80551147460938	-0.0434366539120674	0.231185287237167	-0.0508135259151459
-6.51078510284424	-6.26943683624268	-8.81142425537109	-0.0434050112962723	0.231228858232498	-0.0508881136775017
-6.51426315307617	-6.26954030990601	-8.81523132324219	-0.0433866195380688	0.231221333146095	-0.0510499626398087
-6.51225090026855	-6.26709079742432	-8.81243324279785	-0.0433032028377056	0.231080293655396	-0.05107307061553
-6.51604223251343	-6.26906776428223	-8.81479167938232	-0.0432724319398403	0.231160372495651	-0.0509654432535172
-6.51657915115356	-6.26958990097046	-8.82699394226074	-0.0432180762290955	0.231182441115379	-0.05112199857831
-6.51543426513672	-6.26639032363892	-8.81258392333984	-0.0432132109999657	0.231094762682915	-0.0511589497327805
-6.51976776123047	-6.27025604248047	-8.81147003173828	-0.0431472174823284	0.231110170483589	-0.0511827208101749
-6.52008438110352	-6.2686185836792	-8.82949542999268	-0.0430098026990891	0.231041580438614	-0.0512725487351418
-6.524245262146	-6.26329946517944	-8.81210803985596	-0.0428939647972584	0.231047853827477	-0.0512896962463856
-6.53094720840454	-6.26624631881714	-8.80518531799316	-0.0428832098841667	0.231208965182304	-0.0511892139911652
-6.53082752227783	-6.26654958724976	-8.80905723571777	-0.0427672974765301	0.231146782636642	-0.0514624454081059
-6.53148937225342	-6.27275800704956	-8.81533718109131	-0.0428621023893356	0.231152042746544	-0.0515110567212105
-6.53721904754639	-6.27715826034546	-8.81411170959473	-0.0428037121891975	0.231124520301819	-0.0514684915542603
-6.53856325149536	-6.27720022201538	-8.83238887786865	-0.0428052768111229	0.231191053986549	-0.0517387948930264
-6.54335641860962	-6.27465486526489	-8.81141757965088	-0.0427742898464203	0.23119455575943	-0.0517307855188847
-6.54658079147339	-6.28203964233398	-8.81961536407471	-0.0428225845098495	0.231207862496376	-0.0517892502248287
-6.54650163650513	-6.28643226623535	-8.83565044403076	-0.0428591668605804	0.231228247284889	-0.051868349313736
-6.54968404769897	-6.28510618209839	-8.82232284545898	-0.0429265536367893	0.231172874569893	-0.0518734492361546
-6.55201625823975	-6.29014825820923	-8.82427787780762	-0.0429658554494381	0.231274127960205	-0.0518649406731129
-6.55696249008179	-6.28841876983643	-8.8328104019165	-0.0429394394159317	0.231231719255447	-0.0520218424499035
-6.55942869186401	-6.29466485977173	-8.8336353302002	-0.0430372580885887	0.231343671679497	-0.0520235225558281
-6.55855464935303	-6.29670763015747	-8.83972549438477	-0.0430382564663887	0.231248006224632	-0.0519391633570194
-6.55556440353394	-6.29314374923706	-8.84824466705322	-0.0429758951067925	0.231290981173515	-0.0521291755139828
-6.55885696411133	-6.28588819503784	-8.83170223236084	-0.0429798401892185	0.231268405914307	-0.0520080402493477
-6.55496263504028	-6.28729391098022	-8.84133434295654	-0.0428645759820938	0.231264695525169	-0.0520802810788155
-6.5564341545105	-6.2850079536438	-8.85569190979004	-0.0429163910448551	0.231377005577087	-0.0521345548331738
-6.55805110931396	-6.28419542312622	-8.83996486663818	-0.0429323017597198	0.231368169188499	-0.0520633421838284
-6.55647420883179	-6.28781270980835	-8.84056568145752	-0.0429098159074783	0.231348142027855	-0.0520465224981308
-6.55721235275269	-6.28378820419312	-8.85293769836426	-0.0428272858262062	0.231302380561829	-0.0522465966641903
-6.56103897094727	-6.2839093208313	-8.8419132232666	-0.0427895896136761	0.231334418058395	-0.0521796979010105
-6.56383466720581	-6.28450918197632	-8.83718681335449	-0.0428622215986252	0.231463074684143	-0.0521004162728786
-6.56120014190674	-6.28859710693359	-8.85341167449951	-0.0428065396845341	0.231403023004532	-0.0522240549325943
-6.56292104721069	-6.28608322143555	-8.84842300415039	-0.0427678413689137	0.231358483433723	-0.0522917360067368
-6.56157684326172	-6.29039716720581	-8.83874416351318	-0.0427862070500851	0.231492012739182	-0.0521588362753391
-6.56204891204834	-6.28898954391479	-8.85026073455811	-0.0427205339074135	0.231473088264465	-0.0522375367581844
-6.560875415802	-6.28677749633789	-8.85651588439941	-0.0427131131291389	0.231482937932014	-0.0524013079702854
-6.5629448890686	-6.28792715072632	-8.84138298034668	-0.0427521653473377	0.231518641114235	-0.0523471757769585
-6.56341123580933	-6.29143333435059	-8.85026073455811	-0.0427346676588058	0.231594637036324	-0.0523137301206589
-6.56007051467896	-6.29324913024902	-8.84787940979004	-0.04273471981287	0.231572955846786	-0.0524486340582371
-6.55727529525757	-6.28940296173096	-8.84760761260986	-0.0427052229642868	0.231481552124023	-0.0524527840316296
-6.55973672866821	-6.29106187820435	-8.85023880004883	-0.0426890254020691	0.231583297252655	-0.0523886606097221
-6.55685234069824	-6.29317474365234	-8.85613441467285	-0.0427334830164909	0.231628447771072	-0.0525182113051414
-6.55965662002563	-6.29107809066772	-8.83952522277832	-0.0427360869944096	0.231685727834702	-0.0524215325713158
-6.55937957763672	-6.29797601699829	-8.84671783447266	-0.0427467487752438	0.231713116168976	-0.052460502833128
-6.55521249771118	-6.29708051681519	-8.86798858642578	-0.0426983684301376	0.231677696108818	-0.0526075400412083
-6.55960750579834	-6.29614686965942	-8.85025119781494	-0.0426550097763538	0.231662482023239	-0.0526274442672729
-6.5626654624939	-6.30284595489502	-8.84549522399902	-0.0426758863031864	0.231821537017822	-0.052582923322916
-6.56385517120361	-6.30002975463867	-8.86039924621582	-0.0426089428365231	0.231783896684647	-0.0527894236147404
-6.56363344192505	-6.30507707595825	-8.86015892028809	-0.042683083564043	0.23179467022419	-0.0528886429965496
-6.56534862518311	-6.30913400650024	-8.85504722595215	-0.0426035374403	0.231854408979416	-0.0527671203017235
-6.56623792648315	-6.31095457077026	-8.8709831237793	-0.0425259731709957	0.231862664222717	-0.0530030727386475
-6.56812334060669	-6.30749750137329	-8.85236930847168	-0.0425278022885323	0.231868222355843	-0.0529776625335217
-6.56931018829346	-6.31470537185669	-8.86024570465088	-0.0425191223621368	0.231980890035629	-0.0530701577663422
-6.56870698928833	-6.31929016113281	-8.87337875366211	-0.0424744263291359	0.231952324509621	-0.053158987313509
-6.56806707382202	-6.31606912612915	-8.86602401733398	-0.0424969792366028	0.231904625892639	-0.0532221049070358
-6.57090377807617	-6.32031106948853	-8.85573196411133	-0.0424609109759331	0.231981992721558	-0.0531098954379559
-6.56914710998535	-6.32010269165039	-8.86866283416748	-0.0424123182892799	0.231922894716263	-0.0532904267311096
-6.57213449478149	-6.32209396362305	-8.8653564453125	-0.0424167215824127	0.232044100761414	-0.0532971508800983
-6.57127618789673	-6.32006072998047	-8.85623836517334	-0.0424756556749344	0.232047528028488	-0.0531928315758705
-6.57207345962524	-6.32800483703613	-8.86366844177246	-0.0423995740711689	0.232030317187309	-0.0532119534909725
-6.56854629516602	-6.32516241073608	-8.87286853790283	-0.0423248261213303	0.231897607445717	-0.0534037388861179
-6.57003116607666	-6.32553386688232	-8.85666561126709	-0.0423106104135513	0.231912150979042	-0.0532940402626991
-6.57209253311157	-6.32498550415039	-8.86168193817139	-0.0421942584216595	0.231964319944382	-0.0533123537898064
-6.57045412063599	-6.32627153396606	-8.87463092803955	-0.042251531034708	0.231975525617599	-0.0534425191581249
-6.56926918029785	-6.32472229003906	-8.86049365997314	-0.0422496944665909	0.231979534029961	-0.0533926673233509
-6.56938648223877	-6.3302173614502	-8.86368942260742	-0.0421484708786011	0.231982499361038	-0.0533923655748367
-6.56792116165161	-6.33064985275269	-8.87003612518311	-0.0421364568173885	0.231942877173424	-0.0534829758107662
-6.56778478622437	-6.32678556442261	-8.85694599151611	-0.0420547835528851	0.231932312250137	-0.0535085201263428
-6.56967735290527	-6.33131504058838	-8.86291694641113	-0.0420845039188862	0.231983363628387	-0.0534351021051407
-6.56643152236938	-6.33141469955444	-8.87873458862305	-0.0420802906155586	0.231904283165932	-0.0535449497401714
-6.56821775436401	-6.33130073547363	-8.85759925842285	-0.0421285778284073	0.23203432559967	-0.0534806177020073
-6.57184362411499	-6.33171558380127	-8.86055564880371	-0.0420392230153084	0.231899112462997	-0.0534146204590797
-6.56671571731567	-6.33251857757568	-8.87915325164795	-0.0420551709830761	0.231849744915962	-0.053530041128397
-6.56795692443848	-6.33205270767212	-8.86633110046387	-0.0420431457459927	0.231840223073959	-0.0535400249063969
-6.56789827346802	-6.33390045166016	-8.84875679016113	-0.0419886782765388	0.231898382306099	-0.0533425509929657
-6.56427383422852	-6.33360576629639	-8.86244010925293	-0.0419983379542828	0.231881588697433	-0.053465660661459
-6.56657886505127	-6.33273410797119	-8.86484432220459	-0.041971106082201	0.23185370862484	-0.0534955710172653
-6.56731700897217	-6.33175325393677	-8.85695552825928	-0.0419464372098446	0.231891185045242	-0.0533289276063442
-6.5644645690918	-6.33468389511108	-8.86819267272949	-0.0419059991836548	0.231881529092789	-0.0533988326787949
-6.5661358833313	-6.33058977127075	-8.86083126068115	-0.041910782456398	0.231867551803589	-0.0534622184932232
-6.56501817703247	-6.33286046981812	-8.85386180877686	-0.0418901443481445	0.231922462582588	-0.0533790700137615
-6.56533432006836	-6.33603763580322	-8.86186599731445	-0.0419187881052494	0.231880590319633	-0.0533387735486031
-6.56455421447754	-6.33411645889282	-8.87124347686768	-0.0418723821640015	0.231877580285072	-0.0534140393137932
-6.56584072113037	-6.33238077163696	-8.8444128036499	-0.0417518727481365	0.231866255402565	-0.0532495602965355
-6.56450605392456	-6.33590316772461	-8.85939979553223	-0.0417783483862877	0.231914132833481	-0.0533187352120876
-6.56307315826416	-6.33554363250732	-8.8610954284668	-0.0416743271052837	0.231978580355644	-0.0533931367099285
-6.5649938583374	-6.33443307876587	-8.85085678100586	-0.0417365282773972	0.23191787302494	-0.0532863065600395
-6.56490659713745	-6.33812856674194	-8.85134315490723	-0.0417169965803623	0.231975376605988	-0.0532073751091957
-6.56003189086914	-6.33671808242798	-8.86528491973877	-0.0416991077363491	0.231886759400368	-0.0533082224428654
-6.5590763092041	-6.33624792098999	-8.85386562347412	-0.0416662581264973	0.231916487216949	-0.0532086454331875
-6.55926370620728	-6.33281755447388	-8.84676074981689	-0.0416436046361923	0.231882140040398	-0.0531071908771992
-6.55751085281372	-6.33636856079102	-8.85386657714844	-0.0415815226733685	0.231885731220245	-0.0531314499676228
-6.55946445465088	-6.33374452590942	-8.85884666442871	-0.0416366420686245	0.231868088245392	-0.0531973019242287
-6.55889225006104	-6.33476448059082	-8.84384918212891	-0.041623555123806	0.231908574700356	-0.0530160740017891
-6.55712413787842	-6.33644104003906	-8.85125923156738	-0.0416182056069374	0.2318324893713	-0.0531132034957409
-6.55490255355835	-6.33064889907837	-8.85768508911133	-0.0415447242558002	0.231804296374321	-0.0531300157308578
-6.55554389953613	-6.33040189743042	-8.84700775146484	-0.0416098423302174	0.231828466057777	-0.0530260503292084
-6.55827522277832	-6.33636856079102	-8.85125064849854	-0.0416382998228073	0.231913328170776	-0.0529734902083874
-6.55636167526245	-6.33095359802246	-8.85055637359619	-0.0415397398173809	0.231833666563034	-0.0530964024364948
-6.55670547485352	-6.33175039291382	-8.84937763214111	-0.0416170693933964	0.23184135556221	-0.0530780404806137
-6.55765056610107	-6.33476591110229	-8.84721088409424	-0.0416048914194107	0.231864243745804	-0.0529334880411625
-6.55663776397705	-6.33426761627197	-8.86492538452148	-0.0416216142475605	0.231881752610207	-0.0530662797391415
-6.56070280075073	-6.33025646209717	-8.84725570678711	-0.0415829569101334	0.231859639286995	-0.0530945435166359
-6.56130409240723	-6.33426427841187	-8.84717464447021	-0.0415772311389446	0.231878340244293	-0.0530918687582016
-6.56210279464722	-6.34069108963013	-8.85981845855713	-0.0416395962238312	0.231942027807236	-0.0530897937715054
-6.56255006790161	-6.33466720581055	-8.86143398284912	-0.041628535836935	0.231884524226189	-0.0532586686313152
-6.56402492523193	-6.33297395706177	-8.85147285461426	-0.0416396893560886	0.231906726956367	-0.0531667098402977
-6.56571340560913	-6.33864116668701	-8.86644458770752	-0.0416556037962437	0.231975957751274	-0.0532824397087097
-6.56547260284424	-6.33809471130371	-8.86724472045898	-0.0416140258312225	0.232018932700157	-0.0533757507801056
-6.57063007354736	-6.33544492721558	-8.86213970184326	-0.0416433699429035	0.232011660933495	-0.0534380041062832
-6.5707311630249	-6.34167146682739	-8.86147308349609	-0.0417111180722713	0.232085600495338	-0.0533928610384464
-6.5726375579834	-6.34624528884888	-8.88105583190918	-0.0416509620845318	0.232159078121185	-0.0535376109182835
-6.57436466217041	-6.34319448471069	-8.86899852752686	-0.0416254438459873	0.232203260064125	-0.0536144226789474
-6.57303524017334	-6.34027481079102	-8.86349391937256	-0.041686337441206	0.232163742184639	-0.0536407046020031
-6.57461833953857	-6.3453221321106	-8.87949752807617	-0.041695561259985	0.232234731316566	-0.0537121407687664
-6.57539749145508	-6.34571838378906	-8.88533020019531	-0.0416657477617264	0.232309728860855	-0.0539312846958637
-6.57769250869751	-6.34470176696777	-8.86762619018555	-0.0416739322245121	0.232305184006691	-0.0538194514811039
-6.57738399505615	-6.34855556488037	-8.87504959106445	-0.0416173413395882	0.232396945357323	-0.0539634525775909
-6.57994174957275	-6.3503851890564	-8.892746925354	-0.0416995994746685	0.232420206069946	-0.0540287345647812
-6.58035707473755	-6.34796333312988	-8.88309001922607	-0.0416710078716278	0.232327938079834	-0.0541147850453854
-6.58202219009399	-6.34881162643433	-8.87734889984131	-0.0416962020099163	0.232389762997627	-0.0540285035967827
-6.58206462860107	-6.34930086135864	-8.89685821533203	-0.0416269823908806	0.232459083199501	-0.0542011521756649
-6.58037424087524	-6.34910106658936	-8.89239311218262	-0.0417193882167339	0.23254431784153	-0.0542775094509125
-6.585608959198	-6.34847736358643	-8.87974452972412	-0.0417317114770412	0.232604116201401	-0.0541530065238476
-6.58577394485474	-6.35301351547241	-8.89271068572998	-0.0416895300149918	0.232549726963043	-0.0542841628193855
-6.58227968215942	-6.34684658050537	-8.89990139007568	-0.0416640266776085	0.232513725757599	-0.0544100701808929
-6.58252668380737	-6.35025024414063	-8.88943386077881	-0.0416859090328217	0.23260509967804	-0.0543325245380402
-6.58664560317993	-6.34935522079468	-8.89383792877197	-0.0417552217841148	0.232594102621078	-0.0543393455445766
-6.58378934860229	-6.35038995742798	-8.90146160125732	-0.0417936854064465	0.232636034488678	-0.0544631257653236
-6.58538484573364	-6.34583234786987	-8.88536643981934	-0.0417672395706177	0.232583418488503	-0.0543518178164959
-6.58506870269775	-6.34895324707031	-8.9025411605835	-0.0417545102536678	0.232629001140594	-0.0544364750385284
-6.58140134811401	-6.34939479827881	-8.89425849914551	-0.0417707897722721	0.232586845755577	-0.0544562675058842
-6.58334064483643	-6.34048223495483	-8.88640689849854	-0.041763786226511	0.232595562934875	-0.054401770234108
-6.58399343490601	-6.3463306427002	-8.89712047576904	-0.0418106392025948	0.232648029923439	-0.0543726645410061
-6.58049201965332	-6.3406810760498	-8.89060592651367	-0.0417635068297386	0.232586801052094	-0.0544778816401958
-6.57962512969971	-6.34481191635132	-8.88501834869385	-0.0418189503252506	0.232534199953079	-0.0543653927743435
-6.57846832275391	-6.33846092224121	-8.88701915740967	-0.0417180880904198	0.232531428337097	-0.0544258765876293
-6.57837772369385	-6.3365740776062	-8.89129447937012	-0.0417809151113033	0.232518762350082	-0.0544367581605911
-6.57695198059082	-6.33775758743286	-8.87826728820801	-0.0418272018432617	0.232528880238533	-0.0543179325759411
-6.57387161254883	-6.33697843551636	-8.89518260955811	-0.041754562407732	0.232534646987915	-0.0544061735272408
-6.57162141799927	-6.333420753479	-8.87893486022949	-0.0417749993503094	0.232441231608391	-0.0543414726853371
-6.57324647903442	-6.33122682571411	-8.86798286437988	-0.0417562574148178	0.23247155547142	-0.0542881526052952
-6.57199478149414	-6.33215475082397	-8.88567733764648	-0.0417470708489418	0.232471570372581	-0.0544011667370796
-6.56846570968628	-6.32981395721436	-8.87402057647705	-0.0417204611003399	0.232420980930328	-0.0543907731771469
-6.56970739364624	-6.3331880569458	-8.87135982513428	-0.0417562313377857	0.232497274875641	-0.0542422011494637
-6.56711339950562	-6.33090782165527	-8.87459850311279	-0.0417112298309803	0.232398271560669	-0.0543307811021805
-6.56419706344604	-6.32533740997314	-8.87257671356201	-0.0417366027832031	0.232337430119514	-0.054323922842741
-6.56821346282959	-6.32796669006348	-8.86464691162109	-0.0416939407587051	0.232392221689224	-0.054200679063797
-6.56741428375244	-6.33112239837646	-8.87287902832031	-0.0416420102119446	0.232417985796928	-0.0542860850691795
-6.565749168396	-6.3246955871582	-8.86703872680664	-0.0416320450603962	0.232394486665726	-0.0542874969542027
-6.56196975708008	-6.32456064224243	-8.85486602783203	-0.0416294820606709	0.232325941324234	-0.0542499497532845
-6.56197071075439	-6.32598495483398	-8.8670654296875	-0.0416066609323025	0.232336029410362	-0.0542588010430336
-6.55727291107178	-6.32512712478638	-8.86872005462646	-0.0415950007736683	0.232295900583267	-0.0543074011802673
-6.55989599227905	-6.32450914382935	-8.8475284576416	-0.0415715165436268	0.232315927743912	-0.0541350804269314
-6.55927228927612	-6.32428026199341	-8.86187553405762	-0.0415533483028412	0.23235148191452	-0.0542974844574928
-6.55518627166748	-6.31826686859131	-8.86562728881836	-0.0414881035685539	0.232198849320412	-0.0543632507324219
-6.55661869049072	-6.32246971130371	-8.85315990447998	-0.0414983108639717	0.232292041182518	-0.0542421601712704
-6.55620718002319	-6.32674741744995	-8.8652229309082	-0.0414161719381809	0.232392504811287	-0.0543198622763157
-6.55256319046021	-6.32080459594727	-8.85532379150391	-0.0415014065802097	0.232334733009338	-0.0543719567358494
-6.55607128143311	-6.32513093948364	-8.85049724578857	-0.0414810366928577	0.232371255755425	-0.0543681979179382
-6.55309581756592	-6.32757329940796	-8.85832595825195	-0.0413859859108925	0.232361733913422	-0.0544023960828781
-6.54843139648438	-6.32738304138184	-8.85999488830566	-0.0413904599845409	0.232332020998001	-0.0544852428138256
-6.55195474624634	-6.32205200195313	-8.84769535064697	-0.0414081253111362	0.232343971729279	-0.0543788000941277
-6.54844808578491	-6.32611894607544	-8.85836601257324	-0.0413595698773861	0.232355177402496	-0.0545157231390476
-6.5502495765686	-6.32939863204956	-8.86073303222656	-0.0413874387741089	0.232480749487877	-0.0546287409961224
-6.54893159866333	-6.32636260986328	-8.8477087020874	-0.0414079912006855	0.23245994746685	-0.0546032004058361
-6.55063962936401	-6.32936906814575	-8.84960556030273	-0.0413166247308254	0.23245196044445	-0.0545781850814819
-6.54633045196533	-6.3289942741394	-8.86432361602783	-0.0412878580391407	0.232510045170784	-0.0548192448914051
-6.5467848777771	-6.32719612121582	-8.85224437713623	-0.0412538386881351	0.232489675283432	-0.0548666268587112
-6.54737997055054	-6.33183336257935	-8.84395980834961	-0.0412945747375488	0.232544213533401	-0.054851271212101
-6.55103540420532	-6.33378028869629	-8.85985088348389	-0.0412307977676392	0.232580080628395	-0.054926436394453
-6.54753017425537	-6.33489513397217	-8.86499881744385	-0.0412032343447208	0.232636958360672	-0.0550739578902721
-6.54934072494507	-6.33482503890991	-8.85095500946045	-0.041227288544178	0.232766598463058	-0.0550193712115288
-6.55048751831055	-6.33810997009277	-8.8546199798584	-0.0411562770605087	0.232751563191414	-0.0550493784248829
-6.5504994392395	-6.33812284469604	-8.87033081054688	-0.0410262309014797	0.232782676815987	-0.055209819227457
-6.55215454101563	-6.34065866470337	-8.86439418792725	-0.0410068556666374	0.232833176851273	-0.0552997589111328
-6.55397081375122	-6.34056901931763	-8.85451793670654	-0.0410636812448502	0.232945933938026	-0.0551771521568298
-6.55281734466553	-6.34546709060669	-8.8653392791748	-0.0409461073577404	0.232956498861313	-0.0554228089749813
-6.55452251434326	-6.34661865234375	-8.8801097869873	-0.0409612841904163	0.233013167977333	-0.0554821714758873
-6.55553340911865	-6.34710359573364	-8.85976219177246	-0.040875680744648	0.233087971806526	-0.0554358623921871
-6.55764245986938	-6.35046815872192	-8.87216472625732	-0.0408322885632515	0.233112409710884	-0.0554742626845837
-6.55444860458374	-6.35108518600464	-8.87949085235596	-0.0407494567334652	0.23311610519886	-0.055602740496397
-6.55647230148315	-6.34973478317261	-8.86812305450439	-0.0407141596078873	0.233177453279495	-0.0555690377950668
-6.56091070175171	-6.34951496124268	-8.86283779144287	-0.0406380742788315	0.233306899666786	-0.0554617643356323
-6.55606842041016	-6.35468721389771	-8.87629222869873	-0.0406285859644413	0.233305275440216	-0.0554543547332287
-6.55439329147339	-6.3510046005249	-8.8864107131958	-0.0404780581593513	0.233279526233673	-0.0554983802139759
-6.55303907394409	-6.35201692581177	-8.86852836608887	-0.0404840335249901	0.233428359031677	-0.0552534312009811
-6.549973487854	-6.34971761703491	-8.87552452087402	-0.0402862317860127	0.233430087566376	-0.0551706776022911
-6.55216932296753	-6.34664487838745	-8.88897228240967	-0.0401471927762032	0.233519077301025	-0.0552155151963234
-6.5492730140686	-6.34752798080444	-8.86943244934082	-0.0401589162647724	0.233599707484245	-0.0549896433949471
-6.54672765731812	-6.35001754760742	-8.88543796539307	-0.0401093028485775	0.233642607927322	-0.0549357794225216
-6.54661226272583	-6.34632396697998	-8.88791942596436	-0.0400467254221439	0.233668357133865	-0.0549458786845207
-6.54374504089355	-6.33729028701782	-8.88023471832275	-0.0399345606565475	0.233672857284546	-0.0548948608338833
-6.54446029663086	-6.34276819229126	-8.88453388214111	-0.0398904979228973	0.233708456158638	-0.0548007525503635
-6.54500770568848	-6.34066915512085	-8.89002418518066	-0.0398828312754631	0.233771100640297	-0.0548933297395706
-6.54440259933472	-6.3371319770813	-8.86939430236816	-0.0397781580686569	0.233851045370102	-0.0547040961682796
-6.54465818405151	-6.33877611160278	-8.8779878616333	-0.0397745072841644	0.233792722225189	-0.054748609662056
-6.53929328918457	-6.33275270462036	-8.89755535125732	-0.0397258400917053	0.233781650662422	-0.0548181980848312
-6.53904724121094	-6.32929611206055	-8.87649822235107	-0.0396855548024178	0.233831480145454	-0.0546744465827942
-6.54091167449951	-6.33386850357056	-8.88326454162598	-0.0396519862115383	0.234015941619873	-0.0545282624661922
-6.53933763504028	-6.3289213180542	-8.89250564575195	-0.0396556928753853	0.233880802989006	-0.0546287670731544
-6.5386209487915	-6.33005619049072	-8.88002109527588	-0.039653018116951	0.233889102935791	-0.0545757785439491
-6.54034519195557	-6.32833480834961	-8.87632465362549	-0.0396911539137363	0.233983114361763	-0.0543918535113335
-6.53914022445679	-6.32585287094116	-8.89303016662598	-0.0396115556359291	0.234011813998222	-0.0544779449701309
-6.53828382492065	-6.32124328613281	-8.88846111297607	-0.0395436957478523	0.233960345387459	-0.0544601231813431
-6.53506231307983	-6.32181024551392	-8.88019180297852	-0.0396088659763336	0.233969166874886	-0.0543668046593666
-6.53896951675415	-6.32613134384155	-8.8850793838501	-0.0395912416279316	0.234091624617577	-0.054279413074255
-6.53389167785645	-6.32217121124268	-8.90054416656494	-0.0395596884191036	0.23404735326767	-0.0543589927256107
-6.53410053253174	-6.31970548629761	-8.88027381896973	-0.0395634062588215	0.23400554060936	-0.0541960150003433
-6.53702735900879	-6.31954860687256	-8.88943290710449	-0.0395397581160069	0.234031066298485	-0.0541799515485764
-6.53242969512939	-6.31749057769775	-8.88972949981689	-0.039616197347641	0.234020188450813	-0.0542165152728558
-6.53642797470093	-6.31217193603516	-8.87965202331543	-0.0395912304520607	0.234026089310646	-0.0541538260877132
-6.53126239776611	-6.32070302963257	-8.88498401641846	-0.0396303497254848	0.2340317517519	-0.0540603920817375
-6.52930164337158	-6.3162407875061	-8.9013090133667	-0.0396375805139542	0.233977645635605	-0.0541946776211262
-6.53024673461914	-6.31610155105591	-8.88278961181641	-0.0396577157080173	0.233992755413055	-0.0541237369179726
-6.52830362319946	-6.31466341018677	-8.87996578216553	-0.0396592281758785	0.233963862061501	-0.0540454909205437
-6.52942514419556	-6.31444072723389	-8.89336776733398	-0.0396428555250168	0.233980715274811	-0.0541552789509296
-6.52458620071411	-6.31422662734985	-8.88815116882324	-0.0397074706852436	0.233971491456032	-0.0540772676467896
-6.5281195640564	-6.31288003921509	-8.87208652496338	-0.0397107303142548	0.234070360660553	-0.0539276264607906
-6.52803039550781	-6.31612300872803	-8.88035583496094	-0.0396742448210716	0.234063282608986	-0.0540573783218861
-6.52306461334229	-6.31181812286377	-8.8934383392334	-0.0396794527769089	0.233904287219048	-0.0541182085871696
-6.52160739898682	-6.31056880950928	-8.87660884857178	-0.039728257805109	0.233961045742035	-0.0540150478482246
-6.52446317672729	-6.31720066070557	-8.88113689422607	-0.0397080108523369	0.233970135450363	-0.0539833158254623
-6.52084970474243	-6.30827951431274	-8.88733100891113	-0.0396644324064255	0.233920887112617	-0.0541133396327496
-6.52178001403809	-6.31392812728882	-8.87920761108398	-0.0397378914058208	0.233965992927551	-0.0540952272713184
-6.52384996414185	-6.3150315284729	-8.87824535369873	-0.0397758483886719	0.234039217233658	-0.0539146438241005
-6.52134990692139	-6.3183650970459	-8.89041423797607	-0.0397128164768219	0.233960628509521	-0.0540295504033566
-6.517258644104	-6.31322288513184	-8.88426494598389	-0.0396870002150536	0.233924955129623	-0.0541037432849407
-6.5187554359436	-6.31844902038574	-8.87689590454102	-0.0397484116256237	0.234004065394402	-0.0540001839399338
-6.52229881286621	-6.32015800476074	-8.88281154632568	-0.0397192090749741	0.23399618268013	-0.0539825335144997
-6.51753520965576	-6.31746816635132	-8.89162921905518	-0.039744209498167	0.234012991189957	-0.0541193187236786
-6.51860904693604	-6.31640005111694	-8.88187026977539	-0.0396852493286133	0.234014570713043	-0.0539714321494102
-6.51984548568726	-6.3213996887207	-8.88795280456543	-0.0397306531667709	0.234060570597649	-0.0539964288473129
-6.52005386352539	-6.31852149963379	-8.88312530517578	-0.039767187088728	0.234059974551201	-0.0540569238364697
-6.51627016067505	-6.31860303878784	-8.88230133056641	-0.0396774746477604	0.233933717012405	-0.0541320852935314
-6.51798534393311	-6.3208441734314	-8.88433647155762	-0.0397408343851566	0.234074488282204	-0.0539928302168846
-6.51947259902954	-6.32521820068359	-8.89513301849365	-0.0396945774555206	0.234081521630287	-0.0541193224489689
-6.51467800140381	-6.31763982772827	-8.88227844238281	-0.0397474877536297	0.234093144536018	-0.0541539862751961
-6.51890134811401	-6.32410383224487	-8.8733549118042	-0.0396988913416862	0.234134554862976	-0.0541439987719059
-6.51787948608398	-6.32553100585938	-8.88570594787598	-0.039688304066658	0.234133064746857	-0.0540980584919453
-6.51573324203491	-6.3237247467041	-8.89648342132568	-0.0396711230278015	0.234116226434708	-0.0542703606188297
-6.51653909683228	-6.31987619400024	-8.87631130218506	-0.0396619252860546	0.234149530529976	-0.0541737079620361
-6.51529550552368	-6.32487630844116	-8.88546848297119	-0.0396834760904312	0.234114617109299	-0.0542065277695656
-6.51644372940063	-6.32420206069946	-8.89093208312988	-0.0396956577897072	0.234180733561516	-0.0543197616934776
-6.51710510253906	-6.32232236862183	-8.88218784332275	-0.0397493243217468	0.234152048826218	-0.0543562211096287
-6.51691150665283	-6.32379150390625	-8.88106060028076	-0.0396716259419918	0.234164014458656	-0.0542757511138916
-6.51646852493286	-6.3227071762085	-8.89852237701416	-0.0396490842103958	0.234185382723808	-0.0545202046632767
-6.5154914855957	-6.32063436508179	-8.88631534576416	-0.0396780706942081	0.234206780791283	-0.0544919073581696
-6.52114868164063	-6.31983947753906	-8.87349319458008	-0.0397449880838394	0.234307363629341	-0.0544465854763985
-6.52211713790894	-6.3225998878479	-8.88709163665771	-0.0396835990250111	0.234283849596977	-0.0545462220907211
-6.51773738861084	-6.32063055038452	-8.89481735229492	-0.0397208407521248	0.2342179864645	-0.0546744465827942
-6.51929092407227	-6.32374620437622	-8.8802375793457	-0.0397683456540108	0.234350502490997	-0.0545925945043564
-6.51983547210693	-6.32063245773315	-8.88725185394287	-0.0396837629377842	0.234306141734123	-0.054624255746603
-6.52017974853516	-6.31681966781616	-8.90292644500732	-0.0397064834833145	0.234316974878311	-0.054806787520647
-6.52165269851685	-6.31755399703979	-8.88999843597412	-0.0397158749401569	0.234315320849419	-0.054766733199358
-6.52643823623657	-6.32012510299683	-8.88614273071289	-0.039786484092474	0.23443678021431	-0.0547482892870903
-6.5219292640686	-6.31677436828613	-8.89806461334229	-0.0397433564066887	0.234392166137695	-0.0549081489443779
-6.52325868606567	-6.31833076477051	-8.90000915527344	-0.0397851131856442	0.234373435378075	-0.0549855604767799
-6.52212762832642	-6.3164758682251	-8.88725662231445	-0.0398212932050228	0.234440669417381	-0.0548788942396641
-6.52379083633423	-6.31894779205322	-8.89546394348145	-0.0397706069052219	0.234470203518867	-0.0549632906913757
-6.52171516418457	-6.31135368347168	-8.89819622039795	-0.0397669523954391	0.234369218349457	-0.0551197864115238
-6.52323913574219	-6.31235313415527	-8.88307952880859	-0.0398175939917564	0.234391555190086	-0.0550742074847221
-6.52509498596191	-6.3161358833313	-8.89203929901123	-0.0398774109780788	0.23451791703701	-0.0550169907510281
-6.52254915237427	-6.31363344192505	-8.90152454376221	-0.0398224405944347	0.234462156891823	-0.0551357604563236
-6.52336406707764	-6.3101167678833	-8.88029003143311	-0.0398544408380985	0.234431654214859	-0.0550695434212685
-6.52279472351074	-6.31587696075439	-8.89081001281738	-0.0399195216596127	0.234452992677689	-0.0550518482923508
-6.52509641647339	-6.31385469436646	-8.89548873901367	-0.0399057567119598	0.23452116549015	-0.0551959648728371
-6.52546501159668	-6.30904817581177	-8.88822746276855	-0.0399581305682659	0.234459012746811	-0.0551704168319702
-6.52583932876587	-6.31201267242432	-8.88316822052002	-0.0399066172540188	0.23447497189045	-0.0550730042159557
-6.52218675613403	-6.31528615951538	-8.90211963653564	-0.0398961640894413	0.23449781537056	-0.0551719181239605
-6.52466678619385	-6.31300973892212	-8.89483070373535	-0.0400022752583027	0.234525814652443	-0.0552346184849739
-6.52219247817993	-6.30717420578003	-8.88146305084229	-0.0400350876152515	0.234434306621552	-0.0552222393453121
-6.52232360839844	-6.31306934356689	-8.88836288452148	-0.0399240627884865	0.234564200043678	-0.0551214702427387
-6.52185440063477	-6.31249380111694	-8.90287208557129	-0.0399796850979328	0.234538227319717	-0.0552831776440144
-6.52152442932129	-6.30810308456421	-8.8869047164917	-0.0400013960897923	0.234468758106232	-0.0552834570407867
-6.51937007904053	-6.30783891677856	-8.88432693481445	-0.0400073304772377	0.234519496560097	-0.0552603155374527
-6.52076101303101	-6.31540679931641	-8.89017581939697	-0.0400778464972973	0.234548255801201	-0.0551510117948055
-6.5195164680481	-6.31018304824829	-8.9019718170166	-0.0399867445230484	0.234506487846375	-0.0553589425981045
-6.51762723922729	-6.30762481689453	-8.88503360748291	-0.0400162115693092	0.234504014253616	-0.0552932992577553
-6.51846837997437	-6.31176900863647	-8.88876724243164	-0.0400021076202393	0.234571367502213	-0.0552667640149593
-6.51974582672119	-6.31506776809692	-8.89349746704102	-0.0399830937385559	0.234549224376678	-0.0553304329514503
-6.51971769332886	-6.31148481369019	-8.89249610900879	-0.0400247126817703	0.234542906284332	-0.0553616210818291
-6.51952981948853	-6.31239175796509	-8.88339710235596	-0.0399835929274559	0.234557762742043	-0.0552562400698662
-6.51769399642944	-6.31557130813599	-8.8995418548584	-0.0399718768894672	0.234587445855141	-0.0553546473383904
-6.51682090759277	-6.3138952255249	-8.89849758148193	-0.0399964973330498	0.234560549259186	-0.0553546883165836
-6.51486301422119	-6.31152582168579	-8.89416217803955	-0.0399167612195015	0.234463691711426	-0.0553563162684441
-6.51974534988403	-6.31555700302124	-8.89494228363037	-0.0399241745471954	0.234542071819305	-0.0552525296807289
-6.51501035690308	-6.31574153900146	-8.90715026855469	-0.0399279557168484	0.23453064262867	-0.0553857013583183
-6.51556348800659	-6.31468677520752	-8.88155174255371	-0.0399127006530762	0.234564155340195	-0.0552610158920288
-6.5152792930603	-6.317054271698	-8.89375877380371	-0.0398885272443295	0.234499350190163	-0.0552739985287189
-6.51182842254639	-6.31673622131348	-8.90967559814453	-0.0397698059678078	0.234483927488327	-0.0553862638771534
-6.50991678237915	-6.31439352035522	-8.89952850341797	-0.0398237332701683	0.234385475516319	-0.0552808232605457
-6.51535892486572	-6.31678819656372	-8.89135074615479	-0.0397461503744125	0.234533131122589	-0.0551363378763199
-6.50843334197998	-6.31320190429688	-8.8998441696167	-0.0396685302257538	0.234434753656387	-0.0552297830581665
-6.50894594192505	-6.31506538391113	-8.89654731750488	-0.0397308357059956	0.23448583483696	-0.0552418082952499
-6.50903034210205	-6.31101417541504	-8.88705539703369	-0.0397015325725079	0.234449625015259	-0.0550985038280487
-6.50455093383789	-6.31379318237305	-8.90470123291016	-0.0396213084459305	0.2344880849123	-0.0551212206482887
-6.50497627258301	-6.30758380889893	-8.89530372619629	-0.0396046191453934	0.234290808439255	-0.0551811121404171
-6.50222396850586	-6.30798053741455	-8.88665580749512	-0.0395862087607384	0.234298631548882	-0.0550733245909214
-6.50393152236938	-6.31147861480713	-8.88552951812744	-0.0396015681326389	0.234416678547859	-0.0549531318247318
-6.50095510482788	-6.30719757080078	-8.90060710906982	-0.0395642817020416	0.234340101480484	-0.0550745129585266
-6.49989128112793	-6.30322027206421	-8.88575553894043	-0.0395355448126793	0.234262719750404	-0.0549059063196182
-6.49909067153931	-6.30416250228882	-8.88628101348877	-0.0394375547766685	0.234272673726082	-0.0549213886260986
-6.49696731567383	-6.30169343948364	-8.89222049713135	-0.039406705647707	0.234238460659981	-0.0549672581255436
-6.49426078796387	-6.2981014251709	-8.88011646270752	-0.0394580960273743	0.234276860952377	-0.0548307485878468
-6.49496841430664	-6.30050754547119	-8.88767433166504	-0.0393993966281414	0.234224170446396	-0.0547075197100639
-6.49222707748413	-6.30096864700317	-8.90105056762695	-0.0393878594040871	0.234199047088623	-0.0547613427042961
-6.49153566360474	-6.29643678665161	-8.88264560699463	-0.0393722467124462	0.234183564782143	-0.0546739213168621
-6.48783302307129	-6.29200983047485	-8.87825298309326	-0.0394004061818123	0.234033226966858	-0.0546471886336803
-6.49027252197266	-6.29474878311157	-8.88819122314453	-0.0393288433551788	0.234116211533546	-0.0545823648571968
-6.48707294464111	-6.28773498535156	-8.88922500610352	-0.0393651388585567	0.23408155143261	-0.0546098090708256
-6.48528385162354	-6.28853845596313	-8.86885643005371	-0.0394058227539063	0.23405034840107	-0.0544197857379913
-6.48538303375244	-6.28679323196411	-8.87990188598633	-0.0393841192126274	0.234028935432434	-0.0544851794838905
-6.48140430450439	-6.28611373901367	-8.89023590087891	-0.039326973259449	0.234037071466446	-0.0544462576508522
-6.47900629043579	-6.28244161605835	-8.87677097320557	-0.0394080020487309	0.23393689095974	-0.0544200129806995
-6.47883796691895	-6.28257322311401	-8.86631679534912	-0.0393744371831417	0.233953177928925	-0.0542504452168942
-6.47801971435547	-6.28052806854248	-8.87831592559814	-0.0393727831542492	0.233861535787582	-0.0543846897780895
-6.47528696060181	-6.2765417098999	-8.87276554107666	-0.0394007079303265	0.233851224184036	-0.0543243326246738
-6.47445678710938	-6.2753758430481	-8.86058044433594	-0.0394428931176662	0.233874097466469	-0.0541704930365086
-6.47745084762573	-6.28031206130981	-8.87583351135254	-0.0394407548010349	0.233897000551224	-0.0541515722870827
-6.47528791427612	-6.27348804473877	-8.88038063049316	-0.0394840575754642	0.233839228749275	-0.0542680248618126
-6.47460699081421	-6.27335596084595	-8.86938095092773	-0.0395082570612431	0.233888655900955	-0.0542122945189476
-6.47584533691406	-6.27122354507446	-8.86554336547852	-0.0394380912184715	0.233920887112617	-0.0541627705097198
-6.47758674621582	-6.27300643920898	-8.88107967376709	-0.0394174605607986	0.23395973443985	-0.0543039105832577
-6.47618961334229	-6.27138757705688	-8.87728691101074	-0.0394577793776989	0.233889654278755	-0.0543302148580551
-6.47741937637329	-6.27313184738159	-8.86705017089844	-0.0394453071057796	0.233948111534119	-0.0542233735322952
-6.47650575637817	-6.27753496170044	-8.88536262512207	-0.0394433550536633	0.233990997076035	-0.0543823130428791
-6.47750091552734	-6.27696800231934	-8.88871955871582	-0.039384625852108	0.233900219202042	-0.0544499196112156
-6.48071146011353	-6.27700042724609	-8.87978172302246	-0.0394510254263878	0.233997225761414	-0.0544107891619205
-6.48292636871338	-6.28204202651978	-8.88361835479736	-0.0393472537398338	0.234095200896263	-0.0544393546879292
-6.47904491424561	-6.27720069885254	-8.88795757293701	-0.0393896736204624	0.23399256169796	-0.0545597895979881
-6.4839391708374	-6.28242063522339	-8.88425254821777	-0.0394380316138268	0.234128177165985	-0.0545165613293648
-6.4845404624939	-6.28460454940796	-8.88879013061523	-0.0394122041761875	0.234125956892967	-0.0544009394943714
-6.48315048217773	-6.28394603729248	-8.90013885498047	-0.0394100919365883	0.234129801392555	-0.054552998393774
-6.48257684707642	-6.27720403671265	-8.88648986816406	-0.0393698737025261	0.234097495675087	-0.0544552616775036
-6.48183679580688	-6.2806568145752	-8.88930511474609	-0.0393128916621208	0.234089434146881	-0.0544824227690697
-6.48681640625	-6.28415107727051	-8.89347171783447	-0.0393339581787586	0.23422372341156	-0.05453035607934
-6.48194885253906	-6.28226232528687	-8.90234756469727	-0.0394138023257256	0.234136775135994	-0.0545748807489872
-6.48369836807251	-6.28219175338745	-8.88768768310547	-0.039329681545496	0.234134003520012	-0.0544469431042671
-6.48430347442627	-6.28419542312622	-8.8997049331665	-0.039292186498642	0.234205588698387	-0.0544952861964703
-6.4818115234375	-6.2841362953186	-8.90169525146484	-0.0393202677369118	0.234155029058456	-0.0545289888978004
-6.48025703430176	-6.27870178222656	-8.88767051696777	-0.0393155217170715	0.234114944934845	-0.0545039139688015
-6.48224544525146	-6.28409814834595	-8.89255714416504	-0.0393009968101978	0.234169214963913	-0.0544026345014572
-6.48017883300781	-6.28420686721802	-8.90296268463135	-0.0392693616449833	0.23418191075325	-0.0544703267514706
-6.47956323623657	-6.27951908111572	-8.88629531860352	-0.039320670068264	0.234205782413483	-0.0544526241719723
-6.47943496704102	-6.28051710128784	-8.87680816650391	-0.0392797477543354	0.234161391854286	-0.0543727315962315
-6.47879648208618	-6.28283023834229	-8.88945770263672	-0.0392192862927914	0.234163403511047	-0.054375946521759
-6.47517156600952	-6.28376960754395	-8.89261913299561	-0.0392292216420174	0.234090760350227	-0.0544780194759369
-6.47431468963623	-6.28025579452515	-8.87692165374756	-0.0392096862196922	0.234073355793953	-0.0543407686054707
-6.47395277023315	-6.28213739395142	-8.88213062286377	-0.0391773544251919	0.234027847647667	-0.0543940551578999
-6.47469854354858	-6.28021287918091	-8.88943004608154	-0.0392010249197483	0.234145686030388	-0.0544286742806435
-6.47339630126953	-6.27834701538086	-8.88198280334473	-0.0392306968569756	0.234074428677559	-0.0544302724301815
-6.47388505935669	-6.27962207794189	-8.87693214416504	-0.0391539707779884	0.234033778309822	-0.0542918927967548
-6.4692440032959	-6.28152275085449	-8.89150047302246	-0.0391395278275013	0.23400305211544	-0.0544383674860001
-6.46905612945557	-6.27903079986572	-8.88272571563721	-0.0391653925180435	0.2339698523283	-0.0544126220047474
-6.46938562393188	-6.27596712112427	-8.86585426330566	-0.0391366668045521	0.233998909592628	-0.0543813221156597
-6.46954298019409	-6.28024816513062	-8.87110328674316	-0.0390647724270821	0.233986780047417	-0.0543128103017807
-6.46895456314087	-6.28271627426147	-8.88682842254639	-0.0390301011502743	0.233995348215103	-0.0544033013284206
-6.4666805267334	-6.27748680114746	-8.87367248535156	-0.0390541814267635	0.23392890393734	-0.0544001422822475
-6.47113466262817	-6.27713060379028	-8.86501789093018	-0.0390379354357719	0.233940497040749	-0.0543559938669205
-6.46821880340576	-6.28230667114258	-8.87284755706787	-0.038987573236227	0.233926996588707	-0.0542919002473354
-6.46783638000488	-6.27602910995483	-8.88521766662598	-0.0389480106532574	0.233876347541809	-0.0544762201607227
-6.46744918823242	-6.27358865737915	-8.859450340271	-0.0389165915548801	0.233926802873611	-0.0543481409549713
-6.46627569198608	-6.27780485153198	-8.87137889862061	-0.0389791280031204	0.233839556574821	-0.0543822012841702
-6.46877288818359	-6.2774600982666	-8.87826824188232	-0.0389896482229233	0.233964383602142	-0.0544652566313744
-6.46572923660278	-6.27428436279297	-8.87134647369385	-0.0389301553368568	0.233851820230484	-0.0544401630759239
-6.46804285049438	-6.27335357666016	-8.85986995697021	-0.0389113537967205	0.233859062194824	-0.0543318018317223
-6.46376371383667	-6.27611017227173	-8.86986637115479	-0.0388307273387909	0.233824759721756	-0.0543865486979485
-6.46411609649658	-6.2702317237854	-8.86444759368896	-0.0388907194137573	0.233841121196747	-0.0544659830629826
-6.46358299255371	-6.26650619506836	-8.85228157043457	-0.0388674847781658	0.233843326568604	-0.0544146448373795
-6.46423864364624	-6.27286672592163	-8.85763359069824	-0.0388373769819736	0.233870148658752	-0.0543270073831081
-6.46409320831299	-6.26972675323486	-8.86947250366211	-0.0387808829545975	0.233808845281601	-0.0544612556695938
-6.46469783782959	-6.26914072036743	-8.85286521911621	-0.0387525409460068	0.233816549181938	-0.054335743188858
-6.46518516540527	-6.26873874664307	-8.85610771179199	-0.0387677289545536	0.233715146780014	-0.0543562769889832
-6.46331310272217	-6.26662635803223	-8.86770153045654	-0.0387183465063572	0.233755618333817	-0.0544803515076637
-6.46649503707886	-6.26478099822998	-8.85500431060791	-0.0387468039989471	0.233793750405312	-0.0544561222195625
-6.4680700302124	-6.26945829391479	-8.85791301727295	-0.0386926718056202	0.233860537409782	-0.0544422082602978
-6.46557331085205	-6.26585626602173	-8.85750961303711	-0.0387361720204353	0.233866035938263	-0.0545861348509789
-6.46426630020142	-6.26217651367188	-8.86296653747559	-0.0387397781014442	0.233706057071686	-0.0545851401984692
-6.46541404724121	-6.2628927230835	-8.85408782958984	-0.0387375950813293	0.233800008893013	-0.0545346885919571
-6.46730041503906	-6.2653603553772	-8.86999988555908	-0.0386259406805038	0.233892619609833	-0.0545910857617855
-6.46413850784302	-6.25878095626831	-8.86001586914063	-0.0386248081922531	0.233763560652733	-0.0546727739274502
-6.46614742279053	-6.26118135452271	-8.85478115081787	-0.0386679768562317	0.233806952834129	-0.0546848401427269
-6.4654541015625	-6.26482248306274	-8.85827827453613	-0.0386391952633858	0.233862608671188	-0.05460424721241
-6.46427965164185	-6.26096725463867	-8.87415885925293	-0.0386620946228504	0.233858242630959	-0.0547602362930775
-6.4642539024353	-6.25579118728638	-8.85535526275635	-0.0385932140052319	0.233776018023491	-0.0546484440565109
-6.46473360061646	-6.2632622718811	-8.86371517181396	-0.038645513355732	0.233752384781837	-0.0546324588358402
-6.46732902526855	-6.26109504699707	-8.87453842163086	-0.0385994873940945	0.233788013458252	-0.0547051467001438
-6.46679401397705	-6.2583589553833	-8.85751819610596	-0.0387037955224514	0.233810901641846	-0.0546409115195274
-6.46923732757568	-6.26320123672485	-8.85923767089844	-0.0386889576911926	0.233820363879204	-0.0545629113912582
-6.4668140411377	-6.25836563110352	-8.87481021881104	-0.0386152416467667	0.233768120408058	-0.054715484380722
-6.46798849105835	-6.26118755340576	-8.86217880249023	-0.0386691242456436	0.233737081289291	-0.0546239130198956
-6.47107219696045	-6.25403928756714	-8.85699081420898	-0.0386955924332142	0.23377813398838	-0.0545370690524578
-6.46799612045288	-6.25729084014893	-8.8705587387085	-0.0386377424001694	0.233680486679077	-0.0545664541423321
-6.46793460845947	-6.25574636459351	-8.86657238006592	-0.0387475974857807	0.233637064695358	-0.0545059330761433
-6.46810579299927	-6.25816106796265	-8.85474395751953	-0.0387419313192368	0.233702853322029	-0.0543282479047775
-6.47073221206665	-6.25654745101929	-8.86811256408691	-0.0387377925217152	0.233640640974045	-0.0544043481349945
-6.47078132629395	-6.25307416915894	-8.86477756500244	-0.0386844649910927	0.233547851443291	-0.0543784201145172
-6.46949100494385	-6.2543568611145	-8.85336208343506	-0.0387796014547348	0.233546912670135	-0.054214671254158
-6.46973896026611	-6.25686120986938	-8.86739635467529	-0.0387346819043159	0.23356419801712	-0.054155271500349
-6.47048711776733	-6.25449514389038	-8.86189651489258	-0.0387148708105087	0.233487874269485	-0.0541570894420147
-6.46676206588745	-6.25248622894287	-8.85297298431396	-0.0388082452118397	0.233443170785904	-0.0540233589708805
-6.4677562713623	-6.25528478622437	-8.8464937210083	-0.0387604832649231	0.233402013778687	-0.0538144670426846
-6.4623966217041	-6.25764846801758	-8.86298084259033	-0.0388123579323292	0.233411073684692	-0.0538358278572559
-6.46253395080566	-6.25042104721069	-8.85198497772217	-0.0387627445161343	0.2332983314991	-0.0537886470556259
-6.45906257629395	-6.25400114059448	-8.85004234313965	-0.0387522131204605	0.233294785022736	-0.0536091551184654
-6.46376752853394	-6.25773239135742	-8.84544563293457	-0.0387333445250988	0.233358174562454	-0.0534573569893837
-6.46051073074341	-6.25586032867432	-8.85794925689697	-0.0387450866401196	0.233265563845634	-0.0534635335206985
-6.45984840393066	-6.2558798789978	-8.85576725006104	-0.0387327000498772	0.233227491378784	-0.0534090958535671
-6.45758771896362	-6.25763034820557	-8.835524559021	-0.0387122333049774	0.233342915773392	-0.0531362369656563
-6.45545101165771	-6.25975465774536	-8.84317207336426	-0.0387449897825718	0.233233034610748	-0.0531060174107552
-6.45229768753052	-6.26015615463257	-8.85281467437744	-0.0387203209102154	0.233178868889809	-0.0530628748238087
-6.45181322097778	-6.25854253768921	-8.84220600128174	-0.0387383587658405	0.233148708939552	-0.0529435500502586
-6.45227527618408	-6.25796556472778	-8.82825088500977	-0.0387370325624943	0.233166545629501	-0.0527338646352291
-6.44828414916992	-6.2623028755188	-8.83721446990967	-0.0387708246707916	0.233066216111183	-0.052740678191185
-6.44478607177734	-6.26150751113892	-8.84200668334961	-0.0386676378548145	0.233136638998985	-0.0526984967291355
-6.44259166717529	-6.25936698913574	-8.82413673400879	-0.0388078838586807	0.233085781335831	-0.0524725541472435
-6.44389772415161	-6.26181840896606	-8.82240581512451	-0.0387555882334709	0.233096286654472	-0.0523017421364784
-6.44055604934692	-6.26315498352051	-8.83828067779541	-0.038745429366827	0.233042627573013	-0.0523017384111881
-6.44199085235596	-6.25970268249512	-8.82810974121094	-0.038804866373539	0.23304671049118	-0.0522186458110809
-6.4362645149231	-6.25425386428833	-8.81771469116211	-0.0387641303241253	0.232927739620209	-0.0521046482026577
-6.43766117095947	-6.2576904296875	-8.82101154327393	-0.0388215146958828	0.233024999499321	-0.0519505217671394
-6.43737745285034	-6.25796508789063	-8.83288097381592	-0.0387929305434227	0.233035936951637	-0.0520143322646618
-6.43834018707275	-6.25355911254883	-8.82351493835449	-0.0387588180601597	0.232987299561501	-0.0519710816442966
-6.43538522720337	-6.25621223449707	-8.82339382171631	-0.0388138554990292	0.232977792620659	-0.0519143454730511
-6.44030475616455	-6.26040935516357	-8.82220458984375	-0.0388679094612598	0.233052283525467	-0.0518108941614628
-6.4350061416626	-6.25982856750488	-8.83810615539551	-0.0388550125062466	0.232971221208572	-0.0519489906728268
-6.43543672561646	-6.25312566757202	-8.82492828369141	-0.0388362519443035	0.232935532927513	-0.0519104339182377
-6.43784952163696	-6.25921726226807	-8.82350826263428	-0.0388772860169411	0.233012959361076	-0.0517843775451183
-6.44016218185425	-6.25816297531128	-8.82335948944092	-0.0387092493474483	0.232966065406799	-0.0518945120275021
-6.43764305114746	-6.2524676322937	-8.8451452255249	-0.0387799963355064	0.232955157756805	-0.0519750118255615
-6.44066286087036	-6.25490283966064	-8.82814788818359	-0.0387800633907318	0.232968285679817	-0.0519673451781273
-6.44188117980957	-6.25527000427246	-8.82666683197021	-0.0388057380914688	0.233040288090706	-0.0518589429557323
-6.44264793395996	-6.25875997543335	-8.83958339691162	-0.0387818478047848	0.233000919222832	-0.0519563294947147
-6.44289255142212	-6.25481986999512	-8.84337139129639	-0.0388158224523067	0.233019471168518	-0.052051018923521
-6.44069671630859	-6.25052213668823	-8.83824157714844	-0.0388357117772102	0.233019113540649	-0.0519824773073196
-6.44090843200684	-6.25292158126831	-8.84142208099365	-0.0387289226055145	0.232971623539925	-0.0519158132374287
-6.43862724304199	-6.24895191192627	-8.85544490814209	-0.0387399792671204	0.232991248369217	-0.0521082133054733
-6.43770933151245	-6.24791240692139	-8.84554195404053	-0.0387402772903442	0.232962623238564	-0.0520303808152676
-6.44223022460938	-6.24584007263184	-8.83494853973389	-0.0387487895786762	0.233053669333458	-0.0519837029278278
-6.43891572952271	-6.247474193573	-8.84695339202881	-0.0387553609907627	0.232974335551262	-0.0519824884831905
-6.43528413772583	-6.24353265762329	-8.85530757904053	-0.0387969873845577	0.232960343360901	-0.0520915649831295
-6.43426465988159	-6.2414665222168	-8.84002685546875	-0.0388072393834591	0.232975214719772	-0.0519886203110218
-6.43485641479492	-6.23941850662231	-8.83722305297852	-0.0387769602239132	0.232954576611519	-0.0519237481057644
-6.43201589584351	-6.24096775054932	-8.85611534118652	-0.0387743376195431	0.232941716909409	-0.0519625470042229
-6.43159866333008	-6.23439931869507	-8.85716533660889	-0.0388425178825855	0.232880845665932	-0.0520582348108292
-6.43053865432739	-6.23407411575317	-8.83172416687012	-0.0387672372162342	0.232903361320496	-0.0518384128808975
-6.42722511291504	-6.23269987106323	-8.84286689758301	-0.0387739799916744	0.232882916927338	-0.0519685372710228
-6.4262900352478	-6.2356743812561	-8.85204124450684	-0.038855254650116	0.23291864991188	-0.0520405061542988
-6.42631769180298	-6.23026847839355	-8.84315967559814	-0.0388131141662598	0.232866033911705	-0.0520108975470066
-6.42729759216309	-6.23204708099365	-8.83080005645752	-0.0387851297855377	0.232851356267929	-0.0518954209983349
-6.42488145828247	-6.23050212860107	-8.85108947753906	-0.0387395992875099	0.232880204916	-0.0521327517926693
-6.42131376266479	-6.23029804229736	-8.84730625152588	-0.0387029014527798	0.232806906104088	-0.0521080754697323
-6.42391490936279	-6.22544431686401	-8.83487319946289	-0.0387026444077492	0.232824385166168	-0.0520507879555225
-6.42398595809937	-6.22901439666748	-8.8407678604126	-0.0386792346835136	0.232849106192589	-0.0520148016512394
-6.42106008529663	-6.23094749450684	-8.85306358337402	-0.0386191420257092	0.232855424284935	-0.0522200427949429
-6.41984891891479	-6.22472238540649	-8.83943653106689	-0.0386006943881512	0.232840314507484	-0.0521557629108429
-6.41821718215942	-6.2318058013916	-8.83441352844238	-0.0386279970407486	0.232823729515076	-0.0521723069250584
-6.4192066192627	-6.2296290397644	-8.8484935760498	-0.0385182797908783	0.232843860983849	-0.0522190257906914
-6.41831398010254	-6.22897577285767	-8.84543991088867	-0.0384849160909653	0.232805192470551	-0.0522946789860725
-6.42024803161621	-6.23117208480835	-8.82743549346924	-0.0384802147746086	0.232815951108932	-0.0521500408649445
-6.41734933853149	-6.23212146759033	-8.84081172943115	-0.038447380065918	0.232841566205025	-0.0522014051675797
-6.42224216461182	-6.23359775543213	-8.84480762481689	-0.0384571477770805	0.23294061422348	-0.0522401593625546
-6.41836738586426	-6.22995376586914	-8.83654499053955	-0.0384534038603306	0.232840701937675	-0.0521949678659439
-6.4172568321228	-6.23212957382202	-8.83687496185303	-0.0383639596402645	0.232794031500816	-0.0520668216049671
-6.41591596603394	-6.23168754577637	-8.8505744934082	-0.0383383445441723	0.232783928513527	-0.0522030964493752
-6.41466808319092	-6.23034286499023	-8.83573722839355	-0.0383526533842087	0.232783272862434	-0.0521203204989433
-6.41905975341797	-6.22992467880249	-8.8203592300415	-0.0383726507425308	0.232813388109207	-0.0520306117832661
-6.41648006439209	-6.23330974578857	-8.83682346343994	-0.0383062399923801	0.232794433832169	-0.0519939661026001
-6.41131591796875	-6.22915697097778	-8.83455276489258	-0.0382823832333088	0.232642948627472	-0.0520770139992237
-6.41053342819214	-6.23093795776367	-8.82287693023682	-0.0383129939436913	0.232703328132629	-0.0518553219735622
-6.41039752960205	-6.22999954223633	-8.81953239440918	-0.038240060210228	0.232603430747986	-0.051838506013155
-6.40965223312378	-6.22746133804321	-8.83081340789795	-0.0382211171090603	0.232653737068176	-0.0519131571054459
-6.4051685333252	-6.2282657623291	-8.81959819793701	-0.0382359139621258	0.232610568404198	-0.0518072620034218
-6.40667819976807	-6.23229265213013	-8.81491470336914	-0.0382169745862484	0.23260410130024	-0.0517154894769192
-6.40386247634888	-6.23104476928711	-8.82137870788574	-0.0381351076066494	0.232523784041405	-0.0518046654760838
-6.40197467803955	-6.22856569290161	-8.82929611206055	-0.0382010340690613	0.232466802000999	-0.0517865307629108
-6.39987087249756	-6.22895193099976	-8.81521034240723	-0.0382097586989403	0.23250213265419	-0.051638588309288
-6.40336179733276	-6.22846555709839	-8.81126403808594	-0.0381532944738865	0.232516661286354	-0.0515577420592308
-6.39895629882813	-6.22815799713135	-8.82674503326416	-0.0381046496331692	0.232412084937096	-0.0516858361661434
-6.39813375473022	-6.22715091705322	-8.81634902954102	-0.0381536446511745	0.232368171215057	-0.0515900030732155
-6.39786100387573	-6.22201347351074	-8.79842376708984	-0.0380985997617245	0.232423394918442	-0.0515223555266857
-6.39577531814575	-6.22533702850342	-8.81025791168213	-0.0381626412272453	0.232395127415657	-0.0514683239161968
-6.392737865448	-6.22425651550293	-8.82548713684082	-0.0380663760006428	0.232325866818428	-0.0515449866652489
-6.39180183410645	-6.22071599960327	-8.80230522155762	-0.038142018020153	0.232328221201897	-0.0514767356216908
-6.39135313034058	-6.21940851211548	-8.8016529083252	-0.0381161049008369	0.23228420317173	-0.051421906799078
-6.38833332061768	-6.2198543548584	-8.81134510040283	-0.0380680188536644	0.232302621006966	-0.0514159314334393
-6.38435697555542	-6.21817255020142	-8.81517887115479	-0.038103211671114	0.232202813029289	-0.0515146031975746
-6.38585376739502	-6.21335029602051	-8.79650592803955	-0.0381154529750347	0.232186794281006	-0.0514222495257854
-6.38244009017944	-6.21250247955322	-8.80687046051025	-0.0381057225167751	0.23212556540966	-0.0514315441250801
-6.38355684280396	-6.2126784324646	-8.81137657165527	-0.0380886346101761	0.232214719057083	-0.0514591820538044
-6.38153028488159	-6.20696067810059	-8.81313228607178	-0.0381006300449371	0.232080578804016	-0.0515507683157921
-6.38088035583496	-6.20529317855835	-8.79806900024414	-0.0381219051778317	0.232064485549927	-0.051463209092617
-6.37961006164551	-6.21231889724731	-8.80361843109131	-0.0381637588143349	0.23211644589901	-0.051402423530817
-6.37816858291626	-6.20816802978516	-8.81395626068115	-0.0381830520927906	0.232202127575874	-0.0515793263912201
-6.37531471252441	-6.19990205764771	-8.81857109069824	-0.0381508693099022	0.232066109776497	-0.0516576357185841
-6.37752723693848	-6.20346832275391	-8.81057262420654	-0.0381875038146973	0.232143893837929	-0.0515324734151363
-6.37691164016724	-6.20551109313965	-8.82220554351807	-0.0381873100996017	0.232170477509499	-0.0516210496425629
-6.37586355209351	-6.19788837432861	-8.82617855072021	-0.03816157579422	0.232091173529625	-0.0517417155206203
-6.3776388168335	-6.20326232910156	-8.81699371337891	-0.0382585190236568	0.232228010892868	-0.0517641119658947
-6.37442207336426	-6.20210886001587	-8.81524753570557	-0.0382625721395016	0.232250958681107	-0.0516903251409531
-6.37527942657471	-6.20376873016357	-8.82943153381348	-0.0382536612451077	0.232306852936745	-0.0517751947045326
-6.37132453918457	-6.19813442230225	-8.83276176452637	-0.0382434874773026	0.232257902622223	-0.0519064702093601
-6.37382364273071	-6.2043342590332	-8.82193946838379	-0.038368035107851	0.232334718108177	-0.0518481060862541
-6.37212228775024	-6.20080995559692	-8.8228178024292	-0.0383101217448711	0.232427701354027	-0.0517717078328133
-6.37103843688965	-6.20376062393188	-8.83858489990234	-0.0382934436202049	0.232386201620102	-0.0519018545746803
-6.36869430541992	-6.20150232315063	-8.8364143371582	-0.0384100936353207	0.232362106442451	-0.0518958568572998
-6.37093687057495	-6.20128107070923	-8.82122707366943	-0.0383710935711861	0.232445642352104	-0.0517349094152451
-6.36872005462646	-6.20360422134399	-8.8312463760376	-0.0383831076323986	0.232502013444901	-0.0519009865820408
-6.36531782150269	-6.19950532913208	-8.84377861022949	-0.0384134501218796	0.232429981231689	-0.0519137755036354
-6.36632966995239	-6.19849491119385	-8.82682991027832	-0.0383771434426308	0.23246306180954	-0.0518546178936958
-6.36750793457031	-6.20176219940186	-8.83189296722412	-0.038321491330862	0.232531398534775	-0.0518275611102581
-6.36473655700684	-6.1977858543396	-8.84454441070557	-0.0383832156658173	0.23241999745369	-0.0519603230059147
-6.36303520202637	-6.20027017593384	-8.83615016937256	-0.0383377000689507	0.232576102018356	-0.0519281923770905
-6.36357259750366	-6.20130634307861	-8.83013439178467	-0.0384346768260002	0.232656061649323	-0.0518350899219513
-6.36084747314453	-6.20399188995361	-8.84853267669678	-0.0383566468954086	0.232666373252869	-0.0519613735377789
-6.36256265640259	-6.19714307785034	-8.85287284851074	-0.0383096635341644	0.232630386948586	-0.0520652793347836
-6.36217641830444	-6.20195341110229	-8.83520793914795	-0.0383096449077129	0.232733547687531	-0.0520472750067711
-6.36482572555542	-6.20239686965942	-8.84304618835449	-0.0383138656616211	0.232768580317497	-0.0520280003547668
-6.36220455169678	-6.2046332359314	-8.8557825088501	-0.0383035950362682	0.232811242341995	-0.0521205328404903
-6.36011552810669	-6.200119972229	-8.84233093261719	-0.0382948331534863	0.23279482126236	-0.0520484894514084
-6.36124229431152	-6.20318698883057	-8.84671306610107	-0.0382841527462006	0.232900530099869	-0.0520241260528564
-6.35878229141235	-6.20169162750244	-8.85502243041992	-0.0382808744907379	0.232928678393364	-0.0521198511123657
-6.35367727279663	-6.19608926773071	-8.85665035247803	-0.0381884463131428	0.232849389314651	-0.0521854721009731
-6.35586547851563	-6.20096302032471	-8.84491157531738	-0.038308747112751	0.232958629727364	-0.0520571358501911
-6.35719537734985	-6.20199632644653	-8.85829639434814	-0.0382168032228947	0.233011826872826	-0.0521271489560604
-6.35502099990845	-6.19477701187134	-8.8538064956665	-0.0382029116153717	0.232984885573387	-0.0521596595644951
-6.35326337814331	-6.19949865341187	-8.84525108337402	-0.038315124809742	0.233029931783676	-0.052121989428997
-6.35054445266724	-6.19916152954102	-8.8611011505127	-0.0382468067109585	0.233042150735855	-0.0520568825304508
-6.34915781021118	-6.19658613204956	-8.86622333526611	-0.0382732003927231	0.232972428202629	-0.0521735101938248
-6.3480372428894	-6.19151878356934	-8.85232639312744	-0.0382460355758667	0.233011841773987	-0.0520852953195572
-6.34567499160767	-6.19388294219971	-8.85637950897217	-0.0382510423660278	0.233038336038589	-0.0520898625254631
-6.34979009628296	-6.19388818740845	-8.86793613433838	-0.0382560193538666	0.233113691210747	-0.0521523430943489
-6.34614562988281	-6.18883562088013	-8.86246681213379	-0.0382752008736134	0.23304009437561	-0.0521184653043747
-6.34842586517334	-6.18945503234863	-8.85242557525635	-0.0382707566022873	0.233040854334831	-0.0519900470972061
-6.34723091125488	-6.18870687484741	-8.8703727722168	-0.0382741168141365	0.233070880174637	-0.052124448120594
-6.3473072052002	-6.18659687042236	-8.86390399932861	-0.0383235365152359	0.233083516359329	-0.0520898811519146
-6.35018444061279	-6.18117380142212	-8.85250091552734	-0.0383685007691383	0.233069211244583	-0.0520233809947968
-6.34830713272095	-6.18300151824951	-8.8614330291748	-0.0383173488080502	0.233027368783951	-0.0519450604915619
-6.34425115585327	-6.1838059425354	-8.87064933776855	-0.0382942594587803	0.233074471354485	-0.0520865954458714
-6.34841442108154	-6.17388343811035	-8.85562610626221	-0.0383073091506958	0.2330192476511	-0.0519569665193558
-6.34879016876221	-6.1797661781311	-8.85031223297119	-0.0384096391499043	0.233028411865234	-0.0519717149436474
-6.34683132171631	-6.17824411392212	-8.86683940887451	-0.0383741445839405	0.233008816838264	-0.0519442707300186
-6.34505462646484	-6.17409515380859	-8.86886882781982	-0.0384219400584698	0.232921555638313	-0.0519696958363056
-6.34803247451782	-6.16998720169067	-8.84974098205566	-0.03852578997612	0.232982307672501	-0.0517847165465355
-6.34547281265259	-6.17111206054688	-8.86086082458496	-0.0384261049330235	0.232906684279442	-0.0518586710095406
-6.34668874740601	-6.1675853729248	-8.86860847473145	-0.0384887009859085	0.232899516820908	-0.0519007444381714
-6.34522724151611	-6.1661901473999	-8.85324859619141	-0.0385391116142273	0.232902929186821	-0.0517652072012424
-6.34586048126221	-6.16737604141235	-8.85933208465576	-0.0385021008551121	0.232935175299644	-0.0516720488667488
-6.34227561950684	-6.16604137420654	-8.8738842010498	-0.0385299995541573	0.232860058546066	-0.0517946518957615
-6.3428897857666	-6.16418886184692	-8.86159992218018	-0.0385408066213131	0.232880488038063	-0.0517159029841423
-6.34222793579102	-6.16135835647583	-8.85072040557861	-0.0386226549744606	0.232894822955132	-0.0515813641250134
-6.34251737594604	-6.16456127166748	-8.85636901855469	-0.0386055372655392	0.23285023868084	-0.0515100918710232
-6.34061861038208	-6.16645002365112	-8.8706111907959	-0.0386171787977219	0.232848688960075	-0.0516195744276047
-6.34177589416504	-6.16165637969971	-8.85717487335205	-0.0385597981512547	0.23284424841404	-0.0515580587089062
-6.3407154083252	-6.16342306137085	-8.8522834777832	-0.0385907776653767	0.232863128185272	-0.0514484643936157
-6.33844661712646	-6.16644525527954	-8.86995506286621	-0.0385830849409103	0.232847929000854	-0.0513899363577366
-6.33621025085449	-6.16772890090942	-8.8740119934082	-0.0386609807610512	0.232793211936951	-0.0514206886291504
-6.33661556243896	-6.15973711013794	-8.85371685028076	-0.0386257357895374	0.232763230800629	-0.0513091087341309
-6.33107995986938	-6.16596794128418	-8.86128807067871	-0.038598146289587	0.232841700315475	-0.0512231849133968
-6.33485317230225	-6.16874122619629	-8.87046909332275	-0.0386851243674755	0.232946291565895	-0.0511936284601688
-6.33281564712524	-6.1650857925415	-8.86531925201416	-0.0386563502252102	0.232809618115425	-0.051239799708128
-6.33389282226563	-6.16620111465454	-8.85769176483154	-0.0386939309537411	0.232790753245354	-0.0510082505643368
-6.33208656311035	-6.16939258575439	-8.8636302947998	-0.0386853516101837	0.232893407344818	-0.0510000064969063
-6.33139181137085	-6.16863632202148	-8.86201000213623	-0.0387089066207409	0.232824608683586	-0.051061388105154
-6.32701349258423	-6.16359424591064	-8.86992073059082	-0.0386060811579227	0.23273029923439	-0.0510238148272038
-6.32702159881592	-6.16794586181641	-8.85391044616699	-0.0386877842247486	0.23285111784935	-0.0508458763360977
-6.3271222114563	-6.17139005661011	-8.86815643310547	-0.0386792458593845	0.232923403382301	-0.0508293472230434
-6.32801103591919	-6.16574764251709	-8.87338066101074	-0.0386382974684238	0.232750311493874	-0.0509490147233009
-6.32673120498657	-6.17224979400635	-8.8705415725708	-0.0387354232370853	0.232808634638786	-0.0508845448493958
-6.33033752441406	-6.17103910446167	-8.85786151885986	-0.0386906042695045	0.232963353395462	-0.0506833121180534
-6.32844829559326	-6.17600965499878	-8.88308048248291	-0.0387148261070251	0.23289929330349	-0.050717119127512
-6.32411766052246	-6.1714334487915	-8.87884044647217	-0.0387227609753609	0.232862919569016	-0.0508072823286057
-6.32529163360596	-6.17401123046875	-8.86960697174072	-0.0387394204735756	0.232960313558578	-0.0506848990917206
-6.32688903808594	-6.17528533935547	-8.86624431610107	-0.0387200005352497	0.232887104153633	-0.0505730845034122
-6.32446718215942	-6.17294645309448	-8.89291477203369	-0.0387207753956318	0.232929155230522	-0.0506342761218548
-6.32342481613159	-6.17248487472534	-8.88608455657959	-0.038764625787735	0.23291152715683	-0.0506561808288097
-6.32492685317993	-6.16881561279297	-8.8706750869751	-0.0387243442237377	0.232915788888931	-0.0504190288484097
-6.32304382324219	-6.17322111129761	-8.87773418426514	-0.0387105233967304	0.233013451099396	-0.0504640005528927
-6.32175922393799	-6.17243432998657	-8.89192867279053	-0.0387398190796375	0.232938930392265	-0.0505062229931355
-6.31893968582153	-6.16998147964478	-8.8893575668335	-0.0387641713023186	0.232955634593964	-0.0504572875797749
-6.31769037246704	-6.167809009552	-8.87682247161865	-0.0387549586594105	0.232931405305862	-0.050301056355238
-6.31931447982788	-6.1711573600769	-8.89173221588135	-0.0387608483433723	0.233017265796661	-0.0503316558897495
-6.31523513793945	-6.17011260986328	-8.89203643798828	-0.0387777015566826	0.232919424772263	-0.0503408424556255
-6.31686973571777	-6.16291093826294	-8.88532733917236	-0.0387193858623505	0.232920825481415	-0.050326693803072
-6.3158278465271	-6.16906547546387	-8.88234996795654	-0.0388133190572262	0.232930347323418	-0.0501405335962772
-6.31262493133545	-6.1676721572876	-8.89592456817627	-0.038813654333353	0.232985243201256	-0.0501696579158306
-6.31174850463867	-6.16329622268677	-8.89025974273682	-0.0387931875884533	0.232964128255844	-0.0501704998314381
-6.30734634399414	-6.16076707839966	-8.88318920135498	-0.038881566375494	0.232915669679642	-0.0501328930258751
-6.3099365234375	-6.16560888290405	-8.88446044921875	-0.0388027504086494	0.232985988259315	-0.0500035211443901
-6.30509090423584	-6.16190195083618	-8.90283489227295	-0.038815151900053	0.232972636818886	-0.0500551871955395
-6.30539560317993	-6.15678739547729	-8.89050102233887	-0.0388021469116211	0.232934236526489	-0.0500336661934853
-6.30286931991577	-6.15917682647705	-8.88390350341797	-0.0388528220355511	0.23298491537571	-0.0499387569725513
-6.30777406692505	-6.16319370269775	-8.88726425170898	-0.0388788171112537	0.233094856142998	-0.049862165004015
-6.29889917373657	-6.15898609161377	-8.89713764190674	-0.0388623550534248	0.233017951250076	-0.0498772189021111
-6.29848766326904	-6.15591812133789	-8.8837251663208	-0.0389056466519833	0.232959672808647	-0.0497341267764568
-6.29701375961304	-6.16027975082397	-8.88459968566895	-0.0389395207166672	0.233059197664261	-0.0496610067784786
-6.29517793655396	-6.16005659103394	-8.88365268707275	-0.0388937816023827	0.233065858483315	-0.0497046560049057
-6.29302787780762	-6.15243339538574	-8.89578533172607	-0.038894921541214	0.232988849282265	-0.0496856421232224
-6.29113292694092	-6.15411996841431	-8.87847518920898	-0.0389574989676476	0.233114346861839	-0.0495938993990421
-6.28844738006592	-6.15737819671631	-8.88475513458252	-0.0389338247478008	0.233214825391769	-0.0494968518614769
-6.29029130935669	-6.15431785583496	-8.89084625244141	-0.038900688290596	0.233160123229027	-0.0495258346199989
-6.28449153900146	-6.15755271911621	-8.88067245483398	-0.0390276871621609	0.233149170875549	-0.0494988299906254
-6.28329277038574	-6.15883874893188	-8.87530899047852	-0.0390100926160812	0.23319685459137	-0.0493144616484642
-6.28191947937012	-6.16039085388184	-8.88908672332764	-0.0390015095472336	0.233243569731712	-0.049391184002161
-6.27964353561401	-6.15434741973877	-8.89569473266602	-0.0389600545167923	0.233203962445259	-0.0493974834680557
-6.27961826324463	-6.1606879234314	-8.88078212738037	-0.0390923693776131	0.233274072408676	-0.0492950901389122
-6.27854156494141	-6.15732622146606	-8.8707389831543	-0.0390226133167744	0.233317852020264	-0.0492067411541939
-6.27882957458496	-6.16164684295654	-8.88468837738037	-0.0390830002725124	0.233415603637695	-0.0491884499788284
-6.27388334274292	-6.16313552856445	-8.89181900024414	-0.039114736020565	0.233392760157585	-0.0492310263216496
-6.27462100982666	-6.1567497253418	-8.88459873199463	-0.0391034185886383	0.233352541923523	-0.0491783246397972
-6.27129554748535	-6.15960645675659	-8.87032032012939	-0.0391236580908298	0.233413234353065	-0.0490775033831596
-6.27158164978027	-6.16613149642944	-8.87483024597168	-0.039259422570467	0.233495131134987	-0.0489491634070873
-6.26770448684692	-6.16538333892822	-8.88696956634521	-0.0392540618777275	0.233463510870934	-0.0490149632096291
-6.26343059539795	-6.16041278839111	-8.87790584564209	-0.0392498075962067	0.233399271965027	-0.0489932708442211
-6.26467275619507	-6.16730260848999	-8.86636829376221	-0.0393327102065086	0.23351614177227	-0.0488497503101826
-6.26488399505615	-6.16479063034058	-8.86990261077881	-0.0392302870750427	0.2335135191679	-0.0488344728946686
-6.26223134994507	-6.16247510910034	-8.8808012008667	-0.0393530875444412	0.233533203601837	-0.0488498918712139
-6.25751447677612	-6.16407299041748	-8.87026309967041	-0.0393574610352516	0.233513936400414	-0.048776526004076
-6.26127910614014	-6.16355752944946	-8.85706043243408	-0.0393918454647064	0.233586713671684	-0.0485527738928795
-6.2558741569519	-6.16228151321411	-8.86671257019043	-0.0393659584224224	0.233524531126022	-0.0486382432281971
-6.25599098205566	-6.16419458389282	-8.87777423858643	-0.0394559912383556	0.233561918139458	-0.0486823283135891
-6.25262689590454	-6.16168832778931	-8.86120319366455	-0.0395163707435131	0.233528226613998	-0.0485708341002464
-6.25250101089478	-6.16050386428833	-8.85653972625732	-0.0395212657749653	0.233530059456825	-0.0484208315610886
-6.25220203399658	-6.16113662719727	-8.86921119689941	-0.0394799374043942	0.233643800020218	-0.0484519600868225
-6.25097227096558	-6.16022205352783	-8.86691093444824	-0.039573211222887	0.233589217066765	-0.048524796962738
-6.24855327606201	-6.15288066864014	-8.86348438262939	-0.0395183265209198	0.233499735593796	-0.0485116876661778
-6.24988794326782	-6.15641307830811	-8.85798835754395	-0.0396126806735992	0.2335484623909	-0.048361212015152
-6.24832963943481	-6.16068506240845	-8.87531089782715	-0.0395795628428459	0.233669012784958	-0.0483918227255344
-6.24455976486206	-6.15517139434814	-8.87365436553955	-0.0396152287721634	0.233568638563156	-0.04849623888731
-6.2444920539856	-6.15825843811035	-8.87046337127686	-0.0396536402404308	0.233651950955391	-0.0484211593866348
-6.24798965454102	-6.15724468231201	-8.86030197143555	-0.0397407338023186	0.23373056948185	-0.0482627339661121
-6.24434280395508	-6.15587615966797	-8.87932109832764	-0.0396517440676689	0.233643487095833	-0.0482828430831432
-6.24380826950073	-6.15220308303833	-8.88268852233887	-0.0396907366812229	0.233676671981812	-0.0483833849430084
-6.24309492111206	-6.1552472114563	-8.86144542694092	-0.0397655330598354	0.233726114034653	-0.0482545346021652
-6.24200439453125	-6.15224409103394	-8.86656665802002	-0.0397672019898891	0.233700603246689	-0.0481875315308571
-6.24458408355713	-6.15588569641113	-8.87687015533447	-0.039779469370842	0.233730629086494	-0.0481366701424122
-6.24256467819214	-6.15369606018066	-8.88944816589355	-0.0397933311760426	0.233742877840996	-0.0482295230031013
-6.24004554748535	-6.14907312393188	-8.86866664886475	-0.0398266166448593	0.233700931072235	-0.048131201416254
-6.24082803726196	-6.15176963806152	-8.87442588806152	-0.0398985147476196	0.233738347887993	-0.0480473935604095
-6.24312448501587	-6.15295696258545	-8.86825180053711	-0.0398949421942234	0.233827471733093	-0.0479539446532726
-6.24017000198364	-6.15166234970093	-8.88785266876221	-0.0399590730667114	0.233757689595222	-0.0480421669781208
-6.2408652305603	-6.14712810516357	-8.88508129119873	-0.0399913527071476	0.233702436089516	-0.0480082109570503
-6.24300527572632	-6.14731216430664	-8.86721324920654	-0.0399880222976208	0.233813270926476	-0.0477889776229858
-6.2427806854248	-6.14975166320801	-8.87819576263428	-0.0399648360908031	0.233779162168503	-0.0478564202785492
-6.24136972427368	-6.1505560874939	-8.89145183563232	-0.0400096066296101	0.233805432915688	-0.0478789657354355
-6.24118947982788	-6.15067291259766	-8.89491939544678	-0.0400226078927517	0.233786731958389	-0.0479215830564499
-6.24091529846191	-6.14961385726929	-8.88134098052979	-0.0400012582540512	0.233791247010231	-0.0478102974593639
-6.24333715438843	-6.15629959106445	-8.88319110870361	-0.040076844394207	0.233910039067268	-0.0477695912122726
-6.24469709396362	-6.15529489517212	-8.8895092010498	-0.039960753172636	0.233890578150749	-0.0477781258523464
-6.24303245544434	-6.15342664718628	-8.89989757537842	-0.0399849936366081	0.233875960111618	-0.0478428415954113
-6.24341678619385	-6.15532779693604	-8.8911600112915	-0.0400315038859844	0.233887150883675	-0.047764003276825
-6.24636220932007	-6.15586614608765	-8.8780574798584	-0.0399620085954666	0.233920946717262	-0.0475486218929291
-6.24127006530762	-6.15784454345703	-8.8891077041626	-0.0399817079305649	0.233922317624092	-0.0476445890963078
-6.24523019790649	-6.1595344543457	-8.89723300933838	-0.0399408079683781	0.233971208333969	-0.0476880520582199
-6.2411150932312	-6.1597695350647	-8.89545822143555	-0.0399950444698334	0.233916997909546	-0.0476251095533371
-6.24114227294922	-6.15736675262451	-8.88723945617676	-0.0399505347013474	0.233900755643845	-0.047488234937191
-6.24245977401733	-6.16456127166748	-8.88718032836914	-0.0399404801428318	0.233996108174324	-0.0473925247788429
-6.2404146194458	-6.16245651245117	-8.88884735107422	-0.040010005235672	0.233987703919411	-0.0475229695439339
-6.23995780944824	-6.16182279586792	-8.89616966247559	-0.0399480648338795	0.233930349349976	-0.0474949777126312
-6.23975706100464	-6.16268157958984	-8.88185596466064	-0.0399954281747341	0.233973324298859	-0.0473904125392437
-6.24169492721558	-6.16308736801147	-8.87631130218506	-0.0399570874869823	0.234081223607063	-0.0472517684102058
-6.23935556411743	-6.16773843765259	-8.89520168304443	-0.0399657972157002	0.23411200940609	-0.0473504513502121
-6.23841857910156	-6.16596174240112	-8.89643096923828	-0.0399664118885994	0.234127849340439	-0.0474453940987587
-6.23845911026001	-6.16129207611084	-8.88712406158447	-0.0399283431470394	0.234068170189857	-0.0474300049245358
-6.23966646194458	-6.16732501983643	-8.88219451904297	-0.0399395786225796	0.234140157699585	-0.0473678223788738
-6.24023342132568	-6.17033958435059	-8.89260768890381	-0.0399319604039192	0.234240755438805	-0.0473715253174305
-6.23916721343994	-6.16429233551025	-8.89695835113525	-0.0398843362927437	0.23418901860714	-0.0474618002772331
-6.23696327209473	-6.16666507720947	-8.89803504943848	-0.0399506166577339	0.234199553728104	-0.0475236251950264
-6.23904895782471	-6.16553354263306	-8.88598537445068	-0.0400043800473213	0.234305784106255	-0.0473579913377762
-6.24059200286865	-6.16889667510986	-8.89325332641602	-0.0399516820907593	0.234279915690422	-0.0473773628473282
-6.23966455459595	-6.1694130897522	-8.90884017944336	-0.0399526059627533	0.234288439154625	-0.0475211553275585
-6.24219655990601	-6.1691575050354	-8.90319919586182	-0.0400025248527527	0.234354361891747	-0.0475275218486786
-6.239586353302	-6.16302728652954	-8.89183235168457	-0.0399576462805271	0.234275802969933	-0.0475181452929974
-6.2415509223938	-6.16520166397095	-8.89093399047852	-0.0400141291320324	0.234337016940117	-0.0474151149392128
-6.24336719512939	-6.1699914932251	-8.9092903137207	-0.0399945750832558	0.23445251584053	-0.0474703311920166
-6.23946237564087	-6.16683387756348	-8.90205669403076	-0.0399821288883686	0.234342962503433	-0.0475609861314297
-6.23996734619141	-6.16297674179077	-8.89311790466309	-0.0399882197380066	0.234320014715195	-0.0475516989827156
-6.24561548233032	-6.16243124008179	-8.88855743408203	-0.0400347076356411	0.234447672963142	-0.0474323816597462
-6.24464893341064	-6.16702508926392	-8.90096187591553	-0.040035642683506	0.234413713216782	-0.0474772043526173
-6.24199724197388	-6.1652774810791	-8.91073513031006	-0.0400737449526787	0.234445467591286	-0.0475704446434975
-6.24402618408203	-6.15847635269165	-8.89260578155518	-0.0400844998657703	0.234422728419304	-0.0475472845137119
-6.24662637710571	-6.15873718261719	-8.88606929779053	-0.0400936044752598	0.234422892332077	-0.0474906116724014
-6.24586391448975	-6.1625337600708	-8.89766120910645	-0.0401663221418858	0.234461277723312	-0.0474516563117504
-6.2441291809082	-6.16092872619629	-8.91099262237549	-0.0401347130537033	0.234451994299889	-0.0476103760302067
-6.24490261077881	-6.15357685089111	-8.90535354614258	-0.0401367396116257	0.234404429793358	-0.0476202070713043
-6.24481439590454	-6.15694856643677	-8.8927001953125	-0.0402441844344139	0.234502673149109	-0.047560341656208
-6.24730348587036	-6.15378904342651	-8.89050197601318	-0.0401942282915115	0.234451487660408	-0.047453261911869
-6.24530076980591	-6.15539741516113	-8.90738105773926	-0.0402294471859932	0.234480172395706	-0.0476347804069519
-6.24559879302979	-6.15325593948364	-8.90867805480957	-0.0402790755033493	0.234524756669998	-0.0476590618491173
-6.24883127212524	-6.14825582504272	-8.8886547088623	-0.0403260737657547	0.234509319067001	-0.0475531555712223
-6.24703693389893	-6.15022277832031	-8.89742469787598	-0.0403536297380924	0.234594985842705	-0.0475924611091614
-6.25448179244995	-6.15276384353638	-8.90616703033447	-0.0404341220855713	0.234624549746513	-0.0475762970745564
-6.25352048873901	-6.15129947662354	-8.91051292419434	-0.0403415709733963	0.234576568007469	-0.0476976819336414
-6.25436878204346	-6.14744663238525	-8.90155982971191	-0.0404086746275425	0.234546154737473	-0.0477213934063911
-6.25732326507568	-6.14937686920166	-8.89588356018066	-0.0405100956559181	0.234730735421181	-0.0476142019033432
-6.25746059417725	-6.15150260925293	-8.89897727966309	-0.0405156686902046	0.234663739800453	-0.0477186888456345
-6.2581000328064	-6.15079498291016	-8.9138240814209	-0.0405178032815456	0.234666973352432	-0.0477861687541008
-6.25904655456543	-6.1503849029541	-8.91673278808594	-0.0405557937920094	0.23469041287899	-0.0479208454489708
-6.25955486297607	-6.14444494247437	-8.89913177490234	-0.0405868850648403	0.234697297215462	-0.0478208139538765
-6.26230955123901	-6.15372753143311	-8.90124320983887	-0.0406034030020237	0.234798312187195	-0.0478134043514729
-6.26296854019165	-6.14949560165405	-8.90526008605957	-0.0406135022640228	0.234733626246452	-0.0478914752602577
-6.26256418228149	-6.1477952003479	-8.91787052154541	-0.0406205505132675	0.234759315848351	-0.048032820224762
-6.26288604736328	-6.14970207214355	-8.91296005249023	-0.0407126508653164	0.23474532365799	-0.047961238771677
-6.26389408111572	-6.15029811859131	-8.89694023132324	-0.0407060869038105	0.234792426228523	-0.0478329211473465
-6.2633638381958	-6.15173864364624	-8.91117477416992	-0.0406931489706039	0.23478265106678	-0.0479294918477535
-6.26793813705444	-6.15154314041138	-8.91199970245361	-0.0406940616667271	0.234890043735504	-0.0479683913290501
-6.26355266571045	-6.14917516708374	-8.91797924041748	-0.0408018529415131	0.234887540340424	-0.0479525811970234
-6.26592588424683	-6.14736843109131	-8.8986349105835	-0.0408238805830479	0.234823927283287	-0.0478866845369339
-6.26457691192627	-6.15181350708008	-8.9014892578125	-0.0408061295747757	0.234896659851074	-0.0478209406137466
-6.26499891281128	-6.15107297897339	-8.90825271606445	-0.0408518239855766	0.234943509101868	-0.0479581542313099
-6.26033353805542	-6.14713144302368	-8.91812038421631	-0.0408042892813683	0.2348373234272	-0.0479943044483662
-6.26215267181396	-6.14888286590576	-8.89920711517334	-0.0409106947481632	0.234903737902641	-0.0478826574981213
-6.26459217071533	-6.15271902084351	-8.89927291870117	-0.0408604294061661	0.234967619180679	-0.0478204190731049
-6.26239633560181	-6.15039205551147	-8.91456985473633	-0.0408643707633018	0.234888345003128	-0.0480097867548466
-6.26174926757813	-6.15097236633301	-8.90769386291504	-0.0408406592905521	0.234934702515602	-0.0479774549603462
-6.26316595077515	-6.14845132827759	-8.89741611480713	-0.0409848466515541	0.234993115067482	-0.0478886999189854
-6.26461267471313	-6.15445852279663	-8.90078258514404	-0.0409073047339916	0.235012874007225	-0.0478936024010181
-6.26184034347534	-6.15253877639771	-8.91172027587891	-0.0409232676029205	0.235012948513031	-0.0480382889509201
-6.26305198669434	-6.151047706604	-8.90500831604004	-0.0409817062318325	0.235028699040413	-0.0480102449655533
-6.26265621185303	-6.15044260025024	-8.89176750183105	-0.0409754924476147	0.234992787241936	-0.0480057075619698
-6.26345539093018	-6.15426301956177	-8.89507102966309	-0.0410438738763332	0.235018998384476	-0.0478535033762455
-6.26379299163818	-6.15446090698242	-8.90395641326904	-0.0410609766840935	0.235063254833221	-0.047969151288271
-6.26038217544556	-6.15299606323242	-8.91273498535156	-0.0410366207361221	0.23504538834095	-0.0480664074420929
-6.26334428787231	-6.15487909317017	-8.90107154846191	-0.0410614684224129	0.2351094186306	-0.0480646230280399
-6.26572608947754	-6.15340805053711	-8.89103412628174	-0.0410584360361099	0.235073745250702	-0.0480766594409943
-6.26558828353882	-6.15827798843384	-8.90623188018799	-0.0410879105329514	0.235142961144447	-0.0480106882750988
-6.2672905921936	-6.16131830215454	-8.91257476806641	-0.0410563722252846	0.235208332538605	-0.0481706000864506
-6.26577281951904	-6.1562123298645	-8.90735054016113	-0.0410905033349991	0.235207140445709	-0.048203356564045
-6.26784801483154	-6.15792369842529	-8.90682697296143	-0.0410739108920097	0.235170498490334	-0.048157200217247
-6.27183437347412	-6.15548372268677	-8.89317035675049	-0.0411536246538162	0.235243186354637	-0.0480896197259426
-6.27212285995483	-6.15998506546021	-8.90181541442871	-0.0411622226238251	0.235216066241264	-0.0480569936335087
-6.27308464050293	-6.16331243515015	-8.90523529052734	-0.041174978017807	0.235307469964027	-0.0481343343853951
-6.2700047492981	-6.15627479553223	-8.90364456176758	-0.0411927625536919	0.235173761844635	-0.0482612289488316
-6.27097749710083	-6.15916442871094	-8.89618968963623	-0.0412573479115963	0.23525071144104	-0.0482250675559044
-6.27389526367188	-6.15992641448975	-8.88774490356445	-0.0413205735385418	0.235295727849007	-0.0480661801993847
-6.27477741241455	-6.16149187088013	-8.90000915527344	-0.0413257405161858	0.235263362526894	-0.0481503047049046
-6.2719874382019	-6.15878629684448	-8.90525150299072	-0.041288148611784	0.235178112983704	-0.0483013801276684
-6.27772045135498	-6.16012191772461	-8.88529205322266	-0.0413541160523891	0.235248014330864	-0.0482181422412395
-6.27384471893311	-6.15576028823853	-8.88110065460205	-0.0414564684033394	0.235132604837418	-0.0482380129396915
-6.27677536010742	-6.15655422210693	-8.8818244934082	-0.0414501503109932	0.235169380903244	-0.0481769070029259
-6.27641916275024	-6.15936660766602	-8.89506912231445	-0.0414690338075161	0.235210984945297	-0.0482168383896351
-6.27845764160156	-6.15619945526123	-8.90486717224121	-0.0414938293397427	0.235169649124146	-0.0483409948647022
-6.2823224067688	-6.15497255325317	-8.88869953155518	-0.0415284708142281	0.235224142670631	-0.0483000464737415
-6.27908134460449	-6.1517858505249	-8.88029193878174	-0.0415953397750854	0.235186725854874	-0.0483809672296047
-6.28333377838135	-6.15748167037964	-8.88520812988281	-0.0416697300970554	0.23527629673481	-0.0482264570891857
-6.28404808044434	-6.15567636489868	-8.89262676239014	-0.0416812933981419	0.235256806015968	-0.0483290106058121
-6.28218650817871	-6.1495475769043	-8.89591598510742	-0.0417405925691128	0.235179483890533	-0.0484863743185997
-6.28358507156372	-6.15161275863647	-8.88310718536377	-0.0417966544628143	0.235166817903519	-0.0484197996556759
-6.29033279418945	-6.15162086486816	-8.87918663024902	-0.0418823100626469	0.235269844532013	-0.0483404323458672
-6.29216718673706	-6.15014839172363	-8.89234161376953	-0.0419563911855221	0.235268458724022	-0.0484744645655155
-6.28815507888794	-6.15045547485352	-8.89500522613525	-0.0420423485338688	0.235209792852402	-0.0485613085329533
-6.29273223876953	-6.14677047729492	-8.88613891601563	-0.0421211719512939	0.235257387161255	-0.0485471859574318
-6.2955150604248	-6.1453161239624	-8.87753295898438	-0.0421513095498085	0.235213249921799	-0.0485323294997215
-6.29731369018555	-6.14912557601929	-8.88855648040771	-0.0421896949410439	0.235238268971443	-0.0485550910234451
-6.29681539535522	-6.14420366287231	-8.89754009246826	-0.0422980412840843	0.235222265124321	-0.0487204417586327
-6.2994909286499	-6.13827180862427	-8.88811206817627	-0.0422834865748882	0.23521476984024	-0.0488151535391808
-6.30331420898438	-6.1415114402771	-8.87363338470459	-0.0425039306282997	0.235247567296028	-0.0487734079360962
-6.30595541000366	-6.13869476318359	-8.87433910369873	-0.0424727201461792	0.235308632254601	-0.0488010682165623
-6.30939388275146	-6.14173221588135	-8.88739967346191	-0.0424847491085529	0.235273450613022	-0.0488925762474537
-6.31048536300659	-6.14101839065552	-8.89865493774414	-0.0426341667771339	0.235294461250305	-0.0491033494472504
-6.31222057342529	-6.13297414779663	-8.8839282989502	-0.0426296181976795	0.235241800546646	-0.0491979867219925
-6.31676006317139	-6.13751888275146	-8.8800048828125	-0.0426743924617767	0.23525133728981	-0.0492865592241287
-6.3229079246521	-6.13711643218994	-8.87898445129395	-0.0427586734294891	0.235363468527794	-0.0492916293442249
-6.32314777374268	-6.13812446594238	-8.89627170562744	-0.0427615568041801	0.23534382879734	-0.0494439415633678
-6.3243236541748	-6.13756132125854	-8.89985656738281	-0.0428081192076206	0.235383823513985	-0.0496170669794083
-6.32877397537231	-6.13446521759033	-8.8835916519165	-0.0429056286811829	0.235365137457848	-0.0496816486120224
-6.33202600479126	-6.13682699203491	-8.8850564956665	-0.0429054386913776	0.235407158732414	-0.0497313961386681
-6.33590173721313	-6.13966846466064	-8.88663673400879	-0.0429286062717438	0.235452443361282	-0.0497316904366016
-6.33788061141968	-6.13793992996216	-8.89872741699219	-0.0429229810833931	0.235479071736336	-0.0499866679310799
-6.33730220794678	-6.13614654541016	-8.89168930053711	-0.0429197661578655	0.23536528646946	-0.0501246005296707
-6.34167814254761	-6.13807678222656	-8.87816905975342	-0.0429993607103825	0.235505744814873	-0.0500718541443348
-6.34620523452759	-6.13812446594238	-8.88496017456055	-0.0429250150918961	0.235500022768974	-0.0501977354288101
-6.34676694869995	-6.13833999633789	-8.89811992645264	-0.0429448373615742	0.23551632463932	-0.0503086484968662
-6.34746599197388	-6.13765096664429	-8.90066719055176	-0.0429689586162567	0.235478311777115	-0.0504720322787762
-6.35062074661255	-6.13410425186157	-8.87659358978271	-0.0429815910756588	0.235488906502724	-0.0503785125911236
-6.35330724716187	-6.14033222198486	-8.88290596008301	-0.042927198112011	0.235522329807281	-0.0505509488284588
-6.35538196563721	-6.14360475540161	-8.88696384429932	-0.0429083220660686	0.235588297247887	-0.0506104491651058
-6.35581207275391	-6.14111948013306	-8.89296436309814	-0.0429440401494503	0.235547572374344	-0.0507763661444187
-6.35621881484985	-6.13735103607178	-8.88075542449951	-0.0429749116301537	0.235525086522102	-0.0507354401051998
-6.35914611816406	-6.14468288421631	-8.88332080841064	-0.0428490154445171	0.235506042838097	-0.0507794469594955
-6.3618745803833	-6.13955020904541	-8.88831233978271	-0.0427938103675842	0.235579013824463	-0.0509381145238876
-6.35992765426636	-6.14010667800903	-8.89471435546875	-0.042767658829689	0.235540986061096	-0.0510587729513645
-6.36215877532959	-6.13807344436646	-8.88079452514648	-0.0427829399704933	0.235510423779488	-0.0510492101311684
-6.36452198028564	-6.1374568939209	-8.8716983795166	-0.042793832719326	0.235550999641418	-0.0509931184351444
-6.36624956130981	-6.14027833938599	-8.88573837280273	-0.0427298881113529	0.23557485640049	-0.0511168986558914
-6.36639976501465	-6.14336967468262	-8.88537216186523	-0.0427654646337032	0.235536187887192	-0.0512309111654758
-6.3657922744751	-6.13533544540405	-8.89321231842041	-0.0426790304481983	0.235453322529793	-0.0513192862272263
-6.36438655853271	-6.13818502426147	-8.87809562683105	-0.042714100331068	0.235536694526672	-0.0512682348489761
-6.36938762664795	-6.13797903060913	-8.86936855316162	-0.04271624609828	0.235521227121353	-0.0511854328215122
-6.36928558349609	-6.13753271102905	-8.876051902771	-0.0426471307873726	0.235454007983208	-0.051331777125597
-6.36929750442505	-6.13787031173706	-8.88671970367432	-0.0425979495048523	0.235480681061745	-0.0514539964497089
-6.37178230285645	-6.1342601776123	-8.87385177612305	-0.0426379591226578	0.235454425215721	-0.0514292791485786
-6.37250709533691	-6.13532829284668	-8.86822700500488	-0.0426065400242805	0.235440820455551	-0.0513804070651531
-6.37408685684204	-6.13901519775391	-8.87704753875732	-0.0425591208040714	0.235433533787727	-0.051454983651638
-6.37437582015991	-6.13690042495728	-8.87239170074463	-0.0424873642623425	0.235424056649208	-0.0515874922275543
-6.37356424331665	-6.13320970535278	-8.87380313873291	-0.0425100699067116	0.235356912016869	-0.0516348257660866
-6.37545156478882	-6.13356399536133	-8.85861492156982	-0.0425048656761646	0.235417991876602	-0.051497258245945
-6.37537527084351	-6.13776779174805	-8.86375141143799	-0.0424697212874889	0.235379502177238	-0.0515276491641998
-6.37440872192383	-6.13668632507324	-8.87297821044922	-0.0424430966377258	0.235303536057472	-0.051664587110281
-6.37462759017944	-6.13363885879517	-8.86423015594482	-0.0424571633338928	0.235329508781433	-0.0516566000878811
-6.37759256362915	-6.1298680305481	-8.85151290893555	-0.0425569973886013	0.235300704836845	-0.0516255386173725
-6.37824201583862	-6.13597249984741	-8.85528087615967	-0.0424402244389057	0.235307171940804	-0.0515723824501038
-6.37572526931763	-6.13523435592651	-8.87171459197998	-0.0424986071884632	0.235264882445335	-0.0517066717147827
-6.37587070465088	-6.12898397445679	-8.84994029998779	-0.0425591208040714	0.235240966081619	-0.051696453243494
-6.37826442718506	-6.13163614273071	-8.8454008102417	-0.0425451472401619	0.235227525234222	-0.0517135709524155
-6.37804317474365	-6.13236331939697	-8.8467903137207	-0.0425543002784252	0.235168740153313	-0.0516325309872627
-6.37731266021729	-6.13085031509399	-8.85597229003906	-0.0425196215510368	0.23518842458725	-0.0517381206154823
-6.37789821624756	-6.12494468688965	-8.83685684204102	-0.0425357148051262	0.23508694767952	-0.0517691373825073
-6.37851047515869	-6.12879228591919	-8.84461212158203	-0.0425782017409801	0.235184222459793	-0.0517456755042076
-6.38527250289917	-6.12801837921143	-8.84580230712891	-0.0425585247576237	0.235191613435745	-0.051723450422287
-6.38158559799194	-6.12741422653198	-8.85439395904541	-0.0426247790455818	0.235148593783379	-0.0519089810550213
-6.38266658782959	-6.12741565704346	-8.84214305877686	-0.0426516160368919	0.235118731856346	-0.0518908947706223
-6.38563585281372	-6.12757968902588	-8.83713817596436	-0.0426664687693119	0.23513451218605	-0.0518717616796494
-6.3907299041748	-6.12997436523438	-8.84663486480713	-0.0427028052508831	0.235158249735832	-0.052056722342968
-6.38631105422974	-6.12539958953857	-8.84972286224365	-0.0426735617220402	0.235050991177559	-0.0521519519388676
-6.39032220840454	-6.12606954574585	-8.83728885650635	-0.0427577458322048	0.235092520713806	-0.0520789958536625
-6.3930549621582	-6.12765169143677	-8.83658313751221	-0.0427312850952148	0.235071167349815	-0.0520583875477314
-6.39311122894287	-6.12710237503052	-8.84538269042969	-0.0427567772567272	0.235056966543198	-0.0522586554288864
-6.39409112930298	-6.12804222106934	-8.84568881988525	-0.04273422062397	0.235017105937004	-0.052335973829031
-6.39712381362915	-6.12096500396729	-8.82602214813232	-0.0427495315670967	0.235059544444084	-0.0523011423647404
-6.39613246917725	-6.1284441947937	-8.83417892456055	-0.0428211465477943	0.235066115856171	-0.0522938892245293
-6.39995670318604	-6.12752389907837	-8.84427070617676	-0.042784608900547	0.235014572739601	-0.0524924136698246
-6.40062618255615	-6.12273597717285	-8.83798408508301	-0.042816661298275	0.235013008117676	-0.0525591000914574
-6.40040826797485	-6.12415933609009	-8.82881832122803	-0.04280074685812	0.235038056969643	-0.0525957010686398
-6.40520286560059	-6.12422847747803	-8.82681465148926	-0.0427741520106792	0.235013067722321	-0.0525653064250946
-6.40491771697998	-6.1238694190979	-8.84710788726807	-0.0427790656685829	0.235023930668831	-0.0527066066861153
-6.40764427185059	-6.12103891372681	-8.83799648284912	-0.0427207164466381	0.234975546598434	-0.0528922267258167
-6.40976190567017	-6.12322616577148	-8.830885887146	-0.0427201464772224	0.235028609633446	-0.0529133155941963
-6.41668653488159	-6.12088823318481	-8.82308673858643	-0.0427351854741573	0.235089674592018	-0.052898995578289
-6.41637659072876	-6.12349653244019	-8.83822917938232	-0.0427313558757305	0.235005632042885	-0.0530496425926685
-6.41900730133057	-6.12163162231445	-8.84460067749023	-0.0427573695778847	0.23499484360218	-0.0532019250094891
-6.42204570770264	-6.12072706222534	-8.82532024383545	-0.0427062101662159	0.235088855028152	-0.0531801022589207
-6.42534828186035	-6.12166261672974	-8.83308124542236	-0.0426916368305683	0.235054016113281	-0.0532628856599331
-6.42804431915283	-6.12418651580811	-8.84041690826416	-0.0427259504795074	0.2350143045187	-0.0533953793346882
-6.42961072921753	-6.11942434310913	-8.83874607086182	-0.0426419749855995	0.235014513134956	-0.0534900836646557
-6.43148422241211	-6.11773633956909	-8.82242012023926	-0.0426564365625381	0.235032811760902	-0.0534470155835152
-6.43338775634766	-6.12418031692505	-8.83393096923828	-0.0426943823695183	0.235048085451126	-0.0535534732043743
-6.43665885925293	-6.12005376815796	-8.83615207672119	-0.0425985939800739	0.235103815793991	-0.053710512816906
-6.43867444992065	-6.119713306427	-8.83572196960449	-0.0426811911165714	0.235046833753586	-0.053774282336235
-6.43945169448853	-6.12067651748657	-8.82472515106201	-0.0427042469382286	0.235031083226204	-0.053740743547678
-6.44274711608887	-6.12308359146118	-8.82969856262207	-0.0426646433770657	0.235049203038216	-0.0538278818130493
-6.44247102737427	-6.1213812828064	-8.83077621459961	-0.0426508449018002	0.235111013054848	-0.0539786703884602
-6.44148826599121	-6.1202917098999	-8.83138847351074	-0.0426668114960194	0.235022082924843	-0.054097555577755
-6.44483757019043	-6.12044668197632	-8.82647609710693	-0.0426906384527683	0.235112905502319	-0.0540027096867561
-6.44825649261475	-6.12408638000488	-8.82987403869629	-0.0426297523081303	0.235112890601158	-0.0540295466780663
-6.44493103027344	-6.12305307388306	-8.83856296539307	-0.0426904559135437	0.235013291239738	-0.0542807765305042
-6.44671630859375	-6.1207070350647	-8.83281707763672	-0.0426707193255425	0.235002189874649	-0.0542757026851177
-6.45210886001587	-6.11768817901611	-8.82221508026123	-0.0427378080785275	0.235083654522896	-0.0542570874094963
-6.45441007614136	-6.1260552406311	-8.82961559295654	-0.0426849164068699	0.235080555081367	-0.0542940422892571
-6.45076179504395	-6.12181711196899	-8.84169387817383	-0.0427191182971001	0.235062003135681	-0.0544620603322983
-6.45242691040039	-6.11991357803345	-8.82366561889648	-0.0427817776799202	0.235103979706764	-0.0544585287570953
-6.45698595046997	-6.12217378616333	-8.8255786895752	-0.0427403077483177	0.23509170114994	-0.0544997155666351
-6.4564094543457	-6.12383460998535	-8.83483219146729	-0.0427896939218044	0.235086590051651	-0.0545938611030579
-6.45466136932373	-6.12454319000244	-8.83066272735596	-0.042752031236887	0.235077992081642	-0.0546440817415714
-6.45889711380005	-6.12271451950073	-8.81605911254883	-0.0427984558045864	0.235090672969818	-0.0546538308262825
-6.45754194259644	-6.12488651275635	-8.8257474899292	-0.042792797088623	0.235081970691681	-0.0547132566571236
-6.46289539337158	-6.1255521774292	-8.82863235473633	-0.0428501181304455	0.235224917531013	-0.0547529570758343
-6.46216630935669	-6.12221002578735	-8.83879661560059	-0.0428511165082455	0.23515896499157	-0.0549464151263237
-6.46285009384155	-6.12341165542603	-8.83340263366699	-0.0429092794656754	0.235134109854698	-0.0549718253314495
-6.4655237197876	-6.12426519393921	-8.81601715087891	-0.0429676547646523	0.235207945108414	-0.0548495352268219
-6.46851587295532	-6.12777709960938	-8.83476448059082	-0.0429467670619488	0.235227257013321	-0.0550258420407772
-6.46688461303711	-6.12715435028076	-8.84027767181396	-0.0429753735661507	0.235230728983879	-0.05515106767416
-6.47101926803589	-6.12457466125488	-8.83111190795898	-0.0430028736591339	0.235260859131813	-0.0552118644118309
-6.47361087799072	-6.12537384033203	-8.82771873474121	-0.0430241860449314	0.23530887067318	-0.055126991122961
-6.47370910644531	-6.13018608093262	-8.84440898895264	-0.0430085994303226	0.235270768404007	-0.0553493648767471
-6.47502946853638	-6.13150262832642	-8.845458984375	-0.043087363243103	0.235457837581635	-0.0554492250084877
-6.47776365280151	-6.12757158279419	-8.82703590393066	-0.0430464595556259	0.235487028956413	-0.0553813427686691
-6.47951316833496	-6.13334560394287	-8.84042072296143	-0.0430898219347	0.235528588294983	-0.0554421842098236
-6.48110294342041	-6.13201189041138	-8.85342216491699	-0.0431130118668079	0.235526010394096	-0.0555882640182972
-6.48206329345703	-6.1300368309021	-8.84540557861328	-0.043102540075779	0.235543817281723	-0.0556574016809464
-6.48499584197998	-6.13173151016235	-8.83738231658936	-0.0431528836488724	0.235495433211327	-0.0556545257568359
-6.48621273040771	-6.13376665115356	-8.84426975250244	-0.0431548841297627	0.235655128955841	-0.0555850714445114
-6.4878978729248	-6.1360445022583	-8.85767936706543	-0.0431738644838333	0.235690414905548	-0.0557676553726196
-6.48946380615234	-6.12997150421143	-8.85446739196777	-0.0432258583605289	0.235632747411728	-0.0558959916234016
-6.49389123916626	-6.13669204711914	-8.84396171569824	-0.0432304888963699	0.235699608922005	-0.0558650232851505
-6.49636507034302	-6.1335334777832	-8.83790302276611	-0.0432433634996414	0.235826209187508	-0.0558195300400257
-6.49659204483032	-6.13946866989136	-8.85810565948486	-0.0432824566960335	0.23580838739872	-0.056003887206316
-6.49840068817139	-6.13483333587646	-8.85696792602539	-0.0433025099337101	0.235792085528374	-0.0560854375362396
-6.49923515319824	-6.13643503189087	-8.84368705749512	-0.0434121042490005	0.235895842313766	-0.0560239665210247
-6.50533103942871	-6.13771820068359	-8.84817790985107	-0.0433743558824062	0.235949605703354	-0.0560899376869202
-6.50192356109619	-6.14001131057739	-8.85814380645752	-0.0434104800224304	0.23595879971981	-0.0562102273106575
-6.50435924530029	-6.14166927337646	-8.86374568939209	-0.0434220619499683	0.235973373055458	-0.0563006289303303
-6.50486469268799	-6.13729953765869	-8.84439468383789	-0.0435082130134106	0.236041769385338	-0.0562383979558945
-6.50885248184204	-6.14427947998047	-8.84995174407959	-0.0435571037232876	0.236107185482979	-0.0562481060624123
-6.51033163070679	-6.14397430419922	-8.85956573486328	-0.0434734113514423	0.236155346035957	-0.0563688389956951
-6.50962686538696	-6.14212894439697	-8.86713886260986	-0.0435710027813911	0.236164748668671	-0.0564717054367065
-6.51277017593384	-6.14368534088135	-8.86013507843018	-0.0436209999024868	0.236208528280258	-0.0564420633018017
-6.51623296737671	-6.15073347091675	-8.85938835144043	-0.0436671525239944	0.236291140317917	-0.0563700012862682
-6.51637840270996	-6.14768600463867	-8.87152290344238	-0.0436371080577374	0.236359119415283	-0.0566115267574787
-6.51701927185059	-6.15120935440063	-8.88084030151367	-0.0437744483351707	0.236262857913971	-0.0566707327961922
-6.5202841758728	-6.15367031097412	-8.86758232116699	-0.0437627285718918	0.236403748393059	-0.056587990373373
-6.5207462310791	-6.15828466415405	-8.8707857131958	-0.0436934716999531	0.236430048942566	-0.0566112101078033
-6.51923799514771	-6.15634870529175	-8.88683986663818	-0.0437176860868931	0.236411646008492	-0.0567583739757538
-6.52254104614258	-6.16065073013306	-8.8802547454834	-0.043776623904705	0.23644183576107	-0.0567657463252544
-6.52757215499878	-6.15746545791626	-8.86756610870361	-0.0438216961920261	0.23651160299778	-0.0567647255957127
-6.52680063247681	-6.16535997390747	-8.88175964355469	-0.0438254959881306	0.236547291278839	-0.0567643456161022
-6.52683973312378	-6.16512393951416	-8.89444351196289	-0.0438103936612606	0.236584082245827	-0.0569745786488056
-6.52908086776733	-6.16654396057129	-8.8789176940918	-0.0438078716397285	0.236581400036812	-0.0569205954670906
-6.53355646133423	-6.16812467575073	-8.88217163085938	-0.0438572056591511	0.236622646450996	-0.0568978041410446
-6.5319881439209	-6.17076921463013	-8.89573383331299	-0.0439030267298222	0.236582040786743	-0.0570076443254948
-6.53069639205933	-6.17197227478027	-8.89861011505127	-0.0439141169190407	0.236623853445053	-0.0571001917123795
-6.53353643417358	-6.16688585281372	-8.88088893890381	-0.0438885428011417	0.23665863275528	-0.0570778474211693
-6.53431558609009	-6.17510366439819	-8.89076900482178	-0.0439207069575787	0.236660107970238	-0.0570848807692528
-6.53882169723511	-6.17642498016357	-8.89801502227783	-0.0439727976918221	0.236757203936577	-0.0571801029145718
-6.54126071929932	-6.172607421875	-8.89869785308838	-0.0439022369682789	0.236680671572685	-0.0572967305779457
-6.53842353820801	-6.17322015762329	-8.88621616363525	-0.0439955219626427	0.236689195036888	-0.057281170040369
-6.54078483581543	-6.17943096160889	-8.89181804656982	-0.0439609028398991	0.236702382564545	-0.0572335198521614
-6.54460954666138	-6.17589426040649	-8.89688014984131	-0.0440454594790936	0.2368144094944	-0.0574135072529316
-6.54203987121582	-6.17363739013672	-8.89618587493896	-0.0440395623445511	0.236659750342369	-0.0574561879038811
-6.54675054550171	-6.17371082305908	-8.88702774047852	-0.0440714433789253	0.236703842878342	-0.0573991872370243
-6.54595947265625	-6.17802858352661	-8.89388561248779	-0.0441054739058018	0.236762940883636	-0.0574924722313881
-6.54708957672119	-6.17097473144531	-8.89583778381348	-0.0441306121647358	0.236687019467354	-0.0576032213866711
-6.5510082244873	-6.17567777633667	-8.8837423324585	-0.0441279746592045	0.236758545041084	-0.0576311089098454
-6.55237865447998	-6.17594623565674	-8.88326835632324	-0.044210284948349	0.236762061715126	-0.0574994161725044
-6.55122423171997	-6.17737483978271	-8.89206409454346	-0.0441981740295887	0.236740067601204	-0.0576841682195663
-6.55238914489746	-6.17071962356567	-8.89829540252686	-0.0441830679774284	0.236722841858864	-0.0577818527817726
-6.55465030670166	-6.17430925369263	-8.8828182220459	-0.0442409180104733	0.236736506223679	-0.0576725006103516
-6.55204439163208	-6.17001056671143	-8.87728977203369	-0.0442120432853699	0.236594498157501	-0.0577392429113388
-6.55653429031372	-6.17464780807495	-8.89250373840332	-0.0442812442779541	0.236648097634315	-0.0577577948570251
-6.5550479888916	-6.17451477050781	-8.89818477630615	-0.0443185307085514	0.23666687309742	-0.0578617006540298
-6.5573673248291	-6.16590309143066	-8.8894214630127	-0.0442738980054855	0.236652359366417	-0.0579112693667412
-6.5585150718689	-6.17244100570679	-8.88123035430908	-0.0443818010389805	0.236616477370262	-0.0578655824065208
-6.56327629089355	-6.17298746109009	-8.88446617126465	-0.0443677231669426	0.236747473478317	-0.0577861405909061
-6.56141567230225	-6.17279195785522	-8.90071868896484	-0.0443615764379501	0.236693367362022	-0.057915598154068
-6.56074810028076	-6.17017126083374	-8.89540958404541	-0.0444384962320328	0.236583277583122	-0.0579399801790714
-6.56224822998047	-6.17207527160645	-8.87728404998779	-0.0444935522973537	0.236667186021805	-0.0577384382486343
-6.56628036499023	-6.17209053039551	-8.88419914245605	-0.0444947592914104	0.23659685254097	-0.0578287690877914
-6.5628457069397	-6.17121887207031	-8.89763641357422	-0.0444272346794605	0.2365562915802	-0.0578637048602104
-6.56527185440063	-6.17023181915283	-8.88757610321045	-0.0445548035204411	0.236581325531006	-0.0577947199344635
-6.56908702850342	-6.16989612579346	-8.87087440490723	-0.0445384122431278	0.236597776412964	-0.0576403215527534
-6.56909322738647	-6.17408275604248	-8.88264751434326	-0.0445950701832771	0.236575171351433	-0.0577396266162395
-6.57129812240601	-6.17333269119263	-8.88850021362305	-0.0445600524544716	0.236617490649223	-0.057796910405159
-6.57127285003662	-6.17168855667114	-8.87464809417725	-0.0446567535400391	0.236528903245926	-0.0576994642615318
-6.57446670532227	-6.17421054840088	-8.87332725524902	-0.0446189008653164	0.236489534378052	-0.0575388446450233
-6.57377815246582	-6.17815637588501	-8.88405418395996	-0.0446513630449772	0.236611723899841	-0.0576493255794048
-6.57379817962646	-6.17823934555054	-8.87613964080811	-0.0446791239082813	0.236561521887779	-0.0576646104454994
-6.57384777069092	-6.17318344116211	-8.87128353118896	-0.0446748211979866	0.236440777778625	-0.057624988257885
-6.57467365264893	-6.17871236801147	-8.86832523345947	-0.0447653494775295	0.236533358693123	-0.0574759840965271
-6.57451248168945	-6.1836724281311	-8.88170909881592	-0.0447045974433422	0.236530721187592	-0.0575958266854286
-6.57787132263184	-6.18033790588379	-8.87671947479248	-0.0446942336857319	0.236469909548759	-0.0576870553195477
-6.57751655578613	-6.18176364898682	-8.86630153656006	-0.0447479002177715	0.236495897173882	-0.0576255358755589
-6.58151435852051	-6.18538570404053	-8.86663055419922	-0.0447688847780228	0.236609920859337	-0.0575020276010036
-6.57968616485596	-6.18782806396484	-8.87512111663818	-0.044706754386425	0.236549645662308	-0.057581827044487
-6.57976675033569	-6.18833827972412	-8.88528442382813	-0.0447008386254311	0.236560985445976	-0.0576716177165508
-6.5818772315979	-6.19060659408569	-8.86529636383057	-0.0448071211576462	0.236647948622704	-0.0575700104236603
-6.58088970184326	-6.19331836700439	-8.87187194824219	-0.0447757430374622	0.236588403582573	-0.0575215518474579
-6.57832288742065	-6.19400501251221	-8.88321208953857	-0.0447235926985741	0.236621156334877	-0.0576432533562183
-6.57981967926025	-6.19624662399292	-8.87969398498535	-0.0447442568838596	0.236621469259262	-0.0576296150684357
-6.58360433578491	-6.19883012771606	-8.86394023895264	-0.0447996966540813	0.236761018633842	-0.0574879832565784
-6.58184385299683	-6.19932079315186	-8.8782434463501	-0.0447880886495113	0.236712649464607	-0.0576050765812397
-6.58203744888306	-6.20352745056152	-8.88567638397217	-0.0447840243577957	0.236777603626251	-0.0576296448707581
-6.58281183242798	-6.20257425308228	-8.87349987030029	-0.0448816567659378	0.236768424510956	-0.0575338564813137
-6.58467864990234	-6.20529937744141	-8.8699426651001	-0.0448094122111797	0.236733317375183	-0.0574326254427433
-6.58422088623047	-6.20747900009155	-8.88495063781738	-0.0448347851634026	0.23683825135231	-0.057516448199749
-6.58527565002441	-6.2068943977356	-8.8779239654541	-0.0448255948722363	0.23687469959259	-0.0575434006750584
-6.58319854736328	-6.20594263076782	-8.87212657928467	-0.044878289103508	0.236754968762398	-0.0575102791190147
-6.58735752105713	-6.21157360076904	-8.87675094604492	-0.0448434427380562	0.236916974186897	-0.057399295270443
-6.58452272415161	-6.2131175994873	-8.89138317108154	-0.04488131031394	0.23696506023407	-0.0574896559119225
-6.58470487594604	-6.20993804931641	-8.87906360626221	-0.0448880754411221	0.236889064311981	-0.0575118437409401
-6.58817386627197	-6.2161340713501	-8.87391090393066	-0.0449387170374393	0.236913442611694	-0.057490348815918
-6.58637809753418	-6.21662569046021	-8.8790807723999	-0.0449445396661758	0.236956402659416	-0.0573450773954391
-6.58618116378784	-6.21834850311279	-8.88752555847168	-0.0450036749243736	0.236965075135231	-0.057487390935421
-6.5830249786377	-6.21309947967529	-8.87444400787354	-0.0449794121086597	0.236902490258217	-0.0575011074542999
-6.58484554290771	-6.2168173789978	-8.87581729888916	-0.0450840853154659	0.236986964941025	-0.0573874302208424
-6.58788967132568	-6.21960115432739	-8.87956619262695	-0.0450493730604649	0.237056002020836	-0.0573648996651173
-6.58684349060059	-6.21772861480713	-8.88953399658203	-0.0451103039085865	0.237059101462364	-0.0574694238603115
-6.58576393127441	-6.21920108795166	-8.88008594512939	-0.0451340973377228	0.23704095184803	-0.0574640184640884
-6.58851861953735	-6.21989631652832	-8.86446285247803	-0.045242615044117	0.237102657556534	-0.0572429187595844
-6.58711004257202	-6.22310876846313	-8.87774658203125	-0.0451977252960205	0.237099289894104	-0.0574276521801949
-6.58562994003296	-6.22373247146606	-8.88577938079834	-0.0452717058360577	0.237116187810898	-0.0573953837156296
-6.58548641204834	-6.22366285324097	-8.8785285949707	-0.0453055165708065	0.237137869000435	-0.0574373304843903
-6.58815479278564	-6.22331809997559	-8.86887550354004	-0.0453627333045006	0.237139031291008	-0.0573115460574627
-6.58696365356445	-6.22850036621094	-8.87575340270996	-0.0454256609082222	0.23725426197052	-0.0572853870689869
-6.5885214805603	-6.22807455062866	-8.87796592712402	-0.0454438142478466	0.237177327275276	-0.0573563314974308
-6.58717203140259	-6.22422790527344	-8.89157199859619	-0.0454386025667191	0.237175017595291	-0.0573841743171215
-6.58643531799316	-6.2249436378479	-8.87317371368408	-0.0455586463212967	0.237191960215569	-0.0573010854423046
-6.59029293060303	-6.22758817672729	-8.86900901794434	-0.0456108115613461	0.237274572253227	-0.057179182767868
-6.58834362030029	-6.2299370765686	-8.87811183929443	-0.0456247515976429	0.237230837345123	-0.0572864077985287
-6.58794641494751	-6.22817325592041	-8.88334655761719	-0.0456564202904701	0.237358674407005	-0.0573772452771664
-6.58925914764404	-6.22486782073975	-8.87446689605713	-0.0457435511052608	0.237273871898651	-0.0573069080710411
-6.58409309387207	-6.22506141662598	-8.86215686798096	-0.0457764156162739	0.237215518951416	-0.057176049798727
-6.58513402938843	-6.22776317596436	-8.87053394317627	-0.0458213053643703	0.237300217151642	-0.0571248382329941
-6.586012840271	-6.22468137741089	-8.86727333068848	-0.0458324104547501	0.237316027283669	-0.0572303235530853
-6.58408308029175	-6.22274351119995	-8.87116146087646	-0.0458764620125294	0.237181290984154	-0.0572219751775265
-6.58502244949341	-6.22802495956421	-8.85840320587158	-0.0459599047899246	0.237280532717705	-0.0570985972881317
-6.59182786941528	-6.22979497909546	-8.85742950439453	-0.0459392741322517	0.237320557236671	-0.0570979155600071
-6.59028816223145	-6.23224592208862	-8.87601470947266	-0.0459745451807976	0.237328574061394	-0.0571163445711136
-6.59199476242065	-6.23132371902466	-8.86851215362549	-0.0460635758936405	0.237306490540504	-0.0571696124970913
-6.58743190765381	-6.22559452056885	-8.86288547515869	-0.0461161434650421	0.237203493714333	-0.0571780279278755
-6.58927154541016	-6.22716951370239	-8.85281562805176	-0.0461454652249813	0.237301304936409	-0.0570735484361649
-6.58953666687012	-6.23070287704468	-8.85546016693115	-0.0461458638310432	0.2372967004776	-0.0570173151791096
-6.58370971679688	-6.22694110870361	-8.86067867279053	-0.0461981296539307	0.237181022763252	-0.0571564137935638
-6.58063793182373	-6.22617769241333	-8.85144424438477	-0.046226505190134	0.237275898456573	-0.0571170337498188
-6.58223915100098	-6.22016906738281	-8.84072971343994	-0.0462684407830238	0.237201943993568	-0.0570556186139584
-6.58365964889526	-6.22006273269653	-8.83535766601563	-0.0463977195322514	0.237188696861267	-0.0569667220115662
-6.58752393722534	-6.22217655181885	-8.84496974945068	-0.0464242473244667	0.237330168485641	-0.0570646785199642
-6.58897352218628	-6.21790218353271	-8.85163497924805	-0.0464519672095776	0.237196266651154	-0.057216789573431
-6.58959150314331	-6.22589683532715	-8.85375308990479	-0.046611987054348	0.237261757254601	-0.057268749922514
-6.59521341323853	-6.22407197952271	-8.83937835693359	-0.0466667376458645	0.237359553575516	-0.0571535751223564
-6.59782695770264	-6.22472190856934	-8.84916973114014	-0.0466629974544048	0.237388715147972	-0.0571522191166878
-6.59651613235474	-6.22212076187134	-8.86530113220215	-0.0466931685805321	0.237386271357536	-0.0573605857789516
-6.59847927093506	-6.22406387329102	-8.84861469268799	-0.046828206628561	0.237409368157387	-0.0573360845446587
-6.59749269485474	-6.21858596801758	-8.84435081481934	-0.0468208678066731	0.237417846918106	-0.0574275441467762
-6.6010160446167	-6.22339200973511	-8.84256172180176	-0.0469038002192974	0.237515553832054	-0.0573722906410694
-6.60189914703369	-6.22103881835938	-8.85703754425049	-0.0469550788402557	0.237508445978165	-0.0574954859912395
-6.60132217407227	-6.21526527404785	-8.85516738891602	-0.0469670481979847	0.237458378076553	-0.0576242506504059
-6.60368156433105	-6.21673393249512	-8.84856796264648	-0.0470444597303867	0.237521141767502	-0.0575885698199272
-6.61074542999268	-6.21581029891968	-8.84208106994629	-0.0471742562949657	0.237668305635452	-0.0575392805039883
-6.60893106460571	-6.21659755706787	-8.85338878631592	-0.0472108572721481	0.237680867314339	-0.0577018409967422
-6.61185026168823	-6.21455478668213	-8.86492824554443	-0.0472081527113914	0.23765541613102	-0.0578607581555843
-6.6147027015686	-6.21148157119751	-8.84658050537109	-0.0473060943186283	0.237692385911942	-0.0577917397022247
-6.6147313117981	-6.21185970306396	-8.84593486785889	-0.0473022311925888	0.237713247537613	-0.0577946454286575
-6.61425304412842	-6.21519088745117	-8.86056709289551	-0.0473820902407169	0.237806767225266	-0.0578012280166149
-6.61420392990112	-6.21116971969604	-8.86847877502441	-0.0474311374127865	0.23781119287014	-0.0579443015158176
-6.61600255966187	-6.20624876022339	-8.85705471038818	-0.0474614389240742	0.237732365727425	-0.0580085031688213
-6.61952066421509	-6.21443843841553	-8.85311317443848	-0.0474746413528919	0.237861022353172	-0.0579476989805698
-6.62390995025635	-6.21746873855591	-8.86105442047119	-0.0474918745458126	0.237878799438477	-0.0579022467136383
-6.62445783615112	-6.22097253799438	-8.88124942779541	-0.0475026965141296	0.237951710820198	-0.0580424852669239
-6.62286615371704	-6.22528743743896	-8.87786388397217	-0.047621451318264	0.237950772047043	-0.0580261126160622
-6.6285252571106	-6.2252197265625	-8.86584091186523	-0.0476039499044418	0.238132297992706	-0.0578978210687637
-6.62804746627808	-6.2304573059082	-8.87590599060059	-0.0476212464272976	0.238166764378548	-0.0579909645020962
-6.62866115570068	-6.2363452911377	-8.88770866394043	-0.0476781651377678	0.238283067941666	-0.0579945482313633
-6.62697601318359	-6.23143672943115	-8.89563179016113	-0.0476455502212048	0.238188862800598	-0.0580465085804462
-6.62477731704712	-6.23276138305664	-8.88307571411133	-0.0476904213428497	0.238237425684929	-0.057961031794548
-6.62500858306885	-6.23929834365845	-8.87952995300293	-0.0477292574942112	0.238371774554253	-0.0578337833285332
-6.62654590606689	-6.24379968643188	-8.88606262207031	-0.0477923713624477	0.238306805491447	-0.057867769151926
-6.62378358840942	-6.23767805099487	-8.90279293060303	-0.0477363057434559	0.238359272480011	-0.0579245463013649
-6.62247514724731	-6.23920059204102	-8.88653087615967	-0.0478637553751469	0.238340064883232	-0.0578431598842144
-6.62723159790039	-6.24712944030762	-8.88055801391602	-0.0478468649089336	0.238460928201675	-0.0576866082847118
-6.62380886077881	-6.2511773109436	-8.89467811584473	-0.0478672385215759	0.238436430692673	-0.0577157139778137
-6.62677240371704	-6.25590038299561	-8.90559673309326	-0.0480145514011383	0.238543421030045	-0.0577681101858616
-6.62763833999634	-6.25392818450928	-8.8952112197876	-0.0480062142014503	0.238586351275444	-0.0576568283140659
-6.62692642211914	-6.25909519195557	-8.89365863800049	-0.0480584762990475	0.238595515489578	-0.0575439371168613
-6.62709665298462	-6.2628436088562	-8.89759540557861	-0.0480821542441845	0.238658249378204	-0.0575223341584206
-6.62521600723267	-6.25931930541992	-8.89473533630371	-0.0480856075882912	0.238676622509956	-0.0575638674199581
-6.61991930007935	-6.25655841827393	-8.89428615570068	-0.0481422208249569	0.238626703619957	-0.0574823655188084
-6.6202507019043	-6.25670051574707	-8.88904285430908	-0.0481496192514896	0.238754823803902	-0.0574248023331165
-6.61698389053345	-6.26030397415161	-8.88795280456543	-0.0481811389327049	0.238652408123016	-0.0572599582374096
-6.61470317840576	-6.26356744766235	-8.89969348907471	-0.0482281185686588	0.238732293248177	-0.05730339884758
-6.61518287658691	-6.26477813720703	-8.89068412780762	-0.0482347384095192	0.238734617829323	-0.0573106110095978
-6.61245679855347	-6.25644588470459	-8.88506889343262	-0.0482385754585266	0.238646909594536	-0.057282704859972
-6.60902166366577	-6.25960922241211	-8.88090324401855	-0.0483274981379509	0.238772869110107	-0.0571182630956173
-6.60428953170776	-6.25955200195313	-8.88165855407715	-0.0483377873897552	0.238788217306137	-0.0569930523633957
-6.59760761260986	-6.2553915977478	-8.88237190246582	-0.0482998751103878	0.238734304904938	-0.057054415345192
-6.60157871246338	-6.25767612457275	-8.87659549713135	-0.048356618732214	0.238809332251549	-0.0570103898644447
-6.60220003128052	-6.25812339782715	-8.86129570007324	-0.0484431535005569	0.238803789019585	-0.0568237230181694
-6.60493755340576	-6.26664066314697	-8.87194442749023	-0.0484886504709721	0.23888336122036	-0.0568077489733696
-6.60470533370972	-6.27163457870483	-8.88866233825684	-0.0484579801559448	0.238854318857193	-0.0568732395768166
-6.60760545730591	-6.27309131622314	-8.883376121521	-0.0484524220228195	0.238902881741524	-0.05680862814188
-6.6032338142395	-6.2753472328186	-8.8781795501709	-0.0484671741724014	0.238982975482941	-0.0567646250128746
-6.59993982315063	-6.28343963623047	-8.8721809387207	-0.0485609136521816	0.2390456199646	-0.0565676540136337
-6.597252368927	-6.28512668609619	-8.8853235244751	-0.0485381223261356	0.239069104194641	-0.0566227808594704
-6.59309196472168	-6.27942514419556	-8.88296318054199	-0.0485054291784763	0.238997653126717	-0.0566285327076912
-6.59145593643188	-6.27779293060303	-8.87303256988525	-0.0485060885548592	0.239022940397263	-0.0565205067396164
-6.59406232833862	-6.28078985214233	-8.86818504333496	-0.0485974811017513	0.239130839705467	-0.0563875399529934
-6.59163093566895	-6.28038644790649	-8.87844371795654	-0.0485997572541237	0.239085704088211	-0.0565128475427628
-6.59135675430298	-6.28058576583862	-8.87664413452148	-0.04864601790905	0.23903214931488	-0.0564649142324924
-6.59430885314941	-6.28200626373291	-8.85666656494141	-0.0487349815666676	0.239113241434097	-0.0563551485538483
-6.59488439559937	-6.28338575363159	-8.86396789550781	-0.0487054027616978	0.239077270030975	-0.0563787780702114
-6.59462261199951	-6.28374052047729	-8.87620639801025	-0.0487043559551239	0.239070430397987	-0.0564126372337341
-6.59700965881348	-6.28386545181274	-8.87079620361328	-0.0487497113645077	0.23905536532402	-0.056419875472784
-6.59726715087891	-6.28037023544312	-8.85817527770996	-0.0487058945000172	0.239060163497925	-0.0563456043601036
-6.59851884841919	-6.28590488433838	-8.86033058166504	-0.0487535111606121	0.239054903388023	-0.056312020868063
-6.5964822769165	-6.27866220474243	-8.86809635162354	-0.0487734638154507	0.239054903388023	-0.0564235262572765
-6.5979151725769	-6.27307558059692	-8.8691577911377	-0.0487918369472027	0.239055186510086	-0.0565368570387363
-6.59878301620483	-6.2733325958252	-8.85872554779053	-0.0488772951066494	0.238969191908836	-0.0564669407904148
-6.60384750366211	-6.27512788772583	-8.85973358154297	-0.0488664284348488	0.239083543419838	-0.0563376843929291
-6.60305023193359	-6.27117729187012	-8.86191749572754	-0.0489283949136734	0.239041402935982	-0.0565150007605553
-6.60291528701782	-6.26974868774414	-8.87398910522461	-0.0490124262869358	0.239017322659492	-0.0566191785037518
-6.60585403442383	-6.26663827896118	-8.86233139038086	-0.0490825511515141	0.239031285047531	-0.0565760023891926
-6.60992240905762	-6.26707696914673	-8.85168552398682	-0.0490397401154041	0.239020094275475	-0.0564652122557163
-6.60948705673218	-6.27001094818115	-8.8696231842041	-0.0491908974945545	0.239061817526817	-0.0565850809216499
-6.61339139938354	-6.26724767684937	-8.86554431915283	-0.0492381379008293	0.239045083522797	-0.0566073954105377
-6.61208438873291	-6.26026582717896	-8.86413097381592	-0.0492063574492931	0.238913953304291	-0.0566930994391441
-6.61530733108521	-6.26089096069336	-8.85766506195068	-0.0492847748100758	0.23901754617691	-0.0565986558794975
-6.62018060684204	-6.26716041564941	-8.86154365539551	-0.0493076890707016	0.239033430814743	-0.0566081926226616
-6.61953020095825	-6.2607274055481	-8.86852550506592	-0.0492921732366085	0.239030614495277	-0.0567799136042595
-6.62368440628052	-6.2625036239624	-8.86510181427002	-0.0493534170091152	0.239128425717354	-0.0569050759077072
-6.62837362289429	-6.25875043869019	-8.85254764556885	-0.0494284443557262	0.239165037870407	-0.0568448044359684
-6.63088035583496	-6.26374912261963	-8.86820220947266	-0.0493576042354107	0.239211156964302	-0.0569295436143875
-6.62912321090698	-6.26434564590454	-8.88083839416504	-0.0494603030383587	0.239172384142876	-0.0571659244596958
-6.63630437850952	-6.26406574249268	-8.871337890625	-0.049449797719717	0.239205911755562	-0.0571688450872898
-6.63624906539917	-6.26231288909912	-8.86268711090088	-0.0494131706655025	0.239191442728043	-0.0572131872177124
-6.64036417007446	-6.26812124252319	-8.87429332733154	-0.0494128204882145	0.239260151982307	-0.0572225712239742
-6.63987350463867	-6.26696538925171	-8.88595581054688	-0.0493839271366596	0.239302068948746	-0.0574437007308006
-6.64535903930664	-6.26506280899048	-8.87374877929688	-0.0494112893939018	0.239317461848259	-0.0574891977012157
-6.64344930648804	-6.26828527450562	-8.87116527557373	-0.0493901930749416	0.239321336150169	-0.0574869476258755
-6.648756980896	-6.26961040496826	-8.87351894378662	-0.0494471490383148	0.239411309361458	-0.0574458204209805
-6.64552450180054	-6.27140092849731	-8.88703155517578	-0.0493892878293991	0.239443048834801	-0.0575975887477398
-6.64576005935669	-6.26994514465332	-8.88542556762695	-0.0494270883500576	0.239379644393921	-0.0576815083622932
-6.64647960662842	-6.2689471244812	-8.86930179595947	-0.049394529312849	0.239493191242218	-0.0576075650751591
-6.64658641815186	-6.27143526077271	-8.87553882598877	-0.0493987053632736	0.239432156085968	-0.0576626174151897
-6.64398527145386	-6.27136039733887	-8.88822841644287	-0.0494484640657902	0.239435493946075	-0.057721234858036
-6.6446385383606	-6.26893711090088	-8.89198970794678	-0.0494203642010689	0.239481300115585	-0.0577801279723644
-6.64452886581421	-6.26360034942627	-8.87446594238281	-0.0493906140327454	0.239425405859947	-0.0576925650238991
-6.64436674118042	-6.27186965942383	-8.88123035430908	-0.0494786091148853	0.239500373601913	-0.0576431602239609
-6.6433892250061	-6.27186965942383	-8.88358116149902	-0.0494034849107265	0.239499792456627	-0.0577481798827648
-6.6440052986145	-6.26599788665771	-8.891676902771	-0.0493863709270954	0.239469692111015	-0.0578003525733948
-6.64134502410889	-6.26756858825684	-8.87397289276123	-0.0494940690696239	0.239516571164131	-0.0577442720532417
-6.64435291290283	-6.27186584472656	-8.87312030792236	-0.049408808350563	0.23954901099205	-0.0576173961162567
-6.63939189910889	-6.26876592636108	-8.88555335998535	-0.0494583621621132	0.239494532346725	-0.0577344708144665
-6.63920545578003	-6.26932001113892	-8.88874244689941	-0.0494800843298435	0.239535719156265	-0.057743962854147
-6.6385612487793	-6.26652479171753	-8.87173271179199	-0.0494707562029362	0.239551022648811	-0.0576074160635471
-6.63917016983032	-6.26869678497314	-8.87633228302002	-0.0494605377316475	0.239553451538086	-0.0575529932975769
-6.63569402694702	-6.26608419418335	-8.89133834838867	-0.0494111403822899	0.239500418305397	-0.0576305501163006
-6.6335129737854	-6.26709747314453	-8.88115215301514	-0.0494509153068066	0.239509031176567	-0.0575456991791725
-6.63257694244385	-6.26194334030151	-8.86311626434326	-0.0494842194020748	0.239558175206184	-0.0574415773153305
-6.63219213485718	-6.26679801940918	-8.87470436096191	-0.0494552403688431	0.239570870995522	-0.0573455914855003
-6.62851524353027	-6.26619529724121	-8.88410186767578	-0.0493653975427151	0.23957671225071	-0.0573906265199184
-6.62659120559692	-6.26067590713501	-8.87768936157227	-0.0494636856019497	0.239516749978065	-0.0573578961193562
-6.62439060211182	-6.26164245605469	-8.86838817596436	-0.0495212078094482	0.239466205239296	-0.0572977811098099
-6.62511825561523	-6.25998640060425	-8.86820030212402	-0.0494769066572189	0.239457026124001	-0.0571003891527653
-6.62635564804077	-6.2616605758667	-8.87612247467041	-0.0495135188102722	0.239493608474731	-0.0571733713150024
-6.61808490753174	-6.25554037094116	-8.87493705749512	-0.0495048351585865	0.239384666085243	-0.057222705334425
-6.62128019332886	-6.25802564620972	-8.86414623260498	-0.049540925770998	0.239433586597443	-0.0570801645517349
-6.62104415893555	-6.25305414199829	-8.86028957366943	-0.049478966742754	0.239354744553566	-0.0569488219916821
-6.61844873428345	-6.25871515274048	-8.86933422088623	-0.0495231673121452	0.239397242665291	-0.0569129064679146
-6.61549949645996	-6.25631713867188	-8.87717056274414	-0.0495879985392094	0.239386379718781	-0.0569955557584763
-6.61720657348633	-6.2520432472229	-8.86543941497803	-0.0496122799813747	0.239309757947922	-0.0569893084466457
-6.61505031585693	-6.25518608093262	-8.85561752319336	-0.049648180603981	0.239309996366501	-0.0568799637258053
-6.61743354797363	-6.25389671325684	-8.85872554779053	-0.049637533724308	0.239444702863693	-0.0568190813064575
-6.61567687988281	-6.25755929946899	-8.87034130096436	-0.0496400222182274	0.239402249455452	-0.0568964742124081
-6.6136326789856	-6.25698328018188	-8.87962913513184	-0.0496648140251637	0.239326491951942	-0.0569407939910889
-6.61894845962524	-6.25607967376709	-8.85522937774658	-0.0497126877307892	0.239393562078476	-0.0568528957664967
-6.61656427383423	-6.25844669342041	-8.86031913757324	-0.0497231744229794	0.239365011453629	-0.0568265281617641
-6.6153302192688	-6.26302528381348	-8.8690767288208	-0.0497369542717934	0.239395663142204	-0.0568798668682575
-6.61477851867676	-6.26040983200073	-8.87960720062256	-0.0497171692550182	0.239337980747223	-0.0570234581828117
-6.6143593788147	-6.25962400436401	-8.8671407699585	-0.0497495979070663	0.239333182573318	-0.0569834001362324
-6.61656284332275	-6.26696872711182	-8.86101531982422	-0.0497950874269009	0.239452347159386	-0.0568815469741821
-6.61609935760498	-6.26741409301758	-8.86479759216309	-0.0497157201170921	0.239448398351669	-0.0569435209035873
-6.61506986618042	-6.26612186431885	-8.88380813598633	-0.0497672185301781	0.239388361573219	-0.0570853725075722
-6.61453628540039	-6.26963376998901	-8.87583637237549	-0.0498022623360157	0.239397391676903	-0.0571106746792793
-6.61826229095459	-6.26933193206787	-8.86007118225098	-0.0497873350977898	0.239509493112564	-0.0570351630449295
-6.6180944442749	-6.2745304107666	-8.87232398986816	-0.0497672595083714	0.239485502243042	-0.0571364089846611
-6.61979484558105	-6.27817964553833	-8.87891292572021	-0.0497753247618675	0.239602357149124	-0.0571937412023544
-6.62057065963745	-6.2780327796936	-8.88049507141113	-0.0497495569288731	0.23953577876091	-0.0572414956986904
-6.62208461761475	-6.27813720703125	-8.87636661529541	-0.049709364771843	0.239525154232979	-0.0571784526109695
-6.62599611282349	-6.28393459320068	-8.87572002410889	-0.0497306287288666	0.239619314670563	-0.0571587532758713
-6.62529706954956	-6.28473377227783	-8.88277721405029	-0.0496991388499737	0.23956710100174	-0.0572995096445084
-6.62515497207642	-6.28271341323853	-8.89369297027588	-0.0496645160019398	0.239581272006035	-0.0574234239757061
-6.62631034851074	-6.28505182266235	-8.88337802886963	-0.0497370176017284	0.239563316106796	-0.0573085434734821
-6.62920570373535	-6.28376817703247	-8.87752246856689	-0.0496706552803516	0.2396160364151	-0.0572212636470795
-6.62614583969116	-6.28980827331543	-8.88939476013184	-0.0496872812509537	0.239589557051659	-0.0573641620576382
-6.62653160095215	-6.29100656509399	-8.88932800292969	-0.0497487038373947	0.239603564143181	-0.0573755204677582
-6.63022518157959	-6.2862377166748	-8.88392162322998	-0.049672607332468	0.239604666829109	-0.0574226081371307
-6.63059520721436	-6.2912449836731	-8.877610206604	-0.0497442670166492	0.239549547433853	-0.0572822764515877
-6.63471794128418	-6.293860912323	-8.87614822387695	-0.0497024469077587	0.239698201417923	-0.0572160258889198
-6.62914562225342	-6.29141139984131	-8.88134288787842	-0.0497464500367641	0.239578545093536	-0.0573501922190189
-6.63068151473999	-6.29061794281006	-8.8881950378418	-0.0497386120259762	0.239620357751846	-0.0573609285056591
-6.63461256027222	-6.28861331939697	-8.87120914459229	-0.0497199892997742	0.239660248160362	-0.0573030449450016
-6.63239002227783	-6.29146528244019	-8.87813472747803	-0.0497657395899296	0.239566504955292	-0.0572289228439331
-6.63456630706787	-6.29118347167969	-8.88895225524902	-0.0497363731265068	0.239589184522629	-0.0573267452418804
-6.63498163223267	-6.28700304031372	-8.88104248046875	-0.0497739017009735	0.239537373185158	-0.0572970137000084
-6.63124847412109	-6.28363180160522	-8.87890148162842	-0.0497662834823132	0.239460915327072	-0.0573613941669464
-6.63535737991333	-6.28316831588745	-8.87554550170898	-0.0498373880982399	0.239529460668564	-0.0571719445288181
-6.63610601425171	-6.284987449646	-8.88239002227783	-0.0497860945761204	0.23956036567688	-0.057173129171133
-6.63289976119995	-6.28166007995605	-8.89530372619629	-0.049766268581152	0.239468812942505	-0.0572962909936905
-6.63469839096069	-6.27788400650024	-8.88411140441895	-0.049804974347353	0.239394202828407	-0.0572241730988026
-6.6316180229187	-6.27230405807495	-8.86776256561279	-0.049900583922863	0.239403381943703	-0.0571088753640652
-6.63167858123779	-6.27349615097046	-8.87878036499023	-0.0498330183327198	0.239418163895607	-0.0569960735738277
-6.63045024871826	-6.27272510528564	-8.89301204681396	-0.0498508550226688	0.239405751228333	-0.0570701174438
-6.62981414794922	-6.26516532897949	-8.8857250213623	-0.0497965626418591	0.239248022437096	-0.0570580810308456
-6.63008737564087	-6.26589918136597	-8.87621212005615	-0.0498379059135914	0.239358484745026	-0.0570366308093071
-6.63370895385742	-6.2634654045105	-8.87621974945068	-0.0498493835330009	0.239359676837921	-0.0568857528269291
-6.62932062149048	-6.263671875	-8.88262557983398	-0.0498126372694969	0.239271596074104	-0.0569627396762371
-6.62916707992554	-6.25679445266724	-8.88973331451416	-0.049750879406929	0.23924446105957	-0.057027280330658
-6.63327741622925	-6.25658512115479	-8.88057613372803	-0.0497445352375507	0.239274337887764	-0.0569318421185017
-6.62888383865356	-6.25201559066772	-8.87386703491211	-0.0497174523770809	0.239143058657646	-0.0568911507725716
-6.63176584243774	-6.25483131408691	-8.88486766815186	-0.0496578887104988	0.239173278212547	-0.056826513260603
-6.62960958480835	-6.25154066085815	-8.89726638793945	-0.0496964417397976	0.239181533455849	-0.0569460056722164
-6.62763071060181	-6.2473578453064	-8.88656806945801	-0.0496558509767056	0.239063858985901	-0.0569907203316689
-6.63120031356812	-6.24773788452148	-8.88210201263428	-0.0496279820799828	0.239052429795265	-0.056865006685257
-6.63231515884399	-6.24387884140015	-8.87473392486572	-0.0496398955583572	0.2391147762537	-0.0567652620375156
-6.63016557693481	-6.24475574493408	-8.89632511138916	-0.0495449341833591	0.23908731341362	-0.0568411163985729
-6.63058137893677	-6.24181699752808	-8.88954734802246	-0.0495747476816177	0.239077597856522	-0.0568786188960075
-6.62873840332031	-6.23989582061768	-8.87723445892334	-0.0495488420128822	0.239053085446358	-0.05671651288867
-6.62635326385498	-6.24010848999023	-8.87296581268311	-0.0495511926710606	0.23906384408474	-0.0567046627402306
-6.62582349777222	-6.2426495552063	-8.88620758056641	-0.0495007634162903	0.239051595330238	-0.0566799603402615
-6.62577867507935	-6.23976230621338	-8.8942756652832	-0.0494694523513317	0.23898583650589	-0.056728471070528
-6.62443685531616	-6.23498010635376	-8.87723350524902	-0.0494588203728199	0.238924294710159	-0.0566886961460114
-6.62705755233765	-6.24182891845703	-8.87928485870361	-0.0494953393936157	0.239041969180107	-0.0566159337759018
-6.6244215965271	-6.23906373977661	-8.87707901000977	-0.0494263544678688	0.239007830619812	-0.056612640619278
-6.62242889404297	-6.23700666427612	-8.89211082458496	-0.0493913926184177	0.238900169730186	-0.0567374713718891
-6.62201881408691	-6.23655796051025	-8.8860445022583	-0.0494415573775768	0.238984599709511	-0.05671301856637
-6.62353610992432	-6.23554039001465	-8.87069606781006	-0.0493950732052326	0.239002823829651	-0.0565606318414211
-6.62261009216309	-6.2376880645752	-8.88640403747559	-0.0493460148572922	0.238967999815941	-0.0566115230321884
-6.62380599975586	-6.24103832244873	-8.8886890411377	-0.0494688227772713	0.239066600799561	-0.0567171722650528
-6.6220498085022	-6.23538732528687	-8.88584423065186	-0.0493895076215267	0.239027604460716	-0.056677982211113
-6.62005424499512	-6.23552274703979	-8.87432670593262	-0.04940589889884	0.239058613777161	-0.0565324388444424
-6.62084579467773	-6.24148797988892	-8.88033008575439	-0.0493922159075737	0.239117681980133	-0.0564631819725037
-6.61990642547607	-6.24005842208862	-8.88241767883301	-0.0494040250778198	0.239142253994942	-0.0565732382237911
-6.61574745178223	-6.23614406585693	-8.8922176361084	-0.0494082495570183	0.239045709371567	-0.0565991774201393
-6.61719560623169	-6.23728322982788	-8.87739562988281	-0.0495424494147301	0.239155620336533	-0.0565208196640015
-6.61518001556396	-6.24247550964355	-8.87499141693115	-0.0495343022048473	0.239184394478798	-0.0563586242496967
-6.61321783065796	-6.24176120758057	-8.88500213623047	-0.0495535731315613	0.239222481846809	-0.0564816258847713
-6.61439228057861	-6.24412250518799	-8.8890266418457	-0.0496213957667351	0.239254251122475	-0.056545976549387
-6.61525344848633	-6.2366304397583	-8.88098430633545	-0.0496076717972755	0.239278748631477	-0.056513499468565
-6.61536741256714	-6.24058961868286	-8.87497234344482	-0.0496620684862137	0.239255800843239	-0.0564175993204117
-6.61436939239502	-6.24836254119873	-8.87941360473633	-0.0497575774788857	0.239397093653679	-0.0563897080719471
-6.61174249649048	-6.24249172210693	-8.89433670043945	-0.049696683883667	0.239365190267563	-0.0565304011106491
-6.61145496368408	-6.24688482284546	-8.89134311676025	-0.0498676896095276	0.239416047930717	-0.0565442480146885
-6.61109447479248	-6.2435507774353	-8.88252735137939	-0.0498676560819149	0.239429220557213	-0.0564600862562656
-6.61252355575562	-6.24532175064087	-8.88216590881348	-0.0498704761266708	0.23947674036026	-0.0563928037881851
-6.61123037338257	-6.25201988220215	-8.88965511322021	-0.049972627311945	0.239623188972473	-0.0563940405845642
-6.61133241653442	-6.25065279006958	-8.89164352416992	-0.0500418171286583	0.239619195461273	-0.0564732775092125
-6.6088080406189	-6.25014734268188	-8.90099334716797	-0.0500551462173462	0.239529326558113	-0.0565531924366951
-6.60781288146973	-6.25101661682129	-8.88619232177734	-0.0501769073307514	0.239666968584061	-0.0564574114978313
-6.61103391647339	-6.25569772720337	-8.88998413085938	-0.0501513108611107	0.239679858088493	-0.0563244484364986
-6.60891389846802	-6.25475883483887	-8.90614891052246	-0.0502001382410526	0.239777535200119	-0.0564305484294891
-6.60682725906372	-6.25524091720581	-8.89652156829834	-0.0502802766859531	0.239761397242546	-0.0564670488238335
-6.6058497428894	-6.24766969680786	-8.89148235321045	-0.0503001809120178	0.239746749401093	-0.0564374104142189
-6.60699844360352	-6.25315237045288	-8.89584732055664	-0.0503783226013184	0.239854529500008	-0.0563237145543098
-6.60712957382202	-6.25621557235718	-8.89743041992188	-0.0504437349736691	0.239863947033882	-0.0563131682574749
-6.60450601577759	-6.25346231460571	-8.90562629699707	-0.0504244975745678	0.239850103855133	-0.0564519576728344
-6.60080766677856	-6.25400257110596	-8.90301704406738	-0.0504905916750431	0.239914208650589	-0.0564398169517517
-6.60209274291992	-6.24896097183228	-8.88885974884033	-0.0505693033337593	0.239918753504753	-0.0564086586236954
-6.60412549972534	-6.25373935699463	-8.89735221862793	-0.0505874566733837	0.239929407835007	-0.0562894493341446
-6.60205268859863	-6.25451326370239	-8.89976978302002	-0.0505630001425743	0.240017220377922	-0.0563243664801121
-6.60013818740845	-6.25071668624878	-8.90831184387207	-0.0506256073713303	0.23994916677475	-0.056441530585289
-6.5987377166748	-6.25296592712402	-8.90428447723389	-0.0507399030029774	0.240064337849617	-0.0564125888049603
-6.59716939926147	-6.25128173828125	-8.89769840240479	-0.0508219376206398	0.240028142929077	-0.056288618594408
-6.59546613693237	-6.2541298866272	-8.90131282806396	-0.0507680289447308	0.240050494670868	-0.0562574900686741
-6.59425354003906	-6.25274896621704	-8.91544246673584	-0.0507985688745975	0.240059599280357	-0.0564247071743011
-6.59261131286621	-6.25211906433105	-8.90617275238037	-0.0508417524397373	0.240095287561417	-0.0563767403364182
[truncated: 22,119 more rows]
