# Supplementary material for: Identification of Haptic Based Guiding Using Hard Reins
Source: PLoS One. 2015 Jul 22;10(7):e0132020. doi: 10.1371/journal.pone.0132020 (PMC4511788; doi:10.1371/journal.pone.0132020)
Supplement: S6 File — (ZIP) [file pone.0132020.s006.zip › Exp2_ForceData2/Subject8/path1/T10.csv]

Force X (N)	Force Y (N)	Force Z (N)	Torque X (N-m)	Torque Y (N-m)	Torque Z (N-m)	Frequency = 10000	Averaging Level = 16	F/T Serial Number = FT11772	Time Started = 18/02/2013 10:49:26
-6.62347793579102	-10.6597146987915	-11.1552047729492	-0.140600293874741	0.294735908508301	-0.0991011783480644
-6.62419700622559	-10.6558666229248	-11.1535730361938	-0.140551090240479	0.294695854187012	-0.0990787297487259
-6.62929248809814	-10.6578636169434	-11.1512498855591	-0.140583664178848	0.294681161642075	-0.0990361422300339
-6.62665939331055	-10.6531620025635	-11.1610145568848	-0.140537232160568	0.294639855623245	-0.099012590944767
-6.62854719161987	-10.6544399261475	-11.155234336853	-0.140576288104057	0.294641017913818	-0.0989056453108788
-6.626305103302	-10.6517677307129	-11.1575155258179	-0.140513762831688	0.294619798660278	-0.0989102050662041
-6.62569046020508	-10.6504278182983	-11.153772354126	-0.140445068478584	0.294520497322083	-0.0989086553454399
-6.63031768798828	-10.6502685546875	-11.149528503418	-0.140466749668121	0.294607698917389	-0.0988427624106407
-6.6288628578186	-10.6448240280151	-11.1595420837402	-0.14041605591774	0.294586569070816	-0.0988492220640183
-6.62987756729126	-10.642406463623	-11.153678894043	-0.140456587076187	0.294542372226715	-0.0987789630889893
-6.630051612854	-10.6382646560669	-11.1538028717041	-0.140376180410385	0.29457825422287	-0.0987709164619446
-6.63067483901978	-10.6377058029175	-11.1502771377563	-0.140444830060005	0.294455707073212	-0.0987177491188049
-6.63568162918091	-10.6390018463135	-11.1440439224243	-0.140358224511147	0.294464498758316	-0.0987105146050453
-6.63537693023682	-10.6363506317139	-11.1532974243164	-0.140362322330475	0.294498056173325	-0.0987193733453751
-6.63706588745117	-10.6386289596558	-11.1484889984131	-0.140395104885101	0.294468402862549	-0.0987069755792618
-6.63750219345093	-10.6364507675171	-11.1546583175659	-0.140301272273064	0.294507890939713	-0.0987658202648163
-6.63742923736572	-10.6406049728394	-11.1461334228516	-0.140411645174026	0.294410973787308	-0.098740354180336
-6.6424617767334	-10.6364717483521	-11.144567489624	-0.140463784337044	0.294516324996948	-0.0987359881401062
-6.64253854751587	-10.6345510482788	-11.1517505645752	-0.140474513173103	0.294458895921707	-0.0988056212663651
-6.6410083770752	-10.6380109786987	-11.142951965332	-0.14049731194973	0.294437497854233	-0.0988293364644051
-6.63575744628906	-10.6332082748413	-11.1371812820435	-0.140585541725159	0.294374525547028	-0.0987593904137611
-6.63909959793091	-10.6318559646606	-11.1413793563843	-0.140625864267349	0.294454276561737	-0.0987515449523926
-6.63289356231689	-10.629337310791	-11.135648727417	-0.140645027160645	0.294430583715439	-0.0986946448683739
-6.63609313964844	-10.6302194595337	-11.1384029388428	-0.140667587518692	0.294514805078506	-0.0987467244267464
-6.63249969482422	-10.6263370513916	-11.1331729888916	-0.140629753470421	0.294521540403366	-0.0987230911850929
-6.63415288925171	-10.6293659210205	-11.1314477920532	-0.140733867883682	0.294546365737915	-0.0986789464950562
-6.6342658996582	-10.6284170150757	-11.1362714767456	-0.140682727098465	0.294501781463623	-0.0987175926566124
-6.63301229476929	-10.6286506652832	-11.1322507858276	-0.140751600265503	0.294560372829437	-0.098627857863903
-6.6345272064209	-10.6254959106445	-11.1306076049805	-0.140756085515022	0.294660806655884	-0.0986716821789742
-6.63143348693848	-10.6232538223267	-11.1282892227173	-0.140787109732628	0.294564455747604	-0.0986417979001999
-6.6348032951355	-10.6229829788208	-11.1201944351196	-0.140811502933502	0.29461857676506	-0.0985570847988129
-6.62841796875	-10.6215133666992	-11.1301527023315	-0.140833407640457	0.294570714235306	-0.0985679924488068
-6.62963962554932	-10.6212120056152	-11.1170835494995	-0.140852898359299	0.294579327106476	-0.0985758677124977
-6.63011169433594	-10.6188488006592	-11.1229124069214	-0.140757232904434	0.294606864452362	-0.0985284745693207
-6.62913274765015	-10.6205549240112	-11.1186103820801	-0.140858560800552	0.294553905725479	-0.0985858216881752
-6.63360404968262	-10.6202478408813	-11.1234121322632	-0.140842735767365	0.294628947973251	-0.0985348299145699
-6.63239002227783	-10.617992401123	-11.1275758743286	-0.140821903944016	0.294630140066147	-0.0985547080636024
-6.6352071762085	-10.6197271347046	-11.1140794754028	-0.140848428010941	0.294561892747879	-0.0986045897006989
-6.63500833511353	-10.6200561523438	-11.1238794326782	-0.140850231051445	0.294596403837204	-0.0985802561044693
-6.63741207122803	-10.6230592727661	-11.1224536895752	-0.140902191400528	0.294611364603043	-0.0985731109976768
-6.63557195663452	-10.6201953887939	-11.1237802505493	-0.140874356031418	0.294549107551575	-0.098518431186676
-6.6370849609375	-10.6204357147217	-11.1227283477783	-0.140878170728683	0.294534593820572	-0.0985535532236099
-6.63618755340576	-10.6190061569214	-11.1249961853027	-0.140795230865479	0.294608801603317	-0.0985785350203514
-6.63946056365967	-10.6238174438477	-11.1229677200317	-0.140862047672272	0.294613242149353	-0.0984769091010094
-6.64138793945313	-10.6233472824097	-11.1374130249023	-0.140813186764717	0.294631093740463	-0.0985487848520279
-6.63931703567505	-10.6254405975342	-11.1372327804565	-0.140724569559097	0.294608563184738	-0.0985177829861641
-6.64581966400146	-10.6317987442017	-11.1315011978149	-0.140759885311127	0.294622480869293	-0.0985711738467216
-6.64581727981567	-10.6327028274536	-11.1416120529175	-0.140734449028969	0.294628441333771	-0.0986123234033585
-6.64931583404541	-10.6363210678101	-11.1383895874023	-0.140779390931129	0.294596433639526	-0.0985460206866264
-6.65044832229614	-10.6362266540527	-11.1462869644165	-0.140712037682533	0.294609844684601	-0.0986688807606697
-6.65502643585205	-10.6358499526978	-11.1427707672119	-0.14084804058075	0.294541150331497	-0.0987240970134735
-6.65448904037476	-10.6338357925415	-11.1389236450195	-0.140760362148285	0.2945217192173	-0.0986299142241478
-6.65154981613159	-10.6327142715454	-11.1442813873291	-0.140848606824875	0.29433885216713	-0.0986224412918091
-6.65235328674316	-10.632453918457	-11.1362857818604	-0.140838131308556	0.294429063796997	-0.0985686630010605
-6.64544010162354	-10.6314420700073	-11.1334867477417	-0.140889152884483	0.294294804334641	-0.098480761051178
-6.64601516723633	-10.6300840377808	-11.1258392333984	-0.14082595705986	0.294213145971298	-0.0984553843736649
-6.64037227630615	-10.6251649856567	-11.1247873306274	-0.140848845243454	0.294093281030655	-0.0983373001217842
-6.63851118087769	-10.6258153915405	-11.1300868988037	-0.140882968902588	0.29403555393219	-0.0983010604977608
-6.63660478591919	-10.6208829879761	-11.1212091445923	-0.140804126858711	0.293945491313934	-0.0982300639152527
-6.63596105575562	-10.6207218170166	-11.1142454147339	-0.140873417258263	0.293942540884018	-0.0981749519705772
-6.63405179977417	-10.6193904876709	-11.1213541030884	-0.140799090266228	0.293899714946747	-0.0981161072850227
-6.63623332977295	-10.6195583343506	-11.1190309524536	-0.140864655375481	0.293786644935608	-0.098024345934391
-6.63500070571899	-10.6196241378784	-11.1159629821777	-0.140759155154228	0.293791890144348	-0.0980523079633713
-6.6339316368103	-10.6198768615723	-11.1186923980713	-0.140830263495445	0.293692290782928	-0.0980367437005043
-6.63745355606079	-10.6218910217285	-11.1106510162354	-0.140809014439583	0.293698281049728	-0.0979906395077705
-6.63198280334473	-10.6204977035522	-11.1188688278198	-0.140860229730606	0.293503493070602	-0.0979864075779915
-6.63612937927246	-10.6219263076782	-11.1028451919556	-0.1408611536026	0.293535470962524	-0.0980758219957352
-6.63349771499634	-10.6184968948364	-11.1022319793701	-0.140908718109131	0.293314009904861	-0.0980220884084702
-6.63151550292969	-10.6213846206665	-11.098108291626	-0.140993192791939	0.293363004922867	-0.0980595871806145
-6.62655019760132	-10.6161489486694	-11.0972709655762	-0.140917062759399	0.29323223233223	-0.0980447009205818
-6.62491798400879	-10.6155347824097	-11.0882911682129	-0.141038998961449	0.293104976415634	-0.0980887487530708
-6.62450218200684	-10.613431930542	-11.0877809524536	-0.140982985496521	0.293199628591537	-0.0981350019574165
-6.62006425857544	-10.6141805648804	-11.0762929916382	-0.141133770346642	0.293015450239182	-0.0980540961027145
-6.61989784240723	-10.6172075271606	-11.0895652770996	-0.141104847192764	0.293046563863754	-0.0980870500206947
-6.61858797073364	-10.613525390625	-11.0836114883423	-0.141054525971413	0.292914658784866	-0.0981655791401863
-6.62418603897095	-10.6185865402222	-11.079909324646	-0.141086965799332	0.292979896068573	-0.0982783809304237
-6.62272691726685	-10.619776725769	-11.0865125656128	-0.141079500317574	0.29295352101326	-0.0984177514910698
-6.62661600112915	-10.6243782043457	-11.082649230957	-0.141159549355507	0.292819768190384	-0.098379522562027
-6.62579870223999	-10.6230945587158	-11.0816268920898	-0.14115683734417	0.292775541543961	-0.0985541865229607
-6.62360429763794	-10.6226539611816	-11.0758581161499	-0.141233876347542	0.292639344930649	-0.0985626205801964
-6.62220573425293	-10.6249151229858	-11.0701875686646	-0.141170889139175	0.292612701654434	-0.0986158028244972
-6.6225061416626	-10.6245183944702	-11.0747756958008	-0.14117743074894	0.292524993419647	-0.0986821129918098
-6.62412929534912	-10.6212043762207	-11.0684061050415	-0.141206979751587	0.29244077205658	-0.0987004339694977
-6.61396837234497	-10.6215991973877	-11.0643501281738	-0.141320094466209	0.292256265878677	-0.0988226383924484
-6.6163592338562	-10.6209583282471	-11.0528955459595	-0.141340047121048	0.292164027690887	-0.0989186838269234
-6.60935831069946	-10.6158227920532	-11.0521116256714	-0.141362324357033	0.29201865196228	-0.0988211333751678
-6.60526323318481	-10.6154756546021	-11.05433177948	-0.141480654478073	0.291880548000336	-0.0988956987857819
-6.60111713409424	-10.6112565994263	-11.0424795150757	-0.141471222043037	0.291797578334808	-0.0988737940788269
-6.59321260452271	-10.6107816696167	-11.0330801010132	-0.141468241810799	0.291589111089706	-0.0989307016134262
-6.58533620834351	-10.6079216003418	-11.0313873291016	-0.141552567481995	0.2914779484272	-0.0988584905862808
-6.57800197601318	-10.6025438308716	-11.0255680084229	-0.141582459211349	0.291351348161697	-0.0986714661121368
-6.57239007949829	-10.6002855300903	-11.0266485214233	-0.141611337661743	0.291150122880936	-0.098747044801712
-6.56362724304199	-10.5943613052368	-11.015739440918	-0.141572788357735	0.291018009185791	-0.0986940264701843
-6.56326293945313	-10.5943946838379	-11.0079574584961	-0.141684994101524	0.290877819061279	-0.098683163523674
-6.56041860580444	-10.5913124084473	-11.0074892044067	-0.141660034656525	0.290803015232086	-0.0987194031476974
-6.56299877166748	-10.593602180481	-11.0071983337402	-0.141697660088539	0.29065328836441	-0.0987221077084541
-6.56351518630981	-10.5947713851929	-11.0148859024048	-0.141692996025085	0.290691524744034	-0.0989053621888161
-6.56291246414185	-10.5925092697144	-11.0170412063599	-0.141592234373093	0.290606290102005	-0.0989697277545929
-6.56644058227539	-10.5986652374268	-11.0136308670044	-0.141561061143875	0.290614426136017	-0.0990845933556557
-6.56190633773804	-10.5968351364136	-11.0202970504761	-0.141510367393494	0.290544450283051	-0.0991629511117935
-6.56650924682617	-10.6009120941162	-11.0238885879517	-0.141385778784752	0.290402680635452	-0.0991278067231178
-6.56740617752075	-10.6028919219971	-11.0305576324463	-0.141290783882141	0.290438950061798	-0.0993050336837769
-6.57323598861694	-10.6035690307617	-11.0308599472046	-0.141233712434769	0.290342271327972	-0.099397175014019
-6.57743883132935	-10.6070404052734	-11.033088684082	-0.141209200024605	0.290366411209106	-0.0995495691895485
-6.58174562454224	-10.6102504730225	-11.0456066131592	-0.141016840934753	0.290295243263245	-0.099585585296154
-6.58859300613403	-10.6185703277588	-11.048544883728	-0.140978083014488	0.290363788604736	-0.0997165367007256
-6.59187889099121	-10.6217737197876	-11.0542211532593	-0.140858083963394	0.290321201086044	-0.0999701395630836
-6.59949827194214	-10.6305809020996	-11.056263923645	-0.140949979424477	0.290361553430557	-0.100170224905014
-6.61027908325195	-10.6339931488037	-11.0638589859009	-0.140833526849747	0.290366888046265	-0.100343517959118
-6.61953258514404	-10.6397390365601	-11.0776586532593	-0.14081609249115	0.290340512990952	-0.100596964359283
-6.63007783889771	-10.6425657272339	-11.0770559310913	-0.140761852264404	0.29049026966095	-0.100768744945526
-6.63008069992065	-10.6476526260376	-11.0813579559326	-0.1407380849123	0.290479570627213	-0.100839711725712
-6.63363313674927	-10.6508646011353	-11.0820932388306	-0.14070001244545	0.290485978126526	-0.100974008440971
-6.63260555267334	-10.6500263214111	-11.0858163833618	-0.140646830201149	0.290454477071762	-0.100977942347527
-6.63319206237793	-10.6527767181396	-11.0922975540161	-0.140619114041328	0.290435045957565	-0.101051233708858
-6.63243341445923	-10.649941444397	-11.0905437469482	-0.140507087111473	0.290500611066818	-0.101072676479816
-6.63380289077759	-10.6515512466431	-11.0873355865479	-0.140561297535896	0.290471881628037	-0.10114398598671
-6.63819789886475	-10.6527070999146	-11.0925140380859	-0.14059379696846	0.29048028588295	-0.101266831159592
-6.64323091506958	-10.656156539917	-11.0909671783447	-0.14054000377655	0.290435701608658	-0.101289793848991
-6.65233850479126	-10.6562433242798	-11.0990829467773	-0.140536546707153	0.290420532226563	-0.101375490427017
-6.65457105636597	-10.6588792800903	-11.0910997390747	-0.140552997589111	0.290392965078354	-0.101389661431313
-6.66146230697632	-10.6698226928711	-11.0966358184814	-0.14059516787529	0.290457785129547	-0.101466000080109
-6.66239786148071	-10.6722869873047	-11.1014995574951	-0.140441238880157	0.290508329868317	-0.10153716802597
-6.66355657577515	-10.6775178909302	-11.1063318252563	-0.14042954146862	0.290505647659302	-0.101545140147209
-6.6648736000061	-10.6821565628052	-11.1154651641846	-0.140376642346382	0.29059237241745	-0.101719588041306
-6.6676664352417	-10.685375213623	-11.1201124191284	-0.140411257743835	0.290570139884949	-0.101768836379051
-6.67534065246582	-10.6927642822266	-11.1167783737183	-0.140385210514069	0.290647864341736	-0.101851917803288
-6.67801380157471	-10.6922149658203	-11.1319074630737	-0.14029598236084	0.290663540363312	-0.101935915648937
-6.68205308914185	-10.6959524154663	-11.1301469802856	-0.140348330140114	0.290753155946732	-0.101872108876705
-6.6814432144165	-10.6955060958862	-11.1364593505859	-0.140279158949852	0.290754646062851	-0.101898223161697
-6.68537282943726	-10.6976451873779	-11.1330785751343	-0.140382662415504	0.290638834238052	-0.101888790726662
-6.69060039520264	-10.7001781463623	-11.1318893432617	-0.140287056565285	0.290654957294464	-0.101823337376118
-6.69120502471924	-10.7025413513184	-11.1449413299561	-0.140314176678658	0.290552586317062	-0.101867355406284
-6.6899299621582	-10.7050914764404	-11.1324663162231	-0.140362799167633	0.290589213371277	-0.101876750588417
-6.69005632400513	-10.7046461105347	-11.1279172897339	-0.140381008386612	0.290533632040024	-0.101830333471298
-6.693528175354	-10.7067451477051	-11.1267766952515	-0.140403538942337	0.290567308664322	-0.101861976087093
-6.68909883499146	-10.7073945999146	-11.127293586731	-0.140356287360191	0.290448725223541	-0.101844221353531
-6.69610977172852	-10.7087345123291	-11.1274099349976	-0.140333518385887	0.290517598390579	-0.10185694694519
-6.69613647460938	-10.7105693817139	-11.1317615509033	-0.140236184000969	0.290443748235703	-0.101863227784634
-6.70253944396973	-10.7133007049561	-11.1347742080688	-0.140245005488396	0.290476024150848	-0.101826310157776
-6.70504713058472	-10.7119417190552	-11.1407794952393	-0.14023070037365	0.290524870157242	-0.101844437420368
-6.70623016357422	-10.7154712677002	-11.1331920623779	-0.14026765525341	0.290493667125702	-0.101848997175694
-6.70466041564941	-10.7158279418945	-11.1328792572021	-0.140193730592728	0.290428459644318	-0.101867213845253
-6.70572948455811	-10.7158575057983	-11.1331777572632	-0.14025054872036	0.29037618637085	-0.101808220148087
-6.70288228988647	-10.7140378952026	-11.1339797973633	-0.140232056379318	0.290380597114563	-0.101695738732815
-6.70199298858643	-10.7096271514893	-11.1325654983521	-0.140274971723557	0.290300101041794	-0.101708240807056
-6.6986255645752	-10.7092895507813	-11.1231155395508	-0.140258550643921	0.290238082408905	-0.101617656648159
-6.6977162361145	-10.7055788040161	-11.1285858154297	-0.140240237116814	0.290185123682022	-0.101461365818977
-6.69942617416382	-10.70787525177	-11.1303253173828	-0.14025790989399	0.290238350629807	-0.101383708417416
-6.70298194885254	-10.706521987915	-11.1278200149536	-0.140202805399895	0.290168136358261	-0.101405613124371
-6.70992136001587	-10.7089223861694	-11.1226720809937	-0.140256255865097	0.29028582572937	-0.101388402283192
-6.71367597579956	-10.7052183151245	-11.1318292617798	-0.140270248055458	0.290260255336761	-0.101350031793118
-6.71760129928589	-10.7111902236938	-11.1267766952515	-0.140260308980942	0.290244519710541	-0.101192682981491
-6.72321271896362	-10.7131328582764	-11.1298799514771	-0.140308544039726	0.290292769670486	-0.101237520575523
-6.72554063796997	-10.7137126922607	-11.132532119751	-0.140349447727203	0.290233284235001	-0.101187467575073
-6.72946691513062	-10.7168235778809	-11.1234245300293	-0.14032581448555	0.290333062410355	-0.10117606818676
-6.72997760772705	-10.7160186767578	-11.1374673843384	-0.140415474772453	0.290344268083572	-0.10117094963789
-6.73277711868286	-10.7155675888062	-11.1262817382813	-0.140476539731026	0.290394067764282	-0.101198136806488
-6.72931241989136	-10.7116937637329	-11.1354007720947	-0.140444204211235	0.290353447198868	-0.101182222366333
-6.73051643371582	-10.7085990905762	-11.1334896087646	-0.140662223100662	0.290458858013153	-0.101157769560814
-6.72898054122925	-10.7032012939453	-11.1270942687988	-0.140642210841179	0.290466845035553	-0.101070508360863
-6.72898626327515	-10.7016572952271	-11.1324491500854	-0.140630453824997	0.290465533733368	-0.101046204566956
-6.72561883926392	-10.7002258300781	-11.1366777420044	-0.140678763389587	0.290487140417099	-0.100984752178192
-6.72264909744263	-10.6954679489136	-11.1301374435425	-0.140692517161369	0.290468603372574	-0.100793741643429
-6.7234845161438	-10.6925134658813	-11.1430959701538	-0.140678524971008	0.290526032447815	-0.100688114762306
-6.71931791305542	-10.6900758743286	-11.1355581283569	-0.140662625432014	0.290439665317535	-0.100544348359108
-6.72871494293213	-10.6907997131348	-11.1401214599609	-0.140672385692596	0.290564805269241	-0.1005684658885
-6.72990083694458	-10.6880664825439	-11.1411066055298	-0.14065483212471	0.290403068065643	-0.100440569221973
-6.73384761810303	-10.6871118545532	-11.1395854949951	-0.140640988945961	0.290449023246765	-0.100277610123158
-6.73190116882324	-10.683482170105	-11.1429672241211	-0.140706166625023	0.290350735187531	-0.100203566253185
-6.73630666732788	-10.6831197738647	-11.1367330551147	-0.140749976038933	0.290323376655579	-0.100077532231808
-6.73834085464478	-10.6808843612671	-11.1423006057739	-0.1406329870224	0.290382355451584	-0.100000701844692
-6.74039840698242	-10.6841278076172	-11.1439943313599	-0.140780717134476	0.290382474660873	-0.0999855771660805
-6.74476766586304	-10.6816377639771	-11.1468286514282	-0.140731111168861	0.29045233130455	-0.0998479053378105
-6.74596786499023	-10.6764059066772	-11.1562910079956	-0.140795513987541	0.290338069200516	-0.0998527333140373
-6.75151491165161	-10.6794490814209	-11.1540031433105	-0.14093790948391	0.290437132120132	-0.0997794643044472
-6.74555063247681	-10.6726331710815	-11.1542634963989	-0.140905067324638	0.290382623672485	-0.0996251702308655
-6.74843502044678	-10.6720418930054	-11.1574287414551	-0.141046822071075	0.290449589490891	-0.0995499268174171
-6.74340724945068	-10.6731834411621	-11.1616973876953	-0.14102765917778	0.290475279092789	-0.0994921401143074
-6.74961042404175	-10.6740884780884	-11.1601448059082	-0.141069054603577	0.290518641471863	-0.0993932262063026
-6.75436401367188	-10.6705303192139	-11.1685991287231	-0.141041398048401	0.290623754262924	-0.0993108153343201
-6.75660276412964	-10.6717262268066	-11.1727638244629	-0.141124606132507	0.29057914018631	-0.0991397798061371
-6.75848913192749	-10.6725769042969	-11.1748237609863	-0.141114428639412	0.29076561331749	-0.099129356443882
-6.75943422317505	-10.6691656112671	-11.1731653213501	-0.141249924898148	0.290704756975174	-0.0990486145019531
-6.76297760009766	-10.669454574585	-11.1710186004639	-0.141273945569992	0.290758788585663	-0.0989387854933739
-6.76161527633667	-10.6673593521118	-11.186710357666	-0.141368687152863	0.29072630405426	-0.0988434031605721
-6.76140832901001	-10.6662483215332	-11.1757526397705	-0.141399726271629	0.29077821969986	-0.0988168716430664
-6.75824213027954	-10.6610479354858	-11.1785316467285	-0.14147923886776	0.290793180465698	-0.0987630560994148
-6.7581582069397	-10.6601238250732	-11.1791982650757	-0.141626417636871	0.290811598300934	-0.0987025573849678
-6.7579197883606	-10.6568717956543	-11.1856460571289	-0.141675412654877	0.2909015417099	-0.0985539257526398
-6.75598907470703	-10.6546020507813	-11.178973197937	-0.141795441508293	0.290937036275864	-0.0985546708106995
-6.75331544876099	-10.6533966064453	-11.1823854446411	-0.14180900156498	0.291051477193832	-0.0985264629125595
-6.75170516967773	-10.6523380279541	-11.1810855865479	-0.141986578702927	0.291083335876465	-0.0984373241662979
-6.75515460968018	-10.6539649963379	-11.1933937072754	-0.141985908150673	0.291268616914749	-0.0984430760145187
-6.75041723251343	-10.6522579193115	-11.1918230056763	-0.14203679561615	0.291350483894348	-0.0983564555644989
-6.75414037704468	-10.6521949768066	-11.1963090896606	-0.142120435833931	0.291462242603302	-0.0982935428619385
-6.75089836120605	-10.6513319015503	-11.1992654800415	-0.142152681946754	0.291379749774933	-0.0982249826192856
-6.75355243682861	-10.6536684036255	-11.1993761062622	-0.142280742526054	0.291542202234268	-0.098144419491291
-6.75444650650024	-10.6506471633911	-11.2083129882813	-0.14230689406395	0.29164320230484	-0.0981069505214691
-6.75480937957764	-10.6499443054199	-11.2014331817627	-0.142388686537743	0.291660666465759	-0.0981319174170494
-6.74903678894043	-10.6472873687744	-11.2024774551392	-0.142511188983917	0.29171159863472	-0.0981025397777557
-6.75241613388062	-10.6494817733765	-11.1993103027344	-0.1427071839571	0.291739255189896	-0.0980016812682152
-6.75216054916382	-10.6481552124023	-11.2005729675293	-0.142636150121689	0.291826099157333	-0.0979257300496101
-6.75405931472778	-10.645094871521	-11.1996774673462	-0.142752587795258	0.291784167289734	-0.0979472175240517
-6.7530665397644	-10.6400384902954	-11.2028732299805	-0.14285434782505	0.291907042264938	-0.097941942512989
-6.74682331085205	-10.6399374008179	-11.2047100067139	-0.142927020788193	0.292005062103271	-0.0978657230734825
-6.74568843841553	-10.6399021148682	-11.2081842422485	-0.143018946051598	0.292092770338058	-0.0977967828512192
-6.73891639709473	-10.6351547241211	-11.2036218643188	-0.143051505088806	0.292134940624237	-0.0978005081415176
-6.74355745315552	-10.6366672515869	-11.2031078338623	-0.143183097243309	0.292251139879227	-0.0977399572730064
-6.74181127548218	-10.6307029724121	-11.2099599838257	-0.143170610070229	0.292327255010605	-0.0978143438696861
-6.74178695678711	-10.6301956176758	-11.2124404907227	-0.143314033746719	0.292430698871613	-0.0976809859275818
-6.73886585235596	-10.6249570846558	-11.2149848937988	-0.14331828057766	0.292514503002167	-0.0977413952350616
-6.7343544960022	-10.6225614547729	-11.2071533203125	-0.143440842628479	0.292503923177719	-0.0976379960775375
-6.7331395149231	-10.6230545043945	-11.2077693939209	-0.143554136157036	0.292630404233933	-0.0975356698036194
-6.72732019424438	-10.6177797317505	-11.211688041687	-0.143628045916557	0.292594969272614	-0.0974983274936676
-6.72932767868042	-10.6172790527344	-11.209342956543	-0.143688350915909	0.292663663625717	-0.0973990634083748
-6.72188663482666	-10.611722946167	-11.203911781311	-0.143725231289864	0.292641818523407	-0.0973676666617393
-6.71860027313232	-10.6086149215698	-11.2050685882568	-0.14390155673027	0.292655020952225	-0.097307488322258
-6.7124719619751	-10.6077470779419	-11.2081871032715	-0.143951058387756	0.292701572179794	-0.0971968770027161
-6.70821237564087	-10.6025257110596	-11.2050266265869	-0.144076809287071	0.29267030954361	-0.0971965864300728
-6.7035927772522	-10.598671913147	-11.2024974822998	-0.144079819321632	0.292786002159119	-0.0971408635377884
-6.70079374313354	-10.5921602249146	-11.1955451965332	-0.144148513674736	0.292809367179871	-0.0969851687550545
-6.70085763931274	-10.5925769805908	-11.2089071273804	-0.144248515367508	0.292875677347183	-0.0969768241047859
-6.69828128814697	-10.5905246734619	-11.2059955596924	-0.144210964441299	0.292868971824646	-0.0969585031270981
-6.69882011413574	-10.5902881622314	-11.2071018218994	-0.144313290715218	0.292948812246323	-0.0969020426273346
-6.69281768798828	-10.5844831466675	-11.2075700759888	-0.144350290298462	0.292882800102234	-0.0968004763126373
-6.69355535507202	-10.5839672088623	-11.2084474563599	-0.144420608878136	0.293001770973206	-0.0967147201299667
-6.69067287445068	-10.5786056518555	-11.2159385681152	-0.144489601254463	0.292985320091248	-0.0966547951102257
-6.68944835662842	-10.5726556777954	-11.2066612243652	-0.144597426056862	0.29296875	-0.0965677425265312
-6.68579435348511	-10.5674533843994	-11.2033653259277	-0.144579887390137	0.292981028556824	-0.0965455695986748
-6.68508291244507	-10.5670795440674	-11.2028799057007	-0.144788220524788	0.293006509542465	-0.0964619815349579
-6.68675422668457	-10.5583820343018	-11.1984214782715	-0.14474730193615	0.292866230010986	-0.0963378176093102
-6.69800901412964	-10.5384893417358	-11.2001123428345	-0.144511118531227	0.29236575961113	-0.0959309041500092
-6.71450328826904	-10.5421371459961	-11.1915655136108	-0.144520223140717	0.292493641376495	-0.0961981937289238
-6.73224020004272	-10.5579633712769	-11.1836853027344	-0.144992217421532	0.292646616697311	-0.096991628408432
-6.73508358001709	-10.5533828735352	-11.1959638595581	-0.145171731710434	0.292733460664749	-0.0971592292189598
-6.7133092880249	-10.5298938751221	-11.1942310333252	-0.144804447889328	0.292501896619797	-0.0966281145811081
-6.68654346466064	-10.512674331665	-11.1779308319092	-0.144888490438461	0.292263209819794	-0.096081018447876
-6.67241144180298	-10.5014801025391	-11.1792612075806	-0.14511427283287	0.29238224029541	-0.095465749502182
-6.67217969894409	-10.4958696365356	-11.184250831604	-0.145236924290657	0.292477518320084	-0.095024436712265
-6.68210887908936	-10.4978761672974	-11.2041425704956	-0.145253151655197	0.29262775182724	-0.0950211063027382
-6.68705368041992	-10.4949760437012	-11.2017650604248	-0.145306617021561	0.292769849300385	-0.0950714722275734
-6.68712854385376	-10.5023336410522	-11.1976261138916	-0.145554840564728	0.292816966772079	-0.0951231420040131
-6.68880987167358	-10.5034055709839	-11.2069711685181	-0.145576104521751	0.292954206466675	-0.0951374173164368
-6.69426107406616	-10.5064744949341	-11.2000102996826	-0.145731016993523	0.293027997016907	-0.0950962230563164
-6.69822263717651	-10.5041885375977	-11.2157011032104	-0.145705655217171	0.293157517910004	-0.0951666012406349
-6.69936084747314	-10.5037498474121	-11.2194204330444	-0.145699113607407	0.293181389570236	-0.0950665175914764
-6.70326232910156	-10.5041217803955	-11.2174816131592	-0.145855277776718	0.293248027563095	-0.0950510501861572
-6.69876384735107	-10.4989976882935	-11.2288866043091	-0.145804479718208	0.293292999267578	-0.0949540436267853
-6.69758462905884	-10.4958572387695	-11.2319431304932	-0.145912170410156	0.293296426534653	-0.0948491916060448
-6.69705820083618	-10.4914035797119	-11.2387323379517	-0.145921319723129	0.293360352516174	-0.0947490632534027
-6.69110631942749	-10.4886178970337	-11.2352056503296	-0.14591483771801	0.293350845575333	-0.0947282761335373
-6.69419574737549	-10.4852123260498	-11.2375030517578	-0.14592319726944	0.293507099151611	-0.094697616994381
-6.68960332870483	-10.4849805831909	-11.2469282150269	-0.14594179391861	0.293489217758179	-0.094663143157959
-6.69570922851563	-10.4845905303955	-11.2439231872559	-0.146010160446167	0.293554782867432	-0.0946021229028702
-6.6924352645874	-10.4860057830811	-11.2552156448364	-0.145977258682251	0.293568670749664	-0.094699963927269
-6.69541931152344	-10.4884271621704	-11.2540760040283	-0.146058574318886	0.293570309877396	-0.094596765935421
-6.69525527954102	-10.4870872497559	-11.2568597793579	-0.14602093398571	0.29362490773201	-0.0945586189627647
-6.69536113739014	-10.4893178939819	-11.2581672668457	-0.14617620408535	0.293617486953735	-0.0945463329553604
-6.69764852523804	-10.4864959716797	-11.2590293884277	-0.146030887961388	0.293611526489258	-0.0944355949759483
-6.69477653503418	-10.4862060546875	-11.2658720016479	-0.146140098571777	0.293562918901443	-0.0944643169641495
-6.69430446624756	-10.4861707687378	-11.2647399902344	-0.146131366491318	0.293652951717377	-0.0944169387221336
-6.69125270843506	-10.4808759689331	-11.2626457214355	-0.146146014332771	0.293633788824081	-0.0943519175052643
-6.69048547744751	-10.4809265136719	-11.2707471847534	-0.146122261881828	0.293688952922821	-0.0943125709891319
-6.68531227111816	-10.4804840087891	-11.2648105621338	-0.146104097366333	0.293718218803406	-0.0942850485444069
-6.68208360671997	-10.478816986084	-11.2670097351074	-0.146142035722733	0.293688625097275	-0.0942943468689919
-6.6770281791687	-10.4743223190308	-11.2764005661011	-0.146040797233582	0.293765991926193	-0.0942700728774071
-6.67500448226929	-10.4749631881714	-11.2719306945801	-0.146069139242172	0.293812960386276	-0.0941305831074715
-6.67230463027954	-10.4718494415283	-11.2864418029785	-0.145983412861824	0.293856710195541	-0.0941445156931877
-6.6692795753479	-10.4707975387573	-11.2839584350586	-0.145963460206985	0.293802320957184	-0.0941429063677788
-6.66870164871216	-10.4734077453613	-11.27756690979	-0.146029770374298	0.293841511011124	-0.0940739288926125
-6.66809034347534	-10.4712982177734	-11.2863779067993	-0.145945399999619	0.293917238712311	-0.0940220952033997
-6.66572904586792	-10.4718923568726	-11.2855825424194	-0.146034717559814	0.293928116559982	-0.0939453020691872
-6.66358280181885	-10.4703388214111	-11.2938451766968	-0.145979091525078	0.294004708528519	-0.0939795672893524
-6.66428327560425	-10.4728899002075	-11.2892246246338	-0.146075233817101	0.294015973806381	-0.0939876213669777
-6.66580486297607	-10.4724359512329	-11.290753364563	-0.14595665037632	0.29410919547081	-0.0939551442861557
-6.66373014450073	-10.4728679656982	-11.3036737442017	-0.146054863929749	0.29422453045845	-0.0939183682203293
-6.66273880004883	-10.4765272140503	-11.2990427017212	-0.146108269691467	0.294173508882523	-0.093878410756588
-6.65963506698608	-10.4705171585083	-11.3086938858032	-0.146007150411606	0.294238984584808	-0.0938888192176819
-6.65650320053101	-10.4728336334229	-11.2988958358765	-0.146179735660553	0.294225364923477	-0.0938669666647911
-6.6500358581543	-10.4715032577515	-11.3037986755371	-0.146132618188858	0.294321686029434	-0.0937441065907478
-6.64240312576294	-10.4692764282227	-11.3078336715698	-0.146279081702232	0.294312417507172	-0.0937034040689468
-6.64052152633667	-10.4658308029175	-11.308403968811	-0.146188050508499	0.294338017702103	-0.0936900451779366
-6.63882207870483	-10.465799331665	-11.3028764724731	-0.146264940500259	0.294417023658752	-0.0935910865664482
-6.63467311859131	-10.4641466140747	-11.3125028610229	-0.14631575345993	0.29446342587471	-0.0935637652873993
-6.63107061386108	-10.4617824554443	-11.3134174346924	-0.146285280585289	0.294525772333145	-0.0933545753359795
-6.63010931015015	-10.461986541748	-11.321569442749	-0.146299660205841	0.294600486755371	-0.0933851152658463
-6.6244912147522	-10.4604892730713	-11.3228988647461	-0.146343171596527	0.29465326666832	-0.0933758318424225
-6.62741136550903	-10.4634199142456	-11.3190126419067	-0.146390974521637	0.294670671224594	-0.0932861641049385
-6.62230253219604	-10.4619426727295	-11.3295240402222	-0.146412268280983	0.294672727584839	-0.0932463183999062
-6.6226806640625	-10.4626016616821	-11.3220453262329	-0.146433681249619	0.294725984334946	-0.0931193977594376
-6.62229061126709	-10.4615707397461	-11.32421875	-0.146416336297989	0.294768661260605	-0.0931220501661301
-6.62325716018677	-10.462718963623	-11.3296155929565	-0.146494567394257	0.29473215341568	-0.0930638462305069
-6.62205839157104	-10.4616785049438	-11.3275232315063	-0.146571278572083	0.294755131006241	-0.0929598584771156
-6.61845350265503	-10.4636707305908	-11.334379196167	-0.146573916077614	0.29468446969986	-0.0929466038942337
-6.62040233612061	-10.462908744812	-11.3334827423096	-0.146624356508255	0.294745326042175	-0.0929690226912498
-6.61602592468262	-10.4630403518677	-11.3330507278442	-0.146605581045151	0.294771194458008	-0.092909537255764
-6.61926698684692	-10.4645481109619	-11.34068775177	-0.146676942706108	0.294816881418228	-0.0929701253771782
-6.61719369888306	-10.4615592956543	-11.3497505187988	-0.146545186638832	0.294845402240753	-0.0928811430931091
-6.620924949646	-10.4673757553101	-11.3482789993286	-0.14659072458744	0.294872581958771	-0.092888243496418
-6.6209282875061	-10.4701547622681	-11.3633127212524	-0.1465233117342	0.294848024845123	-0.0929233208298683
-6.62401628494263	-10.4738359451294	-11.3671865463257	-0.146422386169434	0.294884294271469	-0.0927933007478714
-6.62629461288452	-10.4752626419067	-11.3764190673828	-0.146334826946259	0.29492461681366	-0.0928106009960175
-6.62985420227051	-10.476149559021	-11.373950958252	-0.146367579698563	0.294824481010437	-0.0927776545286179
-6.63326168060303	-10.4792470932007	-11.3763551712036	-0.146330922842026	0.294870108366013	-0.0927114710211754
-6.63127326965332	-10.4765367507935	-11.383129119873	-0.146304160356522	0.294778108596802	-0.0927317962050438
-6.63178634643555	-10.4804964065552	-11.379955291748	-0.146282598376274	0.294816374778748	-0.0926415845751762
-6.6318507194519	-10.4783325195313	-11.3799533843994	-0.146257698535919	0.29475462436676	-0.0925843715667725
-6.63501358032227	-10.4794368743896	-11.3918313980103	-0.146308064460754	0.294786512851715	-0.0925910323858261
-6.63084077835083	-10.4766187667847	-11.395245552063	-0.146131590008736	0.294660180807114	-0.0925303548574448
-6.63456201553345	-10.479998588562	-11.3948307037354	-0.146154657006264	0.294731289148331	-0.0924854055047035
-6.63397645950317	-10.4794969558716	-11.3985767364502	-0.146099865436554	0.294654965400696	-0.0925101116299629
-6.63731098175049	-10.4824457168579	-11.3995685577393	-0.146085813641548	0.294650226831436	-0.0923442617058754
-6.64182329177856	-10.4807014465332	-11.413501739502	-0.145985931158066	0.294717848300934	-0.0923332795500755
-6.64576625823975	-10.484486579895	-11.4077339172363	-0.146034747362137	0.294672310352325	-0.0922923684120178
-6.648024559021	-10.4834594726563	-11.4120988845825	-0.145915269851685	0.294684141874313	-0.092290885746479
-6.65241956710815	-10.4859504699707	-11.4144115447998	-0.14597749710083	0.294613152742386	-0.092203713953495
-6.65037202835083	-10.4820384979248	-11.421947479248	-0.145879819989204	0.294592618942261	-0.0920941233634949
-6.64938306808472	-10.482497215271	-11.4211416244507	-0.145882532000542	0.294530838727951	-0.0921217575669289
-6.64907312393188	-10.4810838699341	-11.4267635345459	-0.145911410450935	0.294625997543335	-0.0920102074742317
-6.65121173858643	-10.4816627502441	-11.4296884536743	-0.145820990204811	0.294571459293365	-0.0919147804379463
-6.65350198745728	-10.4812240600586	-11.429235458374	-0.145753741264343	0.29463392496109	-0.0918783098459244
-6.65310335159302	-10.4795455932617	-11.431435585022	-0.145713478326797	0.29455104470253	-0.0918586850166321
-6.65900897979736	-10.4801168441772	-11.4314594268799	-0.145679831504822	0.29457351565361	-0.0917607545852661
-6.65916585922241	-10.4785423278809	-11.4449348449707	-0.145649135112762	0.294559359550476	-0.0917149633169174
-6.66188669204712	-10.4786148071289	-11.4349794387817	-0.145696550607681	0.294499844312668	-0.0916777029633522
-6.66171216964722	-10.4761896133423	-11.4333848953247	-0.145634382963181	0.29445892572403	-0.091686800122261
-6.66377305984497	-10.4738082885742	-11.4332342147827	-0.145723164081573	0.294401466846466	-0.0916085764765739
-6.66043996810913	-10.4689655303955	-11.4349565505981	-0.145700141787529	0.294354677200317	-0.0914892554283142
-6.66146993637085	-10.4673490524292	-11.4332313537598	-0.145782321691513	0.294323980808258	-0.0915198102593422
-6.66213703155518	-10.4634828567505	-11.4267683029175	-0.145605593919754	0.294356733560562	-0.0914919823408127
-6.66317129135132	-10.4619188308716	-11.4249830245972	-0.145760163664818	0.294334292411804	-0.0913536176085472
-6.66335391998291	-10.46044921875	-11.4316291809082	-0.145654380321503	0.294400304555893	-0.0912829264998436
-6.66356754302979	-10.4590816497803	-11.4286251068115	-0.145664200186729	0.294301390647888	-0.0912508219480515
-6.66787004470825	-10.4599552154541	-11.4228315353394	-0.145690947771072	0.294321209192276	-0.0911480784416199
-6.66653347015381	-10.4547147750854	-11.4278573989868	-0.145690307021141	0.294326424598694	-0.0911430343985558
-6.66819524765015	-10.4506683349609	-11.4179878234863	-0.145691633224487	0.294322937726974	-0.0910836532711983
-6.66678762435913	-10.4463510513306	-11.4209432601929	-0.145700871944427	0.294246137142181	-0.0909716188907623
-6.66535329818726	-10.4456100463867	-11.4262475967407	-0.145807579159737	0.294285953044891	-0.090988852083683
-6.66353511810303	-10.4446334838867	-11.4254360198975	-0.145723849534988	0.294333398342133	-0.0909385308623314
-6.66698312759399	-10.4471168518066	-11.4304895401001	-0.145790860056877	0.294322729110718	-0.0909905508160591
-6.66607093811035	-10.4470291137695	-11.4357070922852	-0.145760282874107	0.294305950403214	-0.0910229235887527
-6.66832971572876	-10.4528999328613	-11.4328527450562	-0.145809441804886	0.294352263212204	-0.090942494571209
-6.66976118087769	-10.4525909423828	-11.4423236846924	-0.145743310451508	0.294391930103302	-0.0909588932991028
-6.66918611526489	-10.4503059387207	-11.4428577423096	-0.145735517144203	0.294297099113464	-0.0908154845237732
-6.67280864715576	-10.4528646469116	-11.4482746124268	-0.145633548498154	0.294452995061874	-0.0908982530236244
-6.68084144592285	-10.4548473358154	-11.4460649490356	-0.145706802606583	0.294387072324753	-0.0908291041851044
-6.68034648895264	-10.4555530548096	-11.4470739364624	-0.145689234137535	0.294396817684174	-0.0907754302024841
-6.68426036834717	-10.4543256759644	-11.4496421813965	-0.145643517374992	0.294334977865219	-0.0907607525587082
-6.68716096878052	-10.4590740203857	-11.4446811676025	-0.145789384841919	0.294247269630432	-0.0907454043626785
-6.68960952758789	-10.4571771621704	-11.4471817016602	-0.145637542009354	0.294233053922653	-0.0907551273703575
-6.69254398345947	-10.4584770202637	-11.4528493881226	-0.145726054906845	0.294277876615524	-0.0907867178320885
-6.69361400604248	-10.4581098556519	-11.4503879547119	-0.145713984966278	0.294293761253357	-0.0907010212540627
-6.69441604614258	-10.4596853256226	-11.4491901397705	-0.145816907286644	0.294309556484222	-0.0907030254602432
-6.69543123245239	-10.4597339630127	-11.450514793396	-0.145762667059898	0.294407576322556	-0.090725764632225
-6.6992244720459	-10.4594631195068	-11.4592905044556	-0.145785942673683	0.294406145811081	-0.0906118303537369
-6.70317363739014	-10.4607448577881	-11.4678983688354	-0.145715922117233	0.294507771730423	-0.0906802341341972
-6.70940542221069	-10.4604825973511	-11.4672164916992	-0.145638152956963	0.294489651918411	-0.0906577184796333
-6.71409130096436	-10.463924407959	-11.471661567688	-0.145697623491287	0.294574618339539	-0.0906000733375549
-6.71712732315063	-10.4660310745239	-11.4805040359497	-0.145716816186905	0.294619351625443	-0.0905697047710419
-6.72382974624634	-10.4666337966919	-11.4771909713745	-0.14572012424469	0.294621109962463	-0.0905707478523254
-6.72191286087036	-10.4648151397705	-11.4747915267944	-0.145786225795746	0.29451709985733	-0.0905189737677574
-6.72628498077393	-10.4638652801514	-11.4735298156738	-0.145862311124802	0.294678807258606	-0.09047631919384
-6.72416019439697	-10.465389251709	-11.4771785736084	-0.145757928490639	0.294635564088821	-0.0904055014252663
-6.73017024993896	-10.4683923721313	-11.4810457229614	-0.145851790904999	0.294748425483704	-0.090436726808548
-6.73842287063599	-10.4685354232788	-11.4927825927734	-0.145794883370399	0.294870436191559	-0.0904853567481041
-6.75213527679443	-10.4726495742798	-11.4906644821167	-0.145860210061073	0.294975638389587	-0.0904301628470421
-6.75934362411499	-10.4728717803955	-11.5033073425293	-0.145874157547951	0.295017629861832	-0.0905441716313362
-6.7675518989563	-10.4755077362061	-11.5022172927856	-0.145985931158066	0.295068621635437	-0.0905687287449837
-6.77948188781738	-10.4804201126099	-11.5074911117554	-0.146025761961937	0.295113444328308	-0.0905725508928299
-6.78674411773682	-10.4820165634155	-11.5171966552734	-0.146179348230362	0.29527559876442	-0.0906960740685463
-6.78820896148682	-10.4820346832275	-11.5129632949829	-0.146171018481255	0.29539555311203	-0.0907611474394798
-6.79262161254883	-10.4843435287476	-11.5098705291748	-0.146374076604843	0.295459270477295	-0.0907420739531517
-6.79188632965088	-10.4819269180298	-11.5234680175781	-0.146353498101234	0.29562646150589	-0.0908032283186913
-6.80309057235718	-10.4836912155151	-11.5299854278564	-0.146502703428268	0.295821398496628	-0.0908219590783119
-6.80908489227295	-10.4856882095337	-11.5410680770874	-0.146553114056587	0.296083062887192	-0.0909548029303551
-6.81716537475586	-10.4887065887451	-11.5431318283081	-0.146799027919769	0.296203792095184	-0.0910410955548286
-6.83394289016724	-10.4908065795898	-11.5527715682983	-0.146911337971687	0.296482294797897	-0.0910408869385719
-6.84454202651978	-10.4956684112549	-11.5664930343628	-0.147074371576309	0.296530932188034	-0.0911983698606491
-6.85335683822632	-10.4951591491699	-11.5658340454102	-0.147259041666985	0.296797394752502	-0.091268427670002
-6.84803295135498	-10.4938726425171	-11.5724830627441	-0.147525385022163	0.296929031610489	-0.0910662636160851
-6.85022449493408	-10.4871597290039	-11.5768442153931	-0.147742256522179	0.297130554914474	-0.0910703167319298
-6.85106563568115	-10.4875898361206	-11.5802278518677	-0.14782677590847	0.297266602516174	-0.0909598991274834
-6.86365795135498	-10.4885520935059	-11.5929822921753	-0.147988870739937	0.297534883022308	-0.0908553898334503
-6.87178039550781	-10.485767364502	-11.6122283935547	-0.148083418607712	0.297709077596664	-0.0908182933926582
-6.88008165359497	-10.4845342636108	-11.6085023880005	-0.148326262831688	0.297875046730042	-0.0906722098588943
-6.87765502929688	-10.4758729934692	-11.6112232208252	-0.148407995700836	0.297974109649658	-0.0905441716313362
-6.87395811080933	-10.4674692153931	-11.6119070053101	-0.148718938231468	0.297978222370148	-0.0902905464172363
-6.86865139007568	-10.4520177841187	-11.6161327362061	-0.148836314678192	0.298073768615723	-0.0898973569273949
-6.85882568359375	-10.4357223510742	-11.6189136505127	-0.148941621184349	0.298003643751144	-0.0896216183900833
-6.85454082489014	-10.4203214645386	-11.6151533126831	-0.149023175239563	0.298115938901901	-0.089330218732357
-6.84932279586792	-10.4099054336548	-11.6152458190918	-0.149301096796989	0.298112273216248	-0.0888781100511551
-6.84208965301514	-10.396505355835	-11.6245403289795	-0.14930771291256	0.298075050115585	-0.0885154008865356
-6.83588314056396	-10.3796730041504	-11.6130228042603	-0.14941394329071	0.297995716333389	-0.0881287753582001
-6.83546924591064	-10.3656091690063	-11.6110038757324	-0.149529665708542	0.297944575548172	-0.0877533778548241
-6.83106660842896	-10.3533191680908	-11.6180276870728	-0.149656802415848	0.297870576381683	-0.0874089002609253
-6.82888317108154	-10.3394870758057	-11.6142206192017	-0.149695083498955	0.297754526138306	-0.0870645865797997
-6.82378530502319	-10.3245048522949	-11.6054773330688	-0.149890139698982	0.297602325677872	-0.0867619514465332
-6.82170152664185	-10.3123083114624	-11.6034841537476	-0.150111451745033	0.297485321760178	-0.0864758417010307
-6.81658601760864	-10.2963523864746	-11.6014175415039	-0.150129601359367	0.297323524951935	-0.0860723629593849
-6.81749677658081	-10.2848892211914	-11.6002826690674	-0.150177851319313	0.297269493341446	-0.0858953595161438
-6.81132411956787	-10.2712421417236	-11.5978012084961	-0.150179401040077	0.297056168317795	-0.0856726765632629
-6.80858993530273	-10.2636442184448	-11.5875244140625	-0.150338008999825	0.296906024217606	-0.0854458808898926
-6.80978441238403	-10.2565107345581	-11.5905160903931	-0.150247380137444	0.296754032373428	-0.0852721109986305
-6.80702066421509	-10.2467498779297	-11.5912637710571	-0.150308609008789	0.296612292528152	-0.085039846599102
-6.80218172073364	-10.2393932342529	-11.5862693786621	-0.150294333696365	0.296554297208786	-0.0849757418036461
-6.80156278610229	-10.2311754226685	-11.5779008865356	-0.150280803442001	0.296360611915588	-0.0847959443926811
-6.80819463729858	-10.2280206680298	-11.5731410980225	-0.150222063064575	0.296307116746902	-0.0845635607838631
-6.81123781204224	-10.219367980957	-11.5804414749146	-0.150214090943336	0.296142488718033	-0.0844677239656448
-6.81709718704224	-10.216251373291	-11.5713930130005	-0.150229781866074	0.295999556779861	-0.0844278410077095
-6.82078552246094	-10.2069530487061	-11.5693292617798	-0.150130018591881	0.295886635780334	-0.0843146741390228
-6.81968975067139	-10.2040681838989	-11.5668287277222	-0.15026867389679	0.295748263597488	-0.0842209979891777
-6.81789350509644	-10.194447517395	-11.558629989624	-0.150163367390633	0.295607328414917	-0.084089383482933
-6.8156361579895	-10.1893310546875	-11.5530071258545	-0.150212183594704	0.295485556125641	-0.0841294005513191
-6.81787490844727	-10.1824169158936	-11.5565614700317	-0.150166869163513	0.295438796281815	-0.0841236338019371
-6.81600284576416	-10.179368019104	-11.5492668151855	-0.150220111012459	0.295327752828598	-0.084063895046711
-6.82234477996826	-10.1797075271606	-11.5582122802734	-0.150110602378845	0.295397341251373	-0.0842108428478241
-6.82217359542847	-10.1751728057861	-11.5610103607178	-0.150070279836655	0.295284897089005	-0.0842854008078575
-6.82797193527222	-10.1768760681152	-11.5572624206543	-0.150129243731499	0.295306473970413	-0.0843283385038376
-6.82880592346191	-10.1749811172485	-11.5703401565552	-0.149989485740662	0.295161098241806	-0.0843863785266876
-6.83295726776123	-10.1743583679199	-11.5640697479248	-0.150017857551575	0.29516276717186	-0.0843891128897667
-6.83048295974731	-10.173529624939	-11.5732069015503	-0.149868160486221	0.295066177845001	-0.0845277607440948
-6.83605575561523	-10.175103187561	-11.5673170089722	-0.149993434548378	0.295031905174255	-0.0846016779541969
-6.83490562438965	-10.1744050979614	-11.5680704116821	-0.149965807795525	0.295003086328506	-0.0846443101763725
-6.83541345596313	-10.1741933822632	-11.5708160400391	-0.14995476603508	0.294842094182968	-0.0847584754228592
-6.83454275131226	-10.1763668060303	-11.5659551620483	-0.149928271770477	0.294895976781845	-0.0848158672451973
-6.83489942550659	-10.1765079498291	-11.5596990585327	-0.149986729025841	0.29486620426178	-0.0848166942596436
-6.83529663085938	-10.1773729324341	-11.5727081298828	-0.149915173649788	0.294828832149506	-0.084916852414608
-6.83096218109131	-10.1790590286255	-11.5717449188232	-0.149899140000343	0.294811308383942	-0.0849636644124985
-6.83553981781006	-10.1823654174805	-11.5704956054688	-0.149892061948776	0.294876605272293	-0.0850932970643044
-6.8319149017334	-10.1842441558838	-11.5745820999146	-0.149812296032906	0.294768542051315	-0.0851963832974434
-6.83571910858154	-10.1904373168945	-11.5718469619751	-0.14986327290535	0.294811308383942	-0.0852329283952713
-6.83588218688965	-10.1924886703491	-11.5816402435303	-0.14982071518898	0.294871598482132	-0.085376039147377
-6.83700704574585	-10.1986513137817	-11.5742120742798	-0.149784848093987	0.294893354177475	-0.0855007618665695
-6.83429193496704	-10.1979141235352	-11.5837936401367	-0.149701490998268	0.294954121112823	-0.0857173055410385
-6.83706474304199	-10.2061061859131	-11.5789642333984	-0.149843379855156	0.29493573307991	-0.085859902203083
-6.83602571487427	-10.2085838317871	-11.5816030502319	-0.149712547659874	0.294992923736572	-0.0860294178128242
-6.83566999435425	-10.2111577987671	-11.5835256576538	-0.149697586894035	0.295004516839981	-0.0862214788794518
-6.83810043334961	-10.2171859741211	-11.5836372375488	-0.149697661399841	0.295061498880386	-0.0864294692873955
-6.83400630950928	-10.2208223342896	-11.5859994888306	-0.149647325277328	0.29507914185524	-0.0865817442536354
-6.83291339874268	-10.2243032455444	-11.5900592803955	-0.149583071470261	0.295151710510254	-0.0867526233196259
-6.83360004425049	-10.2290754318237	-11.5929346084595	-0.149425148963928	0.295267462730408	-0.0869796499609947
-6.83788824081421	-10.2367897033691	-11.591381072998	-0.149455010890961	0.295390546321869	-0.0871285870671272
-6.8381199836731	-10.2406282424927	-11.5989751815796	-0.149297550320625	0.295434653759003	-0.0873382315039635
-6.84050750732422	-10.2482433319092	-11.5954484939575	-0.149250775575638	0.295420557260513	-0.0875257924199104
-6.84179830551147	-10.2543210983276	-11.6008462905884	-0.149129837751389	0.295488357543945	-0.087763637304306
-6.84361982345581	-10.2627248764038	-11.600492477417	-0.149170026183128	0.295457184314728	-0.0879844427108765
-6.84141302108765	-10.2676105499268	-11.6047677993774	-0.149064540863037	0.295473903417587	-0.088127888739109
-6.83933448791504	-10.2719564437866	-11.598388671875	-0.149057701230049	0.29551112651825	-0.0883665159344673
-6.84050512313843	-10.2795324325562	-11.6014585494995	-0.148945882916451	0.295643448829651	-0.0886593237519264
-6.84179925918579	-10.28759765625	-11.594672203064	-0.148978799581528	0.295671790838242	-0.0888607054948807
-6.84388732910156	-10.2983837127686	-11.613091468811	-0.148801073431969	0.295782536268234	-0.0891179889440537
-6.85058736801147	-10.3052654266357	-11.6113557815552	-0.148716405034065	0.295907288789749	-0.0893984362483025
-6.85680055618286	-10.3181886672974	-11.610936164856	-0.14864307641983	0.296017974615097	-0.0896211341023445
-6.86018514633179	-10.3260040283203	-11.6177701950073	-0.148582115769386	0.296013504266739	-0.0898888558149338
-6.86202144622803	-10.3333940505981	-11.6149578094482	-0.148584097623825	0.296048283576965	-0.0901641622185707
-6.85793828964233	-10.3392658233643	-11.6131887435913	-0.148595124483109	0.296084344387054	-0.0903383195400238
-6.85870409011841	-10.3484659194946	-11.6217346191406	-0.148522675037384	0.29622283577919	-0.0906087383627892
-6.86618375778198	-10.3557653427124	-11.6218662261963	-0.14835624396801	0.296262919902802	-0.0907898470759392
-6.87501907348633	-10.3670310974121	-11.6167936325073	-0.148313254117966	0.296421080827713	-0.0910899192094803
-6.87811613082886	-10.3743906021118	-11.6251993179321	-0.148310318589211	0.296414524316788	-0.0912725180387497
-6.88425350189209	-10.3840045928955	-11.624137878418	-0.148286059498787	0.296536952257156	-0.0914833843708038
-6.88516902923584	-10.3900337219238	-11.6256580352783	-0.148314371705055	0.296526968479156	-0.0917869657278061
-6.88856792449951	-10.3977088928223	-11.6188936233521	-0.148295909166336	0.296618103981018	-0.0919952690601349
-6.88986921310425	-10.4041929244995	-11.6251535415649	-0.148294910788536	0.296608865261078	-0.0921433493494987
-6.89748764038086	-10.4148530960083	-11.6324090957642	-0.148304209113121	0.296849608421326	-0.092405341565609
-6.90302276611328	-10.4170551300049	-11.6296720504761	-0.148236259818077	0.296867996454239	-0.0926589369773865
-6.9110426902771	-10.4320306777954	-11.6378898620605	-0.148307263851166	0.297078490257263	-0.0927668362855911
-6.91365957260132	-10.4349746704102	-11.6487445831299	-0.148281559348106	0.297211438417435	-0.0929652079939842
-6.92009878158569	-10.4441089630127	-11.6480598449707	-0.148259714245796	0.297260046005249	-0.0931216552853584
-6.91909122467041	-10.4441232681274	-11.6448183059692	-0.148325428366661	0.297244161367416	-0.0932996794581413
-6.92193651199341	-10.446834564209	-11.6513814926147	-0.14843188226223	0.297369420528412	-0.0934033021330833
-6.92000198364258	-10.4474439620972	-11.6477203369141	-0.148302674293518	0.297405987977982	-0.0934584140777588
-6.92182159423828	-10.4525985717773	-11.6417627334595	-0.148395210504532	0.297527343034744	-0.0934873595833778
-6.92268323898315	-10.453709602356	-11.6556272506714	-0.148322209715843	0.297542810440063	-0.0936026722192764
-6.92624711990356	-10.4557819366455	-11.6522626876831	-0.148377969861031	0.297590672969818	-0.0935910940170288
-6.92386770248413	-10.4546089172363	-11.6504011154175	-0.148402988910675	0.297546058893204	-0.093610554933548
-6.92470073699951	-10.455470085144	-11.6434154510498	-0.148532778024673	0.297583401203156	-0.0936163291335106
-6.92279624938965	-10.4513254165649	-11.6422109603882	-0.148526221513748	0.297588527202606	-0.0935963615775108
-6.92039012908936	-10.4519805908203	-11.6454973220825	-0.148571088910103	0.297600835561752	-0.0936739668250084
-6.91886281967163	-10.451319694519	-11.6431941986084	-0.148550420999527	0.297657459974289	-0.0936821326613426
-6.92154502868652	-10.4501419067383	-11.6445693969727	-0.14862185716629	0.297668486833572	-0.0936467200517654
-6.92185926437378	-10.4565029144287	-11.6531763076782	-0.148531928658485	0.297696173191071	-0.0937195792794228
-6.92216825485229	-10.4541034698486	-11.6528701782227	-0.148445263504982	0.297657489776611	-0.0937230661511421
-6.92574024200439	-10.4577150344849	-11.6527223587036	-0.148485317826271	0.297735929489136	-0.0937339216470718
-6.92768430709839	-10.4548845291138	-11.6613388061523	-0.148425698280334	0.29769766330719	-0.0937164649367332
-6.92904853820801	-10.4566831588745	-11.6561126708984	-0.148480340838432	0.297649174928665	-0.0937142968177795
-6.92654609680176	-10.4517793655396	-11.6569328308105	-0.148411527276039	0.297591894865036	-0.0937029495835304
-6.92992353439331	-10.4530630111694	-11.6521272659302	-0.148453295230865	0.297545939683914	-0.0937014743685722
-6.92681312561035	-10.4530010223389	-11.6524810791016	-0.148440539836884	0.297432422637939	-0.0935807153582573
-6.92666673660278	-10.4525480270386	-11.6552610397339	-0.148491144180298	0.297555834054947	-0.0936268121004105
-6.92295360565186	-10.4545345306396	-11.6496391296387	-0.148378744721413	0.297525525093079	-0.0936539471149445
-6.92839813232422	-10.4576091766357	-11.6548414230347	-0.148386627435684	0.297508329153061	-0.0936453640460968
-6.92894601821899	-10.4544515609741	-11.6699962615967	-0.148268207907677	0.297486275434494	-0.0936640053987503
-6.9325909614563	-10.4573259353638	-11.66090965271	-0.148288547992706	0.29748597741127	-0.0936785712838173
-6.93216228485107	-10.4552364349365	-11.6593589782715	-0.148238256573677	0.297500431537628	-0.0937390998005867
-6.93395900726318	-10.4571189880371	-11.6612987518311	-0.148371860384941	0.297419011592865	-0.093706488609314
-6.93242502212524	-10.4560565948486	-11.6635770797729	-0.148275524377823	0.297442376613617	-0.0937240943312645
-6.93233442306519	-10.453556060791	-11.6541814804077	-0.148341313004494	0.297415226697922	-0.0937429070472717
-6.93311500549316	-10.4491138458252	-11.6575975418091	-0.148307964205742	0.297402173280716	-0.0938289165496826
-6.93176031112671	-10.4516277313232	-11.6579208374023	-0.148337304592133	0.297407954931259	-0.0937866941094399
-6.93072032928467	-10.4525175094604	-11.6618385314941	-0.148309424519539	0.297426819801331	-0.0938247665762901
-6.93248319625854	-10.4514293670654	-11.6534156799316	-0.148276075720787	0.297435939311981	-0.0939143374562263
-6.93732261657715	-10.4545850753784	-11.6581792831421	-0.148315563797951	0.297461092472076	-0.0939187780022621
-6.93698883056641	-10.4512252807617	-11.6607027053833	-0.148267045617104	0.29744353890419	-0.0939669385552406
-6.93491220474243	-10.4530115127563	-11.6456184387207	-0.148324757814407	0.297459751367569	-0.0940955653786659
-6.93431377410889	-10.4497261047363	-11.6464691162109	-0.148377507925034	0.297508716583252	-0.0940823182463646
-6.93230485916138	-10.4491405487061	-11.6454133987427	-0.148436307907104	0.297501891851425	-0.0941026955842972
-6.92645978927612	-10.4445915222168	-11.6435298919678	-0.148387596011162	0.29756224155426	-0.0941525474190712
-6.9347939491272	-10.4517364501953	-11.6411695480347	-0.148455128073692	0.297731399536133	-0.094240166246891
-6.93315172195435	-10.4523830413818	-11.6535539627075	-0.148495450615883	0.297695815563202	-0.0942335054278374
-6.93867254257202	-10.4502239227295	-11.6457281112671	-0.148473143577576	0.297747701406479	-0.0943290665745735
-6.93238830566406	-10.4470729827881	-11.6414108276367	-0.148556873202324	0.297722995281219	-0.0944100841879845
-6.93195009231567	-10.4475803375244	-11.6462211608887	-0.148706912994385	0.297804117202759	-0.0944386869668961
-6.9284143447876	-10.4494400024414	-11.6460809707642	-0.148640111088753	0.297882705926895	-0.0944500714540482
-6.9369478225708	-10.4524087905884	-11.6526098251343	-0.148644626140594	0.298022627830505	-0.0945272371172905
-6.9375114440918	-10.4538125991821	-11.6570129394531	-0.148685917258263	0.298084586858749	-0.0945188105106354
-6.93961191177368	-10.4561643600464	-11.6543960571289	-0.148799315094948	0.298113346099854	-0.0946163311600685
-6.93566036224365	-10.4499864578247	-11.6486616134644	-0.148758709430695	0.2981116771698	-0.0946635603904724
-6.93524122238159	-10.450231552124	-11.6513452529907	-0.148913562297821	0.298199743032455	-0.0947028249502182
-6.92941570281982	-10.4512786865234	-11.651554107666	-0.148906856775284	0.298259198665619	-0.0946529060602188
-6.92968320846558	-10.4512815475464	-11.6516523361206	-0.148947969079018	0.298358887434006	-0.0947764962911606
-6.92982149124146	-10.449161529541	-11.6527891159058	-0.148899897933006	0.298386454582214	-0.0947751477360725
-6.92922973632813	-10.4483861923218	-11.653525352478	-0.148956790566444	0.298431068658829	-0.0947064459323883
-6.92668867111206	-10.4467744827271	-11.6610898971558	-0.148983106017113	0.298470973968506	-0.0947402566671371
-6.92500495910645	-10.4456062316895	-11.6448783874512	-0.149112865328789	0.298500806093216	-0.0948374792933464
-6.91982555389404	-10.4422779083252	-11.6368207931519	-0.1491369754076	0.298532992601395	-0.0948132127523422
-6.91779708862305	-10.443042755127	-11.6462535858154	-0.1493309289217	0.298558622598648	-0.0947818532586098
-6.91185235977173	-10.4410781860352	-11.6416797637939	-0.149326682090759	0.298619776964188	-0.0948009565472603
-6.91127443313599	-10.4386787414551	-11.6403255462646	-0.149323850870132	0.298658698797226	-0.0948775261640549
-6.90798616409302	-10.4375410079956	-11.6429443359375	-0.149403050541878	0.298813223838806	-0.0949448645114899
-6.91416501998901	-10.4400815963745	-11.6470918655396	-0.149365529417992	0.29887580871582	-0.0949261859059334
-6.91320705413818	-10.4429244995117	-11.6482124328613	-0.149382561445236	0.298938632011414	-0.0950175896286964
-6.91595602035522	-10.4476451873779	-11.6499853134155	-0.149526536464691	0.298951387405396	-0.0950932577252388
-6.91745853424072	-10.4477300643921	-11.6573400497437	-0.149468988180161	0.299008369445801	-0.0951437726616859
-6.91475057601929	-10.4485197067261	-11.6574535369873	-0.149527579545975	0.299060165882111	-0.095262885093689
-6.91345977783203	-10.4527626037598	-11.6587657928467	-0.149488940834999	0.299222618341446	-0.0953279584646225
-6.91561269760132	-10.4537582397461	-11.6674737930298	-0.149551495909691	0.299238055944443	-0.0953614935278893
-6.91908550262451	-10.4577312469482	-11.6758480072021	-0.149487882852554	0.299400836229324	-0.0954576805233955
-6.91838693618774	-10.4613590240479	-11.6705131530762	-0.149524316191673	0.299449741840363	-0.0955458581447601
-6.92487955093384	-10.4621124267578	-11.6727657318115	-0.149511277675629	0.299592554569244	-0.0955591127276421
-6.92368173599243	-10.4616241455078	-11.6831359863281	-0.149548828601837	0.299549251794815	-0.0956374108791351
-6.9264988899231	-10.4643335342407	-11.6786460876465	-0.149576112627983	0.299657851457596	-0.0957456827163696
-6.91805839538574	-10.4619121551514	-11.6748294830322	-0.149728298187256	0.299629181623459	-0.0957459658384323
-6.91819095611572	-10.4639043807983	-11.6869745254517	-0.149660736322403	0.299806475639343	-0.0957154557108879
-6.91493892669678	-10.4638376235962	-11.6860933303833	-0.149585589766502	0.299751877784729	-0.0957670882344246
-6.92130708694458	-10.4656457901001	-11.686333656311	-0.149615302681923	0.299947381019592	-0.0957638248801231
-6.91738033294678	-10.4658355712891	-11.6940288543701	-0.149727821350098	0.299927711486816	-0.0957900881767273
-6.91607284545898	-10.4626274108887	-11.6846075057983	-0.149739265441895	0.299923688173294	-0.0959041491150856
-6.90784978866577	-10.4589834213257	-11.6809740066528	-0.149749591946602	0.299898415803909	-0.0957675501704216
-6.90703010559082	-10.4559164047241	-11.6882858276367	-0.149752229452133	0.300012677907944	-0.0957643091678619
-6.90538215637207	-10.4534168243408	-11.6879100799561	-0.149726718664169	0.29998591542244	-0.095729649066925
-6.90552091598511	-10.4539613723755	-11.6871471405029	-0.149812921881676	0.300119519233704	-0.0957227721810341
-6.90717935562134	-10.4542827606201	-11.687593460083	-0.149773374199867	0.300004571676254	-0.0957152545452118
-6.90622329711914	-10.4510726928711	-11.6879453659058	-0.149851083755493	0.300087481737137	-0.095664955675602
-6.89985275268555	-10.4473609924316	-11.6862030029297	-0.149888187646866	0.299988985061646	-0.0957001000642776
-6.90042591094971	-10.4472885131836	-11.6821918487549	-0.149933338165283	0.300062537193298	-0.0956175327301025
-6.89821481704712	-10.4434957504272	-11.6829767227173	-0.149930819869041	0.300035059452057	-0.0954788774251938
-6.89630556106567	-10.4386510848999	-11.6903448104858	-0.149911776185036	0.300122022628784	-0.0954618453979492
-6.89346647262573	-10.4354982376099	-11.691201210022	-0.149935066699982	0.300116330385208	-0.0954034030437469
-6.90015888214111	-10.4341878890991	-11.6894130706787	-0.149967432022095	0.300227522850037	-0.0952643007040024
-6.89391040802002	-10.4315776824951	-11.6962890625	-0.149943068623543	0.300221055746078	-0.0951658934354782
-6.8975682258606	-10.4277353286743	-11.6844415664673	-0.149968177080154	0.300125449895859	-0.0950918272137642
-6.89374017715454	-10.4226207733154	-11.6850519180298	-0.150011569261551	0.300143420696259	-0.0949849113821983
-6.89168167114258	-10.4182720184326	-11.6797342300415	-0.150192216038704	0.300112217664719	-0.0948739796876907
-6.88374948501587	-10.4091320037842	-11.6862850189209	-0.15010792016983	0.300078898668289	-0.0947007313370705
-6.88108730316162	-10.4075307846069	-11.6777753829956	-0.150245130062103	0.300074934959412	-0.0944406688213348
-6.87826728820801	-10.4051742553711	-11.6916990280151	-0.150138199329376	0.300102263689041	-0.094319298863411
-6.88357734680176	-10.4004068374634	-11.6869916915894	-0.150172486901283	0.300068706274033	-0.0941573157906532
-6.8849892616272	-10.3978185653687	-11.6850690841675	-0.150185436010361	0.300103366374969	-0.0941547751426697
-6.88430643081665	-10.394193649292	-11.6817121505737	-0.150335699319839	0.300031810998917	-0.094072662293911
-6.8777642250061	-10.389289855957	-11.6837110519409	-0.15034194290638	0.300038039684296	-0.0939945206046104
-6.87818288803101	-10.3871688842773	-11.6848249435425	-0.150467321276665	0.300092071294785	-0.0939272046089172
-6.87700462341309	-10.3843603134155	-11.6903295516968	-0.150388136506081	0.300181746482849	-0.0937871634960175
-6.88093519210815	-10.3836832046509	-11.6898746490479	-0.150437042117119	0.300225019454956	-0.0936685279011726
-6.87974119186401	-10.3807525634766	-11.6943817138672	-0.150467112660408	0.300224959850311	-0.0936456546187401
-6.88044500350952	-10.3770694732666	-11.6920862197876	-0.150650307536125	0.300173968076706	-0.0935946777462959
-6.8737621307373	-10.3680458068848	-11.6869306564331	-0.150660812854767	0.300176531076431	-0.0933855846524239
-6.87128973007202	-10.3667030334473	-11.6887989044189	-0.150742188096046	0.30010798573494	-0.0933402627706528
-6.86770677566528	-10.3622550964355	-11.6923522949219	-0.150771096348763	0.300197184085846	-0.0932031497359276
-6.87087392807007	-10.3581256866455	-11.6910619735718	-0.150782808661461	0.300243377685547	-0.0930194035172462
-6.86899375915527	-10.3571949005127	-11.7039308547974	-0.150756806135178	0.300238192081451	-0.0929924175143242
-6.87115478515625	-10.3547973632813	-11.6969032287598	-0.150872886180878	0.300169706344604	-0.0929085090756416
-6.8720006942749	-10.3514423370361	-11.6947603225708	-0.150947615504265	0.300163745880127	-0.0927474051713943
-6.86616277694702	-10.3473453521729	-11.709644317627	-0.150997579097748	0.300127267837524	-0.0927502661943436
-6.86603975296021	-10.339638710022	-11.703314781189	-0.150939956307411	0.300131916999817	-0.0926732495427132
-6.86369705200195	-10.3416414260864	-11.6946897506714	-0.151051849126816	0.300139009952545	-0.0925288125872612
-6.8631911277771	-10.33362865448	-11.7090311050415	-0.150889337062836	0.300201624631882	-0.0924846529960632
-6.86688995361328	-10.332236289978	-11.7108917236328	-0.151013195514679	0.300179600715637	-0.0923649445176125
-6.86456680297852	-10.3297357559204	-11.705265045166	-0.150971010327339	0.300247967243195	-0.092404879629612
-6.86428737640381	-10.3305063247681	-11.7119188308716	-0.151084169745445	0.300205558538437	-0.0923303216695786
-6.86345767974854	-10.3239240646362	-11.707275390625	-0.150962352752686	0.300196766853333	-0.0921929478645325
-6.86044692993164	-10.3192367553711	-11.7009057998657	-0.151089668273926	0.300047159194946	-0.0921996757388115
-6.85606336593628	-10.3162603378296	-11.7112789154053	-0.150974959135056	0.300151318311691	-0.0921301543712616
-6.86069631576538	-10.3186140060425	-11.7072944641113	-0.151018217206001	0.300158888101578	-0.091964989900589
-6.8592357635498	-10.3131437301636	-11.7043466567993	-0.150937005877495	0.300079941749573	-0.092016339302063
-6.86138534545898	-10.3130826950073	-11.7131433486938	-0.151090443134308	0.300029337406158	-0.0919842123985291
-6.85199785232544	-10.3064699172974	-11.7005519866943	-0.15097564458847	0.299979209899902	-0.0918973311781883
-6.85248470306396	-10.3056354522705	-11.6896181106567	-0.151023238897324	0.300008714199066	-0.0919114649295807
-6.85281229019165	-10.3019247055054	-11.7034568786621	-0.150908038020134	0.300017297267914	-0.0919014066457748
-6.85424375534058	-10.3028593063354	-11.6992998123169	-0.150930419564247	0.299991607666016	-0.0918674543499947
-6.85539531707764	-10.3004121780396	-11.6975231170654	-0.150896266102791	0.30005344748497	-0.0919506624341011
-6.85791921615601	-10.3003091812134	-11.6876344680786	-0.150992199778557	0.30000314116478	-0.0919959619641304
-6.85513782501221	-10.2948503494263	-11.695631980896	-0.150950878858566	0.300001919269562	-0.0919271036982536
-6.85170364379883	-10.2917947769165	-11.6893491744995	-0.151015162467957	0.299941122531891	-0.0919883102178574
-6.85332489013672	-10.2886447906494	-11.6893625259399	-0.15092833340168	0.300010949373245	-0.092094860970974
-6.84941959381104	-10.2901086807251	-11.6820240020752	-0.150986894965172	0.300018072128296	-0.0920628309249878
-6.85282564163208	-10.2908697128296	-11.6948652267456	-0.150975167751312	0.300125449895859	-0.0921217799186707
-6.85281896591187	-10.2905263900757	-11.6960134506226	-0.15079054236412	0.300070315599442	-0.0922162085771561
-6.85959482192993	-10.2957601547241	-11.6939792633057	-0.150795817375183	0.300154477357864	-0.09229376912117
-6.85791206359863	-10.2974796295166	-11.7018575668335	-0.150832638144493	0.300081849098206	-0.0922818332910538
-6.86156368255615	-10.2963104248047	-11.6917390823364	-0.150800973176956	0.300057798624039	-0.0924011319875717
-6.85633754730225	-10.2941551208496	-11.6851530075073	-0.150901034474373	0.299985021352768	-0.0924082845449448
-6.85654258728027	-10.2920379638672	-11.6897735595703	-0.150834694504738	0.299994677305222	-0.0924407467246056
-6.85436677932739	-10.2937545776367	-11.6893501281738	-0.150857150554657	0.299965053796768	-0.0924529060721397
-6.85657167434692	-10.2961158752441	-11.6842641830444	-0.150787875056267	0.30005270242691	-0.09251669049263
-6.85769844055176	-10.2985410690308	-11.6807746887207	-0.150718569755554	0.299990803003311	-0.0926235020160675
-6.85801839828491	-10.3049468994141	-11.6827030181885	-0.150814235210419	0.299987941980362	-0.0926141068339348
-6.86274194717407	-10.3057527542114	-11.6918601989746	-0.150689080357552	0.29999965429306	-0.0927294492721558
-6.86300849914551	-10.3099174499512	-11.6837863922119	-0.150740027427673	0.299976915121078	-0.0928674712777138
-6.86314344406128	-10.3123664855957	-11.6833620071411	-0.150740653276443	0.299886584281921	-0.0928936302661896
-6.86523342132568	-10.3174028396606	-11.685266494751	-0.150804430246353	0.299877017736435	-0.0930136293172836
-6.8630223274231	-10.3172359466553	-11.6798295974731	-0.150772035121918	0.299944013357162	-0.0930739864706993
-6.86211490631104	-10.3199815750122	-11.6760082244873	-0.150821521878242	0.299933105707169	-0.0931583493947983
-6.86334180831909	-10.319263458252	-11.680214881897	-0.150769129395485	0.299982696771622	-0.0932471603155136
-6.86528539657593	-10.3249711990356	-11.6758899688721	-0.150711372494698	0.299999952316284	-0.093274712562561
-6.86820220947266	-10.3298711776733	-11.6785984039307	-0.150631263852119	0.300027191638947	-0.0934368669986725
-6.87106513977051	-10.3325815200806	-11.6780862808228	-0.150803506374359	0.299955546855927	-0.0935472846031189
-6.8690972328186	-10.3351678848267	-11.672887802124	-0.150657325983047	0.299962073564529	-0.0935835391283035
-6.86685609817505	-10.3327598571777	-11.6660032272339	-0.150691717863083	0.299953490495682	-0.0936863943934441
-6.86292314529419	-10.3318920135498	-11.6663751602173	-0.150698140263557	0.299917846918106	-0.0937563106417656
-6.85956192016602	-10.3329916000366	-11.6684894561768	-0.150665149092674	0.29986584186554	-0.0936848372220993
-6.85940551757813	-10.3326120376587	-11.6671237945557	-0.150566354393959	0.299931287765503	-0.093723826110363
-6.86124324798584	-10.3313989639282	-11.6653671264648	-0.150448709726334	0.299833595752716	-0.093767948448658
-6.86151552200317	-10.3369331359863	-11.6594543457031	-0.150491639971733	0.299898117780685	-0.0937777012586594
-6.8585319519043	-10.3320398330688	-11.6607217788696	-0.150483250617981	0.299699872732162	-0.0938001349568367
-6.85621881484985	-10.3310613632202	-11.6426486968994	-0.150482520461082	0.299676448106766	-0.0938466414809227
-6.85178756713867	-10.3280782699585	-11.6380004882813	-0.150514125823975	0.299695789813995	-0.0938263759016991
-6.85247755050659	-10.3287897109985	-11.6490144729614	-0.150404527783394	0.299660384654999	-0.0938458442687988
-6.84964656829834	-10.3290519714355	-11.6409826278687	-0.15037639439106	0.29957315325737	-0.0938652604818344
-6.85578680038452	-10.3302631378174	-11.638542175293	-0.150353774428368	0.299688994884491	-0.0938833057880402
-6.85476922988892	-10.327262878418	-11.6437911987305	-0.150340363383293	0.299615114927292	-0.0938996374607086
-6.85866212844849	-10.3325786590576	-11.63059425354	-0.150352746248245	0.299627870321274	-0.0939128622412682
-6.85546779632568	-10.3315868377686	-11.6266460418701	-0.150314792990685	0.299547523260117	-0.0939171835780144
-6.85500621795654	-10.330904006958	-11.6285276412964	-0.150442466139793	0.299532115459442	-0.0939529240131378
-6.85269355773926	-10.3290281295776	-11.6264657974243	-0.150322496891022	0.299461513757706	-0.0938695222139359
-6.8523063659668	-10.3313932418823	-11.6277990341187	-0.150367051362991	0.299500286579132	-0.0939764007925987
-6.85032272338867	-10.3285665512085	-11.6248188018799	-0.150175362825394	0.299463361501694	-0.0939602181315422
-6.85373830795288	-10.3352031707764	-11.6228399276733	-0.150246068835258	0.299425721168518	-0.0939205810427666
-6.8516058921814	-10.3324642181396	-11.6347970962524	-0.150134041905403	0.299383342266083	-0.0939265638589859
-6.85585355758667	-10.3307619094849	-11.6246404647827	-0.15011939406395	0.299375116825104	-0.0938575193285942
-6.85577630996704	-10.3317680358887	-11.6224575042725	-0.150021746754646	0.299363613128662	-0.0939381718635559
-6.85672664642334	-10.3366003036499	-11.627064704895	-0.150092720985413	0.299253612756729	-0.093970350921154
-6.85938262939453	-10.3377151489258	-11.6231479644775	-0.149996772408485	0.299282878637314	-0.093901127576828
-6.85885763168335	-10.3369445800781	-11.6156148910522	-0.150001585483551	0.299126744270325	-0.0939997136592865
-6.85563802719116	-10.3361024856567	-11.6139621734619	-0.150032922625542	0.299211204051971	-0.0940334126353264
-6.8548264503479	-10.3373708724976	-11.6220235824585	-0.150014951825142	0.299172610044479	-0.0939680933952332
-6.85952663421631	-10.3395719528198	-11.6217441558838	-0.149858415126801	0.299254357814789	-0.094074584543705
-6.86300468444824	-10.3438234329224	-11.6154899597168	-0.149870410561562	0.299135684967041	-0.0941251069307327
-6.86588048934937	-10.3454723358154	-11.6211500167847	-0.149853304028511	0.299142211675644	-0.0940775945782661
-6.86273145675659	-10.3453464508057	-11.6204538345337	-0.149921551346779	0.299078583717346	-0.0942037627100945
-6.86388206481934	-10.3457260131836	-11.6151466369629	-0.149862989783287	0.299162983894348	-0.0942282229661942
-6.86030626296997	-10.3484563827515	-11.610559463501	-0.149893701076508	0.299065768718719	-0.0941587090492249
-6.86089372634888	-10.347638130188	-11.624135017395	-0.149840697646141	0.299130260944366	-0.0942044705152512
-6.86409616470337	-10.349702835083	-11.6123638153076	-0.149844601750374	0.29908099770546	-0.0942596718668938
-6.86722278594971	-10.3532485961914	-11.6074018478394	-0.149744242429733	0.299156785011292	-0.0942546278238297
-6.86750411987305	-10.3552570343018	-11.617603302002	-0.149794369935989	0.299133747816086	-0.0942626819014549
-6.86550951004028	-10.3587827682495	-11.6118640899658	-0.149845212697983	0.299069553613663	-0.0943448096513748
-6.86226844787598	-10.3563117980957	-11.6121816635132	-0.149860292673111	0.299007892608643	-0.0943579822778702
-6.86325931549072	-10.3583669662476	-11.6007881164551	-0.149878025054932	0.299079239368439	-0.0943757444620132
-6.85783052444458	-10.3545427322388	-11.5997724533081	-0.149743244051933	0.299003094434738	-0.0943740457296371
-6.85673236846924	-10.3571996688843	-11.595401763916	-0.149788692593575	0.29900136590004	-0.0943569391965866
-6.85680961608887	-10.3605718612671	-11.6065654754639	-0.149762004613876	0.299061059951782	-0.0944258496165276
-6.86016654968262	-10.3615884780884	-11.6048383712769	-0.149695739150047	0.299045473337173	-0.0944173857569695
-6.85867786407471	-10.3594551086426	-11.6009664535522	-0.149660810828209	0.299020767211914	-0.0944967120885849
-6.85769081115723	-10.3612279891968	-11.5914306640625	-0.149826645851135	0.29899588227272	-0.0945242494344711
-6.853590965271	-10.3582696914673	-11.5931100845337	-0.149708896875381	0.299035936594009	-0.0945074185729027
-6.8531641960144	-10.3586359024048	-11.5890674591064	-0.149809449911118	0.299051821231842	-0.094597116112709
-6.84821844100952	-10.3587398529053	-11.5893096923828	-0.149684503674507	0.299040228128433	-0.0946491062641144
-6.84760189056396	-10.3634443283081	-11.5797863006592	-0.149720177054405	0.299087285995483	-0.0946529656648636
-6.84705829620361	-10.3592586517334	-11.5886497497559	-0.149672970175743	0.29910135269165	-0.0946304872632027
-6.85132646560669	-10.3611707687378	-11.5823354721069	-0.149700030684471	0.299119025468826	-0.0946388840675354
-6.84999465942383	-10.362452507019	-11.5822868347168	-0.149657249450684	0.299203872680664	-0.0947570204734802
-6.85227823257446	-10.3640260696411	-11.5802745819092	-0.149756893515587	0.299239367246628	-0.0948083251714706
-6.85163497924805	-10.3668851852417	-11.5806255340576	-0.149719968438148	0.299164265394211	-0.0947441756725311
-6.84798717498779	-10.3634023666382	-11.5796852111816	-0.149815663695335	0.299122244119644	-0.0948168635368347
-6.84629392623901	-10.361289024353	-11.5693407058716	-0.14984293282032	0.299201905727386	-0.0949110686779022
-6.84325265884399	-10.3601121902466	-11.5694713592529	-0.149889469146729	0.299237579107285	-0.094830110669136
-6.84118270874023	-10.3607788085938	-11.567253112793	-0.149892568588257	0.299336850643158	-0.0949418693780899
-6.84278631210327	-10.360987663269	-11.5626382827759	-0.149900004267693	0.299361705780029	-0.0950437262654305
-6.84854078292847	-10.3618402481079	-11.5637140274048	-0.149948298931122	0.29947492480278	-0.0950034707784653
-6.8509464263916	-10.3641471862793	-11.5728044509888	-0.14993904531002	0.299460262060165	-0.0951385498046875
-6.85665988922119	-10.3681526184082	-11.561806678772	-0.150060832500458	0.299560755491257	-0.0952862799167633
-6.86222076416016	-10.3731727600098	-11.5684461593628	-0.150139153003693	0.299620777368546	-0.0954855531454086
-6.8677978515625	-10.3799047470093	-11.5748891830444	-0.150241523981094	0.299709379673004	-0.0955750048160553
-6.87018251419067	-10.3826007843018	-11.5796127319336	-0.150286942720413	0.299788266420364	-0.0956947803497314
-6.87605237960815	-10.3883781433105	-11.5848016738892	-0.150408759713173	0.299899399280548	-0.0958137437701225
-6.87528657913208	-10.3917026519775	-11.5955743789673	-0.150286540389061	0.300085037946701	-0.0960237011313438
-6.88283348083496	-10.3983917236328	-11.5979795455933	-0.150417745113373	0.300187259912491	-0.0960074961185455
-6.88792037963867	-10.4023170471191	-11.6121292114258	-0.150378078222275	0.300401210784912	-0.0961460545659065
-6.89328908920288	-10.4077453613281	-11.6115865707397	-0.150430172681808	0.30040368437767	-0.0962261185050011
-6.89635133743286	-10.4090051651001	-11.6138315200806	-0.150491535663605	0.300523370504379	-0.09625044465065
-6.89713335037231	-10.4100904464722	-11.6272859573364	-0.150594621896744	0.30048805475235	-0.0963213816285133
-6.89788722991943	-10.4130954742432	-11.624472618103	-0.150599598884583	0.300592362880707	-0.0963640883564949
-6.89236402511597	-10.4086599349976	-11.6172914505005	-0.150712519884109	0.300601482391357	-0.0963945165276527
-6.89543342590332	-10.4134111404419	-11.6256513595581	-0.150783866643906	0.30075466632843	-0.0964081510901451
-6.89208459854126	-10.4127130508423	-11.6308717727661	-0.150723844766617	0.300802260637283	-0.0963956341147423
-6.89746522903442	-10.4188280105591	-11.6302452087402	-0.150829136371613	0.300900220870972	-0.0964677706360817
-6.8970799446106	-10.4171905517578	-11.6397085189819	-0.150856778025627	0.300874382257462	-0.0964972972869873
-6.90062856674194	-10.4178619384766	-11.6339960098267	-0.150942385196686	0.301020115613937	-0.0965041816234589
-6.90135145187378	-10.4181938171387	-11.6434783935547	-0.15098774433136	0.301103979349136	-0.0966150909662247
-6.90568923950195	-10.4204034805298	-11.6327972412109	-0.151188105344772	0.301180958747864	-0.0966862738132477
-6.90238285064697	-10.4163837432861	-11.6399631500244	-0.151269108057022	0.301252484321594	-0.0967435985803604
-6.90850973129272	-10.4222221374512	-11.6490774154663	-0.151350602507591	0.301375210285187	-0.0967276021838188
-6.91051769256592	-10.4204225540161	-11.6549520492554	-0.151381030678749	0.301495581865311	-0.0968397185206413
-6.91521549224854	-10.4250288009644	-11.6557817459106	-0.151451513171196	0.301592707633972	-0.0969983711838722
-6.92353487014771	-10.4339141845703	-11.6757688522339	-0.151434779167175	0.301865458488464	-0.0971457436680794
-6.93104791641235	-10.4455242156982	-11.6890306472778	-0.151459723711014	0.302021771669388	-0.0972574278712273
-6.9364013671875	-10.4511919021606	-11.7046747207642	-0.151506409049034	0.302257061004639	-0.0974841639399529
-6.94295310974121	-10.4611787796021	-11.7150382995605	-0.151741951704025	0.302326321601868	-0.0976025238633156
-6.94555568695068	-10.4646730422974	-11.7208204269409	-0.151792585849762	0.302517533302307	-0.0977458506822586
-6.94764852523804	-10.4654216766357	-11.7197418212891	-0.151940166950226	0.302550196647644	-0.0978787243366241
-6.94830656051636	-10.4596605300903	-11.7305955886841	-0.151922538876534	0.302768886089325	-0.0979506894946098
-6.95134353637695	-10.4596214294434	-11.7325077056885	-0.151965990662575	0.302787780761719	-0.0978334173560143
-6.95515727996826	-10.4606895446777	-11.7382621765137	-0.151906460523605	0.302855044603348	-0.0978419780731201
-6.96061658859253	-10.4647130966187	-11.7439680099487	-0.15199887752533	0.302882432937622	-0.0977996364235878
-6.95795106887817	-10.4600801467896	-11.7483253479004	-0.151949569582939	0.302843302488327	-0.0977263674139977
-6.95761346817017	-10.4572257995605	-11.7485132217407	-0.152120143175125	0.302801787853241	-0.0977734699845314
-6.95475053787231	-10.4534463882446	-11.7430543899536	-0.152080327272415	0.30290812253952	-0.0977602675557137
-6.95485305786133	-10.4539136886597	-11.7464447021484	-0.152090638875961	0.30290350317955	-0.0975764766335487
-6.95700788497925	-10.4512491226196	-11.7480611801147	-0.151980817317963	0.30293220281601	-0.0975865200161934
-6.95488119125366	-10.4480438232422	-11.7449760437012	-0.152131229639053	0.302860528230667	-0.097539059817791
-6.95412540435791	-10.4439859390259	-11.7384910583496	-0.152164235711098	0.302910804748535	-0.0974507331848145
-6.94851970672607	-10.4357433319092	-11.7430105209351	-0.152263686060905	0.302815973758698	-0.0973497033119202
-6.93524074554443	-10.4265565872192	-11.7325210571289	-0.152265071868896	0.302834182977676	-0.0972434878349304
-6.92986583709717	-10.4178295135498	-11.7283544540405	-0.152291119098663	0.302784502506256	-0.0969905555248261
-6.92448759078979	-10.4084596633911	-11.7321939468384	-0.152242049574852	0.302792638540268	-0.0969271436333656
-6.91754770278931	-10.4008092880249	-11.7200222015381	-0.152305230498314	0.302631765604019	-0.0967819169163704
-6.91599798202515	-10.3936262130737	-11.7148313522339	-0.152280792593956	0.302620470523834	-0.0966003611683846
-6.90586566925049	-10.3841638565063	-11.7122497558594	-0.152302399277687	0.302483379840851	-0.0965096950531006
-6.90295696258545	-10.370717048645	-11.709789276123	-0.152235358953476	0.302489787340164	-0.0963296815752983
-6.89274454116821	-10.3682136535645	-11.7011375427246	-0.152355253696442	0.302313536405563	-0.0961632952094078
-6.88687896728516	-10.361346244812	-11.6989259719849	-0.152273550629616	0.302247077226639	-0.0960500612854958
-6.88485622406006	-10.3533048629761	-11.6961164474487	-0.152191370725632	0.302098661661148	-0.0958135724067688
-6.87932014465332	-10.3497724533081	-11.6981716156006	-0.152115762233734	0.302040368318558	-0.0957443490624428
-6.8726019859314	-10.3456497192383	-11.6890020370483	-0.15215277671814	0.301901817321777	-0.0956435054540634
-6.87470436096191	-10.3456563949585	-11.6942501068115	-0.152056381106377	0.301901489496231	-0.0955188721418381
-6.87234973907471	-10.3408880233765	-11.6871795654297	-0.151956737041473	0.301705002784729	-0.0954913198947906
-6.87209320068359	-10.3384885787964	-11.6779260635376	-0.152024924755096	0.301572054624558	-0.0954392105340958
-6.86622953414917	-10.3347873687744	-11.6768970489502	-0.151963040232658	0.301469892263412	-0.0952972769737244
-6.86433219909668	-10.3370866775513	-11.6768941879272	-0.151988610625267	0.301438182592392	-0.0953228175640106
-6.86111927032471	-10.332706451416	-11.6752300262451	-0.15189965069294	0.301458567380905	-0.0953742787241936
-6.86971521377563	-10.336859703064	-11.6698942184448	-0.15182963013649	0.301459461450577	-0.0953183844685555
-6.86952590942383	-10.3358716964722	-11.6855239868164	-0.151848137378693	0.301421254873276	-0.0953195169568062
-6.87437677383423	-10.3403577804565	-11.6739902496338	-0.151843652129173	0.301378220319748	-0.0954417288303375
-6.87200212478638	-10.336784362793	-11.6727886199951	-0.151874110102654	0.301375865936279	-0.0954520702362061
-6.87501621246338	-10.3408184051514	-11.6771850585938	-0.151946634054184	0.301346987485886	-0.095508836209774
-6.87013626098633	-10.3393678665161	-11.6749925613403	-0.151852518320084	0.301346331834793	-0.0954992100596428
-6.87492227554321	-10.3418340682983	-11.6684303283691	-0.151956796646118	0.301479279994965	-0.0955646932125092
-6.8752703666687	-10.3430919647217	-11.6750106811523	-0.151869863271713	0.301524490118027	-0.0956619679927826
-6.8777379989624	-10.3462429046631	-11.6767587661743	-0.151910021901131	0.301529824733734	-0.0956199765205383
-6.8770318031311	-10.3471927642822	-11.677583694458	-0.151922628283501	0.301523327827454	-0.0957783535122871
-6.88007497787476	-10.3479986190796	-11.6669826507568	-0.152057677507401	0.301575988531113	-0.0958318337798119
-6.87758350372314	-10.3502864837646	-11.6693735122681	-0.152047082781792	0.301578342914581	-0.0958565548062325
-6.87504005432129	-10.3512487411499	-11.6668872833252	-0.152191445231438	0.301538854837418	-0.0960017666220665
-6.87374019622803	-10.3502540588379	-11.6622686386108	-0.152216017246246	0.301709651947021	-0.0960862413048744
-6.87179374694824	-10.3481292724609	-11.6528673171997	-0.152306869626045	0.301781922578812	-0.0961165428161621
-6.87088298797607	-10.3497476577759	-11.6644554138184	-0.152354016900063	0.301902055740356	-0.09620750695467
-6.86723136901855	-10.3535690307617	-11.6637306213379	-0.152307525277138	0.301963269710541	-0.0963014513254166
-6.87277460098267	-10.3551254272461	-11.6647672653198	-0.152336627244949	0.302120983600616	-0.0964007675647736
-6.86928129196167	-10.3572578430176	-11.6680765151978	-0.152389362454414	0.302022457122803	-0.0964946523308754
-6.87374114990234	-10.360818862915	-11.6700305938721	-0.152389541268349	0.302197843790054	-0.096471294760704
-6.86826229095459	-10.3595018386841	-11.6716709136963	-0.152499035000801	0.302270114421844	-0.0965919345617294
-6.86875438690186	-10.3643589019775	-11.6669273376465	-0.152563199400902	0.302341967821121	-0.0966909676790237
-6.86466884613037	-10.3617544174194	-11.6612358093262	-0.152565568685532	0.302271991968155	-0.0966692268848419
-6.86661529541016	-10.364408493042	-11.6656246185303	-0.152672037482262	0.302410006523132	-0.0967356637120247
-6.85679149627686	-10.3633069992065	-11.6592245101929	-0.152606993913651	0.302436739206314	-0.096758097410202
-6.8601279258728	-10.366099357605	-11.6601676940918	-0.152655094861984	0.302531391382217	-0.0967801883816719
-6.85499286651611	-10.3626928329468	-11.6707878112793	-0.152587085962296	0.302593648433685	-0.0967465117573738
-6.85434770584106	-10.3651237487793	-11.6571998596191	-0.152676731348038	0.302544683218002	-0.0967404097318649
-6.85023641586304	-10.3625249862671	-11.6552953720093	-0.152625575661659	0.302572548389435	-0.0968161076307297
-6.84678602218628	-10.3619718551636	-11.6538829803467	-0.152831271290779	0.302547931671143	-0.096804641187191
-6.83626794815063	-10.3579788208008	-11.6451091766357	-0.15278947353363	0.302497655153275	-0.096763551235199
-6.83169841766357	-10.3599185943604	-11.6347122192383	-0.152906194329262	0.302547633647919	-0.0967279300093651
-6.83014488220215	-10.3572092056274	-11.6432619094849	-0.152825579047203	0.302588403224945	-0.0967865958809853
-6.82802629470825	-10.3609209060669	-11.6408958435059	-0.152895390987396	0.302638471126556	-0.0966906771063805
-6.82353496551514	-10.3589954376221	-11.6410932540894	-0.15286023914814	0.302678763866425	-0.0967534258961678
-6.82654714584351	-10.3582439422607	-11.6339082717896	-0.15299479663372	0.302626073360443	-0.0967621356248856
-6.82603454589844	-10.3602209091187	-11.6288909912109	-0.153033763170242	0.302695453166962	-0.0967442989349365
-6.82244110107422	-10.3578224182129	-11.6331176757813	-0.153101816773415	0.302647590637207	-0.0968378484249115
-6.82009935379028	-10.3579034805298	-11.6243505477905	-0.153241217136383	0.302644848823547	-0.0969143658876419
-6.81078290939331	-10.3535127639771	-11.6175832748413	-0.153302744030952	0.302540510892868	-0.0968375951051712
-6.81329202651978	-10.353199005127	-11.6241331100464	-0.153373748064041	0.302633255720139	-0.096857950091362
-6.80605983734131	-10.3486661911011	-11.6185712814331	-0.153349980711937	0.302690118551254	-0.0968779847025871
-6.80488348007202	-10.352427482605	-11.6161031723022	-0.15349069237709	0.302736282348633	-0.0969289168715477
-6.80090713500977	-10.3486518859863	-11.6214637756348	-0.153414383530617	0.302768856287003	-0.0969622880220413
-6.80452489852905	-10.3518075942993	-11.6175861358643	-0.153585866093636	0.302802085876465	-0.0969797223806381
-6.8008189201355	-10.3539123535156	-11.6224966049194	-0.153585508465767	0.302891194820404	-0.0971447005867958
-6.79952096939087	-10.3538980484009	-11.617977142334	-0.153815731406212	0.302903175354004	-0.0972675532102585
-6.79408121109009	-10.3560619354248	-11.6168804168701	-0.153936758637428	0.302872806787491	-0.097293846309185
-6.78800296783447	-10.3569831848145	-11.6182441711426	-0.15407058596611	0.30290749669075	-0.0974017381668091
-6.78520154953003	-10.356104850769	-11.6188316345215	-0.154160335659981	0.303002506494522	-0.0975601747632027
-6.78207969665527	-10.3593692779541	-11.613151550293	-0.154326885938644	0.303074806928635	-0.0976023077964783
-6.77951812744141	-10.3545827865601	-11.6189260482788	-0.154357567429543	0.303098171949387	-0.0976990237832069
-6.77682733535767	-10.3537998199463	-11.6142444610596	-0.154427841305733	0.303080528974533	-0.09772639721632
-6.77361726760864	-10.3538541793823	-11.6195163726807	-0.15452179312706	0.303062498569489	-0.0978627353906631
-6.77019214630127	-10.3578624725342	-11.6185531616211	-0.154737532138824	0.303017377853394	-0.0979370325803757
-6.76376485824585	-10.3518257141113	-11.6118812561035	-0.154777586460114	0.302979946136475	-0.0979417487978935
-6.7578444480896	-10.349308013916	-11.6055250167847	-0.154965028166771	0.302934020757675	-0.0980111956596375
-6.75178194046021	-10.3463087081909	-11.6111087799072	-0.154933527112007	0.302943170070648	-0.0980698764324188
-6.74948596954346	-10.3471231460571	-11.6060829162598	-0.155039399862289	0.302920788526535	-0.0980420187115669
-6.7481050491333	-10.3445558547974	-11.6076326370239	-0.15508408844471	0.302922666072845	-0.0980631932616234
-6.74850416183472	-10.3402633666992	-11.5971632003784	-0.155292466282845	0.302852272987366	-0.0981505662202835
-6.74250602722168	-10.3404331207275	-11.6020812988281	-0.155323058366776	0.302831888198853	-0.0981035381555557
-6.74024391174316	-10.3356885910034	-11.5885992050171	-0.155478790402412	0.302869498729706	-0.0981211289763451
-6.7375283241272	-10.3332424163818	-11.5935859680176	-0.15548487007618	0.302871972322464	-0.098114937543869
-6.73712491989136	-10.3367004394531	-11.5926322937012	-0.15561605989933	0.302879989147186	-0.0980011522769928
-6.74028778076172	-10.336088180542	-11.6032218933105	-0.155547648668289	0.302904367446899	-0.0980673059821129
-6.73846340179443	-10.3367910385132	-11.5974016189575	-0.155749201774597	0.302794307470322	-0.0979756861925125
-6.73851156234741	-10.333514213562	-11.6005516052246	-0.155739948153496	0.302822470664978	-0.0978788658976555
-6.73685216903687	-10.329963684082	-11.5948572158813	-0.155937448143959	0.302796304225922	-0.0978364944458008
-6.73627233505249	-10.3310842514038	-11.5980567932129	-0.155932158231735	0.30286580324173	-0.0978452786803246
-6.73980283737183	-10.3317966461182	-11.6033153533936	-0.155988618731499	0.302917987108231	-0.0976989194750786
-6.74791765213013	-10.3361711502075	-11.6154193878174	-0.155926465988159	0.302925884723663	-0.0977349877357483
-6.75695610046387	-10.341236114502	-11.6145763397217	-0.156157076358795	0.302903354167938	-0.0977297201752663
-6.75568723678589	-10.3409662246704	-11.6264390945435	-0.156155124306679	0.302895039319992	-0.0976146310567856
-6.76454544067383	-10.3491401672363	-11.6238460540771	-0.156236410140991	0.302964866161346	-0.0977019742131233
-6.77001523971558	-10.3542022705078	-11.6392755508423	-0.156206995248795	0.303072661161423	-0.0976796820759773
-6.7851448059082	-10.3597640991211	-11.6485252380371	-0.156212955713272	0.303243398666382	-0.0976515114307404
-6.79028272628784	-10.3677539825439	-11.6599178314209	-0.156287983059883	0.303226143121719	-0.0977441146969795
-6.79832172393799	-10.371844291687	-11.6594438552856	-0.156389102339745	0.303244799375534	-0.0977533310651779
-6.80167484283447	-10.3759441375732	-11.6690130233765	-0.156443417072296	0.303327679634094	-0.0976789742708206
-6.8113751411438	-10.3792486190796	-11.6743459701538	-0.156543642282486	0.30346491932869	-0.0977369770407677
-6.81513929367065	-10.3829040527344	-11.683988571167	-0.156461670994759	0.303499132394791	-0.0977926179766655
-6.82606649398804	-10.3894653320313	-11.6929988861084	-0.156501844525337	0.303617715835571	-0.0977279394865036
-6.83312559127808	-10.3883762359619	-11.7070446014404	-0.156523674726486	0.303700625896454	-0.097757950425148
-6.83745336532593	-10.3925294876099	-11.7003555297852	-0.156660720705986	0.303759902715683	-0.0977501273155212
-6.83929777145386	-10.3923816680908	-11.7047233581543	-0.156737640500069	0.303710639476776	-0.0977153331041336
-6.8463773727417	-10.3944902420044	-11.7187032699585	-0.156867936253548	0.303822368383408	-0.0976450741291046
-6.84396982192993	-10.3872756958008	-11.7146024703979	-0.156771957874298	0.303878456354141	-0.0976010859012604
-6.85053539276123	-10.3931112289429	-11.7201776504517	-0.1568773239851	0.304012298583984	-0.097517728805542
-6.85311889648438	-10.3920078277588	-11.7389183044434	-0.156869322061539	0.30401137471199	-0.0974540710449219
-6.85839414596558	-10.3931875228882	-11.7245292663574	-0.156988844275475	0.303982466459274	-0.0973942652344704
-6.85308599472046	-10.3842916488647	-11.7326469421387	-0.15705743432045	0.303974807262421	-0.0972471162676811
-6.85495805740356	-10.3833274841309	-11.7390766143799	-0.157127395272255	0.304060637950897	-0.0971515625715256
-6.85485649108887	-10.3832712173462	-11.739860534668	-0.157056868076324	0.304131209850311	-0.0970541387796402
-6.86455631256104	-10.3857460021973	-11.7424612045288	-0.157105311751366	0.3042231798172	-0.0969283208250999
-6.86221647262573	-10.3797550201416	-11.7556676864624	-0.157111018896103	0.304100751876831	-0.0967578664422035
-6.86015367507935	-10.3756132125854	-11.7492198944092	-0.157149955630302	0.304101765155792	-0.0966794043779373
-6.85917282104492	-10.3723783493042	-11.7485570907593	-0.157189324498177	0.304109752178192	-0.0964633673429489
-6.85853958129883	-10.3694133758545	-11.7566299438477	-0.157154768705368	0.304177224636078	-0.0963552892208099
-6.86035203933716	-10.3702726364136	-11.7484226226807	-0.1572055965662	0.304073244333267	-0.0961770266294479
-6.86173391342163	-10.3655109405518	-11.7519655227661	-0.157174587249756	0.304043471813202	-0.0960230082273483
-6.85776996612549	-10.3597784042358	-11.7480764389038	-0.157281339168549	0.303978383541107	-0.0959327071905136
-6.85253286361694	-10.3538846969604	-11.7475032806396	-0.157226398587227	0.303980797529221	-0.0958085581660271
-6.85690450668335	-10.3545560836792	-11.7520589828491	-0.157238766551018	0.303996115922928	-0.0955872237682343
-6.85921049118042	-10.3489847183228	-11.7471590042114	-0.157163798809052	0.303960472345352	-0.0954932272434235
-6.85849332809448	-10.3461132049561	-11.7354745864868	-0.157330334186554	0.303836166858673	-0.0954368412494659
-6.85023546218872	-10.3418684005737	-11.7358026504517	-0.157333433628082	0.303789794445038	-0.0952012836933136
-6.85104179382324	-10.3365087509155	-11.7328052520752	-0.157312333583832	0.303772956132889	-0.0951180756092072
-6.84795331954956	-10.3322772979736	-11.7343015670776	-0.157234370708466	0.303728401660919	-0.0949609503149986
-6.85063982009888	-10.3289604187012	-11.728307723999	-0.157281339168549	0.303747624158859	-0.0948072150349617
-6.84316778182983	-10.3217144012451	-11.7291994094849	-0.157244190573692	0.303631842136383	-0.0947799757122993
-6.84302234649658	-10.3186874389648	-11.7149505615234	-0.15751339495182	0.303591340780258	-0.0946405604481697
-6.83541440963745	-10.3083343505859	-11.7128934860229	-0.157454922795296	0.303458541631699	-0.0944161117076874
-6.83263921737671	-10.3057308197021	-11.7032489776611	-0.15746046602726	0.303516745567322	-0.0943515747785568
-6.82810258865356	-10.2997636795044	-11.7018661499023	-0.15735849738121	0.303440153598785	-0.0942263007164001
-6.83002948760986	-10.2974042892456	-11.6988115310669	-0.157444402575493	0.30345806479454	-0.0940583571791649
-6.82420873641968	-10.2870502471924	-11.7015380859375	-0.157484024763107	0.303380846977234	-0.0939908549189568
-6.81854248046875	-10.2883415222168	-11.6879329681396	-0.15753185749054	0.303262442350388	-0.0938608795404434
-6.8104190826416	-10.2798280715942	-11.6830720901489	-0.157520562410355	0.303133964538574	-0.0936733111739159
-6.80922555923462	-10.2723026275635	-11.6785068511963	-0.157495900988579	0.303212374448776	-0.0936607792973518
-6.80703496932983	-10.2722606658936	-11.6743192672729	-0.157559514045715	0.30312106013298	-0.093571275472641
-6.8071870803833	-10.2707080841064	-11.6791458129883	-0.157491028308868	0.303010046482086	-0.0934109091758728
-6.80254793167114	-10.2633180618286	-11.6675462722778	-0.157484844326973	0.302818983793259	-0.0933587700128555
-6.7920994758606	-10.2533597946167	-11.6542434692383	-0.157518073916435	0.302912920713425	-0.0932794809341431
-6.78626012802124	-10.2492685317993	-11.6546268463135	-0.1575086414814	0.302806049585342	-0.0930993929505348
-6.78261947631836	-10.2480010986328	-11.6537046432495	-0.157423719763756	0.302755326032639	-0.0930928066372871
-6.77925586700439	-10.2432880401611	-11.6460361480713	-0.157429113984108	0.302685409784317	-0.0930105373263359
-6.77882432937622	-10.239896774292	-11.6434621810913	-0.15737646818161	0.302657276391983	-0.0929122045636177
-6.76982259750366	-10.2341241836548	-11.6310205459595	-0.157378077507019	0.302474468946457	-0.0928510203957558
-6.76155996322632	-10.2272462844849	-11.6217641830444	-0.15738071501255	0.302473604679108	-0.0927897170186043
-6.75243806838989	-10.2230787277222	-11.6144332885742	-0.157390907406807	0.302400797605515	-0.0925827771425247
-6.74781131744385	-10.2187776565552	-11.6193389892578	-0.157314613461494	0.302407681941986	-0.0925774425268173
-6.74245595932007	-10.2173662185669	-11.6073989868164	-0.157304435968399	0.302198559045792	-0.0924945846199989
-6.74179220199585	-10.2174463272095	-11.6073017120361	-0.157258972525597	0.302231937646866	-0.0923854261636734
-6.73693227767944	-10.2121543884277	-11.6086721420288	-0.157310426235199	0.302112609148026	-0.0923440903425217
-6.73037815093994	-10.2109575271606	-11.5949335098267	-0.15722431242466	0.302060574293137	-0.0923213064670563
-6.7220573425293	-10.2084627151489	-11.5906925201416	-0.157301291823387	0.302020400762558	-0.0921018794178963
-6.71755790710449	-10.2071743011475	-11.5937528610229	-0.157119318842888	0.301982671022415	-0.0921261459589005
-6.71453237533569	-10.2064685821533	-11.5896482467651	-0.157038748264313	0.30185255408287	-0.0919762924313545
-6.7155613899231	-10.2060203552246	-11.5814428329468	-0.156992167234421	0.301788985729218	-0.0918808132410049
-6.70868730545044	-10.2056198120117	-11.5832605361938	-0.156958416104317	0.301667720079422	-0.0918416082859039
-6.70619964599609	-10.2095956802368	-11.5749168395996	-0.156956747174263	0.30161064863205	-0.0918613970279694
-6.70085954666138	-10.2074756622314	-11.5608720779419	-0.156894668936729	0.301501244306564	-0.091773696243763
-6.70234680175781	-10.210111618042	-11.5714921951294	-0.156859561800957	0.301547765731812	-0.0917484313249588
-6.69592618942261	-10.2126245498657	-11.5739679336548	-0.156771928071976	0.301473945379257	-0.0917406305670738
-6.70138072967529	-10.218409538269	-11.5656929016113	-0.156739845871925	0.301433980464935	-0.0917405411601067
-6.70093679428101	-10.2218656539917	-11.5702695846558	-0.156621873378754	0.301443427801132	-0.0917691960930824
-6.70337295532227	-10.2245960235596	-11.5671634674072	-0.156651303172112	0.301487326622009	-0.0917746126651764
-6.69848489761353	-10.2281141281128	-11.5664825439453	-0.156670212745667	0.301427602767944	-0.091911718249321
-6.698401927948	-10.2326440811157	-11.5583114624023	-0.156732678413391	0.301482379436493	-0.0919928476214409
-6.69633293151855	-10.2341117858887	-11.5580902099609	-0.156665310263634	0.301512986421585	-0.0919432938098907
-6.69189882278442	-10.2403402328491	-11.5651235580444	-0.156766921281815	0.301639646291733	-0.0920486375689507
-6.69163227081299	-10.2405080795288	-11.5628261566162	-0.156620234251022	0.301741540431976	-0.0921797528862953
-6.70070743560791	-10.2501878738403	-11.5629577636719	-0.156651988625526	0.301893830299377	-0.0922222137451172
-6.70525884628296	-10.2567491531372	-11.5787343978882	-0.156723707914352	0.301978349685669	-0.0923833250999451
-6.7081184387207	-10.2643604278564	-11.5683431625366	-0.156850919127464	0.302046954631805	-0.09252018481493
-6.71428918838501	-10.2664403915405	-11.5721464157104	-0.156808465719223	0.30213788151741	-0.0925637930631638
-6.7192006111145	-10.2745971679688	-11.581244468689	-0.156947746872902	0.302310317754745	-0.0927711799740791
-6.71912717819214	-10.2815837860107	-11.5804395675659	-0.156905561685562	0.302453905344009	-0.092902809381485
-6.72700309753418	-10.290563583374	-11.5823850631714	-0.1569494754076	0.302710860967636	-0.0928581207990646
-6.72698259353638	-10.2998399734497	-11.593695640564	-0.157062336802483	0.302738070487976	-0.0930472388863564
-6.7299108505249	-10.3048839569092	-11.5918846130371	-0.157206848263741	0.302926152944565	-0.093197412788868
-6.72928619384766	-10.3096570968628	-11.5947399139404	-0.157301306724548	0.303046077489853	-0.093227706849575
-6.72736883163452	-10.3160266876221	-11.6051120758057	-0.157427757978439	0.303295850753784	-0.0933304652571678
-6.72858715057373	-10.318302154541	-11.6116065979004	-0.15755757689476	0.303538501262665	-0.0933897271752357
-6.73539924621582	-10.3272542953491	-11.6056985855103	-0.157660320401192	0.303780555725098	-0.0934218317270279
-6.73366451263428	-10.3276805877686	-11.6189918518066	-0.157822161912918	0.303869992494583	-0.0933844074606895
-6.72895097732544	-10.3290815353394	-11.6091651916504	-0.158046439290047	0.303994834423065	-0.093364842236042
-6.72136926651001	-10.3252067565918	-11.6079587936401	-0.15824568271637	0.30412369966507	-0.0932732746005058
-6.72169017791748	-10.325873374939	-11.6195831298828	-0.158345580101013	0.30439817905426	-0.0932796597480774
-6.72010850906372	-10.3265619277954	-11.6230392456055	-0.158477857708931	0.30442151427269	-0.0932218357920647
-6.72344875335693	-10.3292274475098	-11.6167545318604	-0.158666759729385	0.304676413536072	-0.0932292938232422
-6.72111129760742	-10.3283433914185	-11.6306467056274	-0.158882185816765	0.304722666740417	-0.0931615680456162
-6.71816158294678	-10.3264188766479	-11.6207799911499	-0.159071758389473	0.304853081703186	-0.0930624306201935
-6.70641899108887	-10.3172674179077	-11.6203355789185	-0.159242913126945	0.304875314235687	-0.0929114148020744
-6.70462274551392	-10.316520690918	-11.6262769699097	-0.15953317284584	0.305147290229797	-0.0927383080124855
-6.69728422164917	-10.3131265640259	-11.6285352706909	-0.159637242555618	0.305289447307587	-0.0926262959837914
-6.70107793807983	-10.3153743743896	-11.6327791213989	-0.159868076443672	0.305500060319901	-0.0925180837512016
-6.69904136657715	-10.3126173019409	-11.6443099975586	-0.160097524523735	0.305552154779434	-0.0924340039491653
-6.69857549667358	-10.3088827133179	-11.6483821868896	-0.160309702157974	0.305830508470535	-0.0922258868813515
-6.68793869018555	-10.303186416626	-11.6465320587158	-0.160550177097321	0.305740594863892	-0.0920694619417191
-6.68275213241577	-10.296422958374	-11.6423807144165	-0.160729169845581	0.305949598550797	-0.0918311178684235
-6.67434120178223	-10.2906179428101	-11.6494960784912	-0.160913288593292	0.306055247783661	-0.0915012955665588
-6.6720495223999	-10.2843418121338	-11.6595077514648	-0.161108791828156	0.306223124265671	-0.091340184211731
-6.67039728164673	-10.2788200378418	-11.6659450531006	-0.161285310983658	0.306303918361664	-0.0910517051815987
-6.67462491989136	-10.2791652679443	-11.6724033355713	-0.161476776003838	0.306489378213882	-0.0907803550362587
-6.66898584365845	-10.2733488082886	-11.6800489425659	-0.161662772297859	0.306527465581894	-0.0905536189675331
-6.66686725616455	-10.266731262207	-11.6762409210205	-0.161983758211136	0.306602150201797	-0.0903621390461922
-6.66347455978394	-10.2550344467163	-11.6744213104248	-0.16219499707222	0.306736707687378	-0.0900686904788017
-6.66131496429443	-10.2532444000244	-11.6948432922363	-0.162378296256065	0.306929439306259	-0.0899081081151962
-6.6577000617981	-10.2473640441895	-11.698655128479	-0.162499740719795	0.307055503129959	-0.0896846279501915
-6.66615915298462	-10.2446594238281	-11.7078504562378	-0.162606105208397	0.307251513004303	-0.0894969329237938
-6.66880893707275	-10.2426595687866	-11.7309169769287	-0.162791848182678	0.307324141263962	-0.0894350782036781
-6.67018461227417	-10.2387170791626	-11.727165222168	-0.163023352622986	0.307498604059219	-0.0893149450421333
-6.66572093963623	-10.2358236312866	-11.7366037368774	-0.163185060024261	0.307590633630753	-0.0890279337763786
-6.66981840133667	-10.2312231063843	-11.7614183425903	-0.163253650069237	0.307885229587555	-0.0889249816536903
-6.66875505447388	-10.2245893478394	-11.7607173919678	-0.163424387574196	0.307943135499954	-0.0887262895703316
-6.67065715789795	-10.2203073501587	-11.766074180603	-0.163573831319809	0.308155745267868	-0.0884863659739494
-6.66588401794434	-10.2139320373535	-11.7809314727783	-0.163697928190231	0.308086752891541	-0.0883234143257141
-6.66249561309814	-10.209511756897	-11.7822256088257	-0.163825154304504	0.308270156383514	-0.0881767421960831
-6.65642642974854	-10.2000961303711	-11.7850847244263	-0.163946941494942	0.308406412601471	-0.0879743024706841
-6.65812730789185	-10.1963262557983	-11.8052139282227	-0.164011538028717	0.308636665344238	-0.0878599360585213
-6.65770292282104	-10.1939897537231	-11.8101444244385	-0.164105027914047	0.308675825595856	-0.0877285078167915
-6.66506242752075	-10.1904764175415	-11.8095693588257	-0.164235502481461	0.308877110481262	-0.0875921100378037
-6.65628862380981	-10.1855869293213	-11.8255138397217	-0.164397343993187	0.308839738368988	-0.0874490290880203
-6.64768362045288	-10.1779222488403	-11.8192586898804	-0.16450896859169	0.308961480855942	-0.0873008891940117
-6.63997077941895	-10.1709766387939	-11.8231906890869	-0.164665803313255	0.309138178825378	-0.0869735032320023
-6.64272928237915	-10.169506072998	-11.8378667831421	-0.164654240012169	0.309316843748093	-0.0869352668523788
-6.64797735214233	-10.1686677932739	-11.8416557312012	-0.164729028940201	0.309359759092331	-0.086818240582943
-6.65353155136108	-10.1655464172363	-11.8534250259399	-0.164819523692131	0.309496819972992	-0.0867487043142319
-6.64947032928467	-10.1659393310547	-11.8613767623901	-0.164975523948669	0.309517443180084	-0.0866759195923805
-6.64342927932739	-10.1604585647583	-11.8556785583496	-0.16512542963028	0.309638768434525	-0.0865459144115448
-6.6356635093689	-10.1608333587646	-11.8530673980713	-0.165304735302925	0.309745758771896	-0.0863978788256645
-6.63525581359863	-10.1547899246216	-11.8708839416504	-0.165225923061371	0.309829235076904	-0.0863122120499611
-6.63596391677856	-10.1512937545776	-11.8663206100464	-0.165334612131119	0.309978395700455	-0.0861384198069572
-6.63153791427612	-10.1457080841064	-11.8698148727417	-0.165382906794548	0.310068309307098	-0.0861170962452888
-6.62984657287598	-10.1463737487793	-11.8765697479248	-0.16557539999485	0.31006595492363	-0.0859959423542023
-6.62459993362427	-10.1433448791504	-11.8805742263794	-0.165557831525803	0.310151427984238	-0.0858466625213623
-6.62140274047852	-10.1361331939697	-11.8721265792847	-0.165714398026466	0.310139387845993	-0.0857329070568085
-6.6170482635498	-10.1334409713745	-11.885796546936	-0.165763765573502	0.310350328683853	-0.0856927484273911
-6.61902618408203	-10.1354169845581	-11.8908500671387	-0.165815562009811	0.310389906167984	-0.0855483487248421
-6.61763429641724	-10.1335878372192	-11.8855381011963	-0.165834590792656	0.310488194227219	-0.0855644047260284
-6.61671733856201	-10.1310739517212	-11.8975772857666	-0.165957868099213	0.310503929853439	-0.085480272769928
-6.61484384536743	-10.1297988891602	-11.8999423980713	-0.166024714708328	0.310601890087128	-0.0853426679968834
-6.60645294189453	-10.127628326416	-11.8913431167603	-0.166233062744141	0.310571581125259	-0.0853228867053986
-6.59676361083984	-10.1242303848267	-11.8952217102051	-0.16630731523037	0.310629308223724	-0.0852499604225159
-6.59403419494629	-10.1192922592163	-11.8938751220703	-0.166262567043304	0.310678362846375	-0.0850772634148598
-6.59026145935059	-10.1201190948486	-11.9030828475952	-0.166313141584396	0.310880422592163	-0.0851171314716339
-6.5886664390564	-10.1181049346924	-11.902494430542	-0.16626563668251	0.310829132795334	-0.0850735902786255
-6.59506750106812	-10.1234016418457	-11.9078092575073	-0.166325613856316	0.310910671949387	-0.0850746259093285
-6.59241390228271	-10.1221265792847	-11.9093723297119	-0.16644461452961	0.310812324285507	-0.0851461216807365
-6.58711290359497	-10.1193056106567	-11.9072523117065	-0.166490077972412	0.310900449752808	-0.0851085036993027
-6.58125638961792	-10.1179056167603	-11.8995227813721	-0.166536942124367	0.31093692779541	-0.0850391089916229
-6.57849788665771	-10.120156288147	-11.9148149490356	-0.166611537337303	0.311007559299469	-0.085011437535286
-6.57857322692871	-10.1196613311768	-11.9122867584229	-0.166569322347641	0.311022460460663	-0.0850107669830322
-6.58110284805298	-10.1232089996338	-11.9148960113525	-0.166621416807175	0.31108883023262	-0.0849978476762772
-6.5752329826355	-10.1221885681152	-11.9257049560547	-0.166651740670204	0.311047434806824	-0.0850208774209023
-6.57164001464844	-10.1237001419067	-11.9164142608643	-0.166729018092155	0.311088085174561	-0.084989033639431
-6.55932283401489	-10.1183319091797	-11.9100866317749	-0.166842088103294	0.311058282852173	-0.0849229842424393
-6.55258893966675	-10.1173753738403	-11.9233350753784	-0.166724741458893	0.311166763305664	-0.0849290788173676
-6.54555511474609	-10.1177358627319	-11.9213981628418	-0.166768848896027	0.311112850904465	-0.084869921207428
-6.54676151275635	-10.1187019348145	-11.91672706604	-0.166703462600708	0.311098486185074	-0.0848780423402786
-6.54754686355591	-10.1131753921509	-11.9242267608643	-0.166737705469131	0.31087264418602	-0.0848079547286034
-6.55764150619507	-10.0994138717651	-11.9145479202271	-0.166445136070251	0.310688138008118	-0.0846300944685936
-6.56760358810425	-10.1177577972412	-11.9089384078979	-0.166615650057793	0.310763478279114	-0.085258774459362
-6.58123683929443	-10.1320304870605	-11.9168863296509	-0.166882529854774	0.311081171035767	-0.0858630165457726
-6.57166957855225	-10.1273183822632	-11.9265689849854	-0.166703850030899	0.310942351818085	-0.0857620984315872
-6.54508590698242	-10.1071186065674	-11.9277305603027	-0.166245073080063	0.310703545808792	-0.0854225531220436
-6.52321720123291	-10.1013383865356	-11.9135913848877	-0.166323453187943	0.310570865869522	-0.0849461480975151
-6.51236248016357	-10.0956087112427	-11.9171619415283	-0.166358441114426	0.310563951730728	-0.0845464244484901
-6.51797914505005	-10.0986709594727	-11.9248237609863	-0.166436955332756	0.310659617185593	-0.0845176950097084
-6.52430391311646	-10.1020345687866	-11.9380149841309	-0.166307866573334	0.310797959566116	-0.0846769586205482
-6.5281867980957	-10.1078491210938	-11.9371309280396	-0.166243672370911	0.310797899961472	-0.0847350284457207
-6.52699422836304	-10.1188955307007	-11.9341402053833	-0.166207671165466	0.310780197381973	-0.0848530605435371
-6.53071784973145	-10.1281824111938	-11.9318504333496	-0.16628809273243	0.310807973146439	-0.0849624648690224
-6.52989292144775	-10.1325035095215	-11.9317426681519	-0.166196689009666	0.31080624461174	-0.0850372835993767
-6.52980613708496	-10.1374387741089	-11.932900428772	-0.166224554181099	0.310789585113525	-0.0851919054985046
-6.52703523635864	-10.1376495361328	-11.9433727264404	-0.166059195995331	0.310784995555878	-0.0852155014872551
-6.52913808822632	-10.1394643783569	-11.9487266540527	-0.165958523750305	0.310829520225525	-0.0852040126919746
-6.52764177322388	-10.1378421783447	-11.948281288147	-0.165828391909599	0.310806751251221	-0.0852285549044609
-6.52830982208252	-10.1416645050049	-11.9426212310791	-0.165933638811111	0.310669541358948	-0.0852642878890038
-6.52057313919067	-10.131404876709	-11.9435729980469	-0.165788903832436	0.310634166002274	-0.0851777493953705
-6.51754379272461	-10.1339912414551	-11.940845489502	-0.165779873728752	0.310580909252167	-0.0852087810635567
-6.51469421386719	-10.1360006332397	-11.9468212127686	-0.165637612342834	0.310658901929855	-0.0852800086140633
-6.52379083633423	-10.1426477432251	-11.9453630447388	-0.165552899241447	0.310551941394806	-0.0852617546916008
-6.52294492721558	-10.1433067321777	-11.950156211853	-0.165404796600342	0.310499459505081	-0.0853909999132156
-6.5245099067688	-10.1466941833496	-11.9393453598022	-0.165513709187508	0.310398638248444	-0.0854246467351913
-6.51799821853638	-10.1438837051392	-11.94176197052	-0.165363818407059	0.310355931520462	-0.0854262858629227
-6.52598857879639	-10.1488428115845	-11.9445610046387	-0.165236055850983	0.31045213341713	-0.0855232402682304
-6.52631425857544	-10.1510696411133	-11.9540433883667	-0.165115833282471	0.310338079929352	-0.0855149328708649
-6.52946090698242	-10.1546878814697	-11.9540328979492	-0.165051579475403	0.310285866260529	-0.0855407789349556
-6.52649879455566	-10.1516599655151	-11.9508247375488	-0.164986878633499	0.310148417949677	-0.0855732038617134
-6.53370332717896	-10.1525831222534	-11.948314666748	-0.164882883429527	0.310211688280106	-0.0856465548276901
-6.52471876144409	-10.1494855880737	-11.9542675018311	-0.164741322398186	0.310079425573349	-0.0857015326619148
-6.53442096710205	-10.1528654098511	-11.9574270248413	-0.164607882499695	0.310171455144882	-0.0859066098928452
-6.53503084182739	-10.1521272659302	-11.9630403518677	-0.164318665862083	0.310019940137863	-0.0858947038650513
-6.53629159927368	-10.1553535461426	-11.9648790359497	-0.164228171110153	0.309989362955093	-0.0858190506696701
-6.52801179885864	-10.1531925201416	-11.9667825698853	-0.164209425449371	0.309787064790726	-0.0858059227466583
-6.52793312072754	-10.1527538299561	-11.9533977508545	-0.164115935564041	0.30979397892952	-0.0858099535107613
-6.52672100067139	-10.1484270095825	-11.9505996704102	-0.164087742567062	0.30962347984314	-0.0856795310974121
-6.52611875534058	-10.1466732025146	-11.9567451477051	-0.164026245474815	0.30955371260643	-0.0857204496860504
-6.52626323699951	-10.1463642120361	-11.9500150680542	-0.163920968770981	0.309544265270233	-0.0857360437512398
-6.53325033187866	-10.1499691009521	-11.9512195587158	-0.163812056183815	0.309513598680496	-0.0857237428426743
-6.53075265884399	-10.1504878997803	-11.9588375091553	-0.163759648799896	0.309316962957382	-0.0857402235269547
-6.53292512893677	-10.1500720977783	-11.9492292404175	-0.163818061351776	0.309318900108337	-0.0858134850859642
-6.52792549133301	-10.1484403610229	-11.9505548477173	-0.163718581199646	0.309248149394989	-0.0856905803084373
-6.52862453460693	-10.1471290588379	-11.9520978927612	-0.1635532528162	0.309267401695251	-0.0857763513922691
-6.52955436706543	-10.1490650177002	-11.9501371383667	-0.163556471467018	0.309157758951187	-0.0857734307646751
-6.53637456893921	-10.1490030288696	-11.9473037719727	-0.163439676165581	0.309133678674698	-0.085720881819725
-6.53315448760986	-10.147292137146	-11.9475240707397	-0.163421496748924	0.308910071849823	-0.0857949331402779
-6.52919912338257	-10.1443977355957	-11.9357013702393	-0.163368284702301	0.308925628662109	-0.085802897810936
-6.53018760681152	-10.1419973373413	-11.9392595291138	-0.163316830992699	0.308876842260361	-0.0856722518801689
-6.53082513809204	-10.1421585083008	-11.9428615570068	-0.163165494799614	0.308910548686981	-0.0857256874442101
-6.53531694412231	-10.1441106796265	-11.9365062713623	-0.163248866796494	0.308717340230942	-0.0857113674283028
-6.5372052192688	-10.140832901001	-11.9297351837158	-0.163123235106468	0.308723896741867	-0.0856617391109467
-6.53441715240479	-10.1394739151001	-11.9302644729614	-0.163176596164703	0.308496624231339	-0.0856954827904701
-6.53445339202881	-10.1403980255127	-11.9236640930176	-0.163014829158783	0.308509647846222	-0.0857971534132957
-6.53497505187988	-10.1395998001099	-11.9235363006592	-0.163082957267761	0.308505117893219	-0.0857348442077637
-6.53928184509277	-10.1410102844238	-11.9365921020508	-0.162924900650978	0.308534145355225	-0.0858726873993874
-6.54484415054321	-10.1430311203003	-11.9323120117188	-0.162884160876274	0.308431655168533	-0.0859176591038704
-6.55047845840454	-10.1465787887573	-11.9285907745361	-0.162910982966423	0.308482140302658	-0.0859890580177307
-6.55353593826294	-10.145432472229	-11.9376993179321	-0.162890359759331	0.308331161737442	-0.0860700011253357
-6.55566692352295	-10.1474361419678	-11.9296045303345	-0.162877172231674	0.30840727686882	-0.0861511006951332
-6.55662107467651	-10.1442394256592	-11.923698425293	-0.162856176495552	0.308371931314468	-0.0861648619174957
-6.55971097946167	-10.1459445953369	-11.9357681274414	-0.162730395793915	0.308424144983292	-0.0862159132957459
-6.56261110305786	-10.1478319168091	-11.9332103729248	-0.162718161940575	0.308392316102982	-0.086267776787281
-6.57123756408691	-10.1497449874878	-11.9342079162598	-0.16266405582428	0.308425724506378	-0.0863013863563538
-6.57120037078857	-10.1508150100708	-11.9368896484375	-0.162620767951012	0.308329433202744	-0.0863621607422829
-6.57618856430054	-10.1516065597534	-11.9349050521851	-0.162632599473	0.308383673429489	-0.0863979682326317
-6.57389640808105	-10.1495265960693	-11.9326725006104	-0.162655532360077	0.308295667171478	-0.0864408761262894
-6.57599782943726	-10.1501579284668	-11.9235401153564	-0.162600755691528	0.308317095041275	-0.0864942967891693
-6.57894611358643	-10.1487636566162	-11.9316205978394	-0.162572681903839	0.308278918266296	-0.086441807448864
-6.58513927459717	-10.1515293121338	-11.9414615631104	-0.162589371204376	0.308373689651489	-0.086573638021946
-6.58405160903931	-10.1512660980225	-11.9371280670166	-0.162459820508957	0.308280229568481	-0.0865835174918175
-6.59279489517212	-10.1576929092407	-11.9405307769775	-0.162463948130608	0.308352470397949	-0.0865963697433472
-6.59421157836914	-10.1572732925415	-11.9506406784058	-0.162378266453743	0.308329343795776	-0.0865886807441711
-6.60285139083862	-10.1633710861206	-11.9482250213623	-0.16237011551857	0.308260709047318	-0.0865329205989838
-6.60536336898804	-10.1645078659058	-11.9460439682007	-0.162253633141518	0.308231949806213	-0.086629182100296
-6.61461162567139	-10.1684970855713	-11.9479131698608	-0.16236823797226	0.308165729045868	-0.0866408348083496
-6.61449670791626	-10.1646547317505	-11.951605796814	-0.162160962820053	0.308116406202316	-0.0866522639989853
-6.6159462928772	-10.1667280197144	-11.9444570541382	-0.162229135632515	0.308037161827087	-0.0866615027189255
-6.6181697845459	-10.1680927276611	-11.95458984375	-0.162040263414383	0.30806303024292	-0.086639791727066
-6.62591075897217	-10.1699295043945	-11.9567699432373	-0.161988064646721	0.308035731315613	-0.0865733250975609
-6.63113260269165	-10.171688079834	-11.9595937728882	-0.161952942609787	0.308014452457428	-0.0866646692156792
-6.63902521133423	-10.1752738952637	-11.9528970718384	-0.161888971924782	0.307896971702576	-0.0866888165473938
-6.64188623428345	-10.176513671875	-11.9521341323853	-0.161863639950752	0.307913690805435	-0.0866247341036797
-6.64381742477417	-10.1727666854858	-11.9515752792358	-0.161877617239952	0.307726711034775	-0.0866439715027809
-6.64143705368042	-10.1727209091187	-11.9516544342041	-0.161823198199272	0.307680457830429	-0.0866362825036049
-6.64617204666138	-10.1708517074585	-11.9389591217041	-0.161810845136642	0.307690143585205	-0.0865977481007576
-6.65034008026123	-10.1739234924316	-11.9494142532349	-0.1616450548172	0.307667255401611	-0.0865468978881836
-6.65135622024536	-10.1734704971313	-11.9485845565796	-0.161579787731171	0.307522416114807	-0.0865053087472916
-6.66213369369507	-10.174976348877	-11.9431047439575	-0.161559164524078	0.307558447122574	-0.0865321010351181
-6.66298532485962	-10.1756658554077	-11.9516096115112	-0.161606982350349	0.307417184114456	-0.0865223109722137
-6.66460990905762	-10.1735239028931	-11.9377660751343	-0.161538884043694	0.307302951812744	-0.086496502161026
-6.66270589828491	-10.1690521240234	-11.9299383163452	-0.161545008420944	0.307195246219635	-0.0864700675010681
-6.66629362106323	-10.1715202331543	-11.9370365142822	-0.161614328622818	0.307174503803253	-0.0864522382616997
-6.66596651077271	-10.1720685958862	-11.9364967346191	-0.161477029323578	0.30715873837471	-0.0864404141902924
-6.67516422271729	-10.1734304428101	-11.9317054748535	-0.161468103528023	0.307123214006424	-0.0864829421043396
-6.67387437820435	-10.1720752716064	-11.9320602416992	-0.161423832178116	0.306982100009918	-0.0865098610520363
-6.67703437805176	-10.1694927215576	-11.9270896911621	-0.161426678299904	0.307014733552933	-0.0864760279655457
-6.67389535903931	-10.1685457229614	-11.9114112854004	-0.161565035581589	0.30683496594429	-0.0864483490586281
-6.67437791824341	-10.1644144058228	-11.9118814468384	-0.161536067724228	0.306855350732803	-0.0864125117659569
-6.67516708374023	-10.1620311737061	-11.9111614227295	-0.161561280488968	0.306783735752106	-0.0863323137164116
-6.67693471908569	-10.1599407196045	-11.9113216400146	-0.161479160189629	0.306764781475067	-0.0863898321986198
-6.68036794662476	-10.1581926345825	-11.9036769866943	-0.161552593111992	0.30669692158699	-0.0863211452960968
-6.68320608139038	-10.1608953475952	-11.9022006988525	-0.161577776074409	0.306693851947784	-0.0862533524632454
-6.6828441619873	-10.155800819397	-11.8992328643799	-0.161568388342857	0.30659618973732	-0.0863495096564293
-6.68104076385498	-10.1545295715332	-11.8890180587769	-0.161584064364433	0.306611746549606	-0.0863688960671425
-6.67515516281128	-10.137523651123	-11.8878383636475	-0.161498174071312	0.306471318006516	-0.0862379595637321
-6.65912103652954	-10.1345386505127	-11.8705921173096	-0.161711141467094	0.306479752063751	-0.0860631987452507
-6.66193628311157	-10.1405992507935	-11.8586874008179	-0.16174978017807	0.306295245885849	-0.0858968570828438
-6.69023990631104	-10.1442022323608	-11.8830766677856	-0.161532461643219	0.306168437004089	-0.0859201177954674
-6.71577262878418	-10.1416139602661	-11.9118967056274	-0.161416411399841	0.306168973445892	-0.0862085372209549
-6.7038722038269	-10.1408720016479	-11.8866539001465	-0.161864504218102	0.306420117616653	-0.0860714018344879
-6.68652153015137	-10.1429653167725	-11.8747749328613	-0.162008717656136	0.306256651878357	-0.0857257843017578
-6.68310642242432	-10.1388549804688	-11.8706998825073	-0.162006497383118	0.306370913982391	-0.0856358408927917
-6.69550371170044	-10.1420154571533	-11.8754081726074	-0.162013739347458	0.306224673986435	-0.0856322646141052
-6.70795392990112	-10.1442804336548	-11.8860559463501	-0.161923542618752	0.30628913640976	-0.0857087373733521
-6.70661211013794	-10.134693145752	-11.8870830535889	-0.162104144692421	0.306267708539963	-0.0858173444867134
-6.68898868560791	-10.1277198791504	-11.8718881607056	-0.162298828363419	0.306372046470642	-0.0854972377419472
-6.68150901794434	-10.1261129379272	-11.8539190292358	-0.162492007017136	0.306252241134644	-0.0851691365242004
-6.69266271591187	-10.1239986419678	-11.8754301071167	-0.162220507860184	0.306099891662598	-0.0851485654711723
-6.71364116668701	-10.1261558532715	-11.8852472305298	-0.162195324897766	0.306105643510818	-0.0852022171020508
-6.71287822723389	-10.1202239990234	-11.8922472000122	-0.162332206964493	0.306299030780792	-0.0851836353540421
-6.70546579360962	-10.1198234558105	-11.8781690597534	-0.162643060088158	0.306243062019348	-0.0849955379962921
-6.69398498535156	-10.1179332733154	-11.8755493164063	-0.162633687257767	0.306237906217575	-0.0847932547330856
-6.6979284286499	-10.1141738891602	-11.8687305450439	-0.162600621581078	0.306181102991104	-0.0846028849482536
-6.69572162628174	-10.1058616638184	-11.8738670349121	-0.162562623620033	0.306216806173325	-0.0846141427755356
-6.6934061050415	-10.1030979156494	-11.857518196106	-0.162910178303719	0.306083172559738	-0.0845274031162262
-6.69027328491211	-10.1001110076904	-11.8641996383667	-0.162883654236794	0.305976927280426	-0.0842857882380486
-6.70669317245483	-10.0996074676514	-11.8792953491211	-0.162819668650627	0.306117445230484	-0.0843605399131775
-6.70582723617554	-10.0971803665161	-11.8811454772949	-0.162876144051552	0.306078910827637	-0.084287703037262
-6.70474338531494	-10.0989007949829	-11.8777408599854	-0.16307470202446	0.306167423725128	-0.0841234624385834
-6.69454145431519	-10.0918207168579	-11.8801126480103	-0.163021937012672	0.306154549121857	-0.0840592682361603
-6.69803905487061	-10.0845537185669	-11.8617763519287	-0.163005605340004	0.306198626756668	-0.0840403586626053
-6.68971920013428	-10.0872497558594	-11.8601083755493	-0.163126140832901	0.30607944726944	-0.0839164555072784
-6.69703245162964	-10.0844736099243	-11.8692960739136	-0.163123041391373	0.306098610162735	-0.0839500352740288
-6.71088314056396	-10.0824251174927	-11.87624168396	-0.162867441773415	0.306073874235153	-0.0839743092656136
-6.7244029045105	-10.0842552185059	-11.88401222229	-0.163015767931938	0.306250840425491	-0.0839897021651268
-6.7147011756897	-10.0786409378052	-11.8851566314697	-0.163154080510139	0.306031107902527	-0.0837552100419998
-6.70784378051758	-10.0708360671997	-11.8706512451172	-0.16315670311451	0.306039601564407	-0.0836079642176628
-6.69460439682007	-10.0654602050781	-11.8648023605347	-0.163216650485992	0.305948913097382	-0.0833565518260002
-6.70343685150146	-10.0653820037842	-11.8727655410767	-0.16305635869503	0.305920481681824	-0.0833767130970955
-6.71186685562134	-10.0648584365845	-11.8811101913452	-0.162964344024658	0.305934965610504	-0.0834018662571907
-6.7188777923584	-10.067530632019	-11.8776159286499	-0.163064271211624	0.305983304977417	-0.0833636596798897
-6.71482133865356	-10.061089515686	-11.8857345581055	-0.163033276796341	0.305906265974045	-0.0833570510149002
-6.71417331695557	-10.0528650283813	-11.8711242675781	-0.163201451301575	0.305838525295258	-0.0832897573709488
-6.70188283920288	-10.0441455841064	-11.8585834503174	-0.163154140114784	0.305706739425659	-0.0830475986003876
-6.69127655029297	-10.036057472229	-11.8678846359253	-0.163187503814697	0.305757731199265	-0.082927368581295
-6.68714332580566	-10.0257940292358	-11.8632097244263	-0.163083910942078	0.30571573972702	-0.0828563198447227
-6.69378852844238	-10.0275268554688	-11.8540964126587	-0.163203090429306	0.305766582489014	-0.082771360874176
-6.69948148727417	-10.0263023376465	-11.8670835494995	-0.163226172327995	0.305652618408203	-0.0827666893601418
-6.71049404144287	-10.0278930664063	-11.8624458312988	-0.163287937641144	0.305616766214371	-0.0828313902020454
-6.71010637283325	-10.0235996246338	-11.8599662780762	-0.163420483469963	0.305569738149643	-0.0829208120703697
-6.71948194503784	-10.0272274017334	-11.8679752349854	-0.16349846124649	0.305682569742203	-0.0830475240945816
-6.71796131134033	-10.0251865386963	-11.8660545349121	-0.163500100374222	0.305695474147797	-0.0830095931887627
-6.72695541381836	-10.0275096893311	-11.8638257980347	-0.163561061024666	0.305817097425461	-0.0829576328396797
-6.72209215164185	-10.0227403640747	-11.8729438781738	-0.163679257035255	0.305761933326721	-0.0828453823924065
-6.72111701965332	-10.0208406448364	-11.8682193756104	-0.163773491978645	0.305796712636948	-0.0828650444746017
-6.71112251281738	-10.0177764892578	-11.8616018295288	-0.163961485028267	0.305789232254028	-0.0826793760061264
-6.70798110961914	-10.0094213485718	-11.8809509277344	-0.163920119404793	0.305882751941681	-0.0825881212949753
-6.69533014297485	-9.99846267700195	-11.8664045333862	-0.163995817303658	0.305867075920105	-0.0823445543646812
-6.69437885284424	-9.99529361724854	-11.8667411804199	-0.164032816886902	0.305961161851883	-0.082085445523262
-6.6925220489502	-9.98918533325195	-11.8751649856567	-0.163983136415482	0.305810779333115	-0.0819869562983513
-6.6971869468689	-9.98434829711914	-11.880576133728	-0.164103627204895	0.305823028087616	-0.0819335654377937
-6.68640756607056	-9.97888088226318	-11.8670606613159	-0.164300352334976	0.305741906166077	-0.0818331465125084
-6.67517185211182	-9.98159790039063	-11.8639030456543	-0.164492681622505	0.305761367082596	-0.0815794914960861
-6.67706251144409	-9.9709587097168	-11.8666172027588	-0.164424404501915	0.305787861347198	-0.0815263763070107
-6.67539978027344	-9.98405838012695	-11.8695859909058	-0.164496585726738	0.305768579244614	-0.0815472155809402
-6.68684720993042	-9.99878406524658	-11.8761854171753	-0.164649531245232	0.305924564599991	-0.081638477742672
-6.6970272064209	-10.0040321350098	-11.8851547241211	-0.164682328701019	0.306115627288818	-0.0818633213639259
-6.70632123947144	-10.0120820999146	-11.8900194168091	-0.16497015953064	0.306115239858627	-0.0820614397525787
-6.71454954147339	-10.0185651779175	-11.8923749923706	-0.165160030126572	0.306336283683777	-0.0822355225682259
-6.71348237991333	-10.0171241760254	-11.895899772644	-0.165287718176842	0.306476652622223	-0.0822218582034111
-6.71652364730835	-10.0142154693604	-11.9058837890625	-0.165471285581589	0.306760489940643	-0.0823248475790024
-6.70603847503662	-10.014892578125	-11.9088640213013	-0.16564154624939	0.306779742240906	-0.0823269709944725
-6.71095085144043	-10.0110168457031	-11.9058237075806	-0.165741220116615	0.307017713785172	-0.08222296833992
-6.70209169387817	-10.0064001083374	-11.9175329208374	-0.165918037295341	0.307076454162598	-0.0821435526013374
-6.70169258117676	-10.0087280273438	-11.9093685150146	-0.166142284870148	0.307185679674149	-0.082143098115921
-6.69077491760254	-10.0065622329712	-11.9163494110107	-0.166165426373482	0.307152539491653	-0.0821119695901871
-6.69499921798706	-10.0161466598511	-11.9169855117798	-0.166414901614189	0.307257056236267	-0.0821325927972794
-6.69478416442871	-10.0164985656738	-11.9241008758545	-0.166402876377106	0.307385295629501	-0.0821894407272339
-6.70169878005981	-10.0234222412109	-11.9233484268188	-0.166522443294525	0.307565093040466	-0.0823847725987434
-6.70871686935425	-10.0344285964966	-11.9427490234375	-0.166573420166969	0.307830303907394	-0.0826350450515747
-6.71757030487061	-10.0412740707397	-11.9481687545776	-0.166743040084839	0.308082491159439	-0.0826953053474426
-6.72760581970215	-10.0491790771484	-11.962965965271	-0.166879177093506	0.308347046375275	-0.0829070284962654
-6.73812294006348	-10.0538301467896	-11.9652700424194	-0.167075544595718	0.308509171009064	-0.0830372422933578
-6.74630451202393	-10.0610380172729	-11.9704093933105	-0.167137771844864	0.308736532926559	-0.0831396207213402
-6.74942541122437	-10.0675621032715	-11.9858045578003	-0.167331576347351	0.308834582567215	-0.0832343026995659
-6.7493462562561	-10.0666513442993	-11.9845390319824	-0.167375117540359	0.309131592512131	-0.0833075344562531
-6.74430704116821	-10.0693302154541	-11.9859476089478	-0.167529389262199	0.309267222881317	-0.0831731632351875
-6.74565315246582	-10.0726070404053	-12.0024003982544	-0.167569726705551	0.309453964233398	-0.083270438015461
-6.74671506881714	-10.0730180740356	-11.9997901916504	-0.167782828211784	0.309589385986328	-0.0832507461309433
-6.74194669723511	-10.0700616836548	-12.018349647522	-0.167830035090446	0.309732764959335	-0.0831664577126503
-6.73575448989868	-10.071982383728	-12.0178470611572	-0.167994096875191	0.309876590967178	-0.0831980183720589
-6.73304796218872	-10.073600769043	-12.0218229293823	-0.167980447411537	0.310032397508621	-0.0831323638558388
-6.73566055297852	-10.0750322341919	-12.029444694519	-0.168116256594658	0.310253947973251	-0.0830738320946693
-6.73401880264282	-10.0752487182617	-12.044337272644	-0.16823747754097	0.310329914093018	-0.0830846279859543
-6.73470211029053	-10.0788125991821	-12.0369873046875	-0.168398082256317	0.310505121946335	-0.0830476507544518
-6.72957944869995	-10.0776529312134	-12.0483770370483	-0.168496906757355	0.310533344745636	-0.0829169005155563
-6.73010444641113	-10.0777425765991	-12.0522117614746	-0.16841022670269	0.310769647359848	-0.0828858837485313
-6.73277759552002	-10.0802631378174	-12.0519943237305	-0.168510481715202	0.310720324516296	-0.0828376486897469
-6.73597288131714	-10.08469581604	-12.0632543563843	-0.168481558561325	0.310891598463058	-0.0827077925205231
-6.73016548156738	-10.0781278610229	-12.0652093887329	-0.168587729334831	0.310831546783447	-0.0826383531093597
-6.72230625152588	-10.0737781524658	-12.069091796875	-0.168592289090157	0.310966312885284	-0.0825376063585281
-6.71953439712524	-10.073317527771	-12.069052696228	-0.168576568365097	0.310895323753357	-0.0822761505842209
-6.71253871917725	-10.0666217803955	-12.069450378418	-0.168426483869553	0.310888767242432	-0.0821487680077553
-6.70717859268188	-10.0610952377319	-12.0620145797729	-0.168525204062462	0.310829490423203	-0.0819422975182533
-6.69705152511597	-10.0515956878662	-12.0596494674683	-0.168542861938477	0.310749053955078	-0.0816876366734505
-6.68528747558594	-10.0466890335083	-12.0472841262817	-0.168519884347916	0.310670256614685	-0.0814948081970215
-6.68058919906616	-10.0373983383179	-12.0546493530273	-0.168381109833717	0.310632109642029	-0.0812843665480614
-6.67903995513916	-10.0329561233521	-12.055326461792	-0.168333679437637	0.310531169176102	-0.0810173898935318
-6.67240810394287	-10.0282211303711	-12.0464267730713	-0.168269321322441	0.31037375330925	-0.080878920853138
-6.67196941375732	-10.0265865325928	-12.0448455810547	-0.168260857462883	0.310255944728851	-0.0805902853608131
-6.65925073623657	-10.0159540176392	-12.0394086837769	-0.168141931295395	0.31013149023056	-0.0803011506795883
-6.65579795837402	-10.0139675140381	-12.0314235687256	-0.168137118220329	0.310016393661499	-0.0801599398255348
-6.65249395370483	-10.0096416473389	-12.0310068130493	-0.167914256453514	0.3099005818367	-0.079902283847332
-6.65398645401001	-10.008490562439	-12.0246286392212	-0.167856216430664	0.309757709503174	-0.0797034725546837
-6.64782953262329	-10.0035648345947	-12.0209522247314	-0.167719781398773	0.309512466192245	-0.0795760825276375
-6.6427206993103	-9.99985885620117	-12.0134944915771	-0.167842924594879	0.309355735778809	-0.0793837383389473
-6.63262414932251	-9.99360466003418	-12.0052576065063	-0.167573660612106	0.309206515550613	-0.0792320966720581
-6.63959407806396	-9.99863052368164	-11.998664855957	-0.16746261715889	0.309118926525116	-0.0791525691747665
-6.63683938980103	-9.99712562561035	-12.0057811737061	-0.167346462607384	0.308909386396408	-0.0790349319577217
-6.63847875595093	-9.99710750579834	-11.9912443161011	-0.167277231812477	0.30874314904213	-0.0789913535118103
-6.63721132278442	-9.99703121185303	-11.9831943511963	-0.167150780558586	0.308564573526382	-0.0789267420768738
-6.63713216781616	-9.99822902679443	-11.9833612442017	-0.16711987555027	0.308494508266449	-0.0788754001259804
-6.63396883010864	-9.99733066558838	-11.9857521057129	-0.166907444596291	0.308297336101532	-0.0788535624742508
-6.64016580581665	-10.0064668655396	-11.9828901290894	-0.166762784123421	0.308318942785263	-0.0788890644907951
-6.64401006698608	-10.010440826416	-11.9822597503662	-0.166604116559029	0.308117777109146	-0.0788588523864746
-6.65094327926636	-10.0145444869995	-11.9831943511963	-0.166538074612617	0.308152228593826	-0.0788457989692688
-6.65011835098267	-10.0161542892456	-11.9788179397583	-0.166509658098221	0.307957589626312	-0.0789024382829666
-6.65444469451904	-10.0224990844727	-11.9731760025024	-0.166442215442657	0.307988047599792	-0.0789350271224976
-6.65375471115112	-10.0245199203491	-11.9792585372925	-0.166293293237686	0.307806849479675	-0.0789015963673592
-6.65814542770386	-10.0280227661133	-11.9782085418701	-0.16609862446785	0.307886481285095	-0.0790628716349602
-6.66712236404419	-10.0372943878174	-11.9739866256714	-0.166120782494545	0.307796657085419	-0.079168438911438
-6.66737794876099	-10.0413217544556	-11.976658821106	-0.165947154164314	0.307740867137909	-0.0791859775781631
-6.66633415222168	-10.0466413497925	-11.9698705673218	-0.165989443659782	0.307684391736984	-0.0793169215321541
-6.66594123840332	-10.0481195449829	-11.9777050018311	-0.165867567062378	0.307787835597992	-0.0793706551194191
-6.67574405670166	-10.0562934875488	-11.9689741134644	-0.165794506669044	0.307706743478775	-0.0793935880064964
-6.67767095565796	-10.0589923858643	-11.9723539352417	-0.165689304471016	0.307603538036346	-0.0795004144310951
-6.68055820465088	-10.0610990524292	-11.9731731414795	-0.165751576423645	0.307576864957809	-0.079573392868042
-6.67325878143311	-10.0633945465088	-11.9700241088867	-0.165606290102005	0.307562798261642	-0.0796416252851486
-6.68543004989624	-10.0721759796143	-11.9618034362793	-0.165569752454758	0.307606309652328	-0.0796378254890442
-6.68807315826416	-10.0777063369751	-11.9765157699585	-0.165476620197296	0.307487815618515	-0.0797936320304871
-6.69340515136719	-10.0809516906738	-11.9660339355469	-0.165477514266968	0.307486325502396	-0.0799005478620529
-6.6934871673584	-10.0869426727295	-11.9647588729858	-0.165403425693512	0.307447195053101	-0.0799364373087883
-6.69951486587524	-10.0914096832275	-11.9721088409424	-0.165289774537086	0.307610332965851	-0.0800722539424896
-6.70558977127075	-10.0988988876343	-11.9682989120483	-0.165212154388428	0.30750435590744	-0.0802087336778641
-6.71169662475586	-10.1050148010254	-11.9723291397095	-0.165151208639145	0.307445704936981	-0.0802849680185318
-6.716628074646	-10.1105585098267	-11.9695329666138	-0.165211886167526	0.307572901248932	-0.0804638713598251
-6.72084617614746	-10.1174077987671	-11.9765100479126	-0.164980515837669	0.307700306177139	-0.0805706903338432
-6.73263788223267	-10.1304750442505	-11.9836559295654	-0.164982259273529	0.307674378156662	-0.0806081891059875
-6.73547315597534	-10.1332559585571	-11.9844799041748	-0.164865329861641	0.307606935501099	-0.0807350054383278
-6.74441385269165	-10.1377840042114	-11.9800338745117	-0.164987608790398	0.307636260986328	-0.0808514356613159
-6.74126625061035	-10.1427211761475	-11.9896211624146	-0.164796948432922	0.307681977748871	-0.0809008404612541
-6.75428581237793	-10.1561594009399	-11.993070602417	-0.164679542183876	0.307762891054153	-0.0810142531991005
-6.76150274276733	-10.1631050109863	-12.0048084259033	-0.164583146572113	0.307735830545425	-0.0810999125242233
-6.76381063461304	-10.1664800643921	-11.9981698989868	-0.164597943425179	0.30771803855896	-0.0811746716499329
-6.75783157348633	-10.1690139770508	-11.9881277084351	-0.16457711160183	0.307624310255051	-0.0811280831694603
-6.76135730743408	-10.1772422790527	-12.0089712142944	-0.164346158504486	0.307640939950943	-0.0811989232897758
-6.76825475692749	-10.1791620254517	-11.9961566925049	-0.164280265569687	0.307551741600037	-0.0812610909342766
-6.77599191665649	-10.1852712631226	-11.9979677200317	-0.164209872484207	0.30758798122406	-0.0812984779477119
-6.77268314361572	-10.184380531311	-12.002405166626	-0.164160221815109	0.307496100664139	-0.0813280716538429
-6.77190971374512	-10.1831388473511	-11.9924869537354	-0.164040759205818	0.307444870471954	-0.0813221409916878
-6.77383947372437	-10.1923017501831	-11.9944486618042	-0.163945138454437	0.307327002286911	-0.081248939037323
-6.7801833152771	-10.1922225952148	-12.0100355148315	-0.163719579577446	0.307362228631973	-0.0813134983181953
-6.78317070007324	-10.1962881088257	-11.9933862686157	-0.163667753338814	0.307323455810547	-0.0813929662108421
-6.78429317474365	-10.1960668563843	-11.9987525939941	-0.16354201734066	0.307143926620483	-0.081303134560585
-6.78458309173584	-10.1986303329468	-12.0037841796875	-0.163406297564507	0.307111918926239	-0.0813332572579384
-6.78982067108154	-10.2018232345581	-12.0012111663818	-0.163275077939034	0.307117104530334	-0.0813422128558159
-6.79858827590942	-10.2064123153687	-12.005352973938	-0.163103342056274	0.307102918624878	-0.0812748894095421
-6.79940605163574	-10.209508895874	-12.0055885314941	-0.163072407245636	0.306864440441132	-0.0812894403934479
-6.80092573165894	-10.2052907943726	-12.0012226104736	-0.162962973117828	0.30682909488678	-0.0812670141458511
-6.80236530303955	-10.2095918655396	-12.0034427642822	-0.162859588861465	0.306775331497192	-0.0811580568552017
-6.80907773971558	-10.2119302749634	-12.0048999786377	-0.162609681487083	0.306675612926483	-0.0812176465988159
-6.81107378005981	-10.2162551879883	-11.998441696167	-0.162670657038689	0.306562602519989	-0.0811262056231499
-6.81107234954834	-10.2138185501099	-11.9987745285034	-0.162515968084335	0.306469291448593	-0.0810654982924461
-6.80875825881958	-10.213583946228	-11.9870252609253	-0.162490352988243	0.306347876787186	-0.0810141935944557
-6.81254482269287	-10.2165603637695	-12.0040082931519	-0.162226676940918	0.306330651044846	-0.0809808298945427
-6.8173394203186	-10.2180147171021	-11.9910593032837	-0.162204265594482	0.306248039007187	-0.0809362530708313
-6.81708145141602	-10.2170648574829	-11.9852819442749	-0.162154406309128	0.306027263402939	-0.0808537155389786
-6.81779003143311	-10.2138204574585	-11.9900074005127	-0.162160187959671	0.305983662605286	-0.0808280855417252
-6.81394672393799	-10.2112836837769	-11.9916191101074	-0.162027731537819	0.305874735116959	-0.0807338431477547
-6.81785678863525	-10.2123193740845	-11.9819650650024	-0.161930590867996	0.30583730340004	-0.0806994214653969
-6.82084083557129	-10.2145299911499	-11.9931745529175	-0.16182367503643	0.305746138095856	-0.0805731266736984
-6.82636690139771	-10.2149038314819	-11.9790325164795	-0.161798164248466	0.305619686841965	-0.0805879458785057
-6.81995820999146	-10.2088489532471	-11.9726133346558	-0.161870092153549	0.305493265390396	-0.080460824072361
-6.82193374633789	-10.207555770874	-11.9795198440552	-0.161743357777596	0.305556088685989	-0.0804336965084076
-6.82425212860107	-10.2111806869507	-11.9736480712891	-0.161669239401817	0.305421859025955	-0.0803662091493607
-6.83331346511841	-10.2124528884888	-11.9714679718018	-0.161643922328949	0.305427730083466	-0.0802629441022873
-6.83175659179688	-10.209342956543	-11.9781169891357	-0.161711573600769	0.305268347263336	-0.0802396088838577
-6.82959938049316	-10.2088108062744	-11.9741430282593	-0.161630094051361	0.305240154266357	-0.0802193135023117
-6.83827257156372	-10.2084188461304	-11.973030090332	-0.161571010947227	0.305230110883713	-0.0800624638795853
-6.83855676651001	-10.2120885848999	-11.9848890304565	-0.161441400647163	0.305215686559677	-0.0801003128290176
-6.8442964553833	-10.2143115997314	-11.976806640625	-0.161477625370026	0.305125951766968	-0.0800739750266075
-6.84610986709595	-10.2128887176514	-11.9790649414063	-0.161513671278954	0.305046379566193	-0.0800103470683098
-6.84518718719482	-10.2101850509644	-11.981990814209	-0.161614894866943	0.305041134357452	-0.0799759104847908
-6.84712219238281	-10.210394859314	-11.9792747497559	-0.161477327346802	0.304977625608444	-0.0799489617347717
-6.85213899612427	-10.2128562927246	-11.976861000061	-0.161469697952271	0.305025458335876	-0.0798228159546852
-6.85228109359741	-10.2106952667236	-11.9872350692749	-0.161442413926125	0.304999470710754	-0.0798534750938416
-6.85506439208984	-10.2128143310547	-11.9733915328979	-0.161491617560387	0.304903566837311	-0.0798153206706047
-6.85396718978882	-10.21022605896	-11.9771327972412	-0.161469966173172	0.304805934429169	-0.0796488896012306
-6.85701417922974	-10.2092599868774	-11.9777612686157	-0.161452099680901	0.304927140474319	-0.079664058983326
-6.85831260681152	-10.2118072509766	-11.9797925949097	-0.161483392119408	0.304907768964767	-0.0796463191509247
-6.86254024505615	-10.2141075134277	-11.978343963623	-0.161515027284622	0.304896593093872	-0.0796143040060997
-6.85933542251587	-10.2095232009888	-11.9762945175171	-0.16152311861515	0.304683029651642	-0.0795601308345795
-6.85354089736938	-10.2071580886841	-11.9730997085571	-0.161574929952621	0.304839581251144	-0.0795330107212067
-6.85469055175781	-10.2087163925171	-11.9736099243164	-0.16161884367466	0.304795831441879	-0.0794869661331177
-6.85744524002075	-10.2073812484741	-11.9759998321533	-0.161564573645592	0.304801613092422	-0.0794917196035385
-6.86086511611938	-10.2109222412109	-11.9760341644287	-0.161624237895012	0.304722040891647	-0.0794646069407463
-6.86059856414795	-10.2083749771118	-11.9779186248779	-0.161668390035629	0.30475914478302	-0.0794276520609856
-6.85522270202637	-10.2078771591187	-11.9648351669312	-0.16179983317852	0.3047955930233	-0.0794318094849586
-6.85478830337524	-10.2081480026245	-11.9774532318115	-0.161706268787384	0.304794013500214	-0.0793629661202431
-6.86053848266602	-10.2124614715576	-11.9669799804688	-0.161761030554771	0.304811984300613	-0.0793644040822983
-6.85517024993896	-10.2101316452026	-11.9696044921875	-0.161810785531998	0.304710209369659	-0.0793363973498344
-6.85329246520996	-10.2091083526611	-11.9711894989014	-0.161924436688423	0.304694920778275	-0.0792767107486725
-6.85013246536255	-10.2072076797485	-11.9720144271851	-0.161818295717239	0.304726094007492	-0.0792928114533424
-6.85753917694092	-10.210132598877	-11.9738845825195	-0.161821126937866	0.304736942052841	-0.0792040750384331
-6.85884666442871	-10.2126226425171	-11.9710092544556	-0.161913380026817	0.30470073223114	-0.0792381539940834
-6.85460376739502	-10.2110681533813	-11.9687576293945	-0.161898359656334	0.304768055677414	-0.0792485326528549
-6.85375070571899	-10.2126893997192	-11.9732503890991	-0.161973908543587	0.304770469665527	-0.0791440308094025
-6.85667037963867	-10.2132215499878	-11.9789161682129	-0.161792621016502	0.304800063371658	-0.0791442543268204
-6.85669136047363	-10.2144870758057	-11.9753713607788	-0.162028357386589	0.30474391579628	-0.0792199373245239
-6.84984874725342	-10.2102880477905	-11.9788522720337	-0.161934494972229	0.304760903120041	-0.079070508480072
-6.85545635223389	-10.2133636474609	-11.9802913665771	-0.161921516060829	0.304758638143539	-0.0791197568178177
-6.86118984222412	-10.2188301086426	-11.9902992248535	-0.16178685426712	0.304747819900513	-0.07912627607584
-6.86534070968628	-10.2174844741821	-11.9821138381958	-0.161777913570404	0.304785400629044	-0.0791088193655014
-6.86113452911377	-10.2164545059204	-11.9802093505859	-0.161832794547081	0.304633855819702	-0.0789097994565964
-6.86452102661133	-10.2186889648438	-11.9941368103027	-0.161670655012131	0.304807752370834	-0.0789094194769859
-6.86989974975586	-10.2182455062866	-11.9944820404053	-0.161689102649689	0.304689764976501	-0.0788916945457459
-6.87307119369507	-10.2218065261841	-11.9958038330078	-0.161602437496185	0.304669141769409	-0.078774519264698
-6.86867809295654	-10.2195243835449	-11.9979104995728	-0.1617381721735	0.304662019014359	-0.0787590593099594
-6.86638641357422	-10.2173547744751	-11.996169090271	-0.161601424217224	0.304546535015106	-0.0787392482161522
-6.87614631652832	-10.2226791381836	-12.0019645690918	-0.161588951945305	0.304632157087326	-0.0786003470420837
-6.87394523620605	-10.2212886810303	-12.0112190246582	-0.161539062857628	0.304601967334747	-0.0785627737641335
-6.87680912017822	-10.2208709716797	-11.9950847625732	-0.161587849259377	0.304645240306854	-0.0785569623112679
-6.87205696105957	-10.2175130844116	-12.0091552734375	-0.161562949419022	0.304485529661179	-0.0783762112259865
-6.87190628051758	-10.2174282073975	-12.0064401626587	-0.161499157547951	0.304547011852264	-0.0783908292651176
-6.87598085403442	-10.2170104980469	-12.0063629150391	-0.161488458514214	0.304518491029739	-0.0783577412366867
-6.87950944900513	-10.2206249237061	-12.0167942047119	-0.161480724811554	0.304474800825119	-0.0782241970300674
-6.87867069244385	-10.2167100906372	-12.0033369064331	-0.16152723133564	0.30450251698494	-0.0782126933336258
-6.87696695327759	-10.2183599472046	-12.0216388702393	-0.161441549658775	0.304536759853363	-0.0780861154198647
-6.88442659378052	-10.2206382751465	-12.0138511657715	-0.161460429430008	0.304562747478485	-0.0781488716602325
-6.87972784042358	-10.2160425186157	-12.0099983215332	-0.161505907773972	0.304419010877609	-0.0780405327677727
-6.88231515884399	-10.2148685455322	-12.0167512893677	-0.161516845226288	0.304504781961441	-0.077998012304306
-6.88242530822754	-10.2164974212646	-12.0249900817871	-0.161491602659225	0.304521948099136	-0.077922560274601
-6.88717269897461	-10.2201080322266	-12.0264711380005	-0.161536261439323	0.304531782865524	-0.0778739154338837
-6.88270950317383	-10.218017578125	-12.0231218338013	-0.161623999476433	0.304431527853012	-0.0779011771082878
-6.87978076934814	-10.2182626724243	-12.0219974517822	-0.161636069417	0.304508119821548	-0.0778477042913437
-6.88162231445313	-10.219202041626	-12.0293140411377	-0.161609515547752	0.304579198360443	-0.0777367949485779
-6.88370800018311	-10.2163715362549	-12.0339488983154	-0.161560282111168	0.304625660181046	-0.0778051242232323
-6.88486003875732	-10.2205905914307	-12.0359220504761	-0.161665022373199	0.304612010717392	-0.077814519405365
-6.88306903839111	-10.2156047821045	-12.039665222168	-0.161687403917313	0.304609686136246	-0.0778242275118828
-6.88351678848267	-10.2160768508911	-12.034631729126	-0.161783486604691	0.304736793041229	-0.0780010521411896
-6.89110803604126	-10.2220077514648	-12.0531454086304	-0.161585316061974	0.304879069328308	-0.0781448781490326
-6.89400720596313	-10.2273035049438	-12.0604963302612	-0.161508426070213	0.304849356412888	-0.0780833289027214
-6.88425445556641	-10.2235326766968	-12.0566787719727	-0.161570772528648	0.304807275533676	-0.0779883340001106
-6.88415622711182	-10.223578453064	-12.053261756897	-0.161745503544807	0.304910898208618	-0.077957808971405
-6.8757848739624	-10.2197360992432	-12.0590400695801	-0.161575302481651	0.3049196600914	-0.0778660997748375
-6.88301038742065	-10.2201852798462	-12.0611457824707	-0.161687970161438	0.305039197206497	-0.0778482481837273
-6.88260459899902	-10.221381187439	-12.0694980621338	-0.16167850792408	0.304937750101089	-0.0778454169631004
-6.8835301399231	-10.2210426330566	-12.064305305481	-0.161802098155022	0.304992169141769	-0.0778992623090744
-6.87621593475342	-10.2191858291626	-12.061092376709	-0.161892339587212	0.304953545331955	-0.0778455585241318
-6.87466430664063	-10.2184410095215	-12.0710287094116	-0.161749467253685	0.305101960897446	-0.0778163447976112
-6.87449312210083	-10.2192211151123	-12.0649490356445	-0.161875694990158	0.305058389902115	-0.0778351426124573
-6.87069749832153	-10.2213344573975	-12.060154914856	-0.161882787942886	0.305096864700317	-0.0777637138962746
-6.866135597229	-10.2166547775269	-12.0617609024048	-0.161996752023697	0.305082023143768	-0.0778102725744247
-6.858473777771	-10.211877822876	-12.058934211731	-0.161974355578423	0.305114835500717	-0.077782079577446
-6.86009883880615	-10.2149391174316	-12.0599708557129	-0.162072464823723	0.305153697729111	-0.0777185782790184
-6.86043787002563	-10.2101459503174	-12.0740070343018	-0.162037044763565	0.305177956819534	-0.0777374133467674
-6.85781812667847	-10.2119140625	-12.0567798614502	-0.162130683660507	0.305215418338776	-0.0777142345905304
-6.85096454620361	-10.2096996307373	-12.0548944473267	-0.162114456295967	0.305135726928711	-0.07761549949646
-6.84682464599609	-10.2054586410522	-12.0629653930664	-0.162155106663704	0.305220603942871	-0.0776742026209831
-6.84260988235474	-10.2016744613647	-12.0564298629761	-0.162090793251991	0.305270552635193	-0.0776176750659943
-6.84529542922974	-10.205171585083	-12.0607423782349	-0.162099108099937	0.305281847715378	-0.077558271586895
-6.8393235206604	-10.2049503326416	-12.0642871856689	-0.162102743983269	0.305151998996735	-0.0775703489780426
-6.83718347549438	-10.203893661499	-12.0539751052856	-0.16222383081913	0.305220514535904	-0.0775908976793289
-6.83017587661743	-10.2013845443726	-12.0578775405884	-0.162191048264503	0.305186778306961	-0.0774911046028137
-6.8330512046814	-10.2001485824585	-12.067666053772	-0.162059158086777	0.305308669805527	-0.0775622129440308
-6.83378887176514	-10.2049312591553	-12.062141418457	-0.162145555019379	0.305259138345718	-0.0775487944483757
-6.83658123016357	-10.204083442688	-12.072021484375	-0.162106513977051	0.305314064025879	-0.077579528093338
-6.83262825012207	-10.205340385437	-12.0656242370605	-0.162161126732826	0.305297255516052	-0.0776060074567795
-6.83104467391968	-10.2061958312988	-12.0676326751709	-0.162112295627594	0.305359393358231	-0.0776413083076477
-6.83726167678833	-10.211049079895	-12.0755968093872	-0.162072569131851	0.305479317903519	-0.0776347368955612
-6.83959197998047	-10.2154483795166	-12.0765810012817	-0.161999225616455	0.305522739887238	-0.0777819454669952
-6.84790420532227	-10.2178611755371	-12.0823888778687	-0.162093758583069	0.305481791496277	-0.0778206437826157
-6.84019374847412	-10.2133264541626	-12.0900583267212	-0.161992698907852	0.30548557639122	-0.0777476727962494
-6.83766269683838	-10.2203798294067	-12.0812177658081	-0.162030681967735	0.305593699216843	-0.0778054520487785
-6.83083200454712	-10.2207489013672	-12.0841693878174	-0.162028923630714	0.305584311485291	-0.0776980593800545
-6.8334321975708	-10.2207984924316	-12.0799894332886	-0.161949023604393	0.305568248033524	-0.0777493789792061
-6.82597255706787	-10.2178678512573	-12.08420753479	-0.161997348070145	0.305540561676025	-0.0777771398425102
-6.82731008529663	-10.2169313430786	-12.0805807113647	-0.161988452076912	0.305514842271805	-0.0777773782610893
-6.82373189926147	-10.2159614562988	-12.0850639343262	-0.161801621317863	0.30550742149353	-0.0777586996555328
-6.83525705337524	-10.2199811935425	-12.089542388916	-0.161855548620224	0.305577397346497	-0.0778078138828278
-6.82959222793579	-10.2160539627075	-12.0882692337036	-0.161896333098412	0.305474817752838	-0.0777111053466797
-6.81908178329468	-10.2132930755615	-12.0752010345459	-0.161864832043648	0.305464267730713	-0.077689453959465
-6.81676244735718	-10.2110233306885	-12.0762710571289	-0.161888852715492	0.305486708879471	-0.0774805843830109
-6.81621503829956	-10.2110872268677	-12.0812511444092	-0.161713168025017	0.305491507053375	-0.0775736346840858
-6.81936740875244	-10.2130603790283	-12.0688734054565	-0.161853164434433	0.305402934551239	-0.0775751173496246
-6.81311225891113	-10.208667755127	-12.0745077133179	-0.161824584007263	0.305323481559753	-0.0774688869714737
-6.81021499633789	-10.2064962387085	-12.0688047409058	-0.161924704909325	0.305360466241837	-0.0775394588708878
-6.80886650085449	-10.2029075622559	-12.0672302246094	-0.161789000034332	0.305291175842285	-0.0774806439876556
-6.81056594848633	-10.2037706375122	-12.0616006851196	-0.161831706762314	0.305306196212769	-0.0773195177316666
-6.80784130096436	-10.198823928833	-12.0706357955933	-0.161719754338264	0.305201083421707	-0.0773387923836708
-6.80874872207642	-10.1991930007935	-12.0548934936523	-0.161849424242973	0.305163830518723	-0.0773376673460007
-6.80082130432129	-10.1970062255859	-12.058253288269	-0.161888346076012	0.305094480514526	-0.0771848410367966
-6.80037498474121	-10.1956701278687	-12.0551376342773	-0.161769449710846	0.305229902267456	-0.0771743729710579
-6.797034740448	-10.1941699981689	-12.0499544143677	-0.161868631839752	0.305135697126389	-0.0771311968564987
-6.79947996139526	-10.194375038147	-12.050760269165	-0.161788582801819	0.305100053548813	-0.0770610272884369
-6.79582357406616	-10.1909151077271	-12.046727180481	-0.161950320005417	0.304938673973084	-0.0770838484168053
-6.79059314727783	-10.1838750839233	-12.0381383895874	-0.161908432841301	0.304974466562271	-0.0770493596792221
-6.78682327270508	-10.1845455169678	-12.0434646606445	-0.161842972040176	0.30497208237648	-0.07695621997118
-6.78975439071655	-10.1830759048462	-12.0390129089355	-0.161809101700783	0.304935425519943	-0.0769718512892723
-6.78869676589966	-10.1821002960205	-12.0338945388794	-0.161980256438255	0.30487585067749	-0.0768970847129822
-6.78296279907227	-10.1765022277832	-12.0333938598633	-0.161972925066948	0.304807394742966	-0.0768542215228081
-6.77626037597656	-10.1713886260986	-12.0174560546875	-0.162051662802696	0.304760575294495	-0.0768400728702545
-6.77173376083374	-10.1658039093018	-12.0236215591431	-0.161965370178223	0.304815530776978	-0.0767993330955505
-6.77555322647095	-10.1691274642944	-12.0188837051392	-0.161971881985664	0.304802387952805	-0.0766957476735115
-6.77115201950073	-10.1648035049438	-12.0128135681152	-0.162001192569733	0.304661422967911	-0.076693668961525
-6.76861143112183	-10.1624431610107	-12.0052080154419	-0.162205785512924	0.304629802703857	-0.0766758471727371
-6.76204442977905	-10.154242515564	-12.0057239532471	-0.162084087729454	0.304572910070419	-0.0766357183456421
-6.75957918167114	-10.1520490646362	-11.9988012313843	-0.162115901708603	0.304627150297165	-0.0765471234917641
-6.75861263275146	-10.1510257720947	-12.0078525543213	-0.162106961011887	0.304543346166611	-0.0765563994646072
-6.75720643997192	-10.1472454071045	-11.9911966323853	-0.162171572446823	0.304411649703979	-0.0765377134084702
-6.74760103225708	-10.1427021026611	-11.9867582321167	-0.162257626652718	0.304417580366135	-0.0764706134796143
-6.74567699432373	-10.1396179199219	-11.9941482543945	-0.162156000733376	0.304429441690445	-0.0764309391379356
-6.74317216873169	-10.1384763717651	-11.9935731887817	-0.162174984812737	0.304373681545258	-0.0764442756772041
-6.74701118469238	-10.1381950378418	-11.9875116348267	-0.162122890353203	0.304401844739914	-0.0763960480690002
-6.74122714996338	-10.1315116882324	-11.986722946167	-0.162286251783371	0.304271042346954	-0.0763826370239258
-6.73374080657959	-10.1311483383179	-11.9755144119263	-0.162284627556801	0.304225713014603	-0.0763936936855316
-6.72985935211182	-10.1253032684326	-11.9720773696899	-0.162253871560097	0.304264783859253	-0.0762412995100021
-6.72914886474609	-10.1231508255005	-11.9801416397095	-0.162196859717369	0.304267674684525	-0.0762830078601837
-6.72842121124268	-10.1228494644165	-11.9723329544067	-0.162322714924812	0.304152131080627	-0.0762552991509438
-6.73153257369995	-10.1201906204224	-11.9674348831177	-0.162248700857162	0.304156452417374	-0.0762197151780128
-6.72429752349854	-10.1173791885376	-11.9658145904541	-0.162333756685257	0.304079115390778	-0.076219879090786
-6.71837663650513	-10.1100549697876	-11.9559373855591	-0.162326857447624	0.304059624671936	-0.0761877223849297
-6.71755027770996	-10.1140785217285	-11.9567985534668	-0.162376210093498	0.304079949855804	-0.0761053189635277
-6.71828269958496	-10.1080121994019	-11.9623355865479	-0.162315174937248	0.304049670696259	-0.0761318579316139
-6.71539449691772	-10.1067762374878	-11.9520053863525	-0.162419557571411	0.304046392440796	-0.0761072337627411
-6.70917892456055	-10.1034526824951	-11.9513711929321	-0.162418112158775	0.303966164588928	-0.0759814381599426
-6.70806407928467	-10.1014680862427	-11.9496746063232	-0.162447825074196	0.304011046886444	-0.0759835168719292
-6.70170736312866	-10.0968675613403	-11.9488248825073	-0.162373691797256	0.304002821445465	-0.0759695470333099
-6.70342302322388	-10.0987558364868	-11.9425973892212	-0.162419319152832	0.304022252559662	-0.0758601352572441
-6.69726657867432	-10.0940246582031	-11.9444093704224	-0.162419319152832	0.303901582956314	-0.0757889077067375
-6.69532489776611	-10.0906467437744	-11.9338388442993	-0.162566214799881	0.303880929946899	-0.0757489800453186
-6.685875415802	-10.0851144790649	-11.9332361221313	-0.162593990564346	0.303830236196518	-0.0756101235747337
-6.68201208114624	-10.0833587646484	-11.9337549209595	-0.162568211555481	0.303877323865891	-0.0756037160754204
-6.68092775344849	-10.0832757949829	-11.9323329925537	-0.162548422813416	0.303799957036972	-0.0754563063383102
-6.6803183555603	-10.081356048584	-11.9287805557251	-0.162623077630997	0.303796380758286	-0.0753698572516441
-6.67446184158325	-10.074914932251	-11.9310932159424	-0.1626907736063	0.303721398115158	-0.0753888189792633
-6.66946077346802	-10.0729532241821	-11.9165267944336	-0.162725359201431	0.303781300783157	-0.0753230601549149
-6.66527414321899	-10.0704393386841	-11.9132518768311	-0.162754774093628	0.303687244653702	-0.0751957595348358
-6.66572618484497	-10.0705184936523	-11.926796913147	-0.162713602185249	0.3038449883461	-0.0752495601773262
-6.66964340209961	-10.0689783096313	-11.9165458679199	-0.162815362215042	0.303775399923325	-0.0751738697290421
-6.66635608673096	-10.0672779083252	-11.9164876937866	-0.162822514772415	0.303815901279449	-0.0750778466463089
-6.65973329544067	-10.0631465911865	-11.9146938323975	-0.162900000810623	0.303717374801636	-0.0750911459326744
-6.65552616119385	-10.0617914199829	-11.9082870483398	-0.16290146112442	0.303839921951294	-0.0750543400645256
-6.65877389907837	-10.0621166229248	-11.9088535308838	-0.162958800792694	0.303860813379288	-0.0749056190252304
-6.6569299697876	-10.0571994781494	-11.9180698394775	-0.162849947810173	0.303800970315933	-0.0749166160821915
-6.65621423721313	-10.0570936203003	-11.9031686782837	-0.163069307804108	0.303749471902847	-0.0749399587512016
-6.64608955383301	-10.0514669418335	-11.902853012085	-0.163036361336708	0.303748697042465	-0.0748178958892822
-6.64598512649536	-10.0481290817261	-11.8985157012939	-0.16310079395771	0.303811490535736	-0.0747753754258156
-6.64140558242798	-10.0449361801147	-11.9036207199097	-0.163009315729141	0.303837388753891	-0.0747665911912918
-6.64313077926636	-10.0460519790649	-11.8965101242065	-0.163114681839943	0.303839236497879	-0.0746638774871826
-6.63898324966431	-10.0424528121948	-11.8949251174927	-0.163166478276253	0.303731352090836	-0.074689194560051
-6.63570404052734	-10.0404491424561	-11.8962326049805	-0.163364559412003	0.303816586732864	-0.0746196508407593
-6.62825155258179	-10.0358924865723	-11.895227432251	-0.163257703185081	0.303802669048309	-0.0746204927563667
-6.63456726074219	-10.0396671295166	-11.8907413482666	-0.163263693451881	0.303884238004684	-0.0745945498347282
-6.63363838195801	-10.0364236831665	-11.8962755203247	-0.163324683904648	0.303805261850357	-0.0745467394590378
-6.62778520584106	-10.0315732955933	-11.8899450302124	-0.163420662283897	0.303883701562881	-0.0745605677366257
-6.61967420578003	-10.0332288742065	-11.8830337524414	-0.16355237364769	0.303891181945801	-0.0745334476232529
-6.61991691589355	-10.0289068222046	-11.8957014083862	-0.163544237613678	0.303978741168976	-0.0745181515812874
-6.62224769592285	-10.0302124023438	-11.8880558013916	-0.163537979125977	0.304017245769501	-0.0744383409619331
-6.61576557159424	-10.0265302658081	-11.8866710662842	-0.163633942604065	0.30401536822319	-0.0744711011648178
-6.61455249786377	-10.029257774353	-11.8868856430054	-0.163785696029663	0.30394172668457	-0.0744193270802498
-6.60609340667725	-10.0193824768066	-11.8886547088623	-0.163763299584389	0.303986132144928	-0.0743934735655785
-6.6076602935791	-10.0222101211548	-11.8832454681396	-0.163882330060005	0.304113656282425	-0.0743324533104897
-6.60309982299805	-10.0201778411865	-11.8960657119751	-0.163900122046471	0.304126590490341	-0.0742537081241608
-6.60211372375488	-10.0177898406982	-11.8828210830688	-0.164006814360619	0.304100006818771	-0.074295274913311
-6.59033107757568	-10.0146646499634	-11.878963470459	-0.164036646485329	0.304067492485046	-0.0741313472390175
-6.58676099777222	-10.0121965408325	-11.8813667297363	-0.164031654596329	0.304190188646317	-0.074111744761467
-6.58625841140747	-10.0124635696411	-11.8779067993164	-0.164093375205994	0.304060101509094	-0.0741042792797089
-6.58708238601685	-10.0115766525269	-11.8809213638306	-0.164148688316345	0.304110199213028	-0.0739905089139938
-6.57635068893433	-10.0047855377197	-11.861644744873	-0.164238333702087	0.304036974906921	-0.0739816576242447
-6.56966876983643	-9.99902820587158	-11.8709678649902	-0.164187982678413	0.304050207138062	-0.0738914012908936
-6.57039880752563	-9.99933052062988	-11.868631362915	-0.164225339889526	0.304074615240097	-0.073775015771389
-6.56454133987427	-9.99432563781738	-11.8619737625122	-0.164212435483932	0.30399215221405	-0.0737717971205711
-6.55858373641968	-9.99227046966553	-11.8551588058472	-0.164432138204575	0.303987830877304	-0.0736805498600006
-6.55026483535767	-9.98580741882324	-11.8543329238892	-0.16433610022068	0.303958207368851	-0.0736229792237282
-6.54809951782227	-9.98437786102295	-11.8429250717163	-0.164414808154106	0.3039830327034	-0.0735816732048988
-6.54425048828125	-9.98317337036133	-11.8510828018188	-0.16438752412796	0.303911358118057	-0.0735148340463638
-6.54702806472778	-9.98250102996826	-11.8407125473022	-0.164449900388718	0.303928762674332	-0.0735016316175461
-6.53658485412598	-9.97689819335938	-11.8380031585693	-0.164581805467606	0.303849279880524	-0.0734449326992035
-6.53164100646973	-9.97347927093506	-11.8345975875854	-0.164684981107712	0.303930073976517	-0.073437325656414
-6.52751636505127	-9.97103309631348	-11.8365869522095	-0.164587199687958	0.303895384073257	-0.0733371004462242
-6.53308010101318	-9.97344875335693	-11.8321714401245	-0.164564564824104	0.30394583940506	-0.0733140110969543
-6.52882719039917	-9.97165870666504	-11.8328418731689	-0.164677917957306	0.303830444812775	-0.0733254998922348
-6.52085733413696	-9.96796798706055	-11.8295698165894	-0.164609506726265	0.303858995437622	-0.0732642561197281
-6.5153956413269	-9.96458053588867	-11.8260412216187	-0.164686933159828	0.303823590278625	-0.0731203779578209
-6.51720237731934	-9.96727275848389	-11.8331613540649	-0.16451507806778	0.303886979818344	-0.0731170251965523
-6.51838207244873	-9.96460819244385	-11.8206062316895	-0.164676234126091	0.303811401128769	-0.0730741247534752
-6.51185894012451	-9.9623908996582	-11.8178997039795	-0.164604559540749	0.303687065839767	-0.0729645192623138
-6.50610494613647	-9.95976829528809	-11.8108100891113	-0.164712145924568	0.303746312856674	-0.072922557592392
-6.50291347503662	-9.95595645904541	-11.8111352920532	-0.164588078856468	0.30368834733963	-0.072829082608223
-6.50548696517944	-9.95798969268799	-11.8090047836304	-0.164542347192764	0.303703933954239	-0.072695218026638
-6.49861526489258	-9.95463275909424	-11.8099231719971	-0.164638847112656	0.303572148084641	-0.0726679414510727
-6.49824333190918	-9.9532299041748	-11.7979917526245	-0.164652988314629	0.303557425737381	-0.072691299021244
-6.49674606323242	-9.94854354858398	-11.8035182952881	-0.16457411646843	0.303447782993317	-0.0725094750523567
-6.49487209320068	-9.94778728485107	-11.8028030395508	-0.164474040269852	0.303524553775787	-0.0725325718522072
-6.49371671676636	-9.94776058197021	-11.7987470626831	-0.164606928825378	0.303387314081192	-0.0724288076162338
-6.48675537109375	-9.94479942321777	-11.789041519165	-0.164599016308784	0.303250223398209	-0.0723919570446014
-6.48442602157593	-9.94233894348145	-11.7790327072144	-0.164586827158928	0.303271621465683	-0.0723638907074928
-6.48161315917969	-9.93891620635986	-11.784460067749	-0.164464980363846	0.303268402814865	-0.0722640156745911
-6.48573207855225	-9.94072246551514	-11.7706155776978	-0.164518177509308	0.303190469741821	-0.0722397118806839
-6.47961091995239	-9.93590068817139	-11.7720756530762	-0.16446889936924	0.303050965070724	-0.0721898078918457
-6.47931528091431	-9.93533325195313	-11.7680082321167	-0.164527237415314	0.303057134151459	-0.0722183436155319
-6.48118686676025	-9.93725204467773	-11.7644109725952	-0.164411410689354	0.303000330924988	-0.0722105577588081
-6.48635053634644	-9.94040584564209	-11.7599182128906	-0.1644077450037	0.303023606538773	-0.0721406489610672
-6.48288774490356	-9.94290447235107	-11.7694416046143	-0.164416566491127	0.302936732769012	-0.0722200125455856
-6.4820728302002	-9.94343852996826	-11.7548789978027	-0.164431765675545	0.302872896194458	-0.0722071528434753
-6.48079442977905	-9.9458589553833	-11.7626485824585	-0.164429366588593	0.30285519361496	-0.0721050873398781
-6.48486471176147	-9.94897747039795	-11.7682523727417	-0.164239093661308	0.302967935800552	-0.0722840428352356
-6.49196434020996	-9.9536771774292	-11.7659168243408	-0.164202257990837	0.302842795848846	-0.0722305104136467
-6.49408292770386	-9.95555591583252	-11.7637481689453	-0.164193212985992	0.302819401025772	-0.0722458064556122
-6.49085664749146	-9.9551305770874	-11.7595520019531	-0.164225071668625	0.302674204111099	-0.0722706019878387
-6.49060821533203	-9.95596885681152	-11.7644081115723	-0.164041236042976	0.302744418382645	-0.0722842067480087
-6.49887895584106	-9.96223831176758	-11.7627696990967	-0.16400970518589	0.302729904651642	-0.0721579939126968
-6.50167608261108	-9.96279239654541	-11.7593393325806	-0.163932099938393	0.302598893642426	-0.0722869038581848
-6.50053596496582	-9.96401119232178	-11.754843711853	-0.163948073983192	0.302534967660904	-0.0722933486104012
-6.49765920639038	-9.96363258361816	-11.7568111419678	-0.163830533623695	0.302496165037155	-0.0722019150853157
-6.50383186340332	-9.96729564666748	-11.7513761520386	-0.163839116692543	0.302511185407639	-0.0722601488232613
-6.50986528396606	-9.97035789489746	-11.7628517150879	-0.163714677095413	0.302433907985687	-0.0722111240029335
-6.50818395614624	-9.97100067138672	-11.7486238479614	-0.163755267858505	0.302284091711044	-0.0722938179969788
-6.50348567962646	-9.96728038787842	-11.7405586242676	-0.163754776120186	0.302230328321457	-0.0722330585122108
-6.50482273101807	-9.97053241729736	-11.7514839172363	-0.163674637675285	0.302277415990829	-0.0722581669688225
-6.5067286491394	-9.97179317474365	-11.74232006073	-0.163567140698433	0.302182763814926	-0.0722368955612183
-6.51469898223877	-9.97513866424561	-11.7383241653442	-0.163542315363884	0.302201181650162	-0.0722424536943436
-6.51267194747925	-9.97268104553223	-11.7389297485352	-0.163547322154045	0.302039176225662	-0.072306752204895
-6.50876712799072	-9.97180461883545	-11.7313375473022	-0.16348634660244	0.302020370960236	-0.0722938627004623
-6.51413154602051	-9.97591972351074	-11.7269048690796	-0.163447603583336	0.301944196224213	-0.0722521916031837
-6.51797914505005	-9.97642612457275	-11.7420358657837	-0.163256168365479	0.301907271146774	-0.0722874850034714
-6.51965665817261	-9.98118305206299	-11.7247581481934	-0.163385942578316	0.301942735910416	-0.0723378956317902
-6.51569843292236	-9.98281478881836	-11.723072052002	-0.16327877342701	0.30175518989563	-0.0722384378314018
-6.52141237258911	-9.98178482055664	-11.7237930297852	-0.163212940096855	0.301748633384705	-0.0723026990890503
-6.52042293548584	-9.98266315460205	-11.7149686813354	-0.163148865103722	0.30175507068634	-0.0723890662193298
-6.52741050720215	-9.98659992218018	-11.7181835174561	-0.163089483976364	0.301657468080521	-0.0723002478480339
-6.5265908241272	-9.9890604019165	-11.7114944458008	-0.163062989711761	0.301460146903992	-0.0724053606390953
-6.52463531494141	-9.98468399047852	-11.7063579559326	-0.162948802113533	0.301473766565323	-0.072413831949234
-6.5272011756897	-9.98684692382813	-11.7063140869141	-0.162852108478546	0.301439642906189	-0.0723666325211525
-6.53341388702393	-9.99322605133057	-11.6991357803345	-0.162670984864235	0.301380962133408	-0.0724688395857811
-6.54008197784424	-9.99381160736084	-11.6993942260742	-0.162785947322845	0.301241099834442	-0.0724746882915497
-6.53630113601685	-9.98979568481445	-11.6877336502075	-0.162582710385323	0.301185935735703	-0.0724849030375481
-6.54230403900146	-9.99221229553223	-11.6806144714355	-0.162550508975983	0.301155865192413	-0.0725128501653671
-6.54440879821777	-9.99572086334229	-11.6922378540039	-0.162372261285782	0.301027983427048	-0.0724995285272598
-6.54986381530762	-10.0003643035889	-11.6768321990967	-0.162385806441307	0.300874024629593	-0.0726112052798271
-6.54996299743652	-9.99760913848877	-11.6681156158447	-0.162308290600777	0.300720483064651	-0.072541706264019
-6.55047273635864	-9.99877738952637	-11.6660146713257	-0.162253305315971	0.300686836242676	-0.072551541030407
-6.54914569854736	-9.99617481231689	-11.663685798645	-0.162114173173904	0.300586462020874	-0.0725806206464767
-6.55870723724365	-10.0047283172607	-11.6524219512939	-0.161960810422897	0.300496935844421	-0.0725793838500977
-6.56493282318115	-10.0035343170166	-11.6634683609009	-0.1618432700634	0.30029433965683	-0.0726279839873314
-6.56356334686279	-10.0043287277222	-11.6520042419434	-0.161826938390732	0.300227284431458	-0.0726765170693398
-6.56479215621948	-10.006908416748	-11.6415138244629	-0.161790996789932	0.300114452838898	-0.0726772546768188
-6.56937694549561	-10.0105924606323	-11.6491889953613	-0.161491975188255	0.300107777118683	-0.072722852230072
-6.57608366012573	-10.015230178833	-11.642671585083	-0.161540970206261	0.299942135810852	-0.0727917477488518
-6.57655477523804	-10.0129156112671	-11.6400537490845	-0.16140216588974	0.299817889928818	-0.0727832913398743
-6.57878684997559	-10.0150804519653	-11.6347541809082	-0.161357834935188	0.299730896949768	-0.0728325098752975
-6.58049869537354	-10.0173139572144	-11.6428899765015	-0.161134257912636	0.299669533967972	-0.0728956609964371
-6.59038782119751	-10.0243606567383	-11.6336278915405	-0.161051094532013	0.29956790804863	-0.0728121548891068
-6.59105253219604	-10.0249633789063	-11.6350994110107	-0.160979896783829	0.29935958981514	-0.0729006007313728
-6.59291696548462	-10.0281000137329	-11.6251678466797	-0.160989388823509	0.299262285232544	-0.072884626686573
-6.5905385017395	-10.0244760513306	-11.6221714019775	-0.16075636446476	0.29920220375061	-0.072808638215065
-6.59660387039185	-10.0309638977051	-11.6223115921021	-0.160693645477295	0.299065470695496	-0.0728444829583168
-6.59804677963257	-10.0339393615723	-11.6232395172119	-0.160555720329285	0.298927217721939	-0.0728464350104332
-6.60471487045288	-10.0321531295776	-11.6142196655273	-0.160500019788742	0.298901438713074	-0.0728260651230812
-6.60008573532104	-10.033130645752	-11.6109981536865	-0.160457462072372	0.298670738935471	-0.0728868991136551
-6.60346555709839	-10.0330276489258	-11.6014347076416	-0.160336345434189	0.298639565706253	-0.0728858411312103
-6.60633134841919	-10.0321044921875	-11.6020593643188	-0.160273343324661	0.298467636108398	-0.0728208348155022
-6.60870933532715	-10.0361127853394	-11.5995359420776	-0.160069197416306	0.298427790403366	-0.0729654058814049
-6.61460256576538	-10.0403604507446	-11.6010437011719	-0.160134479403496	0.298318773508072	-0.0729571357369423
-6.61574363708496	-10.0419101715088	-11.5979518890381	-0.159949719905853	0.298242121934891	-0.072945311665535
-6.62018346786499	-10.0403671264648	-11.593638420105	-0.159924164414406	0.298133999109268	-0.0730821266770363
-6.61995029449463	-10.044056892395	-11.5929088592529	-0.159737780690193	0.298196524381638	-0.0731146857142448
-6.62891006469727	-10.0500192642212	-11.5935945510864	-0.159694939851761	0.298056691884995	-0.0731129124760628
-6.63304996490479	-10.0558862686157	-11.592230796814	-0.159517884254456	0.297986507415771	-0.073216125369072
-6.63951539993286	-10.0552310943604	-11.5906667709351	-0.159547090530396	0.297864019870758	-0.0732285678386688
-6.63379144668579	-10.0559558868408	-11.5815954208374	-0.159321635961533	0.297754496335983	-0.0732758939266205
-6.64271259307861	-10.0633792877197	-11.5828456878662	-0.159269139170647	0.297729462385178	-0.073243036866188
-6.6441330909729	-10.0636749267578	-11.5926542282104	-0.159095868468285	0.297664970159531	-0.073278471827507
-6.64907932281494	-10.0690174102783	-11.5851421356201	-0.159065037965775	0.297605186700821	-0.0733595341444016
-6.64808177947998	-10.0670261383057	-11.5788841247559	-0.158979564905167	0.29734668135643	-0.0733531937003136
-6.64995431900024	-10.0687007904053	-11.5744180679321	-0.15889099240303	0.297417193651199	-0.0733668208122253
-6.64849090576172	-10.0687236785889	-11.5712661743164	-0.158640787005425	0.2972731590271	-0.0733756870031357
-6.6587347984314	-10.0758113861084	-11.5629463195801	-0.158589288592339	0.297228395938873	-0.0733954310417175
-6.66154909133911	-10.0757913589478	-11.5776042938232	-0.158507585525513	0.297092646360397	-0.0734376013278961
-6.66106176376343	-10.079628944397	-11.5669412612915	-0.158430978655815	0.297027766704559	-0.0734502300620079
-6.65689086914063	-10.0770664215088	-11.5564661026001	-0.158405691385269	0.296817690134048	-0.0734992474317551
-6.65957450866699	-10.0783271789551	-11.5635004043579	-0.158362835645676	0.296873837709427	-0.0735042467713356
-6.65940427780151	-10.0805015563965	-11.5599975585938	-0.158202573657036	0.296673536300659	-0.0735009610652924
-6.6699161529541	-10.0859823226929	-11.5547161102295	-0.158109396696091	0.29673558473587	-0.0735204890370369
-6.6693263053894	-10.0836114883423	-11.555609703064	-0.158031538128853	0.296515017747879	-0.0735977366566658
-6.67078685760498	-10.0856847763062	-11.5464200973511	-0.158005774021149	0.2964868247509	-0.0736295804381371
-6.66857957839966	-10.0858631134033	-11.5391702651978	-0.157951697707176	0.296365588903427	-0.0735715180635452
-6.66884088516235	-10.0871562957764	-11.5485610961914	-0.157790780067444	0.296318680047989	-0.0736286789178848
-6.67180824279785	-10.0900888442993	-11.5412540435791	-0.157691851258278	0.296230494976044	-0.0735959783196449
-6.67866706848145	-10.0917434692383	-11.5309991836548	-0.157578468322754	0.296145856380463	-0.0736169591546059
-6.67793560028076	-10.0891942977905	-11.5398969650269	-0.157584711909294	0.295934826135635	-0.0736472383141518
-6.67501544952393	-10.0882844924927	-11.5312795639038	-0.157489463686943	0.295887380838394	-0.0736527144908905
-6.6726713180542	-10.0903768539429	-11.521222114563	-0.15746083855629	0.295704632997513	-0.073607362806797
-6.67395687103271	-10.0873651504517	-11.5319728851318	-0.157217144966125	0.295594871044159	-0.0736091062426567
-6.67968273162842	-10.0892057418823	-11.5251750946045	-0.1572335511446	0.295588195323944	-0.0735775530338287
-6.67938470840454	-10.0888509750366	-11.511923789978	-0.15708127617836	0.295377761125565	-0.0736157819628716
-6.6790189743042	-10.0900325775146	-11.5169649124146	-0.157138183712959	0.295226722955704	-0.0735694319009781
-6.67442607879639	-10.0853748321533	-11.5072660446167	-0.156891405582428	0.295098453760147	-0.0735521614551544
-6.68124008178711	-10.0845012664795	-11.5058946609497	-0.156889155507088	0.295054227113724	-0.0735372975468636
-6.67844533920288	-10.0865812301636	-11.5098333358765	-0.156751409173012	0.294967383146286	-0.0734987631440163
-6.68283414840698	-10.0870037078857	-11.4959573745728	-0.156738847494125	0.29480642080307	-0.0735434964299202
-6.67892932891846	-10.0816822052002	-11.4927377700806	-0.156667321920395	0.294612467288971	-0.0735121667385101
-6.67833089828491	-10.078989982605	-11.487663269043	-0.15667137503624	0.29461944103241	-0.0735192522406578
-6.67358875274658	-10.0773324966431	-11.4848918914795	-0.156522944569588	0.294456571340561	-0.0734945014119148
-6.68000173568726	-10.0802898406982	-11.4768571853638	-0.156481042504311	0.294425785541534	-0.0734808295965195
-6.68153619766235	-10.0785245895386	-11.4859294891357	-0.156313329935074	0.294270157814026	-0.0734049156308174
-6.68560314178467	-10.0799312591553	-11.4736986160278	-0.156358987092972	0.294214755296707	-0.0734643936157227
-6.68041467666626	-10.0780687332153	-11.4664888381958	-0.156352251768112	0.293989300727844	-0.0733949467539787
-6.68308782577515	-10.0763854980469	-11.4716024398804	-0.156332850456238	0.294041275978088	-0.0733764097094536
-6.68197202682495	-10.0743093490601	-11.4662599563599	-0.156138151884079	0.293918639421463	-0.0733600631356239
-6.68843507766724	-10.0794076919556	-11.4587965011597	-0.156119778752327	0.293857544660568	-0.073331393301487
-6.69095659255981	-10.0790634155273	-11.4699964523315	-0.156045168638229	0.293691217899323	-0.0733381435275078
-6.68964338302612	-10.0772104263306	-11.454628944397	-0.15605640411377	0.293584644794464	-0.0733187347650528
-6.68456315994263	-10.0739030838013	-11.4441738128662	-0.156088143587112	0.29344967007637	-0.0732402205467224
-6.6836051940918	-10.0753812789917	-11.4531164169312	-0.155886426568031	0.29348236322403	-0.0732551887631416
-6.68987321853638	-10.0768527984619	-11.447075843811	-0.155866354703903	0.293346613645554	-0.0732709616422653
-6.69640111923218	-10.0786905288696	-11.4513177871704	-0.155763566493988	0.293357044458389	-0.0732691735029221
-6.69071102142334	-10.0729761123657	-11.4439649581909	-0.155834019184113	0.293137073516846	-0.0732508525252342
-6.68899011611938	-10.0741577148438	-11.4398775100708	-0.155661508440971	0.293120145797729	-0.0732811316847801
-6.69276285171509	-10.0743761062622	-11.4338912963867	-0.155662655830383	0.293044656515121	-0.07314782589674
-6.69465017318726	-10.0744247436523	-11.4390535354614	-0.155479162931442	0.292993813753128	-0.0732299014925957
-6.69875526428223	-10.0741348266602	-11.4312133789063	-0.155605643987656	0.29282733798027	-0.0732224360108376
-6.69464778900146	-10.0744247436523	-11.42946434021	-0.155500635504723	0.292728811502457	-0.0730641856789589
-6.69807958602905	-10.0721063613892	-11.4278192520142	-0.155465364456177	0.292734891176224	-0.0731002613902092
-6.69624805450439	-10.0745506286621	-11.4245319366455	-0.155314236879349	0.29263299703598	-0.0731052160263062
-6.7051796913147	-10.0786476135254	-11.4222259521484	-0.155294969677925	0.292654663324356	-0.0729461908340454
-6.70617008209229	-10.0751667022705	-11.4339694976807	-0.155192375183105	0.292548298835754	-0.0729739889502525
-6.71004104614258	-10.0782318115234	-11.4216594696045	-0.155262529850006	0.292529195547104	-0.0730133205652237
-6.70602893829346	-10.0743255615234	-11.4172821044922	-0.155149415135384	0.292327761650085	-0.0729018822312355
-6.70990324020386	-10.0752029418945	-11.4237689971924	-0.155154585838318	0.292287021875381	-0.0728368610143662
-6.71023035049438	-10.0752725601196	-11.4173183441162	-0.155032843351364	0.2922183573246	-0.0728930532932281
-6.71845579147339	-10.0787916183472	-11.4127750396729	-0.154996201395988	0.292263895273209	-0.0728028640151024
-6.7177357673645	-10.0819625854492	-11.4245462417603	-0.154911860823631	0.292141795158386	-0.0727687254548073
-6.72062397003174	-10.0820045471191	-11.4086809158325	-0.15490086376667	0.292020291090012	-0.0727484822273254
-6.72106552124023	-10.0788812637329	-11.4073762893677	-0.154903993010521	0.29194587469101	-0.0726852416992188
-6.72196006774902	-10.0787410736084	-11.4090585708618	-0.154877915978432	0.291916251182556	-0.0726483464241028
-6.7182879447937	-10.0762701034546	-11.4026279449463	-0.154758304357529	0.291768759489059	-0.0726304277777672
-6.72761154174805	-10.0805635452271	-11.4045381546021	-0.154713436961174	0.291819751262665	-0.0725866556167603
-6.72649526596069	-10.0794162750244	-11.4115009307861	-0.154581248760223	0.291687488555908	-0.0725418701767921
-6.7302417755127	-10.0804948806763	-11.3964624404907	-0.154564052820206	0.291657477617264	-0.0725315287709236
-6.72915124893188	-10.0793647766113	-11.3948030471802	-0.154599756002426	0.291467607021332	-0.0725432857871056
-6.73291015625	-10.0782995223999	-11.3883447647095	-0.154537096619606	0.291467219591141	-0.0724947676062584
-6.72769212722778	-10.0735349655151	-11.3857460021973	-0.154454186558723	0.291323304176331	-0.0724386870861053
-6.73069524765015	-10.075798034668	-11.3807926177979	-0.154441460967064	0.29137396812439	-0.0724752247333527
-6.73267221450806	-10.0784568786621	-11.3879261016846	-0.15429200232029	0.291209399700165	-0.0724653750658035
-6.74171876907349	-10.0815858840942	-11.3852434158325	-0.154197260737419	0.291107475757599	-0.0724382698535919
-6.73900699615479	-10.0785255432129	-11.3789005279541	-0.154123798012733	0.290996193885803	-0.0725308880209923
-6.7433614730835	-10.0778818130493	-11.3756589889526	-0.154142394661903	0.290937751531601	-0.0725478306412697
-6.73865079879761	-10.077223777771	-11.3736610412598	-0.154066413640976	0.290769994258881	-0.072522409260273
-6.74604511260986	-10.0812759399414	-11.3640651702881	-0.153939738869667	0.290806949138641	-0.0726047605276108
-6.7523136138916	-10.0834407806396	-11.3741703033447	-0.153817474842072	0.29077810049057	-0.0726566985249519
-6.76087713241577	-10.0891189575195	-11.3706274032593	-0.153792485594749	0.290701538324356	-0.0727077275514603
-6.76202297210693	-10.0918817520142	-11.3690853118896	-0.15370586514473	0.290535062551498	-0.0728100687265396
-6.76835203170776	-10.090235710144	-11.3734111785889	-0.153737261891365	0.29053583741188	-0.0729160532355309
-6.76678323745728	-10.0917844772339	-11.368670463562	-0.153578415513039	0.290457516908646	-0.0729430392384529
-6.77874231338501	-10.0944929122925	-11.3702745437622	-0.153509601950645	0.290440589189529	-0.0731486454606056
-6.78249311447144	-10.0980768203735	-11.3794221878052	-0.153371542692184	0.29031577706337	-0.0732573643326759
-6.79659461975098	-10.1010618209839	-11.3817081451416	-0.153303056955338	0.290368497371674	-0.073362834751606
-6.79280376434326	-10.1017160415649	-11.382851600647	-0.153305068612099	0.290185660123825	-0.0735323131084442
-6.79937505722046	-10.104118347168	-11.3745365142822	-0.153248578310013	0.290157169103622	-0.0736190974712372
-6.80302762985229	-10.1024646759033	-11.3849544525146	-0.153121009469032	0.290028661489487	-0.0736472979187965
-6.80483388900757	-10.0977602005005	-11.3774461746216	-0.152949377894402	0.290028303861618	-0.0738106369972229
-6.80485343933105	-10.0998210906982	-11.3763475418091	-0.152903735637665	0.289812237024307	-0.0737526342272758
-6.80245780944824	-10.0927085876465	-11.3672609329224	-0.152779161930084	0.289710700511932	-0.0736176669597626
-6.80033397674561	-10.0841093063354	-11.3580961227417	-0.152863532304764	0.289509981870651	-0.0737001225352287
-6.80319881439209	-10.0787220001221	-11.3558406829834	-0.152708888053894	0.28955739736557	-0.0738058015704155
-6.80774402618408	-10.0759696960449	-11.3532152175903	-0.152593642473221	0.289440661668777	-0.0738449618220329
-6.81595611572266	-10.0724754333496	-11.352689743042	-0.152316093444824	0.289385467767715	-0.0741226002573967
-6.82168483734131	-10.0684270858765	-11.3507251739502	-0.152367413043976	0.289220601320267	-0.0742795541882515
-6.82382726669312	-10.0648365020752	-11.350944519043	-0.152149543166161	0.289195001125336	-0.0744466781616211
-6.82840824127197	-10.0682153701782	-11.3489971160889	-0.152077674865723	0.289061099290848	-0.0746278166770935
-6.83443021774292	-10.0677032470703	-11.3639154434204	-0.151811093091965	0.289103597402573	-0.0748062506318092
-6.84525585174561	-10.069146156311	-11.3679580688477	-0.151694729924202	0.289045572280884	-0.0748384222388268
-6.85352516174316	-10.0677671432495	-11.3678455352783	-0.151466995477676	0.288926124572754	-0.074989877641201
-6.85597991943359	-10.0700635910034	-11.3643960952759	-0.151486307382584	0.288732945919037	-0.0750134438276291
-6.85776233673096	-10.0638494491577	-11.3618822097778	-0.151225134730339	0.288660854101181	-0.0749691873788834
-6.86196660995483	-10.067759513855	-11.364444732666	-0.151167973875999	0.288583338260651	-0.0750149562954903
-6.86402368545532	-10.0646190643311	-11.37073802948	-0.150874719023705	0.288497298955917	-0.0750222727656364
-6.87481117248535	-10.0684089660645	-11.3705987930298	-0.150761321187019	0.288389384746552	-0.0749904289841652
-6.87743711471558	-10.0647068023682	-11.3629865646362	-0.15056511759758	0.288191199302673	-0.0750469118356705
-6.87954330444336	-10.0620679855347	-11.3579940795898	-0.150627657771111	0.28804224729538	-0.0749958828091621
-6.8759651184082	-10.0542888641357	-11.3586931228638	-0.150283679366112	0.287886649370193	-0.0749757811427116
-6.88494491577148	-10.0563097000122	-11.3545618057251	-0.150201410055161	0.287780702114105	-0.0749796405434608
-6.88767147064209	-10.0523910522461	-11.363694190979	-0.150070339441299	0.28760090470314	-0.0749537497758865
-6.89120435714722	-10.0520620346069	-11.3570947647095	-0.149944230914116	0.287520736455917	-0.074918121099472
-6.88766765594482	-10.0451221466064	-11.3572025299072	-0.149827152490616	0.287306427955627	-0.0749258995056152
-6.88982009887695	-10.0435457229614	-11.3471069335938	-0.149813264608383	0.287171214818954	-0.0748666450381279
-6.88295412063599	-10.0339546203613	-11.3438215255737	-0.149646610021591	0.287007451057434	-0.0747984424233437
-6.88907718658447	-10.0353832244873	-11.3427610397339	-0.149565979838371	0.286949276924133	-0.074830025434494
-6.89296722412109	-10.0344333648682	-11.3389377593994	-0.149382755160332	0.286712735891342	-0.0747211873531342
-6.89826011657715	-10.0301170349121	-11.3423976898193	-0.149286076426506	0.286687761545181	-0.0746791511774063
-6.89261913299561	-10.0257806777954	-11.3322896957397	-0.149275705218315	0.286488562822342	-0.0746474340558052
-6.89495038986206	-10.0248746871948	-11.3221254348755	-0.149195805191994	0.2863529920578	-0.0746691077947617
-6.89204168319702	-10.0179119110107	-11.3212995529175	-0.149114012718201	0.286188185214996	-0.0744840279221535
-6.89640665054321	-10.0149974822998	-11.3197412490845	-0.148928046226501	0.286144196987152	-0.0744780227541924
-6.89503335952759	-10.0136756896973	-11.3142070770264	-0.148892492055893	0.285977900028229	-0.0744208693504334
-6.90170574188232	-10.0130624771118	-11.3081464767456	-0.148738622665405	0.285916239023209	-0.0743151977658272
-6.89906024932861	-10.0086345672607	-11.311541557312	-0.148716554045677	0.285634815692902	-0.0743155404925346
-6.89659214019775	-10.0022792816162	-11.2998476028442	-0.148700311779976	0.28554505109787	-0.074234277009964
-6.89121437072754	-9.99625205993652	-11.3020610809326	-0.148606866598129	0.285424709320068	-0.0740667060017586
-6.890052318573	-9.99460506439209	-11.2948226928711	-0.148442998528481	0.285379767417908	-0.0741109773516655
-6.89109420776367	-9.99200439453125	-11.2911977767944	-0.148398637771606	0.285144180059433	-0.074029915034771
-6.89228439331055	-9.99070167541504	-11.2884502410889	-0.148361474275589	0.285033136606216	-0.073840856552124
-6.88815641403198	-9.98442363739014	-11.2802362442017	-0.14827573299408	0.284768342971802	-0.0738827586174011
-6.88802051544189	-9.97909450531006	-11.2678470611572	-0.148273840546608	0.284749329090118	-0.0738191530108452
-6.88146448135376	-9.97662258148193	-11.2683153152466	-0.148154139518738	0.284577935934067	-0.0736370459198952
-6.88576936721802	-9.97325325012207	-11.2635354995728	-0.148042544722557	0.284571319818497	-0.0736711248755455
-6.88308143615723	-9.97146892547607	-11.2580184936523	-0.148028761148453	0.284314692020416	-0.0736080333590508
-6.88942241668701	-9.97139739990234	-11.2475128173828	-0.147866547107697	0.284302204847336	-0.0735444352030754
-6.8881254196167	-9.96869659423828	-11.2466812133789	-0.147856146097183	0.28405237197876	-0.073468804359436
-6.88615322113037	-9.96520519256592	-11.233642578125	-0.147795379161835	0.283979058265686	-0.0735254511237144
-6.88153505325317	-9.96158599853516	-11.219612121582	-0.147800803184509	0.283807158470154	-0.073475144803524
-6.88024187088013	-9.96220207214355	-11.2284107208252	-0.147773012518883	0.283681422472	-0.073452040553093
-6.87872552871704	-9.95971488952637	-11.2168884277344	-0.14755842089653	0.283600926399231	-0.073438324034214
-6.88553428649902	-9.96241474151611	-11.2177600860596	-0.147438630461693	0.283540368080139	-0.0734724253416061
-6.88683748245239	-9.96054172515869	-11.2243165969849	-0.147365644574165	0.28337886929512	-0.0734968855977058
-6.88880062103271	-9.96164608001709	-11.2118892669678	-0.1473698168993	0.283219069242477	-0.0735007524490356
-6.8859543800354	-9.95773983001709	-11.2107219696045	-0.147211953997612	0.283084958791733	-0.0735490396618843
-6.88849353790283	-9.96052837371826	-11.198634147644	-0.147265404462814	0.28301477432251	-0.0735587254166603
-6.88445043563843	-9.95744609832764	-11.1954793930054	-0.147056296467781	0.282780110836029	-0.0735059902071953
-6.88631057739258	-9.95904445648193	-11.1907300949097	-0.147098243236542	0.282803028821945	-0.0735471844673157
-6.88223457336426	-9.95819187164307	-11.1843872070313	-0.146901741623878	0.282567143440247	-0.0735531002283096
-6.8858790397644	-9.96244812011719	-11.1837034225464	-0.146803498268127	0.28246533870697	-0.0735362395644188
-6.88927364349365	-9.96102619171143	-11.1853580474854	-0.146653696894646	0.28241091966629	-0.0735683366656303
-6.89033317565918	-9.96383571624756	-11.1608695983887	-0.14663477241993	0.28222730755806	-0.0736725479364395
-6.88901615142822	-9.96396732330322	-11.1628427505493	-0.14655502140522	0.282041221857071	-0.0736168622970581
-6.89033126831055	-9.96574878692627	-11.158519744873	-0.146487221121788	0.281851828098297	-0.0737171322107315
-6.89085960388184	-9.96356201171875	-11.1541061401367	-0.146264374256134	0.281766504049301	-0.073760487139225
-6.89488744735718	-9.96489810943604	-11.1455717086792	-0.146236509084702	0.281726509332657	-0.0738191530108452
-6.9002890586853	-9.97195911407471	-11.1573495864868	-0.14591957628727	0.28174701333046	-0.0739412680268288
-6.90811347961426	-9.97935485839844	-11.1474342346191	-0.14584581553936	0.281575709581375	-0.0739977061748505
-6.91067695617676	-9.97893619537354	-11.1451711654663	-0.14569303393364	0.281453430652618	-0.0741395205259323
-6.91315269470215	-9.98333740234375	-11.1446094512939	-0.145593166351318	0.28129655122757	-0.0742029249668121
-6.90887403488159	-9.98199272155762	-11.1352987289429	-0.145395562052727	0.28121891617775	-0.0742421671748161
-6.91185426712036	-9.98349380493164	-11.1358060836792	-0.145230680704117	0.281103014945984	-0.0742305889725685
-6.91292572021484	-9.98868656158447	-11.1363220214844	-0.14503225684166	0.281016498804092	-0.0742367431521416
-6.91571426391602	-9.99354362487793	-11.1340599060059	-0.14493128657341	0.280928075313568	-0.0741563588380814
-6.92175579071045	-9.99506759643555	-11.1304206848145	-0.144731789827347	0.280741602182388	-0.0742476359009743
-6.92498350143433	-10.000057220459	-11.1226186752319	-0.144689649343491	0.280633360147476	-0.0742298364639282
-6.92064571380615	-9.99553298950195	-11.119912147522	-0.144470274448395	0.280471682548523	-0.0741744115948677
-6.92189121246338	-9.99997711181641	-11.1128702163696	-0.144442036747932	0.280387699604034	-0.0742339119315147
-6.91900873184204	-10.0007257461548	-11.1144227981567	-0.144144788384438	0.280306339263916	-0.0742122754454613
-6.92550325393677	-10.005823135376	-11.1071891784668	-0.144060611724854	0.280065506696701	-0.0741242691874504
-6.9277777671814	-10.0079479217529	-11.1039609909058	-0.143859878182411	0.279896467924118	-0.0741720646619797
-6.9283652305603	-10.0109643936157	-11.0914764404297	-0.143896549940109	0.279755741357803	-0.0741655230522156
-6.92515850067139	-10.0065650939941	-11.090181350708	-0.143735378980637	0.279621452093124	-0.0740999355912209
-6.92675495147705	-10.0105581283569	-11.0793428421021	-0.143609747290611	0.279521614313126	-0.0741311460733414
-6.93031787872314	-10.012261390686	-11.0813817977905	-0.1434735506773	0.27941757440567	-0.0741772800683975
-6.93947839736938	-10.0157442092896	-11.0822677612305	-0.14330667257309	0.279302358627319	-0.0740490779280663
-6.93907260894775	-10.0180940628052	-11.0786008834839	-0.143157377839088	0.279153972864151	-0.0741006731987
-6.9428653717041	-10.0210151672363	-11.070574760437	-0.143222689628601	0.279021680355072	-0.074121356010437
-6.93780565261841	-10.0187482833862	-11.0677089691162	-0.143061861395836	0.278925985097885	-0.0740126818418503
-6.94102478027344	-10.0249061584473	-11.0697803497314	-0.142996221780777	0.278893321752548	-0.0740297958254814
-6.94627571105957	-10.0262365341187	-11.0632705688477	-0.142734125256538	0.278688848018646	-0.0739953741431236
-6.95359802246094	-10.0330820083618	-11.0668001174927	-0.142733365297318	0.278622299432755	-0.0739056766033173
-6.95009994506836	-10.0321035385132	-11.0685272216797	-0.142643213272095	0.278446227312088	-0.0739495605230331
-6.95447015762329	-10.0390682220459	-11.0474557876587	-0.142633184790611	0.278321087360382	-0.07398671656847
-6.95790910720825	-10.0355024337769	-11.0496377944946	-0.142543956637383	0.278097003698349	-0.0740856155753136
-6.96315622329712	-10.0402994155884	-11.0449304580688	-0.142528563737869	0.278052926063538	-0.0741944387555122
-6.95707225799561	-10.036566734314	-11.0398960113525	-0.142371401190758	0.277876049280167	-0.0740204229950905
-6.96318531036377	-10.042552947998	-11.0382452011108	-0.142314344644547	0.277839154005051	-0.0738343819975853
-6.96284914016724	-10.0482120513916	-11.0375165939331	-0.142151474952698	0.27770408987999	-0.0737108662724495
-6.96643972396851	-10.049186706543	-11.028094291687	-0.142111599445343	0.27757003903389	-0.0737097784876823
-6.96321535110474	-10.0484886169434	-11.0214538574219	-0.142051845788956	0.277329295873642	-0.0735820233821869
-6.96507453918457	-10.0466766357422	-11.025484085083	-0.142021611332893	0.2772396504879	-0.0735162347555161
-6.96037769317627	-10.0486640930176	-11.0137786865234	-0.141889989376068	0.277107447385788	-0.0734318420290947
-6.96470832824707	-10.0515871047974	-11.0047521591187	-0.141914874315262	0.277012377977371	-0.0733222961425781
-6.96574592590332	-10.0514049530029	-11.0086984634399	-0.14172625541687	0.276925802230835	-0.0732642114162445
-6.96940469741821	-10.0548572540283	-11.0127906799316	-0.14161342382431	0.276817560195923	-0.0731112137436867
-6.97319602966309	-10.0548992156982	-11.0165348052979	-0.141492992639542	0.276795595884323	-0.0731508955359459
-6.97443342208862	-10.0595207214355	-11.0067205429077	-0.141441717743874	0.276531577110291	-0.0730083137750626
-6.97688007354736	-10.0620012283325	-11.0074462890625	-0.141294181346893	0.276484966278076	-0.0728591680526733
-6.97908306121826	-10.0639352798462	-11.014838218689	-0.141275301575661	0.276416271924973	-0.0728114098310471
-6.97953128814697	-10.0659275054932	-11.0011749267578	-0.141171544790268	0.276209145784378	-0.0727660059928894
-6.97773504257202	-10.0632553100586	-10.9960174560547	-0.141104757785797	0.276152342557907	-0.0726354569196701
-6.97898769378662	-10.0681924819946	-11.0022735595703	-0.14099857211113	0.276090919971466	-0.0725083649158478
-6.97955989837646	-10.0691938400269	-10.9969463348389	-0.140815243124962	0.275852799415588	-0.072385810315609
-6.98617172241211	-10.0734300613403	-10.9875106811523	-0.140700623393059	0.275875300168991	-0.0722554698586464
-6.98685264587402	-10.0736093521118	-10.9972639083862	-0.140622079372406	0.275638222694397	-0.0721068233251572
-6.98868894577026	-10.0758085250854	-10.9829111099243	-0.140525326132774	0.275491446256638	-0.0720546394586563
-6.98216724395752	-10.0720453262329	-10.9769763946533	-0.140438318252563	0.275305062532425	-0.071886844933033
-6.98492097854614	-10.0724792480469	-10.9757785797119	-0.140407741069794	0.275231122970581	-0.0717906728386879
-6.97743082046509	-10.0692977905273	-10.9662199020386	-0.140248015522957	0.27505686879158	-0.0715842097997665
-6.98071575164795	-10.0682144165039	-10.9598188400269	-0.140142321586609	0.274990051984787	-0.0715357214212418
-6.97498369216919	-10.0683288574219	-10.9571399688721	-0.139896214008331	0.274819612503052	-0.0713625252246857
-6.98058700561523	-10.0701065063477	-10.9573812484741	-0.139821842312813	0.274650156497955	-0.0712250098586082
-6.97571897506714	-10.0662517547607	-10.9620237350464	-0.139737352728844	0.274501621723175	-0.071157805621624
-6.97767877578735	-10.0678634643555	-10.9383697509766	-0.139753684401512	0.274396568536758	-0.0711010992527008
-6.97124767303467	-10.0646486282349	-10.9343690872192	-0.139616951346397	0.274131655693054	-0.0709034278988838
-6.97033071517944	-10.0625848770142	-10.9332551956177	-0.139592260122299	0.274005949497223	-0.0707944482564926
-6.9645848274231	-10.0604972839355	-10.9293251037598	-0.139435604214668	0.273883759975433	-0.0706843808293343
-6.96687841415405	-10.0620107650757	-10.9204502105713	-0.139334470033646	0.273758411407471	-0.0705616399645805
-6.96205711364746	-10.0597143173218	-10.9248485565186	-0.139234498143196	0.273668885231018	-0.0704884603619576
-6.96504592895508	-10.0618104934692	-10.9220676422119	-0.139120385050774	0.273550450801849	-0.070285476744175
-6.96468353271484	-10.0617084503174	-10.9177312850952	-0.138908684253693	0.273454606533051	-0.0702456161379814
-6.96749782562256	-10.0649118423462	-10.9109086990356	-0.138898849487305	0.273311585187912	-0.0701439008116722
-6.96487617492676	-10.0655784606934	-10.9041919708252	-0.13878270983696	0.273183256387711	-0.0699581205844879
-6.96349191665649	-10.0624561309814	-10.9083404541016	-0.138721495866776	0.272969961166382	-0.0698933675885201
-6.96039915084839	-10.0623188018799	-10.8957023620605	-0.138727754354477	0.272914528846741	-0.0698398873209953
-6.95700359344482	-10.0602254867554	-10.8870887756348	-0.138620465993881	0.272699117660522	-0.0696251466870308
-6.95585489273071	-10.0591106414795	-10.8941640853882	-0.138558581471443	0.272588133811951	-0.0695498883724213
-6.95114994049072	-10.0579195022583	-10.8790092468262	-0.138451650738716	0.272412329912186	-0.0694104060530663
-6.95156812667847	-10.0581655502319	-10.8742113113403	-0.138418018817902	0.272323131561279	-0.0693104118108749
-6.94814157485962	-10.0544366836548	-10.8728456497192	-0.138206124305725	0.272302150726318	-0.0691768079996109
-6.95490074157715	-10.0572156906128	-10.8723192214966	-0.138188302516937	0.272136092185974	-0.0690042227506638
-6.95195770263672	-10.0573921203613	-10.8640584945679	-0.138076975941658	0.272048979997635	-0.0689529106020927
-6.95139789581299	-10.0540981292725	-10.8569316864014	-0.138105913996696	0.271850109100342	-0.0688362196087837
-6.94820880889893	-10.0510578155518	-10.847825050354	-0.13809822499752	0.271766901016235	-0.0686453357338905
-6.94348812103271	-10.046106338501	-10.8400259017944	-0.138031482696533	0.271543323993683	-0.0685393363237381
-6.93944215774536	-10.0420637130737	-10.8357915878296	-0.137997820973396	0.271451562643051	-0.0684361085295677
-6.93732500076294	-10.0422830581665	-10.8256959915161	-0.137979403138161	0.271345347166061	-0.068185031414032
-6.93603420257568	-10.0401973724365	-10.8283815383911	-0.137836918234825	0.271319687366486	-0.0681351274251938
-6.93544387817383	-10.0340385437012	-10.8205671310425	-0.137830927968025	0.271079927682877	-0.0679134428501129
-6.93554830551147	-10.0333890914917	-10.8071451187134	-0.137831971049309	0.270981639623642	-0.067767895758152
-6.9312219619751	-10.0313634872437	-10.8062782287598	-0.13784846663475	0.270814687013626	-0.0676684528589249
-6.93161058425903	-10.0267219543457	-10.7975091934204	-0.137770012021065	0.270752489566803	-0.0675477236509323
-6.9281587600708	-10.0297346115112	-10.7865514755249	-0.137858971953392	0.270573735237122	-0.0673785209655762
-6.92954206466675	-10.0270986557007	-10.7951364517212	-0.13772089779377	0.270541965961456	-0.0672792121767998
-6.93260431289673	-10.0265054702759	-10.7923460006714	-0.137698978185654	0.27043154835701	-0.0670941397547722
-6.93329524993896	-10.0277070999146	-10.7910757064819	-0.137530341744423	0.270364582538605	-0.0670059993863106
-6.93499946594238	-10.0302648544312	-10.7906322479248	-0.137593567371368	0.270222753286362	-0.0668997466564178
-6.93556213378906	-10.0291290283203	-10.7915821075439	-0.137493401765823	0.270097970962524	-0.0667077898979187
-6.93283462524414	-10.0279712677002	-10.7855386734009	-0.137513592839241	0.269887894392014	-0.0666007697582245
-6.93387651443481	-10.0235862731934	-10.7807416915894	-0.13746352493763	0.269850224256516	-0.0664409697055817
-6.92942047119141	-10.024712562561	-10.7803602218628	-0.137346908450127	0.269707769155502	-0.0661725476384163
-6.93002557754517	-10.0229816436768	-10.7818069458008	-0.137235552072525	0.269698619842529	-0.0660373643040657
-6.92915773391724	-10.0215435028076	-10.7799797058105	-0.137201189994812	0.269511312246323	-0.0658637434244156
-6.93567037582397	-10.0223817825317	-10.7754240036011	-0.137115508317947	0.269438236951828	-0.0656590238213539
-6.93424415588379	-10.0217685699463	-10.7787141799927	-0.137073308229446	0.269227087497711	-0.065467968583107
-6.93388080596924	-10.0196647644043	-10.7664203643799	-0.137078627943993	0.26909127831459	-0.0653392523527145
-6.92871427536011	-10.015718460083	-10.7648029327393	-0.137062579393387	0.268905609846115	-0.065092422068119
-6.92950248718262	-10.0118265151978	-10.7591104507446	-0.137045115232468	0.26879096031189	-0.0649144873023033
-6.92438507080078	-10.0063600540161	-10.7590608596802	-0.136978402733803	0.268649518489838	-0.0646754875779152
-6.92326021194458	-10.0055103302002	-10.7492895126343	-0.136951372027397	0.268566608428955	-0.0645063146948814
-6.92565965652466	-10.0050668716431	-10.7584476470947	-0.136921495199203	0.26851749420166	-0.064294345676899
-6.92839288711548	-10.0046920776367	-10.7485704421997	-0.136857211589813	0.268310844898224	-0.0640460252761841
-6.92816162109375	-10.0010862350464	-10.7508678436279	-0.136808499693871	0.268218904733658	-0.0639024376869202
-6.93169546127319	-10.0011730194092	-10.7446336746216	-0.136893942952156	0.268067359924316	-0.0637840181589127
-6.92228174209595	-9.99577045440674	-10.7366485595703	-0.136853754520416	0.267919838428497	-0.0635010823607445
-6.91810941696167	-9.9942741394043	-10.7330865859985	-0.13684207201004	0.267775565385818	-0.0632949471473694
-6.91529941558838	-9.98898124694824	-10.7349853515625	-0.136711865663528	0.267713397741318	-0.0630682408809662
-6.91656732559204	-9.98642063140869	-10.7315721511841	-0.136658474802971	0.267618924379349	-0.0628333687782288
-6.91480588912964	-9.98509311676025	-10.7338857650757	-0.136555507779121	0.267495930194855	-0.0626759231090546
-6.91181707382202	-9.98243236541748	-10.7273302078247	-0.136543139815331	0.267361849546433	-0.062468234449625
-6.9133677482605	-9.98227691650391	-10.7185068130493	-0.136502996087074	0.267286360263824	-0.062232717871666
-6.91045093536377	-9.97856712341309	-10.7201929092407	-0.136459231376648	0.266981303691864	-0.062053520232439
-6.91269207000732	-9.97179222106934	-10.7128639221191	-0.136374399065971	0.266975969076157	-0.0618795230984688
-6.90492630004883	-9.96804046630859	-10.7106800079346	-0.136394128203392	0.266738891601563	-0.0616856664419174
-6.90396928787231	-9.96718883514404	-10.7005224227905	-0.136333286762238	0.266622811555862	-0.061523761600256
-6.90072107315063	-9.96085453033447	-10.695858001709	-0.136278718709946	0.26647287607193	-0.0612019039690495
-6.89810276031494	-9.95860576629639	-10.6958351135254	-0.136293157935143	0.266298204660416	-0.0611069425940514
-6.89275217056274	-9.95448207855225	-10.688440322876	-0.136189460754395	0.266213029623032	-0.0609812401235104
-6.89419555664063	-9.95391654968262	-10.6869316101074	-0.136177629232407	0.266119867563248	-0.0607881583273411
-6.89369773864746	-9.95301818847656	-10.6876583099365	-0.136137768626213	0.266043961048126	-0.0606287159025669
-6.89949178695679	-9.95288848876953	-10.6749725341797	-0.136019453406334	0.265822976827621	-0.0605270229279995
-6.89811849594116	-9.94998073577881	-10.6764278411865	-0.136017963290215	0.265721470117569	-0.0604212805628777
-6.8967924118042	-9.95114135742188	-10.671778678894	-0.136056482791901	0.265554875135422	-0.0603007897734642
-6.89521408081055	-9.94983291625977	-10.6706237792969	-0.135953798890114	0.265481919050217	-0.0601166561245918
-6.89207029342651	-9.9467830657959	-10.6577844619751	-0.136003643274307	0.265247017145157	-0.0600375048816204
-6.89004373550415	-9.94561195373535	-10.6650047302246	-0.135813489556313	0.265227526426315	-0.059821642935276
-6.89048671722412	-9.94564342498779	-10.6656141281128	-0.135798841714859	0.265101194381714	-0.0596027076244354
-6.89341306686401	-9.94752597808838	-10.6593780517578	-0.135660618543625	0.265045523643494	-0.0595325715839863
-6.89432191848755	-9.94628715515137	-10.6575307846069	-0.135635420680046	0.264821499586105	-0.0593667142093182
-6.89470767974854	-9.94654750823975	-10.653468132019	-0.135582700371742	0.26471608877182	-0.0591559447348118
-6.89219331741333	-9.94474029541016	-10.6570949554443	-0.135549977421761	0.264475286006927	-0.0590360797941685
-6.89133930206299	-9.94491767883301	-10.644926071167	-0.135515630245209	0.264334946870804	-0.0588352084159851
-6.88797616958618	-9.93940353393555	-10.6364307403564	-0.135393351316452	0.264165788888931	-0.0586628131568432
-6.88828468322754	-9.93820476531982	-10.6398992538452	-0.135372951626778	0.264124900102615	-0.0584937520325184
-6.88556003570557	-9.93737888336182	-10.6371946334839	-0.135187938809395	0.263983011245728	-0.0583668202161789
-6.89036321640015	-9.93874359130859	-10.6293468475342	-0.135124906897545	0.263895362615585	-0.0582672841846943
-6.89254522323608	-9.93816184997559	-10.6370868682861	-0.135011181235313	0.26374027132988	-0.0580420233309269
-6.89295053482056	-9.94064807891846	-10.6272420883179	-0.135046824812889	0.263557374477386	-0.0579048655927181
-6.88782453536987	-9.93843650817871	-10.627815246582	-0.134894639253616	0.263355433940887	-0.0578001998364925
-6.88935661315918	-9.93815422058105	-10.617130279541	-0.13491190969944	0.263222515583038	-0.0576446689665318
-6.88617563247681	-9.93534183502197	-10.608904838562	-0.134794697165489	0.263067930936813	-0.0573920235037804
-6.89001989364624	-9.93624305725098	-10.6092090606689	-0.134729966521263	0.263044536113739	-0.0572996325790882
-6.88435363769531	-9.93733596801758	-10.6086864471436	-0.134571343660355	0.26279017329216	-0.0572033151984215
-6.89102077484131	-9.93915462493896	-10.6037969589233	-0.134566977620125	0.262711882591248	-0.0569701381027699
-6.89095497131348	-9.93489646911621	-10.614649772644	-0.134417653083801	0.262637823820114	-0.0569199025630951
-6.89170598983765	-9.93814945220947	-10.5988798141479	-0.134384199976921	0.262430191040039	-0.0567996725440025
-6.88838911056519	-9.93575477600098	-10.5977344512939	-0.134315624833107	0.262311846017838	-0.0566068254411221
-6.88867521286011	-9.93550109863281	-10.5942049026489	-0.134290933609009	0.262170433998108	-0.0564830750226974
-6.88537454605103	-9.93291091918945	-10.5964736938477	-0.134111955761909	0.262048095464706	-0.0563720315694809
-6.88580322265625	-9.93523502349854	-10.586446762085	-0.134111166000366	0.261985808610916	-0.0562531985342503
-6.8869481086731	-9.93682384490967	-10.5956859588623	-0.133892104029655	0.261887669563293	-0.0561551563441753
-6.89021825790405	-9.93961811065674	-10.5920829772949	-0.133796766400337	0.261709630489349	-0.0559956505894661
-6.89014863967896	-9.93847370147705	-10.5860385894775	-0.133758693933487	0.261601954698563	-0.055893998593092
-6.88847160339355	-9.93957805633545	-10.5865468978882	-0.133803158998489	0.261433392763138	-0.0557902231812477
-6.88626432418823	-9.93724632263184	-10.584527015686	-0.133597418665886	0.261283576488495	-0.0556660741567612
-6.88136386871338	-9.93678855895996	-10.5715036392212	-0.133577391505241	0.261116594076157	-0.0555896572768688
-6.87835216522217	-9.93542671203613	-10.5702362060547	-0.133450791239738	0.26102015376091	-0.0554489232599735
-6.87869644165039	-9.93795299530029	-10.5719699859619	-0.133404403924942	0.260893106460571	-0.0552850291132927
-6.882643699646	-9.93818283081055	-10.5714473724365	-0.133187219500542	0.260883986949921	-0.0552776493132114
-6.88510751724243	-9.94255352020264	-10.570200920105	-0.133158877491951	0.260672569274902	-0.0551739782094955
-6.88210725784302	-9.94254970550537	-10.5641574859619	-0.133115828037262	0.260537832975388	-0.0550496838986874
-6.87472772598267	-9.93807697296143	-10.5566005706787	-0.13314513862133	0.26034551858902	-0.0550147034227848
-6.87254667282104	-9.9366979598999	-10.5545606613159	-0.132964059710503	0.260321170091629	-0.0549219027161598
-6.87635660171509	-9.94116306304932	-10.5584077835083	-0.132884413003922	0.260236948728561	-0.0547850206494331
-6.87862014770508	-9.94432830810547	-10.5612640380859	-0.132696434855461	0.260253459215164	-0.0547897182404995
-6.88169765472412	-9.94821357727051	-10.5548439025879	-0.132763370871544	0.260078549385071	-0.0547252409160137
-6.88305473327637	-9.94923782348633	-10.5573616027832	-0.132654815912247	0.260069310665131	-0.0546389371156693
-6.88001918792725	-9.95078659057617	-10.5592813491821	-0.13262927532196	0.259880006313324	-0.054578073322773
-6.88095331192017	-9.95252227783203	-10.5489559173584	-0.132564544677734	0.259831935167313	-0.0545166693627834
-6.87759160995483	-9.95137977600098	-10.5448589324951	-0.132570505142212	0.259696066379547	-0.0544224567711353
-6.88112497329712	-9.95695877075195	-10.5550508499146	-0.132453098893166	0.259755223989487	-0.0544062964618206
-6.87832450866699	-9.95766735076904	-10.5562515258789	-0.132270723581314	0.259611904621124	-0.0543440356850624
-6.8841700553894	-9.96267414093018	-10.5514068603516	-0.132191345095634	0.259587615728378	-0.0543110072612762
-6.88214826583862	-9.96650886535645	-10.5573625564575	-0.132138207554817	0.259412050247192	-0.0542530789971352
-6.88649415969849	-9.96506023406982	-10.5571355819702	-0.132036626338959	0.259431749582291	-0.0542030856013298
-6.87906646728516	-9.97034072875977	-10.5547819137573	-0.132030338048935	0.259204894304276	-0.0541578941047192
-6.87874364852905	-9.9716625213623	-10.552451133728	-0.131878882646561	0.259224385023117	-0.0540902987122536
-6.87956762313843	-9.97052097320557	-10.5578022003174	-0.131693154573441	0.259074032306671	-0.0539366081357002
-6.88083648681641	-9.97871112823486	-10.5658540725708	-0.131520301103592	0.259079098701477	-0.053884394466877
-6.88193702697754	-9.97944641113281	-10.5607671737671	-0.131339132785797	0.258914858102798	-0.0537960417568684
-6.88193655014038	-9.98416614532471	-10.5636472702026	-0.131200909614563	0.258737713098526	-0.0536512434482574
-6.878737449646	-9.98290824890137	-10.5538053512573	-0.131147727370262	0.258543998003006	-0.0535327903926373
-6.87546396255493	-9.98213768005371	-10.558985710144	-0.130972892045975	0.25849187374115	-0.0533968918025494
-6.87750482559204	-9.98711490631104	-10.5582599639893	-0.130752980709076	0.258332908153534	-0.053247231990099
-6.87759113311768	-9.98776435852051	-10.555835723877	-0.130459353327751	0.258227914571762	-0.053155530244112
-6.87847661972046	-9.99004077911377	-10.5585174560547	-0.13038070499897	0.258043259382248	-0.053036667406559
-6.8790340423584	-9.98943710327148	-10.5634813308716	-0.130130812525749	0.257882833480835	-0.0528733246028423
-6.87554740905762	-9.98843002319336	-10.5617704391479	-0.130118116736412	0.25760680437088	-0.0527715981006622
-6.87490224838257	-9.98989772796631	-10.553563117981	-0.129823967814445	0.257580637931824	-0.0526895672082901
-6.87067937850952	-9.99040412902832	-10.5604791641235	-0.129627659916878	0.257357507944107	-0.05253791436553
-6.87133455276489	-9.98974990844727	-10.5609378814697	-0.129292890429497	0.257200419902802	-0.0524801425635815
-6.87180328369141	-9.99146938323975	-10.5598344802856	-0.129184350371361	0.257038176059723	-0.0523840971291065
-6.8758282661438	-9.99430847167969	-10.5551233291626	-0.12887567281723	0.256879597902298	-0.0522308237850666
-6.87525129318237	-9.99396800994873	-10.5650329589844	-0.12871290743351	0.256648004055023	-0.05212726816535
-6.87387752532959	-9.99501609802246	-10.5482702255249	-0.12848287820816	0.256458878517151	-0.0520530939102173
-6.8677830696106	-9.99183177947998	-10.5456647872925	-0.12823674082756	0.256224006414413	-0.051877960562706
-6.86730766296387	-9.99419593811035	-10.5457324981689	-0.128086686134338	0.256056129932404	-0.0518322288990021
-6.86137056350708	-9.99185562133789	-10.5406732559204	-0.127741485834122	0.255797952413559	-0.0516911260783672
-6.86596202850342	-9.9941987991333	-10.537543296814	-0.127516090869904	0.255646258592606	-0.0516622550785542
-6.86276435852051	-9.99481964111328	-10.5456485748291	-0.127216845750809	0.255463898181915	-0.0515534393489361
-6.86920309066772	-10.0008029937744	-10.5404205322266	-0.127013072371483	0.255297839641571	-0.0514715351164341
-6.86495304107666	-9.99995899200439	-10.5425586700439	-0.126661136746407	0.255072921514511	-0.0514768846333027
-6.86631679534912	-10.0003318786621	-10.5323524475098	-0.126575365662575	0.254827857017517	-0.0514537245035172
-6.8628945350647	-10.0001039505005	-10.5325059890747	-0.126259133219719	0.254640907049179	-0.051292646676302
-6.85841941833496	-10.0037727355957	-10.5317649841309	-0.126099586486816	0.254446238279343	-0.05124756321311
-6.85835695266724	-9.99882125854492	-10.5230646133423	-0.125775381922722	0.254308342933655	-0.05116231366992
-6.85581159591675	-10.0063257217407	-10.5181293487549	-0.125644624233246	0.254064351320267	-0.0511042214930058
-6.85467910766602	-10.0057497024536	-10.5239419937134	-0.125351086258888	0.253948479890823	-0.0510650277137756
-6.85330152511597	-10.0083885192871	-10.5201530456543	-0.125095099210739	0.253706216812134	-0.0509254708886147
-6.85050821304321	-10.0126695632935	-10.5140132904053	-0.124799087643623	0.25359258055687	-0.0509573444724083
-6.85127353668213	-10.0145959854126	-10.5097923278809	-0.124706938862801	0.253373563289642	-0.0509422458708286
-6.8539834022522	-10.0161600112915	-10.5100717544556	-0.124391786754131	0.253193348646164	-0.0508062727749348
-6.84886121749878	-10.0186796188354	-10.5079498291016	-0.124132089316845	0.253035813570023	-0.050767432898283
-6.84712934494019	-10.0222644805908	-10.5039939880371	-0.124053731560707	0.252841800451279	-0.0508037470281124
-6.84122657775879	-10.0188989639282	-10.4956693649292	-0.12383109331131	0.252565711736679	-0.0506854243576527
-6.8369140625	-10.0200424194336	-10.4949865341187	-0.123701952397823	0.252528578042984	-0.0506981201469898
-6.82739305496216	-10.0205879211426	-10.4854421615601	-0.123405568301678	0.252333402633667	-0.0506065636873245
-6.83463859558105	-10.0274515151978	-10.4816017150879	-0.123301841318607	0.252297788858414	-0.0505438782274723
-6.83032131195068	-10.031662940979	-10.4939966201782	-0.123035460710526	0.25213634967804	-0.0505080446600914
-6.83333015441895	-10.0347204208374	-10.4811477661133	-0.122924752533436	0.251999020576477	-0.0504800230264664
-6.83218383789063	-10.0367403030396	-10.4820241928101	-0.122724510729313	0.251782923936844	-0.0505154505372047
-6.83001232147217	-10.0398960113525	-10.4757966995239	-0.122683472931385	0.251632302999496	-0.0504662208259106
-6.82129716873169	-10.0391530990601	-10.4740028381348	-0.122337192296982	0.251482546329498	-0.0503761395812035
-6.82322025299072	-10.0460081100464	-10.4686040878296	-0.122260525822639	0.251408845186234	-0.0503893420100212
-6.82191467285156	-10.0466051101685	-10.4755249023438	-0.121907062828541	0.251370072364807	-0.0503663197159767
-6.82471990585327	-10.0578260421753	-10.4718542098999	-0.121818915009499	0.251213908195496	-0.050273671746254
-6.82192087173462	-10.0560541152954	-10.4712896347046	-0.121675625443459	0.251064538955688	-0.0503302030265331
-6.82280206680298	-10.0623121261597	-10.4735946655273	-0.121583625674248	0.250985264778137	-0.0503147281706333
-6.81665229797363	-10.0633106231689	-10.4717054367065	-0.121331736445427	0.25088307261467	-0.0502742268145084
-6.81999015808105	-10.0706338882446	-10.4701766967773	-0.121137529611588	0.250789135694504	-0.0502419285476208
-6.81587553024292	-10.0690746307373	-10.4768915176392	-0.120891913771629	0.250665873289108	-0.0502236746251583
-6.81638431549072	-10.0742444992065	-10.4736022949219	-0.120772071182728	0.250541299581528	-0.0501384027302265
-6.8096170425415	-10.0755472183228	-10.4711322784424	-0.120552711188793	0.250393569469452	-0.0501584224402905
-6.81022596359253	-10.0796003341675	-10.463282585144	-0.120521359145641	0.250277131795883	-0.0500657372176647
-6.8004846572876	-10.0777130126953	-10.46324634552	-0.120324090123177	0.250090152025223	-0.0499119944870472
-6.79845571517944	-10.0799617767334	-10.4582233428955	-0.120211452245712	0.24996554851532	-0.0499137155711651
-6.79113817214966	-10.0784912109375	-10.4531831741333	-0.119967885315418	0.249841243028641	-0.0498744882643223
-6.79402446746826	-10.0855226516724	-10.4426250457764	-0.119816854596138	0.249736502766609	-0.0496560223400593
-6.79023265838623	-10.0840082168579	-10.4607934951782	-0.119638681411743	0.249690696597099	-0.0496205873787403
-6.79289960861206	-10.0866527557373	-10.4471216201782	-0.11951021105051	0.249500602483749	-0.0495864823460579
-6.78437805175781	-10.090518951416	-10.446346282959	-0.119393303990364	0.249341800808907	-0.0495096929371357
-6.78217792510986	-10.0924549102783	-10.4486742019653	-0.119308836758137	0.249225869774818	-0.0494169034063816
-6.77743530273438	-10.0932874679565	-10.4442481994629	-0.119152680039406	0.249138757586479	-0.0493093580007553
-6.77885913848877	-10.0975790023804	-10.4350166320801	-0.119016692042351	0.249129489064217	-0.0492653846740723
-6.77301740646362	-10.0987997055054	-10.4438877105713	-0.118847340345383	0.248996153473854	-0.0491614565253258
-6.77522420883179	-10.1064548492432	-10.4371948242188	-0.118801541626453	0.248935833573341	-0.0490354746580124
-6.77138757705688	-10.1016502380371	-10.436411857605	-0.118625849485397	0.248720481991768	-0.0490009039640427
-6.77282190322876	-10.1051082611084	-10.4350852966309	-0.118596903979778	0.248676538467407	-0.048834927380085
-6.7654709815979	-10.1006946563721	-10.4301166534424	-0.11844027787447	0.248549222946167	-0.0486985333263874
-6.76385402679443	-10.1043853759766	-10.4209423065186	-0.118459992110729	0.248468682169914	-0.0485857911407948
-6.75879096984863	-10.1055955886841	-10.4319696426392	-0.118232659995556	0.248399466276169	-0.0484712310135365
-6.76030349731445	-10.1067352294922	-10.4337005615234	-0.118168532848358	0.248232170939445	-0.0482818372547627
-6.75620937347412	-10.1035861968994	-10.4249505996704	-0.117973245680332	0.248230218887329	-0.0482452884316444
-6.74807643890381	-10.1011352539063	-10.4150695800781	-0.117948658764362	0.24801567196846	-0.0480423346161842
-6.73365259170532	-10.100977897644	-10.3979320526123	-0.118080116808414	0.247895285487175	-0.0477647520601749
-6.7381272315979	-10.0981674194336	-10.407787322998	-0.117869943380356	0.247577875852585	-0.0475952439010143
-6.75043869018555	-10.0955362319946	-10.4174165725708	-0.117537327110767	0.247385993599892	-0.0476106926798821
-6.74857473373413	-10.0928745269775	-10.4017877578735	-0.117675520479679	0.24739134311676	-0.0474691577255726
[truncated: 10,959 more rows]
