# Supplementary material for: Identification of Haptic Based Guiding Using Hard Reins
Source: PLoS One. 2015 Jul 22;10(7):e0132020. doi: 10.1371/journal.pone.0132020 (PMC4511788; doi:10.1371/journal.pone.0132020)
Supplement: S6 File — (ZIP) [file pone.0132020.s006.zip › Exp2_ForceData2/Subject8/path1/T2.csv]

Force X (N)	Force Y (N)	Force Z (N)	Torque X (N-m)	Torque Y (N-m)	Torque Z (N-m)	Frequency = 10000	Averaging Level = 16	F/T Serial Number = FT11772	Time Started = 18/02/2013 10:27:39
-7.36104297637939	-9.68933200836182	-11.8152275085449	-0.00484792375937104	0.234095185995102	-0.0609655678272247
-7.35623359680176	-9.68885326385498	-11.8139610290527	-0.0048597208224237	0.234120696783066	-0.0609318688511848
-7.34998893737793	-9.68435001373291	-11.8226833343506	-0.00485303625464439	0.234115153551102	-0.0609247796237469
-7.35786437988281	-9.68850326538086	-11.8136615753174	-0.00505580473691225	0.234256431460381	-0.0608607232570648
-7.35784530639648	-9.69119834899902	-11.8049478530884	-0.00518647953867912	0.234245330095291	-0.06086116284132
-7.35431051254272	-9.69155788421631	-11.812967300415	-0.00515638431534171	0.234222412109375	-0.0608859620988369
-7.3579249382019	-9.6983528137207	-11.80823802948	-0.00518343551084399	0.234332144260406	-0.0608677789568901
-7.35170459747314	-9.70294570922852	-11.8108930587769	-0.00510707218199968	0.234252467751503	-0.0608697086572647
-7.3460865020752	-9.70030784606934	-11.8181133270264	-0.00504669733345509	0.234302833676338	-0.0608633197844028
-7.34329223632813	-9.7009449005127	-11.8235082626343	-0.00507046887651086	0.234373912215233	-0.0609039217233658
-7.33754539489746	-9.69694995880127	-11.8202342987061	-0.00504158297553658	0.234311282634735	-0.0608748905360699
-7.33728170394897	-9.6946496963501	-11.8203935623169	-0.00513940630480647	0.234378695487976	-0.0608722828328609
-7.34280824661255	-9.69836711883545	-11.8093967437744	-0.00522093195468187	0.234379857778549	-0.0608048401772976
-7.34533309936523	-9.69813919067383	-11.8061332702637	-0.00525789707899094	0.234337791800499	-0.060803510248661
-7.34489774703979	-9.70302581787109	-11.8088960647583	-0.00518803298473358	0.234440803527832	-0.0608210228383541
-7.34119319915771	-9.70306205749512	-11.8169002532959	-0.00506793009117246	0.234494060277939	-0.060776237398386
-7.33518075942993	-9.69835090637207	-11.8085689544678	-0.00523434486240149	0.234516248106956	-0.0607709512114525
-7.33641052246094	-9.69687557220459	-11.8107109069824	-0.00536251021549106	0.234540492296219	-0.0606860443949699
-7.33946847915649	-9.70199871063232	-11.7998046875	-0.00544156599789858	0.234599217772484	-0.0606892667710781
-7.34228563308716	-9.70493221282959	-11.798789024353	-0.00569324661046267	0.234539270401001	-0.0606267340481281
-7.33963489532471	-9.70488739013672	-11.7987279891968	-0.00558165181428194	0.234553888440132	-0.0606448166072369
-7.33703994750977	-9.70737171173096	-11.7946109771729	-0.00559385074302554	0.234624534845352	-0.060627207159996
-7.33384656906128	-9.70708084106445	-11.7996664047241	-0.00559968035668135	0.234560340642929	-0.0606897994875908
-7.33014297485352	-9.70752620697021	-11.8128433227539	-0.00553720118477941	0.23462438583374	-0.0607233792543411
-7.32684230804443	-9.71077156066895	-11.8119430541992	-0.00557200098410249	0.234659984707832	-0.0607262775301933
-7.32346248626709	-9.70517539978027	-11.81130027771	-0.00557049503549933	0.234621092677116	-0.0607719458639622
-7.32464408874512	-9.70476531982422	-11.8082790374756	-0.00556811969727278	0.234673023223877	-0.0607664622366428
-7.32152271270752	-9.70952701568604	-11.8089170455933	-0.00565570406615734	0.234641164541245	-0.0606802366673946
-7.31955289840698	-9.705153465271	-11.8118581771851	-0.00563050527125597	0.234721213579178	-0.0607187300920486
-7.3272590637207	-9.71102142333984	-11.8021717071533	-0.00575383240357041	0.2347132563591	-0.06075244769454
-7.3271050453186	-9.70827102661133	-11.793004989624	-0.00574472453445196	0.234677657485008	-0.0607262775301933
-7.32900285720825	-9.7116060256958	-11.7960748672485	-0.005795625038445	0.234695047140121	-0.0607206858694553
-7.33299589157104	-9.71510314941406	-11.7951354980469	-0.00580681301653385	0.234672144055367	-0.0607520081102848
-7.32541990280151	-9.71329498291016	-11.8031177520752	-0.00567207532003522	0.234635829925537	-0.0607682131230831
-7.32564496994019	-9.71522998809814	-11.7910032272339	-0.00570774031803012	0.234745889902115	-0.060732014477253
-7.32270622253418	-9.71402931213379	-11.7947463989258	-0.00566520635038614	0.234662175178528	-0.060725349932909
-7.31609439849854	-9.71012783050537	-11.8046541213989	-0.00552830379456282	0.234709978103638	-0.0607342123985291
-7.31868314743042	-9.71090412139893	-11.7983446121216	-0.00572649203240871	0.234758779406548	-0.0606617107987404
-7.31742763519287	-9.70953369140625	-11.7847490310669	-0.00585976894944906	0.234744817018509	-0.0606254488229752
-7.32144069671631	-9.71218013763428	-11.7897491455078	-0.00589933292940259	0.234701067209244	-0.0606207959353924
-7.32486534118652	-9.7154016494751	-11.7757863998413	-0.00604981509968638	0.234731242060661	-0.0605950355529785
-7.32299566268921	-9.71376132965088	-11.7799530029297	-0.00599508825689554	0.234634324908257	-0.0605809576809406
-7.32159566879272	-9.7148323059082	-11.777813911438	-0.006017891690135	0.234742775559425	-0.0606126599013805
-7.32076358795166	-9.71451759338379	-11.7733135223389	-0.00603725574910641	0.234660387039185	-0.0605942457914352
-7.31519794464111	-9.71454524993896	-11.7809600830078	-0.00591157982125878	0.234653726220131	-0.0605728216469288
-7.31465244293213	-9.7161111831665	-11.7858610153198	-0.0060914596542716	0.234739482402802	-0.0605386272072792
-7.31037616729736	-9.7108678817749	-11.7760915756226	-0.00597927672788501	0.234673395752907	-0.0605591423809528
-7.31090784072876	-9.70986461639404	-11.7851057052612	-0.00595518155023456	0.234686717391014	-0.060558270663023
-7.30792570114136	-9.70873260498047	-11.7758741378784	-0.00601735478267074	0.234678491950035	-0.0605254471302032
-7.30078649520874	-9.70047569274902	-11.786883354187	-0.00593229196965694	0.234633147716522	-0.060513611882925
-7.31089496612549	-9.70740413665771	-11.7770881652832	-0.00607878109440207	0.23467119038105	-0.0605245009064674
-7.31145668029785	-9.70375061035156	-11.7764778137207	-0.00606337049975991	0.234539389610291	-0.060475017875433
-7.31244897842407	-9.70576477050781	-11.7727661132813	-0.00607787817716599	0.234647691249847	-0.060481134802103
-7.32117033004761	-9.70594215393066	-11.7632284164429	-0.00610250420868397	0.23464372754097	-0.0604970566928387
-7.31452369689941	-9.7058629989624	-11.7721490859985	-0.00602749921381474	0.234501838684082	-0.0604698061943054
-7.31385135650635	-9.70515441894531	-11.7686519622803	-0.00594602664932609	0.234623566269875	-0.0605256035923958
-7.3093786239624	-9.70695781707764	-11.7673330307007	-0.00598178757354617	0.234578371047974	-0.0604914948344231
-7.30177307128906	-9.70145416259766	-11.7782621383667	-0.00573245668783784	0.23455835878849	-0.0605110488831997
-7.30566358566284	-9.70033359527588	-11.7773036956787	-0.00571313546970487	0.234702780842781	-0.06046437099576
-7.30084037780762	-9.69738292694092	-11.775671005249	-0.0057872673496604	0.234633594751358	-0.06047248467803
-7.30123901367188	-9.69712162017822	-11.7703247070313	-0.00579828210175037	0.234663546085358	-0.0604877509176731
-7.29577875137329	-9.69625186920166	-11.7685298919678	-0.00592325907200575	0.23459829390049	-0.0604252740740776
-7.29494380950928	-9.68887710571289	-11.7747888565063	-0.00576120195910335	0.234593778848648	-0.0604140087962151
-7.29761981964111	-9.69325256347656	-11.7704792022705	-0.00594293000176549	0.234630301594734	-0.0604409649968147
-7.29663944244385	-9.69079685211182	-11.7710390090942	-0.00593067845329642	0.23467230796814	-0.0604989267885685
-7.29660367965698	-9.68970489501953	-11.7744789123535	-0.0059033427387476	0.23469103872776	-0.0604799091815948
-7.2906608581543	-9.69014549255371	-11.77428150177	-0.00595637410879135	0.234592691063881	-0.0604545138776302
-7.29526138305664	-9.69021797180176	-11.7774057388306	-0.00596811063587666	0.234754890203476	-0.0604716055095196
-7.29287481307983	-9.68914794921875	-11.7773189544678	-0.00596974417567253	0.234736874699593	-0.0605300515890121
-7.29248189926147	-9.68986511230469	-11.7809925079346	-0.00601374451071024	0.234726101160049	-0.0605924800038338
-7.29754781723022	-9.68930435180664	-11.7789039611816	-0.00607874197885394	0.23478339612484	-0.0605634972453117
-7.29714822769165	-9.68945503234863	-11.7863960266113	-0.00602425402030349	0.234756231307983	-0.0605247467756271
-7.29954624176025	-9.69299030303955	-11.7848224639893	-0.00611342256888747	0.234793275594711	-0.0606055334210396
-7.29847431182861	-9.6934642791748	-11.7840662002563	-0.00602733623236418	0.234692558646202	-0.0606062673032284
-7.30238628387451	-9.69692993164063	-11.7885723114014	-0.00594779709354043	0.234774440526962	-0.0606661029160023
-7.30301189422607	-9.70082092285156	-11.7914743423462	-0.00599879864603281	0.234712854027748	-0.0606795772910118
-7.29858112335205	-9.70084476470947	-11.8067464828491	-0.00579687440767884	0.234732329845428	-0.060730304569006
-7.29986715316772	-9.70038032531738	-11.8067827224731	-0.00574182812124491	0.234722703695297	-0.0607280395925045
-7.29660892486572	-9.69594669342041	-11.8146858215332	-0.00559979816898704	0.234717190265656	-0.0606925822794437
-7.28892421722412	-9.69202709197998	-11.8263349533081	-0.00547194248065352	0.234698161482811	-0.0607096441090107
-7.29646110534668	-9.69722175598145	-11.8217153549194	-0.00559137854725122	0.234721794724464	-0.0606788620352745
-7.29628849029541	-9.69353294372559	-11.8122444152832	-0.00555819924920797	0.234552398324013	-0.060702059417963
-7.30113220214844	-9.69477367401123	-11.8137521743774	-0.00557155208662152	0.234583556652069	-0.0606241710484028
-7.30669832229614	-9.69747638702393	-11.8111724853516	-0.00569628737866879	0.234543561935425	-0.0606238432228565
-7.30607080459595	-9.69193744659424	-11.8131189346313	-0.00553366681560874	0.234371513128281	-0.0605893507599831
-7.30586242675781	-9.69732189178467	-11.8211002349854	-0.00543345557525754	0.234510704874992	-0.0606670305132866
-7.30463171005249	-9.69777584075928	-11.8243761062622	-0.00532888807356358	0.234433799982071	-0.060629453510046
-7.29882049560547	-9.69594955444336	-11.8356504440308	-0.00508707528933883	0.234461948275566	-0.0606675036251545
-7.30086898803711	-9.6942138671875	-11.8422803878784	-0.0050550913438201	0.234471932053566	-0.0606427937746048
-7.29864549636841	-9.69824409484863	-11.8394336700439	-0.00502844480797648	0.234392821788788	-0.0605922900140285
-7.30190181732178	-9.69977474212646	-11.8437080383301	-0.00499621499329805	0.234443038702011	-0.0606316179037094
-7.30682563781738	-9.69978809356689	-11.8388719558716	-0.00505116116255522	0.234349399805069	-0.0606070086359978
-7.30954360961914	-9.70362281799316	-11.8369693756104	-0.0050450093112886	0.234233736991882	-0.0605182945728302
-7.3108229637146	-9.70579719543457	-11.8383693695068	-0.00490728532895446	0.234252244234085	-0.0605637691915035
-7.30958795547485	-9.70686531066895	-11.8419094085693	-0.00479365745559335	0.234115272760391	-0.06056122854352
-7.30818367004395	-9.71176719665527	-11.8518257141113	-0.00466487882658839	0.234039276838303	-0.0605746917426586
-7.3033618927002	-9.70933246612549	-11.8550596237183	-0.00451036263257265	0.234030589461327	-0.0605696327984333
-7.30180501937866	-9.70544242858887	-11.8625860214233	-0.00452884240075946	0.233993753790855	-0.060536615550518
-7.29936122894287	-9.69931221008301	-11.8571767807007	-0.00446775881573558	0.233852282166481	-0.0604828372597694
-7.30348539352417	-9.70166778564453	-11.8563203811646	-0.00453616725280881	0.233831390738487	-0.0604334622621536
-7.30771207809448	-9.70063209533691	-11.844687461853	-0.0045495992526412	0.233788162469864	-0.0604049973189831
-7.30968046188354	-9.70170021057129	-11.8498411178589	-0.00450789090245962	0.233678340911865	-0.0604109689593315
-7.31115293502808	-9.7035961151123	-11.8425493240356	-0.00446293270215392	0.233692079782486	-0.0604134202003479
-7.30917358398438	-9.70062637329102	-11.8443632125854	-0.0044345585629344	0.233593568205833	-0.0603971071541309
-7.30273723602295	-9.69997787475586	-11.8492870330811	-0.00426879804581404	0.233556523919106	-0.0603706203401089
-7.30366897583008	-9.69883251190186	-11.8503074645996	-0.00418604677543044	0.233656957745552	-0.060284860432148
-7.29866600036621	-9.69537162780762	-11.8482122421265	-0.00426594400778413	0.233533680438995	-0.060251496732235
-7.29933071136475	-9.69366264343262	-11.8487606048584	-0.00430773198604584	0.233534574508667	-0.060189675539732
-7.30662202835083	-9.69869899749756	-11.8409519195557	-0.004475187510252	0.233515590429306	-0.0601959377527237
-7.30534219741821	-9.69526386260986	-11.8376684188843	-0.00453757867217064	0.233360335230827	-0.060095839202404
-7.30312776565552	-9.69944190979004	-11.8416681289673	-0.00440951576456428	0.233384743332863	-0.0601632855832577
-7.30397033691406	-9.69854545593262	-11.8453931808472	-0.00438328273594379	0.233400404453278	-0.0602156855165958
-7.298415184021	-9.69741439819336	-11.8526229858398	-0.00428444379940629	0.233340620994568	-0.060196153819561
-7.29172325134277	-9.68895816802979	-11.8552742004395	-0.00422288570553064	0.23331880569458	-0.0601953268051147
-7.29615783691406	-9.68910026550293	-11.8526315689087	-0.00429799919947982	0.233298376202583	-0.0602361746132374
-7.29992961883545	-9.68885231018066	-11.8456954956055	-0.00437057763338089	0.233205020427704	-0.0602390319108963
-7.30263900756836	-9.68733024597168	-11.8399028778076	-0.00432441662997007	0.233219787478447	-0.0602041445672512
-7.3085994720459	-9.68935489654541	-11.8350763320923	-0.00439365021884441	0.233167752623558	-0.0602435357868671
-7.30434703826904	-9.68891525268555	-11.8378324508667	-0.00422158604487777	0.233087375760078	-0.0602108351886272
-7.30144023895264	-9.69117164611816	-11.8465242385864	-0.00414782669395208	0.23318088054657	-0.0602808557450771
-7.3015775680542	-9.68758106231689	-11.8470277786255	-0.00414996594190598	0.233225166797638	-0.0603003278374672
-7.30069255828857	-9.68364715576172	-11.849986076355	-0.00409203348681331	0.233169823884964	-0.0603269413113594
-7.30269289016724	-9.68042373657227	-11.852728843689	-0.00408247020095587	0.233201444149017	-0.0602714605629444
-7.30612421035767	-9.6845006942749	-11.8454856872559	-0.0042587723582983	0.233145833015442	-0.0603335276246071
-7.30807638168335	-9.6876163482666	-11.838641166687	-0.00421428820118308	0.233147710561752	-0.0603713467717171
-7.309983253479	-9.69003391265869	-11.843939781189	-0.00409304816275835	0.233153745532036	-0.0604732558131218
-7.3041467666626	-9.69334983825684	-11.8545532226563	-0.00404712138697505	0.233173966407776	-0.0605318509042263
-7.30167198181152	-9.68344879150391	-11.8570785522461	-0.00394592527300119	0.23318113386631	-0.0606033317744732
-7.29994583129883	-9.67956733703613	-11.8572626113892	-0.00382177671417594	0.233178913593292	-0.0605917163193226
-7.30092763900757	-9.68269538879395	-11.8531103134155	-0.0039358027279377	0.233099222183228	-0.0606446787714958
-7.30386877059937	-9.67890357971191	-11.855598449707	-0.00396502902731299	0.233092293143272	-0.0605778582394123
-7.30841875076294	-9.68229579925537	-11.8493824005127	-0.00392981246113777	0.233051523566246	-0.0606375820934772
-7.31293821334839	-9.68473434448242	-11.843090057373	-0.00389579311013222	0.233105719089508	-0.0606350153684616
-7.30933046340942	-9.68500232696533	-11.8473672866821	-0.00373088242486119	0.233058005571365	-0.0606491193175316
-7.30638313293457	-9.68359661102295	-11.8619575500488	-0.00352339376695454	0.233091801404953	-0.060662779957056
-7.30458164215088	-9.68095684051514	-11.855149269104	-0.00353505718521774	0.233189657330513	-0.0606589764356613
-7.30099487304688	-9.67871856689453	-11.8523931503296	-0.00359385693445802	0.233099758625031	-0.0606353618204594
-7.30276393890381	-9.67787170410156	-11.8508186340332	-0.00366494175978005	0.233134374022484	-0.0606357380747795
-7.30822944641113	-9.67894172668457	-11.8452425003052	-0.00374692492187023	0.233091980218887	-0.060578428208828
-7.30695295333862	-9.68311309814453	-11.8488111495972	-0.00376128917559981	0.233117863535881	-0.0605822578072548
-7.30435705184937	-9.68184947967529	-11.852466583252	-0.00367000210098922	0.233040541410446	-0.0606475844979286
-7.3035717010498	-9.68429183959961	-11.851390838623	-0.00365070393308997	0.233095958828926	-0.0606634728610516
-7.29392433166504	-9.67876815795898	-11.8561496734619	-0.00359425274655223	0.23308177292347	-0.0606507323682308
-7.29020690917969	-9.67520904541016	-11.8563375473022	-0.00354986079037189	0.233147665858269	-0.0606886558234692
-7.29604625701904	-9.67265319824219	-11.8533601760864	-0.00363294431008399	0.233092486858368	-0.0606103241443634
-7.29637956619263	-9.67195224761963	-11.8503351211548	-0.00369233661331236	0.233000233769417	-0.0606072545051575
-7.29991292953491	-9.67442607879639	-11.842700958252	-0.00372296362183988	0.233055844902992	-0.0605936124920845
-7.30420684814453	-9.67585182189941	-11.8374633789063	-0.00372553919441998	0.233033463358879	-0.0605780631303787
-7.29477977752686	-9.6710901260376	-11.8445844650269	-0.00363610661588609	0.232974663376808	-0.0605554692447186
-7.28870391845703	-9.67116451263428	-11.8493213653564	-0.00362788839265704	0.233110800385475	-0.0605280995368958
-7.28643941879272	-9.66708278656006	-11.8424263000488	-0.00371583946980536	0.233073428273201	-0.0604621432721615
-7.28300762176514	-9.66464996337891	-11.8419046401978	-0.00382244633510709	0.233056306838989	-0.0603861324489117
-7.28668928146362	-9.66467475891113	-11.83434009552	-0.00395247945562005	0.233177587389946	-0.0603019334375858
-7.28840684890747	-9.66628742218018	-11.8256072998047	-0.00407250830903649	0.233077570796013	-0.0602708160877228
-7.28394222259521	-9.66757965087891	-11.8217296600342	-0.00414494425058365	0.23298604786396	-0.0602547638118267
-7.28715229034424	-9.66695976257324	-11.8242282867432	-0.00416528386995196	0.233099043369293	-0.0602575913071632
-7.28002119064331	-9.66786479949951	-11.8217611312866	-0.00425806269049644	0.233065575361252	-0.060160119086504
-7.27120733261108	-9.66313648223877	-11.8240804672241	-0.00427908357232809	0.233082234859467	-0.0601570047438145
-7.26791048049927	-9.66067409515381	-11.8138084411621	-0.00432820478454232	0.233096361160278	-0.0601189024746418
-7.26151180267334	-9.65575408935547	-11.810471534729	-0.0045353826135397	0.233087971806526	-0.0600172393023968
-7.25666904449463	-9.65095520019531	-11.8170595169067	-0.00453015277162194	0.233143925666809	-0.0600361749529839
-7.26244974136353	-9.65433597564697	-11.8060436248779	-0.00464949384331703	0.233152627944946	-0.0599779970943928
-7.26145267486572	-9.65386581420898	-11.8014841079712	-0.00470848241820931	0.233180105686188	-0.0599511787295341
-7.26684045791626	-9.65689373016357	-11.801929473877	-0.00480514112859964	0.233207806944847	-0.0599669851362705
-7.26938486099243	-9.65794086456299	-11.7970590591431	-0.00491969007998705	0.233232140541077	-0.0599622204899788
-7.26340436935425	-9.65823078155518	-11.7914819717407	-0.00477443682029843	0.233199179172516	-0.0599542111158371
-7.26313209533691	-9.658935546875	-11.7978687286377	-0.00479131890460849	0.233302518725395	-0.059962198138237
-7.25483322143555	-9.6577615737915	-11.7993059158325	-0.00471524195745587	0.233295530080795	-0.0599233247339725
-7.2509937286377	-9.65557193756104	-11.8131227493286	-0.00467805285006762	0.233375743031502	-0.0599353015422821
-7.25554466247559	-9.66022109985352	-11.7979526519775	-0.00484476797282696	0.233432769775391	-0.0598485879600048
-7.25934314727783	-9.66183090209961	-11.7982416152954	-0.00497412215918303	0.233443200588226	-0.0598931238055229
-7.25796747207642	-9.66255855560303	-11.799165725708	-0.00490860966965556	0.233442157506943	-0.0598977021872997
-7.26245737075806	-9.66682720184326	-11.7897844314575	-0.00501280417665839	0.233471035957336	-0.0599364675581455
-7.25830888748169	-9.67078495025635	-11.7930107116699	-0.00492657907307148	0.233507931232452	-0.059907577931881
-7.25222587585449	-9.67047119140625	-11.8027362823486	-0.0048188460059464	0.233559310436249	-0.0600162856280804
-7.24992084503174	-9.66823673248291	-11.8042888641357	-0.00482631428167224	0.233602181077003	-0.0600161850452423
-7.24172782897949	-9.66584396362305	-11.8034505844116	-0.00481697265058756	0.233547404408455	-0.0600622519850731
-7.23932075500488	-9.66405487060547	-11.8099002838135	-0.0048450818285346	0.233586966991425	-0.0600610636174679
-7.24566602706909	-9.6653356552124	-11.7940101623535	-0.00503251142799854	0.23360313475132	-0.0600620582699776
-7.24849033355713	-9.66161918640137	-11.7886810302734	-0.00500789051875472	0.233610361814499	-0.0600419454276562
-7.24873495101929	-9.66541576385498	-11.7927598953247	-0.00502268224954605	0.233593374490738	-0.0601166039705276
-7.25196886062622	-9.66763210296631	-11.7941408157349	-0.0050427345559001	0.233641996979713	-0.0601104907691479
-7.24574995040894	-9.66862010955811	-11.7936820983887	-0.00491744000464678	0.233707129955292	-0.060125645250082
-7.24358177185059	-9.66756725311279	-11.8037509918213	-0.00481602968648076	0.233778119087219	-0.0602081753313541
-7.24145030975342	-9.66835880279541	-11.8062763214111	-0.00489789946004748	0.233814790844917	-0.0602241791784763
-7.24438858032227	-9.66707801818848	-11.8060960769653	-0.00487764552235603	0.233827218413353	-0.0602539069950581
-7.25086069107056	-9.67181396484375	-11.8016214370728	-0.00495329638943076	0.233904972672462	-0.0602986551821232
-7.25175809860229	-9.68056392669678	-11.806734085083	-0.00494632497429848	0.23389720916748	-0.0604078024625778
-7.25069236755371	-9.68029880523682	-11.8076162338257	-0.0047750729136169	0.233906522393227	-0.0604678615927696
-7.24411058425903	-9.6823091506958	-11.8253936767578	-0.00463982904329896	0.233925849199295	-0.0605188347399235
-7.24344062805176	-9.68180465698242	-11.8261919021606	-0.00461720442399383	0.233987554907799	-0.0606241226196289
-7.24403429031372	-9.68035793304443	-11.827112197876	-0.00459703337401152	0.233993634581566	-0.0606486573815346
-7.24699640274048	-9.68028259277344	-11.8273344039917	-0.00456839008256793	0.234049454331398	-0.0606748759746552
-7.25163125991821	-9.68557262420654	-11.8211040496826	-0.00470487913116813	0.234012454748154	-0.0606976598501205
-7.25498628616333	-9.68667125701904	-11.8176879882813	-0.00469997292384505	0.233938321471214	-0.0607424266636372
-7.25836849212646	-9.68862152099609	-11.8179998397827	-0.00459150364622474	0.234045535326004	-0.0608262494206429
-7.25509023666382	-9.68718242645264	-11.8189649581909	-0.00459104031324387	0.233998641371727	-0.060848880559206
-7.25263643264771	-9.69212532043457	-11.8258962631226	-0.00447054905816913	0.23408679664135	-0.0608893521130085
-7.25421667098999	-9.69024658203125	-11.8240966796875	-0.00434415880590677	0.234134137630463	-0.0609010234475136
-7.24748992919922	-9.68552398681641	-11.8254127502441	-0.00432734889909625	0.23407056927681	-0.0609377920627594
-7.24358558654785	-9.68533039093018	-11.8253030776978	-0.00436578225344419	0.234148859977722	-0.0610117800533772
-7.24623441696167	-9.6841926574707	-11.8187284469604	-0.00443172594532371	0.234208315610886	-0.0609563365578651
-7.24673461914063	-9.68336963653564	-11.8200531005859	-0.00456057861447334	0.234187856316566	-0.0608955956995487
-7.2514328956604	-9.68543243408203	-11.8107690811157	-0.00459751579910517	0.234184995293617	-0.0609345100820065
-7.25496768951416	-9.69090747833252	-11.8112716674805	-0.00465965364128351	0.234189987182617	-0.0609828867018223
-7.24951171875	-9.68986129760742	-11.8189315795898	-0.00459524756297469	0.234164148569107	-0.0609978027641773
-7.2472710609436	-9.691162109375	-11.8263158798218	-0.00447897193953395	0.234250873327255	-0.0610114820301533
-7.24985027313232	-9.68934154510498	-11.8292531967163	-0.00457215635105968	0.234316557645798	-0.061041496694088
-7.24519443511963	-9.68617343902588	-11.835711479187	-0.00449866522103548	0.234237253665924	-0.061085220426321
-7.2495641708374	-9.68528747558594	-11.8327903747559	-0.00453457375988364	0.234281331300735	-0.0610403642058373
-7.24955224990845	-9.68324756622314	-11.8313045501709	-0.00457832124084234	0.234268441796303	-0.0610498487949371
-7.24795866012573	-9.68063068389893	-11.8304262161255	-0.00464939791709185	0.234195798635483	-0.0610155202448368
-7.25537586212158	-9.68474006652832	-11.8268413543701	-0.00469052279368043	0.23425030708313	-0.0610621422529221
-7.25712299346924	-9.68314933776855	-11.8266181945801	-0.00464385794475675	0.234214797616005	-0.0610135532915592
-7.26278400421143	-9.68848609924316	-11.8266592025757	-0.00466723227873445	0.23419326543808	-0.061028067022562
-7.26471424102783	-9.68818950653076	-11.8215351104736	-0.00464961025863886	0.234187796711922	-0.0610400959849358
-7.26037406921387	-9.68493843078613	-11.8333044052124	-0.00454527512192726	0.234186917543411	-0.0610465779900551
-7.2590184211731	-9.68477630615234	-11.8331127166748	-0.00448739109560847	0.234252959489822	-0.0610170885920525
-7.2559061050415	-9.68333053588867	-11.8354387283325	-0.00453496258705854	0.234192222356796	-0.0609640553593636
-7.25187110900879	-9.67677307128906	-11.8393802642822	-0.00440946966409683	0.234173119068146	-0.0609817281365395
-7.25704002380371	-9.6779727935791	-11.8341979980469	-0.00456658704206347	0.234241664409637	-0.0609649606049061
-7.25543069839478	-9.67763614654541	-11.8275003433228	-0.00468099908903241	0.234179601073265	-0.0609600320458412
-7.26105070114136	-9.67523193359375	-11.8244476318359	-0.00472377799451351	0.234231799840927	-0.0609791278839111
-7.26328182220459	-9.67654991149902	-11.8228549957275	-0.00476350216194987	0.234236881136894	-0.060973271727562
-7.25596761703491	-9.68184471130371	-11.8280429840088	-0.00473126536235213	0.234178140759468	-0.0609798021614552
-7.25072050094604	-9.67495346069336	-11.8341646194458	-0.00463925115764141	0.234275698661804	-0.0610508732497692
-7.25177192687988	-9.67262554168701	-11.8306255340576	-0.00454642763361335	0.234230816364288	-0.0610380247235298
-7.24466609954834	-9.66906261444092	-11.8323707580566	-0.00462085055187345	0.234169095754623	-0.0609780550003052
-7.24074792861938	-9.66264629364014	-11.8424777984619	-0.00456102844327688	0.234258159995079	-0.0610291585326195
-7.24709272384644	-9.6673002243042	-11.8275756835938	-0.00472638383507729	0.234202921390533	-0.0609871335327625
-7.24976396560669	-9.66491985321045	-11.8242340087891	-0.00467562349513173	0.234181746840477	-0.0610103085637093
-7.25390005111694	-9.66877174377441	-11.8236093521118	-0.00462900847196579	0.234275341033936	-0.0611073225736618
-7.25751733779907	-9.66977119445801	-11.8292942047119	-0.00463834078982472	0.234234154224396	-0.0610880963504314
-7.2490668296814	-9.67026996612549	-11.8327713012695	-0.00444982340559363	0.23424357175827	-0.0610864982008934
-7.24724435806274	-9.67238426208496	-11.8378458023071	-0.00428008893504739	0.23433955013752	-0.0611164718866348
-7.24803447723389	-9.66917324066162	-11.8448362350464	-0.00424091750755906	0.234323620796204	-0.0611644312739372
-7.24246168136597	-9.66578769683838	-11.8483638763428	-0.0041599259711802	0.234268844127655	-0.061076644808054
-7.24716377258301	-9.66993045806885	-11.8425064086914	-0.00430635828524828	0.234391406178474	-0.0610693544149399
-7.24969005584717	-9.67289161682129	-11.8403158187866	-0.00437296647578478	0.234303623437881	-0.0611310452222824
-7.2518424987793	-9.67249774932861	-11.8428964614868	-0.00427192682400346	0.234303697943687	-0.061090387403965
-7.25535440444946	-9.67989540100098	-11.8365678787231	-0.00428402284160256	0.234341442584991	-0.0611487478017807
-7.25351333618164	-9.67602920532227	-11.8398427963257	-0.0042596529237926	0.234253287315369	-0.0610958896577358
-7.25230121612549	-9.68052959442139	-11.8396635055542	-0.00419980613514781	0.234271585941315	-0.0611359663307667
-7.25187873840332	-9.68030738830566	-11.8410091400146	-0.00417787954211235	0.234304696321487	-0.0611668042838573
-7.24804592132568	-9.68130493164063	-11.8512563705444	-0.00407152157276869	0.234197869896889	-0.0612028874456882
-7.24406147003174	-9.68264961242676	-11.8517179489136	-0.0040625911206007	0.23422347009182	-0.061202347278595
-7.24129581451416	-9.67510032653809	-11.8542671203613	-0.00400109449401498	0.234219253063202	-0.0611787773668766
-7.24326610565186	-9.67306137084961	-11.8560800552368	-0.00395284872502089	0.23423570394516	-0.0612233430147171
-7.242431640625	-9.67511177062988	-11.8535184860229	-0.00406735995784402	0.234196648001671	-0.0611492656171322
-7.24090671539307	-9.66903877258301	-11.8512277603149	-0.00415936484932899	0.234115898609161	-0.0611476451158524
-7.24988317489624	-9.67723369598389	-11.851203918457	-0.00414586346596479	0.234200671315193	-0.0611757934093475
-7.25301265716553	-9.67935943603516	-11.8464679718018	-0.00409456249326468	0.234129965305328	-0.0611723698675632
-7.25240659713745	-9.67932415008545	-11.8526525497437	-0.00395138142630458	0.234110057353973	-0.0612181983888149
-7.25079393386841	-9.6795482635498	-11.8570890426636	-0.00376447499729693	0.234155401587486	-0.0612066872417927
-7.24866914749146	-9.68237209320068	-11.8618774414063	-0.00365558988414705	0.234128087759018	-0.0612106025218964
-7.2441930770874	-9.67829895019531	-11.8683490753174	-0.00369007023982704	0.234146356582642	-0.0611710920929909
-7.24923324584961	-9.68216514587402	-11.8588056564331	-0.00373384635895491	0.234168067574501	-0.0612119734287262
-7.2523250579834	-9.68137741088867	-11.856520652771	-0.0037733749486506	0.234158352017403	-0.0611452050507069
-7.25398206710815	-9.68278121948242	-11.8548784255981	-0.00380065338686109	0.234087765216827	-0.0610764510929585
-7.26042652130127	-9.68694114685059	-11.8530931472778	-0.00383648904971778	0.234111368656158	-0.0611760020256042
-7.25688648223877	-9.68984317779541	-11.8576459884644	-0.00372845306992531	0.234083533287048	-0.0611457712948322
-7.25641345977783	-9.69310665130615	-11.8660249710083	-0.00366070005111396	0.234037071466446	-0.0611622221767902
-7.25078773498535	-9.69253540039063	-11.8658905029297	-0.00362334912642837	0.234032332897186	-0.0611287094652653
-7.24968099594116	-9.68687915802002	-11.866286277771	-0.0035834985319525	0.233971178531647	-0.0611455626785755
-7.25140380859375	-9.68496322631836	-11.8651113510132	-0.00367276067845523	0.233982235193253	-0.0611157938838005
-7.25471544265747	-9.68646430969238	-11.8590869903564	-0.0037977930624038	0.23394775390625	-0.061055812984705
-7.2544903755188	-9.68352508544922	-11.8536224365234	-0.00395464524626732	0.233838230371475	-0.0610124357044697
-7.26022148132324	-9.68622970581055	-11.8464021682739	-0.00379028171300888	0.233841329813004	-0.0610447004437447
-7.26214122772217	-9.68875312805176	-11.850378036499	-0.00384028675034642	0.233898356556892	-0.0610735900700092
-7.25447702407837	-9.68948459625244	-11.8598194122314	-0.00364219537004828	0.233775362372398	-0.0610380209982395
-7.25600051879883	-9.69019603729248	-11.8665962219238	-0.00350305694155395	0.233871892094612	-0.0610964968800545
-7.25629711151123	-9.68880176544189	-11.8648338317871	-0.00348291266709566	0.233898535370827	-0.061031848192215
-7.25719976425171	-9.69160842895508	-11.8698749542236	-0.00351549335755408	0.233842149376869	-0.0610184893012047
-7.26196670532227	-9.69341850280762	-11.8659973144531	-0.00347762182354927	0.233831122517586	-0.0610494203865528
-7.26923513412476	-9.69919967651367	-11.863733291626	-0.00359389325603843	0.233807951211929	-0.0610191151499748
-7.26733589172363	-9.70567226409912	-11.863974571228	-0.00351374712772667	0.233724534511566	-0.061041995882988
-7.26669025421143	-9.70885467529297	-11.8732814788818	-0.00331412511877716	0.23366217315197	-0.061019241809845
-7.26793241500854	-9.70881080627441	-11.8731050491333	-0.00326407374814153	0.233601823449135	-0.0610191002488136
-7.26235914230347	-9.70702362060547	-11.8799343109131	-0.00311336875893176	0.233617380261421	-0.0609874315559864
-7.26067352294922	-9.70354175567627	-11.8890266418457	-0.00309137045405805	0.2335504591465	-0.0609810389578342
-7.2702784538269	-9.70784759521484	-11.8743925094604	-0.00313747255131602	0.23350390791893	-0.0609333924949169
-7.27189254760742	-9.70743656158447	-11.8707218170166	-0.00312477350234985	0.233448907732964	-0.0609018690884113
-7.27803707122803	-9.70847606658936	-11.8720941543579	-0.00310568325221539	0.233409374952316	-0.0608654208481312
-7.28223180770874	-9.71356391906738	-11.8683404922485	-0.00306105008348823	0.233367547392845	-0.0608533769845963
-7.27461385726929	-9.71039009094238	-11.8716306686401	-0.00288200471550226	0.233316451311111	-0.0608311183750629
-7.27722835540771	-9.70754528045654	-11.876935005188	-0.00283749005757272	0.233351111412048	-0.0607568994164467
-7.27273082733154	-9.70739650726318	-11.8752136230469	-0.00287446333095431	0.23326787352562	-0.060711745172739
-7.27304172515869	-9.7051420211792	-11.8728122711182	-0.00287359370850027	0.233243033289909	-0.0606416240334511
-7.27930450439453	-9.70735454559326	-11.872597694397	-0.00295901368372142	0.233255073428154	-0.0606308579444885
-7.28300666809082	-9.71200275421143	-11.8592987060547	-0.00305530033074319	0.233181104063988	-0.0605944506824017
-7.28355884552002	-9.71172332763672	-11.865140914917	-0.00302519742399454	0.233063399791718	-0.0606119707226753
-7.27934408187866	-9.71418762207031	-11.8708219528198	-0.00287560978904366	0.233053162693977	-0.0605888143181801
-7.27488327026367	-9.7156810760498	-11.8666820526123	-0.00284367916174233	0.233060240745544	-0.0606503896415234
-7.27050113677979	-9.70782661437988	-11.872166633606	-0.00281420862302184	0.233029469847679	-0.0605757609009743
-7.27306509017944	-9.70755672454834	-11.8696203231812	-0.00275319558568299	0.232974752783775	-0.0605677329003811
-7.2775444984436	-9.70615386962891	-11.8606452941895	-0.00287145422771573	0.232986733317375	-0.0605181939899921
-7.28026390075684	-9.70595932006836	-11.8577795028687	-0.00285826972685754	0.232816934585571	-0.0604448243975639
-7.28378057479858	-9.7108678817749	-11.8575849533081	-0.00276487553492188	0.232814133167267	-0.0605028830468655
-7.28251457214355	-9.71138286590576	-11.8584976196289	-0.00271068699657917	0.232855767011642	-0.0605107583105564
-7.27769184112549	-9.71390438079834	-11.8653249740601	-0.00249733566306531	0.232800289988518	-0.0604935698211193
-7.27779102325439	-9.70896339416504	-11.8731203079224	-0.0023208346683532	0.232897758483887	-0.0603940673172474
-7.27731847763062	-9.71064758300781	-11.8604469299316	-0.00238482234999537	0.232815906405449	-0.0604034811258316
-7.28108739852905	-9.71029853820801	-11.8610410690308	-0.00249583786353469	0.232751816511154	-0.0602976381778717
-7.28351449966431	-9.71540641784668	-11.8562841415405	-0.00243730889633298	0.232738941907883	-0.0603147894144058
-7.28798913955688	-9.71911430358887	-11.8528709411621	-0.00245837308466434	0.232749804854393	-0.0602704957127571
-7.27842903137207	-9.71875476837158	-11.8626728057861	-0.00223822216503322	0.232732430100441	-0.0603145807981491
-7.27392101287842	-9.71430683135986	-11.867283821106	-0.00221205712296069	0.232660248875618	-0.0602686814963818
-7.27547168731689	-9.71469211578369	-11.8624572753906	-0.00226194085553288	0.23264653980732	-0.0602269843220711
-7.27684497833252	-9.71024417877197	-11.8537645339966	-0.00239469949156046	0.23257215321064	-0.0601531825959682
-7.28018379211426	-9.7095947265625	-11.8464660644531	-0.00233396445401013	0.232492744922638	-0.0601096786558628
-7.28493356704712	-9.71223449707031	-11.8383483886719	-0.00238252175040543	0.232476159930229	-0.0600690059363842
-7.2788724899292	-9.71134948730469	-11.8347663879395	-0.00231576641090214	0.232449784874916	-0.0599835515022278
-7.27100801467896	-9.70950889587402	-11.8428325653076	-0.00221101986244321	0.232427924871445	-0.059914942830801
-7.27074193954468	-9.70458221435547	-11.8409299850464	-0.00213522766716778	0.232478588819504	-0.0598163269460201
-7.26876878738403	-9.70430278778076	-11.8414163589478	-0.00231723953038454	0.232462137937546	-0.0597882606089115
-7.27177238464355	-9.70448017120361	-11.8363695144653	-0.00241096341051161	0.232406914234161	-0.0597808621823788
-7.27539491653442	-9.70757675170898	-11.8245525360107	-0.00247146957553923	0.232393458485603	-0.0596944130957127
-7.27895927429199	-9.71494770050049	-11.8297185897827	-0.00245408993214369	0.232291832566261	-0.0596634410321712
-7.26959657669067	-9.71671009063721	-11.8421430587769	-0.00234618503600359	0.232308253645897	-0.0596959479153156
-7.26873397827148	-9.71096229553223	-11.8453464508057	-0.00219272635877132	0.232276052236557	-0.0596627034246922
-7.27219724655151	-9.7128210067749	-11.8478841781616	-0.00233823177404702	0.23227758705616	-0.0596316866576672
-7.27462148666382	-9.71316623687744	-11.8405990600586	-0.00240416615270078	0.232117533683777	-0.0595057979226112
-7.28116750717163	-9.7183723449707	-11.8330411911011	-0.00228627747856081	0.232097163796425	-0.0595142059028149
-7.28557682037354	-9.7209997177124	-11.8340187072754	-0.00222835806198418	0.232112526893616	-0.0594876185059547
-7.28072547912598	-9.71976566314697	-11.8409385681152	-0.00213473569601774	0.232106611132622	-0.0594087466597557
-7.27693271636963	-9.71731853485107	-11.8461933135986	-0.00203112000599504	0.23209385573864	-0.0593564510345459
-7.284996509552	-9.71805858612061	-11.8370714187622	-0.00211891531944275	0.232058808207512	-0.0592323206365108
-7.28956174850464	-9.72482109069824	-11.8335151672363	-0.00224484247155488	0.232046663761139	-0.0591853447258472
-7.28589296340942	-9.72593116760254	-11.8345546722412	-0.00211785128340125	0.231952309608459	-0.0592062212526798
-7.28480815887451	-9.72927570343018	-11.8406496047974	-0.0019899217877537	0.231904089450836	-0.0592288263142109
-7.281081199646	-9.7273588180542	-11.8453187942505	-0.00204526470042765	0.23196716606617	-0.0591777041554451
-7.27834272384644	-9.72378063201904	-11.8388557434082	-0.00209585670381784	0.231865659356117	-0.0590833909809589
-7.28094434738159	-9.72271823883057	-11.8326807022095	-0.00215804320760071	0.231812372803688	-0.0589843988418579
-7.28719472885132	-9.72619533538818	-11.8213367462158	-0.00218300730921328	0.231787979602814	-0.0589408874511719
-7.28700685501099	-9.72491264343262	-11.8268575668335	-0.0022113649174571	0.231670498847961	-0.0588908232748508
-7.28131246566772	-9.72604465484619	-11.8280773162842	-0.00200387020595372	0.231749951839447	-0.0588321350514889
-7.27861404418945	-9.72189521789551	-11.8199377059937	-0.00206490908749402	0.231787353754044	-0.0587835609912872
-7.27310562133789	-9.71984767913818	-11.8222541809082	-0.0023072948679328	0.231644809246063	-0.0586392693221569
-7.27210378646851	-9.71518993377686	-11.8173131942749	-0.00231258128769696	0.231675609946251	-0.0585538409650326
-7.27827453613281	-9.72001457214355	-11.802770614624	-0.00255255424417555	0.231669947504997	-0.0585188940167427
-7.27507257461548	-9.72320175170898	-11.8037977218628	-0.00256154267117381	0.231601685285568	-0.0584885701537132
-7.27054405212402	-9.72470951080322	-11.808518409729	-0.00252570677548647	0.231594741344452	-0.058446429669857
-7.26518154144287	-9.72591304779053	-11.8081121444702	-0.00250715343281627	0.231604054570198	-0.0584095418453217
-7.26048755645752	-9.7222375869751	-11.81005859375	-0.00260210153646767	0.23162730038166	-0.0583912171423435
-7.25603342056274	-9.71537017822266	-11.8049488067627	-0.00254172272980213	0.231544971466064	-0.0583833307027817
-7.25843858718872	-9.71586608886719	-11.7978572845459	-0.00281105353496969	0.231574863195419	-0.0582401752471924
-7.26557207107544	-9.72117710113525	-11.7823314666748	-0.00291586806997657	0.231559082865715	-0.0581943951547146
-7.26304054260254	-9.71679401397705	-11.7887811660767	-0.00277036079205573	0.231475353240967	-0.0581880174577236
-7.25979852676392	-9.72006130218506	-11.7886524200439	-0.00283004599623382	0.231599569320679	-0.0581549145281315
-7.25269508361816	-9.71817398071289	-11.7818632125854	-0.00281062885187566	0.231615096330643	-0.0580848827958107
-7.24757099151611	-9.71739673614502	-11.7852220535278	-0.00294541986659169	0.231577813625336	-0.0580540187656879
-7.24945783615112	-9.71585083007813	-11.7781209945679	-0.00308841816149652	0.231628701090813	-0.0579543709754944
-7.2555685043335	-9.72043037414551	-11.7709655761719	-0.00322378822602332	0.23167559504509	-0.0579392947256565
-7.2517466545105	-9.72569847106934	-11.7740383148193	-0.00326285767368972	0.231650114059448	-0.0578866302967072
-7.24380111694336	-9.72625064849854	-11.7813215255737	-0.0031839176081121	0.231602177023888	-0.0579221844673157
-7.2372407913208	-9.72078132629395	-11.7857456207275	-0.00320979789830744	0.23172415792942	-0.0579240955412388
-7.23957538604736	-9.71909523010254	-11.775333404541	-0.00328676658682525	0.231610059738159	-0.057848647236824
-7.24062538146973	-9.71856021881104	-11.7657279968262	-0.00343341403640807	0.231701925396919	-0.057813934981823
-7.24796152114868	-9.72613334655762	-11.7611656188965	-0.0034499813336879	0.231711000204086	-0.0577885210514069
-7.25165224075317	-9.72934436798096	-11.7610282897949	-0.00342921284027398	0.231742382049561	-0.0577547959983349
-7.23734712600708	-9.72712135314941	-11.7665824890137	-0.00338039267808199	0.231726706027985	-0.0576930716633797
-7.23326730728149	-9.72318649291992	-11.7673788070679	-0.00332451891154051	0.231775403022766	-0.0576844699680805
-7.23683595657349	-9.72763156890869	-11.7626419067383	-0.00356033793650568	0.231817036867142	-0.0575898997485638
-7.24147653579712	-9.73385524749756	-11.7493228912354	-0.00381741090677679	0.231798410415649	-0.0575169250369072
-7.23604869842529	-9.73310470581055	-11.7538089752197	-0.00374921411275864	0.231823995709419	-0.0575699657201767
-7.22997760772705	-9.73358249664307	-11.7549991607666	-0.00368449068628252	0.231831163167953	-0.0575622320175171
-7.2271294593811	-9.73344802856445	-11.7561550140381	-0.00378561089746654	0.231876015663147	-0.0575023777782917
-7.21891975402832	-9.72933864593506	-11.7515268325806	-0.0038452937733382	0.231786414980888	-0.0574429742991924
-7.2230806350708	-9.72717380523682	-11.7478542327881	-0.0040149656124413	0.231885179877281	-0.0573915466666222
-7.22759056091309	-9.7336597442627	-11.7363710403442	-0.00409991154447198	0.231905028223991	-0.0573083497583866
-7.22820091247559	-9.73286247253418	-11.7347259521484	-0.00405837316066027	0.231848061084747	-0.0573205128312111
-7.22148275375366	-9.73575878143311	-11.7441701889038	-0.00400130916386843	0.231935858726501	-0.0572846382856369
-7.22262144088745	-9.73215866088867	-11.7433166503906	-0.00400570733472705	0.231981441378593	-0.0572590939700603
-7.21856260299683	-9.73263740539551	-11.7349071502686	-0.00424435222521424	0.231964036822319	-0.0571583025157452
-7.22088098526001	-9.73397731781006	-11.7306489944458	-0.0042845169082284	0.232064500451088	-0.0570917502045631
-7.22437572479248	-9.73635292053223	-11.7278909683228	-0.00440838513895869	0.232019677758217	-0.0570889636874199
-7.22193479537964	-9.7461519241333	-11.7258977890015	-0.00445675849914551	0.232063055038452	-0.057015385478735
-7.21341228485107	-9.74351978302002	-11.7413673400879	-0.00438533909618855	0.232061192393303	-0.0570565909147263
-7.21353006362915	-9.73664855957031	-11.737398147583	-0.00436609983444214	0.232079610228539	-0.057028766721487
-7.21324062347412	-9.74033641815186	-11.7332382202148	-0.00456600869074464	0.232088997960091	-0.05696826800704
-7.2164044380188	-9.73896598815918	-11.7306690216064	-0.00470595294609666	0.232068374752998	-0.0569052770733833
-7.22138118743896	-9.74642276763916	-11.7222375869751	-0.00478089926764369	0.232070595026016	-0.0568758919835091
-7.22350740432739	-9.7464656829834	-11.7162990570068	-0.00484120892360806	0.232116416096687	-0.0568188764154911
-7.21704339981079	-9.74991130828857	-11.7242879867554	-0.00476532569155097	0.232133314013481	-0.0568061023950577
-7.21423292160034	-9.74574279785156	-11.7301807403564	-0.00464000320062041	0.232188880443573	-0.0567293204367161
-7.21438455581665	-9.74572086334229	-11.7232894897461	-0.00482026720419526	0.232301414012909	-0.0566653907299042
-7.21397256851196	-9.74695110321045	-11.7194261550903	-0.00500342203304172	0.23225574195385	-0.056615985929966
-7.21643781661987	-9.74994945526123	-11.7196445465088	-0.0050954120233655	0.232347220182419	-0.0565953217446804
-7.22322988510132	-9.75667953491211	-11.7102327346802	-0.00526288477703929	0.232338443398476	-0.0565386265516281
-7.21958541870117	-9.76083660125732	-11.7213201522827	-0.0053234426304698	0.232291042804718	-0.0565616004168987
-7.21670150756836	-9.76239967346191	-11.7286291122437	-0.00513611361384392	0.232378169894218	-0.0566336512565613
-7.21587133407593	-9.76537036895752	-11.7298955917358	-0.00512257032096386	0.232414394617081	-0.0566482022404671
-7.21169805526733	-9.76603889465332	-11.7347545623779	-0.00522221578285098	0.232384905219078	-0.056626882404089
-7.21706581115723	-9.76264762878418	-11.7317047119141	-0.00522852409631014	0.232383370399475	-0.056599248200655
-7.22529935836792	-9.77213668823242	-11.7244548797607	-0.00526730576530099	0.232419520616531	-0.0565329678356647
-7.22629404067993	-9.77455520629883	-11.7235918045044	-0.00522241415455937	0.232446238398552	-0.0565458238124847
-7.22234439849854	-9.77630519866943	-11.7362775802612	-0.00512356776744127	0.2324498295784	-0.0565092191100121
-7.22082424163818	-9.77683544158936	-11.7438306808472	-0.00499038212001324	0.232555016875267	-0.0564767755568028
-7.21907186508179	-9.77695178985596	-11.7344999313354	-0.00515004247426987	0.232503920793533	-0.0564551092684269
-7.22050380706787	-9.78049945831299	-11.7278871536255	-0.00521753588691354	0.232524484395981	-0.0564154461026192
-7.22608089447021	-9.78432273864746	-11.7251672744751	-0.00528493523597717	0.232525780797005	-0.056455947458744
-7.23449945449829	-9.79154014587402	-11.7198867797852	-0.00533276190981269	0.2325788885355	-0.0564037375152111
-7.22164249420166	-9.79328918457031	-11.7327909469604	-0.0052564200013876	0.232520237565041	-0.0564497783780098
-7.21864175796509	-9.78982353210449	-11.7406330108643	-0.0052027516067028	0.232596069574356	-0.0564537160098553
-7.2174072265625	-9.79282093048096	-11.7351722717285	-0.00529938470572233	0.232629224658012	-0.0564641058444977
-7.2194938659668	-9.79177474975586	-11.7341184616089	-0.00545677356421947	0.232590481638908	-0.0564159080386162
-7.22730255126953	-9.79670143127441	-11.7281484603882	-0.00546519458293915	0.232618972659111	-0.0564269721508026
-7.22519159317017	-9.80301189422607	-11.7321796417236	-0.00544600374996662	0.232640370726585	-0.0564556568861008
-7.22456216812134	-9.80399894714355	-11.7275114059448	-0.0053724218159914	0.232641726732254	-0.0564435943961143
-7.21676301956177	-9.80333137512207	-11.7398777008057	-0.00530536100268364	0.232679352164268	-0.0564432181417942
-7.22193098068237	-9.80312442779541	-11.74010181427	-0.00534759787842631	0.232744321227074	-0.0563749149441719
-7.22220420837402	-9.80558109283447	-11.7366743087769	-0.00551639962941408	0.232755541801453	-0.0563549846410751
-7.22765827178955	-9.80752468109131	-11.7309303283691	-0.005570103880018	0.232744723558426	-0.0563331991434097
-7.22703790664673	-9.81388187408447	-11.7298927307129	-0.00549878925085068	0.232746481895447	-0.056391529738903
-7.22688055038452	-9.81718254089355	-11.7355489730835	-0.0055475914850831	0.232799187302589	-0.0563819520175457
-7.21806144714355	-9.81424903869629	-11.7439212799072	-0.0054408716969192	0.232800632715225	-0.0563643202185631
-7.21595859527588	-9.81300926208496	-11.7407121658325	-0.00549255171790719	0.232743173837662	-0.0563507527112961
-7.22176885604858	-9.81312465667725	-11.7310409545898	-0.00564332073554397	0.23279444873333	-0.0563217997550964
-7.2252368927002	-9.8122091293335	-11.7258577346802	-0.00581577885895967	0.232734680175781	-0.0562484264373779
-7.22666025161743	-9.81343173980713	-11.7247228622437	-0.00569743337109685	0.232754036784172	-0.0563205517828465
-7.22759199142456	-9.81963920593262	-11.7204666137695	-0.00570395356044173	0.232844799757004	-0.0562836490571499
-7.2199010848999	-9.81890487670898	-11.7262477874756	-0.00566364312544465	0.232790529727936	-0.0563271753489971
-7.21305465698242	-9.81454467773438	-11.7356758117676	-0.0055545549839735	0.232831329107285	-0.0563030987977982
-7.21624755859375	-9.81687068939209	-11.72780418396	-0.00574593571946025	0.23292700946331	-0.0562116391956806
-7.21467733383179	-9.81762218475342	-11.7199735641479	-0.00589674664661288	0.232869654893875	-0.0561969950795174
-7.2176365852356	-9.81731796264648	-11.7188930511475	-0.00586915295571089	0.232847645878792	-0.0561940483748913
-7.22389984130859	-9.82063674926758	-11.7108278274536	-0.00588804297149181	0.232895314693451	-0.0562120005488396
-7.21640729904175	-9.82644271850586	-11.7216920852661	-0.00593469943851233	0.232843443751335	-0.0561965443193913
-7.21423816680908	-9.82118034362793	-11.7191362380981	-0.00582215841859579	0.232897713780403	-0.0562101230025291
-7.21146583557129	-9.81892013549805	-11.71790599823	-0.00583549775183201	0.232903361320496	-0.0562002547085285
-7.21071577072144	-9.81599140167236	-11.7126569747925	-0.0059990119189024	0.232825756072998	-0.0561597608029842
-7.20813798904419	-9.81044483184814	-11.7131195068359	-0.00603359565138817	0.232825458049774	-0.0561045445501804
-7.21907711029053	-9.81499099731445	-11.6998100280762	-0.00610261363908648	0.23283289372921	-0.0561328195035458
-7.21697187423706	-9.81830501556396	-11.6989736557007	-0.00602688174694777	0.232810154557228	-0.0561157912015915
-7.21168661117554	-9.81818199157715	-11.7109527587891	-0.00587975466623902	0.232889264822006	-0.056135281920433
-7.21126651763916	-9.81764316558838	-11.7177219390869	-0.00580176711082459	0.232986778020859	-0.0561933927237988
-7.2115683555603	-9.81876564025879	-11.7146148681641	-0.00592631986364722	0.232927083969116	-0.0561993233859539
-7.21251535415649	-9.82209205627441	-11.7097854614258	-0.0059473286382854	0.232966035604477	-0.0561782978475094
-7.2175087928772	-9.82912063598633	-11.7091083526611	-0.00588348042219877	0.232985779643059	-0.0562629066407681
-7.2228684425354	-9.83329582214355	-11.7135305404663	-0.00582489976659417	0.233024775981903	-0.056290689855814
-7.2145037651062	-9.83628368377686	-11.717435836792	-0.00571386516094208	0.232953444123268	-0.0563664361834526
-7.21279001235962	-9.82988166809082	-11.7290725708008	-0.00552709260955453	0.232957005500793	-0.0563696473836899
-7.21618318557739	-9.82977867126465	-11.7216453552246	-0.00565916672348976	0.232944831252098	-0.0563710518181324
-7.22001791000366	-9.83399200439453	-11.7132797241211	-0.00573196541517973	0.232925221323967	-0.056331243366003
-7.22715044021606	-9.83616924285889	-11.7132577896118	-0.00563302263617516	0.232811793684959	-0.0563402585685253
-7.22942638397217	-9.8396577835083	-11.7158756256104	-0.00554525293409824	0.232889160513878	-0.0564038269221783
-7.22651624679565	-9.84109210968018	-11.7138175964355	-0.00542646273970604	0.232918277382851	-0.056380357593298
-7.22190046310425	-9.8392333984375	-11.7274580001831	-0.00536268670111895	0.232838734984398	-0.0563766583800316
-7.22809457778931	-9.83797073364258	-11.7235107421875	-0.0053906524553895	0.232968613505363	-0.0563895590603352
-7.23403596878052	-9.84425258636475	-11.7143630981445	-0.00555896619334817	0.232921615242958	-0.0563522279262543
-7.2343053817749	-9.84775447845459	-11.7169923782349	-0.00548000494018197	0.232847258448601	-0.0563881322741508
-7.23048877716064	-9.84665775299072	-11.7288074493408	-0.005344667006284	0.232826665043831	-0.0564441680908203
-7.22728109359741	-9.84398174285889	-11.732982635498	-0.00525910360738635	0.232956454157829	-0.0564189814031124
-7.23251819610596	-9.84118843078613	-11.7260675430298	-0.00537810521200299	0.232841119170189	-0.0564486943185329
-7.23513078689575	-9.84214687347412	-11.7175645828247	-0.00541765615344048	0.232743099331856	-0.0563770830631256
-7.24029588699341	-9.84893226623535	-11.7190132141113	-0.00532477907836437	0.232772350311279	-0.0564311444759369
-7.23822546005249	-9.84707546234131	-11.7260446548462	-0.00515699060633779	0.232795044779778	-0.0564160086214542
-7.23428344726563	-9.84362602233887	-11.7274713516235	-0.00507884006947279	0.232802540063858	-0.0563869290053844
-7.23391771316528	-9.84297943115234	-11.7238073348999	-0.00511474022641778	0.232758089900017	-0.0563694015145302
-7.23973655700684	-9.84634685516357	-11.7220439910889	-0.00520604383200407	0.232712477445602	-0.0563251748681068
-7.24863052368164	-9.85228061676025	-11.7135705947876	-0.00524590210989118	0.232674404978752	-0.0562552362680435
-7.24285173416138	-9.85159873962402	-11.722222328186	-0.0051445784047246	0.232653006911278	-0.0563550479710102
-7.23964166641235	-9.84823608398438	-11.7224578857422	-0.005011479370296	0.23259998857975	-0.0563603341579437
-7.23662710189819	-9.84658813476563	-11.7228078842163	-0.00503673078492284	0.232597380876541	-0.0562600828707218
-7.24364852905273	-9.84331321716309	-11.7123527526855	-0.0051860292442143	0.232547774910927	-0.056237731128931
-7.24909543991089	-9.84095096588135	-11.710168838501	-0.00518460664898157	0.232403844594955	-0.0562070459127426
-7.24965286254883	-9.84367752075195	-11.7076406478882	-0.00511781685054302	0.232482567429543	-0.0562479868531227
-7.24688148498535	-9.84038734436035	-11.706841468811	-0.00501209823414683	0.232488453388214	-0.0561463050544262
-7.2409462928772	-9.83688259124756	-11.7103357315063	-0.00504386238753796	0.232449486851692	-0.0561032146215439
-7.24038314819336	-9.83221244812012	-11.7059192657471	-0.00514368247240782	0.232532545924187	-0.0560023188591003
-7.24227380752563	-9.83554744720459	-11.6902151107788	-0.00535562774166465	0.232454732060432	-0.0559656172990799
-7.23302268981934	-9.83159255981445	-11.676043510437	-0.00537719996646047	0.232341587543488	-0.0559364296495914
-7.21696090698242	-9.82196521759033	-11.6720294952393	-0.00526732578873634	0.232384100556374	-0.055765587836504
-7.21522808074951	-9.80498695373535	-11.6683216094971	-0.00531998369842768	0.232243180274963	-0.055637501180172
-7.21747589111328	-9.79101371765137	-11.6745777130127	-0.0054835882037878	0.231914788484573	-0.0555718541145325
-7.21843147277832	-9.78130435943604	-11.6716833114624	-0.00557604664936662	0.231974482536316	-0.0554267875850201
-7.23947048187256	-9.78050804138184	-11.6752262115479	-0.00583330076187849	0.231996148824692	-0.0554106347262859
-7.25748920440674	-9.78709602355957	-11.6833276748657	-0.00600622734054923	0.231856226921082	-0.0554369427263737
-7.24590063095093	-9.80344295501709	-11.6936931610107	-0.00596213107928634	0.23208349943161	-0.055447194725275
-7.24857568740845	-9.81788921356201	-11.6932182312012	-0.00598816201090813	0.232437789440155	-0.0555417388677597
-7.26160049438477	-9.82668018341064	-11.6971158981323	-0.00603309227153659	0.232310548424721	-0.0556880421936512
-7.27024507522583	-9.83147621154785	-11.6965293884277	-0.00603359518572688	0.232242673635483	-0.0557146333158016
-7.29308557510376	-9.84134292602539	-11.7008876800537	-0.00608920305967331	0.232287660241127	-0.0557017289102077
-7.30289602279663	-9.84954833984375	-11.7034254074097	-0.00609829882159829	0.232190132141113	-0.055722314864397
-7.29597473144531	-9.84930038452148	-11.7053565979004	-0.00596861867234111	0.232138484716415	-0.0557217635214329
-7.28487300872803	-9.84827899932861	-11.7161045074463	-0.0058519821614027	0.232128143310547	-0.0557147786021233
-7.27600908279419	-9.84676361083984	-11.7130355834961	-0.00597117375582457	0.232225120067596	-0.0558021366596222
-7.27733659744263	-9.84039402008057	-11.7128858566284	-0.00599102536216378	0.232272028923035	-0.0558004565536976
-7.27908945083618	-9.84114551544189	-11.7085952758789	-0.00602804683148861	0.232249021530151	-0.0558422654867172
-7.28343915939331	-9.84473514556885	-11.7103328704834	-0.0059854481369257	0.232278019189835	-0.0559367798268795
-7.28595018386841	-9.84289073944092	-11.7153310775757	-0.00592281715944409	0.232323661446571	-0.0559646226465702
-7.27633142471313	-9.83987045288086	-11.720986366272	-0.00596017250791192	0.232444509863853	-0.0559321977198124
-7.27607440948486	-9.83923721313477	-11.726095199585	-0.00590533949434757	0.232552424073219	-0.0558775179088116
-7.28089666366577	-9.8400182723999	-11.7177600860596	-0.0060566826723516	0.232519268989563	-0.0558765232563019
-7.28499317169189	-9.83907985687256	-11.710337638855	-0.00610895501449704	0.232343330979347	-0.0558008551597595
-7.28932666778564	-9.84797286987305	-11.7131538391113	-0.00614421861246228	0.232416152954102	-0.0558662265539169
-7.29062652587891	-9.8557653427124	-11.7146778106689	-0.00600325828418136	0.232390806078911	-0.0559093952178955
-7.28737783432007	-9.84776020050049	-11.7163553237915	-0.00588453281670809	0.232290253043175	-0.0559805408120155
-7.28354835510254	-9.83925247192383	-11.7234392166138	-0.00592883443459868	0.232323244214058	-0.0560440868139267
-7.29266691207886	-9.84698390960693	-11.7122650146484	-0.00611048005521297	0.232378154993057	-0.0560041628777981
-7.2997899055481	-9.84696865081787	-11.7024097442627	-0.00609560497105122	0.23239278793335	-0.0560644641518593
-7.29605293273926	-9.84577465057373	-11.7025423049927	-0.0060718385502696	0.232287049293518	-0.0560810007154942
-7.29222631454468	-9.84663009643555	-11.7133817672729	-0.00577724166214466	0.232369795441628	-0.0561439096927643
-7.2899112701416	-9.8469409942627	-11.709644317627	-0.0058813807554543	0.232472449541092	-0.0561284348368645
-7.29020833969116	-9.8444356918335	-11.7110595703125	-0.0060719265602529	0.232456251978874	-0.0561591908335686
-7.29362535476685	-9.84469890594482	-11.7083292007446	-0.00601142179220915	0.232490733265877	-0.056205078959465
-7.29975509643555	-9.84960842132568	-11.6982440948486	-0.00610926654189825	0.232544735074043	-0.0562233030796051
-7.29792070388794	-9.85397720336914	-11.7077407836914	-0.00601806119084358	0.232527688145638	-0.0562659576535225
-7.28968715667725	-9.84786701202393	-11.7098846435547	-0.00591327343136072	0.232572287321091	-0.0563667677342892
-7.28712749481201	-9.84567642211914	-11.7119226455688	-0.00588997220620513	0.232525795698166	-0.0563747808337212
-7.28808116912842	-9.84267807006836	-11.7037048339844	-0.00619062269106507	0.232599139213562	-0.0563199408352375
-7.29257345199585	-9.84222984313965	-11.6969871520996	-0.00622770749032497	0.232455432415009	-0.0563007965683937
-7.29332113265991	-9.84592247009277	-11.7026815414429	-0.00610553193837404	0.232560947537422	-0.0563973523676395
-7.29188871383667	-9.84829044342041	-11.7026586532593	-0.00608349591493607	0.232687652111053	-0.0564001239836216
-7.28814458847046	-9.8474292755127	-11.7087697982788	-0.0061148195527494	0.232737436890602	-0.0564709044992924
-7.29238319396973	-9.84657764434814	-11.7095413208008	-0.00611777603626251	0.232812702655792	-0.0564520768821239
-7.29779100418091	-9.85734748840332	-11.7077140808105	-0.00633389223366976	0.23288494348526	-0.0565585531294346
-7.30148792266846	-9.86167812347412	-11.7090644836426	-0.00624733231961727	0.232964396476746	-0.0566658489406109
-7.29525423049927	-9.86435127258301	-11.7195281982422	-0.00610980065539479	0.233023792505264	-0.0567033290863037
-7.28651523590088	-9.86013793945313	-11.7255764007568	-0.00605147890746593	0.233050644397736	-0.0567284412682056
-7.29398679733276	-9.86570644378662	-11.7258253097534	-0.00622839294373989	0.233144983649254	-0.0567103512585163
-7.30160331726074	-9.8673210144043	-11.7134819030762	-0.00625527556985617	0.233141601085663	-0.0567173920571804
-7.30134725570679	-9.8681812286377	-11.7135820388794	-0.00618166197091341	0.233210384845734	-0.0567667596042156
-7.29239082336426	-9.86946201324463	-11.7260732650757	-0.00602518441155553	0.233211994171143	-0.0568140894174576
-7.29511213302612	-9.86946487426758	-11.7251272201538	-0.00616789003834128	0.233373761177063	-0.0567234419286251
-7.29549837112427	-9.87136459350586	-11.7204360961914	-0.00637062219902873	0.233406767249107	-0.0567400977015495
-7.30066204071045	-9.87090396881104	-11.7134819030762	-0.00637776544317603	0.233398526906967	-0.0567092746496201
-7.30236530303955	-9.87631130218506	-11.7158212661743	-0.00652648834511638	0.233520984649658	-0.0567401312291622
-7.29704523086548	-9.87744140625	-11.7219533920288	-0.00645260186865926	0.233497157692909	-0.0567558817565441
-7.28653573989868	-9.87113189697266	-11.7310371398926	-0.00642009126022458	0.233511343598366	-0.0567798055708408
-7.286048412323	-9.86934852600098	-11.7236585617065	-0.00655755400657654	0.233581721782684	-0.0567705221474171
-7.29078578948975	-9.8700647354126	-11.7098569869995	-0.00675482535734773	0.233645603060722	-0.0567206852138042
-7.28992366790771	-9.86810207366943	-11.7050218582153	-0.00678940815851092	0.233493089675903	-0.0567528270184994
-7.28380727767944	-9.87009143829346	-11.7067737579346	-0.00670402497053146	0.233729422092438	-0.0567218400537968
-7.27814483642578	-9.86756610870361	-11.7076997756958	-0.00670789554715157	0.233737945556641	-0.0566835701465607
-7.27221775054932	-9.86478710174561	-11.7100324630737	-0.00688146939501166	0.233741953969002	-0.0566827245056629
-7.27331829071045	-9.86275291442871	-11.699896812439	-0.00708965118974447	0.233835116028786	-0.0565864816308022
-7.27468585968018	-9.86831378936768	-11.703239440918	-0.00711654266342521	0.233830377459526	-0.0566349178552628
-7.27195262908936	-9.87040042877197	-11.7015533447266	-0.00713056046515703	0.233963653445244	-0.0566833391785622
-7.26301002502441	-9.86445045471191	-11.7047634124756	-0.00710487784817815	0.233945906162262	-0.0566521324217319
-7.25377702713013	-9.8594217300415	-11.7114553451538	-0.00726130185648799	0.233938097953796	-0.0566331967711449
-7.26683616638184	-9.86400318145752	-11.7003221511841	-0.00739377550780773	0.234035328030586	-0.0565985217690468
-7.26840353012085	-9.86575126647949	-11.6915531158447	-0.00753085501492023	0.234065338969231	-0.0565696023404598
-7.26644372940063	-9.86413764953613	-11.6903705596924	-0.00749254552647471	0.234063431620598	-0.0565804615616798
-7.26069164276123	-9.8625545501709	-11.7031946182251	-0.00733730243518949	0.234133526682854	-0.0565586946904659
-7.25555038452148	-9.86042022705078	-11.6945428848267	-0.0074499798938632	0.234177753329277	-0.0564803406596184
-7.24725580215454	-9.85476016998291	-11.6896133422852	-0.00760313868522644	0.234259054064751	-0.0564189851284027
-7.25012588500977	-9.85454177856445	-11.6931829452515	-0.00765013042837381	0.234346136450768	-0.056438934057951
-7.25385856628418	-9.85718154907227	-11.6764469146729	-0.00797987636178732	0.234362632036209	-0.0563667565584183
-7.25401401519775	-9.85708713531494	-11.6770143508911	-0.00799727626144886	0.234364792704582	-0.056320708245039
-7.2496075630188	-9.86048126220703	-11.6822509765625	-0.00803049653768539	0.234349131584167	-0.0564199425280094
-7.24582242965698	-9.857253074646	-11.6820945739746	-0.00804569665342569	0.234439685940742	-0.0564035438001156
-7.24433040618896	-9.85691738128662	-11.6829795837402	-0.00823042262345552	0.234459340572357	-0.0563634186983109
-7.2464861869812	-9.85006999969482	-11.6799764633179	-0.0083788288757205	0.234525874257088	-0.0563962832093239
-7.24983549118042	-9.85689258575439	-11.6680727005005	-0.00851835403591394	0.234558939933777	-0.0563510730862617
-7.24998807907104	-9.85556125640869	-11.6635446548462	-0.00856912229210138	0.234576880931854	-0.0563435032963753
-7.2402548789978	-9.85351371765137	-11.6698608398438	-0.00857206713408232	0.23468042910099	-0.0563135147094727
-7.23406171798706	-9.85010814666748	-11.6771059036255	-0.00852070190012455	0.234810918569565	-0.0563272200524807
-7.22944307327271	-9.84727478027344	-11.6661710739136	-0.00882517453283072	0.234921917319298	-0.0562724769115448
-7.22493124008179	-9.84683799743652	-11.6591548919678	-0.00895792059600353	0.234852477908134	-0.0561616681516171
-7.22308015823364	-9.84719371795654	-11.6538162231445	-0.00912555307149887	0.234909564256668	-0.0561082027852535
-7.22642993927002	-9.84972381591797	-11.6502027511597	-0.00921514444053173	0.235047295689583	-0.0561098344624043
-7.21271944046021	-9.84536457061768	-11.6593360900879	-0.0092375734820962	0.235022515058517	-0.0561957620084286
-7.20660352706909	-9.83740425109863	-11.6619052886963	-0.00925000663846731	0.235167309641838	-0.0562193393707275
-7.20709276199341	-9.83762168884277	-11.6541681289673	-0.00941001437604427	0.235272541642189	-0.0561532750725746
-7.21544885635376	-9.83932590484619	-11.6466932296753	-0.00968731753528118	0.235332727432251	-0.0561385788023472
-7.21593952178955	-9.84182071685791	-11.6500253677368	-0.00972762890160084	0.235282808542252	-0.0561267957091331
-7.21403217315674	-9.84586143493652	-11.6502857208252	-0.00969460513442755	0.235476449131966	-0.0562043115496635
-7.21209669113159	-9.84732913970947	-11.6493616104126	-0.00971677154302597	0.235629618167877	-0.0561875216662884
-7.20385551452637	-9.84807109832764	-11.6552476882935	-0.00988349225372076	0.235716328024864	-0.0561508610844612
-7.20906352996826	-9.84659004211426	-11.6579809188843	-0.0100750681012869	0.235852718353271	-0.0561293363571167
-7.20870971679688	-9.85124206542969	-11.6486520767212	-0.0103481421247125	0.235914826393127	-0.056112639605999
-7.20721912384033	-9.85405254364014	-11.6483354568481	-0.0104166967794299	0.236003533005714	-0.0561140105128288
-7.1974048614502	-9.85553932189941	-11.6568241119385	-0.010414756834507	0.236077338457108	-0.0561512932181358
-7.18715476989746	-9.84810543060303	-11.665002822876	-0.0105624264106154	0.236219197511673	-0.0560947582125664
-7.19247627258301	-9.84857749938965	-11.6517133712769	-0.0108363796025515	0.236205965280533	-0.0559858419001102
-7.19095325469971	-9.84729671478271	-11.63747215271	-0.010927801951766	0.236241966485977	-0.055922944098711
-7.18529605865479	-9.8462963104248	-11.6443147659302	-0.0110202478244901	0.23636020720005	-0.0559233948588371
-7.17876434326172	-9.84480857849121	-11.6443290710449	-0.0109486486762762	0.236531630158424	-0.0558169260621071
-7.16812181472778	-9.83803653717041	-11.6405353546143	-0.0112575944513083	0.236557722091675	-0.0556955002248287
-7.16829395294189	-9.83711338043213	-11.6346826553345	-0.0115334019064903	0.236632630228996	-0.0556528158485889
-7.16706466674805	-9.83704662322998	-11.6319818496704	-0.0116407787427306	0.236717596650124	-0.055618017911911
-7.16837501525879	-9.84639644622803	-11.6283092498779	-0.011828625574708	0.236808896064758	-0.0555362552404404
-7.15413856506348	-9.84334564208984	-11.6332855224609	-0.0118591664358974	0.236903414130211	-0.0555864274501801
-7.14928579330444	-9.83446788787842	-11.6357717514038	-0.0118990773335099	0.237030997872353	-0.055559329688549
-7.15252542495728	-9.83614349365234	-11.6322031021118	-0.0122032389044762	0.237125217914581	-0.0555546618998051
-7.15805006027222	-9.83803272247314	-11.6227369308472	-0.0123368063941598	0.237224534153938	-0.0555360652506351
-7.15277719497681	-9.83976936340332	-11.6283311843872	-0.0124004557728767	0.237197309732437	-0.0555663146078587
-7.14381647109985	-9.84389972686768	-11.6346740722656	-0.0123404813930392	0.237395688891411	-0.0556231960654259
-7.13824939727783	-9.84055519104004	-11.633918762207	-0.0123351952061057	0.23756405711174	-0.0556160248816013
-7.13507890701294	-9.83842086791992	-11.6369895935059	-0.0125937396660447	0.237615436315536	-0.0556259602308273
-7.14040899276733	-9.83676433563232	-11.633186340332	-0.0126966331154108	0.237813904881477	-0.0556285418570042
-7.14444255828857	-9.84395313262939	-11.6329135894775	-0.0128811253234744	0.237861126661301	-0.0556895658373833
-7.14033079147339	-9.85131454467773	-11.6349620819092	-0.0129581773653626	0.238003432750702	-0.0557476952672005
-7.13698816299438	-9.8505973815918	-11.6491117477417	-0.0128995701670647	0.238149926066399	-0.0558768585324287
-7.1286153793335	-9.84453105926514	-11.6559009552002	-0.0129364337772131	0.238294035196304	-0.0560403689742088
-7.13406610488892	-9.84571361541748	-11.6475820541382	-0.0130745228379965	0.238258570432663	-0.0560563020408154
-7.13766479492188	-9.8477897644043	-11.6423711776733	-0.0131095964461565	0.238341629505157	-0.0561002865433693
-7.13679361343384	-9.85278797149658	-11.649676322937	-0.0130622563883662	0.238457679748535	-0.0561697781085968
-7.13364219665527	-9.84910202026367	-11.6599340438843	-0.0129721369594336	0.238673806190491	-0.0562136843800545
-7.1284499168396	-9.84914970397949	-11.6610088348389	-0.0132309664040804	0.238714203238487	-0.0561750754714012
-7.12839651107788	-9.84886455535889	-11.6565933227539	-0.0134103978052735	0.238820627331734	-0.0562012009322643
-7.13456583023071	-9.85276699066162	-11.6553144454956	-0.0133938388898969	0.238915681838989	-0.0563287399709225
-7.13972854614258	-9.85314083099365	-11.664267539978	-0.0133589450269938	0.239031717181206	-0.0565298907458782
-7.13779830932617	-9.84544658660889	-11.6838750839233	-0.0131963295862079	0.239186644554138	-0.0569337867200375
-7.13226556777954	-9.85012912750244	-11.6957054138184	-0.0130842570215464	0.239239394664764	-0.0569178946316242
-7.13730192184448	-9.85987281799316	-11.6922702789307	-0.0132029494270682	0.239247992634773	-0.0570137612521648
-7.14590930938721	-9.8550968170166	-11.6854906082153	-0.0132803106680512	0.239343300461769	-0.0569909550249577
-7.13959932327271	-9.85200500488281	-11.6898565292358	-0.0132103525102139	0.239293470978737	-0.0568922981619835
-7.13029813766479	-9.85034656524658	-11.7049369812012	-0.0131082627922297	0.239441618323326	-0.0568014085292816
-7.12660932540894	-9.85015869140625	-11.699369430542	-0.013183637522161	0.239602729678154	-0.056828822940588
-7.1285400390625	-9.85624122619629	-11.6936111450195	-0.0134084010496736	0.239684298634529	-0.0567744858562946
-7.12769269943237	-9.85988903045654	-11.7051782608032	-0.0134412189945579	0.239689663052559	-0.0568506717681885
-7.11816787719727	-9.8607349395752	-11.71657371521	-0.0133048184216022	0.239801630377769	-0.0568953342735767
-7.1142053604126	-9.8576545715332	-11.7215299606323	-0.0133364908397198	0.239949226379395	-0.0568791031837463
-7.10529851913452	-9.85816287994385	-11.7220163345337	-0.0135241523385048	0.240118160843849	-0.0568182431161404
-7.10561513900757	-9.85394096374512	-11.7236413955688	-0.0136348800733685	0.240131035447121	-0.0567711256444454
-7.11034965515137	-9.86083221435547	-11.724308013916	-0.0136531870812178	0.240265518426895	-0.056799978017807
-7.10321378707886	-9.86021137237549	-11.730299949646	-0.0135013638064265	0.240377575159073	-0.0567974112927914
-7.09709024429321	-9.86072158813477	-11.7431755065918	-0.0134708527475595	0.240499302744865	-0.0567646250128746
-7.09661912918091	-9.85775566101074	-11.7481851577759	-0.0135500747710466	0.240662068128586	-0.0566966123878956
-7.1006555557251	-9.87009334564209	-11.7424964904785	-0.013866157270968	0.240723639726639	-0.0566981099545956
-7.10158920288086	-9.87042903900146	-11.7405490875244	-0.0139056397601962	0.240875288844109	-0.056744672358036
-7.09200286865234	-9.86740875244141	-11.7507934570313	-0.0137269264087081	0.240980505943298	-0.0568092726171017
-7.08493804931641	-9.86871719360352	-11.7584238052368	-0.0137711530551314	0.240962609648705	-0.0568912364542484
-7.09541940689087	-9.87712383270264	-11.7539863586426	-0.0138928825035691	0.241104379296303	-0.0569332912564278
-7.10161972045898	-9.87435531616211	-11.7520618438721	-0.0139276469126344	0.241165980696678	-0.0569952018558979
-7.09444379806519	-9.87643337249756	-11.7639017105103	-0.0138391582295299	0.24129393696785	-0.0569620877504349
-7.08605289459229	-9.87361526489258	-11.7743940353394	-0.0137241194024682	0.241358727216721	-0.0569371618330479
-7.09034442901611	-9.87810707092285	-11.7643260955811	-0.0139802787452936	0.241609007120132	-0.0569087117910385
-7.09327936172485	-9.88141536712646	-11.7629537582397	-0.0140399904921651	0.241605371236801	-0.0569581724703312
-7.09013319015503	-9.8874568939209	-11.7738389968872	-0.0140260150656104	0.241659566760063	-0.0569859445095062
-7.08072853088379	-9.88621997833252	-11.7847757339478	-0.0138806812465191	0.241750583052635	-0.0569691136479378
-7.07764625549316	-9.87825012207031	-11.7913265228271	-0.013943649828434	0.241922855377197	-0.0569976307451725
-7.08298015594482	-9.87904644012451	-11.7815952301025	-0.0140945026651025	0.241914853453636	-0.0569148138165474
-7.08247709274292	-9.88106060028076	-11.7775192260742	-0.0140354828909039	0.241912245750427	-0.0568892359733582
-7.07777738571167	-9.88041210174561	-11.7901020050049	-0.0138664487749338	0.241974174976349	-0.0568595938384533
-7.07346057891846	-9.88052558898926	-11.7897329330444	-0.0137565778568387	0.242071062326431	-0.0567992515861988
-7.0693883895874	-9.87532329559326	-11.7939224243164	-0.0139681594446301	0.242144912481308	-0.056765254586935
-7.07220029830933	-9.87607383728027	-11.7877149581909	-0.0140558378770947	0.242129474878311	-0.0566915646195412
-7.07432508468628	-9.88200855255127	-11.791916847229	-0.014017534442246	0.242173001170158	-0.0567176081240177
-7.06713151931763	-9.8831787109375	-11.7995443344116	-0.0139146633446217	0.24223567545414	-0.0567028746008873
-7.06055736541748	-9.87421131134033	-11.8056602478027	-0.0137558178976178	0.242263182997704	-0.0566701889038086
-7.05762577056885	-9.86958789825439	-11.8040218353271	-0.0139424689114094	0.242338001728058	-0.0565999932587147
-7.06294631958008	-9.87097072601318	-11.793643951416	-0.0139110255986452	0.242346718907356	-0.0565717108547688
-7.06173610687256	-9.87055397033691	-11.7992362976074	-0.013741223141551	0.242401733994484	-0.0564680397510529
-7.04888963699341	-9.86058902740479	-11.8089609146118	-0.0136186070740223	0.242397665977478	-0.056349091231823
-7.04239177703857	-9.85309314727783	-11.808876991272	-0.0135167501866817	0.2425187677145	-0.05622423812747
-7.04736232757568	-9.85087108612061	-11.8051977157593	-0.0137336347252131	0.242487505078316	-0.0561858862638474
-7.05315399169922	-9.85051441192627	-11.7993116378784	-0.0137482024729252	0.242593958973885	-0.0561843737959862
-7.04165649414063	-9.85530471801758	-11.8113613128662	-0.0135682784020901	0.242469131946564	-0.0562085285782814
-7.03384828567505	-9.8547248840332	-11.8126440048218	-0.0133889773860574	0.242526575922966	-0.0561691932380199
-7.02569437026978	-9.84629440307617	-11.8140306472778	-0.0133398724719882	0.242565423250198	-0.0560140497982502
-7.02334690093994	-9.83894729614258	-11.8120183944702	-0.0134369600564241	0.242531195282936	-0.0558781139552593
-7.02547550201416	-9.83685779571533	-11.8144903182983	-0.013442762196064	0.242586761713028	-0.0558081120252609
-7.02566003799438	-9.83962154388428	-11.818021774292	-0.0132471956312656	0.242581024765968	-0.0558004267513752
-7.01498556137085	-9.83796215057373	-11.8216114044189	-0.0131175303831697	0.242600098252296	-0.0557063557207584
-7.004958152771	-9.83310127258301	-11.8344745635986	-0.0129487924277782	0.242652058601379	-0.0556112490594387
-7.00532197952271	-9.82671546936035	-11.8395805358887	-0.0129536520689726	0.24277651309967	-0.055522371083498
-7.00710535049438	-9.83157920837402	-11.822847366333	-0.0131320562213659	0.242762535810471	-0.0555236637592316
-7.00550603866577	-9.83054351806641	-11.8273687362671	-0.0131245944648981	0.242842182517052	-0.055521298199892
-6.9968376159668	-9.83194446563721	-11.8437938690186	-0.0130352759733796	0.24284128844738	-0.0555150806903839
-6.98994970321655	-9.82693290710449	-11.8521251678467	-0.0129874050617218	0.242954418063164	-0.055512759834528
-6.99129867553711	-9.82057189941406	-11.8452587127686	-0.0130401542410254	0.242942079901695	-0.0554573871195316
-6.98953104019165	-9.81943607330322	-11.8406972885132	-0.0131532279774547	0.242888212203979	-0.0554359965026379
-6.99696207046509	-9.82199287414551	-11.832986831665	-0.0131737040355802	0.243002653121948	-0.0554062500596046
-6.99496650695801	-9.82235336303711	-11.8353176116943	-0.0132246017456055	0.242916271090508	-0.0553945191204548
-6.98773527145386	-9.81817626953125	-11.8386116027832	-0.0130128562450409	0.242934823036194	-0.0553520023822784
-6.98401737213135	-9.81355953216553	-11.8480234146118	-0.0129569545388222	0.243066877126694	-0.0553953498601913
-6.97988128662109	-9.81404209136963	-11.8484010696411	-0.013016365468502	0.243094012141228	-0.0553622879087925
-6.98035573959351	-9.81186580657959	-11.8488283157349	-0.013055793941021	0.243057996034622	-0.0553579814732075
-6.9830756187439	-9.81408214569092	-11.8448085784912	-0.0131219858303666	0.243127509951591	-0.055339340120554
-6.98016691207886	-9.81711292266846	-11.8461542129517	-0.0130722532048821	0.243046462535858	-0.0553544908761978
-6.97536087036133	-9.81715297698975	-11.8524150848389	-0.0129223773255944	0.243028178811073	-0.0554118603467941
-6.96848344802856	-9.81095695495605	-11.8699464797974	-0.012824053876102	0.243051186203957	-0.0553444214165211
-6.97011947631836	-9.80813503265381	-11.8664169311523	-0.0129328006878495	0.243055313825607	-0.0553125292062759
-6.97833347320557	-9.81219863891602	-11.8567848205566	-0.0129626980051398	0.24296011030674	-0.0552932620048523
-6.97247743606567	-9.80877494812012	-11.8571348190308	-0.0129091590642929	0.242877617478371	-0.0552404969930649
-6.97061109542847	-9.80723190307617	-11.8649578094482	-0.0127674136310816	0.242926865816116	-0.0552045553922653
-6.9680380821228	-9.80506229400635	-11.8665752410889	-0.012613071128726	0.242939025163651	-0.0551375038921833
-6.96348810195923	-9.80122947692871	-11.8656969070435	-0.0126662217080593	0.242860570549965	-0.0550404004752636
-6.96693849563599	-9.7998161315918	-11.8612012863159	-0.0127809857949615	0.242799445986748	-0.0549565926194191
-6.96830415725708	-9.80235958099365	-11.8594045639038	-0.0127655323594809	0.242669954895973	-0.0549095533788204
-6.96632242202759	-9.80449867248535	-11.8726987838745	-0.0127139082178473	0.242680281400681	-0.0549081712961197
-6.95816230773926	-9.79871463775635	-11.8745288848877	-0.0125453593209386	0.242644056677818	-0.0548781827092171
-6.95315742492676	-9.79232501983643	-11.873574256897	-0.0125507451593876	0.242479652166367	-0.0548078455030918
-6.9576153755188	-9.79196262359619	-11.8600444793701	-0.0126777729019523	0.242507621645927	-0.0547309666872025
-6.96426200866699	-9.79035472869873	-11.8590440750122	-0.0127344829961658	0.242341041564941	-0.0546815544366837
-6.96063709259033	-9.79256820678711	-11.8645830154419	-0.0124576315283775	0.242281004786491	-0.0546248480677605
-6.95469665527344	-9.78706645965576	-11.8669481277466	-0.0123877190053463	0.242301434278488	-0.054615568369627
-6.95427417755127	-9.78580856323242	-11.8665828704834	-0.0124622760340571	0.242241844534874	-0.0545165278017521
-6.96052265167236	-9.78631591796875	-11.8538398742676	-0.0126194786280394	0.242133244872093	-0.0544187091290951
-6.96017980575562	-9.78692817687988	-11.8567152023315	-0.0124936513602734	0.241996228694916	-0.0543930977582932
-6.95860862731934	-9.78751945495605	-11.8609304428101	-0.0123537369072437	0.241929724812508	-0.0543971247971058
-6.95406818389893	-9.78435897827148	-11.8627939224243	-0.0123048406094313	0.241915062069893	-0.0543878823518753
-6.95512342453003	-9.7824592590332	-11.8634672164917	-0.0124266892671585	0.241804242134094	-0.0542955696582794
-6.96358871459961	-9.77909088134766	-11.8645458221436	-0.0123390946537256	0.241665080189705	-0.0542670451104641
-6.9705114364624	-9.78628730773926	-11.8585863113403	-0.0122958868741989	0.241650611162186	-0.0542687065899372
-6.96515083312988	-9.78431987762451	-11.8617992401123	-0.0120800249278545	0.241674646735191	-0.054210439324379
-6.96116065979004	-9.78354549407959	-11.869517326355	-0.0120822535827756	0.241548836231232	-0.0541509352624416
-6.9674072265625	-9.78067970275879	-11.8625030517578	-0.0121768908575177	0.24160672724247	-0.0541187636554241
-6.97548723220825	-9.78772926330566	-11.8588352203369	-0.0122358780354261	0.241556003689766	-0.0541459433734417
-6.97578859329224	-9.79260730743408	-11.8598785400391	-0.0121859610080719	0.241526335477829	-0.0541569478809834
-6.96695327758789	-9.79050445556641	-11.8755550384521	-0.0120526757091284	0.241457507014275	-0.0541463755071163
-6.96771764755249	-9.78520584106445	-11.8794078826904	-0.0120594799518585	0.241453230381012	-0.0540852285921574
-6.9805154800415	-9.7889575958252	-11.8679466247559	-0.0121160466223955	0.241378456354141	-0.0540387593209744
-6.98244524002075	-9.79193305969238	-11.8606214523315	-0.0120829762890935	0.241405427455902	-0.0540435276925564
-6.97727680206299	-9.79248428344727	-11.8780937194824	-0.0117983445525169	0.241370186209679	-0.0540777295827866
-6.97667598724365	-9.78402709960938	-11.8816394805908	-0.0116606326773763	0.241431936621666	-0.0539647415280342
-6.98090219497681	-9.79285526275635	-11.8632173538208	-0.0119470218196511	0.241300657391548	-0.0539530999958515
-6.98606967926025	-9.79738426208496	-11.8708600997925	-0.0118657806888223	0.241317346692085	-0.0539728887379169
-6.97787761688232	-9.79923057556152	-11.8806505203247	-0.0115835405886173	0.24126435816288	-0.0540081560611725
-6.96764326095581	-9.7920389175415	-11.8846206665039	-0.0114876916632056	0.24124251306057	-0.0539902113378048
-6.97519540786743	-9.79357814788818	-11.8726005554199	-0.011626623570919	0.2412019520998	-0.0539819821715355
-6.98264646530151	-9.79532337188721	-11.8638801574707	-0.0116196628659964	0.24110546708107	-0.0539424829185009
-6.97775793075562	-9.79540824890137	-11.8618993759155	-0.0114724952727556	0.24106539785862	-0.053908284753561
-6.97220706939697	-9.79301261901855	-11.8757276535034	-0.0112232146784663	0.240975588560104	-0.0539085790514946
-6.97431564331055	-9.79127883911133	-11.8730182647705	-0.0113108018413186	0.241063758730888	-0.0538681969046593
-6.97930812835693	-9.79220867156982	-11.8619356155396	-0.0113918036222458	0.240927487611771	-0.0538352206349373
-6.97977113723755	-9.79476451873779	-11.866042137146	-0.0112947933375835	0.240816369652748	-0.0538260638713837
-6.97661209106445	-9.79767036437988	-11.8681735992432	-0.011076994240284	0.24076609313488	-0.0538389943540096
-6.97002029418945	-9.79625606536865	-11.8697338104248	-0.011103150434792	0.240826889872551	-0.053823322057724
-6.9707498550415	-9.78983116149902	-11.8639907836914	-0.0111457696184516	0.240687072277069	-0.0537766441702843
-6.97482967376709	-9.7864351272583	-11.8524827957153	-0.0110880499705672	0.240583822131157	-0.0537553690373898
-6.97884845733643	-9.79033184051514	-11.8485088348389	-0.0110461907461286	0.240564048290253	-0.0537245832383633
-6.98023796081543	-9.79446983337402	-11.8484869003296	-0.0109542859718204	0.240449666976929	-0.0537005327641964
-6.97211027145386	-9.78929996490479	-11.8584051132202	-0.0108355730772018	0.240510419011116	-0.0536984875798225
-6.97431945800781	-9.78731155395508	-11.8519239425659	-0.0108785750344396	0.240514025092125	-0.05367536470294
-6.9807300567627	-9.7923412322998	-11.8423929214478	-0.0110302437096834	0.240404948592186	-0.0536404214799404
-6.98416042327881	-9.79580211639404	-11.8410091400146	-0.0109551446512341	0.240329280495644	-0.053584661334753
-6.97893619537354	-9.79786491394043	-11.8543510437012	-0.0107679925858974	0.240349218249321	-0.053661897778511
-6.97443056106567	-9.79353141784668	-11.85804271698	-0.0107005778700113	0.240298643708229	-0.0537119656801224
-6.97530555725098	-9.79250621795654	-11.8551063537598	-0.0108038065955043	0.240272536873817	-0.0536514893174171
-6.98168516159058	-9.79283142089844	-11.8486766815186	-0.0108904782682657	0.240226715803146	-0.053599800914526
-6.98944187164307	-9.79805946350098	-11.8417377471924	-0.0107652172446251	0.240119576454163	-0.0535839721560478
-6.99044275283813	-9.79916954040527	-11.845419883728	-0.010719608515501	0.240177437663078	-0.0536236874759197
-6.98174810409546	-9.79724597930908	-11.8515930175781	-0.0105964122340083	0.240139871835709	-0.0535543970763683
-6.98174524307251	-9.79548263549805	-11.8544635772705	-0.0106469327583909	0.24011866748333	-0.0534617342054844
-6.98962879180908	-9.79727077484131	-11.8416271209717	-0.0107172932475805	0.24012166261673	-0.0534543618559837
-6.99335527420044	-9.80277252197266	-11.848539352417	-0.010720532387495	0.240059584379196	-0.0534460842609406
-6.98549461364746	-9.80414009094238	-11.8484764099121	-0.0106365298852324	0.239993318915367	-0.0534324571490288
-6.97903776168823	-9.79955101013184	-11.8552732467651	-0.0105530181899667	0.240001007914543	-0.0533709228038788
-6.98377227783203	-9.79323577880859	-11.8528022766113	-0.0107207708060741	0.240020960569382	-0.0533591508865356
-6.99183511734009	-9.80035018920898	-11.8365612030029	-0.0107912681996822	0.239916443824768	-0.0532554537057877
-6.98981332778931	-9.7996072769165	-11.8360252380371	-0.0107019068673253	0.239819452166557	-0.0532317534089088
-6.98418092727661	-9.79700469970703	-11.8458576202393	-0.0105253150686622	0.239846676588058	-0.0531789511442184
-6.98593187332153	-9.79288768768311	-11.8429946899414	-0.0105379456654191	0.239834517240524	-0.0530827417969704
-6.98678541183472	-9.79615497589111	-11.8343133926392	-0.0107590379193425	0.239788368344307	-0.0530129410326481
-6.9887228012085	-9.79763507843018	-11.8305540084839	-0.0107988361269236	0.239694803953171	-0.0529716983437538
-6.98690271377563	-9.8031177520752	-11.8340425491333	-0.0106704942882061	0.239621430635452	-0.0529827512800694
-6.98038816452026	-9.80027294158936	-11.8393564224243	-0.0105480467900634	0.23965522646904	-0.0529340915381908
-6.97889614105225	-9.79326057434082	-11.8352718353271	-0.0106188198551536	0.239542663097382	-0.0528357848525047
-6.98061895370483	-9.7928466796875	-11.8195295333862	-0.0105961663648486	0.239435032010078	-0.0527188368141651
-6.98627376556396	-9.7976131439209	-11.8199090957642	-0.0106282969936728	0.239432364702225	-0.05266148224473
-6.98703527450562	-9.79793071746826	-11.8202419281006	-0.0104558598250151	0.239441066980362	-0.0526512637734413
-6.9787745475769	-9.79406452178955	-11.82546043396	-0.0104463752359152	0.239359080791473	-0.0525551773607731
-6.9814829826355	-9.79208850860596	-11.8169593811035	-0.0104696350172162	0.23927266895771	-0.0524345822632313
-6.98394536972046	-9.79488372802734	-11.8096113204956	-0.0106450570747256	0.239255130290985	-0.0523888356983662
-6.99115610122681	-9.80353355407715	-11.8068599700928	-0.0106817716732621	0.23919740319252	-0.0522901974618435
-6.97834920883179	-9.80165386199951	-11.811053276062	-0.0105727203190327	0.239058658480644	-0.0523001439869404
-6.97506666183472	-9.79459953308105	-11.810845375061	-0.0104318214580417	0.239072397351265	-0.0522462725639343
-6.97867631912231	-9.79415321350098	-11.8030118942261	-0.0105854943394661	0.239071309566498	-0.0521090403199196
-6.98948812484741	-9.79394435882568	-11.7930717468262	-0.0107063129544258	0.238959684967995	-0.0520437359809875
-6.98453617095947	-9.79655647277832	-11.7933549880981	-0.0105652557685971	0.238760203123093	-0.0519540347158909
-6.97749805450439	-9.79329204559326	-11.7954807281494	-0.0104229720309377	0.238852962851524	-0.0519067160785198
-6.97755479812622	-9.79032135009766	-11.7863321304321	-0.0104912128299475	0.238825798034668	-0.0517784282565117
-6.98548603057861	-9.79428672790527	-11.7764511108398	-0.0107524618506432	0.238767042756081	-0.0517194159328938
-6.98481416702271	-9.79885578155518	-11.7781019210815	-0.0106515176594257	0.238679766654968	-0.0516457259654999
-6.97698783874512	-9.79630088806152	-11.7878475189209	-0.0104974592104554	0.238622277975082	-0.0516740344464779
-6.97559261322021	-9.79617595672607	-11.7913179397583	-0.0104732187464833	0.2386484593153	-0.0516823455691338
-6.97785997390747	-9.79523277282715	-11.7825212478638	-0.0106000537052751	0.238568842411041	-0.0515775606036186
-6.98544073104858	-9.7947359085083	-11.7731943130493	-0.0106290467083454	0.238390520215034	-0.0515472926199436
-6.98262548446655	-9.79745960235596	-11.7807579040527	-0.010499089024961	0.238451302051544	-0.0515357218682766
-6.98142862319946	-9.80136489868164	-11.7780618667603	-0.0104171056300402	0.238516807556152	-0.0514273680746555
-6.97984886169434	-9.79948043823242	-11.7868385314941	-0.0103792641311884	0.238489300012589	-0.0513576529920101
-6.9789981842041	-9.79683208465576	-11.7804622650146	-0.0105352429673076	0.238451614975929	-0.0512743331491947
-6.99034595489502	-9.80715179443359	-11.7775382995605	-0.0106326984241605	0.238480761647224	-0.0513325221836567
-6.98928642272949	-9.8078498840332	-11.7766695022583	-0.0105665512382984	0.238486006855965	-0.0512764826416969
-6.97755098342896	-9.80789470672607	-11.7852811813354	-0.0104958172887564	0.238453254103661	-0.0513069853186607
-6.97822427749634	-9.80087852478027	-11.7845859527588	-0.010626582428813	0.238326445221901	-0.0512431338429451
-6.9869909286499	-9.80944728851318	-11.7786884307861	-0.010675510391593	0.238339006900787	-0.051230926066637
-6.98908567428589	-9.81004333496094	-11.7723932266235	-0.0106450133025646	0.238463714718819	-0.0511869750916958
-6.98048448562622	-9.80998516082764	-11.7842025756836	-0.0105228563770652	0.238374978303909	-0.0511989705264568
-6.9788990020752	-9.80608940124512	-11.7856245040894	-0.0106025105342269	0.238388776779175	-0.0511225163936615
-6.98676347732544	-9.8123836517334	-11.769458770752	-0.0108745386824012	0.238463595509529	-0.0510569773614407
-6.98968601226807	-9.81771659851074	-11.7702112197876	-0.0109265400096774	0.238400414586067	-0.0511091016232967
-6.98523378372192	-9.82195663452148	-11.7756223678589	-0.0108544556424022	0.23843877017498	-0.0511250011622906
-6.97738122940063	-9.81890201568604	-11.7873420715332	-0.0108229489997029	0.238456532359123	-0.0511096119880676
-6.9848575592041	-9.81900882720947	-11.7903575897217	-0.0109366718679667	0.23854386806488	-0.0511308647692204
-6.99322032928467	-9.82183074951172	-11.7772340774536	-0.0110817281529307	0.238438487052917	-0.0511180050671101
-6.98987674713135	-9.82765579223633	-11.7774991989136	-0.0109715173020959	0.238403737545013	-0.0511224530637264
-6.9820990562439	-9.82742595672607	-11.7831525802612	-0.0108857052400708	0.238506093621254	-0.0510616824030876
-6.98881483078003	-9.82474231719971	-11.7834663391113	-0.010984824039042	0.238616526126862	-0.0510898865759373
-6.99496459960938	-9.8332633972168	-11.7764987945557	-0.0111141754314303	0.238629639148712	-0.0511028245091438
-6.99062490463257	-9.83706569671631	-11.7791261672974	-0.0111091518774629	0.23855684697628	-0.0511410273611546
-6.9853835105896	-9.83110809326172	-11.7896814346313	-0.0109750619158149	0.238545179367065	-0.0511343292891979
-6.98459196090698	-9.82955074310303	-11.7867612838745	-0.0111316470429301	0.238573059439659	-0.0511039383709431
-6.99399375915527	-9.83632850646973	-11.7741222381592	-0.0111552476882935	0.238533899188042	-0.0511299073696136
-6.99308490753174	-9.83570671081543	-11.7756862640381	-0.0111035173758864	0.238541349768639	-0.0511299483478069
-6.9870982170105	-9.83409595489502	-11.7785835266113	-0.0109687801450491	0.238540083169937	-0.0510406792163849
-6.98716831207275	-9.83089160919189	-11.7793054580688	-0.01110072247684	0.238595545291901	-0.0509886965155602
-6.99505615234375	-9.83889007568359	-11.7732515335083	-0.0112816542387009	0.238580316305161	-0.0510892458260059
-6.99772500991821	-9.84394454956055	-11.7740392684937	-0.0112164001911879	0.238565668463707	-0.0510899052023888
-6.98684644699097	-9.84098339080811	-11.7821598052979	-0.0110469004139304	0.238561168313026	-0.0511433333158493
-6.98659658432007	-9.83902359008789	-11.7857236862183	-0.0111488038673997	0.238543912768364	-0.0511230193078518
-6.99793481826782	-9.84301853179932	-11.7790184020996	-0.0112751899287105	0.238506674766541	-0.0511562563478947
-6.99973154067993	-9.84416389465332	-11.7722024917603	-0.0112350014969707	0.238482013344765	-0.0511849485337734
-6.99451112747192	-9.84381198883057	-11.7772760391235	-0.0110767399892211	0.238508105278015	-0.0511396080255508
-6.99088191986084	-9.84139823913574	-11.7844905853271	-0.0109790600836277	0.238443940877914	-0.0511113069951534
-7.00132465362549	-9.8431339263916	-11.7740869522095	-0.0112763913348317	0.238498732447624	-0.0510155744850636
-7.00549411773682	-9.84714698791504	-11.7692937850952	-0.0113146835938096	0.238445699214935	-0.0510675497353077
-7.00005197525024	-9.84988212585449	-11.7784481048584	-0.0112157603725791	0.238369718194008	-0.0511026233434677
-6.99303865432739	-9.84494876861572	-11.784351348877	-0.0110579561442137	0.238374471664429	-0.0511185713112354
-6.99284887313843	-9.84230709075928	-11.7864532470703	-0.0112142926082015	0.238338947296143	-0.0511512383818626
-7.00059127807617	-9.84228038787842	-11.7746753692627	-0.0112894559279084	0.238302081823349	-0.0511034391820431
-7.00317764282227	-9.84039115905762	-11.7726163864136	-0.0112530775368214	0.238207638263702	-0.0511320643126965
-7.00631380081177	-9.84313488006592	-11.7739448547363	-0.0111540080979466	0.238206520676613	-0.051172748208046
-7.00098180770874	-9.84089946746826	-11.7775077819824	-0.011009912006557	0.238250240683556	-0.0511022135615349
-6.99810075759888	-9.83839988708496	-11.7760791778564	-0.0112136164680123	0.238224342465401	-0.0510551705956459
-7.00088787078857	-9.84047603607178	-11.7659873962402	-0.0113297272473574	0.238172650337219	-0.0509876795113087
-7.00385618209839	-9.842848777771	-11.7708740234375	-0.0113376341760159	0.238076254725456	-0.0510181076824665
-7.00032758712769	-9.84664821624756	-11.767707824707	-0.0112965432927012	0.238121971487999	-0.0510436967015266
-6.99276876449585	-9.83971405029297	-11.7750129699707	-0.0113103073090315	0.23803785443306	-0.0510559938848019
-6.99110221862793	-9.83366107940674	-11.772364616394	-0.0112681724131107	0.237967297434807	-0.0510192438960075
-6.99822235107422	-9.83646965026855	-11.7645044326782	-0.011484463699162	0.237970262765884	-0.0509889535605907
-7.00490617752075	-9.83908462524414	-11.7550029754639	-0.0116411168128252	0.237863063812256	-0.0509522370994091
-6.99708080291748	-9.83841514587402	-11.7584571838379	-0.011479246430099	0.237850934267044	-0.0509388744831085
-6.99598932266235	-9.83806610107422	-11.7649335861206	-0.0114299040287733	0.237968757748604	-0.0509509369730949
-6.99328804016113	-9.83823585510254	-11.761287689209	-0.0114684198051691	0.237936928868294	-0.0509380027651787
-6.98908138275146	-9.83278274536133	-11.7659845352173	-0.0115555124357343	0.23788920044899	-0.0508601255714893
-7.00095462799072	-9.83587074279785	-11.7602796554565	-0.0116643365472555	0.237894102931023	-0.0508259199559689
-7.00078058242798	-9.84033012390137	-11.7453050613403	-0.0118202082812786	0.237901508808136	-0.0508244447410107
-6.99942636489868	-9.8446159362793	-11.7542934417725	-0.0117645841091871	0.23787134885788	-0.0508296489715576
-6.98972225189209	-9.83780288696289	-11.7676830291748	-0.0116982813924551	0.237875580787659	-0.0508509650826454
-6.98804759979248	-9.83602237701416	-11.7645797729492	-0.0118601238355041	0.237884432077408	-0.0508357733488083
-6.99450063705444	-9.83621978759766	-11.7523536682129	-0.0120532372966409	0.237835437059402	-0.0508387982845306
-6.99951648712158	-9.83693790435791	-11.7486610412598	-0.0120085272938013	0.237767413258553	-0.0508202202618122
-6.99861574172974	-9.83749008178711	-11.7547798156738	-0.0118540823459625	0.237866148352623	-0.0508285686373711
-6.99625778198242	-9.83715915679932	-11.7617273330688	-0.011828993447125	0.23785874247551	-0.0508589223027229
-6.99745607376099	-9.83499145507813	-11.7595090866089	-0.0118960086256266	0.237895727157593	-0.0508309192955494
-6.99739217758179	-9.83319282531738	-11.7544689178467	-0.0120812337845564	0.237861886620522	-0.0508325099945068
-7.00123929977417	-9.84344005584717	-11.7527008056641	-0.0121872965246439	0.237834766507149	-0.0508713349699974
-6.999915599823	-9.8476676940918	-11.7602224349976	-0.0121592050418258	0.237816840410233	-0.050922017544508
-6.99476909637451	-9.8371467590332	-11.7633171081543	-0.0120404390618205	0.237888261675835	-0.0508949644863606
-6.99185752868652	-9.83629703521729	-11.7655544281006	-0.0121342707425356	0.237761467695236	-0.0509760044515133
-7.00043392181396	-9.83903503417969	-11.755410194397	-0.0122891822829843	0.237815707921982	-0.0509806089103222
-7.00798606872559	-9.83969306945801	-11.7569274902344	-0.012419787235558	0.237728238105774	-0.0509952902793884
-7.00484275817871	-9.84286594390869	-11.7576036453247	-0.0121219279244542	0.237782001495361	-0.0510075353085995
-7.00019884109497	-9.8394889831543	-11.7667760848999	-0.0120850065723062	0.237864032387733	-0.0510449558496475
-7.00517129898071	-9.83782768249512	-11.7711429595947	-0.0122255710884929	0.23779185116291	-0.0510606244206429
-7.01318645477295	-9.84231567382813	-11.7613868713379	-0.0123925805091858	0.237761557102203	-0.0510498508810997
-7.01009607315063	-9.84702110290527	-11.7689037322998	-0.012283144518733	0.23773667216301	-0.0511973313987255
-7.00534343719482	-9.84503555297852	-11.7786474227905	-0.0122041525319219	0.237766042351723	-0.0511583797633648
-7.00686979293823	-9.84239292144775	-11.7757625579834	-0.0122044011950493	0.237719848752022	-0.0512205995619297
-7.00689172744751	-9.8386754989624	-11.7694902420044	-0.0123176258057356	0.23765404522419	-0.0511815100908279
-7.01431751251221	-9.83938217163086	-11.7693901062012	-0.0123502686619759	0.23747281730175	-0.0511898696422577
-7.01795148849487	-9.84016513824463	-11.768609046936	-0.0122012812644243	0.23756930232048	-0.0512117147445679
-7.01716804504395	-9.8406982421875	-11.7671203613281	-0.0122107965871692	0.23757167160511	-0.0512258037924767
-7.0116868019104	-9.83709335327148	-11.7737283706665	-0.0121288951486349	0.23751300573349	-0.0512001402676106
-7.0170783996582	-9.83468341827393	-11.7747087478638	-0.0122139640152454	0.237516552209854	-0.0512141101062298
-7.0278205871582	-9.84169006347656	-11.7665071487427	-0.0122599359601736	0.237543240189552	-0.0512376986443996
-7.0292501449585	-9.84628582000732	-11.7721977233887	-0.0121713131666183	0.237434089183807	-0.0513445399701595
-7.02207040786743	-9.84532833099365	-11.7883758544922	-0.0119679151102901	0.237405061721802	-0.0513843409717083
-7.02163553237915	-9.8419189453125	-11.7946424484253	-0.0118864756077528	0.237449392676353	-0.0515014678239822
-7.03198575973511	-9.84283256530762	-11.7880439758301	-0.0119713619351387	0.23732228577137	-0.0515250563621521
-7.03731727600098	-9.84365272521973	-11.78244972229	-0.0119553292170167	0.237313285470009	-0.0515568256378174
-7.04048871994019	-9.84723472595215	-11.7905902862549	-0.0117174796760082	0.237274944782257	-0.0516538806259632
-7.03628158569336	-9.84401798248291	-11.8019828796387	-0.0115013448521495	0.237406060099602	-0.0516459681093693
-7.04309988021851	-9.84188175201416	-11.7919979095459	-0.0116472141817212	0.237251982092857	-0.0516537316143513
-7.04944467544556	-9.84773445129395	-11.784369468689	-0.0116728274151683	0.237150058150291	-0.0516973473131657
-7.05061960220337	-9.85051536560059	-11.8003597259521	-0.0115072848275304	0.237101420760155	-0.0517560876905918
-7.04253101348877	-9.84637641906738	-11.8053436279297	-0.0113060101866722	0.237090304493904	-0.0518600530922413
-7.04608726501465	-9.84556770324707	-11.798999786377	-0.0114341452717781	0.237075537443161	-0.0518625043332577
-7.05744647979736	-9.84424209594727	-11.7877779006958	-0.0114185204729438	0.237026542425156	-0.0518746338784695
-7.05510139465332	-9.84360122680664	-11.7882823944092	-0.0112265516072512	0.236916825175285	-0.0519232153892517
-7.04531192779541	-9.84084701538086	-11.7997303009033	-0.0110603086650372	0.236918032169342	-0.0519196093082428
-7.05264091491699	-9.83669185638428	-11.7922945022583	-0.0111568719148636	0.237011715769768	-0.0518931522965431
-7.05510282516479	-9.8384485244751	-11.7894792556763	-0.011209792457521	0.236808940768242	-0.0519245937466621
-7.05533695220947	-9.84121799468994	-11.7876253128052	-0.0109993265941739	0.236726000905037	-0.0520370379090309
-7.04609966278076	-9.8353967666626	-11.8012046813965	-0.0109317330643535	0.236684218049049	-0.0520524196326733
-7.04785013198853	-9.82956886291504	-11.7965927124023	-0.0109665989875793	0.236691266298294	-0.0520909875631332
-7.05827283859253	-9.82812404632568	-11.7841691970825	-0.0110349617898464	0.236549913883209	-0.0520284660160542
-7.06167554855347	-9.83080768585205	-11.7799100875854	-0.0109630096703768	0.236548990011215	-0.0520718209445477
-7.05624771118164	-9.83030605316162	-11.7904472351074	-0.0107826665043831	0.236528947949409	-0.0520907267928123
-7.05790185928345	-9.82468509674072	-11.7922458648682	-0.0107119055464864	0.236601963639259	-0.0520619004964828
-7.06351041793823	-9.82895278930664	-11.7847785949707	-0.0109001500532031	0.236492663621902	-0.0521411597728729
-7.06629467010498	-9.82869052886963	-11.7813663482666	-0.010881413705647	0.236373871564865	-0.0521495640277863
-7.06086730957031	-9.82911777496338	-11.7935409545898	-0.0106674637645483	0.23639115691185	-0.0522756166756153
-7.058424949646	-9.82038116455078	-11.8010120391846	-0.0106817847117782	0.236381709575653	-0.0522909946739674
-7.07275199890137	-9.82411193847656	-11.786602973938	-0.0107227806001902	0.236323043704033	-0.0522919967770576
-7.07427024841309	-9.82524108886719	-11.786584854126	-0.0105799352750182	0.23638017475605	-0.052391704171896
-7.06839656829834	-9.82071304321289	-11.8010063171387	-0.0104444334283471	0.236317679286003	-0.0523991361260414
-7.07128715515137	-9.81576919555664	-11.8021535873413	-0.0103427981957793	0.236339598894119	-0.0523590445518494
-7.08169603347778	-9.82480239868164	-11.7990274429321	-0.0104729579761624	0.23632438480854	-0.052412785589695
-7.0825891494751	-9.82920360565186	-11.8014650344849	-0.0103958630934358	0.236254677176476	-0.0524870529770851
-7.07549142837524	-9.82367420196533	-11.8065643310547	-0.0102467527613044	0.236192539334297	-0.0525333695113659
-7.07245826721191	-9.81676006317139	-11.8159961700439	-0.0102348271757364	0.23617847263813	-0.0525769703090191
-7.08761787414551	-9.82200241088867	-11.8047704696655	-0.0102780880406499	0.236176535487175	-0.052597489207983
-7.09323406219482	-9.82476425170898	-11.7988452911377	-0.0101878913119435	0.236211210489273	-0.0526936277747154
-7.09055280685425	-9.82087135314941	-11.8059988021851	-0.0100242532789707	0.236151471734047	-0.052732415497303
-7.08797168731689	-9.8154296875	-11.8138227462769	-0.00999219436198473	0.236131921410561	-0.0526997819542885
-7.09631490707397	-9.81930732727051	-11.8099050521851	-0.0101229604333639	0.236191049218178	-0.0527203716337681
-7.10190963745117	-9.82502746582031	-11.8099536895752	-0.0100299259647727	0.236134856939316	-0.0528301410377026
-7.09820365905762	-9.82380390167236	-11.814658164978	-0.00998820457607508	0.236059382557869	-0.052902489900589
-7.08935022354126	-9.81842613220215	-11.8256750106812	-0.00991332251578569	0.235962063074112	-0.0529166497290134
-7.10087966918945	-9.81543064117432	-11.8233089447021	-0.00991762429475784	0.236082419753075	-0.0530121736228466
-7.10730218887329	-9.82104873657227	-11.8146133422852	-0.00990814249962568	0.235968217253685	-0.0530315525829792
-7.10271549224854	-9.81810760498047	-11.8228569030762	-0.00965958647429943	0.236007273197174	-0.0530339032411575
-7.09977626800537	-9.81362247467041	-11.8286037445068	-0.00969156436622143	0.235987186431885	-0.0531036742031574
-7.10565233230591	-9.81450653076172	-11.8265733718872	-0.00973277166485786	0.235901534557343	-0.0531149208545685
-7.11134338378906	-9.81887054443359	-11.8172826766968	-0.00976989511400461	0.235903531312943	-0.053191140294075
-7.11139440536499	-9.81976795196533	-11.8239231109619	-0.00961323548108339	0.235862106084824	-0.0532671511173248
-7.10194444656372	-9.8148889541626	-11.838433265686	-0.00946896988898516	0.235856667160988	-0.0533060133457184
-7.10095119476318	-9.80686092376709	-11.8388805389404	-0.00947446376085281	0.235812425613403	-0.0533658303320408
-7.11201429367065	-9.81006717681885	-11.8210945129395	-0.00953906495124102	0.235804915428162	-0.0533831305801868
-7.11325263977051	-9.8081579208374	-11.8212804794312	-0.00941192544996738	0.235735133290291	-0.0534206703305244
-7.10450458526611	-9.80724334716797	-11.8299407958984	-0.00928018335253	0.235748901963234	-0.0534753501415253
-7.10344409942627	-9.80053043365479	-11.8279495239258	-0.00923450477421284	0.235712826251984	-0.0534520074725151
-7.1050271987915	-9.80229091644287	-11.8206453323364	-0.00949393678456545	0.235738277435303	-0.0534805469214916
-7.11117506027222	-9.80477714538574	-11.8157081604004	-0.00944371987134218	0.235690951347351	-0.0535286702215672
-7.10587358474731	-9.80445003509521	-11.8247289657593	-0.00931660737842321	0.235705479979515	-0.0535785965621471
-7.09630155563354	-9.79447078704834	-11.8327198028564	-0.00918663386255503	0.235591754317284	-0.0536282658576965
-7.10545063018799	-9.79372882843018	-11.8241586685181	-0.00938047468662262	0.235637590289116	-0.0536849834024906
-7.11173295974731	-9.79677867889404	-11.812406539917	-0.00944244395941496	0.23554952442646	-0.0536688044667244
-7.10724210739136	-9.79434871673584	-11.8211030960083	-0.00922698713839054	0.235533520579338	-0.0537155233323574
-7.09960508346558	-9.79157733917236	-11.8361349105835	-0.00910839904099703	0.235523834824562	-0.0537248775362968
-7.10556316375732	-9.78947162628174	-11.8252506256104	-0.00928149465471506	0.235654026269913	-0.0537497699260712
-7.1115345954895	-9.79262924194336	-11.8175296783447	-0.0094514861702919	0.235606342554092	-0.0537834465503693
-7.11080503463745	-9.79331684112549	-11.8214702606201	-0.0092669315636158	0.235571131110191	-0.0538956262171268
-7.1040358543396	-9.7916145324707	-11.828330039978	-0.00915111601352692	0.235595732927322	-0.0539022460579872
-7.09996461868286	-9.7852144241333	-11.8289279937744	-0.0092927124351263	0.235618397593498	-0.0540036931633949
-7.10178470611572	-9.78457355499268	-11.8168478012085	-0.00935237016528845	0.235607832670212	-0.0539756119251251
-7.10793542861938	-9.78407192230225	-11.8102674484253	-0.0094556761905551	0.235489204525948	-0.0539601631462574
-7.10486459732056	-9.78251457214355	-11.8122243881226	-0.00933019164949656	0.235511049628258	-0.0540169849991798
-7.10330772399902	-9.7787446975708	-11.812837600708	-0.00917052570730448	0.235589042305946	-0.0539978481829166
-7.09661674499512	-9.77245903015137	-11.8143787384033	-0.00940157379955053	0.23557074368	-0.0540259815752506
-7.09833717346191	-9.7716646194458	-11.8035278320313	-0.00948442239314318	0.235539972782135	-0.0539631471037865
-7.10288381576538	-9.77511215209961	-11.7954664230347	-0.00960577838122845	0.235584780573845	-0.0540352798998356
-7.10031318664551	-9.77894687652588	-11.800347328186	-0.00967379659414291	0.235583260655403	-0.0540751516819
-7.08806037902832	-9.76607131958008	-11.8032608032227	-0.00954205170273781	0.235548317432404	-0.0541108585894108
-7.08426141738892	-9.75738716125488	-11.7952680587769	-0.00961582735180855	0.235589697957039	-0.0541127398610115
-7.09013938903809	-9.75807857513428	-11.7834215164185	-0.00978114269673824	0.235554978251457	-0.0540613457560539
-7.09251260757446	-9.75562572479248	-11.7816743850708	-0.00990629941225052	0.235439196228981	-0.0540942326188087
-7.08513689041138	-9.75399875640869	-11.7817735671997	-0.00969998724758625	0.235481932759285	-0.0541046187281609
-7.07971620559692	-9.74859142303467	-11.7829904556274	-0.00969826057553291	0.235604450106621	-0.0541013292968273
-7.08444118499756	-9.74920177459717	-11.7832717895508	-0.00984878186136484	0.235563397407532	-0.0541437491774559
-7.08749198913574	-9.75415992736816	-11.7797908782959	-0.0100119188427925	0.23558983206749	-0.0541449934244156
-7.08334445953369	-9.75528812408447	-11.7869710922241	-0.00984361954033375	0.235566824674606	-0.0542633570730686
-7.07978296279907	-9.75321769714355	-11.7986059188843	-0.00970024988055229	0.235590785741806	-0.0543351136147976
-7.07533740997314	-9.75160980224609	-11.7952461242676	-0.00971832685172558	0.235635384917259	-0.0543338321149349
-7.07509469985962	-9.75077056884766	-11.7956666946411	-0.0098012974485755	0.235491588711739	-0.0543498657643795
-7.0845103263855	-9.7480936050415	-11.792160987854	-0.00978557020425797	0.23551569879055	-0.0543422996997833
-7.08658981323242	-9.75229072570801	-11.7904415130615	-0.00978945195674896	0.23547737300396	-0.0544159635901451
-7.08296298980713	-9.75338172912598	-11.7877531051636	-0.00964783411473036	0.235528185963631	-0.0543746314942837
-7.07651948928833	-9.75070571899414	-11.80309009552	-0.00950783118605614	0.235459342598915	-0.0544472448527813
-7.07861614227295	-9.74584484100342	-11.8031768798828	-0.00942576676607132	0.235522165894508	-0.0544247888028622
-7.0815634727478	-9.74633502960205	-11.7971792221069	-0.0096066165715456	0.235475957393646	-0.0544059313833714
-7.08268880844116	-9.74692058563232	-11.7905473709106	-0.0096244178712368	0.235421255230904	-0.0544308349490166
-7.08742380142212	-9.75224876403809	-11.7963399887085	-0.00958790257573128	0.235419243574142	-0.0545442476868629
-7.08399820327759	-9.75399398803711	-11.8007335662842	-0.00952860713005066	0.235368028283119	-0.054573580622673
-7.07718086242676	-9.74430084228516	-11.801905632019	-0.00947264488786459	0.235352620482445	-0.0545747168362141
-7.07346534729004	-9.73793506622314	-11.7988777160645	-0.00946715474128723	0.235346987843513	-0.0545851327478886
-7.08010101318359	-9.74130535125732	-11.789514541626	-0.00964346900582314	0.235301405191422	-0.0545192658901215
-7.08547973632813	-9.73424339294434	-11.7873964309692	-0.00969294272363186	0.235174044966698	-0.0545113049447536
-7.08340215682983	-9.73324489593506	-11.7781219482422	-0.00962134916335344	0.235131800174713	-0.0545297414064407
-7.08278751373291	-9.73292255401611	-11.7759666442871	-0.0096082491800189	0.235218703746796	-0.0545100644230843
-7.07491636276245	-9.72640037536621	-11.7764797210693	-0.0095266355201602	0.235113009810448	-0.0544980876147747
-7.06947898864746	-9.71936321258545	-11.7791347503662	-0.00960601586848497	0.235074788331985	-0.0544580817222595
-7.07582187652588	-9.71783638000488	-11.771315574646	-0.00981735344976187	0.235115855932236	-0.054393645375967
-7.07501983642578	-9.71647453308105	-11.7644376754761	-0.00994714256376028	0.235028848052025	-0.0544166006147861
-7.07319021224976	-9.71657657623291	-11.7617416381836	-0.00989650469273329	0.234987184405327	-0.0544250681996346
-7.06994724273682	-9.71390151977539	-11.7662172317505	-0.00981320068240166	0.234968155622482	-0.054448314011097
-7.06302309036255	-9.70844173431396	-11.7783803939819	-0.00986053887754679	0.235062196850777	-0.0544874779880047
-7.06382322311401	-9.70036792755127	-11.7674627304077	-0.00998608861118555	0.234966516494751	-0.054448563605547
-7.06563854217529	-9.69945049285889	-11.7656946182251	-0.0100536430254579	0.234981968998909	-0.054459773004055
-7.07121515274048	-9.70259666442871	-11.7591238021851	-0.0100923962891102	0.234930798411369	-0.0544648729264736
-7.07019281387329	-9.70261001586914	-11.7598371505737	-0.0100806541740894	0.234892874956131	-0.0544952712953091
-7.06424427032471	-9.69641971588135	-11.7670230865479	-0.00991358701139688	0.235044360160828	-0.0545208677649498
-7.06097316741943	-9.69272422790527	-11.7645988464355	-0.00987653434276581	0.235024824738503	-0.0545201003551483
-7.0596752166748	-9.69055652618408	-11.7660284042358	-0.0100268600508571	0.235019788146019	-0.0545219331979752
-7.06402349472046	-9.68770503997803	-11.760199546814	-0.0101943267509341	0.234965518116951	-0.0544234812259674
-7.06581163406372	-9.69277858734131	-11.7511577606201	-0.0102435545995831	0.235000923275948	-0.0545097477734089
-7.06222724914551	-9.6939001083374	-11.7637596130371	-0.0101023921743035	0.235058158636093	-0.0545518472790718
-7.05237627029419	-9.68900203704834	-11.7653579711914	-0.0100491167977452	0.234958603978157	-0.0545748136937618
-7.04735612869263	-9.67756652832031	-11.767463684082	-0.0101290950551629	0.234954103827477	-0.0545554757118225
-7.05781841278076	-9.68177604675293	-11.7585735321045	-0.0102667082101107	0.234997645020485	-0.0545671135187149
-7.06121969223022	-9.68172836303711	-11.7467308044434	-0.010332559235394	0.235024899244308	-0.0545928739011288
-7.055832862854	-9.6787805557251	-11.7550745010376	-0.0102419229224324	0.234941825270653	-0.0545889139175415
-7.048020362854	-9.67409992218018	-11.7553720474243	-0.0100556211546063	0.235007926821709	-0.0545552670955658
-7.0495982170105	-9.67077541351318	-11.7514657974243	-0.0102991452440619	0.235080271959305	-0.0544884838163853
-7.05092477798462	-9.6702709197998	-11.7392330169678	-0.0105455806478858	0.235045671463013	-0.0544587485492229
-7.05069732666016	-9.67354202270508	-11.7382545471191	-0.0104936538264155	0.235008388757706	-0.0545337907969952
-7.04712390899658	-9.67117214202881	-11.7431106567383	-0.0104457158595324	0.235000744462013	-0.0545462518930435
-7.03796291351318	-9.66766262054443	-11.7496509552002	-0.01058095600456	0.235071554780006	-0.0545949451625347
-7.03677988052368	-9.65849685668945	-11.742374420166	-0.0106982942670584	0.234998151659966	-0.0545224472880363
-7.03686237335205	-9.65651512145996	-11.7314615249634	-0.0107788750901818	0.23494790494442	-0.0545422807335854
-7.04316282272339	-9.65622234344482	-11.7312030792236	-0.0109421713277698	0.234983488917351	-0.0545186214148998
-7.03823232650757	-9.65688896179199	-11.7279233932495	-0.0108720101416111	0.234975457191467	-0.0545389913022518
-7.02919626235962	-9.65308856964111	-11.734320640564	-0.0108130518347025	0.235055446624756	-0.054509662091732
-7.02915287017822	-9.64850807189941	-11.7319574356079	-0.0109347058460116	0.235072314739227	-0.0545233525335789
-7.03373241424561	-9.65410900115967	-11.7297105789185	-0.011143502779305	0.235108405351639	-0.0545436851680279
-7.03939008712769	-9.65999031066895	-11.7217149734497	-0.0112552782520652	0.235096231102943	-0.0545298531651497
-7.03287553787231	-9.6599588394165	-11.742880821228	-0.0110180545598269	0.235164880752563	-0.0546349473297596
-7.0310378074646	-9.65507316589355	-11.7525224685669	-0.0108919078484178	0.235215932130814	-0.0546487644314766
-7.02935075759888	-9.6572847366333	-11.7549858093262	-0.010971087962389	0.235146090388298	-0.0546214804053307
-7.03145360946655	-9.65400218963623	-11.7558488845825	-0.0109943905845284	0.235089540481567	-0.0546139925718308
-7.04066467285156	-9.6588249206543	-11.7507266998291	-0.010983606800437	0.235160425305367	-0.0546250827610493
-7.04711103439331	-9.66290664672852	-11.7489461898804	-0.0108993193134665	0.235156267881393	-0.0546400099992752
-7.04330158233643	-9.66263103485107	-11.7583961486816	-0.0107343755662441	0.235081300139427	-0.054669376462698
-7.03932905197144	-9.6621675491333	-11.7727365493774	-0.0105385985225439	0.235127091407776	-0.0546673461794853
-7.04781627655029	-9.66246509552002	-11.7699241638184	-0.0106461169198155	0.23514749109745	-0.0546457506716251
-7.05364036560059	-9.66588401794434	-11.7693519592285	-0.0106619298458099	0.235121741890907	-0.0546506904065609
-7.0569224357605	-9.66977214813232	-11.7709541320801	-0.010504612699151	0.235055193305016	-0.0547067634761333
-7.05797386169434	-9.67199516296387	-11.7770700454712	-0.0103422030806541	0.235013112425804	-0.0547332540154457
-7.05249452590942	-9.66880702972412	-11.7848081588745	-0.0103063983842731	0.235023632645607	-0.0548033900558949
-7.05235004425049	-9.66311264038086	-11.7772521972656	-0.0102282799780369	0.234859779477119	-0.054761316627264
-7.058434009552	-9.66257667541504	-11.7760591506958	-0.0102471895515919	0.234909385442734	-0.054741382598877
-7.06522083282471	-9.66237354278564	-11.770751953125	-0.010153703391552	0.234769493341446	-0.054763350635767
-7.0649561882019	-9.66246032714844	-11.7758369445801	-0.0099985571578145	0.2347342222929	-0.0547817684710026
-7.05593919754028	-9.65621948242188	-11.7776851654053	-0.00985830649733543	0.234672710299492	-0.0547672957181931
-7.05772304534912	-9.65188980102539	-11.7754917144775	-0.00989143457263708	0.234676390886307	-0.0547057390213013
-7.06320095062256	-9.65542030334473	-11.7655849456787	-0.0100230555981398	0.234554618597031	-0.0546675138175488
-7.06531858444214	-9.65532684326172	-11.7594423294067	-0.0100998664274812	0.234461665153503	-0.0546081103384495
-7.05862665176392	-9.65257930755615	-11.7744369506836	-0.00986597593873739	0.234501779079437	-0.0546949729323387
-7.05603361129761	-9.6453218460083	-11.7703857421875	-0.00975702982395887	0.234462320804596	-0.0546660870313644
-7.05474424362183	-9.64156723022461	-11.7697296142578	-0.00984889548271894	0.23434853553772	-0.0546344220638275
-7.0566987991333	-9.63488006591797	-11.760199546814	-0.010005721822381	0.234264224767685	-0.0545639991760254
-7.06207513809204	-9.63725185394287	-11.7479047775269	-0.00998189859092236	0.234153136610985	-0.0545444115996361
-7.06270027160645	-9.63690662384033	-11.7531471252441	-0.00988299492746592	0.234247729182243	-0.0545789748430252
-7.05389785766602	-9.63093090057373	-11.7490720748901	-0.00984696391969919	0.234107226133347	-0.0545157641172409
-7.05212593078613	-9.62580871582031	-11.7580223083496	-0.00978006049990654	0.234108164906502	-0.0545207113027573
-7.05888748168945	-9.62423133850098	-11.7547369003296	-0.009933115914464	0.234176367521286	-0.0544566549360752
-7.06242799758911	-9.62880992889404	-11.7453880310059	-0.0100260488688946	0.234053447842598	-0.0544869005680084
-7.06110239028931	-9.62964820861816	-11.7511224746704	-0.00988789927214384	0.234033063054085	-0.0545226745307446
-7.05675983428955	-9.62860679626465	-11.7612066268921	-0.00978683866560459	0.234029367566109	-0.0545837506651878
-7.05316686630249	-9.62580299377441	-11.7624483108521	-0.009734146296978	0.234081923961639	-0.0546139478683472
-7.04983520507813	-9.62166309356689	-11.7671346664429	-0.00969733390957117	0.234004601836205	-0.0546360202133656
-7.05206918716431	-9.62192916870117	-11.7597417831421	-0.00974326394498348	0.233989328145981	-0.0546000115573406
-7.06061935424805	-9.62444400787354	-11.7526206970215	-0.00971375126391649	0.233968213200569	-0.0546577200293541
-7.06311702728271	-9.62272548675537	-11.755765914917	-0.00958385691046715	0.233897194266319	-0.0546813011169434
-7.05573797225952	-9.62446308135986	-11.7598915100098	-0.00938388332724571	0.233953565359116	-0.0547134950757027
-7.05132436752319	-9.62078285217285	-11.761981010437	-0.00932992342859507	0.234041929244995	-0.0547196753323078
-7.05289268493652	-9.62206554412842	-11.7597417831421	-0.00943627767264843	0.233950600028038	-0.0547352433204651
-7.05552530288696	-9.62267971038818	-11.7560024261475	-0.00946278776973486	0.233959645032883	-0.0547116212546825
-7.05995082855225	-9.62821102142334	-11.7581357955933	-0.00944960303604603	0.234037891030312	-0.0548351891338825
-7.05719089508057	-9.62967300415039	-11.7609891891479	-0.00931603740900755	0.234000846743584	-0.0549570098519325
-7.04983186721802	-9.62634754180908	-11.7617254257202	-0.00917656999081373	0.234019294381142	-0.0549807772040367
-7.04374694824219	-9.62069511413574	-11.7731618881226	-0.00909371208399534	0.234017193317413	-0.0550243519246578
-7.04708433151245	-9.61903476715088	-11.7684412002563	-0.00919385347515345	0.234065368771553	-0.0551026873290539
-7.04991388320923	-9.6150369644165	-11.7587308883667	-0.00926208309829235	0.234063133597374	-0.0550593286752701
-7.05191421508789	-9.61709403991699	-11.7538642883301	-0.00924246851354837	0.234054937958717	-0.055140309035778
-7.05714702606201	-9.61996936798096	-11.7544355392456	-0.00928737502545118	0.234136685729027	-0.0552236624062061
-7.05007028579712	-9.61809730529785	-11.7595319747925	-0.00907001085579395	0.234098613262177	-0.0552754253149033
-7.04451560974121	-9.61517333984375	-11.7634868621826	-0.00914268009364605	0.234162345528603	-0.0553150586783886
-7.04698133468628	-9.6143970489502	-11.7662229537964	-0.00918450206518173	0.234331995248795	-0.0553491227328777
-7.04952096939087	-9.61775207519531	-11.7588872909546	-0.00940285623073578	0.23430997133255	-0.0553504601120949
-7.04910945892334	-9.61910629272461	-11.7562704086304	-0.00949027389287949	0.234340324997902	-0.0553910322487354
-7.04585123062134	-9.61789798736572	-11.760778427124	-0.00939782615751028	0.234424322843552	-0.0554691664874554
-7.03779602050781	-9.61731338500977	-11.7619733810425	-0.00939288921654224	0.234499737620354	-0.0554783865809441
-7.02852964401245	-9.61562728881836	-11.7701549530029	-0.00959479343146086	0.23454824090004	-0.055369034409523
-7.02393531799316	-9.60699081420898	-11.762282371521	-0.00978826452046633	0.234607249498367	-0.0553739257156849
-7.03417921066284	-9.61195087432861	-11.7511768341064	-0.0100192511454225	0.234726324677467	-0.0554064027965069
-7.03198337554932	-9.61204433441162	-11.7499847412109	-0.0100647136569023	0.234807252883911	-0.0554993711411953
-7.02630090713501	-9.61404705047607	-11.7643299102783	-0.00981433689594269	0.234882488846779	-0.055653527379036
-7.02609920501709	-9.61312675476074	-11.7794075012207	-0.00962274149060249	0.235114768147469	-0.0557911209762096
-7.0265645980835	-9.62235641479492	-11.7756605148315	-0.00971680600196123	0.235162273049355	-0.0559098571538925
-7.03322410583496	-9.62985324859619	-11.786283493042	-0.00958684086799622	0.235373884439468	-0.0561426021158695
-7.03436613082886	-9.63724231719971	-11.7946739196777	-0.00951550342142582	0.235375389456749	-0.0564180202782154
-7.02990198135376	-9.64357948303223	-11.8076314926147	-0.00928408838808537	0.235676303505898	-0.0566102974116802
-7.02910661697388	-9.64617729187012	-11.8154592514038	-0.00917550548911095	0.235739901661873	-0.0568421594798565
-7.03845024108887	-9.6502161026001	-11.8166065216064	-0.00904730800539255	0.235690206289291	-0.0569692589342594
-7.05196762084961	-9.66013526916504	-11.8214292526245	-0.00886575784534216	0.235771700739861	-0.0572383850812912
-7.05586194992065	-9.6688404083252	-11.83411693573	-0.00858447980135679	0.235922023653984	-0.057453952729702
-7.04630661010742	-9.66991233825684	-11.8442249298096	-0.00827622879296541	0.236071735620499	-0.057557724416256
-7.04055500030518	-9.66924571990967	-11.8436670303345	-0.00824655406177044	0.236167579889297	-0.0577151291072369
-7.04129791259766	-9.67266464233398	-11.8463821411133	-0.00815393216907978	0.236307948827744	-0.0578465573489666
-7.04630517959595	-9.67914581298828	-11.8397703170776	-0.00810631737112999	0.236386150121689	-0.0579883567988873
-7.04265880584717	-9.68581867218018	-11.8520679473877	-0.00773968454450369	0.236329331994057	-0.0582056827843189
-7.04026222229004	-9.68525409698486	-11.8695907592773	-0.00744133209809661	0.236453473567963	-0.0584803856909275
-7.03718280792236	-9.68818855285645	-11.8726396560669	-0.00727133685722947	0.236568421125412	-0.0586006194353104
-7.03211355209351	-9.68846416473389	-11.8695268630981	-0.00730405282229185	0.2366903424263	-0.0586648993194103
-7.03314304351807	-9.68822765350342	-11.873950958252	-0.00717977015301585	0.236605763435364	-0.0586919113993645
-7.03671455383301	-9.69783878326416	-11.864631652832	-0.00708913151174784	0.236790731549263	-0.0587372593581676
-7.03298044204712	-9.70067501068115	-11.8728694915771	-0.00690647773444653	0.236870139837265	-0.0588777586817741
-7.02686357498169	-9.70475101470947	-11.8844470977783	-0.00671651633456349	0.237029135227203	-0.0589495487511158
-7.0291051864624	-9.70490169525146	-11.8908157348633	-0.0065946695394814	0.23702384531498	-0.0590238161385059
-7.03754615783691	-9.72182846069336	-11.8914356231689	-0.00659798132255673	0.237295851111412	-0.0592077001929283
-7.03934240341187	-9.72617626190186	-11.8986740112305	-0.00636614952236414	0.237292528152466	-0.0594424642622471
-7.03297710418701	-9.73206806182861	-11.9167051315308	-0.00605321582406759	0.237493306398392	-0.059657484292984
-7.02890539169312	-9.73233318328857	-11.9289817810059	-0.00581143936142325	0.237584039568901	-0.0598688237369061
-7.04363107681274	-9.74422168731689	-11.9246253967285	-0.00574324792250991	0.237612962722778	-0.0600964538753033
-7.05104064941406	-9.75061798095703	-11.9228458404541	-0.00549023319035769	0.237771153450012	-0.0602347031235695
-7.04792881011963	-9.75533866882324	-11.9403553009033	-0.00528463162481785	0.237882003188133	-0.0604539774358273
-7.04208183288574	-9.76045894622803	-11.9624795913696	-0.00489245774224401	0.237931713461876	-0.0606113597750664
-7.04903554916382	-9.76460933685303	-11.9614238739014	-0.00490906042978168	0.238191023468971	-0.0608068183064461
-7.05575799942017	-9.77433490753174	-11.9575872421265	-0.0048730312846601	0.238312765955925	-0.0610230974853039
-7.06151342391968	-9.78577518463135	-11.9707765579224	-0.00453266082331538	0.238404721021652	-0.0613084323704243
-7.05906867980957	-9.79465198516846	-11.9877414703369	-0.00417621852830052	0.238550826907158	-0.0615744590759277
-7.05340623855591	-9.80007839202881	-11.9995241165161	-0.00411056121811271	0.238779827952385	-0.0617582723498344
-7.06177234649658	-9.80453109741211	-11.9966888427734	-0.00396177964285016	0.238813295960426	-0.0619447156786919
-7.06879711151123	-9.80919170379639	-12.0009717941284	-0.0037293613422662	0.238879188895226	-0.0621119514107704
-7.07507467269897	-9.82387828826904	-12.0133113861084	-0.00348884705454111	0.239013701677322	-0.0623560920357704
-7.07619380950928	-9.8304967880249	-12.0236511230469	-0.00307681551203132	0.239290088415146	-0.0626185685396194
-7.07687520980835	-9.83779907226563	-12.035400390625	-0.00292886700481176	0.239370569586754	-0.0627946853637695
-7.08562278747559	-9.84802150726318	-12.0393161773682	-0.00278765731491148	0.239485830068588	-0.063007190823555
-7.09493637084961	-9.86240196228027	-12.0447340011597	-0.00258369161747396	0.239605471491814	-0.0632453113794327
-7.09592580795288	-9.87929534912109	-12.0603771209717	-0.00229398417286575	0.239775866270065	-0.0635096058249474
-7.09269189834595	-9.87823295593262	-12.0761651992798	-0.0019810046069324	0.239919885993004	-0.0637420117855072
-7.09552621841431	-9.87950706481934	-12.0773363113403	-0.00165716069750488	0.240063935518265	-0.064011849462986
-7.10293912887573	-9.89434146881104	-12.0794830322266	-0.00157598813530058	0.240222290158272	-0.0642756223678589
-7.11075925827026	-9.90241146087646	-12.0812692642212	-0.00126504164654762	0.240331023931503	-0.0645078793168068
-7.1017599105835	-9.90289211273193	-12.0964946746826	-0.000856681086588651	0.240539148449898	-0.0647038742899895
-7.0998477935791	-9.91026210784912	-12.1071720123291	-0.000662195438053459	0.240743353962898	-0.0648388639092445
-7.10554027557373	-9.91884994506836	-12.1150465011597	-0.000632923794910312	0.240979105234146	-0.0650036111474037
-7.11083602905273	-9.93137168884277	-12.1113424301147	-0.00048762810183689	0.241173207759857	-0.0651134327054024
-7.10357570648193	-9.93996143341064	-12.1391315460205	-0.000185805547516793	0.241305604577065	-0.0652884915471077
-7.10945463180542	-9.94170951843262	-12.1512517929077	-7.59807662689127E-05	0.241502925753593	-0.0654419958591461
-7.12430334091187	-9.94495487213135	-12.1571931838989	3.37367564497981E-05	0.241607621312141	-0.0655526891350746
-7.12597322463989	-9.95122337341309	-12.1622400283813	0.000287685572402552	0.241861313581467	-0.065623015165329
-7.10782146453857	-9.95465469360352	-12.1708641052246	0.000548513780813664	0.242032706737518	-0.0657089725136757
-7.08893299102783	-9.967041015625	-12.1632623672485	0.000718219496775419	0.242044046521187	-0.0658117309212685
-7.03517007827759	-9.98698234558105	-12.1276111602783	0.0010333564132452	0.242207244038582	-0.0658807978034019
-6.97155714035034	-9.94518566131592	-12.0775012969971	0.00187098269816488	0.242623299360275	-0.0659177973866463
-7.05016088485718	-9.8610372543335	-12.1381731033325	0.00217365403659642	0.241590365767479	-0.0660259798169136
-7.06916856765747	-9.85323143005371	-12.1753835678101	0.00209485390223563	0.240651324391365	-0.0656888857483864
-7.02853918075562	-9.86376094818115	-12.1756324768066	0.00207772222347558	0.241562873125076	-0.0653899759054184
-7.04821109771729	-9.86213779449463	-12.2202215194702	0.00231322553008795	0.24217788875103	-0.0655822306871414
-7.05905294418335	-9.87637519836426	-12.2341070175171	0.00278592086397111	0.242322221398354	-0.0664342790842056
-7.04332542419434	-9.91977596282959	-12.2164478302002	0.00264449417591095	0.242762580513954	-0.0669407099485397
-7.09449338912964	-9.96055793762207	-12.2362155914307	0.00298812496475875	0.242839887738228	-0.067410409450531
-7.1423225402832	-9.99747657775879	-12.2655353546143	0.00377896521240473	0.242802858352661	-0.0679163336753845
-7.1719765663147	-10.0211811065674	-12.2732744216919	0.00415756972506642	0.242944434285164	-0.0681975781917572
-7.21499252319336	-10.0593032836914	-12.2945413589478	0.00413108104839921	0.242801323533058	-0.0684197023510933
-7.23452615737915	-10.0838317871094	-12.301082611084	0.00477700494229794	0.242729395627975	-0.0686253011226654
-7.20805406570435	-10.0894536972046	-12.2637796401978	0.00475010648369789	0.243198424577713	-0.0687806531786919
-7.21146154403687	-10.092435836792	-12.2685327529907	0.00504850223660469	0.243169352412224	-0.068516843020916
-7.2274022102356	-10.12939453125	-12.2732582092285	0.00540335150435567	0.242775529623032	-0.068927489221096
-7.25044393539429	-10.1668548583984	-12.3126258850098	0.00635560881346464	0.242774739861488	-0.0695684030652046
-7.23117637634277	-10.1652545928955	-12.331618309021	0.00682453345507383	0.243160307407379	-0.0697108805179596
-7.21782207489014	-10.1710166931152	-12.3561401367188	0.00702871289104223	0.243276476860046	-0.0699662864208221
-7.21080446243286	-10.1750497817993	-12.3429279327393	0.00717226043343544	0.243624687194824	-0.0702816396951675
-7.21114015579224	-10.1802453994751	-12.3544607162476	0.00753950839862227	0.243866771459579	-0.0706380605697632
-7.20581769943237	-10.1789484024048	-12.3727779388428	0.00791364721953869	0.244199797511101	-0.0711397752165794
-7.20536756515503	-10.1744718551636	-12.3944959640503	0.00816159602254629	0.244324088096619	-0.0713480338454247
-7.21154308319092	-10.1809406280518	-12.4062070846558	0.00838767644017935	0.244325220584869	-0.0714785382151604
-7.18639612197876	-10.1834087371826	-12.405327796936	0.00897649209946394	0.244543924927711	-0.0715270340442657
-7.1604962348938	-10.1891803741455	-12.4156827926636	0.00960868969559669	0.244755193591118	-0.0714985504746437
-7.1723313331604	-10.1950426101685	-12.4216547012329	0.00960902497172356	0.245041385293007	-0.071739636361599
-7.18994331359863	-10.2115488052368	-12.4295883178711	0.0100227827206254	0.245049566030502	-0.0724088698625565
-7.20008087158203	-10.223650932312	-12.4650030136108	0.0103338547050953	0.24517934024334	-0.0727578401565552
-7.19986724853516	-10.2199201583862	-12.4614686965942	0.0109066627919674	0.245472595095634	-0.0727763622999191
-7.18329668045044	-10.2233819961548	-12.4584836959839	0.0111899534240365	0.245584934949875	-0.0728131160140038
-7.13523817062378	-10.2825117111206	-12.4715738296509	0.0113411257043481	0.245667576789856	-0.0728834792971611
-7.16845703125	-10.2814445495605	-12.5170106887817	0.0125169483944774	0.246470436453819	-0.0736335143446922
-7.16715574264526	-10.2683897018433	-12.4931716918945	0.0119351018220186	0.247027978301048	-0.0738432332873344
-7.16195297241211	-10.2688140869141	-12.4869470596313	0.0115088075399399	0.246480062603951	-0.0736463740468025
-7.13327074050903	-10.2552766799927	-12.465217590332	0.0119124548509717	0.246447816491127	-0.0729329288005829
-7.14066076278687	-10.2563009262085	-12.460898399353	0.0124357538297772	0.245925143361092	-0.0729032978415489
-7.11216688156128	-10.2452440261841	-12.4461765289307	0.0129136685281992	0.245857313275337	-0.0728097409009933
-7.10627269744873	-10.2495889663696	-12.4381828308105	0.012882630340755	0.246055319905281	-0.0727949216961861
-7.14162063598633	-10.271954536438	-12.4526243209839	0.0130183324217796	0.245706915855408	-0.0736115649342537
-7.16054582595825	-10.2881746292114	-12.4918060302734	0.0139161450788379	0.245883703231812	-0.0741642713546753
-7.13838052749634	-10.3084945678711	-12.5034818649292	0.0143531765788794	0.246458202600479	-0.0744295045733452
-7.11370849609375	-10.3177375793457	-12.4806547164917	0.0148201175034046	0.246979653835297	-0.074946753680706
-7.0885591506958	-10.2953081130981	-12.4775009155273	0.0155384596437216	0.247114568948746	-0.0751199051737785
-7.07449340820313	-10.2849607467651	-12.4672031402588	0.0153012312948704	0.246923729777336	-0.0749310925602913
-7.112229347229	-10.3004455566406	-12.4895420074463	0.0150731075555086	0.246509805321693	-0.075389564037323
-7.16251182556152	-10.3302068710327	-12.5652828216553	0.0162518173456192	0.246569335460663	-0.0759086385369301
-7.12539863586426	-10.3606443405151	-12.5685844421387	0.0166725348681211	0.247278228402138	-0.0759863331913948
-7.09208297729492	-10.3755931854248	-12.562180519104	0.0171150639653206	0.247321397066116	-0.0763951018452644
-7.04188394546509	-10.3566923141479	-12.5347137451172	0.0177604425698519	0.247419834136963	-0.0764482840895653
-7.036208152771	-10.3504428863525	-12.5053081512451	0.0179353561252356	0.247342258691788	-0.0764319375157356
-7.07974576950073	-10.3840703964233	-12.5277404785156	0.0182819962501526	0.247166082262993	-0.0765841454267502
-7.11852788925171	-10.4110727310181	-12.563907623291	0.0186550971120596	0.247104689478874	-0.07730732858181
-7.14901733398438	-10.4269752502441	-12.5941619873047	0.019126620143652	0.246989533305168	-0.0777667909860611
-7.10730361938477	-10.4276895523071	-12.58957862854	0.0196375772356987	0.247282788157463	-0.0777892768383026
-7.04938316345215	-10.4129886627197	-12.5531215667725	0.019756743684411	0.247239917516708	-0.0774681642651558
-7.00641298294067	-10.3939876556396	-12.5231695175171	0.0207607410848141	0.247071117162704	-0.0772105008363724
-7.00849056243896	-10.3548402786255	-12.5145664215088	0.0211371183395386	0.247007519006729	-0.0772320777177811
-7.09134435653687	-10.3618841171265	-12.5582313537598	0.0209473520517349	0.246456980705261	-0.0776282623410225
-7.11793041229248	-10.4033613204956	-12.6159896850586	0.0212697573006153	0.246458530426025	-0.0782789885997772
-7.10897159576416	-10.4233636856079	-12.6210107803345	0.0216281451284885	0.246924012899399	-0.0783620029687881
-7.07806873321533	-10.4380102157593	-12.5982437133789	0.0220857448875904	0.247240230441093	-0.0784022137522697
-7.03488397598267	-10.4159355163574	-12.5710792541504	0.0226712245494127	0.247143313288689	-0.0783986523747444
-7.02587270736694	-10.417986869812	-12.5451946258545	0.0227234605699778	0.246880412101746	-0.0780864506959915
-7.04735326766968	-10.4445009231567	-12.5559911727905	0.0229299776256084	0.246908858418465	-0.0781259089708328
-7.09219837188721	-10.4603548049927	-12.5851755142212	0.023066395893693	0.246679469943047	-0.07878777384758
-7.14748859405518	-10.4700613021851	-12.6093120574951	0.0234150402247906	0.246610641479492	-0.0792524516582489
-7.12133312225342	-10.4899015426636	-12.6134662628174	0.0240947641432285	0.246882185339928	-0.079228363931179
-7.09122323989868	-10.4954442977905	-12.5953226089478	0.0244420040398836	0.247154802083969	-0.0791508108377457
-7.0641655921936	-10.4958944320679	-12.5762348175049	0.0248303525149822	0.247077375650406	-0.0790551230311394
-7.04374217987061	-10.4982357025146	-12.5760498046875	0.0255310796201229	0.247012689709663	-0.0790795311331749
-7.07549667358398	-10.5222387313843	-12.5814962387085	0.0256549045443535	0.24698694050312	-0.0792431235313416
-7.10800790786743	-10.5555200576782	-12.6212644577026	0.0260117314755917	0.246625959873199	-0.0799231231212616
-7.13508081436157	-10.5827007293701	-12.6536245346069	0.0261983759701252	0.246679976582527	-0.0805269181728363
-7.12698841094971	-10.5923862457275	-12.6463460922241	0.0267508700489998	0.247102320194244	-0.0805950984358788
-7.09554719924927	-10.5886096954346	-12.6578922271729	0.0272562243044376	0.247272342443466	-0.0805484279990196
-7.06301927566528	-10.5716142654419	-12.6357011795044	0.0274522602558136	0.247198566794395	-0.0801941007375717
-7.03839540481567	-10.5680847167969	-12.6317567825317	0.0279740262776613	0.247183695435524	-0.0799509510397911
-7.02268552780151	-10.5448150634766	-12.6214475631714	0.0280535984784365	0.247276663780212	-0.079889714717865
-7.06132555007935	-10.551905632019	-12.6387243270874	0.027867266908288	0.247344687581062	-0.0799989849328995
-7.06399774551392	-10.5989389419556	-12.6765556335449	0.0279832147061825	0.247402384877205	-0.0805867239832878
-7.09660673141479	-10.6316566467285	-12.7000865936279	0.0284661576151848	0.247660651803017	-0.0812820941209793
-7.10142278671265	-10.6299085617065	-12.728138923645	0.0294294580817223	0.248004913330078	-0.0814042612910271
-7.07295799255371	-10.6376657485962	-12.7202835083008	0.029601039364934	0.248253345489502	-0.0813367664813995
-7.02978563308716	-10.6445970535278	-12.6989650726318	0.0299995988607407	0.24829176068306	-0.0809205695986748
-7.01550674438477	-10.6404647827148	-12.7127361297607	0.0304996874183416	0.248165875673294	-0.0807468220591545
-7.01409864425659	-10.5947494506836	-12.6901769638062	0.0306781902909279	0.248589023947716	-0.0811464786529541
-7.00223541259766	-10.5841836929321	-12.6660757064819	0.0299875494092703	0.248730301856995	-0.08073940128088
-7.02868413925171	-10.5844593048096	-12.6957397460938	0.0304861664772034	0.248166814446449	-0.0805506557226181
-7.04215717315674	-10.6130132675171	-12.7193632125854	0.0311856027692556	0.248261779546738	-0.0812197998166084
-7.06238794326782	-10.6367149353027	-12.7509679794312	0.0315136052668095	0.248633712530136	-0.0813869684934616
-7.0788369178772	-10.6910943984985	-12.7515630722046	0.0315756984055042	0.248871102929115	-0.0819443762302399
-7.09001541137695	-10.7337274551392	-12.7808465957642	0.0321871004998684	0.249119877815247	-0.0826056823134422
-7.09639358520508	-10.7520961761475	-12.7843036651611	0.032765056937933	0.249221041798592	-0.0827502757310867
-7.0471396446228	-10.764139175415	-12.773530960083	0.0332820490002632	0.249649032950401	-0.082875981926918
-7.0520191192627	-10.7710390090942	-12.774133682251	0.0338136032223701	0.249733194708824	-0.0828138515353203
-7.04312896728516	-10.7781991958618	-12.7906513214111	0.0345715917646885	0.249699145555496	-0.0830096825957298
-7.0281023979187	-10.7778997421265	-12.7792921066284	0.034596286714077	0.24984472990036	-0.0833393111824989
-7.0366644859314	-10.7757816314697	-12.8174638748169	0.0349390879273415	0.249755024909973	-0.0833978578448296
-7.0368218421936	-10.7678995132446	-12.8244047164917	0.0351642072200775	0.249758720397949	-0.0835515707731247
-7.03949499130249	-10.7729034423828	-12.8436326980591	0.0355912707746029	0.249842613935471	-0.0836903005838394
-7.02338600158691	-10.7704877853394	-12.8477096557617	0.0357741378247738	0.250164151191711	-0.0837509781122208
-7.02820444107056	-10.7954959869385	-12.8443040847778	0.0360977426171303	0.250304579734802	-0.0839682146906853
-7.03958797454834	-10.8464775085449	-12.8910779953003	0.0363551750779152	0.250673592090607	-0.0846226289868355
-7.06294870376587	-10.8988418579102	-12.9106702804565	0.0368800275027752	0.250704944133759	-0.085871696472168
-7.07504272460938	-10.9092292785645	-12.952127456665	0.0378669463098049	0.251261562108994	-0.0865398794412613
-7.05490493774414	-10.9355564117432	-12.9461145401001	0.0383563153445721	0.251704722642899	-0.0870815441012383
-7.01977062225342	-10.9437665939331	-12.957013130188	0.0388496480882168	0.251964181661606	-0.0873509645462036
-7.01077604293823	-10.9415807723999	-12.9638338088989	0.0394056029617786	0.252072513103485	-0.0873474478721619
-6.99708414077759	-10.9352188110352	-12.9677782058716	0.0396895110607147	0.252613753080368	-0.0877475515007973
-7.03256750106812	-10.9531021118164	-12.9975347518921	0.0399790592491627	0.252699255943298	-0.0883889943361282
-7.04936170578003	-10.9611749649048	-13.0381116867065	0.0406648926436901	0.253036826848984	-0.0895732492208481
-7.0381064414978	-10.9893703460693	-13.0197153091431	0.0407092645764351	0.253345519304276	-0.0902050510048866
-7.06319570541382	-10.9991178512573	-13.0440006256104	0.0413289815187454	0.253476232290268	-0.090642437338829
-7.11415338516235	-10.9912595748901	-13.0771989822388	0.0414098687469959	0.253410756587982	-0.0913981795310974
-7.06211709976196	-11.0036106109619	-13.0726299285889	0.041144635528326	0.254098623991013	-0.0910495892167091
-7.08145046234131	-11.0557889938354	-13.100438117981	0.0417941063642502	0.254238814115524	-0.0912246406078339
-7.11324596405029	-11.1207599639893	-13.1333532333374	0.0426173247396946	0.254927843809128	-0.0921689346432686
-7.11978197097778	-11.2290096282959	-13.1746244430542	0.0433069206774235	0.255213558673859	-0.0938269644975662
-7.10825443267822	-11.2896842956543	-13.2028465270996	0.0446910597383976	0.25607642531395	-0.0950799211859703
-7.10925769805908	-11.3082132339478	-13.2273836135864	0.0460394509136677	0.256877601146698	-0.0955135673284531
-7.09671354293823	-11.3419370651245	-13.2407999038696	0.0466244481503963	0.257357478141785	-0.0963218733668327
-7.04344892501831	-11.3740301132202	-13.2649326324463	0.0472671650350094	0.257822096347809	-0.0966300144791603
-7.05412197113037	-11.3694705963135	-13.2966508865356	0.0479153506457806	0.258287936449051	-0.0972018167376518
-7.05175304412842	-11.3581094741821	-13.3205604553223	0.0480603203177452	0.258932858705521	-0.0976504907011986
-7.04904842376709	-11.3572626113892	-13.3687982559204	0.0484484620392323	0.259107500314713	-0.0979598015546799
-7.0371994972229	-11.3654384613037	-13.3752574920654	0.0486575551331043	0.259532451629639	-0.0984069779515266
-7.02476358413696	-11.3814945220947	-13.4033136367798	0.0493245124816895	0.260274678468704	-0.0988526418805122
-7.02023983001709	-11.3938961029053	-13.4192380905151	0.0497448220849037	0.260794460773468	-0.0993475541472435
-7.00749111175537	-11.4116992950439	-13.4350061416626	0.0502099096775055	0.261318266391754	-0.100017100572586
-7.01301622390747	-11.440938949585	-13.4547052383423	0.0510725863277912	0.261835038661957	-0.100669413805008
-7.02067041397095	-11.4606819152832	-13.4737091064453	0.0515123941004276	0.262379765510559	-0.1012909039855
-7.02493953704834	-11.4965763092041	-13.4970769882202	0.0517515055835247	0.262808859348297	-0.101779624819756
-7.03762817382813	-11.5175323486328	-13.5225763320923	0.0527328997850418	0.263412952423096	-0.102341987192631
-7.05490636825562	-11.5435562133789	-13.5438146591187	0.05289700999856	0.263872861862183	-0.102899558842182
-7.05198526382446	-11.5635871887207	-13.5684404373169	0.0533564537763596	0.264423549175262	-0.103273145854473
-7.04112339019775	-11.5679817199707	-13.5765619277954	0.053837426006794	0.26484215259552	-0.103620924055576
-7.04606628417969	-11.5883026123047	-13.5768089294434	0.0539031662046909	0.265376597642899	-0.103848591446877
-7.02625179290771	-11.6009550094604	-13.6048345565796	0.0547133013606071	0.265694975852966	-0.104321651160717
-7.01949977874756	-11.6045141220093	-13.6037349700928	0.0551119446754456	0.266076892614365	-0.104738391935825
-7.01571989059448	-11.6202383041382	-13.6094646453857	0.055290874093771	0.266648054122925	-0.104841135442257
-7.04961395263672	-11.6427116394043	-13.6721963882446	0.0556358881294727	0.266909241676331	-0.105538807809353
-7.05714130401611	-11.6989974975586	-13.6973342895508	0.0559836216270924	0.267468065023422	-0.106512032449245
-7.0374493598938	-11.713189125061	-13.7311840057373	0.0566011965274811	0.268335193395615	-0.106573969125748
-7.01382923126221	-11.7326374053955	-13.7488536834717	0.0570373944938183	0.269029438495636	-0.107001535594463
-6.99860239028931	-11.7337923049927	-13.7623529434204	0.0577779375016689	0.269522160291672	-0.10728245973587
-6.99307775497437	-11.7401313781738	-13.7747182846069	0.0579038634896278	0.270032733678818	-0.107433550059795
-6.98338508605957	-11.729567527771	-13.8018646240234	0.0581844560801983	0.270654380321503	-0.107909142971039
-6.99068403244019	-11.7299356460571	-13.8038377761841	0.0585236288607121	0.271047234535217	-0.108027420938015
-6.99789905548096	-11.7518196105957	-13.8254117965698	0.0588331483304501	0.271353602409363	-0.108391173183918
-6.99161863327026	-11.7815237045288	-13.8351449966431	0.0589613355696201	0.271764874458313	-0.108794830739498
-6.97880125045776	-11.8319997787476	-13.8194894790649	0.0593842789530754	0.27247428894043	-0.109317198395729
-6.99782180786133	-11.8708667755127	-13.8640117645264	0.0602839253842831	0.272731572389603	-0.110193274915218
-6.99506902694702	-11.8942003250122	-13.8564949035645	0.060971237719059	0.272838592529297	-0.110694169998169
-6.94821643829346	-11.9172639846802	-13.8620986938477	0.0617014467716217	0.273321449756622	-0.111130133271217
-6.95433044433594	-11.9185628890991	-13.8742513656616	0.0618134997785091	0.273540556430817	-0.111307047307491
-6.95847177505493	-11.921558380127	-13.8876428604126	0.0620533898472786	0.273631393909454	-0.111514456570148
-6.97479438781738	-11.9478607177734	-13.8940296173096	0.0618801303207874	0.274208337068558	-0.111899711191654
-6.97638702392578	-11.9619026184082	-13.9376583099365	0.0623059272766113	0.274588018655777	-0.112718433141708
-6.98702764511108	-11.9547071456909	-13.9391613006592	0.0626090317964554	0.27499583363533	-0.112761691212654
-6.93912506103516	-11.9586725234985	-13.9441785812378	0.063163660466671	0.275428682565689	-0.113072246313095
-6.92524337768555	-11.9521760940552	-13.9297285079956	0.0631838515400887	0.276083052158356	-0.113157331943512
-6.92607498168945	-11.9483213424683	-13.9681043624878	0.0637081786990166	0.276641130447388	-0.11357968300581
-6.95810127258301	-11.97350025177	-13.994010925293	0.0636626407504082	0.276954650878906	-0.114549875259399
-6.98693323135376	-12.0153770446777	-14.0267114639282	0.0637935698032379	0.277657896280289	-0.115442909300327
-7.01275157928467	-12.0509672164917	-14.0297555923462	0.06355269998312	0.278398185968399	-0.11654045432806
-7.01205825805664	-12.0711612701416	-14.0651931762695	0.0638287216424942	0.278855085372925	-0.117143213748932
-7.0123233795166	-12.090030670166	-14.0656681060791	0.0640528276562691	0.279324054718018	-0.117876462638378
-7.00802755355835	-12.0998706817627	-14.0776338577271	0.0642358735203743	0.279954761266708	-0.118432246148586
-7.02800703048706	-12.1113767623901	-14.0764770507813	0.0643004551529884	0.280418157577515	-0.118939287960529
-7.02266693115234	-12.1114301681519	-14.1004686355591	0.0645809546113014	0.280999541282654	-0.119309104979038
-7.03819799423218	-12.1142997741699	-14.1074390411377	0.0645962208509445	0.281351298093796	-0.119489371776581
-7.05299282073975	-12.1261949539185	-14.1266508102417	0.06474968791008	0.281829416751862	-0.119749121367931
-7.05730247497559	-12.1806364059448	-14.1488676071167	0.064722828567028	0.282329112291336	-0.120625995099545
-7.05659151077271	-12.1906509399414	-14.1593904495239	0.0652160942554474	0.282740533351898	-0.121194705367088
-7.05671882629395	-12.193000793457	-14.1868572235107	0.0657897964119911	0.283361613750458	-0.121331721544266
-7.033522605896	-12.2023248672485	-14.1895809173584	0.0658987909555435	0.284022301435471	-0.121523790061474
-6.99675178527832	-12.1959342956543	-14.202446937561	0.0662561729550362	0.284801751375198	-0.121432304382324
-7.01404285430908	-12.1929512023926	-14.2203207015991	0.0664015859365463	0.285547941923141	-0.121681936085224
-7.01237297058105	-12.1808557510376	-14.2312984466553	0.0663082599639893	0.286345183849335	-0.121727280318737
-7.02388191223145	-12.165904045105	-14.2599363327026	0.0665022283792496	0.287147015333176	-0.121772632002831
-7.04574298858643	-12.1341543197632	-14.2334079742432	0.0664813295006752	0.287955611944199	-0.12170073390007
-7.05071783065796	-12.1563425064087	-14.246132850647	0.066199004650116	0.288377404212952	-0.121551550924778
-7.05535173416138	-12.1714744567871	-14.2386465072632	0.066155731678009	0.28828638792038	-0.122002691030502
-7.05398797988892	-12.1624870300293	-14.259407043457	0.0665293112397194	0.288861274719238	-0.122036464512348
-7.0318808555603	-12.1766872406006	-14.2419652938843	0.0663066133856773	0.289972633123398	-0.122218400239944
-7.00796794891357	-12.1631050109863	-14.2347097396851	0.0662985146045685	0.290864169597626	-0.12225403636694
-7.01328897476196	-12.1650381088257	-14.2330760955811	0.0661706998944283	0.291399359703064	-0.122226946055889
-7.02897834777832	-12.1638298034668	-14.2230472564697	0.0659478530287743	0.292060047388077	-0.122652277350426
-7.01573514938354	-12.2016630172729	-14.2435712814331	0.066046230494976	0.293210834264755	-0.122785359621048
-7.03329372406006	-12.2301769256592	-14.2407035827637	0.0655536130070686	0.294027417898178	-0.123768746852875
-7.02149248123169	-12.2489709854126	-14.2376499176025	0.0653635114431381	0.294758647680283	-0.124262996017933
-6.98290491104126	-12.2437982559204	-14.221019744873	0.0652891620993614	0.295626074075699	-0.124500423669815
-6.95888996124268	-12.2674322128296	-14.1992540359497	0.0648415312170982	0.296403110027313	-0.1248614564538
-6.92729806900024	-12.2732696533203	-14.2003240585327	0.0646977797150612	0.297528713941574	-0.12536932528019
-6.94199085235596	-12.2814321517944	-14.1920967102051	0.0640372410416603	0.298430800437927	-0.125811457633972
-6.94301891326904	-12.2946996688843	-14.1578149795532	0.062798410654068	0.299151390790939	-0.126583069562912
-6.95374536514282	-12.3239526748657	-14.1837177276611	0.0626049488782883	0.299787819385529	-0.127178519964218
-6.96654844284058	-12.3373355865479	-14.1889505386353	0.062249481678009	0.300343811511993	-0.127741307020187
-6.92416906356812	-12.3343200683594	-14.1783981323242	0.0618685409426689	0.301278740167618	-0.128426238894463
-6.90209436416626	-12.3287906646729	-14.1652669906616	0.0613089948892593	0.302476912736893	-0.128427982330322
-6.89098882675171	-12.3269481658936	-14.1600027084351	0.0608753152191639	0.30281737446785	-0.128865465521812
-6.89244270324707	-12.3269090652466	-14.1555080413818	0.0607627220451832	0.303484737873077	-0.129563584923744
-6.9272780418396	-12.3317108154297	-14.1615991592407	0.0604018941521645	0.304020076990128	-0.129909828305244
-6.945556640625	-12.3642301559448	-14.180736541748	0.059984564781189	0.304401725530624	-0.130646273493767
-6.93934440612793	-12.4348011016846	-14.1662902832031	0.0598199106752872	0.30496472120285	-0.131675556302071
-6.96098470687866	-12.4318294525146	-14.1886348724365	0.0605162940919399	0.305213570594788	-0.132018029689789
-6.91018390655518	-12.4155139923096	-14.177680015564	0.0609570406377316	0.305915623903275	-0.132529467344284
-6.8636589050293	-12.4316387176514	-14.1358594894409	0.0604005493223667	0.306550949811935	-0.131953254342079
-6.84441900253296	-12.4160213470459	-14.1371784210205	0.0609437823295593	0.306850165128708	-0.131563156843185
-6.84703874588013	-12.4061918258667	-14.1392459869385	0.0611425749957561	0.307334423065186	-0.131841734051704
-6.84713840484619	-12.4087657928467	-14.1193971633911	0.0609150603413582	0.307653069496155	-0.13143764436245
-6.83464956283569	-12.42702293396	-14.1449909210205	0.0612863041460514	0.308242619037628	-0.131153807044029
-6.83008670806885	-12.4767646789551	-14.1239719390869	0.0610659494996071	0.308555454015732	-0.13144551217556
-6.79998207092285	-12.4907636642456	-14.0984354019165	0.0611316673457623	0.309066921472549	-0.131620064377785
-6.78899812698364	-12.4728002548218	-14.1156377792358	0.0616111196577549	0.30928897857666	-0.131530538201332
-6.75869798660278	-12.4716062545776	-14.0632801055908	0.0613167695701122	0.309631735086441	-0.131479069590569
-6.71893072128296	-12.4701223373413	-14.0529346466064	0.0613568834960461	0.310067236423492	-0.131164044141769
-6.71559524536133	-12.4400424957275	-14.0317506790161	0.0614736415445805	0.31028014421463	-0.131336897611618
-6.70225238800049	-12.4150314331055	-13.9830989837646	0.0607394240796566	0.310409784317017	-0.131291732192039
-6.72069692611694	-12.4082508087158	-13.9823741912842	0.0611040256917477	0.310256868600845	-0.130719587206841
-6.73948526382446	-12.452654838562	-13.9594192504883	0.060903862118721	0.310475200414658	-0.131330698728561
-6.72013330459595	-12.4818887710571	-13.9070663452148	0.0604473799467087	0.310969531536102	-0.131281793117523
-6.69302463531494	-12.4967975616455	-13.8747081756592	0.0601540841162205	0.311380952596664	-0.130900338292122
-6.64618587493896	-12.5171575546265	-13.8339385986328	0.0596512034535408	0.310773521661758	-0.131171599030495
-6.62017679214478	-12.5113391876221	-13.828028678894	0.0600615032017231	0.310692489147186	-0.130744278430939
-6.59204196929932	-12.5030851364136	-13.8402004241943	0.0605675429105759	0.310996919870377	-0.130678370594978
-6.54980421066284	-12.4967260360718	-13.8094453811646	0.0602283552289009	0.311489284038544	-0.130127012729645
-6.50776290893555	-12.5061817169189	-13.8054761886597	0.0600979700684547	0.312170654535294	-0.129550218582153
-6.48854541778564	-12.4938449859619	-13.767053604126	0.0599314272403717	0.312520980834961	-0.129399091005325
-6.449622631073	-12.4662008285522	-13.7391443252563	0.0596743710339069	0.312839567661285	-0.128897532820702
-6.42658042907715	-12.4583826065063	-13.7011756896973	0.0591159611940384	0.312933146953583	-0.128511279821396
-6.38694429397583	-12.4665470123291	-13.6725473403931	0.0587668903172016	0.312985002994537	-0.128296360373497
-6.36352682113647	-12.4751281738281	-13.6609630584717	0.0587172359228134	0.313191950321198	-0.128198280930519
-6.34287023544312	-12.4802865982056	-13.6238708496094	0.0582556203007698	0.313170343637466	-0.128121837973595
-6.27932024002075	-12.4791250228882	-13.588116645813	0.0582002140581608	0.313221096992493	-0.127773076295853
-6.25578832626343	-12.46852684021	-13.5557737350464	0.0578687600791454	0.313213437795639	-0.127730950713158
-6.20941114425659	-12.4465827941895	-13.5267362594604	0.0576843731105328	0.313231348991394	-0.127939209342003
-6.15888690948486	-12.4482355117798	-13.4727573394775	0.0572229661047459	0.313429564237595	-0.127869710326195
-6.11054658889771	-12.4422359466553	-13.4508237838745	0.0571098998188972	0.313550561666489	-0.127428323030472
-6.07961511611938	-12.4545154571533	-13.4345512390137	0.0570623949170113	0.313813835382462	-0.127492100000381
-6.05884838104248	-12.4611282348633	-13.3926496505737	0.0567037463188171	0.314105004072189	-0.127329051494598
-6.02423286437988	-12.4684238433838	-13.3886680603027	0.0566206723451614	0.31468477845192	-0.127086520195007
-5.99549007415771	-12.4777898788452	-13.3645648956299	0.0564198233187199	0.315154522657394	-0.126822143793106
-5.96661901473999	-12.4767169952393	-13.3482074737549	0.056324876844883	0.315629005432129	-0.126546457409859
-5.93995141983032	-12.4883050918579	-13.3422212600708	0.0562030151486397	0.316069453954697	-0.126566603779793
-5.91498184204102	-12.4924468994141	-13.312352180481	0.0559254810214043	0.316394656896591	-0.12648218870163
-5.88275241851807	-12.4973983764648	-13.3041925430298	0.0558364242315292	0.316952735185623	-0.126486748456955
-5.86217832565308	-12.5022687911987	-13.2724552154541	0.0556076914072037	0.317347258329391	-0.126483961939812
-5.82448625564575	-12.5019006729126	-13.252950668335	0.0552762001752853	0.317707598209381	-0.126314520835876
-5.79313373565674	-12.5061321258545	-13.2392930984497	0.0552268289029598	0.318159192800522	-0.126152455806732
-5.7724347114563	-12.5172166824341	-13.214391708374	0.0549531765282154	0.318557888269424	-0.126433297991753
-5.76833963394165	-12.5261745452881	-13.2200117111206	0.0552414208650589	0.318470418453217	-0.127371549606323
-5.79053258895874	-12.5792455673218	-13.229564666748	0.056254904717207	0.317724227905273	-0.131423518061638
-5.8112678527832	-12.7377042770386	-13.2133207321167	0.0562357045710087	0.318582326173782	-0.136250779032707
-5.80270099639893	-12.8086071014404	-13.165828704834	0.0562900677323341	0.319480746984482	-0.13690847158432
-5.76657056808472	-12.7896413803101	-13.1044397354126	0.0559377782046795	0.319930404424667	-0.136219158768654
-5.69452667236328	-12.714768409729	-13.0915517807007	0.0559076480567455	0.319870263338089	-0.134856417775154
-5.62738656997681	-12.6686630249023	-13.0487394332886	0.055510301142931	0.319904327392578	-0.134066700935364
-5.58661270141602	-12.7011137008667	-13.0679636001587	0.0555072501301765	0.320353269577026	-0.133944362401962
-5.53936290740967	-12.7371654510498	-13.0840167999268	0.0559910126030445	0.320795059204102	-0.133327409625053
-5.47196483612061	-12.7475576400757	-13.0194730758667	0.0555155947804451	0.321379423141479	-0.133878171443939
-5.40797996520996	-12.7457656860352	-12.9945459365845	0.0552154220640659	0.322088092565537	-0.133879572153091
-5.39320993423462	-12.773078918457	-12.9790649414063	0.0542888343334198	0.322770774364471	-0.133408784866333
-5.34461402893066	-12.797266960144	-12.9610509872437	0.0536597371101379	0.323290884494781	-0.133515104651451
-5.34043645858765	-12.7962608337402	-12.9964199066162	0.0538508184254169	0.323838025331497	-0.132774636149406
-5.30902481079102	-12.7805423736572	-13.0027923583984	0.0539717003703117	0.324379414319992	-0.13250732421875
-5.25815773010254	-12.7761688232422	-12.9948787689209	0.0536695830523968	0.325600862503052	-0.132099464535713
-5.22854137420654	-12.7594041824341	-12.9955615997314	0.0531971976161003	0.326453059911728	-0.131335154175758
-5.2333550453186	-12.7190685272217	-12.9623460769653	0.0522654578089714	0.32680606842041	-0.130617067217827
-5.21359968185425	-12.7088737487793	-12.9580354690552	0.0514335669577122	0.327483057975769	-0.129873856902122
-5.16244697570801	-12.7126913070679	-12.8892860412598	0.0505206473171711	0.327740967273712	-0.129288390278816
-5.1006121635437	-12.7212934494019	-12.8857517242432	0.0499546304345131	0.328235656023026	-0.129097551107407
-5.05973052978516	-12.7302274703979	-12.8628873825073	0.0494282282888889	0.328919768333435	-0.128913044929504
-5.0152792930603	-12.7251691818237	-12.8474092483521	0.0489600263535976	0.329644799232483	-0.128890424966812
-4.9604549407959	-12.740345954895	-12.8451881408691	0.048612903803587	0.330247282981873	-0.129270449280739
-4.93562078475952	-12.7505197525024	-12.8347978591919	0.0483349747955799	0.330532610416412	-0.129447057843208
-4.89273929595947	-12.7294797897339	-12.8132228851318	0.0489222891628742	0.33036345243454	-0.129810929298401
-4.86785888671875	-12.6694316864014	-12.7430858612061	0.0510386079549789	0.326694786548615	-0.129468753933907
-4.99079990386963	-12.9348468780518	-12.7694692611694	0.0503539144992828	0.327962100505829	-0.134582996368408
-4.97616195678711	-13.0908031463623	-12.655797958374	0.0508830547332764	0.328440964221954	-0.136952012777328
-4.92489767074585	-13.0946760177612	-12.5505037307739	0.0504347085952759	0.328447103500366	-0.137236461043358
-4.91017580032349	-13.0312080383301	-12.4964275360107	0.0497382804751396	0.328300833702087	-0.136680990457535
-4.87432384490967	-12.9635400772095	-12.4518413543701	0.049026895314455	0.328066438436508	-0.135889455676079
-4.84629154205322	-12.8921842575073	-12.4486570358276	0.0484966151416302	0.328023821115494	-0.134271368384361
-4.8316969871521	-12.8306083679199	-12.4453353881836	0.0483382344245911	0.328201562166214	-0.133120998740196
-4.79494428634644	-12.8044128417969	-12.418532371521	0.0473592914640903	0.328610092401505	-0.13183319568634
-4.78719568252563	-12.775538444519	-12.4429988861084	0.0472863391041756	0.328490525484085	-0.130412325263023
-4.83435916900635	-12.7805643081665	-12.4269847869873	0.0465196669101715	0.328356593847275	-0.130341947078705
-4.7914981842041	-12.7512197494507	-12.3630790710449	0.0458518788218498	0.328017622232437	-0.130087211728096
-4.80088520050049	-12.7314748764038	-12.3415699005127	0.0454879812896252	0.32748407125473	-0.129311352968216
-4.82002782821655	-12.7479095458984	-12.3231353759766	0.0452205874025822	0.326548218727112	-0.128577172756195
-4.84431791305542	-12.7824125289917	-12.310489654541	0.0453079156577587	0.326185941696167	-0.128176659345627
-4.79903507232666	-12.7794752120972	-12.2042636871338	0.0447137393057346	0.325754910707474	-0.128916725516319
-4.71277523040771	-12.7512235641479	-12.1051864624023	0.0440305210649967	0.325206190347672	-0.129478871822357
-4.65439939498901	-12.7167911529541	-12.0268640518188	0.043296005576849	0.324552029371262	-0.128914639353752
-4.58449983596802	-12.6390895843506	-11.9638719558716	0.0424735508859158	0.324026972055435	-0.128489971160889
-4.5381555557251	-12.5680408477783	-11.8911781311035	0.0410997606813908	0.323709398508072	-0.127571135759354
-4.47165298461914	-12.5101089477539	-11.8355102539063	0.0397182777523994	0.323548972606659	-0.126062318682671
-4.43342351913452	-12.4561042785645	-11.7911100387573	0.0388251021504402	0.323345869779587	-0.124691359698772
-4.39285659790039	-12.4108419418335	-11.748327255249	0.0376787185668945	0.323454290628433	-0.123902425169945
-4.36097764968872	-12.3955183029175	-11.6865329742432	0.0359457097947598	0.323629707098007	-0.123043268918991
-4.32543706893921	-12.3665056228638	-11.6310338973999	0.0341655611991882	0.323570728302002	-0.122191593050957
-4.30947589874268	-12.3308820724487	-11.5725584030151	0.0324767008423805	0.323399931192398	-0.121398665010929
-4.28462505340576	-12.2919778823853	-11.5228319168091	0.0306755844503641	0.323075652122498	-0.120500586926937
-4.25539445877075	-12.2355766296387	-11.4509363174438	0.0287609752267599	0.322822630405426	-0.118944592773914
-4.2324390411377	-12.19469165802	-11.4065227508545	0.0271741189062595	0.322904527187347	-0.11741004884243
-4.21292495727539	-12.1553173065186	-11.3377418518066	0.0258662886917591	0.32290706038475	-0.115581348538399
-4.19574499130249	-12.1453561782837	-11.2713403701782	0.0243532247841358	0.323167711496353	-0.114386729896069
-4.19188737869263	-12.1520500183105	-11.2118911743164	0.0230026263743639	0.323586314916611	-0.113914348185062
-4.21474170684814	-12.1676025390625	-11.1737976074219	0.021470757201314	0.324068278074265	-0.113277480006218
-4.22456073760986	-12.1039333343506	-11.1274728775024	0.0210355632007122	0.324212700128555	-0.111698769032955
-4.27401542663574	-11.9179954528809	-11.1056261062622	0.0220060367137194	0.324874013662338	-0.108187884092331
-4.24418544769287	-11.8677215576172	-11.0733585357666	0.021507328376174	0.325770974159241	-0.107995837926865
-4.19468212127686	-11.8776569366455	-11.0550928115845	0.0218319967389107	0.326800137758255	-0.106429785490036
-4.18000078201294	-11.8885583877563	-11.068808555603	0.0228179451078177	0.328219503164291	-0.10528788715601
-4.18054866790771	-11.9141006469727	-11.0822439193726	0.0237153153866529	0.329395532608032	-0.105855591595173
-4.17246723175049	-11.9529085159302	-11.0762224197388	0.0239510796964169	0.330329298973084	-0.106604233384132
-4.16337919235229	-12.0025243759155	-11.1070699691772	0.0246503930538893	0.330766081809998	-0.107325844466686
-4.14071750640869	-12.0489749908447	-11.1068449020386	0.0247832145541906	0.331234753131866	-0.108551047742367
-4.11869859695435	-12.0798740386963	-11.0953941345215	0.0247765649110079	0.331984370946884	-0.109280966222286
-4.10470867156982	-12.1176996231079	-11.1165618896484	0.0248348768800497	0.332328081130981	-0.110340610146523
-4.05105495452881	-12.1368408203125	-11.1044244766235	0.0249640010297298	0.33217853307724	-0.111487492918968
-4.03591060638428	-12.1229219436646	-11.1281461715698	0.0255805868655443	0.332427084445953	-0.111909478902817
-3.99428534507751	-12.0968856811523	-11.133734703064	0.0259809605777264	0.333006739616394	-0.11262185126543
-3.95503044128418	-12.08092212677	-11.1219940185547	0.0258984640240669	0.333626419305801	-0.112644478678703
-3.92984390258789	-12.0908355712891	-11.1257953643799	0.0262207388877869	0.33407786488533	-0.112480737268925
-3.94298315048218	-12.0594100952148	-11.1291885375977	0.0263758599758148	0.334421217441559	-0.112274639308453
-3.96071362495422	-11.9991149902344	-11.1340303421021	0.0264530386775732	0.334653437137604	-0.111711107194424
-3.94630122184753	-11.9982833862305	-11.1048936843872	0.0263726692646742	0.334536343812943	-0.112057514488697
-3.90833878517151	-12.0095958709717	-11.0826148986816	0.0265285540372133	0.334603607654572	-0.111850492656231
-3.89288735389709	-12.0202302932739	-11.0697956085205	0.0267609618604183	0.334712594747543	-0.111870259046555
-3.89903378486633	-12.0293321609497	-11.0470066070557	0.0269345212727785	0.334526538848877	-0.11234338581562
-3.88152647018433	-12.048641204834	-11.022011756897	0.0267763547599316	0.334397256374359	-0.112712703645229
-3.87239074707031	-12.0693531036377	-11.0053176879883	0.0266987197101116	0.334037721157074	-0.113068431615829
-3.86279678344727	-12.0528593063354	-10.968677520752	0.0262418650090694	0.333342552185059	-0.113240458071232
-3.83999061584473	-12.0149259567261	-10.9281520843506	0.0259065665304661	0.332583099603653	-0.112334609031677
-3.83106970787048	-12.0031242370605	-10.8831853866577	0.0251144673675299	0.33216592669487	-0.112009979784489
-3.80145454406738	-11.9882659912109	-10.8661947250366	0.0249243602156639	0.331671059131622	-0.111803874373436
-3.78767943382263	-11.972149848938	-10.8362503051758	0.0245498567819595	0.331317156553268	-0.111464664340019
-3.76859021186829	-11.952935218811	-10.8278970718384	0.0242436584085226	0.331036806106567	-0.110804416239262
-3.7791485786438	-11.9442672729492	-10.8000345230103	0.0235060844570398	0.330928206443787	-0.110398530960083
-3.7682580947876	-11.9410066604614	-10.8122415542603	0.0229631550610065	0.330780684947968	-0.110250495374203
-3.75155639648438	-11.9481039047241	-10.7996692657471	0.0222156140953302	0.330486923456192	-0.110505700111389
-3.70595216751099	-11.9575929641724	-10.7738828659058	0.0211535915732384	0.330351889133453	-0.110754683613777
-3.6578164100647	-11.9645662307739	-10.7329511642456	0.0200197864323854	0.32995417714119	-0.11064488440752
-3.60609865188599	-11.9442825317383	-10.7078638076782	0.018976055085659	0.329499244689941	-0.110052607953548
-3.57686018943787	-11.9186639785767	-10.6778154373169	0.0182075332850218	0.329012006521225	-0.108897253870964
-3.5609655380249	-11.8985166549683	-10.6503801345825	0.0170589163899422	0.329067707061768	-0.108000136911869
-3.54551458358765	-11.8839387893677	-10.6395921707153	0.0164327621459961	0.329047650098801	-0.10712506622076
-3.52238512039185	-11.8600597381592	-10.6326332092285	0.0155887566506863	0.329297780990601	-0.106376446783543
-3.50212836265564	-11.8463258743286	-10.622278213501	0.0148958265781403	0.329372137784958	-0.105695366859436
-3.4811806678772	-11.833740234375	-10.6072587966919	0.0137907080352306	0.329679578542709	-0.105200961232185
-3.45227742195129	-11.8311700820923	-10.6122207641602	0.0129334339872003	0.330011755228043	-0.105003088712692
-3.42468738555908	-11.7888650894165	-10.6100635528564	0.0119993137195706	0.330578744411469	-0.104300610721111
-3.40447068214417	-11.7527990341187	-10.6161832809448	0.0108981216326356	0.330805271863937	-0.103436589241028
-3.37687754631042	-11.7023429870605	-10.6077404022217	0.00974445603787899	0.331145048141479	-0.102331295609474
-3.34653091430664	-11.6647071838379	-10.5987348556519	0.00880508124828339	0.331423789262772	-0.101455993950367
-3.28946852684021	-11.6445407867432	-10.6020374298096	0.00781159801408648	0.331819981336594	-0.100670836865902
-3.25433564186096	-11.6194410324097	-10.5881786346436	0.00693465070798993	0.332111448049545	-0.0999293178319931
-3.23814129829407	-11.6070423126221	-10.5979118347168	0.00581625290215015	0.332866668701172	-0.0993423759937286
-3.19239735603333	-11.6126871109009	-10.5737543106079	0.00456411624327302	0.333204537630081	-0.0991583243012428
-3.16618156433105	-11.5757484436035	-10.5933132171631	0.0040231654420495	0.333864331245422	-0.0987157970666885
-3.155766248703	-11.4741353988647	-10.5835800170898	0.00275815441273153	0.334629833698273	-0.0978967398405075
-3.11672687530518	-11.395073890686	-10.567024230957	0.000989506021142006	0.335482627153397	-0.0962594896554947
-3.0711305141449	-11.3219347000122	-10.5326223373413	-0.000759474525693804	0.336017996072769	-0.0939936935901642
-3.05899381637573	-11.2698583602905	-10.514946937561	-0.0023220875300467	0.336467802524567	-0.0924516245722771
-3.05062079429626	-11.2553195953369	-10.510425567627	-0.00392780918627977	0.336864441633224	-0.0912453830242157
-3.01543211936951	-11.2608346939087	-10.4718046188354	-0.00498467497527599	0.336747646331787	-0.0905303359031677
-3.01124882698059	-11.2061128616333	-10.4878702163696	-0.00534377805888653	0.337069630622864	-0.0893384218215942
-2.98049974441528	-11.1226301193237	-10.4595565795898	-0.00677037565037608	0.337644666433334	-0.0879781693220139
-2.93297910690308	-11.0577812194824	-10.4203948974609	-0.00852576270699501	0.338203310966492	-0.086113303899765
-2.91876196861267	-10.9528703689575	-10.4021005630493	-0.00995989702641964	0.338362008333206	-0.084037147462368
-2.93491816520691	-10.8533411026001	-10.3521194458008	-0.0118221715092659	0.338190078735352	-0.0824255794286728
-2.94748997688293	-10.7758855819702	-10.322606086731	-0.0135215781629086	0.338081628084183	-0.0805868655443192
-2.95112633705139	-10.7167987823486	-10.2888221740723	-0.0150276906788349	0.337846696376801	-0.0785936862230301
-2.9583945274353	-10.6899833679199	-10.2330493927002	-0.0171001795679331	0.337521940469742	-0.0773365646600723
-2.97970271110535	-10.6562957763672	-10.184362411499	-0.0186517965048552	0.337386816740036	-0.0761670246720314
-3.00052618980408	-10.6418790817261	-10.1548843383789	-0.0202347189188004	0.337212353944778	-0.0754158496856689
-2.96894502639771	-10.6366968154907	-10.0815629959106	-0.0219417959451675	0.336889177560806	-0.0748030468821526
-3.00083065032959	-10.5700511932373	-10.0371322631836	-0.0230939164757729	0.336397469043732	-0.072945773601532
-3.01235747337341	-10.4660062789917	-9.98668098449707	-0.0244101509451866	0.336203187704086	-0.0714938342571259
-2.97115397453308	-10.4027767181396	-9.93688488006592	-0.0261345040053129	0.336154699325562	-0.0693199560046196
-2.97558999061584	-10.3274803161621	-9.92007637023926	-0.0274696573615074	0.335932821035385	-0.0673900246620178
-3.00290107727051	-10.234281539917	-9.86187267303467	-0.029350008815527	0.335948973894119	-0.0661315768957138
-3.00811624526978	-10.1758613586426	-9.80260372161865	-0.0311288814991713	0.335773855447769	-0.0646792501211166
-2.99268841743469	-10.1238412857056	-9.7347412109375	-0.0324503220617771	0.335556387901306	-0.0634264126420021
-2.98967027664185	-10.0887575149536	-9.6633243560791	-0.0334564335644245	0.335212469100952	-0.0623791888356209
-2.99561643600464	-10.0869483947754	-9.61921501159668	-0.0342491492629051	0.334449142217636	-0.061799667775631
-3.0015115737915	-10.1123218536377	-9.58100318908691	-0.0348181761801243	0.333974897861481	-0.0622680857777596
-2.95068883895874	-10.1339387893677	-9.5173864364624	-0.0352006852626801	0.333969920873642	-0.0625556036829948
-2.94379854202271	-10.074161529541	-9.47580623626709	-0.0348416417837143	0.334011226892471	-0.0620223470032215
-2.92958998680115	-10.0106964111328	-9.41662693023682	-0.0354694984853268	0.334165811538696	-0.0618356168270111
-2.92543077468872	-10.0186100006104	-9.37640190124512	-0.0357435047626495	0.333632498979568	-0.0609849318861961
-2.94531774520874	-9.99618244171143	-9.37776374816895	-0.0354407578706741	0.333512604236603	-0.0610685460269451
-2.95740652084351	-9.94223880767822	-9.33995246887207	-0.035725824534893	0.334268689155579	-0.060965359210968
-2.95814824104309	-9.89003372192383	-9.30853939056396	-0.0357990898191929	0.334735661745071	-0.0597050115466118
-2.96865797042847	-9.85607051849365	-9.28945350646973	-0.0357356257736683	0.334707230329514	-0.058579184114933
-3.00720262527466	-9.82640361785889	-9.28843593597412	-0.0355708636343479	0.334640711545944	-0.058164443820715
-3.03212308883667	-9.80351448059082	-9.28665161132813	-0.0352849848568439	0.335233688354492	-0.0579508244991302
-2.99029803276062	-9.78182315826416	-9.2385950088501	-0.0350116305053234	0.33566689491272	-0.0581493116915226
-3.0151629447937	-9.72880458831787	-9.21842098236084	-0.0346289724111557	0.33594736456871	-0.0574060343205929
-3.0360414981842	-9.64744758605957	-9.19583797454834	-0.0344455279409885	0.335758775472641	-0.0569292604923248
-2.99714303016663	-9.57931423187256	-9.14067649841309	-0.0344911590218544	0.336050122976303	-0.0559865906834602
-2.97197556495667	-9.52516269683838	-9.08528900146484	-0.0344829261302948	0.336337715387344	-0.0543199256062508
-3.01212191581726	-9.44335651397705	-9.06296348571777	-0.034114133566618	0.336042642593384	-0.0539407730102539
-3.03180813789368	-9.34943675994873	-9.00834083557129	-0.0341652370989323	0.335989385843277	-0.0533246211707592
-3.03571438789368	-9.32096672058105	-8.98171615600586	-0.0339868292212486	0.335710376501083	-0.0522164590656757
-3.06554388999939	-9.31173133850098	-8.95684909820557	-0.033943023532629	0.33562496304512	-0.0516503602266312
-3.09076690673828	-9.23161506652832	-8.92668151855469	-0.0336876660585403	0.335461735725403	-0.0506051257252693
-3.11745858192444	-9.19395065307617	-8.93471908569336	-0.0336671769618988	0.336004137992859	-0.0503618717193604
-3.08829307556152	-9.16059684753418	-8.88574123382568	-0.0337513312697411	0.335784137248993	-0.0499503538012505
-3.1082079410553	-9.12933826446533	-8.88091564178467	-0.0337493121623993	0.336089938879013	-0.0488267056643963
-3.09153842926025	-9.14888668060303	-8.85121059417725	-0.0338425636291504	0.336527645587921	-0.0500951148569584
-3.08752608299255	-9.12948417663574	-8.85128211975098	-0.0332736596465111	0.336963355541229	-0.0498520359396935
-3.13378477096558	-9.04757404327393	-8.8809289932251	-0.0332965552806854	0.337099403142929	-0.0484898760914803
-3.14183211326599	-8.98154735565186	-8.88280010223389	-0.0335032269358635	0.337933301925659	-0.0471861697733402
-3.16978931427002	-8.93737125396729	-8.89907264709473	-0.0337051972746849	0.338927209377289	-0.0454617403447628
-3.19125485420227	-8.85493850708008	-8.9137487411499	-0.034173347055912	0.338892906904221	-0.0447864904999733
-3.18411612510681	-8.80692958831787	-8.90845966339111	-0.034703154116869	0.338960766792297	-0.0436017289757729
-3.17452311515808	-8.77236175537109	-8.92628192901611	-0.0341329723596573	0.339258432388306	-0.0430526249110699
-3.16559624671936	-8.69421100616455	-8.90774250030518	-0.0337093994021416	0.339796036481857	-0.0435797572135925
-3.13298678398132	-8.63660621643066	-8.85153102874756	-0.0332298204302788	0.33995458483696	-0.0445411615073681
-3.07506632804871	-8.65224361419678	-8.79491806030273	-0.032624751329422	0.340391308069229	-0.047418687492609
-3.02863597869873	-8.73077201843262	-8.73698139190674	-0.0319097153842449	0.340288698673248	-0.0509520880877972
-3.00689673423767	-8.84319686889648	-8.70055103302002	-0.0309185553342104	0.34045484662056	-0.0531248115003109
-2.98560380935669	-8.83472728729248	-8.61394023895264	-0.0298985857516527	0.339956969022751	-0.0527134165167809
-3.1337296962738	-8.67738723754883	-8.63391780853271	-0.0290799494832754	0.339251518249512	-0.0506862588226795
-3.1864857673645	-8.53733253479004	-8.57318019866943	-0.0299515370279551	0.338348567485809	-0.0485889464616776
-3.08146691322327	-8.51869773864746	-8.46667385101318	-0.030864704400301	0.337764948606491	-0.0456917844712734
-3.05302095413208	-8.47898292541504	-8.39559268951416	-0.0313133932650089	0.33742019534111	-0.04264897108078
-3.0771598815918	-8.38859367370605	-8.32610607147217	-0.0320510566234589	0.336193293333054	-0.0408162549138069
-3.10662341117859	-8.33811664581299	-8.27096366882324	-0.0325373560190201	0.334841817617416	-0.039590161293745
-3.1457953453064	-8.32902050018311	-8.26131248474121	-0.0322971679270267	0.333863586187363	-0.0390559248626232
-3.18367314338684	-8.31791687011719	-8.26274013519287	-0.0324447862803936	0.33341783285141	-0.0391279272735119
-3.17894244194031	-8.25938987731934	-8.24770355224609	-0.0326187014579773	0.333907961845398	-0.038565456867218
-3.17765021324158	-8.2086353302002	-8.25546550750732	-0.0332499332726002	0.334447860717773	-0.0373741164803505
-3.15413331985474	-8.15780925750732	-8.24879169464111	-0.0343183726072311	0.334665507078171	-0.0361067764461041
-3.13531470298767	-8.10015678405762	-8.24572563171387	-0.0356240123510361	0.334850460290909	-0.034759882837534
-3.12672901153564	-8.04875373840332	-8.27226543426514	-0.036794014275074	0.334658920764923	-0.0338714271783829
-3.11291980743408	-8.0538444519043	-8.29928302764893	-0.0381871238350868	0.334681391716003	-0.0337728150188923
-3.04079723358154	-8.08181190490723	-8.3176326751709	-0.0388719327747822	0.334542125463486	-0.0337784849107265
-3.05512809753418	-8.01162815093994	-8.41397285461426	-0.038736954331398	0.334561198949814	-0.0329103656113148
-3.0348653793335	-7.98641443252563	-8.43885326385498	-0.0408033356070518	0.3340864777565	-0.0347529724240303
-2.96690654754639	-8.04652881622314	-8.4284782409668	-0.0411563254892826	0.3355493247509	-0.0370954535901546
-2.97722434997559	-8.14531707763672	-8.4781379699707	-0.0402403399348259	0.337996959686279	-0.0378338396549225
-2.96651577949524	-8.19734954833984	-8.50297927856445	-0.03956563398242	0.338892370462418	-0.0405221171677113
-2.95105624198914	-8.22421169281006	-8.54756641387939	-0.0384680181741714	0.339447826147079	-0.0416621901094913
-2.95272707939148	-8.24020290374756	-8.59166145324707	-0.0379224680364132	0.340072751045227	-0.0423206724226475
-2.90856456756592	-8.28939437866211	-8.61784076690674	-0.0376014038920403	0.340970784425735	-0.0418162010610104
-2.88075613975525	-8.32062530517578	-8.64508628845215	-0.0366520397365093	0.342569589614868	-0.0412460081279278
-2.88736534118652	-8.37540054321289	-8.67934703826904	-0.0360342301428318	0.343633264303207	-0.0430382825434208
-2.88904500007629	-8.41509628295898	-8.7192325592041	-0.0352706015110016	0.344169616699219	-0.0442645475268364
-2.91808652877808	-8.36588001251221	-8.78281116485596	-0.0340878032147884	0.344853401184082	-0.0444057285785675
-2.86779451370239	-8.3570499420166	-8.78423023223877	-0.034555695950985	0.345179051160812	-0.0438625551760197
-2.78075742721558	-8.40865612030029	-8.76388645172119	-0.0339282788336277	0.345493495464325	-0.0423740558326244
-2.78500437736511	-8.40177536010742	-8.76966285705566	-0.033330611884594	0.346077054738998	-0.0421685874462128
-2.8064444065094	-8.36313056945801	-8.75872135162354	-0.0332302711904049	0.345791399478912	-0.0422397553920746
-2.79617071151733	-8.37158012390137	-8.72775268554688	-0.0328891836106777	0.344864696264267	-0.0415793657302856
-2.78280115127563	-8.37424755096436	-8.70996475219727	-0.0325444042682648	0.344085186719894	-0.0410938262939453
-2.7874608039856	-8.37722492218018	-8.68650150299072	-0.0323063656687737	0.343481570482254	-0.0404818095266819
-2.77659368515015	-8.34682941436768	-8.66484928131104	-0.0319756828248501	0.34261080622673	-0.0397154428064823
-2.75526976585388	-8.28725147247314	-8.60453414916992	-0.0319148115813732	0.342282891273499	-0.038740798830986
-2.72504329681396	-8.25802135467529	-8.53847217559814	-0.0320932641625404	0.341339737176895	-0.0369941703975201
-2.75321435928345	-8.22531890869141	-8.51165866851807	-0.0319486819207668	0.340048491954803	-0.0358216874301434
-2.75951480865479	-8.13500118255615	-8.45120906829834	-0.0321936011314392	0.338847905397415	-0.0346926338970661
-2.75952816009521	-8.0834379196167	-8.41213798522949	-0.0323037765920162	0.337535947561264	-0.0330648794770241
-2.76336550712585	-8.00943756103516	-8.360595703125	-0.032301988452673	0.336472988128662	-0.0315848365426064
-2.78038430213928	-7.95306777954102	-8.31420230865479	-0.0328410528600216	0.33555468916893	-0.0298783648759127
-2.73908948898315	-7.95734977722168	-8.2397632598877	-0.0330153182148933	0.333922028541565	-0.0288640186190605
-2.7648069858551	-7.83748579025269	-8.2109203338623	-0.0321555659174919	0.333244621753693	-0.0274894945323467
-2.82099223136902	-7.6711106300354	-8.18749618530273	-0.0331388898193836	0.331909209489822	-0.0256562493741512
-2.73849654197693	-7.62527370452881	-8.0956859588623	-0.0341991670429707	0.330073744058609	-0.0230039786547422
-2.69812822341919	-7.5660719871521	-8.02281665802002	-0.0342257916927338	0.329253226518631	-0.0203301645815372
-2.73480892181396	-7.45748805999756	-7.98830652236938	-0.0349654443562031	0.328355431556702	-0.0191925913095474
-2.78513717651367	-7.40980339050293	-7.93634939193726	-0.0356138795614243	0.326627761125565	-0.0181031636893749
-2.77155232429504	-7.40782022476196	-7.89046812057495	-0.0358756333589554	0.32531213760376	-0.01732431165874
-2.76369071006775	-7.38627099990845	-7.84647941589355	-0.0355788692831993	0.324568688869476	-0.0166910570114851
-2.82807302474976	-7.26485586166382	-7.85161685943604	-0.0357700325548649	0.324203193187714	-0.016115577891469
-2.81370449066162	-7.17672681808472	-7.79693651199341	-0.0370081700384617	0.323776602745056	-0.0148941073566675
-2.76735591888428	-7.192711353302	-7.73881196975708	-0.037427868694067	0.323415786027908	-0.0128514561802149
-2.80214548110962	-7.1872239112854	-7.72930526733398	-0.0374402292072773	0.323669940233231	-0.0126162376254797
-2.85506081581116	-7.16057014465332	-7.71592617034912	-0.0379009433090687	0.323779493570328	-0.0137500064447522
-2.89536499977112	-7.13283824920654	-7.76429462432861	-0.0375058278441429	0.323578923940659	-0.0141992336139083
-2.88718295097351	-7.08948183059692	-7.79576921463013	-0.0379689447581768	0.324109762907028	-0.0142548708245158
-2.82160973548889	-7.09540462493896	-7.81027889251709	-0.038266509771347	0.325276404619217	-0.0134456912055612
-2.79206514358521	-7.12888240814209	-7.83476066589355	-0.0380533337593079	0.327265799045563	-0.0129525773227215
-2.82581186294556	-7.15440607070923	-7.89463901519775	-0.0380113534629345	0.329080253839493	-0.0145812258124352
-2.87579441070557	-7.1651873588562	-7.94054460525513	-0.0379685051739216	0.330102056264877	-0.0168635454028845
-2.95443367958069	-7.14702844619751	-8.02849769592285	-0.0382395125925541	0.331348717212677	-0.0190548021346331
-2.91658091545105	-7.16467761993408	-8.0732421875	-0.0394310876727104	0.332421958446503	-0.0195396766066551
-2.83373093605042	-7.24642658233643	-8.09528923034668	-0.03944331407547	0.334188550710678	-0.0190229713916779
-2.86473488807678	-7.25412178039551	-8.15239810943604	-0.0397650599479675	0.336114197969437	-0.0199641957879066
-2.88165163993835	-7.26988124847412	-8.17566871643066	-0.0406499244272709	0.337392330169678	-0.0211246833205223
-2.85997080802917	-7.35383176803589	-8.21992015838623	-0.0401887036859989	0.337895423173904	-0.0221343580633402
-2.90218615531921	-7.35602378845215	-8.29262351989746	-0.0400958172976971	0.339368313550949	-0.0234331730753183
-2.90262317657471	-7.33774137496948	-8.3364953994751	-0.0408152341842651	0.340560048818588	-0.0243698209524155
-2.83286571502686	-7.38655471801758	-8.32988357543945	-0.0409701392054558	0.342153787612915	-0.0242990702390671
-2.85835671424866	-7.42238426208496	-8.36526012420654	-0.0411653704941273	0.343712866306305	-0.0248211175203323
-2.88235068321228	-7.45663166046143	-8.38535213470459	-0.0419504009187222	0.344166606664658	-0.0256463047116995
-2.90762519836426	-7.4503698348999	-8.40129089355469	-0.0420434027910233	0.344133585691452	-0.025981230661273
-2.93333911895752	-7.38954067230225	-8.43980026245117	-0.0427040532231331	0.344163715839386	-0.0253522172570229
-2.8783016204834	-7.37426519393921	-8.41769790649414	-0.0437135994434357	0.344189047813416	-0.0234672743827105
-2.84692144393921	-7.40142345428467	-8.40378093719482	-0.0438251532614231	0.345178574323654	-0.0228623412549496
-2.91771841049194	-7.38659000396729	-8.43569278717041	-0.0443503260612488	0.346171528100967	-0.0234552063047886
-2.96269536018372	-7.3906683921814	-8.44834518432617	-0.0451371669769287	0.345713078975677	-0.0238222647458315
-2.95938587188721	-7.41691207885742	-8.46791076660156	-0.0451688133180141	0.345382809638977	-0.0242037698626518
-2.99142789840698	-7.3888201713562	-8.50148773193359	-0.0454889684915543	0.345511823892593	-0.024223456159234
-2.99764204025269	-7.33318090438843	-8.52551078796387	-0.0462704375386238	0.345649898052216	-0.0235996302217245
-2.95857810974121	-7.33435344696045	-8.51223278045654	-0.0468335896730423	0.345972418785095	-0.0225848983973265
-2.97376561164856	-7.32998466491699	-8.54973125457764	-0.0468405000865459	0.346435874700546	-0.0214427076280117
-3.0178587436676	-7.29540920257568	-8.56689739227295	-0.047334436327219	0.346426844596863	-0.0213115196675062
-3.05484485626221	-7.2677788734436	-8.60491180419922	-0.0479810535907745	0.345929950475693	-0.0211338121443987
-3.0766065120697	-7.27431297302246	-8.6303596496582	-0.0485056228935719	0.345369756221771	-0.0212223585695028
-3.11213326454163	-7.26481819152832	-8.66110610961914	-0.0492418110370636	0.345443695783615	-0.0216072779148817
-3.16321325302124	-7.24960899353027	-8.67450618743896	-0.0507576949894428	0.345510452985764	-0.0220878291875124
-3.15610671043396	-7.25401639938354	-8.66014289855957	-0.0518371872603893	0.344945520162582	-0.0227079149335623
-3.22275376319885	-7.24595355987549	-8.71521472930908	-0.052365031093359	0.343810111284256	-0.0230846274644136
-3.25023818016052	-7.19883728027344	-8.73136711120605	-0.0544670447707176	0.342927098274231	-0.0236111935228109
-3.18696522712708	-7.22575569152832	-8.70974063873291	-0.0558671578764915	0.342472940683365	-0.0233183391392231
-3.17264199256897	-7.2998218536377	-8.7439489364624	-0.0558605082333088	0.342841953039169	-0.0230360981076956
-3.19280624389648	-7.30380630493164	-8.77289772033691	-0.0562776625156403	0.343361258506775	-0.0242384169250727
-3.2554087638855	-7.24776363372803	-8.85222339630127	-0.0563330836594105	0.343303769826889	-0.0249874852597713
-3.25265002250671	-7.21316719055176	-8.89148044586182	-0.0570054017007351	0.343503177165985	-0.0248721931129694
-3.17917060852051	-7.24959373474121	-8.90392589569092	-0.0572514161467552	0.344035565853119	-0.0239941105246544
-3.152911901474	-7.2565655708313	-8.94376087188721	-0.0568324364721775	0.345282077789307	-0.0232174042612314
-3.1635262966156	-7.21711874008179	-8.98161888122559	-0.0570715218782425	0.345947772264481	-0.0228629242628813
-3.14491391181946	-7.223717212677	-9.01850700378418	-0.0571862906217575	0.345913022756577	-0.0225522443652153
-3.14054584503174	-7.21938562393188	-9.05764198303223	-0.0567359626293182	0.346353024244308	-0.0223522670567036
-3.14348196983337	-7.21919250488281	-9.09009265899658	-0.0572069026529789	0.347039639949799	-0.0222382564097643
-3.09419655799866	-7.26173782348633	-9.08517551422119	-0.0572162456810474	0.34712690114975	-0.0223150104284287
-3.12179255485535	-7.22287702560425	-9.12546443939209	-0.0566066615283489	0.347098380327225	-0.022386820986867
-3.14507365226746	-7.14521169662476	-9.14061069488525	-0.0575518682599068	0.346783965826035	-0.0221180003136396
-3.05206847190857	-7.17865324020386	-9.10787487030029	-0.0585317127406597	0.346249103546143	-0.0209609773010015
-3.03793358802795	-7.21954345703125	-9.13271522521973	-0.0582493916153908	0.346545249223709	-0.0207328796386719
-3.06604290008545	-7.20485258102417	-9.13527393341064	-0.0589900240302086	0.346687942743301	-0.0217003542929888
-3.09921216964722	-7.16530609130859	-9.1416015625	-0.0592506155371666	0.346109718084335	-0.0220462419092655
-3.13104796409607	-7.12087440490723	-9.16092491149902	-0.0601702593266964	0.34559553861618	-0.0222103223204613
-3.08698630332947	-7.12326860427856	-9.13057231903076	-0.0617048144340515	0.345001667737961	-0.0215522684156895
-3.05976915359497	-7.15895223617554	-9.1248664855957	-0.0619189739227295	0.344707190990448	-0.021059462800622
-3.0795693397522	-7.1679949760437	-9.09754276275635	-0.0626852884888649	0.344463139772415	-0.0217756405472755
-3.10188603401184	-7.1076512336731	-9.09120273590088	-0.0632778480648994	0.343965917825699	-0.021739898249507
-3.12279224395752	-7.07010126113892	-9.09675788879395	-0.0639193654060364	0.343118965625763	-0.0212412215769291
-3.0946159362793	-7.0790548324585	-9.08669567108154	-0.0653186067938805	0.342205733060837	-0.0206832624971867
-3.06794214248657	-7.10025215148926	-9.06333446502686	-0.0657908767461777	0.342059344053268	-0.0202738177031279
-3.07268571853638	-7.09465789794922	-9.05049896240234	-0.0660650506615639	0.341641783714294	-0.0205472316592932
-3.11144018173218	-7.04198932647705	-9.06886577606201	-0.0662321522831917	0.340996831655502	-0.0203996486961842
-3.10374784469604	-7.00867748260498	-9.04634380340576	-0.0673462301492691	0.340437531471252	-0.0199714694172144
-3.03447389602661	-7.02318859100342	-9.01978778839111	-0.0679226219654083	0.339950710535049	-0.0188600942492485
-3.03694915771484	-7.04674005508423	-9.01005935668945	-0.0681535601615906	0.339883863925934	-0.0184344556182623
-3.0818235874176	-7.04889249801636	-9.00494194030762	-0.0689768567681313	0.339265197515488	-0.0191055852919817
-3.11520528793335	-7.03167200088501	-9.00465202331543	-0.0691916272044182	0.338452637195587	-0.0197135098278522
-3.17473411560059	-6.97761964797974	-8.99174785614014	-0.0700738355517387	0.337891489267349	-0.0199100282043219
-3.15413403511047	-6.96340703964233	-8.9568042755127	-0.071798212826252	0.336930215358734	-0.0194451492279768
-3.09523868560791	-7.01691484451294	-8.89659881591797	-0.0724725797772408	0.335798621177673	-0.018922857940197
-3.12667202949524	-6.98725509643555	-8.87512683868408	-0.072712354362011	0.334917366504669	-0.0191694479435682
-3.18416333198547	-6.90846538543701	-8.85694026947021	-0.0740945786237717	0.333498626947403	-0.0189253184944391
-3.18280434608459	-6.90525150299072	-8.80576324462891	-0.0755841061472893	0.33172994852066	-0.0180574283003807
-3.18799138069153	-6.94169807434082	-8.75331497192383	-0.0765497237443924	0.330028027296066	-0.0176517348736525
-3.22955727577209	-6.9029107093811	-8.67489051818848	-0.0774118602275848	0.327552646398544	-0.0177019461989403
-3.25490260124207	-6.76530599594116	-8.60011386871338	-0.0788143500685692	0.325031101703644	-0.0153621435165405
-3.21263980865479	-6.7354474067688	-8.4496488571167	-0.0818721055984497	0.320350855588913	-0.0132845072075725
-3.15938544273376	-6.78325128555298	-8.37379550933838	-0.0833381861448288	0.317881464958191	-0.0113618224859238
-3.16205811500549	-6.81384563446045	-8.31083583831787	-0.0836259722709656	0.317447036504745	-0.0125920409336686
-3.21729707717896	-6.76580095291138	-8.32964992523193	-0.0840504392981529	0.316279113292694	-0.01332020573318
-3.2246630191803	-6.74869441986084	-8.3221960067749	-0.0855858325958252	0.315636992454529	-0.014147006906569
-3.19844317436218	-6.82451677322388	-8.29183292388916	-0.0873928815126419	0.315156370401382	-0.0145717170089483
-3.22261118888855	-6.81394577026367	-8.27903938293457	-0.0873352363705635	0.31488174200058	-0.0151568129658699
-3.32835006713867	-6.76110458374023	-8.26322269439697	-0.0893667414784431	0.312788009643555	-0.0165106076747179
-3.36860013008118	-6.68813991546631	-8.18623161315918	-0.0928997695446014	0.30953785777092	-0.0160271488130093
-3.39129662513733	-6.76196146011353	-8.00758743286133	-0.0972582772374153	0.30467826128006	-0.0158451069146395
-3.57056546211243	-6.78920745849609	-8.0341100692749	-0.100234337151051	0.297873884439468	-0.0206173341721296
-3.29988741874695	-7.15755033493042	-7.7182559967041	-0.118262983858585	0.281487286090851	-0.0218093562871218
-3.30670666694641	-6.95151853561401	-7.3470253944397	-0.126431673765182	0.274809986352921	-0.0208649635314941
-3.42539215087891	-6.99692153930664	-7.28501796722412	-0.119584336876869	0.276157349348068	-0.0156160825863481
-3.2832396030426	-7.07084512710571	-7.24777746200562	-0.115043707191944	0.277990609407425	-0.0134233310818672
-3.21974444389343	-7.04585933685303	-7.23006820678711	-0.116095811128616	0.280279755592346	-0.0117575479671359
-3.15789651870728	-7.06995105743408	-7.32989454269409	-0.113518044352531	0.280950844287872	-0.0135982856154442
-3.24736046791077	-7.13500928878784	-7.50628662109375	-0.113924771547318	0.283308416604996	-0.0153467860072851
-3.28952145576477	-7.09083700180054	-7.57497215270996	-0.114490300416946	0.285628110170364	-0.0174585990607738
-3.35678029060364	-7.11079120635986	-7.6181378364563	-0.114788427948952	0.287090450525284	-0.0183460358530283
-3.47946214675903	-7.12506580352783	-7.6459698677063	-0.114432945847511	0.287286698818207	-0.0193598736077547
-3.51167917251587	-7.10249519348145	-7.54433345794678	-0.114214509725571	0.286761224269867	-0.0195047240704298
-3.55434942245483	-7.10464286804199	-7.43655443191528	-0.11325428634882	0.284767985343933	-0.0185870081186295
-3.55566811561584	-7.12114524841309	-7.29622316360474	-0.112028919160366	0.281832844018936	-0.0177526064217091
-3.50194358825684	-7.08771181106567	-7.08228302001953	-0.110936053097248	0.278921037912369	-0.0168888941407204
-3.50067567825317	-7.01496839523315	-6.87975215911865	-0.109447553753853	0.274513125419617	-0.0152766639366746
-3.41171002388	-6.95490741729736	-6.61740159988403	-0.107965610921383	0.267613440752029	-0.0136108519509435
-3.13147234916687	-6.84073352813721	-6.23485660552979	-0.106115415692329	0.260853618383408	-0.010069546289742
-2.96555781364441	-6.63106966018677	-6.01597023010254	-0.103781372308731	0.258607387542725	-0.00539691792801023
-3.2181715965271	-6.70128488540649	-6.161292552948	-0.103517301380634	0.262220472097397	-0.0095590865239501
-3.38858675956726	-6.86788988113403	-6.37800693511963	-0.10226084291935	0.263044446706772	-0.013198365457356
-3.485023021698	-6.89330339431763	-6.53488254547119	-0.101498611271381	0.264835834503174	-0.0162757858633995
-3.49494361877441	-6.85596895217896	-6.640549659729	-0.101339675486088	0.268624573945999	-0.0169656965881586
-3.41239047050476	-6.87432336807251	-6.71391010284424	-0.100175939500332	0.27185133099556	-0.0171601120382547
-3.37848329544067	-6.85041332244873	-6.79592227935791	-0.0985881388187408	0.274900197982788	-0.0175658594816923
-3.37398862838745	-6.78012180328369	-6.85617446899414	-0.0977043956518173	0.277788132429123	-0.0178140997886658
-3.33813405036926	-6.80798053741455	-6.93252563476563	-0.0968352779746056	0.280118137598038	-0.0175292957574129
-3.31550431251526	-6.8384838104248	-7.01350879669189	-0.0952020958065987	0.282129198312759	-0.0174819547683001
-3.32827472686768	-6.79699182510376	-7.09833765029907	-0.0941201820969582	0.284492939710617	-0.0170653257519007
-3.26846361160278	-6.7644419670105	-7.16654205322266	-0.0934638604521751	0.2869553565979	-0.0158194378018379
-3.23562836647034	-6.76334857940674	-7.21691417694092	-0.0924463495612144	0.289296358823776	-0.0148187894374132
-3.26262235641479	-6.73647165298462	-7.29918766021729	-0.0915696322917938	0.291401892900467	-0.0143669079989195
-3.29308438301086	-6.70318651199341	-7.37103414535522	-0.0912144482135773	0.293310582637787	-0.0145777510479093
-3.31197834014893	-6.71054172515869	-7.44093036651611	-0.0908062681555748	0.295445144176483	-0.0150394234806299
-3.36619353294373	-6.70620822906494	-7.54923486709595	-0.0901314616203308	0.29737451672554	-0.0157731920480728
-3.39058613777161	-6.67722177505493	-7.62085342407227	-0.0896134674549103	0.299692124128342	-0.0164280235767365
-3.39080595970154	-6.6490421295166	-7.67114877700806	-0.089317575097084	0.301808416843414	-0.0166643112897873
-3.37786483764648	-6.64138841629028	-7.69812774658203	-0.0889521092176437	0.303236037492752	-0.0169000122696161
-3.36835265159607	-6.65293169021606	-7.73533344268799	-0.0881034135818481	0.304259121417999	-0.017020370811224
-3.37695360183716	-6.67183017730713	-7.74981927871704	-0.0876405909657478	0.304861277341843	-0.0176130756735802
-3.39344096183777	-6.67117595672607	-7.78142690658569	-0.0874661207199097	0.305764406919479	-0.0182626228779554
-3.39703774452209	-6.67520999908447	-7.80352592468262	-0.0873796418309212	0.306674480438232	-0.0186529979109764
-3.40044641494751	-6.69667768478394	-7.81816148757935	-0.0872779190540314	0.30777969956398	-0.0191520340740681
-3.39182424545288	-6.69848442077637	-7.85324573516846	-0.0872046649456024	0.308422565460205	-0.0196359902620316
-3.38223886489868	-6.67879629135132	-7.86775159835815	-0.0872353613376617	0.309249252080917	-0.0200427155941725
-3.35570907592773	-6.69014072418213	-7.87905263900757	-0.0872127786278725	0.310089498758316	-0.0201564040035009
-3.3616464138031	-6.69805335998535	-7.89989185333252	-0.0868902653455734	0.310689926147461	-0.0204378385096788
-3.38511657714844	-6.6910228729248	-7.91859340667725	-0.0869075804948807	0.311196535825729	-0.0207549408078194
-3.39252877235413	-6.68382596969604	-7.91724681854248	-0.0868195444345474	0.311434835195541	-0.0210012141615152
-3.39069485664368	-6.67371654510498	-7.91532754898071	-0.0866087600588799	0.312273293733597	-0.0208218861371279
-3.39906024932861	-6.65862321853638	-7.91221046447754	-0.0866055935621262	0.312663644552231	-0.0204882472753525
-3.40943193435669	-6.63860988616943	-7.89394617080688	-0.0867723748087883	0.312747329473495	-0.0203856825828552
-3.39855432510376	-6.58214473724365	-7.86337566375732	-0.086794838309288	0.312663167715073	-0.0198352299630642
-3.39213371276855	-6.53402853012085	-7.81512308120728	-0.0870040282607079	0.312205106019974	-0.0187330730259418
-3.38084483146667	-6.49208211898804	-7.76455688476563	-0.0870320871472359	0.311364352703094	-0.0175141915678978
-3.37647032737732	-6.42724132537842	-7.70367336273193	-0.087157666683197	0.310315549373627	-0.0160488691180944
-3.38314867019653	-6.34465503692627	-7.64000034332275	-0.0871218889951706	0.309149354696274	-0.0144928898662329
-3.36040687561035	-6.29305028915405	-7.5427713394165	-0.0875010341405869	0.307583063840866	-0.01244898699224
-3.3642590045929	-6.22933340072632	-7.47131681442261	-0.0875954329967499	0.305921316146851	-0.0107397604733706
-3.33743357658386	-6.1414909362793	-7.3642692565918	-0.0879554077982903	0.304568976163864	-0.00885928142815828
-3.32916927337646	-6.08687591552734	-7.28207540512085	-0.0884219408035278	0.302724957466125	-0.00682744244113564
-3.32572817802429	-6.04359912872314	-7.18272542953491	-0.0890643298625946	0.300376445055008	-0.00536475563421845
-3.38563966751099	-6.02647686004639	-7.10906982421875	-0.0893887430429459	0.297913789749146	-0.00389790651388466
-3.38811540603638	-5.94693946838379	-7.02083492279053	-0.0895524099469185	0.295686900615692	-0.00133115355856717
-3.35140156745911	-5.88307094573975	-6.87859773635864	-0.0907871648669243	0.294017195701599	0.000531762256287038
-3.37570071220398	-5.85619354248047	-6.82715082168579	-0.0912841930985451	0.290798306465149	0.00170118128880858
-3.38581252098084	-5.83739709854126	-6.73897457122803	-0.0924748778343201	0.288365751504898	0.00209768349304795
-3.39695334434509	-5.77245759963989	-6.65405607223511	-0.0939894244074821	0.285950064659119	0.00252593564800918
-3.41850996017456	-5.75313234329224	-6.57241296768188	-0.095141589641571	0.283720344305038	0.00356244668364525
-3.42312073707581	-5.7741641998291	-6.4910454750061	-0.0957910418510437	0.281808793544769	0.00480761425569654
-3.47147750854492	-5.75405693054199	-6.44193029403687	-0.0964151173830032	0.279766082763672	0.0053759291768074
-3.48358726501465	-5.72976016998291	-6.38504791259766	-0.0975447073578835	0.278065025806427	0.00554603990167379
-3.46747303009033	-5.74956464767456	-6.36529541015625	-0.098383367061615	0.276597112417221	0.00616218987852335
-3.44693446159363	-5.76178789138794	-6.30368232727051	-0.0990793332457542	0.276211321353912	0.00579255493357778
-3.4564483165741	-5.76438856124878	-6.2940354347229	-0.100291460752487	0.275368928909302	0.00564139103516936
-3.46572041511536	-5.76492214202881	-6.28028583526611	-0.100716829299927	0.274101585149765	0.00564001547172666
-3.42498540878296	-5.7742714881897	-6.2607593536377	-0.101473189890385	0.273620665073395	0.00555571727454662
-3.431884765625	-5.76622438430786	-6.25775527954102	-0.101789601147175	0.273691356182098	0.00554242916405201
-3.47282791137695	-5.72783994674683	-6.26133489608765	-0.10200572013855	0.274291336536407	0.00492854695767164
-3.47846102714539	-5.73574209213257	-6.21873426437378	-0.102319911122322	0.274800986051559	0.00482577085494995
-3.55091595649719	-5.7726263999939	-6.23283863067627	-0.101405739784241	0.274774879217148	0.00466398382559419
-3.57202386856079	-5.76423501968384	-6.20499610900879	-0.101280130445957	0.274944275617599	0.00446289777755737
-3.60312604904175	-5.73645877838135	-6.20011758804321	-0.101185381412506	0.274903535842896	0.00471648620441556
-3.61593437194824	-5.74118804931641	-6.17684316635132	-0.101167872548103	0.274530738592148	0.00539073720574379
-3.61241459846497	-5.75369024276733	-6.16104364395142	-0.101336270570755	0.274346202611923	0.00599423283711076
-3.59752511978149	-5.74432420730591	-6.13270950317383	-0.101422965526581	0.273783951997757	0.00638515455648303
-3.60047245025635	-5.74539422988892	-6.10435438156128	-0.102016426622868	0.272372484207153	0.00708120735362172
-3.65273690223694	-5.69405555725098	-6.11278533935547	-0.102194517850876	0.272308498620987	0.0068736900575459
-3.68137240409851	-5.66547632217407	-6.0562481880188	-0.102712891995907	0.272589325904846	0.00711710285395384
-3.71981048583984	-5.70901107788086	-6.02586269378662	-0.102118737995625	0.272010058164597	0.00742927053943276
-3.79155421257019	-5.74791049957275	-6.0194935798645	-0.10179840028286	0.270987719297409	0.00710164243355393
-3.82779574394226	-5.7088770866394	-5.97459602355957	-0.102213010191917	0.270482122898102	0.00650228839367628
-3.85402989387512	-5.69017457962036	-5.96068000793457	-0.102596953511238	0.270006418228149	0.00628938153386116
-3.86483645439148	-5.7155499458313	-5.9542441368103	-0.102383397519588	0.269718915224075	0.00635479902848601
-3.85161447525024	-5.76340246200562	-5.94913244247437	-0.10251921415329	0.269790828227997	0.00604801112785935
-3.89883589744568	-5.74288272857666	-5.97493124008179	-0.101736076176167	0.270127266645432	0.00586261553689837
-3.9215304851532	-5.63602066040039	-5.98008823394775	-0.102403536438942	0.271105200052261	0.00530227879062295
-3.89884734153748	-5.61462306976318	-5.94405364990234	-0.103165835142136	0.271676540374756	0.00566169852390885
-3.93531084060669	-5.6832447052002	-5.96526193618774	-0.102192789316177	0.271601170301437	0.00614610780030489
-3.98384308815002	-5.68396997451782	-5.97986793518066	-0.101467929780483	0.271688401699066	0.00603733398020267
-4.01654624938965	-5.63998460769653	-5.97874355316162	-0.101302191615105	0.27218097448349	0.00552747258916497
-4.02130889892578	-5.64229774475098	-6.0259804725647	-0.100820496678352	0.272729724645615	0.00573029322549701
-3.96913266181946	-5.67814207077026	-6.03309392929077	-0.100790217518806	0.273850530385971	0.0056160562671721
-3.99176025390625	-5.70540237426758	-6.10718107223511	-0.0997742936015129	0.275007426738739	0.00512185785919428
-4.05007553100586	-5.63667583465576	-6.16933679580688	-0.0990349650382996	0.276371359825134	0.00446990830823779
-4.05570363998413	-5.57051467895508	-6.18149614334106	-0.0998442396521568	0.277719736099243	0.00427462393417954
-4.04787874221802	-5.60880517959595	-6.18521738052368	-0.0993955433368683	0.278142333030701	0.00468340469524264
-4.10826444625854	-5.64043998718262	-6.22218894958496	-0.098269909620285	0.27853524684906	0.00483162654563785
-4.13187265396118	-5.61880397796631	-6.22840356826782	-0.0984218791127205	0.278774410486221	0.00455826986581087
-4.12898254394531	-5.62399387359619	-6.2549524307251	-0.0984091758728027	0.27883380651474	0.00450234161689878
-4.08027315139771	-5.63796663284302	-6.27166891098022	-0.0984838753938675	0.27955886721611	0.00432236632332206
-4.06057977676392	-5.64363145828247	-6.31058597564697	-0.0983474552631378	0.28042408823967	0.00376297696493566
-4.09514760971069	-5.63659381866455	-6.38446950912476	-0.0987147390842438	0.282208204269409	0.00222997250966728
-4.14841842651367	-5.7028751373291	-6.46196985244751	-0.099713571369648	0.284301042556763	-0.0020270838867873
-4.15591478347778	-5.84906816482544	-6.54835271835327	-0.0996836051344872	0.284167945384979	-0.00544828269630671
-4.19123840332031	-5.90587711334229	-6.60213994979858	-0.0992771983146667	0.284830540418625	-0.00822938233613968
-4.20230960845947	-5.91560840606689	-6.60475826263428	-0.100196659564972	0.285646617412567	-0.00996076874434948
-4.18906402587891	-5.92131042480469	-6.58626461029053	-0.100393183529377	0.285378873348236	-0.00940345134586096
-4.14574432373047	-5.91081476211548	-6.51534748077393	-0.101343035697937	0.284664988517761	-0.00805050041526556
-4.11281299591064	-5.90605688095093	-6.43650341033936	-0.101886481046677	0.283385634422302	-0.00686550000682473
-4.07257795333862	-5.92836046218872	-6.36769771575928	-0.101868502795696	0.281518846750259	-0.00651937071233988
-4.04252910614014	-5.96427583694458	-6.30654191970825	-0.102893337607384	0.278920143842697	-0.00755551271140575
-3.96945214271545	-5.99258184432983	-6.26174688339233	-0.104790948331356	0.277465611696243	-0.00885589048266411
-3.94585609436035	-6.04422044754028	-6.28654193878174	-0.10769584774971	0.276374518871307	-0.0104525918141007
-3.89937686920166	-6.12480640411377	-6.31133127212524	-0.110818468034267	0.275493025779724	-0.0118661345914006
-3.8999662399292	-6.23270034790039	-6.38580846786499	-0.112697154283524	0.274811595678329	-0.0128913419321179
-3.96160244941711	-6.3137059211731	-6.44335603713989	-0.112357690930367	0.274256080389023	-0.0137101523578167
-4.05818367004395	-6.35869932174683	-6.40520334243774	-0.11085033416748	0.274429976940155	-0.0146866273134947
-4.18264770507813	-6.43641376495361	-6.34965991973877	-0.108684450387955	0.274248838424683	-0.0158807188272476
-4.29317045211792	-6.49192667007446	-6.25111484527588	-0.105871878564358	0.273936569690704	-0.0173418652266264
-4.36803960800171	-6.51391506195068	-6.17408227920532	-0.104198478162289	0.273413777351379	-0.0182690005749464
-4.33565139770508	-6.49716901779175	-6.12092781066895	-0.102785125374794	0.272801965475082	-0.0185888614505529
-4.25359916687012	-6.50294351577759	-6.0749773979187	-0.102170020341873	0.272198498249054	-0.0179767273366451
-4.1264762878418	-6.46713972091675	-6.05140924453735	-0.102237910032272	0.272244423627853	-0.0169502086937428
-4.00399827957153	-6.39732027053833	-6.06651258468628	-0.102414146065712	0.272689819335938	-0.0160966049879789
-3.87504553794861	-6.34633636474609	-6.09642887115479	-0.103137984871864	0.273052901029587	-0.01532734464854
-3.81032848358154	-6.34460496902466	-6.14288806915283	-0.103690415620804	0.27357292175293	-0.0150691345334053
-3.78494930267334	-6.26619815826416	-6.1817626953125	-0.104955725371838	0.274443626403809	-0.0153116080909967
-3.73558306694031	-6.15827989578247	-6.16001653671265	-0.106799684464931	0.27520078420639	-0.0150276608765125
-3.72951030731201	-6.1817045211792	-6.13507223129272	-0.107140138745308	0.274271130561829	-0.0140917776152492
-3.75503325462341	-6.20617198944092	-6.10123014450073	-0.106866382062435	0.272999137639999	-0.0132910441607237
-3.77313160896301	-6.16058921813965	-5.97746610641479	-0.107959695160389	0.271248996257782	-0.0125814499333501
-3.81211805343628	-6.14442014694214	-5.92099380493164	-0.107909582555294	0.269078314304352	-0.0114188250154257
-3.80530071258545	-6.16701078414917	-5.84658432006836	-0.107055477797985	0.267198592424393	-0.0103259012103081
-3.80155825614929	-6.16716623306274	-5.75219583511353	-0.106984034180641	0.265321046113968	-0.00976503919810057
-3.80879139900208	-6.17340755462646	-5.65545225143433	-0.107530251145363	0.262616187334061	-0.00937081128358841
-3.82070875167847	-6.1723461151123	-5.60833120346069	-0.108066096901894	0.260215789079666	-0.00895276106894016
-3.80027103424072	-6.15526866912842	-5.57934856414795	-0.108555875718594	0.258416950702667	-0.00865197461098433
-3.76090788841248	-6.08137655258179	-5.53430891036987	-0.109962485730648	0.257287472486496	-0.00823124125599861
-3.74199986457825	-6.03924179077148	-5.46600484848022	-0.111850894987583	0.256186664104462	-0.00783991068601608
-3.7536780834198	-6.07038021087646	-5.44224405288696	-0.11292576789856	0.254103600978851	-0.00763525348156691
-3.77241468429565	-6.07883977890015	-5.41780614852905	-0.113788060843945	0.252147972583771	-0.00771711161360145
-3.74710035324097	-6.03728771209717	-5.32389307022095	-0.116098538041115	0.249571204185486	-0.0077293268404901
-3.7661988735199	-6.04630088806152	-5.24237775802612	-0.118569545447826	0.246318250894547	-0.00758179323747754
-3.77289485931396	-6.05076456069946	-5.18363952636719	-0.119634106755257	0.243884935975075	-0.00749027775600553
-3.76455569267273	-6.11744260787964	-5.08568239212036	-0.122032009065151	0.23923359811306	-0.00779172126203775
-3.77001714706421	-6.11811685562134	-4.94992589950562	-0.125955685973167	0.234777644276619	-0.00759509671479464
-3.73038029670715	-6.14473581314087	-4.85936641693115	-0.128439724445343	0.22945661842823	-0.00738969165831804
-3.73039221763611	-6.11460018157959	-4.76572036743164	-0.131694078445435	0.226874843239784	-0.00648362655192614
-3.67132997512817	-6.04174137115479	-4.64606523513794	-0.134055942296982	0.222563356161118	-0.00643635541200638
-3.6945481300354	-6.11169004440308	-4.50154209136963	-0.138761505484581	0.218809276819229	-0.0054921992123127
-3.76476168632507	-6.08769750595093	-4.45826959609985	-0.137659221887589	0.215411275625229	-0.00514785572886467
-3.77845907211304	-6.10585832595825	-4.29388093948364	-0.140555620193481	0.213102489709854	-0.00475525762885809
-3.85454249382019	-6.08309888839722	-4.30712699890137	-0.139009535312653	0.212229415774345	-0.00407391507178545
-3.79227447509766	-6.15024089813232	-4.19309949874878	-0.141030848026276	0.208883985877037	-0.0035285830963403
-3.81225323677063	-6.05132484436035	-4.19879770278931	-0.140975013375282	0.208922386169434	-0.00294547667726874
-3.7709538936615	-6.10827445983887	-4.16154813766479	-0.141658797860146	0.207011282444	-0.00226953974924982
-3.77147221565247	-6.07141828536987	-4.13011360168457	-0.142156690359116	0.205572992563248	-0.0012197227915749
-3.76547574996948	-6.02638864517212	-4.11907720565796	-0.142681673169136	0.205125495791435	-0.000714516441803426
-3.79725289344788	-5.99940776824951	-4.13188457489014	-0.142249286174774	0.204961746931076	-0.000171708335983567
-3.7686710357666	-5.95672798156738	-4.06217765808105	-0.144926637411118	0.203011885285378	0.000524804287124425
-3.77331924438477	-5.91610956192017	-3.98843908309937	-0.146753489971161	0.201115220785141	0.00154487870167941
-3.86543488502502	-5.92702007293701	-3.95224046707153	-0.145719558000565	0.199586063623428	0.0020215071272105
-3.86748361587524	-5.93565225601196	-3.84980726242065	-0.146218448877335	0.19767814874649	0.00313896336592734
-3.87437772750854	-5.93270874023438	-3.79425358772278	-0.146826073527336	0.195256561040878	0.00349426828324795
-3.91454911231995	-5.83670902252197	-3.75867342948914	-0.147736981511116	0.193574100732803	0.00458305794745684
-3.87592315673828	-5.80552244186401	-3.59794807434082	-0.148802652955055	0.192833289504051	0.00537641951814294
-3.98766613006592	-5.94637012481689	-3.63643574714661	-0.147361531853676	0.189982607960701	0.00511895259842277
-4.05022716522217	-5.95469427108765	-3.53224587440491	-0.147549420595169	0.186764106154442	0.00533155491575599
-4.05062580108643	-5.88294982910156	-3.40937042236328	-0.149491161108017	0.184353113174438	0.00557972444221377
-4.04973030090332	-5.87933301925659	-3.36478233337402	-0.150977477431297	0.180697843432426	0.00624666642397642
-4.04957723617554	-5.79837322235107	-3.2577588558197	-0.152390733361244	0.179720491170883	0.00710985716432333
-4.06268835067749	-5.86485433578491	-3.12251138687134	-0.154644683003426	0.176187038421631	0.00843770336359739
-4.14259576797485	-5.80845069885254	-3.11822986602783	-0.153044626116753	0.174728363752365	0.00846537481993437
-4.14284372329712	-5.89929485321045	-2.99942922592163	-0.155244335532188	0.171124488115311	0.00983086973428726
-4.17015647888184	-5.79384326934814	-2.93832397460938	-0.154978558421135	0.16940350830555	0.0100131239742041
-4.13130140304565	-5.82809638977051	-2.86638259887695	-0.157184824347496	0.166955143213272	0.0114072132855654
-4.15955877304077	-5.7687520980835	-2.83750510215759	-0.156560152769089	0.166478589177132	0.0115694627165794
-4.1750922203064	-5.81551551818848	-2.7922887802124	-0.157977715134621	0.164669185876846	0.0121369492262602
-4.15576839447021	-5.75733423233032	-2.76880383491516	-0.157426819205284	0.164718449115753	0.0124763585627079
-4.180748462677	-5.81827068328857	-2.7866952419281	-0.157552853226662	0.163648784160614	0.0130128692835569
-4.17438077926636	-5.73928689956665	-2.80176711082459	-0.157224372029305	0.163538560271263	0.0129936281591654
-4.19173145294189	-5.74717044830322	-2.77081370353699	-0.159286245703697	0.162873655557632	0.0133668025955558
-4.25221729278564	-5.74949550628662	-2.74513363838196	-0.158594727516174	0.162596359848976	0.0130152180790901
-4.31006097793579	-5.81354665756226	-2.70074129104614	-0.158686816692352	0.161073535680771	0.013082786463201
-4.32318639755249	-5.76942253112793	-2.60991525650024	-0.158603325486183	0.160047486424446	0.0128303775563836
-4.38182926177979	-5.81433725357056	-2.56541705131531	-0.159051537513733	0.158433496952057	0.013181728310883
-4.37549781799316	-5.81997632980347	-2.53402042388916	-0.157376080751419	0.157378122210503	0.0132371485233307
-4.35754823684692	-5.84828996658325	-2.48232865333557	-0.1575857847929	0.155992448329926	0.0130271539092064
-4.3670859336853	-5.85336542129517	-2.45982670783997	-0.157587677240372	0.15532873570919	0.0128059973940253
-4.38044404983521	-5.93558931350708	-2.48124694824219	-0.15696308016777	0.154456496238708	0.0122085111215711
-4.40377998352051	-5.90720653533936	-2.44295692443848	-0.156632721424103	0.153627589344978	0.0118384547531605
-4.42349672317505	-5.84346151351929	-2.36583113670349	-0.158806428313255	0.153046578168869	0.0118760373443365
-4.4564471244812	-5.85821628570557	-2.34059810638428	-0.158149063587189	0.15240167081356	0.0116680860519409
-4.50038862228394	-5.94584226608276	-2.32814168930054	-0.157592505216599	0.15196006000042	0.0119701800867915
-4.49711084365845	-5.89515733718872	-2.26520943641663	-0.157915934920311	0.150742620229721	0.0120169278234243
-4.54291152954102	-5.89113187789917	-2.26382517814636	-0.158698752522469	0.149093136191368	0.0120335351675749
-4.54190683364868	-5.92863941192627	-2.24626564979553	-0.158331871032715	0.14846196770668	0.0125560481101274
-4.53516912460327	-5.9410252571106	-2.19769692420959	-0.158200666308403	0.14741438627243	0.0125296646729112
-4.5879225730896	-5.88944149017334	-2.15293216705322	-0.159175485372543	0.146142572164536	0.0125694563612342
-4.62996625900269	-5.89712381362915	-2.12316656112671	-0.160505771636963	0.145433098077774	0.013257528655231
-4.61016178131104	-5.95496320724487	-2.1173689365387	-0.159420013427734	0.143849194049835	0.0131426304578781
-4.62138891220093	-5.96280908584595	-2.11611366271973	-0.159526318311691	0.141805842518806	0.0137930521741509
-4.63769483566284	-5.86755561828613	-2.05623292922974	-0.162136599421501	0.141119912266731	0.0140944262966514
-4.67988109588623	-5.86379957199097	-2.07390570640564	-0.162814617156982	0.141195997595787	0.0148097267374396
-4.68765258789063	-5.90325164794922	-2.03171300888062	-0.162986531853676	0.141589552164078	0.0153934461995959
-4.68855142593384	-5.8602876663208	-2.01374244689941	-0.163767293095589	0.141537636518478	0.015800965949893
-4.71130132675171	-5.85361814498901	-2.03525853157043	-0.164371430873871	0.14160817861557	0.0164883751422167
-4.73869848251343	-5.87779092788696	-2.0841817855835	-0.163815274834633	0.142189502716064	0.0172231923788786
-4.7187647819519	-5.91794681549072	-2.15148448944092	-0.163964256644249	0.142480716109276	0.0178312137722969
-4.73988723754883	-5.88048362731934	-2.20524883270264	-0.164122954010963	0.143222063779831	0.0183694250881672
-4.77789402008057	-5.85643911361694	-2.22652959823608	-0.165334522724152	0.143263101577759	0.018736282363534
-4.76482391357422	-5.81167030334473	-2.19914984703064	-0.166029289364815	0.14329420030117	0.0188542194664478
-4.76762008666992	-5.81735849380493	-2.22841382026672	-0.166520491242409	0.144188702106476	0.0191665701568127
-4.80408763885498	-5.78724718093872	-2.30505204200745	-0.166512861847878	0.144469320774078	0.0192887894809246
-4.75528812408447	-5.71856880187988	-2.33373594284058	-0.168474406003952	0.144979506731033	0.0198726840317249
-4.75060415267944	-5.71053218841553	-2.4249119758606	-0.169154226779938	0.145868897438049	0.0207806564867496
-4.78324794769287	-5.74287128448486	-2.48495578765869	-0.169203132390976	0.146861463785172	0.021213386207819
-4.81255054473877	-5.71172761917114	-2.47648525238037	-0.170527830719948	0.146841004490852	0.021376708522439
-4.85908317565918	-5.70367002487183	-2.50967478752136	-0.171442106366158	0.147064745426178	0.0218303967267275
-4.88904809951782	-5.75231218338013	-2.55294013023376	-0.171282783150673	0.14771731197834	0.0223280563950539
-4.86816358566284	-5.78295183181763	-2.56093120574951	-0.17160701751709	0.14814181625843	0.0226366389542818
-4.89561367034912	-5.74841356277466	-2.59536623954773	-0.172100678086281	0.148246616125107	0.0231572110205889
-4.87528848648071	-5.72754096984863	-2.61499881744385	-0.172852277755737	0.148728877305984	0.0233009476214647
-4.86290121078491	-5.7364821434021	-2.63829183578491	-0.173205316066742	0.14920611679554	0.0233634170144796
-4.87764596939087	-5.72642612457275	-2.6586012840271	-0.173516392707825	0.149441003799438	0.0234488192945719
-4.88977193832397	-5.70469903945923	-2.67167496681213	-0.174367353320122	0.149466708302498	0.0235268734395504
-4.84985542297363	-5.71575927734375	-2.68949913978577	-0.174130588769913	0.14972260594368	0.0235432237386703
-4.82346630096436	-5.75921535491943	-2.70479917526245	-0.173248752951622	0.149552255868912	0.0224003400653601
-4.82208824157715	-5.80549812316895	-2.68830966949463	-0.173482194542885	0.149574145674706	0.0217840280383825
-4.83604621887207	-5.81394100189209	-2.67906355857849	-0.173386141657829	0.149334520101547	0.0213076863437891
-4.79406833648682	-5.80100154876709	-2.67849898338318	-0.17256972193718	0.14911724627018	0.0206054151058197
-4.74608135223389	-5.79022932052612	-2.65168929100037	-0.172718077898026	0.148978769779205	0.0202341265976429
-4.77330541610718	-5.79089450836182	-2.66445851325989	-0.17306199669838	0.148794189095497	0.0201106034219265
-4.76966714859009	-5.81096887588501	-2.67796468734741	-0.172691166400909	0.148738265037537	0.019597414880991
-4.72348546981812	-5.8020396232605	-2.67078995704651	-0.173038333654404	0.148993641138077	0.0195372607558966
-4.71231365203857	-5.7869725227356	-2.67322254180908	-0.174083158373833	0.149160280823708	0.019751163199544
-4.74295473098755	-5.80049276351929	-2.71357393264771	-0.174351304769516	0.149202585220337	0.0199547875672579
-4.74267435073853	-5.7667875289917	-2.77579736709595	-0.174397483468056	0.15009406208992	0.0201278179883957
-4.70823001861572	-5.69321346282959	-2.75579118728638	-0.176180332899094	0.150454312562943	0.0205257069319487
-4.734206199646	-5.70758533477783	-2.77134442329407	-0.176637932658195	0.151123985648155	0.0201880484819412
-4.79796934127808	-5.77384662628174	-2.81860256195068	-0.176370680332184	0.151253953576088	0.0204432979226112
-4.77245140075684	-5.71813440322876	-2.78842377662659	-0.176383212208748	0.151554673910141	0.0204416550695896
-4.78189325332642	-5.72160387039185	-2.81511545181274	-0.176787748932838	0.151453226804733	0.0207504089921713
-4.78745460510254	-5.7445240020752	-2.84141731262207	-0.176236867904663	0.152201294898987	0.0209880564361811
-4.74014759063721	-5.74018669128418	-2.84574103355408	-0.176119744777679	0.152222439646721	0.0209302399307489
-4.73516178131104	-5.74141788482666	-2.87656950950623	-0.175997793674469	0.152209892868996	0.0203552171587944
-4.77551460266113	-5.76585006713867	-2.93180894851685	-0.176096603274345	0.152464345097542	0.0201119091361761
-4.75595426559448	-5.76548433303833	-2.95284533500671	-0.176974758505821	0.152903005480766	0.0197825990617275
-4.71760177612305	-5.72676563262939	-2.96241903305054	-0.177257508039474	0.153458669781685	0.0198355931788683
-4.70018672943115	-5.76675605773926	-3.00227904319763	-0.177651226520538	0.154220089316368	0.0197152458131313
-4.69912195205688	-5.74267196655273	-3.05125784873962	-0.177044689655304	0.154999002814293	0.0195281561464071
-4.67199563980103	-5.6853199005127	-3.0345630645752	-0.178321272134781	0.155167907476425	0.0192275121808052
-4.69970846176147	-5.71342468261719	-3.03168392181396	-0.177966073155403	0.155868336558342	0.0189157817512751
-4.71318292617798	-5.80903482437134	-3.05238437652588	-0.177072271704674	0.156212687492371	0.0188818220049143
-4.70331621170044	-5.76166677474976	-2.99057149887085	-0.175892427563667	0.156040772795677	0.0182571355253458
-4.70522022247314	-5.78199005126953	-2.94892072677612	-0.176182851195335	0.155607417225838	0.0182709451764822
-4.71954774856567	-5.78572702407837	-2.97410464286804	-0.175315365195274	0.156092375516891	0.0182921085506678
-4.67545890808105	-5.80320405960083	-2.97731161117554	-0.175923645496368	0.156052336096764	0.0184651631861925
-4.7065224647522	-5.76551580429077	-3.04057645797729	-0.175425961613655	0.156235560774803	0.0185058936476707
-4.69013452529907	-5.75469636917114	-3.05209064483643	-0.176399886608124	0.156526252627373	0.0186718199402094
-4.68392610549927	-5.73017168045044	-3.07883191108704	-0.176333114504814	0.157415583729744	0.0186621621251106
-4.67019891738892	-5.77421140670776	-3.08845639228821	-0.176126286387444	0.157767057418823	0.0184588637202978
-4.68427610397339	-5.80812788009644	-3.09495949745178	-0.174742862582207	0.157927170395851	0.0178311765193939
-4.68827867507935	-5.83197593688965	-3.09887075424194	-0.174954533576965	0.157878875732422	0.0176069289445877
-4.69375801086426	-5.83060169219971	-3.09520316123962	-0.174989834427834	0.158239558339119	0.0171725153923035
-4.68275499343872	-5.87888240814209	-3.10283041000366	-0.174187779426575	0.158207044005394	0.0167172886431217
-4.64013242721558	-5.91912508010864	-3.07482123374939	-0.172416538000107	0.157705381512642	0.0155060570687056
-4.65040063858032	-5.96648073196411	-3.00024461746216	-0.171290427446365	0.156750053167343	0.014882268384099
-4.64195871353149	-5.97590637207031	-2.9386932849884	-0.170654058456421	0.156710907816887	0.014037661254406
-4.60310745239258	-5.98504066467285	-2.90627598762512	-0.169274508953094	0.155917376279831	0.0130993407219648
-4.5689845085144	-5.93796825408936	-2.85875940322876	-0.167611375451088	0.155565395951271	0.0121023124083877
-4.5301079750061	-5.91823816299438	-2.73978400230408	-0.167590260505676	0.154701471328735	0.0112581457942724
-4.51622343063354	-5.99018144607544	-2.63028192520142	-0.163954079151154	0.15387599170208	0.00990993902087212
-4.55749750137329	-6.13150930404663	-2.51825571060181	-0.158897787332535	0.151675701141357	0.00862813927233219
-4.52005815505981	-6.10624694824219	-2.28994512557983	-0.155558153986931	0.149693831801414	0.00738850422203541
-4.478675365448	-6.08529663085938	-2.10250878334045	-0.150263279676437	0.147429317235947	0.00596924591809511
-4.427649974823	-6.17063903808594	-1.9239844083786	-0.145503804087639	0.146319046616554	0.00541730690747499
-4.45989513397217	-6.20100545883179	-1.83941578865051	-0.142798185348511	0.145209416747093	0.00430857809260488
-4.51989221572876	-6.16364431381226	-1.77369093894958	-0.142495080828667	0.14410112798214	0.00389115721918643
-4.51160144805908	-6.12645435333252	-1.75944197177887	-0.142229035496712	0.143493786454201	0.0036841407418251
-4.51004695892334	-6.14370059967041	-1.78536057472229	-0.142403587698936	0.144301012158394	0.00353897758759558
-4.48998785018921	-6.1576075553894	-1.80312919616699	-0.142581671476364	0.144556298851967	0.00356757012195885
-4.59252691268921	-6.18112754821777	-1.87621605396271	-0.141800373792648	0.145040288567543	0.00331999897025526
-4.56947565078735	-6.15811967849731	-1.86290657520294	-0.142221197485924	0.14425340294838	0.00307615799829364
-4.59676504135132	-6.13892889022827	-1.86050987243652	-0.140992224216461	0.142656177282333	0.00244865100830793
-4.68188953399658	-6.21792697906494	-1.92673778533936	-0.139083415269852	0.142123639583588	0.00186030135955662
-4.7501482963562	-6.27101516723633	-2.0003833770752	-0.135357707738876	0.139459416270256	0.000705881335306913
-4.85251951217651	-6.24901151657104	-2.14084482192993	-0.133313581347466	0.13902322947979	-0.00044456627801992
-4.88231039047241	-6.17522668838501	-2.19714713096619	-0.131508991122246	0.137666791677475	-0.00156970496755093
-4.926833152771	-6.23264837265015	-2.25684189796448	-0.128463983535767	0.134696558117867	-0.00205646851100028
-5.06334447860718	-6.30830955505371	-2.34276723861694	-0.125824332237244	0.132026687264442	-0.00287601025775075
-5.20164823532104	-6.29905128479004	-2.49075603485107	-0.122231848537922	0.130797401070595	-0.00396809075027704
-5.22698259353638	-6.33076906204224	-2.65173649787903	-0.119190827012062	0.127383872866631	-0.00406069913879037
-5.20756864547729	-6.24328660964966	-2.77234077453613	-0.116862036287785	0.122430078685284	-0.00536646228283644
-5.34639072418213	-6.22497797012329	-2.94501662254334	-0.112610474228859	0.119550861418247	-0.0070762112736702
-5.41741228103638	-6.24016427993774	-2.94778871536255	-0.109254397451878	0.115427359938622	-0.0080656036734581
[truncated: 11,579 more rows]
