# Supplementary material for: Identification of Haptic Based Guiding Using Hard Reins
Source: PLoS One. 2015 Jul 22;10(7):e0132020. doi: 10.1371/journal.pone.0132020 (PMC4511788; doi:10.1371/journal.pone.0132020)
Supplement: S6 File — (ZIP) [file pone.0132020.s006.zip › Exp2_ForceData2/Subject8/path1/T3.csv]

Force X (N)	Force Y (N)	Force Z (N)	Torque X (N-m)	Torque Y (N-m)	Torque Z (N-m)	Frequency = 10000	Averaging Level = 16	F/T Serial Number = FT11772	Time Started = 18/02/2013 10:31:35
-9.65815448760986	-9.56616973876953	-8.21956443786621	-0.15314844250679	0.18526516854763	-0.0545906275510788
-9.66014957427979	-9.56402111053467	-8.22576236724854	-0.153192147612572	0.185213059186935	-0.0544296205043793
-9.65665626525879	-9.55969333648682	-8.21702575683594	-0.153169691562653	0.185207799077034	-0.0543420016765594
-9.66395568847656	-9.55920886993408	-8.21901988983154	-0.153303429484367	0.185251757502556	-0.0542259328067303
-9.66412544250488	-9.55662822723389	-8.22608184814453	-0.153278172016144	0.185212910175323	-0.0540002956986427
-9.66524314880371	-9.54746246337891	-8.22228813171387	-0.153266936540604	0.185226082801819	-0.0539231672883034
-9.66631507873535	-9.5498161315918	-8.22738742828369	-0.153467699885368	0.185310065746307	-0.0537491030991077
-9.6678352355957	-9.54120445251465	-8.22603988647461	-0.153318256139755	0.185245782136917	-0.0536515824496746
-9.66708183288574	-9.5361499786377	-8.23108863830566	-0.153290778398514	0.185358688235283	-0.0535022579133511
-9.66832447052002	-9.53439617156982	-8.22880935668945	-0.153481394052505	0.185425668954849	-0.0533485189080238
-9.66866874694824	-9.52560520172119	-8.23336696624756	-0.153407827019691	0.185407727956772	-0.0532276071608067
-9.67043972015381	-9.52182006835938	-8.23934459686279	-0.153422608971596	0.185543701052666	-0.0530442371964455
-9.67035484313965	-9.52339267730713	-8.24039554595947	-0.153516575694084	0.185620188713074	-0.0529548935592175
-9.6697883605957	-9.51495361328125	-8.24796772003174	-0.153448209166527	0.185578003525734	-0.05284309014678
-9.67337417602539	-9.51172161102295	-8.24972534179688	-0.153481781482697	0.185794308781624	-0.0527580752968788
-9.66989994049072	-9.51032638549805	-8.24696350097656	-0.153569415211678	0.185805320739746	-0.0526079386472702
-9.66683101654053	-9.5050163269043	-8.2553243637085	-0.153593555092812	0.18586865067482	-0.0525368489325047
-9.67318820953369	-9.50372219085693	-8.25650882720947	-0.153556957840919	0.186014384031296	-0.0525055006146431
-9.66533279418945	-9.50105571746826	-8.25983238220215	-0.153682962059975	0.186077490448952	-0.0523983724415302
-9.6646728515625	-9.49460506439209	-8.27022743225098	-0.153614819049835	0.186172530055046	-0.052366953343153
-9.66636943817139	-9.49341297149658	-8.27349948883057	-0.153587058186531	0.186390593647957	-0.05226144567132
-9.66321563720703	-9.49473094940186	-8.27675533294678	-0.153732851147652	0.18642757833004	-0.0522178560495377
-9.65934467315674	-9.49217319488525	-8.27673721313477	-0.153644740581512	0.18644642829895	-0.0522379167377949
-9.66342449188232	-9.49013710021973	-8.28149795532227	-0.153675779700279	0.186687633395195	-0.0521829389035702
-9.65655708312988	-9.48958683013916	-8.29104614257813	-0.153773233294487	0.186736047267914	-0.0521096400916576
-9.65445613861084	-9.48542976379395	-8.29396343231201	-0.153754755854607	0.186753243207932	-0.0521270669996738
-9.66024398803711	-9.48358631134033	-8.29275512695313	-0.15360951423645	0.186949238181114	-0.0521532222628593
-9.65797138214111	-9.48451232910156	-8.30417823791504	-0.153731867671013	0.187044560909271	-0.0521350353956223
-9.65242671966553	-9.48035621643066	-8.30550003051758	-0.153644651174545	0.187027916312218	-0.0521545372903347
-9.65555763244629	-9.48166465759277	-8.30848503112793	-0.15363971889019	0.187187328934669	-0.0522185564041138
-9.65681552886963	-9.4822473526001	-8.31909275054932	-0.153703197836876	0.187203615903854	-0.0522149242460728
-9.65481281280518	-9.47984218597412	-8.32315063476563	-0.153646022081375	0.187247112393379	-0.0522908270359039
-9.66050148010254	-9.48344230651855	-8.32327365875244	-0.153637319803238	0.187422603368759	-0.0523517392575741
-9.65759658813477	-9.48316287994385	-8.32944488525391	-0.15364046394825	0.1873819231987	-0.0524549409747124
-9.65643405914307	-9.4821662902832	-8.34397506713867	-0.153553158044815	0.187349900603294	-0.0525201596319675
-9.65785026550293	-9.48933410644531	-8.33828735351563	-0.153633043169975	0.187491774559021	-0.0526118576526642
-9.65816020965576	-9.49061679840088	-8.34943008422852	-0.153564363718033	0.18747378885746	-0.0527676939964294
-9.65517234802246	-9.49086666107178	-8.3458080291748	-0.153497472405434	0.187437325716019	-0.0528710745275021
-9.66031742095947	-9.49538803100586	-8.34273910522461	-0.153540670871735	0.187667205929756	-0.0529948584735394
-9.65714645385742	-9.49516773223877	-8.34851551055908	-0.15348219871521	0.18751260638237	-0.0530641973018646
-9.65590858459473	-9.5013542175293	-8.34224128723145	-0.153442353010178	0.187610357999802	-0.0532404668629169
-9.65331935882568	-9.50195026397705	-8.34688949584961	-0.153440430760384	0.187510639429092	-0.0533271953463554
-9.65346908569336	-9.50435829162598	-8.34535121917725	-0.153354182839394	0.18756777048111	-0.0534513667225838
-9.6527853012085	-9.50704765319824	-8.34467506408691	-0.153377786278725	0.187713772058487	-0.0536611713469028
-9.65366172790527	-9.51089763641357	-8.3422155380249	-0.153287768363953	0.187537491321564	-0.0537248812615871
-9.64992332458496	-9.51153087615967	-8.35243892669678	-0.153311729431152	0.187522083520889	-0.0538396239280701
-9.65239334106445	-9.51496315002441	-8.3528470993042	-0.153336435556412	0.187583893537521	-0.0539253614842892
-9.6504955291748	-9.51533985137939	-8.35366916656494	-0.153266429901123	0.187548995018005	-0.0540014505386353
-9.65140342712402	-9.51535034179688	-8.35319423675537	-0.153171584010124	0.187493115663528	-0.0540706291794777
-9.65359115600586	-9.52071189880371	-8.34851741790771	-0.153235301375389	0.187578469514847	-0.0542506538331509
-9.65009212493896	-9.51935195922852	-8.34914207458496	-0.153200805187225	0.187370732426643	-0.0542957969009876
-9.65140533447266	-9.51869106292725	-8.34714794158936	-0.153121426701546	0.187439158558846	-0.054373636841774
-9.65058422088623	-9.51968765258789	-8.34286022186279	-0.153085350990295	0.187410041689873	-0.0545131266117096
-9.64987850189209	-9.5192346572876	-8.34616374969482	-0.153094604611397	0.187269896268845	-0.0545597299933434
-9.65057468414307	-9.51698017120361	-8.34421920776367	-0.153064623475075	0.187288671731949	-0.0546733066439629
-9.6507453918457	-9.52289962768555	-8.33650588989258	-0.153084874153137	0.187225386500359	-0.0547545328736305
-9.65105819702148	-9.51976680755615	-8.33548450469971	-0.152941957116127	0.187092274427414	-0.054804801940918
-9.65294933319092	-9.52327728271484	-8.3385066986084	-0.152921408414841	0.187134057283401	-0.0548886395990849
-9.6543140411377	-9.52537536621094	-8.33034992218018	-0.153029665350914	0.187021061778069	-0.0549710690975189
-9.65220737457275	-9.52369689941406	-8.33212375640869	-0.152942210435867	0.186935588717461	-0.0550713092088699
-9.65882110595703	-9.52596378326416	-8.3265438079834	-0.152940094470978	0.186943650245667	-0.0551621317863464
-9.65586185455322	-9.53198909759521	-8.32873916625977	-0.152992650866508	0.186845660209656	-0.0552813224494457
-9.65696144104004	-9.53271293640137	-8.32323455810547	-0.152874484658241	0.186752185225487	-0.0554240383207798
-9.66207122802734	-9.53072452545166	-8.32352638244629	-0.152785539627075	0.186787381768227	-0.0554596707224846
-9.65957069396973	-9.53448009490967	-8.31835746765137	-0.15293475985527	0.186639443039894	-0.0555374845862389
-9.6587085723877	-9.53632640838623	-8.31398963928223	-0.15286885201931	0.186553150415421	-0.0555965341627598
-9.66357803344727	-9.53773880004883	-8.31377696990967	-0.152822807431221	0.186559826135635	-0.0556413047015667
-9.65910339355469	-9.54088020324707	-8.30017757415771	-0.15283291041851	0.186471730470657	-0.0557030811905861
-9.65867328643799	-9.53826808929443	-8.31047058105469	-0.152758330106735	0.186473220586777	-0.0558008961379528
-9.6607780456543	-9.53982734680176	-8.30513286590576	-0.152732223272324	0.186422869563103	-0.0558297783136368
-9.65753555297852	-9.53827285766602	-8.30125904083252	-0.152715519070625	0.186279222369194	-0.0558922812342644
-9.65771579742432	-9.53686904907227	-8.30065155029297	-0.152732685208321	0.186322093009949	-0.0559183694422245
-9.65858459472656	-9.53829860687256	-8.29660511016846	-0.152770429849625	0.186239778995514	-0.0559780448675156
-9.65411281585693	-9.53806972503662	-8.29276943206787	-0.152667060494423	0.186123579740524	-0.0560208670794964
-9.65352821350098	-9.53588008880615	-8.29327583312988	-0.152655869722366	0.186168432235718	-0.0560450665652752
-9.65573120117188	-9.53895378112793	-8.29255199432373	-0.152693241834641	0.186176061630249	-0.0560742989182472
-9.64958572387695	-9.53436470031738	-8.28926944732666	-0.152652740478516	0.186068564653397	-0.056181788444519
-9.65469741821289	-9.53824043273926	-8.29103660583496	-0.1526899933815	0.186087980866432	-0.0561930574476719
-9.65304470062256	-9.53892230987549	-8.28678798675537	-0.15269473195076	0.186092004179955	-0.0562127493321896
-9.65277862548828	-9.53561687469482	-8.28898620605469	-0.152573525905609	0.186075806617737	-0.0562964342534542
-9.652756690979	-9.54055309295654	-8.29266262054443	-0.152719423174858	0.1860631108284	-0.0563242025673389
-9.65034294128418	-9.54156970977783	-8.29068756103516	-0.152686923742294	0.186038002371788	-0.0564171709120274
-9.65339279174805	-9.54132843017578	-8.29519081115723	-0.152684926986694	0.186107039451599	-0.0564633309841156
-9.65341758728027	-9.54403495788574	-8.28829479217529	-0.152709156274796	0.186115741729736	-0.0564810670912266
-9.65061664581299	-9.54332160949707	-8.29013919830322	-0.152693822979927	0.186011746525764	-0.0565199740231037
-9.65523052215576	-9.54302883148193	-8.28814601898193	-0.152529388666153	0.186076313257217	-0.0565797463059425
-9.65124034881592	-9.54281520843506	-8.28896427154541	-0.152729541063309	0.186180993914604	-0.0566546767950058
-9.64782047271729	-9.54340744018555	-8.28608512878418	-0.152617245912552	0.186037078499794	-0.0566207394003868
-9.64847373962402	-9.54259872436523	-8.29099082946777	-0.152549907565117	0.186129450798035	-0.0567431971430779
-9.64762020111084	-9.54566192626953	-8.29134464263916	-0.152628034353256	0.186112031340599	-0.0567685402929783
-9.64063930511475	-9.54289627075195	-8.28831481933594	-0.152552217245102	0.185996606945992	-0.0568971112370491
-9.6441650390625	-9.54257392883301	-8.28338527679443	-0.152467653155327	0.186148539185524	-0.0568877495825291
-9.63669586181641	-9.54404544830322	-8.285231590271	-0.152552723884583	0.186113208532333	-0.0569879300892353
-9.63419246673584	-9.54002285003662	-8.28356552124023	-0.152516454458237	0.186008021235466	-0.057070404291153
-9.63179969787598	-9.54056835174561	-8.28771114349365	-0.152372255921364	0.186056390404701	-0.0571945533156395
-9.62979888916016	-9.54427051544189	-8.28203678131104	-0.152509734034538	0.186071738600731	-0.0572312884032726
-9.62257957458496	-9.5451602935791	-8.28111171722412	-0.152390152215958	0.185993671417236	-0.0573577992618084
-9.62361907958984	-9.54297637939453	-8.28142166137695	-0.152357444167137	0.18609032034874	-0.0574064366519451
-9.62184619903564	-9.54721069335938	-8.27700042724609	-0.152449697256088	0.186100244522095	-0.0575667694211006
-9.61661624908447	-9.54605865478516	-8.2764253616333	-0.152365982532501	0.185959041118622	-0.0576387345790863
-9.61866092681885	-9.54861927032471	-8.27989196777344	-0.152319386601448	0.186076015233994	-0.0577185861766338
-9.61652183532715	-9.55251121520996	-8.27656269073486	-0.152419149875641	0.18608558177948	-0.0578938275575638
-9.61268043518066	-9.55234622955322	-8.2772855758667	-0.152275785803795	0.185903862118721	-0.0579598322510719
-9.61614513397217	-9.55194282531738	-8.27333354949951	-0.152215257287025	0.185974404215813	-0.0580510012805462
-9.612060546875	-9.55698013305664	-8.27312278747559	-0.152348831295967	0.185938239097595	-0.0581663697957993
-9.60716342926025	-9.55374240875244	-8.27028656005859	-0.152226746082306	0.18584793806076	-0.0582682117819786
-9.61001300811768	-9.55708026885986	-8.27074813842773	-0.152211308479309	0.185915797948837	-0.0583721920847893
-9.60490417480469	-9.56048011779785	-8.27086925506592	-0.152293145656586	0.185792341828346	-0.0584979727864265
-9.60317611694336	-9.55960941314697	-8.26393032073975	-0.152146697044373	0.18576742708683	-0.0586299300193787
-9.60700988769531	-9.5618782043457	-8.26110935211182	-0.152170285582542	0.185806021094322	-0.0586946606636047
-9.59951972961426	-9.56472969055176	-8.26109504699707	-0.152142971754074	0.185658201575279	-0.0587707497179508
-9.6027889251709	-9.56375694274902	-8.25181579589844	-0.152213886380196	0.185673713684082	-0.0589514374732971
-9.60035610198975	-9.57005882263184	-8.25680160522461	-0.152139618992805	0.185632213950157	-0.0590080134570599
-9.59792232513428	-9.56721591949463	-8.25182819366455	-0.152042984962463	0.18550018966198	-0.0591544359922409
-9.59570789337158	-9.57021331787109	-8.24748802185059	-0.152094647288322	0.185438603162766	-0.0593219473958015
-9.59657764434814	-9.5741548538208	-8.25090503692627	-0.152061119675636	0.18544539809227	-0.0593603998422623
-9.59353828430176	-9.57526874542236	-8.24307346343994	-0.152041062712669	0.185255274176598	-0.0595373287796974
-9.59250354766846	-9.57764530181885	-8.23813629150391	-0.152006983757019	0.185266256332397	-0.0596955977380276
-9.59438991546631	-9.58071422576904	-8.23817253112793	-0.151966974139214	0.185097619891167	-0.0597374215722084
-9.58929443359375	-9.58043766021729	-8.23185634613037	-0.151956334710121	0.185019716620445	-0.0599103420972824
-9.59056282043457	-9.58480072021484	-8.22190570831299	-0.151894226670265	0.184911549091339	-0.0600106008350849
-9.5886754989624	-9.58965873718262	-8.22732543945313	-0.151948988437653	0.184804186224937	-0.0601373352110386
-9.58540916442871	-9.59218215942383	-8.21475887298584	-0.15185758471489	0.184660106897354	-0.0602680370211601
-9.58422183990479	-9.59076309204102	-8.21584606170654	-0.151860177516937	0.184617966413498	-0.0604153461754322
-9.58537483215332	-9.59738922119141	-8.20823097229004	-0.151837736368179	0.184459015727043	-0.0605525858700275
-9.57882976531982	-9.59958934783936	-8.19790458679199	-0.151886731386185	0.184390842914581	-0.0606596693396568
-9.58149242401123	-9.60017681121826	-8.19980049133301	-0.151803329586983	0.184294134378433	-0.0607729256153107
-9.58055877685547	-9.60535621643066	-8.19093227386475	-0.151764497160912	0.184118196368217	-0.0608779229223728
-9.5750150680542	-9.60386180877686	-8.18772983551025	-0.15178082883358	0.184097319841385	-0.0609786920249462
-9.57394695281982	-9.60855102539063	-8.18653869628906	-0.151745945215225	0.184015214443207	-0.0610712878406048
-9.57182693481445	-9.61199474334717	-8.17432594299316	-0.151762694120407	0.183834627270699	-0.0612385421991348
-9.57252311706543	-9.61463928222656	-8.17120361328125	-0.151700720191002	0.18378858268261	-0.0613037422299385
-9.56835460662842	-9.61419773101807	-8.16712188720703	-0.151702970266342	0.183657005429268	-0.0613902732729912
-9.56748580932617	-9.62029647827148	-8.15885066986084	-0.151733890175819	0.183550506830215	-0.0615296699106693
-9.56451797485352	-9.61780071258545	-8.15809440612793	-0.151642322540283	0.183449432253838	-0.0616357661783695
-9.56127738952637	-9.62101554870605	-8.15214061737061	-0.151701077818871	0.183380305767059	-0.0617037490010262
-9.56146049499512	-9.62425327301025	-8.14585304260254	-0.151718974113464	0.183274388313293	-0.0618528388440609
-9.55622100830078	-9.62533283233643	-8.14065456390381	-0.151696473360062	0.183176591992378	-0.0618992261588573
-9.55759620666504	-9.6304235458374	-8.13166332244873	-0.151766717433929	0.183099985122681	-0.0620204322040081
-9.55332374572754	-9.63327121734619	-8.12828731536865	-0.151735007762909	0.182897791266441	-0.0621696077287197
-9.55270481109619	-9.63454437255859	-8.12779235839844	-0.151727735996246	0.182886675000191	-0.062291007488966
-9.54995536804199	-9.63732433319092	-8.12184715270996	-0.151797071099281	0.182924553751945	-0.0623890422284603
-9.54704284667969	-9.63999176025391	-8.11922645568848	-0.15179355442524	0.182683110237122	-0.0624851137399673
-9.54750537872314	-9.64385223388672	-8.11637401580811	-0.151714876294136	0.182710751891136	-0.0626089870929718
-9.54842567443848	-9.64869689941406	-8.1057071685791	-0.151757165789604	0.182701930403709	-0.0627400204539299
-9.54410171508789	-9.64989757537842	-8.10775947570801	-0.151798218488693	0.182504832744598	-0.0628093257546425
-9.54209423065186	-9.64999389648438	-8.10593318939209	-0.151766955852509	0.182569906115532	-0.0628551244735718
-9.54467678070068	-9.65978622436523	-8.09877872467041	-0.151847034692764	0.182484358549118	-0.0629889667034149
-9.54159832000732	-9.65740203857422	-8.10332870483398	-0.151770234107971	0.182277753949165	-0.063055731356144
-9.54305267333984	-9.65944957733154	-8.09903907775879	-0.151753947138786	0.182324796915054	-0.0630875155329704
-9.54160499572754	-9.66159343719482	-8.09310626983643	-0.151851817965508	0.18222975730896	-0.0632009208202362
-9.53727340698242	-9.65826606750488	-8.09485340118408	-0.151822566986084	0.182060837745667	-0.0632598847150803
-9.54271602630615	-9.66274738311768	-8.08874893188477	-0.151812136173248	0.182165279984474	-0.0632997080683708
-9.54178810119629	-9.66314506530762	-8.08943462371826	-0.151884600520134	0.18207198381424	-0.063366986811161
-9.53631210327148	-9.65984153747559	-8.08213233947754	-0.15187756717205	0.181944400072098	-0.063384085893631
-9.54233264923096	-9.66287326812744	-8.07819747924805	-0.151864945888519	0.182034775614738	-0.0634317845106125
-9.53999614715576	-9.6610803604126	-8.08582305908203	-0.151833221316338	0.181824296712875	-0.0634375661611557
-9.54432487487793	-9.66002941131592	-8.08054542541504	-0.151819735765457	0.1817916482687	-0.0635134503245354
-9.54405975341797	-9.6624641418457	-8.07944297790527	-0.15190015733242	0.181731984019279	-0.0635654851794243
-9.54150867462158	-9.65982627868652	-8.07813739776611	-0.151831641793251	0.181649103760719	-0.0635941326618195
-9.54401016235352	-9.6635103225708	-8.07165622711182	-0.151881664991379	0.181652694940567	-0.0636583864688873
-9.5448112487793	-9.66254329681396	-8.07304096221924	-0.151862636208534	0.181468367576599	-0.0636944845318794
-9.54545593261719	-9.6635103225708	-8.07164573669434	-0.151785761117935	0.181481242179871	-0.0637458935379982
-9.54886913299561	-9.66514778137207	-8.06227874755859	-0.151808723807335	0.181413859128952	-0.0638503655791283
-9.54765033721924	-9.6643180847168	-8.06063747406006	-0.15177945792675	0.181294858455658	-0.0638431534171104
-9.55126094818115	-9.6630334854126	-8.05446624755859	-0.151737183332443	0.181260108947754	-0.0638580098748207
-9.55311012268066	-9.666748046875	-8.05494499206543	-0.151762723922729	0.181161269545555	-0.0639735013246536
-9.55310535430908	-9.66440677642822	-8.05447196960449	-0.151657581329346	0.181033194065094	-0.0639845058321953
-9.55360507965088	-9.66490268707275	-8.04916000366211	-0.151589572429657	0.180983737111092	-0.0639735907316208
-9.55980682373047	-9.66799449920654	-8.0472354888916	-0.151661723852158	0.181008771061897	-0.0639684051275253
-9.55747509002686	-9.66382312774658	-8.04892826080322	-0.151543468236923	0.180782899260521	-0.0639254525303841
-9.56293392181396	-9.66306781768799	-8.04354190826416	-0.151525095105171	0.180820241570473	-0.0639388933777809
-9.56400012969971	-9.66515731811523	-8.04702854156494	-0.151623502373695	0.180726751685143	-0.0639122575521469
-9.56679248809814	-9.66118240356445	-8.04455280303955	-0.151529237627983	0.180600121617317	-0.0638776794075966
-9.57309436798096	-9.65958595275879	-8.04042625427246	-0.151459813117981	0.180647253990173	-0.0638352707028389
-9.57001972198486	-9.65992164611816	-8.04337215423584	-0.151519685983658	0.180518984794617	-0.0637891516089439
-9.57256412506104	-9.65284156799316	-8.03994655609131	-0.151405841112137	0.180398717522621	-0.0637907087802887
-9.58240413665771	-9.65405368804932	-8.04223442077637	-0.151383101940155	0.1804458796978	-0.0636846199631691
-9.57864761352539	-9.65116405487061	-8.04060173034668	-0.151389360427856	0.180329501628876	-0.0636528208851814
-9.58405303955078	-9.6497974395752	-8.02981376647949	-0.15145555138588	0.180286929011345	-0.0636606812477112
-9.58597087860107	-9.64974975585938	-8.0390625	-0.151303872466087	0.180210024118423	-0.0636046454310417
-9.58578300476074	-9.64754581451416	-8.03517627716064	-0.151287972927094	0.180152490735054	-0.063523955643177
-9.5869779586792	-9.64617538452148	-8.02726554870605	-0.151305124163628	0.180218368768692	-0.0635445937514305
-9.58652591705322	-9.64367389678955	-8.0274772644043	-0.151234954595566	0.180073350667953	-0.0634336769580841
-9.58762359619141	-9.63987159729004	-8.02772998809814	-0.151197701692581	0.180015370249748	-0.0633883252739906
-9.58974552154541	-9.64186382293701	-8.02508640289307	-0.151239082217216	0.180111289024353	-0.0634219944477081
-9.58633422851563	-9.63853549957275	-8.02413845062256	-0.151159316301346	0.17988583445549	-0.0633469820022583
-9.59109592437744	-9.63696670532227	-8.01464748382568	-0.151063680648804	0.179998695850372	-0.0632669031620026
-9.58816719055176	-9.6351957321167	-8.01489734649658	-0.151143118739128	0.179898709058762	-0.0632774382829666
-9.58625602722168	-9.63102626800537	-8.01516246795654	-0.151067987084389	0.179802611470222	-0.0631732270121574
-9.58668899536133	-9.63219165802002	-8.01253223419189	-0.151038184762001	0.179909080266953	-0.0631398782134056
-9.59073352813721	-9.63422203063965	-8.01492595672607	-0.151116937398911	0.179856300354004	-0.0631205141544342
-9.58708477020264	-9.62686729431152	-8.00830364227295	-0.150992557406425	0.179815962910652	-0.0630647838115692
-9.58980274200439	-9.62993144989014	-8.00907516479492	-0.151038274168968	0.179893776774406	-0.0629424080252647
-9.58570671081543	-9.62787246704102	-8.00660800933838	-0.151019275188446	0.179833590984344	-0.0629269629716873
-9.58206272125244	-9.62484264373779	-8.00316619873047	-0.15090948343277	0.179777026176453	-0.0629161447286606
-9.5858793258667	-9.62465381622314	-8.0005054473877	-0.150985226035118	0.179806813597679	-0.0627669468522072
-9.58171558380127	-9.62413120269775	-8.00932884216309	-0.150968372821808	0.179764300584793	-0.0627361312508583
-9.58481979370117	-9.62298583984375	-7.99919128417969	-0.150991871953011	0.179848819971085	-0.0627172514796257
-9.58196258544922	-9.62148952484131	-8.00337219238281	-0.150999620556831	0.17987847328186	-0.062596783041954
-9.57742595672607	-9.6205530166626	-8.00215435028076	-0.150968447327614	0.179815873503685	-0.0625551044940948
-9.5772647857666	-9.62022972106934	-7.99356412887573	-0.150984957814217	0.179801478981972	-0.0625332146883011
-9.57856750488281	-9.62008571624756	-7.99509954452515	-0.151001900434494	0.179901689291	-0.0624307617545128
-9.57501029968262	-9.6174373626709	-7.99655199050903	-0.151024341583252	0.179824829101563	-0.0623224563896656
-9.57002258300781	-9.62052345275879	-7.9881591796875	-0.151047363877296	0.179927125573158	-0.0623018592596054
-9.56978607177734	-9.61792755126953	-7.9919171333313	-0.151028573513031	0.179839253425598	-0.062163308262825
-9.563307762146	-9.61348342895508	-7.99345588684082	-0.150985300540924	0.179864451289177	-0.0620359927415848
-9.56660747528076	-9.61324214935303	-7.98290205001831	-0.151089131832123	0.179934531450272	-0.0619239881634712
-9.55813503265381	-9.609543800354	-7.98360586166382	-0.151061803102493	0.179799169301987	-0.061788272112608
-9.55777359008789	-9.60666465759277	-7.98052597045898	-0.151088684797287	0.179834201931953	-0.0617000386118889
-9.55634117126465	-9.60516166687012	-7.98287630081177	-0.151153579354286	0.179882764816284	-0.0615417882800102
-9.55460357666016	-9.60197162628174	-7.97614908218384	-0.151096016168594	0.17985525727272	-0.0613592714071274
-9.54885673522949	-9.59623146057129	-7.97464275360107	-0.151067137718201	0.179825484752655	-0.0613546036183834
-9.5497932434082	-9.59603500366211	-7.97169589996338	-0.151165664196014	0.179925695061684	-0.0611419975757599
-9.549729347229	-9.5933952331543	-7.97525215148926	-0.151204958558083	0.179851591587067	-0.0610556416213512
-9.54465579986572	-9.58859729766846	-7.97179508209229	-0.151189044117928	0.179826900362968	-0.0608901120722294
-9.54694366455078	-9.58779621124268	-7.97362232208252	-0.151299193501472	0.179922074079514	-0.0607443228363991
-9.54383563995361	-9.58321666717529	-7.97643566131592	-0.151259049773216	0.179851606488228	-0.0606335997581482
-9.54951190948486	-9.57965755462646	-7.97621297836304	-0.151310041546822	0.179939925670624	-0.0605162866413593
-9.54827690124512	-9.5814847946167	-7.97618389129639	-0.15144482254982	0.179915189743042	-0.060424093157053
-9.54929447174072	-9.57796192169189	-7.97674417495728	-0.151433348655701	0.179896846413612	-0.060310322791338
-9.55402565002441	-9.57802772521973	-7.97894954681396	-0.151446968317032	0.179968684911728	-0.0602647177875042
-9.55365180969238	-9.58131790161133	-7.98105096817017	-0.151512876152992	0.179945707321167	-0.0601483136415482
-9.5565242767334	-9.57736968994141	-7.98707008361816	-0.151461884379387	0.179908156394958	-0.0601061247289181
-9.56051349639893	-9.57843399047852	-7.98826694488525	-0.151499941945076	0.180099412798882	-0.0599805191159248
-9.56077194213867	-9.57783794403076	-7.98709201812744	-0.15159584581852	0.179956272244453	-0.0599346645176411
-9.56351566314697	-9.57565307617188	-7.99325037002563	-0.151561006903648	0.179984673857689	-0.0598776899278164
-9.56938648223877	-9.57924556732178	-7.98811197280884	-0.151584848761559	0.180105850100517	-0.0598539225757122
-9.56443309783936	-9.57732963562012	-7.98726844787598	-0.151636570692062	0.180003255605698	-0.0598018430173397
-9.56630706787109	-9.57588481903076	-7.99401044845581	-0.151627331972122	0.180032983422279	-0.0597176030278206
-9.56800842285156	-9.57413005828857	-7.98986005783081	-0.151631757616997	0.180024892091751	-0.0596456229686737
-9.56348323822021	-9.5733528137207	-7.99255084991455	-0.151558890938759	0.179971471428871	-0.0596251450479031
-9.56293106079102	-9.57436561584473	-7.9895191192627	-0.151701867580414	0.180037647485733	-0.0595408864319324
-9.56083583831787	-9.57098770141602	-7.99006366729736	-0.151628643274307	0.179958552122116	-0.0595013871788979
-9.56037044525146	-9.5672550201416	-7.98353624343872	-0.151529714465141	0.180033877491951	-0.0594702772796154
-9.5568323135376	-9.5707540512085	-7.98394203186035	-0.151675373315811	0.180086255073547	-0.0594005510210991
-9.5547399520874	-9.56656837463379	-7.98821401596069	-0.151579558849335	0.179992139339447	-0.059403833001852
-9.55361366271973	-9.5676383972168	-7.98320055007935	-0.151579856872559	0.180042132735252	-0.0593403168022633
-9.55200386047363	-9.56688404083252	-7.98697757720947	-0.151603534817696	0.180061027407646	-0.0592714622616768
-9.550705909729	-9.5646505355835	-7.98196935653687	-0.151549860835075	0.180103898048401	-0.0592971630394459
-9.55431842803955	-9.56564044952393	-7.99164867401123	-0.151592373847961	0.180062562227249	-0.0592437572777271
-9.55133438110352	-9.56405639648438	-7.98271512985229	-0.151578888297081	0.180045276880264	-0.0592199824750423
-9.55245876312256	-9.56877708435059	-7.98837232589722	-0.15166562795639	0.180084362626076	-0.0592680163681507
-9.5554313659668	-9.5668478012085	-7.98896503448486	-0.151610061526299	0.180028393864632	-0.0591874718666077
-9.55255508422852	-9.56512069702148	-7.98727083206177	-0.151538386940956	0.180013999342918	-0.0592652000486851
-9.55720138549805	-9.56869602203369	-7.98655271530151	-0.151666581630707	0.180172771215439	-0.0592456609010696
-9.55419158935547	-9.56955146789551	-7.98705005645752	-0.151616588234901	0.180036202073097	-0.0592260621488094
-9.55497264862061	-9.56747627258301	-7.98357582092285	-0.151526406407356	0.180082619190216	-0.0592804439365864
-9.55442333221436	-9.57258796691895	-7.98551797866821	-0.151645883917809	0.180075526237488	-0.0592700392007828
-9.55018520355225	-9.56712341308594	-7.98640871047974	-0.151568338274956	0.179955676198006	-0.0592735186219215
-9.55477046966553	-9.56615257263184	-7.97909355163574	-0.151553064584732	0.180097624659538	-0.0592886582016945
-9.54871559143066	-9.57118034362793	-7.98029947280884	-0.15162555873394	0.18005433678627	-0.0592734813690186
-9.54199409484863	-9.56684684753418	-7.96953582763672	-0.151523113250732	0.180013403296471	-0.0593514256179333
-9.54726123809814	-9.56940650939941	-7.97349500656128	-0.151592329144478	0.180080205202103	-0.0592473559081554
-9.54085922241211	-9.56970882415771	-7.97176933288574	-0.151538401842117	0.179963052272797	-0.0592864938080311
-9.53856754302979	-9.56619453430176	-7.96523904800415	-0.151585429906845	0.180045992136002	-0.0593364574015141
-9.53587818145752	-9.56748199462891	-7.96736812591553	-0.151614248752594	0.17995673418045	-0.0593238584697247
-9.53559112548828	-9.56529998779297	-7.96314859390259	-0.151585012674332	0.180051624774933	-0.0593311488628387
-9.53737831115723	-9.56585693359375	-7.96112871170044	-0.151651695370674	0.180099934339523	-0.0593365803360939
-9.53524017333984	-9.5628137588501	-7.96365213394165	-0.151616305112839	0.17989544570446	-0.0593522749841213
-9.53721618652344	-9.56314945220947	-7.96207141876221	-0.151584267616272	0.180012717843056	-0.0593069456517696
-9.53775596618652	-9.56328582763672	-7.96328115463257	-0.151715964078903	0.179992571473122	-0.059343371540308
-9.53718280792236	-9.55811977386475	-7.959303855896	-0.151590377092361	0.179915562272072	-0.0594073049724102
-9.54106426239014	-9.5631217956543	-7.95601749420166	-0.151733338832855	0.180111423134804	-0.0594151243567467
-9.53641986846924	-9.56173896789551	-7.96152496337891	-0.151708543300629	0.179962411522865	-0.0594321377575397
-9.53715801239014	-9.55889129638672	-7.96659469604492	-0.151646986603737	0.179945588111877	-0.0594747327268124
-9.54051399230957	-9.56450748443604	-7.95553541183472	-0.151728883385658	0.179991140961647	-0.0595359094440937
-9.53764247894287	-9.55819702148438	-7.9637279510498	-0.151650011539459	0.179970964789391	-0.059578537940979
-9.53976249694824	-9.55980014801025	-7.95955038070679	-0.151786521077156	0.180002853274345	-0.0596333108842373
-9.53809547424316	-9.56173229217529	-7.95687198638916	-0.151775702834129	0.179836913943291	-0.0596920922398567
-9.5399694442749	-9.55848026275635	-7.95390939712524	-0.151773601770401	0.179981335997581	-0.0597131326794624
-9.53895854949951	-9.560378074646	-7.94714260101318	-0.151878669857979	0.179948732256889	-0.0596890114247799
-9.53177642822266	-9.55801296234131	-7.95716762542725	-0.151731327176094	0.179824575781822	-0.0597729198634624
-9.53569889068604	-9.56075191497803	-7.94563913345337	-0.151816084980965	0.17998231947422	-0.0597860887646675
-9.53426837921143	-9.56036758422852	-7.94772863388062	-0.151881113648415	0.179927662014961	-0.0597618333995342
-9.53251075744629	-9.55768966674805	-7.94873142242432	-0.151888623833656	0.179873555898666	-0.0598184876143932
-9.53860569000244	-9.55874538421631	-7.94991254806519	-0.151910677552223	0.179960742592812	-0.0598472282290459
-9.53545761108398	-9.55865955352783	-7.9435453414917	-0.151985287666321	0.179953932762146	-0.0599013790488243
-9.53746795654297	-9.55680370330811	-7.95082855224609	-0.151967704296112	0.17992739379406	-0.0598883628845215
-9.54199123382568	-9.56161117553711	-7.94420957565308	-0.152059674263	0.179985880851746	-0.0599185340106487
-9.54037475585938	-9.55535507202148	-7.95359134674072	-0.152007341384888	0.179927453398705	-0.0599137246608734
-9.54387283325195	-9.55877208709717	-7.94958066940308	-0.152098044753075	0.17995947599411	-0.0599397085607052
-9.54288196563721	-9.55847930908203	-7.94896984100342	-0.152175962924957	0.179881870746613	-0.0599911846220493
-9.54898166656494	-9.55723285675049	-7.95281362533569	-0.152105882763863	0.179956883192062	-0.0599984005093575
-9.54684925079346	-9.55945777893066	-7.9474720954895	-0.152196019887924	0.179978370666504	-0.0600762367248535
-9.54680824279785	-9.5612211227417	-7.95353364944458	-0.152174741029739	0.17988632619381	-0.0601292811334133
-9.54520130157471	-9.55914974212646	-7.95389604568481	-0.152177423238754	0.179952472448349	-0.0602132119238377
-9.54521465301514	-9.56192588806152	-7.95077419281006	-0.152351886034012	0.179990530014038	-0.0602757520973682
-9.54116153717041	-9.56344032287598	-7.94745111465454	-0.152324438095093	0.179837316274643	-0.0602915361523628
-9.543044090271	-9.56011486053467	-7.94616794586182	-0.152206763625145	0.180012449622154	-0.0603817068040371
-9.5405216217041	-9.56464958190918	-7.94304084777832	-0.152406439185143	0.179947853088379	-0.0604391321539879
-9.53307151794434	-9.56215667724609	-7.94192218780518	-0.152304917573929	0.179866090416908	-0.0605432987213135
-9.53367042541504	-9.5620231628418	-7.9414644241333	-0.152208060026169	0.180000901222229	-0.0606480129063129
-9.52911853790283	-9.56676387786865	-7.93673133850098	-0.152318462729454	0.179946511983871	-0.060710433870554
-9.52908039093018	-9.5638952255249	-7.93615961074829	-0.152239769697189	0.179954320192337	-0.0608440488576889
-9.52837562561035	-9.5703821182251	-7.92669105529785	-0.152233734726906	0.180014625191689	-0.0608873851597309
-9.52265644073486	-9.57143783569336	-7.9306812286377	-0.152325108647346	0.179997906088829	-0.0610109381377697
-9.52009201049805	-9.57225513458252	-7.93327617645264	-0.152233958244324	0.180006772279739	-0.0611251592636108
-9.5251293182373	-9.57568645477295	-7.92732048034668	-0.152224898338318	0.180128142237663	-0.0612686350941658
-9.52277183532715	-9.57462787628174	-7.92825746536255	-0.152259677648544	0.180071488022804	-0.0613087117671967
-9.52087116241455	-9.57724761962891	-7.93097829818726	-0.152227401733398	0.180141046643257	-0.0614343881607056
-9.52382755279541	-9.58286571502686	-7.9285740852356	-0.152285933494568	0.180259451270103	-0.0615629926323891
-9.51839828491211	-9.58456707000732	-7.92983818054199	-0.152278989553452	0.18011862039566	-0.0616567097604275
-9.51807308197021	-9.58549118041992	-7.92631864547729	-0.152251839637756	0.180185571312904	-0.0617515556514263
-9.51884937286377	-9.59077835083008	-7.92422962188721	-0.152245104312897	0.180246338248253	-0.0618783310055733
-9.51876926422119	-9.59106731414795	-7.92732810974121	-0.152283772826195	0.180220782756805	-0.0619874373078346
-9.51680278778076	-9.59288501739502	-7.92269992828369	-0.152295932173729	0.180308967828751	-0.0620741210877895
-9.51397895812988	-9.59905910491943	-7.92383813858032	-0.15232527256012	0.180256247520447	-0.0621974393725395
-9.51385688781738	-9.59759044647217	-7.92487812042236	-0.152254149317741	0.180302858352661	-0.0622800439596176
-9.51270389556885	-9.60424900054932	-7.91774415969849	-0.152329251170158	0.18042117357254	-0.0623713620007038
-9.50520515441895	-9.60416126251221	-7.91846704483032	-0.152273967862129	0.180293411016464	-0.0624654069542885
-9.50498199462891	-9.60578346252441	-7.91532182693481	-0.152287662029266	0.180421024560928	-0.0625656992197037
-9.50467395782471	-9.61126804351807	-7.91276502609253	-0.152288183569908	0.180459022521973	-0.0626533702015877
-9.49972152709961	-9.60713005065918	-7.90979051589966	-0.152295187115669	0.180372506380081	-0.0627193078398705
-9.50042915344238	-9.61219310760498	-7.91239547729492	-0.15222342312336	0.180513918399811	-0.0628005340695381
-9.49997711181641	-9.61502170562744	-7.9150562286377	-0.152340456843376	0.180595561861992	-0.0628310441970825
-9.49720478057861	-9.61606979370117	-7.91894435882568	-0.152262255549431	0.180519998073578	-0.0629506483674049
-9.50655746459961	-9.61805248260498	-7.91600608825684	-0.152258276939392	0.180715337395668	-0.0629820078611374
-9.50371360778809	-9.62263965606689	-7.92016553878784	-0.152400344610214	0.180677726864815	-0.0630126222968102
-9.50885200500488	-9.62003707885742	-7.92142629623413	-0.152305349707603	0.180699571967125	-0.0631228983402252
-9.51738929748535	-9.62607765197754	-7.92372703552246	-0.152381435036659	0.180848628282547	-0.0631627291440964
-9.51634216308594	-9.62699317932129	-7.92912530899048	-0.152358934283257	0.180777549743652	-0.0631778091192245
-9.51587295532227	-9.62619304656982	-7.93595123291016	-0.152244746685028	0.180712178349495	-0.0632283836603165
-9.52371978759766	-9.63011741638184	-7.93062305450439	-0.152331367135048	0.180872544646263	-0.0632982030510902
-9.52399826049805	-9.6300573348999	-7.93388175964355	-0.152318626642227	0.180842146277428	-0.0633267760276794
-9.51998138427734	-9.62989139556885	-7.9332275390625	-0.152243316173553	0.180786624550819	-0.0633813589811325
-9.52873039245605	-9.63069534301758	-7.9358696937561	-0.152244552969933	0.180902719497681	-0.0633959770202637
-9.52376842498779	-9.63339805603027	-7.93465375900269	-0.152227982878685	0.18086801469326	-0.0634169951081276
-9.52363109588623	-9.62908554077148	-7.93366718292236	-0.152146592736244	0.180774852633476	-0.0635221749544144
-9.52860927581787	-9.63241481781006	-7.94095468521118	-0.152165949344635	0.180879265069962	-0.0634921789169312
-9.52415943145752	-9.63162803649902	-7.9373517036438	-0.152101948857307	0.180704683065414	-0.0635610073804855
-9.52595138549805	-9.62985420227051	-7.92913103103638	-0.152071639895439	0.180811613798141	-0.0636479705572128
-9.52349662780762	-9.63011169433594	-7.93375492095947	-0.152061447501183	0.180833831429482	-0.0635555535554886
-9.52014064788818	-9.62952423095703	-7.93667984008789	-0.152044698596001	0.180811658501625	-0.0636102110147476
-9.51858139038086	-9.62912368774414	-7.93199300765991	-0.15196068584919	0.180692717432976	-0.0636987313628197
-9.51985836029053	-9.6292085647583	-7.94088315963745	-0.15195232629776	0.180873140692711	-0.0636575669050217
-9.51926136016846	-9.62780570983887	-7.92861747741699	-0.151931807398796	0.180676579475403	-0.0637036338448524
-9.51988506317139	-9.62538433074951	-7.93108654022217	-0.151861071586609	0.180752977728844	-0.0637303665280342
-9.52069091796875	-9.62751770019531	-7.93271923065186	-0.151872575283051	0.180796220898628	-0.0637217834591866
-9.51803207397461	-9.62535667419434	-7.92867088317871	-0.15184386074543	0.180719494819641	-0.0638145878911018
-9.51814937591553	-9.62409400939941	-7.93284368515015	-0.151761189103127	0.180778801441193	-0.0638353303074837
-9.51863384246826	-9.62416553497314	-7.92973327636719	-0.151731371879578	0.180779531598091	-0.063901387155056
-9.51652145385742	-9.62502861022949	-7.92631912231445	-0.151760950684547	0.180701822042465	-0.0639060065150261
-9.51742267608643	-9.62041854858398	-7.93024158477783	-0.151729926466942	0.180800706148148	-0.0639015808701515
-9.51848030090332	-9.62308025360107	-7.927734375	-0.151710659265518	0.18075767159462	-0.0639786049723625
-9.51665782928467	-9.62075901031494	-7.92341804504395	-0.151677697896957	0.18071922659874	-0.0640393123030663
-9.51682758331299	-9.62123489379883	-7.93030023574829	-0.151631996035576	0.18079899251461	-0.0640554279088974
-9.5132474899292	-9.62198352813721	-7.92204332351685	-0.15167710185051	0.180689558386803	-0.064112089574337
-9.50982856750488	-9.61721897125244	-7.91610050201416	-0.151607498526573	0.180696904659271	-0.0641687139868736
-9.50832366943359	-9.61906623840332	-7.91947984695435	-0.151612386107445	0.18074432015419	-0.0641535818576813
-9.50717544555664	-9.61849498748779	-7.91297388076782	-0.151549071073532	0.180731788277626	-0.0641878470778465
-9.504225730896	-9.61542129516602	-7.91804361343384	-0.15146966278553	0.180756852030754	-0.0641808956861496
-9.50098323822021	-9.61477088928223	-7.90618801116943	-0.151459440588951	0.18080797791481	-0.0642364546656609
-9.49873638153076	-9.61745929718018	-7.91287326812744	-0.151511535048485	0.180725604295731	-0.0643148124217987
-9.4971981048584	-9.61632633209229	-7.9135947227478	-0.151476234197617	0.180799201130867	-0.0643325373530388
-9.49431705474854	-9.61892890930176	-7.90698289871216	-0.151520177721977	0.180857166647911	-0.0643917918205261
-9.49216556549072	-9.62003421783447	-7.90235233306885	-0.151524975895882	0.180897608399391	-0.0644534379243851
-9.49108505249023	-9.61950302124023	-7.91138792037964	-0.1514892578125	0.180948257446289	-0.0644558444619179
-9.49296379089355	-9.62266445159912	-7.9044246673584	-0.151543274521828	0.18104650080204	-0.0644802451133728
-9.48755073547363	-9.62050247192383	-7.90273809432983	-0.151490941643715	0.180950701236725	-0.0645307749509811
-9.48665046691895	-9.62202644348145	-7.90418004989624	-0.151482224464417	0.181084781885147	-0.0645119026303291
-9.48680114746094	-9.62291049957275	-7.90362405776978	-0.151591256260872	0.181164994835854	-0.0645094513893127
-9.48156356811523	-9.6213264465332	-7.90687465667725	-0.151586979627609	0.181078761816025	-0.0644477382302284
-9.47968292236328	-9.62065601348877	-7.90353870391846	-0.151542380452156	0.181167289614677	-0.064468614757061
-9.47875785827637	-9.62182331085205	-7.89969730377197	-0.1514952480793	0.181285783648491	-0.0644684806466103
-9.47450923919678	-9.61892032623291	-7.90282821655273	-0.151541441679001	0.181144148111343	-0.0644999966025352
-9.47323894500732	-9.61908340454102	-7.89975166320801	-0.151552215218544	0.18120938539505	-0.0644395798444748
-9.46800422668457	-9.62150955200195	-7.88962507247925	-0.151557371020317	0.181312784552574	-0.0645482987165451
-9.46371078491211	-9.61942863464355	-7.89998435974121	-0.151550114154816	0.181231528520584	-0.0645260736346245
-9.45609092712402	-9.61586380004883	-7.89361619949341	-0.151448830962181	0.181212976574898	-0.0645312070846558
-9.45367336273193	-9.62116241455078	-7.88724613189697	-0.151567906141281	0.181272804737091	-0.0645378232002258
-9.45362949371338	-9.61693954467773	-7.89318513870239	-0.151444062590599	0.181275352835655	-0.0645222142338753
-9.44849681854248	-9.61682319641113	-7.885169506073	-0.151461333036423	0.18125407397747	-0.0645637065172195
-9.44856548309326	-9.62093353271484	-7.89078330993652	-0.151570022106171	0.181371718645096	-0.0645845681428909
-9.44607925415039	-9.62130737304688	-7.89831352233887	-0.15152370929718	0.18132221698761	-0.0645563900470734
-9.44498538970947	-9.61885356903076	-7.88699722290039	-0.151447936892509	0.181359007954597	-0.0646522715687752
-9.4479284286499	-9.62186908721924	-7.89422369003296	-0.151518225669861	0.18147985637188	-0.064583957195282
-9.44514942169189	-9.61794376373291	-7.89184856414795	-0.151441976428032	0.181316122412682	-0.0645760521292686
-9.44508075714111	-9.61746025085449	-7.89046621322632	-0.151354998350143	0.181413695216179	-0.0646148398518562
-9.44431495666504	-9.61816787719727	-7.8873553276062	-0.151463493704796	0.181488618254662	-0.064609169960022
-9.44201850891113	-9.61558532714844	-7.89070510864258	-0.151434138417244	0.181344360113144	-0.0646195262670517
-9.44188499450684	-9.61411952972412	-7.88973474502563	-0.151292756199837	0.181458681821823	-0.0645951926708221
-9.43744468688965	-9.61518669128418	-7.88691425323486	-0.151507839560509	0.18137139081955	-0.0646649599075317
-9.43525505065918	-9.61270999908447	-7.88500547409058	-0.151361227035522	0.181351229548454	-0.0646872594952583
-9.43629932403564	-9.61241626739502	-7.87562704086304	-0.151317164301872	0.181411132216454	-0.064701072871685
-9.43119525909424	-9.61102771759033	-7.87238311767578	-0.151345103979111	0.181289240717888	-0.0647691637277603
-9.43030738830566	-9.61064052581787	-7.87731790542603	-0.151359096169472	0.181348890066147	-0.0647826790809631
-9.43057727813721	-9.60862159729004	-7.86997365951538	-0.151284545660019	0.181377187371254	-0.0648261457681656
-9.42349243164063	-9.60933113098145	-7.86448097229004	-0.151376783847809	0.181289374828339	-0.0648632496595383
-9.4215087890625	-9.6047534942627	-7.86658906936646	-0.15133111178875	0.181240350008011	-0.0648842006921768
-9.42326354980469	-9.60796356201172	-7.86067247390747	-0.151226252317429	0.181232377886772	-0.0649351105093956
-9.41588306427002	-9.60631275177002	-7.85736560821533	-0.151324570178986	0.181209176778793	-0.0649872571229935
-9.41434669494629	-9.60282897949219	-7.86144971847534	-0.151193767786026	0.18123334646225	-0.0650203749537468
-9.41748523712158	-9.60666656494141	-7.85602426528931	-0.15119856595993	0.181262522935867	-0.0650553330779076
-9.4105224609375	-9.60377311706543	-7.84969329833984	-0.15119557082653	0.181201457977295	-0.0651681423187256
-9.41196441650391	-9.60501861572266	-7.85022687911987	-0.15121990442276	0.181221291422844	-0.0651342794299126
-9.40937042236328	-9.60776996612549	-7.84946060180664	-0.151236161589622	0.181149542331696	-0.0652163475751877
-9.40542984008789	-9.60222911834717	-7.84440231323242	-0.151147648692131	0.181203901767731	-0.0652743503451347
-9.40553379058838	-9.60569858551025	-7.8430027961731	-0.151246204972267	0.181227162480354	-0.0653025358915329
-9.40143775939941	-9.60730934143066	-7.84194946289063	-0.151144161820412	0.181162908673286	-0.0653838813304901
-9.40234470367432	-9.6037540435791	-7.83589839935303	-0.151098072528839	0.181247621774673	-0.0654483139514923
-9.3980655670166	-9.60603332519531	-7.82388019561768	-0.151203691959381	0.181165814399719	-0.0654632672667503
-9.39521598815918	-9.60706329345703	-7.83173656463623	-0.151158511638641	0.181090027093887	-0.0655270144343376
-9.39540100097656	-9.60594367980957	-7.82672119140625	-0.151101067662239	0.18111477792263	-0.0655726194381714
-9.38870429992676	-9.60823059082031	-7.82353115081787	-0.151123568415642	0.181212335824966	-0.0655761733651161
-9.38548851013184	-9.60536193847656	-7.81987953186035	-0.151109173893929	0.181119501590729	-0.0656364187598228
-9.38652229309082	-9.60533618927002	-7.81887245178223	-0.151014924049377	0.181225389242172	-0.0656479671597481
-9.38433742523193	-9.60946369171143	-7.81769609451294	-0.151147767901421	0.181135505437851	-0.0656751021742821
-9.37505626678467	-9.60521984100342	-7.81820917129517	-0.151079714298248	0.181063130497932	-0.0656939223408699
-9.38024044036865	-9.60684776306152	-7.81410789489746	-0.151026651263237	0.181212335824966	-0.0657306686043739
-9.37679958343506	-9.60830116271973	-7.81085777282715	-0.151170134544373	0.181143313646317	-0.0657684504985809
-9.37336349487305	-9.60354328155518	-7.809241771698	-0.151133090257645	0.181127354502678	-0.0657123029232025
-9.37742137908936	-9.60400295257568	-7.81176233291626	-0.151078730821609	0.181139200925827	-0.0656900182366371
-9.37294578552246	-9.60286426544189	-7.80782127380371	-0.151089712977409	0.181083619594574	-0.0657233968377113
-9.37551593780518	-9.60270595550537	-7.81474781036377	-0.151087999343872	0.181204095482826	-0.0656591653823853
-9.37367630004883	-9.60388946533203	-7.80870628356934	-0.151161924004555	0.18112912774086	-0.0656547546386719
-9.37442111968994	-9.60054397583008	-7.80987882614136	-0.151122644543648	0.181196600198746	-0.0656805634498596
-9.37284183502197	-9.60259628295898	-7.81025981903076	-0.151143744587898	0.181210696697235	-0.0656721442937851
-9.37492370605469	-9.60282230377197	-7.81022977828979	-0.151189863681793	0.181197211146355	-0.0657035037875175
-9.37963104248047	-9.59942436218262	-7.81273174285889	-0.151199728250504	0.181246265769005	-0.0656686797738075
-9.37794780731201	-9.60239219665527	-7.80707550048828	-0.151232302188873	0.181298285722733	-0.0656474754214287
-9.37711524963379	-9.60357570648193	-7.81208372116089	-0.151239350438118	0.181268125772476	-0.0657250955700874
-9.38017082214355	-9.59889602661133	-7.8112621307373	-0.151170462369919	0.181396067142487	-0.0656915381550789
-9.37728500366211	-9.60222148895264	-7.81434917449951	-0.151275351643562	0.181413605809212	-0.0656844154000282
-9.37796497344971	-9.60137939453125	-7.81306171417236	-0.151275724172592	0.181323915719986	-0.0656632408499718
-9.38051414489746	-9.59879589080811	-7.81438446044922	-0.151249825954437	0.1815045773983	-0.0656956285238266
-9.37931346893311	-9.60200786590576	-7.81378507614136	-0.151359006762505	0.181483447551727	-0.0656623542308807
-9.38076877593994	-9.60086727142334	-7.81491565704346	-0.151337578892708	0.181544572114944	-0.0657054930925369
-9.38589286804199	-9.59976959228516	-7.81262159347534	-0.151374980807304	0.18158794939518	-0.0656547993421555
-9.38220691680908	-9.59985637664795	-7.81392192840576	-0.151422992348671	0.181594103574753	-0.06566271930933
-9.38402462005615	-9.59868240356445	-7.81578254699707	-0.151380270719528	0.181792289018631	-0.0656137838959694
-9.3846549987793	-9.59765720367432	-7.81015872955322	-0.15141998231411	0.181785106658936	-0.0655844807624817
-9.3780517578125	-9.59843158721924	-7.81186389923096	-0.151484996080399	0.181782454252243	-0.0655609518289566
-9.38248252868652	-9.59567832946777	-7.81568479537964	-0.151514500379562	0.181886911392212	-0.0655823200941086
-9.38189697265625	-9.59497451782227	-7.81527519226074	-0.151486307382584	0.18187627196312	-0.0655596479773521
-9.37757587432861	-9.590163230896	-7.81445789337158	-0.151523694396019	0.181996211409569	-0.0655182749032974
-9.37960624694824	-9.59208488464355	-7.81625509262085	-0.151585474610329	0.182056367397308	-0.0655165687203407
-9.37755966186523	-9.59301376342773	-7.81639623641968	-0.151588156819344	0.182075321674347	-0.0654532164335251
-9.38330841064453	-9.58867931365967	-7.81057167053223	-0.151599615812302	0.182223588228226	-0.0654471591114998
-9.37849044799805	-9.58997440338135	-7.81085920333862	-0.151716232299805	0.182347670197487	-0.0653982013463974
-9.37858009338379	-9.59009838104248	-7.81732416152954	-0.151677057147026	0.182331547141075	-0.0654093772172928
-9.37921237945557	-9.58908367156982	-7.8189058303833	-0.151605293154716	0.182461693882942	-0.0654385983943939
-9.37796974182129	-9.58919525146484	-7.81590557098389	-0.151838675141335	0.182530447840691	-0.0654220804572105
-9.37834453582764	-9.5896167755127	-7.82164812088013	-0.151816010475159	0.182522356510162	-0.0653880015015602
-9.38384056091309	-9.58828735351563	-7.81886768341064	-0.151758968830109	0.182694509625435	-0.0654166266322136
-9.38606071472168	-9.59171867370605	-7.8206090927124	-0.151896938681602	0.182840451598167	-0.0654578059911728
-9.38522338867188	-9.58999729156494	-7.82853126525879	-0.151860371232033	0.18288642168045	-0.0654108598828316
-9.38908195495605	-9.59264755249023	-7.82659721374512	-0.151931941509247	0.183034107089043	-0.0653838217258453
-9.38669586181641	-9.59512996673584	-7.82467555999756	-0.151986077427864	0.182973936200142	-0.0654237270355225
-9.39024257659912	-9.59049034118652	-7.82843112945557	-0.152030184864998	0.183148071169853	-0.0653766170144081
-9.39190769195557	-9.5926685333252	-7.82579946517944	-0.151971116662025	0.183172106742859	-0.0653382837772369
-9.3885555267334	-9.59020709991455	-7.82114458084106	-0.152014657855034	0.183223500847816	-0.0653459876775742
-9.39124393463135	-9.58782005310059	-7.8323130607605	-0.152070850133896	0.183369413018227	-0.0652654469013214
-9.39093971252441	-9.59046936035156	-7.82726430892944	-0.152060240507126	0.183319672942162	-0.0651823878288269
-9.38772201538086	-9.58437061309814	-7.82792615890503	-0.152083292603493	0.183387205004692	-0.0651024803519249
-9.38882541656494	-9.58265781402588	-7.83123826980591	-0.152101680636406	0.183560609817505	-0.0650399923324585
-9.39147853851318	-9.58527660369873	-7.82780504226685	-0.152181848883629	0.183599337935448	-0.0649880170822144
-9.39047241210938	-9.58057022094727	-7.83550548553467	-0.152184143662453	0.183684125542641	-0.0649238526821136
-9.39147472381592	-9.57769584655762	-7.82937288284302	-0.152207583189011	0.18376724421978	-0.0648088306188583
-9.39132022857666	-9.57724666595459	-7.82820892333984	-0.152265891432762	0.183761641383171	-0.0647646635770798
-9.3930196762085	-9.5717716217041	-7.83414602279663	-0.152256697416306	0.183875992894173	-0.0646745786070824
-9.39238166809082	-9.57269382476807	-7.83244800567627	-0.152299016714096	0.18401774764061	-0.0645705610513687
-9.3935604095459	-9.57215976715088	-7.83249616622925	-0.152391478419304	0.183875307440758	-0.0644854158163071
-9.40120029449463	-9.56645393371582	-7.83757448196411	-0.152336403727531	0.1840600669384	-0.0644344910979271
-9.40291404724121	-9.56965351104736	-7.83931398391724	-0.152508109807968	0.184116423130035	-0.0643052533268929
-9.40286827087402	-9.56462001800537	-7.84682416915894	-0.152492269873619	0.184114053845406	-0.064240962266922
-9.41287994384766	-9.56553077697754	-7.84779977798462	-0.152514532208443	0.184272587299347	-0.0641562789678574
-9.4143590927124	-9.56755065917969	-7.84779453277588	-0.152612715959549	0.18425153195858	-0.0640903860330582
-9.41600036621094	-9.56095790863037	-7.84920310974121	-0.152654841542244	0.184299275279045	-0.0639807656407356
-9.42371940612793	-9.56350231170654	-7.85013008117676	-0.152729123830795	0.184383571147919	-0.0638802275061607
-9.42176628112793	-9.56118297576904	-7.85546398162842	-0.152759432792664	0.184356987476349	-0.0638306066393852
-9.42767715454102	-9.56122970581055	-7.85301303863525	-0.152787551283836	0.184494838118553	-0.063688151538372
-9.43081665039063	-9.56147289276123	-7.85414886474609	-0.152817398309708	0.184483364224434	-0.06362634152174
-9.42866230010986	-9.55537605285645	-7.85787153244019	-0.1528190523386	0.184567838907242	-0.0635986104607582
-9.43195724487305	-9.55665016174316	-7.86763954162598	-0.152897268533707	0.184639677405357	-0.0634882301092148
-9.42999458312988	-9.55677509307861	-7.87223672866821	-0.152952700853348	0.184582680463791	-0.0634098723530769
-9.43445205688477	-9.5510425567627	-7.86696672439575	-0.152856633067131	0.184753954410553	-0.0634003281593323
-9.43247032165527	-9.55537414550781	-7.86361646652222	-0.153027653694153	0.184856384992599	-0.0632892027497292
-9.43310737609863	-9.55243015289307	-7.87811851501465	-0.153049811720848	0.184801623225212	-0.0632254555821419
-9.43303489685059	-9.55260467529297	-7.87052297592163	-0.153033792972565	0.185013815760612	-0.0631609037518501
-9.43285942077637	-9.55367946624756	-7.87456798553467	-0.153168007731438	0.185108050704002	-0.0630937442183495
-9.43426895141602	-9.55251026153564	-7.87624216079712	-0.153148666024208	0.18513385951519	-0.0630531534552574
-9.43603134155273	-9.55107402801514	-7.88212871551514	-0.153147324919701	0.185357421636581	-0.0630003213882446
-9.43484401702881	-9.55685043334961	-7.88336849212646	-0.153322964906693	0.185405492782593	-0.0629901066422462
-9.43603801727295	-9.55602169036865	-7.89319038391113	-0.153284728527069	0.185504421591759	-0.062964640557766
-9.44021415710449	-9.5588550567627	-7.88886022567749	-0.153314739465714	0.185719639062881	-0.0628919526934624
-9.43983268737793	-9.56086921691895	-7.89430522918701	-0.153426572680473	0.185732468962669	-0.0629003420472145
-9.44110584259033	-9.5596399307251	-7.90099620819092	-0.153548300266266	0.185896813869476	-0.0628792271018028
-9.44593715667725	-9.56299018859863	-7.905348777771	-0.153495147824287	0.186053961515427	-0.0628547593951225
-9.44286060333252	-9.56450653076172	-7.90512180328369	-0.153569489717484	0.186101913452148	-0.0628906488418579
-9.44751262664795	-9.56373596191406	-7.9201512336731	-0.153618454933167	0.186232060194016	-0.0628537610173225
-9.44906616210938	-9.56886959075928	-7.91876411437988	-0.153555795550346	0.186437338590622	-0.0628473460674286
-9.4470386505127	-9.56933689117432	-7.92077875137329	-0.15368178486824	0.186526760458946	-0.0628320276737213
-9.44491291046143	-9.56744194030762	-7.93007850646973	-0.153666481375694	0.186549127101898	-0.0628552213311195
-9.4478759765625	-9.57175254821777	-7.92655563354492	-0.153775483369827	0.186778098344803	-0.062805563211441
-9.44592571258545	-9.57437515258789	-7.93554735183716	-0.153763726353645	0.186844706535339	-0.0628270581364632
-9.44306755065918	-9.57248973846436	-7.93904113769531	-0.153739601373672	0.186878681182861	-0.0628136694431305
-9.44476318359375	-9.57797336578369	-7.93778896331787	-0.153813287615776	0.187091141939163	-0.0628456845879555
-9.44277286529541	-9.57547950744629	-7.94399690628052	-0.153813078999519	0.187181770801544	-0.0628045126795769
-9.4432430267334	-9.57705879211426	-7.94804573059082	-0.15383480489254	0.187302604317665	-0.0628508105874062
-9.44423866271973	-9.58232402801514	-7.94895458221436	-0.153909906744957	0.187426045536995	-0.0628775879740715
-9.44220733642578	-9.58084392547607	-7.96077156066895	-0.153853580355644	0.187438577413559	-0.062836579978466
-9.44250583648682	-9.58462047576904	-7.95690774917603	-0.153855115175247	0.187673345208168	-0.0629198327660561
-9.44635009765625	-9.58735656738281	-7.96328973770142	-0.153919845819473	0.187717467546463	-0.0628506913781166
-9.44286060333252	-9.58931636810303	-7.96953392028809	-0.153917744755745	0.187813505530357	-0.0628839135169983
-9.44544124603271	-9.59113693237305	-7.96801662445068	-0.153971135616302	0.187980934977531	-0.0629831179976463
-9.44425010681152	-9.59459781646729	-7.97063112258911	-0.153980687260628	0.187974020838737	-0.0628911107778549
-9.44437408447266	-9.59374332427979	-7.97799015045166	-0.153962031006813	0.18810747563839	-0.0629555210471153
-9.44345569610596	-9.59613704681396	-7.97461938858032	-0.153912588953972	0.188205972313881	-0.0630010962486267
-9.44703483581543	-9.59858798980713	-7.98262691497803	-0.153915598988533	0.188291221857071	-0.0629917830228806
-9.44499683380127	-9.59848022460938	-7.98111152648926	-0.153916046023369	0.188328787684441	-0.0629590377211571
-9.44606399536133	-9.5991792678833	-7.97742748260498	-0.153991177678108	0.188490480184555	-0.0630186796188354
-9.44421577453613	-9.6019458770752	-7.98721551895142	-0.153899624943733	0.188487872481346	-0.0629317611455917
-9.44507312774658	-9.59687042236328	-7.99387216567993	-0.15381708741188	0.188500478863716	-0.0630040019750595
-9.44815731048584	-9.6023530960083	-7.98348522186279	-0.1539566218853	0.188671186566353	-0.0629708766937256
-9.4496898651123	-9.60085678100586	-7.99061870574951	-0.153843924403191	0.188688173890114	-0.0629511401057243
-9.45035743713379	-9.59790706634521	-7.9947075843811	-0.153800070285797	0.188731864094734	-0.06291314214468
-9.45154094696045	-9.60364532470703	-7.99170160293579	-0.153874009847641	0.188810080289841	-0.0628886595368385
-9.45542430877686	-9.59996223449707	-7.99312877655029	-0.153821215033531	0.188846826553345	-0.0627925395965576
-9.45500373840332	-9.59955787658691	-8.00089740753174	-0.153834328055382	0.188807770609856	-0.0628387778997421
-9.46061134338379	-9.59906005859375	-8.00322437286377	-0.153832033276558	0.188920363783836	-0.0627164170145988
-9.46276092529297	-9.6024169921875	-8.00080585479736	-0.153849482536316	0.188904449343681	-0.0627461150288582
-9.46369647979736	-9.59773635864258	-8.00471878051758	-0.153716489672661	0.18895535171032	-0.0626555532217026
-9.46921634674072	-9.60054588317871	-8.00996589660645	-0.153854295611382	0.189014047384262	-0.0626071617007256
-9.4702262878418	-9.60091876983643	-8.01488780975342	-0.153785571455956	0.189030826091766	-0.0625798851251602
-9.47474479675293	-9.59723281860352	-8.01520156860352	-0.153799504041672	0.189044862985611	-0.0624983087182045
-9.47734355926514	-9.59950160980225	-8.01430034637451	-0.153843477368355	0.189046993851662	-0.0623821578919888
-9.47996520996094	-9.59733867645264	-8.02010059356689	-0.153811872005463	0.189030379056931	-0.0623755268752575
-9.48240280151367	-9.59548187255859	-8.02047348022461	-0.153769567608833	0.18902026116848	-0.0623027868568897
-9.48122501373291	-9.59659385681152	-8.02047061920166	-0.1537726521492	0.189097970724106	-0.0621462352573872
-9.48409080505371	-9.59365081787109	-8.0114688873291	-0.153776034712791	0.18902613222599	-0.0621149465441704
-9.48428535461426	-9.59378051757813	-8.02100276947021	-0.153732478618622	0.188955307006836	-0.0620035789906979
-9.48667430877686	-9.59121513366699	-8.01612377166748	-0.153753638267517	0.189009919762611	-0.0618789158761501
-9.48894500732422	-9.5869836807251	-8.01607799530029	-0.153731241822243	0.188925161957741	-0.0617809407413006
-9.48749542236328	-9.58350849151611	-8.01651573181152	-0.153645411133766	0.18896546959877	-0.0616707131266594
-9.4904203414917	-9.58078575134277	-8.00599670410156	-0.153716742992401	0.188960447907448	-0.061513677239418
-9.48848152160645	-9.57806396484375	-8.01512241363525	-0.153658375144005	0.188902497291565	-0.0613469034433365
-9.48758125305176	-9.57527637481689	-8.01548385620117	-0.153584584593773	0.18889993429184	-0.0611946284770966
-9.48911094665527	-9.5753698348999	-8.00833511352539	-0.153684765100479	0.188974395394325	-0.0610512308776379
-9.48798274993896	-9.57198619842529	-8.01727962493896	-0.153664469718933	0.188803225755692	-0.0609187111258507
-9.48796272277832	-9.56622791290283	-8.01155757904053	-0.153598383069038	0.188856229186058	-0.0606730803847313
-9.49071598052979	-9.56826019287109	-8.01315307617188	-0.153602480888367	0.188931524753571	-0.0606519132852554
-9.49025344848633	-9.56262397766113	-8.01363658905029	-0.153563544154167	0.18884901702404	-0.0604036413133144
-9.49067974090576	-9.56067180633545	-8.01613712310791	-0.153506115078926	0.188846945762634	-0.0602872185409069
-9.49269962310791	-9.56200122833252	-8.011474609375	-0.153622001409531	0.188961565494537	-0.0601193867623806
-9.48825740814209	-9.55790233612061	-8.00822925567627	-0.153547897934914	0.188869893550873	-0.0599193684756756
-9.48883152008057	-9.55452537536621	-8.01283359527588	-0.15348219871521	0.188862577080727	-0.0597508475184441
-9.48614311218262	-9.55682849884033	-8.00871562957764	-0.153565928339958	0.188950598239899	-0.0596091039478779
-9.48532485961914	-9.54994964599609	-8.00972938537598	-0.153428509831429	0.188829019665718	-0.0593482330441475
-9.48290634155273	-9.54705715179443	-8.01345062255859	-0.153379425406456	0.18889582157135	-0.0591534189879894
-9.48099327087402	-9.54731369018555	-8.01291751861572	-0.153457447886467	0.189006894826889	-0.0589504241943359
-9.47954177856445	-9.54166221618652	-8.01109790802002	-0.153369799256325	0.188889682292938	-0.0586920529603958
-9.47587490081787	-9.53688907623291	-8.00822067260742	-0.153350919485092	0.188962057232857	-0.0585060603916645
-9.47635459899902	-9.5379524230957	-8.0045747756958	-0.153477787971497	0.18906569480896	-0.0582799799740314
-9.4736795425415	-9.53152370452881	-8.01390838623047	-0.153273895382881	0.188932240009308	-0.0581069774925709
-9.47392845153809	-9.52888011932373	-8.01792144775391	-0.153354197740555	0.189128533005714	-0.0579451099038124
-9.47157955169678	-9.52641010284424	-8.01554203033447	-0.15336999297142	0.18904335796833	-0.0576910488307476
-9.46913719177246	-9.52127933502197	-8.01614570617676	-0.153268575668335	0.189040914177895	-0.0574919283390045
-9.47082901000977	-9.5211238861084	-8.01933002471924	-0.153223752975464	0.189150229096413	-0.0573029518127441
-9.46696853637695	-9.51696586608887	-8.01832675933838	-0.153292655944824	0.18908803164959	-0.0571218580007553
-9.46724605560303	-9.51277160644531	-8.02703475952148	-0.153260305523872	0.189187079668045	-0.0570076741278172
-9.46908473968506	-9.51442432403564	-8.02262115478516	-0.15325228869915	0.189254954457283	-0.0567770637571812
-9.46012306213379	-9.51093292236328	-8.02509212493896	-0.153196662664413	0.189205929636955	-0.0566773787140846
-9.46661376953125	-9.50849342346191	-8.0214376449585	-0.153198659420013	0.189315021038055	-0.0565469898283482
-9.46199703216553	-9.50875186920166	-8.02822875976563	-0.153063952922821	0.189352706074715	-0.0563690215349197
-9.45694732666016	-9.5057373046875	-8.02358245849609	-0.153052181005478	0.189305439591408	-0.0563054382801056
-9.45638370513916	-9.50923538208008	-8.02493858337402	-0.153157338500023	0.189491584897041	-0.0561628788709641
-9.45538330078125	-9.50677013397217	-8.02655220031738	-0.153006732463837	0.18949182331562	-0.0561066642403603
-9.45366764068604	-9.50419616699219	-8.02676296234131	-0.152971923351288	0.189533025026321	-0.0560303628444672
-9.45083236694336	-9.50657653808594	-8.03506660461426	-0.153040930628777	0.18964983522892	-0.0558935664594173
-9.44760322570801	-9.50362491607666	-8.02815628051758	-0.152869880199432	0.189581215381622	-0.0558100007474422
-9.44744682312012	-9.50457954406738	-8.02992153167725	-0.15289443731308	0.189780503511429	-0.055739488452673
-9.44482326507568	-9.50545024871826	-8.03704357147217	-0.152958169579506	0.189850553870201	-0.0556560829281807
-9.44544887542725	-9.49970149993896	-8.0307731628418	-0.152847126126289	0.189851984381676	-0.0556232482194901
-9.44514656066895	-9.50446701049805	-8.03763389587402	-0.152836576104164	0.189934954047203	-0.0555315688252449
-9.44229602813721	-9.50446796417236	-8.03850364685059	-0.152780115604401	0.189999759197235	-0.0554833821952343
-9.44283103942871	-9.50603199005127	-8.03695869445801	-0.152740523219109	0.190134167671204	-0.055465217679739
-9.44358730316162	-9.50429916381836	-8.04135227203369	-0.152729764580727	0.190108999609947	-0.0553601980209351
-9.44168949127197	-9.50249576568604	-8.04586124420166	-0.15266315639019	0.190217822790146	-0.0552957728505135
-9.44209098815918	-9.5072021484375	-8.04134464263916	-0.152671545743942	0.190302148461342	-0.0553658194839954
-9.44017505645752	-9.50762748718262	-8.04941463470459	-0.152591943740845	0.190355584025383	-0.055256724357605
-9.43713188171387	-9.50433444976807	-8.0477933883667	-0.152545154094696	0.190414175391197	-0.0552256070077419
-9.4371509552002	-9.51145648956299	-8.04816818237305	-0.152623847126961	0.190484538674355	-0.0551760829985142
-9.43536949157715	-9.50819778442383	-8.05312633514404	-0.152570590376854	0.190585717558861	-0.055119302123785
-9.43632316589355	-9.50727844238281	-8.05382347106934	-0.152477145195007	0.190656870603561	-0.0551072917878628
-9.43380641937256	-9.51106262207031	-8.05532932281494	-0.152565807104111	0.190694525837898	-0.0550342611968517
-9.43167591094971	-9.51109886169434	-8.05857944488525	-0.152447715401649	0.190717041492462	-0.0549658201634884
-9.42957210540771	-9.50798797607422	-8.06141185760498	-0.152367770671844	0.190796628594398	-0.0548961944878101
-9.43188858032227	-9.51256561279297	-8.05983257293701	-0.152465656399727	0.190948724746704	-0.0548410601913929
-9.42708110809326	-9.5079984664917	-8.0633716583252	-0.152402475476265	0.190909072756767	-0.0547664687037468
-9.42870235443115	-9.50907707214355	-8.06663799285889	-0.152350142598152	0.191073685884476	-0.0546615980565548
-9.42915153503418	-9.5129337310791	-8.06656455993652	-0.152465462684631	0.191141247749329	-0.0545813217759132
-9.43058681488037	-9.50619316101074	-8.06381225585938	-0.152439996600151	0.191167771816254	-0.0545127876102924
-9.4347505569458	-9.50962543487549	-8.07270812988281	-0.152405887842178	0.19143146276474	-0.0543790794909
-9.43001937866211	-9.51280689239502	-8.07585334777832	-0.152528092265129	0.191434279084206	-0.0542334690690041
-9.43644618988037	-9.50916576385498	-8.07727909088135	-0.152447491884232	0.191531553864479	-0.0541556850075722
-9.44053554534912	-9.51126289367676	-8.08418464660645	-0.152478292584419	0.191692858934402	-0.0539798438549042
-9.4402437210083	-9.50981998443604	-8.08216953277588	-0.152455359697342	0.191780984401703	-0.0538831576704979
-9.44546031951904	-9.50939273834229	-8.09001541137695	-0.152490794658661	0.191983014345169	-0.0537608042359352
-9.44848442077637	-9.51260948181152	-8.09466934204102	-0.152533039450645	0.192052900791168	-0.0534947924315929
-9.44772052764893	-9.50685787200928	-8.10155773162842	-0.152465164661407	0.192118585109711	-0.0534030646085739
-9.45682048797607	-9.50878238677979	-8.10246658325195	-0.152590796351433	0.192374274134636	-0.0531837567687035
-9.45751762390137	-9.50432014465332	-8.11124324798584	-0.15261946618557	0.192372709512711	-0.0529813431203365
-9.46244525909424	-9.49975872039795	-8.11275959014893	-0.152580082416534	0.192524984478951	-0.0528115406632423
-9.4669189453125	-9.50193691253662	-8.11536502838135	-0.152759358286858	0.192601576447487	-0.0525437779724598
-9.46760749816895	-9.49428272247314	-8.12131500244141	-0.152660831809044	0.192589804530144	-0.0523417666554451
-9.47151470184326	-9.49006080627441	-8.13258075714111	-0.15267525613308	0.192757844924927	-0.0521308369934559
-9.47541236877441	-9.49181461334229	-8.13078308105469	-0.152819722890854	0.192886754870415	-0.0519064739346504
-9.47734260559082	-9.48264217376709	-8.12963485717773	-0.152718812227249	0.192934572696686	-0.051673699170351
-9.48198890686035	-9.47884082794189	-8.14020442962646	-0.152753248810768	0.193086743354797	-0.0514452792704105
-9.4815616607666	-9.47918224334717	-8.1400318145752	-0.152875766158104	0.193084359169006	-0.0512203350663185
-9.48600101470947	-9.47127819061279	-8.14414119720459	-0.152746304869652	0.19309289753437	-0.0509342700242996
-9.49149131774902	-9.46656703948975	-8.15023040771484	-0.152797654271126	0.193327978253365	-0.0507361628115177
-9.49318313598633	-9.46314716339111	-8.15426921844482	-0.152953773736954	0.193409487605095	-0.0504639036953449
-9.49651336669922	-9.45496654510498	-8.1580286026001	-0.152909025549889	0.193373948335648	-0.0502758584916592
-9.50563621520996	-9.45284748077393	-8.16681480407715	-0.152880653738976	0.193569406867027	-0.0500270985066891
-9.50363063812256	-9.44884014129639	-8.16741752624512	-0.152967795729637	0.193546935915947	-0.0498023964464664
-9.51161479949951	-9.44225215911865	-8.17662906646729	-0.152967736124992	0.193691700696945	-0.0496588125824928
-9.5131139755249	-9.44021415710449	-8.18202686309814	-0.152957037091255	0.193731859326363	-0.0493426471948624
-9.51301574707031	-9.4325590133667	-8.18213844299316	-0.152996376156807	0.193713113665581	-0.0491765365004539
-9.51624011993408	-9.43159103393555	-8.18405437469482	-0.153077095746994	0.193823471665382	-0.0489201173186302
-9.52089977264404	-9.4243803024292	-8.1939058303833	-0.153113573789597	0.19384129345417	-0.0487351082265377
-9.51859092712402	-9.41867923736572	-8.18627738952637	-0.153067111968994	0.193881556391716	-0.0484926737844944
-9.51773071289063	-9.41544342041016	-8.19074630737305	-0.153076112270355	0.193942084908485	-0.0482626706361771
-9.51957702636719	-9.4090461730957	-8.18797302246094	-0.153102993965149	0.193941742181778	-0.048047598451376
-9.51620960235596	-9.40110015869141	-8.18642997741699	-0.153075411915779	0.193979576230049	-0.0478486306965351
-9.51430416107178	-9.3967981338501	-8.18790626525879	-0.153096958994865	0.193996503949165	-0.0475954189896584
-9.51355361938477	-9.39086627960205	-8.19113445281982	-0.153154745697975	0.193970054388046	-0.0473848842084408
-9.51239204406738	-9.38425350189209	-8.18809413909912	-0.153060123324394	0.19399431347847	-0.0471817776560783
-9.51197624206543	-9.37820148468018	-8.18846321105957	-0.153099432587624	0.19409191608429	-0.0469156913459301
-9.50617790222168	-9.37364196777344	-8.19228839874268	-0.153032183647156	0.193977504968643	-0.046704325824976
-9.51043605804443	-9.3659496307373	-8.18778800964355	-0.153033852577209	0.194139912724495	-0.0464921928942204
-9.50764656066895	-9.3624095916748	-8.18619155883789	-0.153184220194817	0.194038257002831	-0.0462495535612106
-9.50564479827881	-9.3534517288208	-8.1924352645874	-0.153098076581955	0.194004192948341	-0.0460682697594166
-9.50973796844482	-9.35024929046631	-8.18959999084473	-0.153060212731361	0.194166138768196	-0.0458524748682976
-9.50435543060303	-9.34510231018066	-8.18324851989746	-0.153154164552689	0.194009155035019	-0.0456461273133755
-9.50474262237549	-9.33918476104736	-8.18815898895264	-0.15307804942131	0.194019347429276	-0.0455076806247234
-9.50586128234863	-9.33400058746338	-8.18862533569336	-0.15305982530117	0.19399805366993	-0.0452912598848343
-9.50048828125	-9.33073616027832	-8.18284130096436	-0.153086006641388	0.193917542695999	-0.0451871864497662
-9.50504112243652	-9.32414150238037	-8.19006538391113	-0.153107360005379	0.193945467472076	-0.0449529513716698
-9.50644111633301	-9.32124137878418	-8.17925262451172	-0.153078094124794	0.193958297371864	-0.0448168404400349
-9.50209426879883	-9.31439590454102	-8.18266868591309	-0.153113797307014	0.193815693259239	-0.0446699634194374
-9.50431346893311	-9.31361293792725	-8.18223285675049	-0.153110772371292	0.193853706121445	-0.0445097386837006
-9.50412368774414	-9.30545234680176	-8.17541122436523	-0.153037652373314	0.193810135126114	-0.0443570874631405
-9.50189208984375	-9.30048751831055	-8.17774677276611	-0.153058797121048	0.193702816963196	-0.0442474372684956
-9.50119686126709	-9.2977123260498	-8.17469882965088	-0.153079479932785	0.193762615323067	-0.0440111793577671
-9.50309085845947	-9.29296016693115	-8.16912651062012	-0.153027206659317	0.193693891167641	-0.0439112335443497
-9.50045299530029	-9.28521633148193	-8.17027568817139	-0.15293937921524	0.19368115067482	-0.0437750928103924
-9.50016975402832	-9.28598022460938	-8.16850852966309	-0.153083175420761	0.193671137094498	-0.0436641909182072
-9.49818706512451	-9.28115940093994	-8.17319011688232	-0.153021603822708	0.193492993712425	-0.0434853993356228
-9.50375175476074	-9.27328205108643	-8.165846824646	-0.153006434440613	0.193554401397705	-0.0433810390532017
-9.50360488891602	-9.27510833740234	-8.16011524200439	-0.153052493929863	0.193538397550583	-0.0432990901172161
-9.50118160247803	-9.2723331451416	-8.16443729400635	-0.153079971671104	0.193418219685555	-0.0432687029242516
-9.50422191619873	-9.26908111572266	-8.16613674163818	-0.152953743934631	0.193467423319817	-0.0431679971516132
-9.5034351348877	-9.270263671875	-8.1680154800415	-0.153152003884315	0.193446651101112	-0.0430995970964432
-9.50487422943115	-9.26772880554199	-8.16193389892578	-0.153005346655846	0.193324655294418	-0.0430603586137295
-9.51009654998779	-9.26490688323975	-8.16254711151123	-0.152948915958405	0.193484172224998	-0.0430394299328327
-9.51088619232178	-9.26644420623779	-8.15333938598633	-0.153068736195564	0.193393498659134	-0.0429618321359158
-9.50677108764648	-9.26327610015869	-8.1573600769043	-0.153000563383102	0.193290501832962	-0.0429467521607876
-9.51317024230957	-9.26521778106689	-8.15125751495361	-0.152932226657867	0.193337693810463	-0.0429157800972462
-9.50967884063721	-9.26581478118896	-8.14923763275146	-0.153034135699272	0.19330008327961	-0.0428731292486191
-9.5077657699585	-9.26262950897217	-8.14866256713867	-0.152995318174362	0.193210870027542	-0.042822290211916
-9.51364040374756	-9.26150608062744	-8.14777565002441	-0.15292264521122	0.193255171179771	-0.0428038910031319
-9.5064697265625	-9.26407909393311	-8.14132976531982	-0.152972996234894	0.193199977278709	-0.0427643321454525
-9.50419521331787	-9.2586669921875	-8.14149761199951	-0.152943775057793	0.193103119730949	-0.0427621155977249
-9.50936794281006	-9.262282371521	-8.13947010040283	-0.152885735034943	0.193209111690521	-0.0427653603255749
-9.5043830871582	-9.25433444976807	-8.13430976867676	-0.152911052107811	0.193115696310997	-0.042751669883728
-9.50284194946289	-9.25728321075439	-8.13515090942383	-0.152875319123268	0.193041741847992	-0.0427301116287708
-9.50874042510986	-9.25746250152588	-8.13012218475342	-0.152908116579056	0.193147197365761	-0.0427493639290333
-9.50887966156006	-9.25443172454834	-8.13365840911865	-0.152838528156281	0.193019822239876	-0.0427316688001156
-9.50723838806152	-9.25292873382568	-8.13370609283447	-0.152856096625328	0.193083733320236	-0.0427524894475937
-9.50892734527588	-9.25432395935059	-8.12560653686523	-0.152883976697922	0.19296558201313	-0.0428170636296272
-9.51171588897705	-9.24885177612305	-8.13507747650146	-0.152846470475197	0.192978337407112	-0.0427915193140507
-9.51497173309326	-9.24790859222412	-8.13509941101074	-0.152849271893501	0.192980736494064	-0.0428345799446106
-9.51760196685791	-9.25101661682129	-8.12572479248047	-0.152849569916725	0.192856296896935	-0.0429208762943745
-9.51981925964355	-9.25036430358887	-8.13436603546143	-0.152845039963722	0.192819327116013	-0.0429940745234489
-9.52138996124268	-9.25377559661865	-8.12446117401123	-0.152845323085785	0.192865565419197	-0.0430159531533718
-9.5234260559082	-9.24763298034668	-8.12574481964111	-0.15286585688591	0.192789420485497	-0.0431254208087921
-9.52106189727783	-9.24838924407959	-8.13304042816162	-0.15276426076889	0.192714512348175	-0.043215986341238
-9.52398300170898	-9.25074672698975	-8.12201023101807	-0.15286223590374	0.192784547805786	-0.0432652793824673
-9.51879215240479	-9.24764060974121	-8.12143135070801	-0.15284289419651	0.192494168877602	-0.0433296971023083
-9.52627468109131	-9.2455005645752	-8.12305736541748	-0.152746915817261	0.192604288458824	-0.0434348881244659
-9.52244281768799	-9.25049114227295	-8.12108421325684	-0.15284352004528	0.192614749073982	-0.0434926822781563
-9.51865386962891	-9.24670124053955	-8.1152811050415	-0.152741655707359	0.192409083247185	-0.0436176769435406
-9.52036952972412	-9.24827289581299	-8.114670753479	-0.152751073241234	0.192542746663094	-0.0437096729874611
-9.5172872543335	-9.24998188018799	-8.10939693450928	-0.152804136276245	0.192417114973068	-0.0437769778072834
-9.515305519104	-9.24582862854004	-8.10582828521729	-0.152712538838387	0.192376121878624	-0.0438539534807205
-9.5181713104248	-9.25088787078857	-8.09972381591797	-0.152822524309158	0.192457482218742	-0.0439527109265327
-9.51102542877197	-9.25028610229492	-8.09852600097656	-0.15278884768486	0.192331999540329	-0.0440634228289127
-9.50853443145752	-9.24745178222656	-8.09768390655518	-0.152786687016487	0.192236095666885	-0.0441629774868488
-9.51057052612305	-9.25095844268799	-8.09244823455811	-0.15274840593338	0.192287340760231	-0.0443061552941799
-9.50803852081299	-9.25001335144043	-8.09091281890869	-0.152777910232544	0.192186638712883	-0.0444090217351913
-9.50613880157471	-9.25223922729492	-8.08831024169922	-0.152813866734505	0.192227214574814	-0.0445934347808361
-9.50371932983398	-9.25983428955078	-8.08026313781738	-0.152853861451149	0.192125543951988	-0.0447530597448349
-9.50435161590576	-9.25874710083008	-8.08713817596436	-0.152824610471725	0.192171096801758	-0.0449244864284992
-9.50290966033936	-9.26465511322021	-8.08139610290527	-0.152834445238113	0.192233577370644	-0.0450349263846874
-9.4989070892334	-9.26466846466064	-8.08470916748047	-0.15287983417511	0.192141994833946	-0.0452627576887608
-9.50002002716064	-9.27241706848145	-8.0856761932373	-0.152844205498695	0.192220106720924	-0.0454591438174248
-9.50140762329102	-9.27694892883301	-8.08039379119873	-0.152934432029724	0.192301198840141	-0.0456647239625454
-9.49750995635986	-9.28157424926758	-8.08219051361084	-0.152952924370766	0.192158207297325	-0.0459175370633602
-9.49834442138672	-9.28774929046631	-8.07312202453613	-0.152906820178032	0.192347228527069	-0.0461143366992474
-9.49598407745361	-9.29477882385254	-8.08022022247314	-0.153056904673576	0.192302748560905	-0.0463120937347412
-9.4864330291748	-9.2962474822998	-8.07685661315918	-0.152994096279144	0.192205354571342	-0.0465601980686188
-9.49275207519531	-9.30488395690918	-8.07840919494629	-0.152958929538727	0.192390874028206	-0.0467961207032204
-9.48711395263672	-9.30925559997559	-8.07741546630859	-0.153105512261391	0.192399322986603	-0.0469589196145535
-9.48076438903809	-9.31210899353027	-8.07357120513916	-0.153018549084663	0.192333459854126	-0.0472063720226288
-9.48378372192383	-9.31902503967285	-8.0772180557251	-0.153054416179657	0.192516878247261	-0.0473955124616623
-9.47896480560303	-9.32553672790527	-8.07790565490723	-0.153068840503693	0.192439779639244	-0.0476405136287212
-9.47426891326904	-9.32897186279297	-8.07788372039795	-0.153097987174988	0.192552864551544	-0.0478270873427391
-9.47460269927979	-9.33959293365479	-8.07556438446045	-0.153157860040665	0.192617684602737	-0.0480565018951893
-9.47006130218506	-9.34116363525391	-8.07970905303955	-0.153169751167297	0.192598849534988	-0.0482694506645203
-9.46745872497559	-9.34506416320801	-8.08094501495361	-0.153200477361679	0.192713364958763	-0.0484666749835014
-9.4660120010376	-9.3516788482666	-8.07106781005859	-0.153254553675652	0.192730814218521	-0.0487234182655811
-9.46148300170898	-9.3567590713501	-8.07425880432129	-0.153261318802834	0.192750334739685	-0.0489086322486401
-9.45750713348389	-9.36378479003906	-8.07127094268799	-0.153276339173317	0.192822188138962	-0.0491607785224915
-9.45358276367188	-9.36422348022461	-8.07563972473145	-0.153281152248383	0.192737504839897	-0.0493570975959301
-9.4537467956543	-9.37368011474609	-8.07431888580322	-0.153237521648407	0.192822620272636	-0.0496153011918068
-9.45057964324951	-9.37912940979004	-8.07289695739746	-0.153316810727119	0.192971795797348	-0.0497934259474278
-9.44375991821289	-9.38187313079834	-8.06686687469482	-0.153256773948669	0.192906066775322	-0.0500151179730892
-9.44083404541016	-9.3878698348999	-8.06324291229248	-0.153271704912186	0.192963093519211	-0.0502678714692593
-9.44024753570557	-9.39353561401367	-8.06224536895752	-0.153326392173767	0.193081051111221	-0.0504531040787697
-9.43213653564453	-9.3954553604126	-8.0631160736084	-0.153212711215019	0.192930832505226	-0.0506439805030823
-9.43247890472412	-9.40150451660156	-8.06406402587891	-0.153230294585228	0.193152025341988	-0.0508506298065186
-9.42660331726074	-9.40860366821289	-8.06046962738037	-0.153315737843513	0.193194165825844	-0.0509855560958385
-9.42188453674316	-9.40751171112061	-8.06258773803711	-0.153261214494705	0.193153560161591	-0.0511980094015598
-9.42453384399414	-9.41414356231689	-8.05168342590332	-0.153258964419365	0.193316578865051	-0.051347129046917
-9.41790103912354	-9.41724014282227	-8.05833911895752	-0.153270944952965	0.193333432078362	-0.0515184290707111
-9.411452293396	-9.41555404663086	-8.05355453491211	-0.153241097927094	0.193282544612885	-0.0516744777560234
-9.41081142425537	-9.42127227783203	-8.04547882080078	-0.153253614902496	0.193441212177277	-0.0518223792314529
-9.40597057342529	-9.42450046539307	-8.04607486724854	-0.153295174241066	0.193361431360245	-0.051966268569231
-9.39851856231689	-9.42349338531494	-8.04210948944092	-0.153282061219215	0.193371489644051	-0.0521124675869942
-9.40389251708984	-9.42812728881836	-8.03402233123779	-0.153254866600037	0.193459168076515	-0.0522656925022602
-9.39440155029297	-9.42948246002197	-8.0360860824585	-0.153224125504494	0.19334565103054	-0.0524217337369919
-9.39167881011963	-9.43578052520752	-8.03081607818604	-0.153218671679497	0.193427920341492	-0.0525525510311127
-9.39289855957031	-9.43600940704346	-8.02874088287354	-0.153287187218666	0.193420752882957	-0.0526656806468964
-9.3861665725708	-9.4374885559082	-8.02609157562256	-0.153179869055748	0.193343728780746	-0.0528039298951626
-9.38512420654297	-9.43863487243652	-8.01633739471436	-0.153203472495079	0.19344225525856	-0.0529085956513882
-9.38157749176025	-9.44088649749756	-8.02142143249512	-0.153193026781082	0.193364232778549	-0.0530125871300697
-9.37993621826172	-9.44037914276123	-8.01369476318359	-0.153136923909187	0.19336898624897	-0.0531008280813694
-9.37722682952881	-9.4448127746582	-8.00347805023193	-0.153199896216393	0.193362832069397	-0.0532174073159695
-9.37053871154785	-9.44301605224609	-8.00758457183838	-0.153131365776062	0.193228408694267	-0.0532557629048824
-9.37205410003662	-9.44275856018066	-8.00015258789063	-0.153041705489159	0.193316027522087	-0.053265992552042
-9.36871814727783	-9.44650745391846	-7.99580192565918	-0.153213649988174	0.193308427929878	-0.0533404722809792
-9.36647033691406	-9.44110584259033	-7.99718570709229	-0.153065755963326	0.193209767341614	-0.0533749423921108
-9.37346649169922	-9.44383239746094	-7.99088573455811	-0.153075620532036	0.193309530615807	-0.0534341931343079
-9.37001609802246	-9.44271659851074	-7.99759912490845	-0.153051927685738	0.193220198154449	-0.0534170940518379
-9.3692684173584	-9.44013118743896	-7.99908590316772	-0.153070896863937	0.193163573741913	-0.053367480635643
-9.37699413299561	-9.44112300872803	-7.99040746688843	-0.153079032897949	0.193162232637405	-0.0533758774399757
-9.37699508666992	-9.43616390228271	-8.00075244903564	-0.153097242116928	0.193127006292343	-0.053375668823719
-9.37735652923584	-9.43689823150635	-7.99454498291016	-0.153149828314781	0.193070322275162	-0.0534146204590797
-9.37977027893066	-9.43749046325684	-7.99020528793335	-0.153166562318802	0.19298891723156	-0.0534000806510448
-9.38114643096924	-9.43570899963379	-7.99560356140137	-0.15308777987957	0.192863553762436	-0.0533585213124752
-9.38473796844482	-9.43569850921631	-7.98420906066895	-0.153150752186775	0.192882910370827	-0.0533993430435658
-9.38767910003662	-9.43268871307373	-7.98871040344238	-0.153153479099274	0.192801311612129	-0.0533853881061077
-9.38702583312988	-9.43436145782471	-7.98982858657837	-0.153152510523796	0.192610815167427	-0.053412888199091
-9.39117050170898	-9.43395519256592	-7.97953224182129	-0.153155609965324	0.192706733942032	-0.0534471124410629
-9.38996124267578	-9.4332799911499	-7.97923135757446	-0.153086543083191	0.192456275224686	-0.0534422695636749
-9.39398097991943	-9.4319429397583	-7.983971118927	-0.15305295586586	0.192440018057823	-0.0534687414765358
-9.3936014175415	-9.43421936035156	-7.97440433502197	-0.153159931302071	0.192417874932289	-0.0534446388483047
-9.3928804397583	-9.43209266662598	-7.97513437271118	-0.153119459748268	0.192209735512733	-0.0534191429615021
-9.39598560333252	-9.43219757080078	-7.97277402877808	-0.153112888336182	0.192230254411697	-0.053447313606739
-9.39408397674561	-9.43195247650146	-7.97505664825439	-0.153159856796265	0.192113950848579	-0.0533819049596787
-9.39419937133789	-9.42573738098145	-7.97284555435181	-0.15311624109745	0.192049652338028	-0.0533708073198795
-9.40321636199951	-9.43062496185303	-7.96786642074585	-0.153157487511635	0.192109003663063	-0.0533587150275707
-9.40129089355469	-9.42798233032227	-7.97160053253174	-0.153127029538155	0.191922292113304	-0.0533288642764091
-9.40255928039551	-9.42434120178223	-7.9697642326355	-0.153066113591194	0.191829353570938	-0.0533073544502258
-9.41259670257568	-9.42679977416992	-7.97092819213867	-0.153163880109787	0.191940367221832	-0.0532705262303352
-9.41130924224854	-9.42222118377686	-7.97006559371948	-0.153219819068909	0.191739425063133	-0.0531961731612682
-9.41605949401855	-9.42026710510254	-7.96805334091187	-0.153243437409401	0.191746920347214	-0.053168885409832
-9.42022895812988	-9.42257022857666	-7.96766948699951	-0.153336092829704	0.191701725125313	-0.0531688369810581
-9.42148780822754	-9.42075729370117	-7.97115468978882	-0.153275996446609	0.1916174441576	-0.0531520992517471
-9.4246940612793	-9.42174243927002	-7.97337341308594	-0.153303846716881	0.191602483391762	-0.053111232817173
-9.42872905731201	-9.42041015625	-7.96992588043213	-0.153333842754364	0.191513001918793	-0.053126085549593
-9.43103313446045	-9.42001914978027	-7.97484683990479	-0.153296366333961	0.191443935036659	-0.053110096603632
-9.43664646148682	-9.42129802703857	-7.97021770477295	-0.153395771980286	0.191462054848671	-0.0531521551311016
-9.43813228607178	-9.42177867889404	-7.96509218215942	-0.153353959321976	0.191323399543762	-0.0531344674527645
-9.43920707702637	-9.42091846466064	-7.96817302703857	-0.153315052390099	0.191277667880058	-0.0531691275537014
-9.44264316558838	-9.4190149307251	-7.96299505233765	-0.153334021568298	0.191329196095467	-0.0531641468405724
-9.43735027313232	-9.4192476272583	-7.96300983428955	-0.153244450688362	0.191062852740288	-0.0531930029392242
-9.44334506988525	-9.42072677612305	-7.95915603637695	-0.153269231319427	0.191247940063477	-0.0531498119235039
-9.43779850006104	-9.42140483856201	-7.95900392532349	-0.153338015079498	0.191031515598297	-0.0531639158725739
-9.43487453460693	-9.41860294342041	-7.95469760894775	-0.153266116976738	0.19099685549736	-0.0531872250139713
-9.44085121154785	-9.42191600799561	-7.9525032043457	-0.153242722153664	0.191062152385712	-0.0532492250204086
-9.43680858612061	-9.41911697387695	-7.95519733428955	-0.153255835175514	0.190940350294113	-0.0532569400966167
-9.43637084960938	-9.41921138763428	-7.94987297058105	-0.153202012181282	0.190985158085823	-0.0532422214746475
-9.43651294708252	-9.42153930664063	-7.94296741485596	-0.153247997164726	0.190932601690292	-0.053253497928381
-9.43376064300537	-9.41974067687988	-7.94527959823608	-0.153125524520874	0.190808072686195	-0.0532332919538021
-9.43234729766846	-9.42344379425049	-7.94713973999023	-0.153214409947395	0.190884605050087	-0.0532908774912357
-9.42789173126221	-9.42081069946289	-7.93837785720825	-0.153142929077148	0.190684571862221	-0.0533048547804356
-9.42949962615967	-9.42227172851563	-7.93561315536499	-0.153092920780182	0.190745756030083	-0.0533306375145912
-9.42925357818604	-9.42710399627686	-7.92946863174438	-0.153192907571793	0.190763533115387	-0.0533437505364418
-9.42104530334473	-9.4228458404541	-7.92949342727661	-0.153044685721397	0.190589681267738	-0.0534288175404072
-9.42317295074463	-9.4254903793335	-7.92556476593018	-0.153047174215317	0.190726518630981	-0.0534483566880226
-9.41809940338135	-9.42783641815186	-7.92564487457275	-0.153049260377884	0.190592542290688	-0.0534713603556156
-9.4159107208252	-9.42392730712891	-7.92364311218262	-0.152985796332359	0.190544083714485	-0.0534507818520069
-9.41775417327881	-9.42993640899658	-7.91997861862183	-0.152915179729462	0.19063837826252	-0.0534996129572392
-9.41072940826416	-9.4237699508667	-7.91796255111694	-0.152927502989769	0.190548405051231	-0.0535998269915581
-9.40738582611084	-9.42930030822754	-7.91228342056274	-0.152959018945694	0.190533474087715	-0.0535669401288033
-9.40689182281494	-9.42781448364258	-7.90999317169189	-0.15282940864563	0.190473392605782	-0.0536650903522968
-9.40181064605713	-9.42726612091064	-7.9140248298645	-0.152740359306335	0.190467938780785	-0.0536824315786362
-9.39992237091064	-9.43305778503418	-7.90404224395752	-0.152825102210045	0.190491393208504	-0.0536921843886375
-9.39716529846191	-9.42819118499756	-7.90973377227783	-0.152695506811142	0.19036029279232	-0.0537590570747852
-9.39639472961426	-9.42940616607666	-7.90179491043091	-0.152690932154655	0.190424993634224	-0.0537561886012554
-9.39285182952881	-9.43299007415771	-7.89983606338501	-0.152760908007622	0.190395280718803	-0.0537838712334633
-9.38828563690186	-9.42937564849854	-7.8976526260376	-0.152618199586868	0.190296098589897	-0.0538776367902756
-9.39207649230957	-9.43280029296875	-7.89980506896973	-0.152692839503288	0.190290406346321	-0.053855687379837
-9.38656902313232	-9.43371772766113	-7.89983987808228	-0.152569010853767	0.190204158425331	-0.0539095029234886
-9.38744449615479	-9.43621826171875	-7.89708614349365	-0.152593016624451	0.190324380993843	-0.0540097951889038
-9.38771533966064	-9.43969631195068	-7.89829063415527	-0.152599543333054	0.190315559506416	-0.0540027171373367
-9.38370323181152	-9.43771457672119	-7.89990520477295	-0.152547433972359	0.190143048763275	-0.0541321747004986
-9.38891410827637	-9.44452857971191	-7.90223217010498	-0.152608096599579	0.190319731831551	-0.054162722080946
-9.38574695587158	-9.44402885437012	-7.9018120765686	-0.15252311527729	0.190095067024231	-0.0542056635022163
-9.38821029663086	-9.44421195983887	-7.9021372795105	-0.152463585138321	0.190224289894104	-0.054302554577589
-9.38883018493652	-9.45104026794434	-7.90178966522217	-0.152583390474319	0.190220445394516	-0.0543797500431538
-9.38697338104248	-9.4522008895874	-7.90156364440918	-0.152446776628494	0.190109595656395	-0.0544286519289017
-9.3929967880249	-9.45698070526123	-7.90487003326416	-0.152444139122963	0.190266311168671	-0.0544894635677338
-9.38787269592285	-9.46047306060791	-7.9019660949707	-0.152478203177452	0.190239518880844	-0.0545737445354462
-9.38661956787109	-9.45824241638184	-7.89884996414185	-0.152390494942665	0.190135762095451	-0.0546977557241917
-9.39409446716309	-9.46090221405029	-7.9014458656311	-0.152380704879761	0.190229043364525	-0.054677177220583
-9.38936233520508	-9.46659469604492	-7.9044337272644	-0.152453914284706	0.190214529633522	-0.05474753677845
-9.39292812347412	-9.46581554412842	-7.89731121063232	-0.152412220835686	0.190196812152863	-0.0548657141625881
-9.39285755157471	-9.4705114364624	-7.90539884567261	-0.152369976043701	0.190118923783302	-0.0548559539020061
-9.39006996154785	-9.47142505645752	-7.90879440307617	-0.152303531765938	0.190110266208649	-0.0549403168261051
-9.39395523071289	-9.47436809539795	-7.89718961715698	-0.152361780405045	0.190173521637917	-0.0550333559513092
-9.38945579528809	-9.47355079650879	-7.90323877334595	-0.152242511510849	0.190008372068405	-0.0550833158195019
-9.39539527893066	-9.47554683685303	-7.90574836730957	-0.152190953493118	0.190155282616615	-0.0551159530878067
-9.39592456817627	-9.48067188262939	-7.90531778335571	-0.152282953262329	0.190072908997536	-0.0552437752485275
-9.39249992370605	-9.47807121276855	-7.90542840957642	-0.152157112956047	0.189946174621582	-0.0553232915699482
-9.39911842346191	-9.48493576049805	-7.9006781578064	-0.152244329452515	0.190032005310059	-0.0553610064089298
-9.39323711395264	-9.48500442504883	-7.907555103302	-0.152195170521736	0.189921125769615	-0.0554405078291893
-9.39495944976807	-9.48095035552979	-7.90646028518677	-0.152138963341713	0.189892038702965	-0.0555111803114414
-9.4014139175415	-9.48663711547852	-7.90107393264771	-0.15206415951252	0.189921647310257	-0.0555858165025711
-9.39766788482666	-9.48742294311523	-7.90799713134766	-0.152130931615829	0.189845383167267	-0.0556516647338867
-9.39791679382324	-9.48831272125244	-7.90725326538086	-0.152074292302132	0.189746931195259	-0.0557025484740734
-9.40278148651123	-9.49391937255859	-7.90276288986206	-0.152085497975349	0.189761608839035	-0.0558467134833336
-9.40243816375732	-9.49419212341309	-7.91085529327393	-0.151964768767357	0.18968640267849	-0.0558933392167091
-9.40389823913574	-9.49579238891602	-7.90514993667603	-0.15198016166687	0.189734652638435	-0.0560066476464272
-9.40393733978271	-9.49680042266846	-7.90119504928589	-0.151981949806213	0.189568012952805	-0.0560859329998493
-9.40524959564209	-9.49961090087891	-7.90875291824341	-0.151932626962662	0.189522698521614	-0.0561557747423649
-9.40889549255371	-9.505859375	-7.90861797332764	-0.151993647217751	0.189611315727234	-0.0562299750745296
-9.4085807800293	-9.50358581542969	-7.9071741104126	-0.151895344257355	0.189441993832588	-0.0563175268471241
-9.41390037536621	-9.50561904907227	-7.90975856781006	-0.151865094900131	0.189475446939468	-0.0564010739326477
-9.41454410552979	-9.51171970367432	-7.90669870376587	-0.151968523859978	0.189415127038956	-0.0565051026642323
-9.4152135848999	-9.51167774200439	-7.90651655197144	-0.151808843016624	0.189270824193954	-0.0565785355865955
-9.4208869934082	-9.51701927185059	-7.90642738342285	-0.151848882436752	0.189354404807091	-0.056683674454689
-9.42070293426514	-9.518874168396	-7.90342903137207	-0.151923224329948	0.189300000667572	-0.056748379021883
-9.42037677764893	-9.51886463165283	-7.91091442108154	-0.151888728141785	0.189085155725479	-0.0568572357296944
-9.42951774597168	-9.52497291564941	-7.90328025817871	-0.151836812496185	0.189195424318314	-0.0569088608026505
-9.42229652404785	-9.52669811248779	-7.90906429290771	-0.151818335056305	0.189033895730972	-0.0569939240813255
-9.42292594909668	-9.52510452270508	-7.90339422225952	-0.151822075247765	0.189025864005089	-0.0570650734007359
-9.43033885955811	-9.52934265136719	-7.89822053909302	-0.151769325137138	0.189044252038002	-0.0571409575641155
-9.42553997039795	-9.52929401397705	-7.90157127380371	-0.15181028842926	0.188907235860825	-0.0572083182632923
-9.42843723297119	-9.52940368652344	-7.89951276779175	-0.151855796575546	0.188861936330795	-0.0573308244347572
-9.43154335021973	-9.53156280517578	-7.89567804336548	-0.151820406317711	0.1888098269701	-0.0573783703148365
-9.43081188201904	-9.53337001800537	-7.90577077865601	-0.151823863387108	0.188718408346176	-0.0574126616120338
-9.43073844909668	-9.53244972229004	-7.89464378356934	-0.151786014437675	0.188671037554741	-0.0575361810624599
-9.43575000762939	-9.53520011901855	-7.90352725982666	-0.151893153786659	0.188612639904022	-0.0576136969029903
-9.43832778930664	-9.5377197265625	-7.90136957168579	-0.15186882019043	0.188549563288689	-0.0576371289789677
-9.43967437744141	-9.53988933563232	-7.89570665359497	-0.151826545596123	0.188616439700127	-0.0577536597847939
-9.44129753112793	-9.54514980316162	-7.90802049636841	-0.151850357651711	0.188488751649857	-0.0577682107686996
-9.44326686859131	-9.54182815551758	-7.90347242355347	-0.151861876249313	0.188401356339455	-0.0578639954328537
-9.44772815704346	-9.54100513458252	-7.90228462219238	-0.151837646961212	0.188393324613571	-0.0579613149166107
-9.45077037811279	-9.54597759246826	-7.90701293945313	-0.151905536651611	0.188346430659294	-0.0579503737390041
-9.44891452789307	-9.54516696929932	-7.90204477310181	-0.151890099048615	0.188302487134933	-0.0580341555178165
-9.45270252227783	-9.54464721679688	-7.9025673866272	-0.151828274130821	0.188333585858345	-0.0581065863370895
-9.45444488525391	-9.54904747009277	-7.9064507484436	-0.151923850178719	0.188245207071304	-0.058095671236515
-9.45426559448242	-9.54398822784424	-7.90857791900635	-0.151856228709221	0.188164085149765	-0.0581242255866528
-9.46062850952148	-9.54780101776123	-7.90750074386597	-0.151968866586685	0.18817313015461	-0.0581509098410606
-9.46357822418213	-9.54982566833496	-7.90998268127441	-0.151975899934769	0.188226625323296	-0.0581561140716076
-9.46112060546875	-9.54963397979736	-7.90992736816406	-0.151914596557617	0.188133671879768	-0.0581971816718578
-9.46235370635986	-9.54541969299316	-7.91096973419189	-0.151948988437653	0.188175693154335	-0.0581608526408672
-9.46652030944824	-9.54771041870117	-7.91410255432129	-0.151934906840324	0.18814691901207	-0.0581633634865284
-9.46218204498291	-9.54855251312256	-7.91544723510742	-0.152017861604691	0.188107490539551	-0.0582269765436649
-9.46317672729492	-9.54439830780029	-7.91950798034668	-0.151897072792053	0.188078612089157	-0.058259766548872
-9.46575260162354	-9.54711532592773	-7.91959190368652	-0.151911124587059	0.188149496912956	-0.0582426339387894
-9.46500301361084	-9.54824829101563	-7.91846942901611	-0.151996865868568	0.188119143247604	-0.05826311185956
-9.45751857757568	-9.54720973968506	-7.91814994812012	-0.151976153254509	0.188111022114754	-0.0582363866269588
-9.46436977386475	-9.54826259613037	-7.9234881401062	-0.151912733912468	0.188224390149117	-0.0582906566560268
-9.46004486083984	-9.54717254638672	-7.9180154800415	-0.151939228177071	0.188182413578033	-0.0583119802176952
-9.45656204223633	-9.54424667358398	-7.9242787361145	-0.151837006211281	0.1882094591856	-0.0583845339715481
-9.45798969268799	-9.54772281646729	-7.92220258712769	-0.1518285125494	0.188327431678772	-0.0583404265344143
-9.45516395568848	-9.54711627960205	-7.92828273773193	-0.151820540428162	0.188335210084915	-0.0583675689995289
-9.44873046875	-9.54351711273193	-7.92483139038086	-0.151703625917435	0.188277900218964	-0.0584757998585701
-9.45092296600342	-9.5457239151001	-7.92576456069946	-0.151710331439972	0.18852736055851	-0.0584643334150314
-9.44371032714844	-9.54640102386475	-7.92897605895996	-0.151711523532867	0.188481003046036	-0.0585603304207325
-9.43708419799805	-9.54482746124268	-7.92829179763794	-0.15155141055584	0.188508480787277	-0.0586664490401745
-9.43800354003906	-9.54507637023926	-7.93114185333252	-0.151464909315109	0.188624233007431	-0.0586919821798801
-9.43173503875732	-9.54995346069336	-7.92843246459961	-0.151471585035324	0.188750177621841	-0.0587719455361366
-9.426513671875	-9.54371547698975	-7.93017196655273	-0.151333600282669	0.188699573278427	-0.0588873736560345
-9.42280960083008	-9.54816913604736	-7.92939233779907	-0.151303693652153	0.188886195421219	-0.0589765161275864
-9.4130687713623	-9.5479850769043	-7.93292427062988	-0.151200920343399	0.18888396024704	-0.0590529330074787
-9.40956401824951	-9.5448751449585	-7.92771100997925	-0.151123896241188	0.189034789800644	-0.0592185743153095
-9.40379428863525	-9.54942321777344	-7.93550300598145	-0.15106925368309	0.189046621322632	-0.0592552088201046
-9.39793300628662	-9.54442119598389	-7.93097829818726	-0.150944963097572	0.189069196581841	-0.0593531578779221
-9.39706897735596	-9.54692935943604	-7.92714405059814	-0.150937408208847	0.189223363995552	-0.0595813915133476
-9.39054203033447	-9.5490140914917	-7.93185329437256	-0.150821372866631	0.189270719885826	-0.0596387907862663
-9.38449668884277	-9.54432201385498	-7.93000936508179	-0.150625795125961	0.189279288053513	-0.0597783960402012
-9.38551998138428	-9.54965877532959	-7.92937660217285	-0.150678068399429	0.189445301890373	-0.0599310360848904
-9.38236427307129	-9.55142784118652	-7.9394326210022	-0.150527566671371	0.189420863986015	-0.0599866546690464
-9.37843036651611	-9.54969120025635	-7.93711566925049	-0.150442317128181	0.189419835805893	-0.0602296888828278
-9.377854347229	-9.55641174316406	-7.93769454956055	-0.150459140539169	0.189524978399277	-0.060295969247818
-9.37724876403809	-9.55365467071533	-7.93937110900879	-0.150292918086052	0.189525261521339	-0.0604487136006355
-9.37669277191162	-9.55212211608887	-7.94763994216919	-0.150161251425743	0.189587488770485	-0.0606213100254536
-9.37628936767578	-9.56148338317871	-7.94243192672729	-0.150235667824745	0.189693495631218	-0.0607569627463818
-9.37666320800781	-9.55796813964844	-7.94618606567383	-0.150131613016129	0.189663052558899	-0.0609004311263561
-9.37531852722168	-9.56062126159668	-7.94222450256348	-0.149928405880928	0.189692512154579	-0.0610405616462231
-9.37325286865234	-9.56804084777832	-7.94394779205322	-0.150010630488396	0.189712852239609	-0.0611899867653847
-9.36749076843262	-9.56754589080811	-7.94220066070557	-0.149900898337364	0.189587384462357	-0.0613393150269985
-9.37232780456543	-9.56778526306152	-7.9468846321106	-0.149789080023766	0.189719393849373	-0.0614910274744034
-9.36550045013428	-9.57304954528809	-7.94593667984009	-0.14985191822052	0.189661890268326	-0.0616206787526608
-9.36590957641602	-9.57221698760986	-7.94054174423218	-0.149646684527397	0.189614370465279	-0.0617707967758179
-9.37050247192383	-9.57516860961914	-7.94024324417114	-0.149707272648811	0.189663410186768	-0.0618440695106983
-9.36436367034912	-9.57479381561279	-7.94293594360352	-0.149628385901451	0.189505949616432	-0.0619648955762386
-9.36660480499268	-9.57621479034424	-7.93844318389893	-0.149581640958786	0.189521074295044	-0.0621503740549088
-9.3637580871582	-9.57934665679932	-7.94031476974487	-0.149502202868462	0.189424768090248	-0.0622218661010265
-9.36147308349609	-9.57888412475586	-7.93883752822876	-0.149434477090836	0.189432337880135	-0.062330961227417
-9.36416435241699	-9.58364391326904	-7.93870496749878	-0.149566501379013	0.189433813095093	-0.0624139606952667
-9.36540412902832	-9.58259582519531	-7.94025707244873	-0.149413481354713	0.189310222864151	-0.0625036135315895
-9.36513996124268	-9.58098793029785	-7.93406772613525	-0.149380341172218	0.189180508255959	-0.0626193508505821
-9.36513519287109	-9.58699703216553	-7.92954349517822	-0.149413615465164	0.18915843963623	-0.06269920617342
-9.36377620697021	-9.58701992034912	-7.93023824691772	-0.149337857961655	0.189012616872787	-0.062823586165905
-9.36573219299316	-9.58622360229492	-7.92678880691528	-0.149265795946121	0.188950523734093	-0.0629255101084709
-9.36574363708496	-9.59487152099609	-7.92745542526245	-0.149432480335236	0.188951164484024	-0.0630104392766953
-9.3658275604248	-9.59050846099854	-7.92856502532959	-0.149352982640266	0.188795730471611	-0.0630751475691795
-9.36620044708252	-9.59298133850098	-7.91885137557983	-0.149241462349892	0.188742905855179	-0.0631323456764221
-9.36452484130859	-9.59746170043945	-7.91861820220947	-0.149412795901299	0.188596189022064	-0.0632568746805191
-9.36314678192139	-9.59713077545166	-7.91450071334839	-0.149328455328941	0.188447952270508	-0.0632870718836784
-9.36836814880371	-9.59539699554443	-7.9129490852356	-0.149365544319153	0.188454270362854	-0.0633039474487305
-9.36516380310059	-9.59974956512451	-7.91102647781372	-0.149417534470558	0.188316076993942	-0.0633475407958031
-9.36502552032471	-9.59644031524658	-7.90333318710327	-0.149362742900848	0.188204631209373	-0.0634220689535141
-9.36985492706299	-9.60228538513184	-7.90400695800781	-0.149392291903496	0.188183799386024	-0.0634308904409409
-9.36427593231201	-9.60333156585693	-7.89775705337524	-0.149411335587502	0.187921300530434	-0.0634921342134476
-9.36541748046875	-9.60569477081299	-7.90183162689209	-0.149472787976265	0.187889605760574	-0.063584066927433
-9.3698263168335	-9.61069011688232	-7.89625406265259	-0.149427518248558	0.18777459859848	-0.063643291592598
-9.36664581298828	-9.61139011383057	-7.88870763778687	-0.149533361196518	0.187615364789963	-0.0637915730476379
-9.37124729156494	-9.61599636077881	-7.89036560058594	-0.149515837430954	0.187464594841003	-0.063830740749836
-9.37252044677734	-9.61558151245117	-7.88512706756592	-0.149512857198715	0.187362432479858	-0.0639094486832619
-9.36833477020264	-9.62042713165283	-7.87761211395264	-0.149644061923027	0.187176585197449	-0.0639730095863342
-9.37381649017334	-9.62122249603271	-7.87353658676147	-0.149624317884445	0.187103942036629	-0.0640122815966606
-9.37660312652588	-9.62531471252441	-7.87174987792969	-0.149650365114212	0.186935395002365	-0.0640340596437454
-9.37297630310059	-9.62331104278564	-7.86111497879028	-0.149609327316284	0.186661288142204	-0.0641183629631996
-9.37640571594238	-9.62994289398193	-7.85294628143311	-0.149757042527199	0.186653897166252	-0.0641488134860992
-9.37841892242432	-9.63266563415527	-7.85790681838989	-0.14978438615799	0.186363995075226	-0.0642162039875984
-9.38187026977539	-9.63089370727539	-7.84736680984497	-0.149654254317284	0.186304524540901	-0.0642575696110725
-9.38669490814209	-9.63867282867432	-7.84670829772949	-0.149843707680702	0.186197504401207	-0.0643513202667236
-9.38317775726318	-9.63844966888428	-7.84150266647339	-0.14980585873127	0.185953289270401	-0.0643613040447235
-9.39205932617188	-9.6381778717041	-7.8279914855957	-0.149785101413727	0.185892730951309	-0.0644066631793976
-9.39288425445557	-9.64575481414795	-7.83392381668091	-0.149952858686447	0.185741573572159	-0.0643995478749275
-9.39081382751465	-9.64528369903564	-7.83126640319824	-0.149943172931671	0.185454159975052	-0.064419224858284
-9.40131855010986	-9.64422607421875	-7.82863616943359	-0.149921014904976	0.185502573847771	-0.0644621253013611
-9.4014253616333	-9.65095806121826	-7.82311916351318	-0.150056630373001	0.185246482491493	-0.0644792169332504
-9.40522956848145	-9.64870262145996	-7.82045316696167	-0.150026574730873	0.185090839862823	-0.0645380169153214
-9.40977954864502	-9.65163421630859	-7.8142991065979	-0.1500214189291	0.185019731521606	-0.0644866526126862
-9.40933895111084	-9.65394401550293	-7.80765533447266	-0.150072380900383	0.184789836406708	-0.0645064413547516
-9.41493988037109	-9.65225982666016	-7.80685949325562	-0.150120213627815	0.18466791510582	-0.0644358098506927
-9.41914081573486	-9.65720844268799	-7.80340957641602	-0.150180757045746	0.184558197855949	-0.0643854439258575
-9.41853332519531	-9.65597057342529	-7.80135869979858	-0.15016371011734	0.184357568621635	-0.0643919333815575
-9.42432498931885	-9.6547155380249	-7.79929542541504	-0.150187060236931	0.184314012527466	-0.0643375888466835
-9.42918586730957	-9.65373039245605	-7.7972149848938	-0.15023835003376	0.184104427695274	-0.0642587691545486
-9.42776393890381	-9.65072441101074	-7.79176807403564	-0.150197148323059	0.183963239192963	-0.0642443224787712
-9.43738460540771	-9.65175628662109	-7.78955030441284	-0.150282099843025	0.183812916278839	-0.06416866928339
-9.44077205657959	-9.65071105957031	-7.79058313369751	-0.150212168693542	0.183661431074142	-0.0640917718410492
-9.44390201568604	-9.6457462310791	-7.7862720489502	-0.150222137570381	0.183564409613609	-0.0640235170722008
-9.44858551025391	-9.64692306518555	-7.78473138809204	-0.150291934609413	0.183448567986488	-0.0639174059033394
-9.45204544067383	-9.64225006103516	-7.78752088546753	-0.150272771716118	0.183342173695564	-0.0638683512806892
-9.45933437347412	-9.63903141021729	-7.78045797348022	-0.15020164847374	0.183173939585686	-0.0638281777501106
-9.46388816833496	-9.64008235931396	-7.78571271896362	-0.150331780314445	0.183076605200768	-0.0637224465608597
-9.46745872497559	-9.63705158233643	-7.78102159500122	-0.150263100862503	0.182894557714462	-0.0636587962508202
-9.47038173675537	-9.62998962402344	-7.78136301040649	-0.150160625576973	0.182736188173294	-0.0635997429490089
-9.47505569458008	-9.63083553314209	-7.77744388580322	-0.150241643190384	0.182728439569473	-0.0634922906756401
-9.47574901580811	-9.62833404541016	-7.7772421836853	-0.150182664394379	0.182499438524246	-0.0634011253714561
-9.48416900634766	-9.62351989746094	-7.77789783477783	-0.150149330496788	0.182479158043861	-0.0634123533964157
-9.48961067199707	-9.62430953979492	-7.7763466835022	-0.150191411375999	0.182284072041512	-0.0632699802517891
-9.48671817779541	-9.61948680877686	-7.77077913284302	-0.150162279605865	0.182104676961899	-0.0632917061448097
-9.49560737609863	-9.61785697937012	-7.77366971969604	-0.150047555565834	0.182051837444305	-0.0631962046027184
-9.49629020690918	-9.61912727355957	-7.77113437652588	-0.15013824403286	0.181937381625175	-0.0631226077675819
-9.49718284606934	-9.61195373535156	-7.77261686325073	-0.1500543653965	0.181742876768112	-0.063104048371315
-9.50527191162109	-9.61251449584961	-7.77692937850952	-0.14996150135994	0.181757420301437	-0.0629960000514984
-9.50652313232422	-9.61004257202148	-7.76973056793213	-0.150073856115341	0.181591302156448	-0.0629172548651695
-9.5059232711792	-9.605149269104	-7.77417325973511	-0.149987757205963	0.181400522589684	-0.0628854632377625
-9.51465034484863	-9.60663604736328	-7.76949310302734	-0.149902895092964	0.181402578949928	-0.0627957284450531
-9.51603031158447	-9.60398387908936	-7.76982641220093	-0.149956002831459	0.181227371096611	-0.0627091899514198
-9.5169506072998	-9.59934043884277	-7.77433729171753	-0.149822041392326	0.18103289604187	-0.0627186447381973
-9.5263843536377	-9.60242748260498	-7.76715421676636	-0.149926319718361	0.181093350052834	-0.0626780763268471
-9.52472496032715	-9.59838581085205	-7.76775121688843	-0.149777755141258	0.180864050984383	-0.0626025050878525
-9.52315807342529	-9.59662532806396	-7.76776647567749	-0.149797767400742	0.180689409375191	-0.0625609681010246
-9.53113269805908	-9.59632873535156	-7.76451826095581	-0.14967654645443	0.180700987577438	-0.0625323429703712
-9.53123378753662	-9.59708690643311	-7.76494741439819	-0.149682119488716	0.18050529062748	-0.0625204667448998
-9.53163146972656	-9.59252738952637	-7.76893949508667	-0.149598434567451	0.180438235402107	-0.0625062137842178
-9.53864765167236	-9.5934362411499	-7.76573896408081	-0.149620786309242	0.180394679307938	-0.0624417439103127
-9.53621673583984	-9.59017276763916	-7.77059412002563	-0.149504333734512	0.180173978209496	-0.0623745284974575
-9.53554630279541	-9.59161949157715	-7.76262474060059	-0.149473056197166	0.180213123559952	-0.0623305812478065
-9.543701171875	-9.58738422393799	-7.76403093338013	-0.149539098143578	0.180030971765518	-0.0623063780367374
-9.54302883148193	-9.5875358581543	-7.77042579650879	-0.149396374821663	0.179941236972809	-0.0623422339558601
-9.54781913757324	-9.58722972869873	-7.76740503311157	-0.149426192045212	0.1799146682024	-0.0623866058886051
-9.54723262786865	-9.58370685577393	-7.77319478988647	-0.149419575929642	0.179626151919365	-0.0622944608330727
-9.55375385284424	-9.58478355407715	-7.77167177200317	-0.149316892027855	0.179766520857811	-0.0623114369809628
-9.55605220794678	-9.58601665496826	-7.7685751914978	-0.149333730340004	0.179658815264702	-0.0622694157063961
-9.55061817169189	-9.58212471008301	-7.77169418334961	-0.149267792701721	0.179404184222221	-0.0623415857553482
-9.56107330322266	-9.58308410644531	-7.76695585250854	-0.149119630455971	0.179492741823196	-0.0623568929731846
-9.56118774414063	-9.58590793609619	-7.76940774917603	-0.149194613099098	0.179339036345482	-0.062334306538105
-9.55816268920898	-9.58274269104004	-7.7687087059021	-0.149080261588097	0.179122239351273	-0.0624413676559925
-9.56604194641113	-9.58561611175537	-7.7679009437561	-0.149077445268631	0.179172247648239	-0.0624421201646328
-9.55920505523682	-9.58542346954346	-7.76643323898315	-0.149048000574112	0.178967580199242	-0.062508836388588
-9.55967235565186	-9.58291435241699	-7.76603364944458	-0.148939058184624	0.178835913538933	-0.0625779703259468
-9.56654834747314	-9.58791923522949	-7.76396608352661	-0.148951530456543	0.1788639575243	-0.0626238062977791
-9.56491565704346	-9.5856409072876	-7.76513528823853	-0.148926272988319	0.178694292902946	-0.0626117140054703
-9.5645809173584	-9.5855884552002	-7.759850025177	-0.148861706256866	0.17849837243557	-0.0627558901906013
-9.57185173034668	-9.5899076461792	-7.7579460144043	-0.148906409740448	0.178491815924644	-0.0627720803022385
-9.56751537322998	-9.58789443969727	-7.76290416717529	-0.148850858211517	0.178337767720222	-0.0628355890512466
-9.56823444366455	-9.59054374694824	-7.75134992599487	-0.148713514208794	0.178332090377808	-0.0629557520151138
-9.57226276397705	-9.5912504196167	-7.75310134887695	-0.148730427026749	0.178220272064209	-0.0630385205149651
-9.56715297698975	-9.593581199646	-7.75591421127319	-0.148667901754379	0.177963301539421	-0.0631296187639236
-9.5673999786377	-9.59446811676025	-7.74471712112427	-0.148588418960571	0.178016379475594	-0.0632111802697182
-9.56680107116699	-9.59716033935547	-7.74908542633057	-0.148617565631866	0.177805095911026	-0.063303142786026
-9.56892108917236	-9.5965576171875	-7.74672031402588	-0.1485495865345	0.177735060453415	-0.0634225085377693
-9.56880664825439	-9.60106468200684	-7.7370548248291	-0.148508235812187	0.177705347537994	-0.0635927245020866
-9.56865119934082	-9.60351657867432	-7.74294662475586	-0.148459956049919	0.177555918693542	-0.0636622533202171
-9.5697660446167	-9.6051139831543	-7.74185800552368	-0.148358061909676	0.177422046661377	-0.0637626424431801
-9.57155513763428	-9.61178874969482	-7.73462104797363	-0.148471608757973	0.177432417869568	-0.0639859959483147
-9.57072734832764	-9.61530494689941	-7.73946619033813	-0.148376896977425	0.177203252911568	-0.0640384554862976
-9.57271766662598	-9.61736488342285	-7.73451471328735	-0.148317635059357	0.177131995558739	-0.0641845911741257
-9.57883548736572	-9.62457847595215	-7.73377227783203	-0.148440912365913	0.177156269550323	-0.0643608495593071
-9.57809257507324	-9.62702751159668	-7.73679113388062	-0.148331001400948	0.176858574151993	-0.0644590482115746
-9.58454704284668	-9.62886905670166	-7.73777341842651	-0.148244976997375	0.176920279860497	-0.064606711268425
-9.58610534667969	-9.63787364959717	-7.73571443557739	-0.148366793990135	0.176846250891685	-0.0647168084979057
-9.589111328125	-9.63818073272705	-7.73338603973389	-0.148253247141838	0.176602676510811	-0.0648317039012909
-9.593918800354	-9.64024925231934	-7.73514986038208	-0.148251071572304	0.176624447107315	-0.0649572983384132
-9.5938196182251	-9.64681053161621	-7.73537349700928	-0.14835125207901	0.176527723670006	-0.0651105344295502
-9.59665870666504	-9.64667797088623	-7.73203706741333	-0.148239493370056	0.176374495029449	-0.0652809515595436
-9.60546398162842	-9.65087509155273	-7.73938894271851	-0.148273795843124	0.17636376619339	-0.0653500556945801
-9.61031627655029	-9.65715885162354	-7.73397445678711	-0.14835199713707	0.176288038492203	-0.065481998026371
-9.61131858825684	-9.65860939025879	-7.73744630813599	-0.148233622312546	0.176074519753456	-0.0656103417277336
-9.61985397338867	-9.6610221862793	-7.73909616470337	-0.148277044296265	0.176072165369987	-0.0657188445329666
-9.6239185333252	-9.66698265075684	-7.73965358734131	-0.148426815867424	0.175965920090675	-0.0658681839704514
-9.62692832946777	-9.66678237915039	-7.73619937896729	-0.148313641548157	0.175773575901985	-0.065938375890255
-9.63675785064697	-9.67558097839355	-7.73916673660278	-0.148379296064377	0.175813883543015	-0.0660283640027046
-9.63741302490234	-9.67843914031982	-7.73272752761841	-0.148448839783669	0.175661444664001	-0.0660848841071129
-9.63906764984131	-9.67482662200928	-7.73941993713379	-0.148339822888374	0.17557817697525	-0.066184289753437
-9.64795207977295	-9.6815128326416	-7.73757219314575	-0.148372948169708	0.175578862428665	-0.0662906393408775
-9.64466857910156	-9.68107128143311	-7.73686790466309	-0.148425847291946	0.175358206033707	-0.0663731545209885
-9.64968109130859	-9.68332767486572	-7.73215055465698	-0.148402348160744	0.175303250551224	-0.0664275214076042
-9.65471839904785	-9.68511390686035	-7.73127365112305	-0.14841291308403	0.175259783864021	-0.066492386162281
-9.65439414978027	-9.68599414825439	-7.7276611328125	-0.148478299379349	0.175126284360886	-0.0665462464094162
-9.65989971160889	-9.68768119812012	-7.72761583328247	-0.148497372865677	0.175105005502701	-0.0666049793362617
-9.66514873504639	-9.68886280059814	-7.73226547241211	-0.148493975400925	0.174940183758736	-0.066607654094696
-9.66803932189941	-9.69156646728516	-7.7314281463623	-0.148598596453667	0.174917802214622	-0.0665894523262978
-9.67582988739014	-9.6945104598999	-7.73916292190552	-0.14868625998497	0.174916565418243	-0.0664616823196411
-9.67523860931396	-9.69857788085938	-7.73610925674438	-0.148717448115349	0.174838498234749	-0.0664759427309036
-9.67630577087402	-9.69292640686035	-7.73492193222046	-0.148695051670074	0.174818471074104	-0.0664665028452873
-9.67617321014404	-9.69246482849121	-7.73068428039551	-0.148808404803276	0.174718126654625	-0.0665556341409683
-9.68263053894043	-9.69330978393555	-7.73419380187988	-0.148824870586395	0.174684509634972	-0.0665429979562759
-9.68758678436279	-9.69097709655762	-7.73242473602295	-0.148892119526863	0.174660533666611	-0.0665615051984787
-9.69245052337646	-9.69433784484863	-7.74080085754395	-0.14893527328968	0.17464642226696	-0.0665443614125252
-9.69801807403564	-9.69579601287842	-7.73859548568726	-0.148973554372787	0.174523621797562	-0.0665825232863426
-9.70595455169678	-9.69903659820557	-7.74244832992554	-0.148972824215889	0.17461983859539	-0.0665600299835205
-9.71252346038818	-9.70931625366211	-7.75128412246704	-0.14923270046711	0.174630180001259	-0.0664961785078049
-9.72731685638428	-9.71822547912598	-7.76084804534912	-0.149135798215866	0.174481078982353	-0.0664747580885887
-9.73786163330078	-9.72338581085205	-7.76766729354858	-0.149114072322845	0.17459824681282	-0.0664739310741425
-9.73447608947754	-9.72848224639893	-7.76347970962524	-0.149198040366173	0.174556344747543	-0.066462442278862
-9.72215557098389	-9.72025585174561	-7.76397275924683	-0.149100482463837	0.174446284770966	-0.0665207952260971
-9.71858310699463	-9.71678256988525	-7.7551908493042	-0.149092897772789	0.174440041184425	-0.0665878430008888
-9.71489143371582	-9.71377277374268	-7.75367164611816	-0.149233922362328	0.174466222524643	-0.0665893852710724
-9.71119689941406	-9.70877170562744	-7.74810409545898	-0.149209231138229	0.17416800558567	-0.0665844231843948
-9.7167501449585	-9.7094898223877	-7.75249481201172	-0.149180695414543	0.174272507429123	-0.0665700435638428
-9.72314929962158	-9.71148300170898	-7.7515754699707	-0.149301290512085	0.174286708235741	-0.0665319114923477
-9.72160911560059	-9.70576667785645	-7.74533987045288	-0.149269327521324	0.174078956246376	-0.0665277615189552
-9.72803592681885	-9.70690155029297	-7.74731731414795	-0.14923083782196	0.174254685640335	-0.0664846003055573
-9.73387718200684	-9.70717144012451	-7.74804019927979	-0.149322807788849	0.174080058932304	-0.066484771668911
-9.73553466796875	-9.70088863372803	-7.74329900741577	-0.149271845817566	0.173961117863655	-0.066506065428257
-9.74371719360352	-9.70556831359863	-7.74252223968506	-0.149392426013947	0.174139767885208	-0.0664921551942825
-9.73906993865967	-9.70603942871094	-7.74559879302979	-0.149371787905693	0.174025878310204	-0.0664817839860916
-9.73904037475586	-9.70066261291504	-7.74156761169434	-0.149257257580757	0.174004837870598	-0.0665223300457001
-9.73770809173584	-9.70476531982422	-7.74136972427368	-0.149351224303246	0.174140810966492	-0.0664913952350616
-9.73954582214355	-9.70247268676758	-7.74689674377441	-0.149333834648132	0.17408099770546	-0.0664301663637161
-9.73623371124268	-9.70269966125488	-7.73741149902344	-0.1492909938097	0.174033656716347	-0.0664743185043335
-9.74162483215332	-9.70448112487793	-7.73750400543213	-0.149326786398888	0.174157023429871	-0.0665047094225883
-9.73201179504395	-9.70586109161377	-7.73927640914917	-0.14934054017067	0.174031764268875	-0.0664574354887009
-9.72776889801025	-9.70333862304688	-7.73143863677979	-0.149341523647308	0.174097955226898	-0.0664485022425652
-9.73135089874268	-9.70249366760254	-7.73605346679688	-0.149323046207428	0.174153923988342	-0.0663982629776001
-9.72839450836182	-9.70637226104736	-7.73844289779663	-0.149339407682419	0.174101501703262	-0.0664520487189293
-9.72833061218262	-9.70460796356201	-7.7344388961792	-0.149318143725395	0.174148991703987	-0.0664675086736679
-9.72994899749756	-9.70578670501709	-7.73541831970215	-0.149302586913109	0.174202010035515	-0.0664265975356102
-9.72592163085938	-9.70897674560547	-7.73853063583374	-0.149349093437195	0.174217283725739	-0.0663838759064674
-9.72406196594238	-9.70591163635254	-7.72925424575806	-0.149290844798088	0.174229204654694	-0.0663910135626793
-9.72843360900879	-9.7102689743042	-7.73506832122803	-0.149468377232552	0.174334704875946	-0.066327303647995
-9.72472095489502	-9.71255779266357	-7.72957229614258	-0.149418249726295	0.174278631806374	-0.0663298666477203
-9.72571659088135	-9.71175575256348	-7.73662900924683	-0.149438932538033	0.174420401453972	-0.0663608610630035
-9.72954750061035	-9.71592044830322	-7.74070310592651	-0.149462774395943	0.174445286393166	-0.0663187131285667
-9.72842788696289	-9.71553802490234	-7.73650217056274	-0.149461805820465	0.174472719430923	-0.0663656070828438
-9.73370265960693	-9.71873664855957	-7.74015617370605	-0.149504408240318	0.174519926309586	-0.0663477852940559
-9.73981475830078	-9.71901702880859	-7.74152612686157	-0.149497881531715	0.174652487039566	-0.0663329437375069
-9.74228191375732	-9.72384548187256	-7.74661731719971	-0.149697124958038	0.174669489264488	-0.0663609653711319
-9.74165058135986	-9.72006320953369	-7.7441143989563	-0.149603381752968	0.174696087837219	-0.0662923082709312
-9.7547435760498	-9.72380065917969	-7.75310802459717	-0.149619087576866	0.174847036600113	-0.0663569495081902
-9.75961875915527	-9.72951221466064	-7.76106262207031	-0.149757623672485	0.174911051988602	-0.0662853270769119
-9.75948715209961	-9.72742080688477	-7.76200819015503	-0.149761408567429	0.17486646771431	-0.0663221552968025
-9.77071666717529	-9.73099708557129	-7.76863527297974	-0.149841412901878	0.175169035792351	-0.0662500634789467
-9.77236461639404	-9.73360443115234	-7.77874708175659	-0.149923890829086	0.175071731209755	-0.0662209168076515
-9.77963829040527	-9.73396015167236	-7.77948331832886	-0.149953037500381	0.175075724720955	-0.0662315487861633
-9.78672218322754	-9.73843193054199	-7.78105926513672	-0.150039449334145	0.175291359424591	-0.0661837980151176
-9.79152393341064	-9.74281978607178	-7.78682470321655	-0.150097951292992	0.175344958901405	-0.0661674439907074
-9.79458522796631	-9.74338626861572	-7.79138946533203	-0.150172427296638	0.175326704978943	-0.0661447420716286
-9.80249691009521	-9.74597835540771	-7.79642057418823	-0.150235250592232	0.175467059016228	-0.0660779848694801
-9.80770778656006	-9.75135326385498	-7.79626369476318	-0.150386705994606	0.175458014011383	-0.0660183727741241
-9.81050682067871	-9.74830532073975	-7.80312061309814	-0.15032584965229	0.175480633974075	-0.0659763142466545
-9.81260871887207	-9.75167942047119	-7.80964517593384	-0.150423169136047	0.175660356879234	-0.0658826231956482
-9.81631565093994	-9.7583475112915	-7.81286334991455	-0.150573462247849	0.175714507699013	-0.065795049071312
-9.8228235244751	-9.75697040557861	-7.81550598144531	-0.150550439953804	0.175745651125908	-0.0657249465584755
-9.82662677764893	-9.75996398925781	-7.81952333450317	-0.150561332702637	0.175771296024323	-0.0656123831868172
-9.82744026184082	-9.76655769348145	-7.82891082763672	-0.150715425610542	0.175864085555077	-0.0654708594083786
-9.82875442504883	-9.7636547088623	-7.83556699752808	-0.150713264942169	0.17590805888176	-0.0652974918484688
-9.83590030670166	-9.76211166381836	-7.83562278747559	-0.150775074958801	0.176106706261635	-0.0651291459798813
-9.83259010314941	-9.76590442657471	-7.84009456634521	-0.150973096489906	0.176155373454094	-0.0649303942918777
-9.83594799041748	-9.76546764373779	-7.84988832473755	-0.150958761572838	0.176179513335228	-0.0647463276982307
-9.83598518371582	-9.76459884643555	-7.84821319580078	-0.150899261236191	0.176344633102417	-0.0645757988095284
-9.8353967666626	-9.76368713378906	-7.86018800735474	-0.151079908013344	0.176484301686287	-0.0643544867634773
-9.83228015899658	-9.76182270050049	-7.8607382774353	-0.151135936379433	0.176423996686935	-0.0640805140137672
-9.83340549468994	-9.75620365142822	-7.87125110626221	-0.151034474372864	0.176653861999512	-0.0638305246829987
-9.8327751159668	-9.75583934783936	-7.87314462661743	-0.151095807552338	0.176805213093758	-0.0635154694318771
-9.82717609405518	-9.74522876739502	-7.8799262046814	-0.151077851653099	0.1767697930336	-0.0632353648543358
-9.8300724029541	-9.74217224121094	-7.88950777053833	-0.151111036539078	0.17700406908989	-0.0629027187824249
-9.82754039764404	-9.73453235626221	-7.89882850646973	-0.151257961988449	0.177192941308022	-0.0624794848263264
-9.82548713684082	-9.72456550598145	-7.90365695953369	-0.151241287589073	0.177193984389305	-0.0620629191398621
-9.82463264465332	-9.71482849121094	-7.92235088348389	-0.151272729039192	0.177413463592529	-0.0616919510066509
-9.82679080963135	-9.70615005493164	-7.92092370986938	-0.151217341423035	0.17763340473175	-0.0613030940294266
-9.8283634185791	-9.69763660430908	-7.94365119934082	-0.151292592287064	0.177798882126808	-0.0608025267720222
-9.83005523681641	-9.68747329711914	-7.94894075393677	-0.151301354169846	0.177964106202126	-0.0603206306695938
-9.83298397064209	-9.67714023590088	-7.96138858795166	-0.151324898004532	0.178192734718323	-0.0599464550614357
-9.83819675445557	-9.66890239715576	-7.971266746521	-0.151345863938332	0.17841874063015	-0.0594523921608925
-9.84113502502441	-9.65659141540527	-7.98097562789917	-0.151372373104095	0.178461655974388	-0.0590594299137592
-9.84492301940918	-9.64674663543701	-7.99171733856201	-0.15142497420311	0.17871019244194	-0.058558814227581
-9.85103702545166	-9.63701915740967	-7.99682283401489	-0.151389107108116	0.178931653499603	-0.0581332109868526
-9.84920310974121	-9.62878227233887	-8.00323677062988	-0.15140326321125	0.178999871015549	-0.0576711818575859
-9.85266304016113	-9.61215019226074	-8.02206230163574	-0.151403099298477	0.179192200303078	-0.0571605637669563
-9.85847854614258	-9.60165405273438	-8.02784252166748	-0.151371628046036	0.179323390126228	-0.0567360185086727
-9.85449504852295	-9.59057521820068	-8.02852439880371	-0.151426911354065	0.179463639855385	-0.0562853924930096
-9.85437107086182	-9.57654762268066	-8.03750228881836	-0.151314690709114	0.179581880569458	-0.0558510608971119
-9.86200332641602	-9.56785297393799	-8.04486083984375	-0.151332557201385	0.179820641875267	-0.0554148405790329
-9.86084175109863	-9.55562877655029	-8.0479211807251	-0.151406809687614	0.179822385311127	-0.0549923107028008
-9.86134433746338	-9.54365730285645	-8.05540657043457	-0.151402696967125	0.179806098341942	-0.054650966078043
-9.87074851989746	-9.53315925598145	-8.05808258056641	-0.151345476508141	0.180013656616211	-0.0541729293763638
-9.86905574798584	-9.52463054656982	-8.06901359558105	-0.15143446624279	0.180068045854568	-0.0537764430046082
-9.8692102432251	-9.51089763641357	-8.07025623321533	-0.151356682181358	0.180099859833717	-0.0533330552279949
-9.87582302093506	-9.50217819213867	-8.06743717193604	-0.151316747069359	0.180273190140724	-0.0529106669127941
-9.8766565322876	-9.49479293823242	-8.07432556152344	-0.151337623596191	0.180304989218712	-0.0525280237197876
-9.87738513946533	-9.48122787475586	-8.07670497894287	-0.151235669851303	0.180251941084862	-0.0521176122128963
-9.88031673431396	-9.46987628936768	-8.07999420166016	-0.151243761181831	0.180366933345795	-0.0517345853149891
-9.88009071350098	-9.46529674530029	-8.07691860198975	-0.151390999555588	0.180454105138779	-0.0513764396309853
-9.87547588348389	-9.44725036621094	-8.07438087463379	-0.151285424828529	0.180359318852425	-0.0510095506906509
-9.88055896759033	-9.44126129150391	-8.07680702209473	-0.151165917515755	0.180421948432922	-0.050625391304493
-9.87588882446289	-9.43637943267822	-8.07215881347656	-0.15127344429493	0.180428341031075	-0.0502849370241165
-9.87640857696533	-9.42788982391357	-8.06624889373779	-0.151147991418839	0.180345088243484	-0.0499668382108212
-9.87576961517334	-9.42182636260986	-8.07288551330566	-0.151253238320351	0.18038222193718	-0.0496150776743889
-9.87385082244873	-9.41439342498779	-8.06800937652588	-0.151226475834846	0.180314913392067	-0.0493260100483894
-9.87016677856445	-9.40287208557129	-8.06384944915771	-0.151187211275101	0.180253565311432	-0.0490116029977798
-9.87299346923828	-9.39992332458496	-8.06170463562012	-0.151219874620438	0.180305898189545	-0.0486848540604115
-9.8662576675415	-9.3931770324707	-8.05217838287354	-0.151183500885963	0.180191516876221	-0.0483850911259651
-9.86428356170654	-9.38505363464355	-8.05952739715576	-0.151141464710236	0.180228099226952	-0.0481144525110722
-9.8616189956665	-9.38101673126221	-8.05523490905762	-0.151118203997612	0.180151239037514	-0.047820221632719
-9.85536479949951	-9.37330913543701	-8.04748630523682	-0.151155948638916	0.180005416274071	-0.0476092658936977
-9.85655879974365	-9.36896991729736	-8.0509557723999	-0.151209712028503	0.180113181471825	-0.0473100878298283
-9.85482215881348	-9.36836528778076	-8.04473304748535	-0.151174649596214	0.180040210485458	-0.0470623187720776
-9.85160446166992	-9.36165428161621	-8.03759860992432	-0.151122003793716	0.179935932159424	-0.0468223690986633
-9.85184288024902	-9.35767936706543	-8.04501342773438	-0.151205390691757	0.17994911968708	-0.0465985685586929
-9.85218143463135	-9.35407161712646	-8.0380802154541	-0.151107579469681	0.179876983165741	-0.0464040413498878
-9.84892463684082	-9.34955883026123	-8.0333137512207	-0.151119351387024	0.17977437376976	-0.0462510697543621
-9.84947490692139	-9.34842491149902	-8.0388822555542	-0.151138514280319	0.179834306240082	-0.0459268353879452
-9.84840297698975	-9.34822368621826	-8.03466129302979	-0.151111155748367	0.179670318961143	-0.0457454547286034
-9.84558391571045	-9.34022331237793	-8.03251457214355	-0.151071131229401	0.179720908403397	-0.0455751605331898
-9.84489822387695	-9.34158802032471	-8.0338659286499	-0.151151195168495	0.179792195558548	-0.0453649200499058
-9.84435367584229	-9.34072399139404	-8.03162002563477	-0.151096284389496	0.179703190922737	-0.0452119186520576
-9.84763240814209	-9.3374490737915	-8.03586196899414	-0.151117861270905	0.179663747549057	-0.0450107380747795
-9.84619045257568	-9.33774471282959	-8.03323268890381	-0.151156172156334	0.179757073521614	-0.0448190867900848
-9.84787654876709	-9.33712577819824	-8.03579807281494	-0.15120293200016	0.17975814640522	-0.0446883924305439
-9.84619808197021	-9.33244228363037	-8.04085922241211	-0.151137053966522	0.179745376110077	-0.0444978661835194
-9.84817981719971	-9.33213996887207	-8.04458332061768	-0.151215717196465	0.179781422019005	-0.044303584843874
-9.85014629364014	-9.33423042297363	-8.03917217254639	-0.151252329349518	0.179728016257286	-0.0441509261727333
-9.8511323928833	-9.33052539825439	-8.05168056488037	-0.151236772537231	0.179753810167313	-0.0440111085772514
-9.85494518280029	-9.33174705505371	-8.04596710205078	-0.151302576065063	0.179880827665329	-0.0438440628349781
-9.85779476165771	-9.32944011688232	-8.05719470977783	-0.151284262537956	0.179827854037285	-0.0437331348657608
-9.85676288604736	-9.33142757415771	-8.06699562072754	-0.1513402312994	0.179838344454765	-0.0435862392187119
-9.86268043518066	-9.32658863067627	-8.06106948852539	-0.151350677013397	0.179910942912102	-0.0434820652008057
-9.86592388153076	-9.32934093475342	-8.0748291015625	-0.151362672448158	0.179923221468925	-0.0432785898447037
-9.86624336242676	-9.32787036895752	-8.07728004455566	-0.151317298412323	0.179968118667603	-0.0431436598300934
-9.87040424346924	-9.3278865814209	-8.08162975311279	-0.151355415582657	0.180051058530807	-0.0431136302649975
-9.87646293640137	-9.32863807678223	-8.08956813812256	-0.151435360312462	0.18014332652092	-0.0429379418492317
-9.8769474029541	-9.32689380645752	-8.09210777282715	-0.151358127593994	0.180177181959152	-0.042846392840147
-9.87883472442627	-9.32953834533691	-8.10473155975342	-0.15137192606926	0.180315345525742	-0.0427650362253189
-9.88227558135986	-9.33073329925537	-8.1081600189209	-0.151303052902222	0.18037411570549	-0.0426148027181625
-9.88214015960693	-9.33120918273926	-8.11288928985596	-0.151430353522301	0.180390000343323	-0.0425561331212521
-9.88423919677734	-9.33002281188965	-8.12298202514648	-0.151425272226334	0.180441156029701	-0.0424263551831245
-9.8915901184082	-9.32968425750732	-8.12345600128174	-0.151356562972069	0.180592522025108	-0.0423433147370815
-9.88983058929443	-9.3297290802002	-8.1333179473877	-0.151377946138382	0.180619090795517	-0.0421897359192371
-9.89145660400391	-9.32906436920166	-8.13913631439209	-0.151357769966125	0.180680885910988	-0.0420556254684925
-9.89532089233398	-9.32757472991943	-8.14156913757324	-0.151292935013771	0.180787041783333	-0.0419401526451111
-9.89443206787109	-9.32994842529297	-8.14339733123779	-0.151373133063316	0.180894434452057	-0.0417856127023697
-9.89337348937988	-9.32191371917725	-8.15932655334473	-0.15127694606781	0.180901169776917	-0.0416746474802494
-9.89770317077637	-9.32352256774902	-8.1569356918335	-0.151308238506317	0.180997788906097	-0.0415796525776386
-9.89627265930176	-9.32375812530518	-8.16781520843506	-0.151348441839218	0.181002855300903	-0.0413988493382931
-9.89308071136475	-9.31715869903564	-8.17238140106201	-0.151236861944199	0.181031674146652	-0.0412575453519821
-9.90017890930176	-9.31853199005127	-8.17118835449219	-0.151259481906891	0.18116557598114	-0.0411213040351868
-9.89407634735107	-9.31642723083496	-8.18220233917236	-0.15122252702713	0.181257158517838	-0.0409232378005981
-9.89404010772705	-9.30845928192139	-8.18101787567139	-0.1511200517416	0.181209698319435	-0.0408134087920189
-9.89993953704834	-9.31015682220459	-8.18512916564941	-0.151130110025406	0.18143992125988	-0.0406381525099278
-9.89710426330566	-9.30555438995361	-8.19551753997803	-0.151122868061066	0.181399509310722	-0.0404550284147263
-9.89670372009277	-9.30086326599121	-8.19111824035645	-0.151105940341949	0.181450322270393	-0.0402841754257679
-9.90124797821045	-9.3000659942627	-8.19907665252686	-0.151032671332359	0.181619584560394	-0.0401611216366291
-9.89884090423584	-9.30030918121338	-8.20829772949219	-0.151070058345795	0.181564599275589	-0.0400017499923706
-9.89762592315674	-9.29366683959961	-8.21102809906006	-0.151018589735031	0.181652009487152	-0.0398318879306316
-9.90198421478271	-9.29191493988037	-8.21607875823975	-0.150957480072975	0.181777149438858	-0.0395949706435204
-9.89879131317139	-9.29369068145752	-8.2141809463501	-0.151013284921646	0.181739643216133	-0.0394682697951794
-9.90255451202393	-9.2839879989624	-8.22188472747803	-0.150915130972862	0.181793585419655	-0.0393152497708797
-9.90429210662842	-9.28371429443359	-8.22213935852051	-0.150830626487732	0.181951940059662	-0.0391573421657085
-9.90237331390381	-9.28168869018555	-8.22363376617432	-0.150904655456543	0.181952983140945	-0.0389856435358524
-9.90518569946289	-9.27541446685791	-8.23071765899658	-0.150752305984497	0.181968241930008	-0.0388442911207676
-9.90478706359863	-9.27049446105957	-8.23685646057129	-0.150700703263283	0.182047814130783	-0.0386947877705097
-9.90359401702881	-9.26984119415283	-8.23301601409912	-0.150733441114426	0.182068794965744	-0.0385352857410908
-9.90166282653809	-9.26554775238037	-8.23521327972412	-0.150605246424675	0.181935399770737	-0.0383933670818806
-9.90664386749268	-9.26246356964111	-8.24171447753906	-0.150583490729332	0.182088866829872	-0.0383073128759861
-9.90473175048828	-9.26528453826904	-8.2380199432373	-0.150608092546463	0.182124689221382	-0.0381312370300293
-9.90094089508057	-9.25797653198242	-8.24529361724854	-0.150556400418282	0.181988134980202	-0.0381012223660946
-9.90672969818115	-9.2579288482666	-8.25076675415039	-0.150414034724236	0.182182654738426	-0.0380237922072411
-9.90387535095215	-9.25895023345947	-8.25087070465088	-0.150442108511925	0.182229191064835	-0.0379449427127838
-9.90342617034912	-9.25489330291748	-8.25312423706055	-0.150336667895317	0.182129546999931	-0.0378872007131577
-9.90499782562256	-9.25413513183594	-8.25651931762695	-0.150223016738892	0.182328224182129	-0.0378229916095734
-9.90383243560791	-9.25546455383301	-8.25944995880127	-0.1502705514431	0.182356059551239	-0.0378134921193123
-9.90267562866211	-9.25343608856201	-8.26560115814209	-0.150216311216354	0.182346984744072	-0.0376913696527481
-9.90091514587402	-9.25102710723877	-8.26123905181885	-0.150072902441025	0.182380855083466	-0.0376485660672188
-9.89898586273193	-9.25089168548584	-8.26303195953369	-0.150058895349503	0.182485282421112	-0.0376954339444637
-9.89694404602051	-9.25154685974121	-8.27470397949219	-0.150047659873962	0.182525679469109	-0.0376058965921402
-9.89095306396484	-9.24588680267334	-8.26919460296631	-0.149898171424866	0.182613298296928	-0.0375815778970718
-9.88994407653809	-9.24476146697998	-8.27196407318115	-0.149880722165108	0.182705298066139	-0.0375475995242596
-9.88713645935059	-9.24607563018799	-8.27695751190186	-0.14976404607296	0.1827302724123	-0.0375160276889801
-9.87914752960205	-9.24230289459229	-8.26968097686768	-0.149707719683647	0.182744055986404	-0.0375071875751019
-9.87573051452637	-9.24055576324463	-8.27254676818848	-0.149614587426186	0.18282051384449	-0.0374596528708935
-9.87151050567627	-9.23897933959961	-8.2736349105835	-0.149507865309715	0.182853788137436	-0.0375071913003922
-9.86509895324707	-9.23879909515381	-8.26662731170654	-0.14949768781662	0.182869300246239	-0.0374721623957157
-9.85637378692627	-9.23274898529053	-8.28022384643555	-0.149361670017242	0.182870835065842	-0.0374622941017151
-9.85702133178711	-9.23481369018555	-8.27747631072998	-0.149298474192619	0.183092713356018	-0.0375142395496368
-9.85128688812256	-9.23343849182129	-8.28032112121582	-0.149274811148643	0.183074221014977	-0.037463515996933
-9.84671878814697	-9.23201942443848	-8.28063011169434	-0.149089112877846	0.183016523718834	-0.0375034548342228
-9.84620666503906	-9.23221397399902	-8.27931690216064	-0.149048671126366	0.183169588446617	-0.037471380084753
-9.83905982971191	-9.23363399505615	-8.2801342010498	-0.149017795920372	0.183210149407387	-0.0375375337898731
-9.83625602722168	-9.22878837585449	-8.27788066864014	-0.148930728435516	0.183155253529549	-0.0374511778354645
-9.83133506774902	-9.2264232635498	-8.27740955352783	-0.148920670151711	0.183188810944557	-0.0374967530369759
-9.83107089996338	-9.2280855178833	-8.28315734863281	-0.148881360888481	0.183259785175323	-0.0374774970114231
-9.8307638168335	-9.22561359405518	-8.28774738311768	-0.148791030049324	0.183199122548103	-0.0374469943344593
-9.82642936706543	-9.22529029846191	-8.28785610198975	-0.148794129490852	0.183147847652435	-0.0374751016497612
-9.82576656341553	-9.22470378875732	-8.29258632659912	-0.148714870214462	0.183182999491692	-0.0374292805790901
-9.8255729675293	-9.2253360748291	-8.28286170959473	-0.14860300719738	0.18319545686245	-0.0374543592333794
-9.82106590270996	-9.22204494476318	-8.29039001464844	-0.148622825741768	0.183147326111794	-0.0373966693878174
-9.82005214691162	-9.21735191345215	-8.29012393951416	-0.148558109998703	0.183148726820946	-0.0374052822589874
-9.82407760620117	-9.21742153167725	-8.28006076812744	-0.14845959842205	0.183214351534843	-0.0373856760561466
-9.81733989715576	-9.21800518035889	-8.28398418426514	-0.148477479815483	0.183145135641098	-0.0373787917196751
-9.81147575378418	-9.21708965301514	-8.27977275848389	-0.148364424705505	0.182961568236351	-0.0374220684170723
-9.81376266479492	-9.21441173553467	-8.27467155456543	-0.14831531047821	0.182978883385658	-0.0374051183462143
-9.81043338775635	-9.21961212158203	-8.2720890045166	-0.148339211940765	0.182948887348175	-0.0374415591359138
-9.80822467803955	-9.2175407409668	-8.2711706161499	-0.148223757743835	0.182780832052231	-0.037405151873827
-9.80556678771973	-9.21712589263916	-8.27737522125244	-0.148113027215004	0.182755053043365	-0.0374614112079144
-9.8065710067749	-9.22088241577148	-8.26376056671143	-0.148197531700134	0.182767167687416	-0.0374764651060104
-9.80562496185303	-9.22347354888916	-8.27048873901367	-0.148165225982666	0.182580858469009	-0.0375300943851471
-9.80248641967773	-9.22208499908447	-8.26593685150146	-0.148104101419449	0.182536453008652	-0.0375514626502991
-9.80891513824463	-9.2272253036499	-8.26863765716553	-0.14811697602272	0.182471111416817	-0.0376288518309593
-9.80882740020752	-9.23555660247803	-8.26579761505127	-0.148171961307526	0.182419165968895	-0.037728738039732
-9.80900764465332	-9.2365140914917	-8.26421737670898	-0.148067057132721	0.182347074151039	-0.037767618894577
-9.80875396728516	-9.24419593811035	-8.26681804656982	-0.148093774914742	0.182223558425903	-0.0378977619111538
-9.81506538391113	-9.25255870819092	-8.25989723205566	-0.148073673248291	0.1822649538517	-0.0380180440843105
-9.81650066375732	-9.25349426269531	-8.25999450683594	-0.148004323244095	0.182145282626152	-0.0380603671073914
-9.81693077087402	-9.26019191741943	-8.25253582000732	-0.147994607686996	0.18199722468853	-0.038153737783432
-9.82271099090576	-9.26556491851807	-8.26021671295166	-0.147945761680603	0.182032600045204	-0.0382479839026928
-9.82304763793945	-9.27547168731689	-8.25349426269531	-0.147963121533394	0.181956186890602	-0.0383201129734516
-9.82511425018311	-9.27772521972656	-8.25697898864746	-0.147982969880104	0.181798160076141	-0.0384136587381363
-9.82689952850342	-9.28122138977051	-8.25266742706299	-0.147818803787231	0.181770667433739	-0.0385110005736351
-9.82774066925049	-9.29151916503906	-8.24704837799072	-0.147987365722656	0.181706801056862	-0.038556270301342
-9.8271017074585	-9.29608249664307	-8.25204372406006	-0.147911339998245	0.181597545742989	-0.0386045053601265
-9.83227825164795	-9.29774475097656	-8.24499320983887	-0.147884458303452	0.181525886058807	-0.0386642962694168
-9.83126068115234	-9.30591201782227	-8.24577236175537	-0.14794747531414	0.181419029831886	-0.0387344695627689
-9.83511257171631	-9.31400489807129	-8.24348831176758	-0.147962898015976	0.18143118917942	-0.0387880876660347
-9.83766937255859	-9.31561183929443	-8.24421119689941	-0.14790877699852	0.18128676712513	-0.0388451889157295
-9.83592796325684	-9.32273483276367	-8.24671840667725	-0.147927328944206	0.181281313300133	-0.0388896018266678
-9.83863353729248	-9.33098125457764	-8.23817539215088	-0.147962242364883	0.181291311979294	-0.038902435451746
-9.83808326721191	-9.34055042266846	-8.2409029006958	-0.148012027144432	0.181243449449539	-0.0390157513320446
-9.84416580200195	-9.34371089935303	-8.24260330200195	-0.14799590408802	0.181168481707573	-0.0390952229499817
-9.84815692901611	-9.35231018066406	-8.2477445602417	-0.147955611348152	0.181204155087471	-0.039072435349226
-9.85111904144287	-9.36185646057129	-8.24893283843994	-0.148149609565735	0.181160345673561	-0.0391203835606575
-9.85215950012207	-9.36704635620117	-8.25956344604492	-0.148100987076759	0.18115645647049	-0.0391169860959053
-9.86060619354248	-9.37284088134766	-8.25580501556396	-0.148096337914467	0.181363552808762	-0.0390517041087151
-9.86038017272949	-9.38100433349609	-8.26129722595215	-0.14828072488308	0.181304052472115	-0.0390548557043076
-9.86449432373047	-9.38771724700928	-8.26926612854004	-0.148214638233185	0.181327983736992	-0.0390236712992191
-9.86930274963379	-9.3946533203125	-8.27341556549072	-0.148248121142387	0.18138775229454	-0.0391031801700592
-9.87043952941895	-9.40019035339355	-8.27697944641113	-0.148332864046097	0.181480884552002	-0.0390356965363026
-9.87043285369873	-9.40585803985596	-8.27232456207275	-0.148314341902733	0.181439146399498	-0.0389679856598377
-9.86950588226318	-9.40963172912598	-8.2840690612793	-0.148366078734398	0.18157958984375	-0.0388775691390038
-9.86887645721436	-9.40864372253418	-8.28358459472656	-0.148361325263977	0.181674301624298	-0.0388214290142059
-9.8698673248291	-9.4140739440918	-8.28855991363525	-0.148477867245674	0.18166247010231	-0.0386896096169949
-9.86947441101074	-9.42285060882568	-8.29313850402832	-0.148581400513649	0.181806176900864	-0.0386266820132732
-9.86790561676025	-9.4227180480957	-8.30029678344727	-0.148516833782196	0.181880041956902	-0.0384827889502048
-9.87202262878418	-9.42296600341797	-8.30412673950195	-0.148529529571533	0.182117968797684	-0.0383877605199814
-9.86696243286133	-9.42584800720215	-8.30810737609863	-0.148720890283585	0.182160302996635	-0.0382710583508015
-9.86917304992676	-9.42842483520508	-8.31680488586426	-0.148672521114349	0.182289808988571	-0.0380876325070858
-9.86693859100342	-9.43088340759277	-8.32424640655518	-0.148677930235863	0.182473242282867	-0.0379193425178528
-9.86520099639893	-9.42958164215088	-8.32713031768799	-0.148826703429222	0.182580068707466	-0.0377411544322968
-9.87003040313721	-9.42920589447021	-8.33257675170898	-0.148846849799156	0.182757675647736	-0.0375643707811832
-9.8664608001709	-9.42810153961182	-8.34678363800049	-0.14890518784523	0.182860612869263	-0.0372912921011448
-9.86585235595703	-9.4254732131958	-8.35200119018555	-0.149009585380554	0.183011993765831	-0.0370671078562737
-9.87568950653076	-9.42148780822754	-8.36258983612061	-0.149028196930885	0.183230057358742	-0.0367358773946762
-9.87382411956787	-9.42233657836914	-8.36792278289795	-0.149234354496002	0.18334324657917	-0.0365313030779362
-9.87360668182373	-9.41994094848633	-8.38200187683105	-0.149155974388123	0.183448076248169	-0.0362522713840008
-9.87683582305908	-9.41409015655518	-8.38901805877686	-0.149302259087563	0.183696985244751	-0.0359661392867565
-9.87719631195068	-9.41223430633545	-8.39332866668701	-0.149366736412048	0.183766797184944	-0.035681888461113
-9.87856197357178	-9.411208152771	-8.40272331237793	-0.149448022246361	0.183915913105011	-0.0354043692350388
-9.87674140930176	-9.40574073791504	-8.41055107116699	-0.149509638547897	0.184065580368042	-0.0351302772760391
-9.87730312347412	-9.39822006225586	-8.41361999511719	-0.149555668234825	0.184220671653748	-0.0348021797835827
-9.88193988800049	-9.39418697357178	-8.41852188110352	-0.149689450860023	0.184373781085014	-0.0345546789467335
-9.87997817993164	-9.38824462890625	-8.42911434173584	-0.149652913212776	0.184467941522598	-0.0341841392219067
-9.8785982131958	-9.38045024871826	-8.43479347229004	-0.14971050620079	0.184612095355988	-0.0338706374168396
-9.88599681854248	-9.38077545166016	-8.44271087646484	-0.149771809577942	0.18480683863163	-0.0335155017673969
-9.88691997528076	-9.37763690948486	-8.44738006591797	-0.149868935346603	0.184945791959763	-0.0331972800195217
-9.88403797149658	-9.37178707122803	-8.45647239685059	-0.149863600730896	0.185000538825989	-0.0328320786356926
-9.88830184936523	-9.3648042678833	-8.46480751037598	-0.149917051196098	0.185191258788109	-0.032496266067028
-9.88648700714111	-9.362548828125	-8.46403980255127	-0.149989038705826	0.185311928391457	-0.0320697799324989
-9.885009765625	-9.35762214660645	-8.46690559387207	-0.149967432022095	0.185434699058533	-0.0317145101726055
-9.88534641265869	-9.34783363342285	-8.47867870330811	-0.150052279233932	0.185572028160095	-0.0313218347728252
-9.88271903991699	-9.3412618637085	-8.48317623138428	-0.150042533874512	0.18565034866333	-0.0308680646121502
-9.88377571105957	-9.33076000213623	-8.48284816741943	-0.149998769164085	0.185845538973808	-0.0304681733250618
-9.8824634552002	-9.32640647888184	-8.48970985412598	-0.150140926241875	0.185956358909607	-0.0300057958811522
-9.88078212738037	-9.31516742706299	-8.49896144866943	-0.150143921375275	0.185935229063034	-0.0295288730412722
-9.88018226623535	-9.30479621887207	-8.50006675720215	-0.150101125240326	0.186125591397285	-0.0290619265288115
-9.88232421875	-9.29913711547852	-8.50492477416992	-0.150233626365662	0.186163052916527	-0.0285392347723246
-9.88399982452393	-9.28657054901123	-8.5047492980957	-0.150171637535095	0.186355873942375	-0.0280571524053812
-9.8810920715332	-9.27758693695068	-8.51046657562256	-0.15020278096199	0.186372473835945	-0.0275326408445835
-9.88342380523682	-9.26644229888916	-8.51595401763916	-0.15021724998951	0.186451599001884	-0.0270236078649759
-9.88714027404785	-9.25313091278076	-8.52060604095459	-0.150197520852089	0.186508819460869	-0.0264864470809698
-9.88884830474854	-9.24597263336182	-8.52679634094238	-0.150307580828667	0.186642304062843	-0.0259758066385984
-9.88938045501709	-9.23164176940918	-8.53299903869629	-0.150271609425545	0.18671603500843	-0.0254235286265612
-9.88638210296631	-9.2216854095459	-8.5275764465332	-0.15035554766655	0.186713829636574	-0.0249074045568705
-9.88966751098633	-9.21065998077393	-8.53797721862793	-0.150312185287476	0.186820238828659	-0.0243673250079155
-9.89307975769043	-9.20156192779541	-8.54237651824951	-0.150340899825096	0.186934649944305	-0.0238980613648891
-9.89534854888916	-9.19247531890869	-8.54992389678955	-0.150402635335922	0.186955660581589	-0.0233755651861429
-9.89420795440674	-9.18228721618652	-8.54577445983887	-0.150283455848694	0.186954692006111	-0.0228997096419334
-9.89675617218018	-9.17177200317383	-8.55079555511475	-0.150314137339592	0.187122359871864	-0.0223933681845665
-9.89875221252441	-9.16378211975098	-8.55320262908936	-0.150440394878387	0.187147557735443	-0.0219239015132189
-9.90229797363281	-9.15328216552734	-8.55573272705078	-0.150397121906281	0.187245637178421	-0.0214295499026775
-9.90299606323242	-9.14403533935547	-8.56321716308594	-0.150412648916245	0.187173709273338	-0.020963529124856
-9.90604019165039	-9.13422012329102	-8.57100009918213	-0.150446832180023	0.18733736872673	-0.0204584803432226
-9.9121675491333	-9.12741374969482	-8.57032299041748	-0.150379002094269	0.187281459569931	-0.0200056787580252
-9.91654014587402	-9.12066078186035	-8.57643604278564	-0.150539144873619	0.187441721558571	-0.0195086766034365
-9.91610622406006	-9.1113920211792	-8.58297157287598	-0.150527656078339	0.187318101525307	-0.0190985258668661
-9.9232349395752	-9.09838104248047	-8.59471225738525	-0.150496557354927	0.187435448169708	-0.0186283066868782
-9.92735004425049	-9.09595489501953	-8.58944320678711	-0.150583267211914	0.187505796551704	-0.0182607565075159
-9.9296407699585	-9.08766078948975	-8.60270118713379	-0.150530338287354	0.18749375641346	-0.0177846811711788
-9.93158531188965	-9.08005046844482	-8.60207462310791	-0.150558859109879	0.187540605664253	-0.0173965636640787
-9.93986988067627	-9.07602405548096	-8.60923385620117	-0.150579318404198	0.187564373016357	-0.0170157738029957
-9.94632625579834	-9.06811046600342	-8.61638641357422	-0.150561928749084	0.187634900212288	-0.0167055726051331
-9.94629764556885	-9.06888294219971	-8.62411689758301	-0.150679647922516	0.18768647313118	-0.0163166746497154
-9.94787216186523	-9.06156158447266	-8.62548828125	-0.15070366859436	0.187678202986717	-0.0159736182540655
-9.95617580413818	-9.05584526062012	-8.63853931427002	-0.150614216923714	0.187715277075768	-0.0155883030965924
-9.95828056335449	-9.05185222625732	-8.63521194458008	-0.150660261511803	0.187762677669525	-0.0153297828510404
-9.96097087860107	-9.0471830368042	-8.64436721801758	-0.150689095258713	0.187812238931656	-0.0149441892281175
-9.96122741699219	-9.0426139831543	-8.64543914794922	-0.150759324431419	0.18782539665699	-0.0145924901589751
-9.96165370941162	-9.03641319274902	-8.65787315368652	-0.150696083903313	0.187864810228348	-0.0143219251185656
-9.96782398223877	-9.03299236297607	-8.65477848052979	-0.150733545422554	0.187917962670326	-0.0139548517763615
-9.96530914306641	-9.02774906158447	-8.65723991394043	-0.150795742869377	0.187956154346466	-0.0136458743363619
-9.97125148773193	-9.02024936676025	-8.65944576263428	-0.150796100497246	0.188022390007973	-0.0133273480460048
-9.96852397918701	-9.01688957214355	-8.66204929351807	-0.150867998600006	0.188000902533531	-0.0129849566146731
-9.97019863128662	-9.01269626617432	-8.67446708679199	-0.150859713554382	0.187986314296722	-0.0126016559079289
-9.97422790527344	-9.00594615936279	-8.6745662689209	-0.150871515274048	0.188069120049477	-0.0123096974566579
-9.97261810302734	-8.99908256530762	-8.68105030059814	-0.150948777794838	0.188138082623482	-0.0119687989354134
-9.97670650482178	-8.992995262146	-8.68175983428955	-0.150948420166969	0.18818487226963	-0.0116472858935595
-9.9777774810791	-8.98846817016602	-8.6885461807251	-0.151070430874825	0.188219919800758	-0.011296022683382
-9.97664833068848	-8.98068618774414	-8.69532775878906	-0.15107199549675	0.188246235251427	-0.0109559921547771
-9.97876834869385	-8.9749870300293	-8.70626544952393	-0.151159420609474	0.188232183456421	-0.0106367114931345
-9.98262882232666	-8.97301483154297	-8.70758152008057	-0.151331588625908	0.188363865017891	-0.0103031219914556
-9.98523902893066	-8.96859836578369	-8.7088041305542	-0.151277080178261	0.188391342759132	-0.0100165950134397
-9.98581504821777	-8.96238136291504	-8.7199649810791	-0.15133897960186	0.188517674803734	-0.00968347582966089
-9.98694610595703	-8.95856380462646	-8.71753025054932	-0.151413440704346	0.188484966754913	-0.00945431739091873
-9.98715305328369	-8.95053672790527	-8.72900009155273	-0.151413321495056	0.188553869724274	-0.00911581143736839
-9.99084758758545	-8.94940090179443	-8.72506904602051	-0.1515903621912	0.188627332448959	-0.00886804610490799
-9.99206161499023	-8.94338607788086	-8.73265171051025	-0.151582166552544	0.188649296760559	-0.00852796901017427
-9.98970508575439	-8.94203853607178	-8.73975372314453	-0.15172378718853	0.188687682151794	-0.00827789586037397
-9.99062442779541	-8.9330358505249	-8.73588848114014	-0.151775807142258	0.188640281558037	-0.00800710171461105
-9.99487590789795	-8.93176937103271	-8.74611473083496	-0.151767954230309	0.188703790307045	-0.00766572589054704
-9.99386978149414	-8.92533397674561	-8.74588680267334	-0.151899859309196	0.188720881938934	-0.00747502269223332
-10.0005111694336	-8.92047023773193	-8.75289821624756	-0.151898518204689	0.188772782683372	-0.00710619240999222
-9.99882698059082	-8.91540813446045	-8.76247978210449	-0.152041539549828	0.188847407698631	-0.00691753020510077
-10.0031490325928	-8.91080474853516	-8.76435470581055	-0.152127593755722	0.188804179430008	-0.00657166400924325
-10.0068531036377	-8.90531730651855	-8.77703666687012	-0.15211808681488	0.188835218548775	-0.0062387753278017
-10.0082426071167	-8.89940738677979	-8.77615642547607	-0.152160406112671	0.188895434141159	-0.00601896829903126
-10.0145492553711	-8.89470481872559	-8.78664684295654	-0.152230218052864	0.188881635665894	-0.00573280733078718
-10.0138492584229	-8.88894271850586	-8.78458213806152	-0.152337923645973	0.188941359519958	-0.00544513715431094
-10.0147371292114	-8.88742923736572	-8.79034996032715	-0.152306333184242	0.18893738090992	-0.00523333810269833
-10.0175828933716	-8.88224601745605	-8.79998302459717	-0.15241602063179	0.189083933830261	-0.00495185051113367
-10.0167083740234	-8.87752342224121	-8.79960536956787	-0.152401089668274	0.189047873020172	-0.00472907768562436
-10.0214414596558	-8.87349319458008	-8.80722141265869	-0.152448728680611	0.189073413610458	-0.00452100345864892
-10.0229225158691	-8.87411212921143	-8.8042163848877	-0.152606531977654	0.189188420772552	-0.00432348670437932
-10.0240449905396	-8.86758613586426	-8.81112575531006	-0.152501434087753	0.189197450876236	-0.00405260920524597
-10.0269527435303	-8.86437129974365	-8.81951713562012	-0.15268287062645	0.189260855317116	-0.00387029070407152
-10.0251417160034	-8.85948276519775	-8.82317066192627	-0.152604088187218	0.189242482185364	-0.00373769691213965
-10.0290441513062	-8.85717105865479	-8.827712059021	-0.15262533724308	0.189360663294792	-0.00347670586779714
-10.0268964767456	-8.85674476623535	-8.82474994659424	-0.152712285518646	0.189427122473717	-0.00337240123189986
-10.0308446884155	-8.85260963439941	-8.83154964447021	-0.152702063322067	0.189500793814659	-0.00315308896824718
-10.0305595397949	-8.85416412353516	-8.83533191680908	-0.152777507901192	0.189600974321365	-0.00301347463391721
-10.0294609069824	-8.84867668151855	-8.84024620056152	-0.152783095836639	0.189499825239182	-0.00290714018046856
-10.0303258895874	-8.84486675262451	-8.8479700088501	-0.152731314301491	0.189688459038734	-0.00270196935161948
-10.0311307907104	-8.84428310394287	-8.84315967559814	-0.15278272330761	0.189722791314125	-0.00266065518371761
-10.0339021682739	-8.84143447875977	-8.85306072235107	-0.152747258543968	0.189831241965294	-0.00251980079337955
-10.0297584533691	-8.84034538269043	-8.85172176361084	-0.152834042906761	0.189921125769615	-0.00231546768918633
-10.0320148468018	-8.83594703674316	-8.85288238525391	-0.152835980057716	0.189973160624504	-0.00219026347622275
-10.0272731781006	-8.83316612243652	-8.86466884613037	-0.152849242091179	0.190046563744545	-0.00196406617760658
-10.0276336669922	-8.83138275146484	-8.86064147949219	-0.152832821011543	0.190124019980431	-0.0018016881076619
-10.0248117446899	-8.82577228546143	-8.87296772003174	-0.152824342250824	0.190234899520874	-0.00163482537027448
-10.0262565612793	-8.82461738586426	-8.87301921844482	-0.152984663844109	0.19033570587635	-0.00145963521208614
-10.0277233123779	-8.82193565368652	-8.87658786773682	-0.152840420603752	0.190381810069084	-0.00129233382176608
-10.0263175964355	-8.81930732727051	-8.88293743133545	-0.152954593300819	0.190529868006706	-0.00111324468161911
-10.0235748291016	-8.81717014312744	-8.8822717666626	-0.152922198176384	0.190530821681023	-0.00101212365552783
-10.0197248458862	-8.81374931335449	-8.88875865936279	-0.152898445725441	0.190630525350571	-0.000803422997705638
-10.0234632492065	-8.81122207641602	-8.89594650268555	-0.15301051735878	0.190716996788979	-0.000658380042295903
-10.0249252319336	-8.81116199493408	-8.8973217010498	-0.15297619998455	0.190828666090965	-0.000570101547054946
-10.0201816558838	-8.81112861633301	-8.90436553955078	-0.153071627020836	0.190847158432007	-0.000402051780838519
-10.0216245651245	-8.80714702606201	-8.90343952178955	-0.1529930382967	0.190811038017273	-0.000246030074777082
-10.0186252593994	-8.80679035186768	-8.91095638275146	-0.153084456920624	0.190986186265945	-0.000147052502143197
-10.0171632766724	-8.80279350280762	-8.91048622131348	-0.15307129919529	0.190936297178268	-2.62876874330686E-05
-10.0192232131958	-8.80212497711182	-8.91288089752197	-0.153015032410622	0.19109009206295	0.000114953669253737
-10.0154447555542	-8.7992057800293	-8.92237567901611	-0.153152078390121	0.191043078899384	0.000216455373447388
-10.0170135498047	-8.80040740966797	-8.91559028625488	-0.153130277991295	0.19108584523201	0.00031446828506887
-10.0136280059814	-8.79717922210693	-8.9221658706665	-0.153107285499573	0.191113919019699	0.000451710802735761
-10.0088243484497	-8.79461097717285	-8.92012023925781	-0.153214082121849	0.191158965229988	0.000558192492462695
-10.0091600418091	-8.79327964782715	-8.9196949005127	-0.153065755963326	0.191172912716866	0.000670423556584865
-10.0121908187866	-8.79079341888428	-8.93487739562988	-0.15315668284893	0.191200569272041	0.000781788257881999
-10.0158529281616	-8.78991603851318	-8.93020439147949	-0.153211027383804	0.191234558820724	0.000855782825965434
-10.0139579772949	-8.78773212432861	-8.93937206268311	-0.153162598609924	0.191249161958694	0.000963754719123244
-10.0114393234253	-8.78349876403809	-8.93617153167725	-0.153228655457497	0.191352978348732	0.0011541151907295
-10.0145177841187	-8.7837963104248	-8.94039535522461	-0.153179839253426	0.191366672515869	0.00119219277985394
-10.0129241943359	-8.78294467926025	-8.94910526275635	-0.15330608189106	0.191400483250618	0.00135006138589233
-10.0185241699219	-8.78381061553955	-8.94365310668945	-0.153268456459045	0.191402286291122	0.00138454744592309
-10.0119600296021	-8.77933406829834	-8.9435453414917	-0.15328685939312	0.191451296210289	0.00141633744351566
-10.0140151977539	-8.77569961547852	-8.95156002044678	-0.153255686163902	0.191435724496841	0.00156031595543027
-10.0101566314697	-8.77703189849854	-8.94623184204102	-0.153329029679298	0.191416263580322	0.00151832564733922
-10.0102844238281	-8.77383804321289	-8.9482946395874	-0.153310671448708	0.191411897540092	0.00163727905601263
-10.0134305953979	-8.77313804626465	-8.95345497131348	-0.153372466564178	0.191488713026047	0.00170904234983027
-10.0107536315918	-8.76980876922607	-8.94820213317871	-0.153348818421364	0.191417559981346	0.00173619703855366
-10.0122699737549	-8.76941585540771	-8.95442295074463	-0.153416082262993	0.191508069634438	0.00182330352254212
-10.0081357955933	-8.77310657501221	-8.95105838775635	-0.153535276651382	0.191477358341217	0.00186387088615447
-10.007640838623	-8.77184867858887	-8.95639801025391	-0.153537198901176	0.191442400217056	0.00189733831211925
-10.008186340332	-8.76788520812988	-8.9513635635376	-0.153572604060173	0.191446766257286	0.00201305141672492
-10.002384185791	-8.7685079574585	-8.95620346069336	-0.153569564223289	0.191421538591385	0.00196821289137006
-10.0075426101685	-8.76555919647217	-8.95397186279297	-0.153575286269188	0.191438347101212	0.00202069128863513
-10.0026245117188	-8.76726722717285	-8.95443820953369	-0.153668880462646	0.191482037305832	0.00211917795240879
-10.0049905776978	-8.76566410064697	-8.96073532104492	-0.153629094362259	0.191521808505058	0.00206322642043233
-10.0031623840332	-8.76710891723633	-8.95542526245117	-0.153744041919708	0.19149948656559	0.00212847418151796
-9.99686336517334	-8.76408767700195	-8.95539474487305	-0.153714686632156	0.191422745585442	0.00212444784119725
-10.0002546310425	-8.7655611038208	-8.95225620269775	-0.153714597225189	0.191404640674591	0.0021823737770319
-9.99852848052979	-8.76529407501221	-8.95499610900879	-0.153848871588707	0.191474199295044	0.00213726190850139
-10.0002670288086	-8.76302623748779	-8.95006084442139	-0.153823778033257	0.1915293186903	0.0021711103618145
-9.99576568603516	-8.76811599731445	-8.95461463928223	-0.153963223099709	0.191520974040031	0.00217638281174004
-9.99517917633057	-8.76607036590576	-8.95282363891602	-0.153937309980392	0.19150048494339	0.00212479662150145
-9.99836540222168	-8.76926517486572	-8.96022987365723	-0.153975084424019	0.191541612148285	0.00207871128804982
-9.99850749969482	-8.76885795593262	-8.95520687103271	-0.153973281383514	0.191519975662231	0.0019982666708529
-10.0000400543213	-8.77011108398438	-8.95507621765137	-0.154071599245071	0.191604137420654	0.00198804796673357
-10.0000114440918	-8.77399826049805	-8.96166515350342	-0.154113709926605	0.191529586911201	0.00195041066035628
-10.0049266815186	-8.77555465698242	-8.96286487579346	-0.154167056083679	0.191657155752182	0.001885432517156
-10.0066270828247	-8.77907276153564	-8.95870494842529	-0.154277265071869	0.191633492708206	0.00182141724508256
-10.0052518844604	-8.77841663360596	-8.96354866027832	-0.154235303401947	0.191674157977104	0.00176001014187932
-10.0068197250366	-8.7839937210083	-8.96488761901855	-0.154353484511375	0.191641613841057	0.00171432667411864
-10.0049724578857	-8.7817325592041	-8.95849800109863	-0.154299899935722	0.191613867878914	0.00161244301125407
-10.0098257064819	-8.78254222869873	-8.96215629577637	-0.154332652688026	0.191685333848	0.00166908663231879
-10.007381439209	-8.78272533416748	-8.95596122741699	-0.154320612549782	0.19168396294117	0.00152437633369118
-10.0122814178467	-8.78299427032471	-8.96338653564453	-0.154356777667999	0.191719576716423	0.00148568372242153
-10.0114259719849	-8.78788185119629	-8.9623441696167	-0.154444620013237	0.191713586449623	0.00151534308679402
-10.0136260986328	-8.78577423095703	-8.96225166320801	-0.154423385858536	0.191705361008644	0.00143950700294226
-10.0144491195679	-8.78546237945557	-8.96646404266357	-0.154467269778252	0.19175511598587	0.00145150383468717
-10.0142259597778	-8.78620052337646	-8.9668025970459	-0.154422834515572	0.191723555326462	0.00137927080504596
-10.0207710266113	-8.78556537628174	-8.96760749816895	-0.154438108205795	0.191748768091202	0.00134278926998377
-10.0177946090698	-8.78604030609131	-8.97484397888184	-0.154518008232117	0.19173239171505	0.0013465256197378
-10.0204305648804	-8.78782939910889	-8.96870708465576	-0.154462948441505	0.191711455583572	0.00127854791935533
-10.0216293334961	-8.78702259063721	-8.97314929962158	-0.154577299952507	0.191736504435539	0.00123557762708515
-10.0229206085205	-8.79017066955566	-8.97060394287109	-0.154517129063606	0.191642418503761	0.00121363566722721
-10.0220985412598	-8.78822898864746	-8.96749591827393	-0.154553085565567	0.191632345318794	0.00114717148244381
-10.023211479187	-8.79172039031982	-8.96514987945557	-0.154565542936325	0.191567927598953	0.00108032219577581
-10.0249547958374	-8.79009914398193	-8.97304248809814	-0.15459568798542	0.191608667373657	0.0010756280971691
-10.0273389816284	-8.79487323760986	-8.96450805664063	-0.154630720615387	0.191590696573257	0.000942864397075027
-10.02756690979	-8.7956600189209	-8.97306728363037	-0.154594764113426	0.191558584570885	0.000958205491770059
-10.0288105010986	-8.79600238800049	-8.96895599365234	-0.154700219631195	0.191563829779625	0.000902560132090002
-10.0281410217285	-8.79708671569824	-8.96531867980957	-0.154599964618683	0.191497996449471	0.000801707152277231
-10.02952003479	-8.80128383636475	-8.96935081481934	-0.154564768075943	0.191544339060783	0.000771502498537302
-10.0324058532715	-8.80548095703125	-8.96319198608398	-0.154724031686783	0.191533833742142	0.000707784434780478
-10.0322408676147	-8.80740165710449	-8.97310733795166	-0.15462464094162	0.1915233284235	0.000693877344019711
-10.0309228897095	-8.80722141265869	-8.96393013000488	-0.154792711138725	0.191498756408691	0.000580363383051008
-10.0308198928833	-8.8123083114624	-8.96550559997559	-0.15468929708004	0.191440343856812	0.00052783836144954
-10.0287065505981	-8.81370735168457	-8.96698760986328	-0.154725283384323	0.191427260637283	0.000521277775987983
-10.0292720794678	-8.8157320022583	-8.95663452148438	-0.154654368758202	0.191407442092896	0.000434138986747712
-10.0282707214355	-8.81498050689697	-8.96061992645264	-0.154650971293449	0.191379591822624	0.000354300369508564
-10.0277605056763	-8.81731986999512	-8.96025943756104	-0.154724761843681	0.191386014223099	0.000392469490179792
-10.0251226425171	-8.82124614715576	-8.95897579193115	-0.154659867286682	0.19136805832386	0.000243207236053422
-10.025839805603	-8.81948089599609	-8.95828819274902	-0.154722824692726	0.19134284555912	0.000257196952588856
-10.0195512771606	-8.82229232788086	-8.94758796691895	-0.154726177453995	0.191246688365936	0.000130159576656297
-10.016040802002	-8.82387733459473	-8.95162773132324	-0.154626756906509	0.191212520003319	6.91783279762603E-05
-10.0230312347412	-8.82626914978027	-8.95515155792236	-0.154740616679192	0.191187828779221	-2.52942736551631E-05
-10.0237760543823	-8.82787227630615	-8.95038795471191	-0.154618188738823	0.191154360771179	-9.22485560295172E-05
-10.0165758132935	-8.83367824554443	-8.94557952880859	-0.154778689146042	0.191170051693916	-0.000126082042697817
-10.0187768936157	-8.8325662612915	-8.94805431365967	-0.154750257730484	0.191109448671341	-0.000202975905267522
-10.0193929672241	-8.83610916137695	-8.9457836151123	-0.154651135206223	0.191148996353149	-0.00026438818895258
-10.0170888900757	-8.83886432647705	-8.94014930725098	-0.154710412025452	0.191061213612556	-0.000418333307607099
-10.0178604125977	-8.84360694885254	-8.9425220489502	-0.154693633317947	0.191049709916115	-0.000495661632157862
-10.0144262313843	-8.84541320800781	-8.9411449432373	-0.154717952013016	0.191046178340912	-0.000595255813095719
-10.0160903930664	-8.85102367401123	-8.93220710754395	-0.154745534062386	0.190995723009109	-0.000743465963751078
-10.0136232376099	-8.85111141204834	-8.94026279449463	-0.154658854007721	0.191008731722832	-0.00077071541454643
-10.0103492736816	-8.85311698913574	-8.93230628967285	-0.154696062207222	0.190908029675484	-0.000912545016035438
-10.0102558135986	-8.85652923583984	-8.93192672729492	-0.154666393995285	0.190908819437027	-0.000977182644419372
-10.0090246200562	-8.85940551757813	-8.93607425689697	-0.154679775238037	0.190856978297234	-0.00107204599771649
-10.0094680786133	-8.86170101165771	-8.92540645599365	-0.154753535985947	0.190799936652184	-0.00117400859016925
-10.0059604644775	-8.86348819732666	-8.92886734008789	-0.15462201833725	0.190780028700829	-0.00126843329053372
-10.0070419311523	-8.86373901367188	-8.92508983612061	-0.154638513922691	0.19074858725071	-0.00134945020545274
-10.0052251815796	-8.86391353607178	-8.91740131378174	-0.154616296291351	0.190658360719681	-0.00148540979716927
-10.0006837844849	-8.86874008178711	-8.92467594146729	-0.1546361297369	0.190713927149773	-0.00152459077071398
-10.0039091110229	-8.8690357208252	-8.91522026062012	-0.154581815004349	0.190634414553642	-0.0016536443727091
-9.99789142608643	-8.87115383148193	-8.91107559204102	-0.154611513018608	0.190565958619118	-0.00173426896799356
-9.9990930557251	-8.8725414276123	-8.91480350494385	-0.154597088694572	0.19048935174942	-0.00181705073919147
-9.99544620513916	-8.87323570251465	-8.90408611297607	-0.154619172215462	0.190513074398041	-0.00196000561118126
-9.99610996246338	-8.87695789337158	-8.91250801086426	-0.154584437608719	0.190472707152367	-0.00205337419174612
-9.99548149108887	-8.87817764282227	-8.90514183044434	-0.15458881855011	0.190423563122749	-0.0021565780043602
-9.99430084228516	-8.88161087036133	-8.89825820922852	-0.154556483030319	0.190313890576363	-0.0022945252712816
-9.99466419219971	-8.88181591033936	-8.89879131317139	-0.154579326510429	0.190295681357384	-0.00239816657267511
-9.99224948883057	-8.88960552215576	-8.8904972076416	-0.154602348804474	0.190253183245659	-0.00252999179065228
-9.99396896362305	-8.88976764678955	-8.89841747283936	-0.154585003852844	0.190228506922722	-0.00270983832888305
-9.99740219116211	-8.89229774475098	-8.89288139343262	-0.15454874932766	0.190196961164474	-0.00277588702738285
-9.99042129516602	-8.89346408843994	-8.88898277282715	-0.154546514153481	0.19004163146019	-0.00299293478019536
-9.99645614624023	-8.89692211151123	-8.88136386871338	-0.154481634497643	0.190076723694801	-0.00313676241785288
-9.99205207824707	-8.90273189544678	-8.87567043304443	-0.154616966843605	0.190025150775909	-0.00332094565965235
-9.99506950378418	-8.90418910980225	-8.88291168212891	-0.154480561614037	0.190000772476196	-0.00342233525589108
-9.9920597076416	-8.91150188446045	-8.87959384918213	-0.154574558138847	0.189920902252197	-0.00362848746590316
-9.98931980133057	-8.9106559753418	-8.87420749664307	-0.154443711042404	0.189836144447327	-0.00379547732882202
-9.99102210998535	-8.91425609588623	-8.86950397491455	-0.154502898454666	0.189815536141396	-0.00390559760853648
-9.98793983459473	-8.9178409576416	-8.86061573028564	-0.154427319765091	0.189746603369713	-0.00410748971626163
-9.9893217086792	-8.91831302642822	-8.86600303649902	-0.154356643557549	0.189687356352806	-0.00427418434992433
-9.99078845977783	-8.92457866668701	-8.85809898376465	-0.154391095042229	0.189669206738472	-0.00441025942564011
-9.9872465133667	-8.92332458496094	-8.85675144195557	-0.154386639595032	0.189575582742691	-0.00462524825707078
-9.98875617980957	-8.92969131469727	-8.86194896697998	-0.154347896575928	0.18952864408493	-0.00474950391799212
-9.98366928100586	-8.93325424194336	-8.85024070739746	-0.154351651668549	0.189363405108452	-0.00493890279904008
-9.98779201507568	-8.93453311920166	-8.8462028503418	-0.154242679476738	0.189425900578499	-0.00512978341430426
-9.98897457122803	-8.94017028808594	-8.85029888153076	-0.15432807803154	0.189330995082855	-0.00529122771695256
-9.99016761779785	-8.94541549682617	-8.83964920043945	-0.154241800308228	0.189299464225769	-0.00552313309162855
-9.99275207519531	-8.94914627075195	-8.8361349105835	-0.15425506234169	0.189168691635132	-0.00569198373705149
-9.98936557769775	-8.95155429840088	-8.83404159545898	-0.154136136174202	0.18912647664547	-0.00580901140347123
-9.98715972900391	-8.95166397094727	-8.82886409759521	-0.15410803258419	0.188997358083725	-0.00605496158823371
-9.989821434021	-8.95934200286865	-8.82620716094971	-0.154125168919563	0.189031839370728	-0.00613722624257207
-9.98984432220459	-8.95892524719238	-8.8204402923584	-0.154020309448242	0.188934192061424	-0.00639532227069139
-9.98867797851563	-8.96190547943115	-8.81283283233643	-0.154052555561066	0.188837170600891	-0.00650751311331987
-9.98593902587891	-8.96797943115234	-8.80951499938965	-0.153943657875061	0.188645720481873	-0.0067142709158361
-9.98204803466797	-8.96708965301514	-8.80391407012939	-0.153843685984612	0.188562020659447	-0.00688884779810905
-9.98624706268311	-8.96902370452881	-8.80500030517578	-0.15385864675045	0.188518702983856	-0.00697970110923052
-9.98333644866943	-8.97249889373779	-8.79658508300781	-0.153800562024117	0.188394829630852	-0.00722414255142212
-9.98265838623047	-8.97544002532959	-8.79439640045166	-0.153793334960938	0.188359975814819	-0.00737860891968012
-9.97968292236328	-8.97482872009277	-8.78512573242188	-0.153739541769028	0.188176333904266	-0.00755756115540862
-9.98030281066895	-8.97952842712402	-8.78672313690186	-0.153698220849037	0.188127771019936	-0.00767567334696651
-9.97743797302246	-8.98034572601318	-8.77278518676758	-0.15364933013916	0.187914118170738	-0.00790692027658224
-9.98129749298096	-8.98339176177979	-8.77078628540039	-0.15358279645443	0.187902048230171	-0.00805723574012518
-9.97598648071289	-8.98549270629883	-8.76690006256104	-0.153627157211304	0.187772914767265	-0.00818266067653894
-9.97714328765869	-8.9876537322998	-8.75454044342041	-0.153528913855553	0.187630832195282	-0.0083471555262804
-9.97826290130615	-8.99392032623291	-8.75765991210938	-0.153468042612076	0.187509387731552	-0.00848780293017626
-9.97756576538086	-8.99511623382568	-8.7489070892334	-0.153506368398666	0.187429279088974	-0.00869801174849272
-9.98069763183594	-9.00103187561035	-8.74735164642334	-0.1534403860569	0.187361806631088	-0.00888477638363838
-9.97886276245117	-9.0079460144043	-8.73895263671875	-0.153470322489738	0.187224194407463	-0.00908991973847151
-9.97950649261475	-9.01194000244141	-8.73611640930176	-0.153413116931915	0.187164410948753	-0.00923114083707333
-9.98270893096924	-9.0188570022583	-8.73299980163574	-0.153407156467438	0.187053516507149	-0.00941736157983541
-9.97963333129883	-9.02082538604736	-8.73174285888672	-0.153292134404182	0.186937794089317	-0.00967638753354549
-9.98304176330566	-9.0258617401123	-8.72346878051758	-0.15333104133606	0.186860591173172	-0.00985789764672518
-9.98162651062012	-9.03162574768066	-8.71464824676514	-0.153390988707542	0.186698257923126	-0.0100723216310143
-9.98185253143311	-9.03503322601318	-8.71387481689453	-0.153223067522049	0.18651320040226	-0.0102174822241068
-9.9804162979126	-9.04275321960449	-8.70844650268555	-0.153325244784355	0.186458885669708	-0.0104791140183806
-9.97548866271973	-9.04589176177979	-8.70535755157471	-0.153235137462616	0.186327502131462	-0.0106539502739906
-9.97771167755127	-9.05132675170898	-8.70053195953369	-0.153216198086739	0.186329394578934	-0.0108182709664106
-9.97568130493164	-9.05611419677734	-8.69115352630615	-0.153255462646484	0.186094790697098	-0.011055407114327
-9.97279834747314	-9.06183624267578	-8.68686866760254	-0.153205871582031	0.185964033007622	-0.0112157594412565
-9.96545314788818	-9.06390953063965	-8.68153476715088	-0.153123825788498	0.185852870345116	-0.0114449672400951
-9.96883678436279	-9.06939220428467	-8.67172050476074	-0.153244808316231	0.185794502496719	-0.0116558047011495
-9.96671390533447	-9.07782077789307	-8.66644382476807	-0.153124824166298	0.185678824782372	-0.011880855076015
-9.96372699737549	-9.08322334289551	-8.66355514526367	-0.153150409460068	0.185652494430542	-0.012021685950458
-9.96234703063965	-9.08439159393311	-8.64846801757813	-0.153130233287811	0.185457080602646	-0.0122337574139237
-9.95938205718994	-9.09373950958252	-8.65333080291748	-0.153092116117477	0.185428336262703	-0.0124266659840941
-9.95649528503418	-9.09547328948975	-8.64190673828125	-0.153039589524269	0.185303524136543	-0.0126395374536514
-9.95735645294189	-9.09990406036377	-8.64368915557861	-0.153066605329514	0.185214444994926	-0.0127730378881097
-9.95411777496338	-9.10584545135498	-8.63173484802246	-0.153098523616791	0.185102880001068	-0.013018099591136
-9.95413875579834	-9.11133289337158	-8.63728332519531	-0.153047055006027	0.185065090656281	-0.0132144596427679
-9.95678806304932	-9.11821460723877	-8.62776374816895	-0.153048411011696	0.18506532907486	-0.0134275816380978
-9.95738506317139	-9.12820339202881	-8.62994480133057	-0.153103113174438	0.184954732656479	-0.0136286867782474
-9.95535278320313	-9.13191699981689	-8.62311553955078	-0.153122499585152	0.184902787208557	-0.0138480719178915
-9.95443153381348	-9.14151191711426	-8.62654876708984	-0.153175890445709	0.184846863150597	-0.0140102123841643
-9.95326709747314	-9.14523029327393	-8.6161937713623	-0.15310001373291	0.184722021222115	-0.0142512936145067
-9.95513248443604	-9.15067291259766	-8.61100578308105	-0.153076574206352	0.184849396348	-0.0144801745191216
-9.95415306091309	-9.16075801849365	-8.61616897583008	-0.153150498867035	0.184716776013374	-0.0146644357591867
-9.95818042755127	-9.16586399078369	-8.61171722412109	-0.153111204504967	0.184688106179237	-0.0149535536766052
-9.95763301849365	-9.16925239562988	-8.61266803741455	-0.153152137994766	0.184671193361282	-0.0150965433567762
-9.95455551147461	-9.17584991455078	-8.60113143920898	-0.153114020824432	0.184555992484093	-0.0152970952913165
-9.96132564544678	-9.17978000640869	-8.60417079925537	-0.153096988797188	0.184587985277176	-0.0154548706486821
-9.95852375030518	-9.18535327911377	-8.59807300567627	-0.153199791908264	0.184527188539505	-0.0156476479023695
-9.95896244049072	-9.19040393829346	-8.59914875030518	-0.153139382600784	0.184439167380333	-0.0158464033156633
-9.95844459533691	-9.19173431396484	-8.59700965881348	-0.153123825788498	0.18445697426796	-0.0160219054669142
-9.95732402801514	-9.19440269470215	-8.58993816375732	-0.153129950165749	0.184313356876373	-0.0161924809217453
-9.95819759368896	-9.20145130157471	-8.59262847900391	-0.153136342763901	0.184371784329414	-0.0164119228720665
-9.95639324188232	-9.20343399047852	-8.58358573913574	-0.153185650706291	0.184345528483391	-0.0165753103792667
-9.95699310302734	-9.20823001861572	-8.5869140625	-0.153107956051826	0.18427187204361	-0.0166788641363382
-9.95591068267822	-9.21080589294434	-8.58074951171875	-0.153126642107964	0.184193968772888	-0.0169071853160858
-9.95373153686523	-9.21431350708008	-8.58221340179443	-0.153104886412621	0.184167698025703	-0.0170577242970467
-9.95501136779785	-9.218994140625	-8.58255672454834	-0.153118908405304	0.184164837002754	-0.0172507241368294
-9.95616149902344	-9.22451114654541	-8.57471561431885	-0.153134599328041	0.184180527925491	-0.0174129940569401
-9.95608997344971	-9.22739028930664	-8.58122539520264	-0.153178110718727	0.184121608734131	-0.0175473336130381
-9.95658779144287	-9.23166465759277	-8.57269763946533	-0.153126418590546	0.184096053242683	-0.0177676491439343
-9.95658302307129	-9.2325267791748	-8.5718355178833	-0.153128653764725	0.184018313884735	-0.0179367978125811
-9.9588508605957	-9.23541355133057	-8.57404518127441	-0.153089076280594	0.184021562337875	-0.0180313643068075
-9.95643901824951	-9.23964405059814	-8.57088375091553	-0.153035089373589	0.183978155255318	-0.0182299204170704
-9.96089649200439	-9.24032878875732	-8.57003879547119	-0.153101518750191	0.183973878622055	-0.0183423552662134
-9.95869827270508	-9.24440097808838	-8.56274032592773	-0.153150394558907	0.183930516242981	-0.0185540001839399
-9.95685291290283	-9.2479076385498	-8.56809520721436	-0.153063639998436	0.183826699852943	-0.0186837036162615
-9.96057224273682	-9.24950504302979	-8.55424499511719	-0.153072223067284	0.18389068543911	-0.0188066251575947
-9.95736980438232	-9.24957180023193	-8.56092166900635	-0.153059124946594	0.183812245726585	-0.0189588572829962
-9.95734310150146	-9.2561616897583	-8.54775333404541	-0.153022855520248	0.183779910206795	-0.0190976448357105
-9.95475769042969	-9.25399208068848	-8.55489349365234	-0.152981773018837	0.183685645461082	-0.0192309636622667
-9.95366096496582	-9.25484943389893	-8.54410266876221	-0.15297257900238	0.183692708611488	-0.0193228349089623
-9.95091915130615	-9.25838851928711	-8.54777145385742	-0.152969643473625	0.183635070919991	-0.0195271708071232
-9.95333003997803	-9.26295757293701	-8.54751873016357	-0.153033584356308	0.183608457446098	-0.0196277853101492
-9.95164489746094	-9.26715183258057	-8.53468322753906	-0.152942031621933	0.183537542819977	-0.0197667200118303
-9.9511137008667	-9.26673793792725	-8.54136943817139	-0.153007671236992	0.18355955183506	-0.01984559930861
-9.94833755493164	-9.27134990692139	-8.53623485565186	-0.15294973552227	0.183535322546959	-0.0200077127665281
-9.94477653503418	-9.27195072174072	-8.53111839294434	-0.152875244617462	0.183424219489098	-0.0200955104082823
-9.94874286651611	-9.27363872528076	-8.52834129333496	-0.152944877743721	0.183474257588387	-0.0202197264879942
-9.94797992706299	-9.27884960174561	-8.52666664123535	-0.152955532073975	0.183408990502357	-0.0203122645616531
-9.94632720947266	-9.27898979187012	-8.52633285522461	-0.152969673275948	0.183402195572853	-0.0203803759068251
-9.94505596160889	-9.27770614624023	-8.5158224105835	-0.152966022491455	0.183255434036255	-0.020473551005125
-9.94373321533203	-9.28081512451172	-8.52271556854248	-0.152944207191467	0.183258637785912	-0.0205251406878233
-9.94279098510742	-9.27973747253418	-8.51775074005127	-0.152984872460365	0.183184191584587	-0.0206517316401005
-9.94443130493164	-9.28320980072021	-8.52028179168701	-0.152975738048553	0.183176979422569	-0.0206832233816385
-9.94132804870605	-9.28482818603516	-8.50844287872314	-0.152958676218987	0.183092474937439	-0.0207603368908167
-9.94131183624268	-9.28642845153809	-8.50720024108887	-0.153021484613419	0.182915151119232	-0.0208333041518927
-9.94296932220459	-9.28810024261475	-8.51523876190186	-0.152917891740799	0.182981699705124	-0.0209115222096443
-9.93888759613037	-9.28990077972412	-8.50506782531738	-0.152996003627777	0.182791322469711	-0.0209957547485828
-9.94118309020996	-9.28788089752197	-8.50791549682617	-0.152968376874924	0.182739272713661	-0.0210189335048199
-9.94213771820068	-9.29334926605225	-8.49886989593506	-0.153075039386749	0.182750031352043	-0.0211335010826588
-9.93716716766357	-9.29091739654541	-8.49849891662598	-0.152965605258942	0.182603478431702	-0.0211643967777491
-9.93968105316162	-9.29550743103027	-8.49592971801758	-0.152971640229225	0.182574272155762	-0.0212557595223188
-9.93606185913086	-9.2949333190918	-8.49313449859619	-0.152946040034294	0.182523518800735	-0.0213413462042809
-9.9359188079834	-9.2991304397583	-8.4886474609375	-0.152975022792816	0.182438254356384	-0.0214106570929289
-9.93886852264404	-9.30162143707275	-8.48283672332764	-0.153051406145096	0.182366624474525	-0.0214928556233644
-9.94131469726563	-9.30188941955566	-8.48782730102539	-0.152957186102867	0.182358846068382	-0.0215141363441944
-9.93918037414551	-9.30406188964844	-8.48067665100098	-0.152930662035942	0.182304069399834	-0.0215943772345781
-9.94102764129639	-9.30776882171631	-8.4887752532959	-0.152967572212219	0.182175561785698	-0.0216485001146793
-9.94544410705566	-9.30825328826904	-8.47999382019043	-0.152926176786423	0.182223305106163	-0.0216739941388369
-9.94950580596924	-9.3114538192749	-8.4757194519043	-0.152981653809547	0.182139486074448	-0.0217930767685175
-9.95051956176758	-9.31089973449707	-8.48044013977051	-0.152958437800407	0.181981757283211	-0.021769167855382
-9.94980621337891	-9.31034088134766	-8.47740840911865	-0.152980536222458	0.181913301348686	-0.0219012461602688
-9.95511436462402	-9.31757545471191	-8.47220420837402	-0.153032317757607	0.181870132684708	-0.0218645837157965
-9.95349407196045	-9.31649971008301	-8.46477699279785	-0.152979075908661	0.181815072894096	-0.0220057852566242
-9.95633220672607	-9.31913757324219	-8.4673433303833	-0.152992323040962	0.181778192520142	-0.0220766551792622
-9.95651626586914	-9.3231954574585	-8.46390724182129	-0.152998134493828	0.181613191962242	-0.0221048034727573
-9.95373439788818	-9.32326793670654	-8.46450614929199	-0.152997091412544	0.181565970182419	-0.02220518887043
-9.95306015014648	-9.32561206817627	-8.45585346221924	-0.152991563081741	0.181417137384415	-0.0222993232309818
-9.9556360244751	-9.32900142669678	-8.45932292938232	-0.152927204966545	0.181447982788086	-0.0223734974861145
-9.95503997802734	-9.3310604095459	-8.45604801177979	-0.152996510267258	0.181409358978271	-0.0223852060735226
-9.95407295227051	-9.33551406860352	-8.44222927093506	-0.152987435460091	0.181253209710121	-0.0224784575402737
-9.95367336273193	-9.3372974395752	-8.45228290557861	-0.153000131249428	0.181221559643745	-0.0225017387419939
-9.95193862915039	-9.33532619476318	-8.43941497802734	-0.153000071644783	0.181200876832008	-0.0225982181727886
-9.95373916625977	-9.34121227264404	-8.44354724884033	-0.153037071228027	0.181156158447266	-0.0226033497601748
-9.95214462280273	-9.34450435638428	-8.43737506866455	-0.153095975518227	0.181134343147278	-0.0226941052824259
-9.94953536987305	-9.34695911407471	-8.43608570098877	-0.153119340538979	0.181072667241096	-0.0227018501609564
-9.95662403106689	-9.34495258331299	-8.4320182800293	-0.153151214122772	0.181052058935165	-0.0227691791951656
-9.95424556732178	-9.34738445281982	-8.43468761444092	-0.153052672743797	0.181030243635178	-0.022787056863308
-9.95772075653076	-9.35001945495605	-8.43428993225098	-0.153191268444061	0.181106895208359	-0.0228229649364948
-9.96336936950684	-9.35327816009521	-8.44028472900391	-0.153322324156761	0.181096971035004	-0.0228515844792128
-9.96244812011719	-9.35242176055908	-8.44018936157227	-0.153244391083717	0.181023463606834	-0.0228598415851593
-9.96122169494629	-9.3531608581543	-8.43918609619141	-0.153237357735634	0.181050106883049	-0.0229095537215471
-9.96758079528809	-9.35536098480225	-8.44149208068848	-0.153340771794319	0.181063681840897	-0.022874167189002
-9.97267150878906	-9.35449981689453	-8.4383020401001	-0.153331711888313	0.181138426065445	-0.0229391176253557
-9.97274875640869	-9.3578929901123	-8.44180488586426	-0.153389126062393	0.181079849600792	-0.0229110885411501
-9.97366619110107	-9.35999011993408	-8.4445858001709	-0.153421729803085	0.181062281131744	-0.0229708068072796
-9.97491931915283	-9.35854244232178	-8.43992233276367	-0.15337672829628	0.181064784526825	-0.0229677967727184
-9.97810840606689	-9.36077308654785	-8.4446496963501	-0.153543218970299	0.181088671088219	-0.0229976028203964
-9.98043727874756	-9.36271286010742	-8.44576930999756	-0.153446272015572	0.181100621819496	-0.023026192560792
-9.97837162017822	-9.36642169952393	-8.445631980896	-0.153574123978615	0.181086540222168	-0.02303197234869
-9.98045825958252	-9.36575984954834	-8.44584369659424	-0.153594240546227	0.181102111935616	-0.0230594836175442
-9.98207569122314	-9.370041847229	-8.44769382476807	-0.153580710291862	0.181152254343033	-0.023075507953763
-9.98295307159424	-9.37131786346436	-8.4436206817627	-0.153612047433853	0.181153640151024	-0.0231181271374226
-9.98426342010498	-9.37301063537598	-8.44838905334473	-0.153691589832306	0.181280046701431	-0.0231085773557425
-9.98103523254395	-9.37628173828125	-8.44685840606689	-0.153741404414177	0.181258842349052	-0.0231224112212658
-9.98052883148193	-9.37844371795654	-8.45155620574951	-0.153692245483398	0.181258425116539	-0.0231063012033701
-9.98309135437012	-9.37965106964111	-8.44710826873779	-0.153752818703651	0.181320309638977	-0.0230672545731068
-9.97941112518311	-9.38015556335449	-8.44946098327637	-0.153809770941734	0.181396216154099	-0.023082671687007
-9.98555183410645	-9.37885665893555	-8.46122741699219	-0.153863400220871	0.181436464190483	-0.0230040792375803
-9.98427391052246	-9.38394546508789	-8.45424652099609	-0.153916358947754	0.181454420089722	-0.0229936242103577
-9.98572444915771	-9.38643360137939	-8.4622106552124	-0.153929635882378	0.18157547712326	-0.0229384247213602
-9.98913288116455	-9.38734436035156	-8.46548175811768	-0.153914153575897	0.181578651070595	-0.0228570122271776
-9.989990234375	-9.38294506072998	-8.47120571136475	-0.153987795114517	0.181680485606194	-0.0228292383253574
-9.99458980560303	-9.3823823928833	-8.47215557098389	-0.153951838612556	0.181714206933975	-0.0227555707097054
-9.99387073516846	-9.38482093811035	-8.47318267822266	-0.15410540997982	0.181736037135124	-0.0226861126720905
-9.99885654449463	-9.37996482849121	-8.47926902770996	-0.154081985354424	0.181763142347336	-0.0225665401667356
-9.99774360656738	-9.38118267059326	-8.47785377502441	-0.154115840792656	0.181732803583145	-0.022485526278615
-10.0002593994141	-9.3785343170166	-8.48677730560303	-0.154087379574776	0.181737914681435	-0.0224075131118298
-10.002124786377	-9.37782955169678	-8.48245143890381	-0.154122620820999	0.181899815797806	-0.0222586039453745
-10.0015993118286	-9.37765693664551	-8.47896289825439	-0.154231175780296	0.181822925806046	-0.0222614388912916
-10.0027141571045	-9.37532234191895	-8.48957920074463	-0.154159054160118	0.181842446327209	-0.022129176184535
-10.0016069412231	-9.37551021575928	-8.48079013824463	-0.154319331049919	0.181910783052444	-0.0220554023981094
-9.99691963195801	-9.37334728240967	-8.48649597167969	-0.154253929853439	0.181827366352081	-0.0220303162932396
-9.99997425079346	-9.3715763092041	-8.4895076751709	-0.154178485274315	0.181955859065056	-0.0218476224690676
-9.99990558624268	-9.37061405181885	-8.4824390411377	-0.154377266764641	0.181949242949486	-0.0217915959656239
-9.99699592590332	-9.36790466308594	-8.48883438110352	-0.154191613197327	0.181963130831718	-0.0215771067887545
-9.99104595184326	-9.36533737182617	-8.48691749572754	-0.154451504349709	0.181998282670975	-0.0214951951056719
-9.990553855896	-9.3649959564209	-8.48418235778809	-0.154455080628395	0.1819978505373	-0.0213537961244583
-9.98932647705078	-9.36073875427246	-8.48208999633789	-0.154355645179749	0.182012781500816	-0.0212525054812431
-9.98773097991943	-9.35937881469727	-8.48053646087646	-0.15441170334816	0.182024419307709	-0.0210406854748726
-9.98981189727783	-9.35622692108154	-8.47422409057617	-0.154402479529381	0.182077914476395	-0.0209340415894985
-9.98089408874512	-9.35304927825928	-8.47949695587158	-0.154503777623177	0.182035773992538	-0.0207941681146622
-9.98314094543457	-9.34762477874756	-8.47868728637695	-0.154539316892624	0.182052671909332	-0.0206351894885302
-9.98154640197754	-9.34486675262451	-8.47109031677246	-0.154444977641106	0.18211042881012	-0.0204367786645889
-9.97989463806152	-9.34112739562988	-8.48088359832764	-0.154600501060486	0.182074010372162	-0.0202568210661411
-9.98077869415283	-9.33834838867188	-8.46607971191406	-0.15463288128376	0.182107359170914	-0.0200519282370806
-9.9788761138916	-9.33267498016357	-8.46958446502686	-0.154656693339348	0.18214949965477	-0.0198683813214302
-9.97953701019287	-9.32804298400879	-8.47422218322754	-0.154760360717773	0.182109817862511	-0.0196485072374344
-9.97927856445313	-9.32068824768066	-8.47308540344238	-0.154740303754807	0.182078257203102	-0.0194721221923828
-9.979248046875	-9.31726455688477	-8.48104763031006	-0.154900118708611	0.182123452425003	-0.0192341059446335
-9.98262977600098	-9.31215763092041	-8.47097682952881	-0.154900163412094	0.18215337395668	-0.0190213676542044
-9.98411560058594	-9.30607986450195	-8.47606468200684	-0.154958978295326	0.182135090231895	-0.0187824815511703
-9.98305225372314	-9.30099582672119	-8.47737121582031	-0.155036747455597	0.182080805301666	-0.0185919683426619
-9.98253345489502	-9.29338932037354	-8.47207832336426	-0.155048206448555	0.18199910223484	-0.0183492805808783
-9.98523712158203	-9.28979206085205	-8.47479438781738	-0.15518818795681	0.182033240795135	-0.0182068478316069
-9.98782157897949	-9.28440761566162	-8.46732521057129	-0.155202001333237	0.182011812925339	-0.0180103834718466
-9.98839569091797	-9.28194999694824	-8.4730396270752	-0.155219972133636	0.181987017393112	-0.0177714675664902
-9.98481941223145	-9.27293491363525	-8.46949768066406	-0.155328497290611	0.181834280490875	-0.0175618641078472
-9.9874267578125	-9.27091121673584	-8.47519111633301	-0.155326664447784	0.181825786828995	-0.0173232238739729
-9.98660278320313	-9.26498699188232	-8.47349452972412	-0.155402913689613	0.181792095303535	-0.0171192418783903
-9.99135398864746	-9.25738620758057	-8.4720287322998	-0.155419230461121	0.181823402643204	-0.0169350132346153
-9.99247550964355	-9.25475311279297	-8.46761894226074	-0.155545547604561	0.181734308600426	-0.016710389405489
-9.99044990539551	-9.25431060791016	-8.46890354156494	-0.155570194125175	0.181724846363068	-0.0165259595960379
-9.99422645568848	-9.24349689483643	-8.47492122650146	-0.155592799186707	0.18169666826725	-0.0162790417671204
-9.99343109130859	-9.24127674102783	-8.46739482879639	-0.155649915337563	0.181688204407692	-0.016075573861599
-9.99325084686279	-9.23508453369141	-8.4711799621582	-0.155611634254456	0.181653216481209	-0.0159018877893686
-9.99973106384277	-9.2352876663208	-8.47413635253906	-0.155742689967155	0.181679964065552	-0.0156978853046894
-9.99685192108154	-9.23069953918457	-8.47391510009766	-0.155733048915863	0.181625530123711	-0.0155811281874776
-10.0006332397461	-9.22196197509766	-8.46877956390381	-0.155853077769279	0.181594580411911	-0.0154077876359224
-10.0023670196533	-9.22022438049316	-8.47458267211914	-0.155810192227364	0.18150620162487	-0.0152103127911687
-10.0065670013428	-9.21522808074951	-8.47885417938232	-0.155725404620171	0.181505739688873	-0.0151225216686726
-10.0134029388428	-9.21310043334961	-8.4801664352417	-0.155874475836754	0.181548312306404	-0.014958425424993
-10.0180988311768	-9.20840167999268	-8.48165893554688	-0.155809596180916	0.181547209620476	-0.0148940356448293
-10.0209178924561	-9.20993232727051	-8.48323917388916	-0.155912727117538	0.181495666503906	-0.0147341527044773
-10.0256452560425	-9.2058219909668	-8.48319339752197	-0.155874699354172	0.181408613920212	-0.0146532831713557
-10.0254907608032	-9.20495510101318	-8.49281406402588	-0.155899167060852	0.181404799222946	-0.0144798960536718
-10.026216506958	-9.1997184753418	-8.48600482940674	-0.155897423624992	0.181387081742287	-0.0144401034340262
-10.0355529785156	-9.19984340667725	-8.49197387695313	-0.155847609043121	0.181443080306053	-0.0143309496343136
-10.0344820022583	-9.1966724395752	-8.49313259124756	-0.155924290418625	0.181404590606689	-0.0142212910577655
-10.0409545898438	-9.19313335418701	-8.48962116241455	-0.155907139182091	0.181334674358368	-0.0141518972814083
-10.0430879592896	-9.19230651855469	-8.498215675354	-0.155882462859154	0.181366458535194	-0.0140102384611964
-10.0446100234985	-9.18720245361328	-8.49741554260254	-0.155823484063148	0.181413039565086	-0.0139649733901024
-10.0463237762451	-9.18806743621826	-8.50188732147217	-0.155844360589981	0.181377291679382	-0.0138184875249863
-10.0494623184204	-9.18903923034668	-8.5028018951416	-0.155900225043297	0.181430280208588	-0.0137883955612779
-10.0490942001343	-9.18467998504639	-8.50462627410889	-0.155817687511444	0.181345373392105	-0.0137446355074644
-10.0549516677856	-9.18609523773193	-8.50628471374512	-0.155871763825417	0.181454658508301	-0.0136691760271788
-10.0525579452515	-9.17964649200439	-8.50537967681885	-0.155802741646767	0.181313470005989	-0.0136157087981701
-10.0562467575073	-9.17908382415771	-8.50733280181885	-0.15586519241333	0.181393101811409	-0.0135543458163738
-10.0527114868164	-9.17986965179443	-8.50813579559326	-0.155818313360214	0.181361243128777	-0.0134470881894231
-10.0545091629028	-9.17612552642822	-8.5114049911499	-0.15578205883503	0.181407600641251	-0.0134436851367354
-10.0565872192383	-9.17941761016846	-8.5122184753418	-0.155902564525604	0.181430250406265	-0.0133951548486948
-10.0510931015015	-9.17845821380615	-8.508544921875	-0.155758380889893	0.181301787495613	-0.0133451661095023
-10.0536575317383	-9.1743803024292	-8.51307392120361	-0.155856683850288	0.181366413831711	-0.013250419870019
-10.0537700653076	-9.17863464355469	-8.51118564605713	-0.155831128358841	0.181312665343285	-0.0133164301514626
-10.0537805557251	-9.17782115936279	-8.51600933074951	-0.155832424759865	0.181352689862251	-0.0132338460534811
-10.0519762039185	-9.17497730255127	-8.5091724395752	-0.155839160084724	0.181383222341537	-0.0131910610944033
-10.0482416152954	-9.17739868164063	-8.51190662384033	-0.155889987945557	0.181314706802368	-0.0131706483662128
-10.0510702133179	-9.17513656616211	-8.51662540435791	-0.155784860253334	0.181374683976173	-0.0131155727431178
-10.0500001907349	-9.17388820648193	-8.50505065917969	-0.155858293175697	0.181401282548904	-0.0131238671019673
-10.0469779968262	-9.17491149902344	-8.52015399932861	-0.155867636203766	0.181419193744659	-0.0130437612533569
-10.0492820739746	-9.17409706115723	-8.50832080841064	-0.155923083424568	0.181388229131699	-0.0130399744957685
-10.0472927093506	-9.17536449432373	-8.51375961303711	-0.155951529741287	0.181380897760391	-0.0129547212272882
-10.0463600158691	-9.17541790008545	-8.5188455581665	-0.155967518687248	0.18142369389534	-0.0129235852509737
-10.0467138290405	-9.17459011077881	-8.51867580413818	-0.155965909361839	0.181406170129776	-0.0129472641274333
-10.0453395843506	-9.17481899261475	-8.52290153503418	-0.155985921621323	0.181427478790283	-0.0129097485914826
-10.0458250045776	-9.17930221557617	-8.51522827148438	-0.156064927577972	0.181414738297462	-0.012882967479527
-10.0474624633789	-9.18283939361572	-8.51970291137695	-0.15605565905571	0.181344851851463	-0.0129203768447042
-10.0453863143921	-9.18103504180908	-8.52330017089844	-0.156127080321312	0.181498840451241	-0.0129106799140573
-10.0420866012573	-9.18050765991211	-8.52001953125	-0.156106978654861	0.18139161169529	-0.0129518117755651
-10.0427303314209	-9.18480014801025	-8.52462673187256	-0.156084641814232	0.181455805897713	-0.01293302513659
-10.04128074646	-9.1858024597168	-8.51436138153076	-0.156204521656036	0.18147474527359	-0.0130198774859309
-10.0419435501099	-9.18799018859863	-8.51805591583252	-0.156167134642601	0.181410655379295	-0.0130677809938788
-10.0411777496338	-9.19330310821533	-8.51661682128906	-0.156269937753677	0.181429088115692	-0.0130844777449965
-10.0415210723877	-9.1904878616333	-8.52035045623779	-0.156245023012161	0.181390449404716	-0.0131024485453963
-10.0401926040649	-9.19689750671387	-8.52326488494873	-0.156244397163391	0.181430906057358	-0.0131183099001646
-10.0434741973877	-9.19674015045166	-8.52159881591797	-0.156257510185242	0.181394800543785	-0.0131928203627467
-10.0467510223389	-9.19846343994141	-8.52940082550049	-0.156246796250343	0.181407123804092	-0.0131565844640136
-10.0473670959473	-9.20133018493652	-8.5291051864624	-0.156387865543365	0.181424885988235	-0.0132385520264506
-10.0498495101929	-9.2020149230957	-8.52886867523193	-0.156359076499939	0.181320279836655	-0.0132223702967167
-10.0528993606567	-9.2019567489624	-8.53503036499023	-0.156384766101837	0.181319266557693	-0.0132384048774838
-10.0542964935303	-9.20508575439453	-8.52891826629639	-0.156334787607193	0.181306421756744	-0.0133357048034668
-10.0594892501831	-9.20460605621338	-8.53688716888428	-0.156429812312126	0.181268036365509	-0.013316672295332
-10.0586652755737	-9.20729446411133	-8.53643608093262	-0.156465694308281	0.181178405880928	-0.0133382845669985
-10.0587701797485	-9.20760440826416	-8.53721714019775	-0.156400248408318	0.18112401664257	-0.0134023847058415
-10.0634651184082	-9.20835018157959	-8.53643417358398	-0.156462892889977	0.181100487709045	-0.0133912675082684
-10.0610475540161	-9.20996856689453	-8.54041576385498	-0.156426563858986	0.180985525250435	-0.0134508060291409
-10.063756942749	-9.21486759185791	-8.53238677978516	-0.156461715698242	0.181002423167229	-0.0134851653128862
-10.0641593933105	-9.21697616577148	-8.52963256835938	-0.156536996364594	0.1809022128582	-0.0135782035067677
-10.0665626525879	-9.2191047668457	-8.53473567962646	-0.156442612409592	0.180799514055252	-0.0135305924341083
-10.0635948181152	-9.2200984954834	-8.53072357177734	-0.15649825334549	0.180748015642166	-0.0135839274153113
-10.0635194778442	-9.21977233886719	-8.53028202056885	-0.156405255198479	0.180701985955238	-0.0136680910363793
-10.0657691955566	-9.22372341156006	-8.53207874298096	-0.156416118144989	0.180657893419266	-0.0136461751535535
-10.0665502548218	-9.22796821594238	-8.52544212341309	-0.156500235199928	0.18058554828167	-0.0137578435242176
-10.0660781860352	-9.23266887664795	-8.53521060943604	-0.156433716416359	0.180533275008202	-0.0137074301019311
-10.067681312561	-9.23350524902344	-8.52882289886475	-0.156507819890976	0.180453762412071	-0.0138018531724811
-10.0686235427856	-9.23446941375732	-8.53062152862549	-0.156411230564117	0.180343315005302	-0.0138125708326697
-10.0745306015015	-9.23665904998779	-8.53028678894043	-0.156430065631866	0.18038934469223	-0.0138313425704837
-10.0771541595459	-9.23754978179932	-8.52959156036377	-0.156454995274544	0.180368170142174	-0.013844845816493
-10.0802640914917	-9.23966693878174	-8.53337669372559	-0.156421527266502	0.180281132459641	-0.0138202663511038
-10.0771961212158	-9.24064254760742	-8.52807426452637	-0.156433761119843	0.180176451802254	-0.0138296075165272
-10.0849552154541	-9.24322700500488	-8.52878093719482	-0.15641975402832	0.1801717877388	-0.0138230202719569
-10.0868234634399	-9.24306392669678	-8.530592918396	-0.156363263726234	0.180145308375359	-0.0138788959011436
-10.0873012542725	-9.2440013885498	-8.53609466552734	-0.15641938149929	0.180078357458115	-0.013877977617085
-10.0934343338013	-9.24751567840576	-8.53171920776367	-0.156344920396805	0.180156335234642	-0.013878664933145
-10.0919961929321	-9.24964618682861	-8.54205703735352	-0.15640264749527	0.180059567093849	-0.013971989043057
-10.0969266891479	-9.25232410430908	-8.54386901855469	-0.156356275081635	0.179998397827148	-0.0139331175014377
-10.0982370376587	-9.25311374664307	-8.53786659240723	-0.156226724386215	0.180014431476593	-0.0140331806614995
-10.097731590271	-9.25464916229248	-8.54399490356445	-0.15630516409874	0.179984033107758	-0.0140386987477541
-10.1039581298828	-9.25886631011963	-8.5398530960083	-0.15626186132431	0.18001914024353	-0.0140798464417458
-10.1011180877686	-9.25929355621338	-8.54146194458008	-0.156274706125259	0.179969057440758	-0.0141451992094517
-10.1019973754883	-9.26133441925049	-8.55168437957764	-0.15624475479126	0.179885402321815	-0.0141129326075315
-10.1053638458252	-9.26436996459961	-8.5433874130249	-0.156159609556198	0.179874792695045	-0.0141708301380277
-10.1020259857178	-9.26315975189209	-8.54707050323486	-0.156187981367111	0.179868787527084	-0.0141721097752452
-10.104549407959	-9.26696681976318	-8.54319763183594	-0.156155899167061	0.179844796657562	-0.0142099298536777
-10.1052465438843	-9.26627540588379	-8.54621601104736	-0.156167209148407	0.179850578308105	-0.0142348017543554
-10.1059741973877	-9.264817237854	-8.55052757263184	-0.156125500798225	0.179887160658836	-0.0142261032015085
-10.103946685791	-9.26726245880127	-8.54631805419922	-0.156078040599823	0.179762318730354	-0.0142413470894098
-10.1040096282959	-9.26600551605225	-8.55106163024902	-0.156047090888023	0.179817840456963	-0.0142411636188626
-10.1071605682373	-9.26446151733398	-8.5531063079834	-0.155979737639427	0.179828017950058	-0.0143052795901895
-10.1043939590454	-9.26695919036865	-8.55642414093018	-0.156052723526955	0.179875314235687	-0.0142817981541157
-10.1050682067871	-9.26383876800537	-8.5551872253418	-0.156020268797874	0.179904907941818	-0.014264496974647
-10.1054525375366	-9.26702690124512	-8.5576753616333	-0.156010553240776	0.179985150694847	-0.0142558943480253
-10.1045694351196	-9.26465129852295	-8.56656455993652	-0.155963927507401	0.179928779602051	-0.0142663680016994
-10.1091089248657	-9.26253890991211	-8.56676864624023	-0.1559818983078	0.1800417304039	-0.0143080251291394
-10.1075754165649	-9.26416015625	-8.57186317443848	-0.155978918075562	0.180033430457115	-0.0142786763608456
-10.1108493804932	-9.26501178741455	-8.57376384735107	-0.155915483832359	0.180113255977631	-0.014274125918746
-10.1105403900146	-9.26562023162842	-8.57753562927246	-0.155973896384239	0.180144667625427	-0.0142608350142837
-10.1102142333984	-9.26574420928955	-8.58244514465332	-0.155941054224968	0.180165261030197	-0.0142303016036749
-10.1095561981201	-9.26423740386963	-8.58284664154053	-0.155997082591057	0.18016505241394	-0.014219107106328
-10.1121463775635	-9.26245880126953	-8.58932781219482	-0.155910730361938	0.18027700483799	-0.0142296440899372
-10.1143865585327	-9.2589054107666	-8.5934009552002	-0.155853569507599	0.180314019322395	-0.0141771510243416
-10.1125192642212	-9.26367950439453	-8.59181690216064	-0.155956655740738	0.180264875292778	-0.014218270778656
-10.1123762130737	-9.25895690917969	-8.6085729598999	-0.155817002058029	0.180258110165596	-0.0141076734289527
-10.1118621826172	-9.25834465026855	-8.59812927246094	-0.15594519674778	0.180306106805801	-0.0140492953360081
-10.1089086532593	-9.25379753112793	-8.59827995300293	-0.155765816569328	0.180202096700668	-0.0141053488478065
-10.1119184494019	-9.25488185882568	-8.61534690856934	-0.1557727009058	0.18027999997139	-0.0139611521735787
-10.1120719909668	-9.24948406219482	-8.5985689163208	-0.155771002173424	0.180271461606026	-0.0139838354662061
-10.1118612289429	-9.24550914764404	-8.61271667480469	-0.155690878629684	0.180307060480118	-0.0138959242030978
-10.1105365753174	-9.24422645568848	-8.60448455810547	-0.155747771263123	0.180258616805077	-0.0138140339404345
-10.1075439453125	-9.24326038360596	-8.61073684692383	-0.155678972601891	0.180211499333382	-0.0137515561655164
-10.1087875366211	-9.24002456665039	-8.61752986907959	-0.155632704496384	0.180242255330086	-0.0136501239612699
-10.1023807525635	-9.23461627960205	-8.6089448928833	-0.155543953180313	0.180124536156654	-0.0135745396837592
-10.1035795211792	-9.23148155212402	-8.61307334899902	-0.155437901616096	0.180180221796036	-0.0135296527296305
-10.1052045822144	-9.22746562957764	-8.61656475067139	-0.155490547418594	0.180174246430397	-0.0134101500734687
-10.101448059082	-9.22478485107422	-8.60945320129395	-0.155382394790649	0.18008953332901	-0.0133747402578592
-10.1027183532715	-9.22308731079102	-8.61228466033936	-0.155420392751694	0.180075660347939	-0.0132581926882267
-10.1019248962402	-9.22041130065918	-8.61623096466064	-0.155340984463692	0.179970920085907	-0.0132180275395513
-10.0988245010376	-9.21714973449707	-8.62074565887451	-0.155298858880997	0.179891586303711	-0.0131144616752863
-10.104437828064	-9.2171745300293	-8.62345409393311	-0.155335426330566	0.17993925511837	-0.0129806706681848
-10.1079177856445	-9.2117338180542	-8.62080383300781	-0.155184715986252	0.179905816912651	-0.012938242405653
-10.1070747375488	-9.21201229095459	-8.62227344512939	-0.15529827773571	0.179866150021553	-0.0128117045387626
-10.1110000610352	-9.20749950408936	-8.62954235076904	-0.155172154307365	0.179724633693695	-0.012680783867836
-10.1093664169312	-9.20573329925537	-8.63589859008789	-0.15518356859684	0.179680988192558	-0.0125894481316209
-10.1090660095215	-9.20159912109375	-8.6318473815918	-0.155168995261192	0.179567247629166	-0.0125123923644423
-10.1134366989136	-9.20019721984863	-8.62927722930908	-0.155028283596039	0.179626181721687	-0.0124509045854211
-10.1154747009277	-9.19815063476563	-8.63809967041016	-0.155054122209549	0.17954209446907	-0.0123194605112076
-10.1221323013306	-9.19351387023926	-8.63197994232178	-0.155037388205528	0.179546907544136	-0.0122147668153048
-10.1179323196411	-9.19742774963379	-8.63584804534912	-0.155139058828354	0.179509401321411	-0.0121301421895623
-10.120379447937	-9.19139289855957	-8.63563919067383	-0.155011579394341	0.179394468665123	-0.0119726127013564
-10.1206541061401	-9.18739414215088	-8.6366662979126	-0.154973819851875	0.179419860243797	-0.011863243766129
-10.12087059021	-9.18621349334717	-8.63768005371094	-0.154929161071777	0.179314002394676	-0.0117572443559766
-10.1262435913086	-9.18117713928223	-8.64047813415527	-0.154834747314453	0.179321214556694	-0.0116963339969516
-10.1218643188477	-9.17924785614014	-8.63316059112549	-0.154886558651924	0.179284736514091	-0.0116170132532716
-10.1241216659546	-9.17674446105957	-8.63669967651367	-0.154814898967743	0.179159611463547	-0.0114596663042903
-10.1242799758911	-9.17153072357178	-8.63359451293945	-0.154767215251923	0.1790661662817	-0.0114266686141491
-10.1241579055786	-9.16925811767578	-8.63708972930908	-0.154744774103165	0.17909049987793	-0.0112671600654721
-10.1279926300049	-9.1678638458252	-8.63264274597168	-0.154709845781326	0.179054722189903	-0.0111273620277643
-10.1235218048096	-9.16544342041016	-8.63442230224609	-0.154746860265732	0.178985312581062	-0.0111136324703693
-10.1287126541138	-9.15921115875244	-8.64081573486328	-0.154638856649399	0.178926482796669	-0.0109805883839726
-10.1284227371216	-9.16022205352783	-8.63754558563232	-0.154690071940422	0.178899928927422	-0.0109743699431419
-10.1340618133545	-9.15623188018799	-8.63619804382324	-0.154668137431145	0.178875595331192	-0.0109107969328761
-10.1375875473022	-9.1544942855835	-8.65047740936279	-0.154576852917671	0.178878277540207	-0.0108187645673752
-10.138035774231	-9.15008068084717	-8.64009094238281	-0.154534041881561	0.178834691643715	-0.0108027514070272
-10.1419401168823	-9.1516170501709	-8.65048789978027	-0.154490917921066	0.178776904940605	-0.0107610560953617
-10.1460771560669	-9.15101051330566	-8.65112781524658	-0.154555857181549	0.178854167461395	-0.0106828603893518
-10.149715423584	-9.15258884429932	-8.64586925506592	-0.15448996424675	0.178815871477127	-0.010765434242785
-10.1476240158081	-9.15338802337646	-8.65457248687744	-0.154464229941368	0.178832724690437	-0.0106842331588268
-10.148796081543	-9.15090656280518	-8.6589412689209	-0.154409766197205	0.178746163845062	-0.0106843207031488
-10.1505146026611	-9.15052700042725	-8.64911365509033	-0.15437363088131	0.178756415843964	-0.0106846047565341
-10.1500196456909	-9.14957237243652	-8.65645980834961	-0.154344782233238	0.178818836808205	-0.0107130017131567
-10.1535654067993	-9.15008544921875	-8.65202522277832	-0.154370039701462	0.178823247551918	-0.0106520522385836
-10.1505308151245	-9.14931488037109	-8.65045166015625	-0.154337212443352	0.178838953375816	-0.0106990868225694
-10.1513252258301	-9.1506462097168	-8.65295314788818	-0.154337748885155	0.178833514451981	-0.0106736151501536
-10.1476964950562	-9.15307235717773	-8.65115356445313	-0.154329776763916	0.178935781121254	-0.010776961222291
-10.1464900970459	-9.15141201019287	-8.65133762359619	-0.154266119003296	0.178853303194046	-0.0108319269493222
-10.1446495056152	-9.15240383148193	-8.65566253662109	-0.154291599988937	0.178933039307594	-0.0108905965462327
-10.1392269134521	-9.15575408935547	-8.65252876281738	-0.15420101583004	0.178971260786057	-0.0110524231567979
-10.1377840042114	-9.16142845153809	-8.65319538116455	-0.154138773679733	0.179017558693886	-0.0111000407487154
-10.1311178207397	-9.16414737701416	-8.65647506713867	-0.154222175478935	0.179131254553795	-0.011193847283721
-10.1330938339233	-9.16708564758301	-8.65158081054688	-0.15423272550106	0.179227620363235	-0.0113009260967374
-10.1267871856689	-9.16950130462646	-8.65982341766357	-0.154126852750778	0.179258689284325	-0.0112863937392831
-10.1269483566284	-9.16815567016602	-8.66196632385254	-0.15415908396244	0.179258793592453	-0.0112937558442354
-10.1267728805542	-9.17123508453369	-8.6601676940918	-0.154158517718315	0.17937596142292	-0.0112822568044066
-10.1254844665527	-9.17006969451904	-8.67139625549316	-0.154217168688774	0.17950913310051	-0.0112227909266949
-10.1278963088989	-9.17526626586914	-8.67324733734131	-0.154181212186813	0.179599493741989	-0.0112519431859255
-10.1277198791504	-9.17524337768555	-8.67102813720703	-0.154233232140541	0.179643645882607	-0.0112279653549194
-10.1257238388062	-9.17556381225586	-8.68005084991455	-0.154314458370209	0.179660767316818	-0.0111276376992464
-10.1243238449097	-9.17718505859375	-8.67701148986816	-0.154336795210838	0.179740071296692	-0.0111265182495117
-10.1223344802856	-9.17649745941162	-8.68599128723145	-0.154333993792534	0.179792210459709	-0.0110955741256475
-10.1263408660889	-9.17543029785156	-8.68645668029785	-0.154393836855888	0.179901242256165	-0.011041865684092
-10.1230945587158	-9.17573070526123	-8.68969249725342	-0.154338970780373	0.17993950843811	-0.0109974136576056
-10.1236019134521	-9.17349147796631	-8.6922779083252	-0.154438674449921	0.179955869913101	-0.0108868246898055
-10.1205968856812	-9.17917537689209	-8.68993282318115	-0.154547765851021	0.180037200450897	-0.0108565259724855
-10.1207313537598	-9.17700386047363	-8.69588851928711	-0.154538363218307	0.180037468671799	-0.010793230496347
-10.1179637908936	-9.17708492279053	-8.69879150390625	-0.15455536544323	0.180119216442108	-0.0107146166265011
-10.1163234710693	-9.17587375640869	-8.68912410736084	-0.154564768075943	0.180147260427475	-0.0106572061777115
-10.1167182922363	-9.17621231079102	-8.70030784606934	-0.154623731970787	0.180154487490654	-0.0105830412358046
-10.1129007339478	-9.17744827270508	-8.69703197479248	-0.154669225215912	0.180228129029274	-0.0105485431849957
-10.1132297515869	-9.17640495300293	-8.69656372070313	-0.154666751623154	0.180301934480667	-0.0105134733021259
-10.1124639511108	-9.17823791503906	-8.69980716705322	-0.154707252979279	0.180345386266708	-0.0104218749329448
-10.1076889038086	-9.1746654510498	-8.70243167877197	-0.154720485210419	0.180392548441887	-0.0103802112862468
-10.1060848236084	-9.172607421875	-8.69894504547119	-0.154724627733231	0.180386826395988	-0.0102852704003453
-10.1026859283447	-9.17235660552979	-8.70044612884521	-0.15474608540535	0.1803979575634	-0.0102629484608769
-10.1055669784546	-9.1746129989624	-8.69982814788818	-0.154797300696373	0.180508464574814	-0.0102272192016244
-10.1010150909424	-9.17784118652344	-8.69553852081299	-0.154862269759178	0.180550307035446	-0.0100927641615272
-10.1017370223999	-9.16878795623779	-8.7001781463623	-0.154775187373161	0.180522829294205	-0.0100263096392155
-10.10032081604	-9.17073440551758	-8.70253658294678	-0.154893204569817	0.180586725473404	-0.00996204651892185
-10.0952301025391	-9.16784477233887	-8.70789813995361	-0.154854238033295	0.180551990866661	-0.00984402373433113
-10.0959615707397	-9.16574287414551	-8.70072174072266	-0.154882743954659	0.180688574910164	-0.00976872351020575
-10.0909910202026	-9.16445922851563	-8.69979572296143	-0.154895558953285	0.180690377950668	-0.00964896287769079
-10.0905084609985	-9.16214179992676	-8.69806003570557	-0.154856100678444	0.180800914764404	-0.00958068016916513
-10.0890474319458	-9.15989589691162	-8.69483757019043	-0.155029207468033	0.180724367499352	-0.00946036726236343
-10.0844602584839	-9.15541076660156	-8.70559310913086	-0.154954329133034	0.180763185024261	-0.00934654660522938
-10.0831832885742	-9.1555347442627	-8.68995761871338	-0.155007123947144	0.180816620588303	-0.00919450912624598
-10.0800647735596	-9.1521692276001	-8.6931791305542	-0.155065357685089	0.180723160505295	-0.00914775673300028
-10.0790328979492	-9.14897632598877	-8.69003009796143	-0.155020192265511	0.180790901184082	-0.00894845835864544
-10.0763778686523	-9.14934921264648	-8.70196437835693	-0.155063629150391	0.180904552340508	-0.00893338490277529
-10.076117515564	-9.14678287506104	-8.69390106201172	-0.15506386756897	0.180876076221466	-0.00877318996936083
-10.0770311355591	-9.14655590057373	-8.69198036193848	-0.155080154538155	0.180950149893761	-0.00863516982644796
-10.0771455764771	-9.13946342468262	-8.69819450378418	-0.155204638838768	0.180937007069588	-0.00845690909773111
-10.0761957168579	-9.14065551757813	-8.69143009185791	-0.155211821198463	0.181023240089417	-0.00837555341422558
-10.0732669830322	-9.13714504241943	-8.69497966766357	-0.155214101076126	0.181000828742981	-0.00822232756763697
-10.0757331848145	-9.13226890563965	-8.6958703994751	-0.155231520533562	0.181072503328323	-0.00806094985455275
-10.0721683502197	-9.13147068023682	-8.693528175354	-0.155291721224785	0.18106871843338	-0.007889648899436
-10.0733966827393	-9.12647151947021	-8.69636535644531	-0.155284449458122	0.181133061647415	-0.00771057326346636
-10.0730772018433	-9.12382888793945	-8.69640445709229	-0.155361101031303	0.1811703145504	-0.00758750922977924
-10.0754709243774	-9.11641788482666	-8.70319175720215	-0.155303835868835	0.181260704994202	-0.00743764080107212
-10.0740633010864	-9.11427783966064	-8.70075225830078	-0.155421897768974	0.181177720427513	-0.0072208852507174
-10.0741662979126	-9.10871505737305	-8.69644546508789	-0.155394017696381	0.18119889497757	-0.00710654724389315
-10.0730543136597	-9.10431480407715	-8.69747447967529	-0.155466973781586	0.181250795722008	-0.00688598258420825
-10.0714511871338	-9.10246086120605	-8.70332717895508	-0.155465960502625	0.181294918060303	-0.0067376010119915
-10.0737829208374	-9.09690475463867	-8.69596672058105	-0.155461832880974	0.181353747844696	-0.00662277871742845
-10.0695352554321	-9.09538555145264	-8.69446277618408	-0.155536204576492	0.181308716535568	-0.00642303051427007
-10.0743494033813	-9.08700466156006	-8.70324230194092	-0.155560255050659	0.181362271308899	-0.00621873838827014
-10.0709095001221	-9.08634757995605	-8.69587135314941	-0.155634120106697	0.18135766685009	-0.00614393502473831
-10.0744276046753	-9.0826587677002	-8.69951152801514	-0.15562030673027	0.181375876069069	-0.00595613894984126
-10.0788469314575	-9.07928943634033	-8.70263481140137	-0.155663207173347	0.181466922163963	-0.00576121266931295
-10.0733633041382	-9.0736198425293	-8.70437335968018	-0.155655056238174	0.181439727544785	-0.00563206523656845
-10.0763711929321	-9.06859970092773	-8.69952201843262	-0.155717954039574	0.181540429592133	-0.0055380342528224
-10.075366973877	-9.06638336181641	-8.70550441741943	-0.155717685818672	0.181629061698914	-0.00533060217276216
-10.07932472229	-9.06278324127197	-8.70236206054688	-0.155710935592651	0.181662499904633	-0.00520740356296301
-10.0774869918823	-9.05544853210449	-8.69652462005615	-0.155713886022568	0.181717753410339	-0.00504594063386321
-10.0780067443848	-9.05247020721436	-8.70803260803223	-0.15578755736351	0.18174047768116	-0.00485658785328269
-10.0715990066528	-9.04724502563477	-8.70249652862549	-0.155788794159889	0.181746035814285	-0.00473600858822465
-10.0766153335571	-9.04144859313965	-8.69888114929199	-0.155815050005913	0.181774988770485	-0.00457746861502528
-10.0756092071533	-9.03544807434082	-8.70734310150146	-0.155770286917686	0.181921526789665	-0.00439616432413459
-10.0764694213867	-9.02977275848389	-8.7056713104248	-0.15585358440876	0.181896835565567	-0.00424079690128565
-10.0753517150879	-9.02589416503906	-8.70823192596436	-0.15577444434166	0.181937783956528	-0.00412017665803432
-10.0749340057373	-9.02115726470947	-8.70749950408936	-0.155906736850739	0.182040199637413	-0.00391107378527522
-10.0761890411377	-9.01542949676514	-8.70491504669189	-0.155877962708473	0.182116314768791	-0.00382233946584165
-10.0717754364014	-9.01169967651367	-8.70475578308105	-0.155971348285675	0.182112187147141	-0.00365890073589981
-10.075439453125	-9.00785636901855	-8.71370697021484	-0.155993759632111	0.182208895683289	-0.0034752159845084
-10.0744228363037	-9.00420761108398	-8.7105598449707	-0.156040802598	0.182252138853073	-0.00333034596405923
-10.0797090530396	-8.99573040008545	-8.71025848388672	-0.156036958098412	0.182255610823631	-0.0031981635838747
-10.0791110992432	-8.993408203125	-8.72096061706543	-0.15606378018856	0.182376474142075	-0.00302742724306881
-10.0840225219727	-8.98848724365234	-8.72489261627197	-0.156058490276337	0.182420924305916	-0.00290936627425253
-10.0830659866333	-8.98246955871582	-8.71976184844971	-0.156131491065025	0.182419508695602	-0.00269651412963867
-10.0734491348267	-8.97482681274414	-8.71690368652344	-0.156264081597328	0.18245142698288	-0.00251698773354292
-10.0744352340698	-8.97847557067871	-8.71911525726318	-0.156161427497864	0.182536065578461	-0.00240785861387849
-10.0738534927368	-8.97734642028809	-8.72639465332031	-0.156179845333099	0.182547584176064	-0.0024043747689575
-10.0794410705566	-8.97116184234619	-8.73463344573975	-0.15612231194973	0.18270106613636	-0.0022786392364651
-10.0760440826416	-8.96339511871338	-8.73799324035645	-0.156282335519791	0.182864531874657	-0.0020437182392925
-10.0767335891724	-8.95973968505859	-8.72875022888184	-0.156380161643028	0.182889625430107	-0.00186519627459347
-10.07346534729	-8.95305156707764	-8.73153018951416	-0.156354188919067	0.182996615767479	-0.00173251191154122
-10.0790529251099	-8.95602035522461	-8.7391881942749	-0.156470939517021	0.183104395866394	-0.00155452056787908
-10.0812349319458	-8.9533166885376	-8.7437047958374	-0.15638242661953	0.183209598064423	-0.00151426380034536
-10.0832509994507	-8.95034313201904	-8.74018859863281	-0.156520426273346	0.183295413851738	-0.00135622092057019
-10.0752439498901	-8.94187259674072	-8.75290584564209	-0.156486585736275	0.183389618992805	-0.00121599959675223
-10.069128036499	-8.94030284881592	-8.73890590667725	-0.15661196410656	0.183419585227966	-0.00114113418385386
-10.0662488937378	-8.93637847900391	-8.73990917205811	-0.156597688794136	0.183506295084953	-0.00100434583146125
-10.0643682479858	-8.93024635314941	-8.74877834320068	-0.156610623002052	0.183650955557823	-0.000833386788144708
-10.0612049102783	-8.92545604705811	-8.73465919494629	-0.156625151634216	0.183639764785767	-0.000741572119295597
-10.0565071105957	-8.92145824432373	-8.74425888061523	-0.156712844967842	0.183788910508156	-0.000692651607096195
-10.0523948669434	-8.91647624969482	-8.74024295806885	-0.156751051545143	0.183890119194984	-0.000487057288410142
-10.0460891723633	-8.91369342803955	-8.73899269104004	-0.156693503260612	0.184037029743195	-0.000387060979846865
-10.0410566329956	-8.91049289703369	-8.73555088043213	-0.156805917620659	0.183998093008995	-0.000342797284247354
-10.0344171524048	-8.90465927124023	-8.74579620361328	-0.156740382313728	0.18417127430439	-0.000147492624819279
-10.0300693511963	-8.90194511413574	-8.73604297637939	-0.156798109412193	0.184311598539352	-2.29088254855014E-05
-10.0239143371582	-8.89237403869629	-8.73603248596191	-0.156797483563423	0.184336826205254	1.42073031383916E-05
-10.020791053772	-8.89095497131348	-8.7407922744751	-0.156830862164497	0.184480801224709	0.000153491972014308
[truncated: 13,129 more rows]
