# Supplementary material for: Identification of Haptic Based Guiding Using Hard Reins
Source: PLoS One. 2015 Jul 22;10(7):e0132020. doi: 10.1371/journal.pone.0132020 (PMC4511788; doi:10.1371/journal.pone.0132020)
Supplement: S6 File — (ZIP) [file pone.0132020.s006.zip › Exp2_ForceData2/Subject8/path1/T4.csv]

Force X (N)	Force Y (N)	Force Z (N)	Torque X (N-m)	Torque Y (N-m)	Torque Z (N-m)	Frequency = 10000	Averaging Level = 16	F/T Serial Number = FT11772	Time Started = 18/02/2013 10:33:51
-11.0880193710327	-5.79163837432861	-15.0828609466553	-0.209974125027657	0.21981942653656	-0.0111314430832863
-11.0856409072876	-5.7907018661499	-15.0779266357422	-0.210017189383507	0.219623237848282	-0.0110814766958356
-11.0850925445557	-5.78748798370361	-15.07350730896	-0.210007920861244	0.219479292631149	-0.0110618080943823
-11.0847816467285	-5.78824710845947	-15.0607681274414	-0.209945067763329	0.219412177801132	-0.0110922772437334
-11.0786380767822	-5.78091621398926	-15.0580072402954	-0.2098238915205	0.21925912797451	-0.0110040958970785
-11.081151008606	-5.77631139755249	-15.0519533157349	-0.20983912050724	0.219167664647102	-0.0109156565740705
-11.0730857849121	-5.77476644515991	-15.0392875671387	-0.209745064377785	0.219062119722366	-0.0108602233231068
-11.0729351043701	-5.76934957504272	-15.0289878845215	-0.209687829017639	0.218977689743042	-0.0108761955052614
-11.0688467025757	-5.76571655273438	-15.0184650421143	-0.20964153110981	0.218836456537247	-0.0108686313033104
-11.0635013580322	-5.76597499847412	-15.0086641311646	-0.209616661071777	0.21869270503521	-0.010806966573
-11.0636568069458	-5.7625789642334	-15.007269859314	-0.209446638822556	0.218515411019325	-0.0107006216421723
-11.0644598007202	-5.76556491851807	-15.0096435546875	-0.209537148475647	0.21836157143116	-0.0106356348842382
-11.0611228942871	-5.75876808166504	-15.0030527114868	-0.209493681788445	0.218236148357391	-0.010489740408957
-11.0561990737915	-5.76677560806274	-14.9970045089722	-0.20952832698822	0.218069776892662	-0.0103307226672769
-11.060019493103	-5.76471519470215	-15.0021085739136	-0.209499716758728	0.218065708875656	-0.0102995596826077
-11.0660705566406	-5.75754356384277	-14.9988946914673	-0.209478139877319	0.217981249094009	-0.0102350115776062
-11.0632667541504	-5.75104951858521	-14.9938936233521	-0.209608972072601	0.21786068379879	-0.00994957610964775
-11.0638418197632	-5.74687480926514	-14.9909105300903	-0.209657102823257	0.217760860919952	-0.00975581631064415
-11.063817024231	-5.74608421325684	-14.9869594573975	-0.209608465433121	0.2176573574543	-0.00961465295404196
-11.0588045120239	-5.74027633666992	-14.9841527938843	-0.20961806178093	0.217554271221161	-0.00962129794061184
-11.0555515289307	-5.73619651794434	-14.9742012023926	-0.209731161594391	0.217578485608101	-0.00952047482132912
-11.05211353302	-5.7343430519104	-14.9680089950562	-0.209731116890907	0.217526659369469	-0.00945938099175692
-11.0454540252686	-5.72938299179077	-14.9561033248901	-0.209797769784927	0.217431828379631	-0.00940790120512247
-11.0394868850708	-5.72646284103394	-14.9458570480347	-0.209732308983803	0.217324018478394	-0.00943056400865316
-11.0324277877808	-5.72616195678711	-14.9372367858887	-0.209815248847008	0.217246919870377	-0.00934244226664305
-11.0265092849731	-5.71967506408691	-14.9300050735474	-0.209735408425331	0.217063739895821	-0.00931047741323709
-11.0208072662354	-5.72104835510254	-14.9231834411621	-0.209699854254723	0.217091426253319	-0.00926561187952757
-11.0127401351929	-5.71657466888428	-14.913592338562	-0.209754154086113	0.216990858316422	-0.00916612893342972
-11.0129175186157	-5.71750116348267	-14.9016199111938	-0.209698379039764	0.217004001140594	-0.00915032252669334
-11.0056276321411	-5.7115650177002	-14.8998041152954	-0.209677278995514	0.216927260160446	-0.00904882792383432
-11.0036573410034	-5.71025991439819	-14.8936138153076	-0.209685727953911	0.216862633824348	-0.00901655573397875
-10.9986019134521	-5.71222257614136	-14.8947734832764	-0.209737092256546	0.21677927672863	-0.00891248229891062
-10.9970674514771	-5.70856380462646	-14.8934087753296	-0.209774807095528	0.216747477650642	-0.00880164746195078
-10.9971561431885	-5.70565032958984	-14.8969278335571	-0.209834188222885	0.216722011566162	-0.00870418921113014
-10.9954671859741	-5.70765399932861	-14.8995380401611	-0.209967464208603	0.216709464788437	-0.00866581220179796
-10.9935617446899	-5.70551633834839	-14.8972826004028	-0.210010230541229	0.21663573384285	-0.00854182615876198
-10.9932508468628	-5.70380830764771	-14.898889541626	-0.210039794445038	0.216606989502907	-0.00844594649970531
-10.9917116165161	-5.70167398452759	-14.9066743850708	-0.210110276937485	0.216600522398949	-0.00834133289754391
-10.9895143508911	-5.69730091094971	-14.8994083404541	-0.210144102573395	0.216476991772652	-0.00826857704669237
-10.9874496459961	-5.69613361358643	-14.8942975997925	-0.210269376635551	0.216499671339989	-0.0081665338948369
-10.9900703430176	-5.68751859664917	-14.8998956680298	-0.210468232631683	0.216600477695465	-0.00808292906731367
-10.9933109283447	-5.68278408050537	-14.9072999954224	-0.210534945130348	0.216603174805641	-0.00803322996944189
-10.9896850585938	-5.67730569839478	-14.8976373672485	-0.210582375526428	0.216601237654686	-0.00791953038424253
-10.9782056808472	-5.68037462234497	-14.8956136703491	-0.210620224475861	0.216631188988686	-0.00795733463019133
-10.974739074707	-5.67390298843384	-14.8905429840088	-0.210608184337616	0.216590821743011	-0.0080366674810648
-10.9710845947266	-5.66642761230469	-14.8852233886719	-0.210592955350876	0.216489404439926	-0.00805851444602013
-10.9611644744873	-5.66789627075195	-14.8781204223633	-0.210735246539116	0.216458439826965	-0.00785880442708731
-10.9551610946655	-5.65893650054932	-14.8702278137207	-0.210585951805115	0.216308951377869	-0.00807343143969774
-10.9490995407104	-5.67427062988281	-14.8684549331665	-0.210524126887321	0.216165795922279	-0.00793888233602047
-10.9443817138672	-5.67049980163574	-14.8692846298218	-0.210436463356018	0.216146364808083	-0.00809020176529884
-10.9347009658813	-5.65002632141113	-14.8536500930786	-0.210730478167534	0.216217070817947	-0.0082377502694726
-10.9377002716064	-5.64326763153076	-14.8586778640747	-0.210785374045372	0.216291487216949	-0.0079671386629343
-10.9432001113892	-5.64234972000122	-14.8615770339966	-0.210873305797577	0.216161116957664	-0.00781000358983874
-10.951696395874	-5.6489315032959	-14.8598194122314	-0.210843533277512	0.216101437807083	-0.00775996036827564
-10.9502086639404	-5.65189838409424	-14.8726692199707	-0.210855677723885	0.216031461954117	-0.00762317515909672
-10.9418678283691	-5.65019512176514	-14.869065284729	-0.210934326052666	0.215896189212799	-0.00756893213838339
-10.9418201446533	-5.64528846740723	-14.8704395294189	-0.210980013012886	0.215924188494682	-0.00743445567786694
-10.9429960250854	-5.64767980575562	-14.8783073425293	-0.211049303412437	0.215894877910614	-0.00731577537953854
-10.9491605758667	-5.65097045898438	-14.8829212188721	-0.21111387014389	0.215695455670357	-0.0071997893974185
-10.9539594650269	-5.6503529548645	-14.8865222930908	-0.21111948788166	0.215704932808876	-0.00705169420689344
-10.9496812820435	-5.64418172836304	-14.8816184997559	-0.211333394050598	0.215648919343948	-0.00689741363748908
-10.9567394256592	-5.64252662658691	-14.8858442306519	-0.211372047662735	0.215656325221062	-0.00676854653283954
-10.9600400924683	-5.64485549926758	-14.8896932601929	-0.211427822709084	0.215582296252251	-0.00669226842001081
-10.9624500274658	-5.64293098449707	-14.8911199569702	-0.211473509669304	0.215533688664436	-0.00665880693122745
-10.9600210189819	-5.64118528366089	-14.88134765625	-0.211626723408699	0.215561047196388	-0.00660080509260297
-10.959436416626	-5.63924884796143	-14.8920221328735	-0.211636811494827	0.215508982539177	-0.00654862774536014
-10.9612331390381	-5.64297389984131	-14.8953170776367	-0.211649239063263	0.215419128537178	-0.00651354435831308
-10.9577417373657	-5.64045381546021	-14.8908853530884	-0.211691051721573	0.215296119451523	-0.00649780454114079
-10.9573450088501	-5.6389741897583	-14.8900022506714	-0.211669996380806	0.215228423476219	-0.00642868364229798
-10.9557085037231	-5.64152574539185	-14.8931922912598	-0.211609408259392	0.215020209550858	-0.00635810988023877
-10.9621086120605	-5.6417932510376	-14.8905506134033	-0.211652025580406	0.214922845363617	-0.00621841754764318
-10.9606952667236	-5.64195775985718	-14.8955268859863	-0.211807519197464	0.214910313487053	-0.00601323368027806
-10.9603805541992	-5.63534021377563	-14.9000015258789	-0.211834907531738	0.214916735887527	-0.00592065276578069
-10.965235710144	-5.63283967971802	-14.894268989563	-0.211876526474953	0.214924469590187	-0.0058326805010438
-10.9644765853882	-5.63405895233154	-14.8966302871704	-0.21202640235424	0.214919701218605	-0.00578061863780022
-10.9613132476807	-5.62865161895752	-14.8926477432251	-0.212049424648285	0.214842215180397	-0.00573958223685622
-10.9619216918945	-5.6259241104126	-14.8915643692017	-0.212079882621765	0.214845314621925	-0.00571745587512851
-10.959189414978	-5.62550735473633	-14.8870143890381	-0.212092772126198	0.21473217010498	-0.0056288386695087
-10.9567337036133	-5.62553644180298	-14.8888664245605	-0.212139457464218	0.214735940098763	-0.00557748135179281
-10.9554786682129	-5.62096405029297	-14.8851642608643	-0.212163195014	0.214603647589684	-0.00561499036848545
-10.9520845413208	-5.62011003494263	-14.8755159378052	-0.21218729019165	0.214590609073639	-0.00556332757696509
-10.9499187469482	-5.62181663513184	-14.8695268630981	-0.212184920907021	0.214522302150726	-0.00555118173360825
-10.941912651062	-5.6213231086731	-14.8703536987305	-0.212151452898979	0.214386686682701	-0.00556213222444057
-10.9389486312866	-5.61486387252808	-14.8677768707275	-0.212098464369774	0.214281916618347	-0.00554941408336163
-10.9373893737793	-5.61643886566162	-14.863561630249	-0.212115675210953	0.214203700423241	-0.00543715199455619
-10.9353694915771	-5.62129306793213	-14.8600759506226	-0.212122797966003	0.213959276676178	-0.00540255848318338
-10.934103012085	-5.61907625198364	-14.8652105331421	-0.212182745337486	0.213908419013023	-0.00521722389385104
-10.9353246688843	-5.61747694015503	-14.8667907714844	-0.212254628539085	0.213826537132263	-0.00514165870845318
-10.935001373291	-5.61459302902222	-14.8662986755371	-0.212246879935265	0.213751778006554	-0.00502973329275846
-10.9327440261841	-5.60320997238159	-14.8646020889282	-0.21230012178421	0.213673934340477	-0.00488314870744944
-10.9373302459717	-5.60538768768311	-14.8567333221436	-0.21257384121418	0.213659942150116	-0.00467768125236034
-10.942587852478	-5.62460136413574	-14.8737678527832	-0.212241098284721	0.213416174054146	-0.00467528775334358
-10.9426736831665	-5.62005710601807	-14.8624811172485	-0.212155789136887	0.21338152885437	-0.00476032542064786
-10.9253044128418	-5.61987590789795	-14.8648948669434	-0.21251904964447	0.213239818811417	-0.00484265806153417
-10.9340763092041	-5.60960006713867	-14.8696126937866	-0.21253564953804	0.213331714272499	-0.0048291739076376
-10.9390344619751	-5.61156845092773	-14.8696537017822	-0.212646678090096	0.213188901543617	-0.00482954457402229
-10.9388027191162	-5.6080641746521	-14.8701143264771	-0.212707653641701	0.213258594274521	-0.0048557142727077
-10.941291809082	-5.60949659347534	-14.8712491989136	-0.212731823325157	0.213211834430695	-0.00479546003043652
-10.9455137252808	-5.60577392578125	-14.8714838027954	-0.212613016366959	0.21303479373455	-0.00469697033986449
-10.9417057037354	-5.60579442977905	-14.8633995056152	-0.212592273950577	0.213017106056213	-0.00450420146808028
-10.9352188110352	-5.6122579574585	-14.863657951355	-0.212515190243721	0.212715402245522	-0.00446299882605672
-10.929648399353	-5.61698436737061	-14.8576536178589	-0.21253976225853	0.212601825594902	-0.00445876130834222
-10.9193658828735	-5.60826444625854	-14.8492660522461	-0.212470963597298	0.212378114461899	-0.00444624852389097
-10.9234218597412	-5.61010456085205	-14.8448047637939	-0.212514668703079	0.212281361222267	-0.00438886508345604
-10.9220676422119	-5.61617612838745	-14.8506031036377	-0.212469667196274	0.212084949016571	-0.00424755178391933
-10.921215057373	-5.61400175094604	-14.8471975326538	-0.212438762187958	0.211982890963554	-0.00418492825701833
-10.920069694519	-5.61411762237549	-14.8388805389404	-0.212510943412781	0.211795806884766	-0.00404721032828093
-10.9195556640625	-5.61772537231445	-14.8455247879028	-0.212526723742485	0.211765587329865	-0.00393637688830495
-10.9227390289307	-5.61340141296387	-14.8437423706055	-0.212493136525154	0.211559310555458	-0.00380129087716341
-10.9241952896118	-5.61091709136963	-14.8468866348267	-0.212651759386063	0.211562186479568	-0.00366913503967226
-10.926775932312	-5.61008262634277	-14.8519992828369	-0.212733194231987	0.211517095565796	-0.00354759045876563
-10.9329280853271	-5.60884618759155	-14.849365234375	-0.212811663746834	0.211565002799034	-0.00343488296493888
-10.9319982528687	-5.61014556884766	-14.8442039489746	-0.212848693132401	0.211424767971039	-0.00342740886844695
-10.9340705871582	-5.60507011413574	-14.8447675704956	-0.2128926217556	0.211418658494949	-0.00334704108536243
-10.932765007019	-5.60888719558716	-14.8452396392822	-0.212918922305107	0.211340099573135	-0.00325564737431705
-10.935152053833	-5.60827922821045	-14.8486709594727	-0.212879627943039	0.211195006966591	-0.00323195476084948
-10.9373235702515	-5.61041069030762	-14.8451805114746	-0.212969094514847	0.211221754550934	-0.0031255348585546
-10.9360694885254	-5.61030340194702	-14.8477296829224	-0.21300208568573	0.211168810725212	-0.00311078899540007
-10.9383382797241	-5.60873985290527	-14.843602180481	-0.212958231568336	0.211131513118744	-0.00303063169121742
-10.9400911331177	-5.60523700714111	-14.8467836380005	-0.212992936372757	0.211132884025574	-0.00300263869576156
-10.9399480819702	-5.60812520980835	-14.8418750762939	-0.213073045015335	0.211067825555801	-0.00309475208632648
-10.9353675842285	-5.60035133361816	-14.8391141891479	-0.213004693388939	0.211007639765739	-0.00306862872093916
-10.9391860961914	-5.60187816619873	-14.8384618759155	-0.213071778416634	0.21100452542305	-0.00299723283387721
-10.9355201721191	-5.60384130477905	-14.8368434906006	-0.213099807500839	0.210980966687202	-0.00307502434588969
-10.9326400756836	-5.59918355941772	-14.8369512557983	-0.213099271059036	0.210892140865326	-0.00305060157552361
-10.9309043884277	-5.59590911865234	-14.8319873809814	-0.213042035698891	0.210791692137718	-0.00306809577159584
-10.9274997711182	-5.59888410568237	-14.8325119018555	-0.213129743933678	0.2107904702425	-0.00303846085444093
-10.9259595870972	-5.60160779953003	-14.8287906646729	-0.21300545334816	0.210798218846321	-0.00307834520936012
-10.9233427047729	-5.59754467010498	-14.823429107666	-0.21312028169632	0.21063220500946	-0.00303625292144716
-10.922342300415	-5.59786558151245	-14.8265132904053	-0.213098004460335	0.210721760988235	-0.00292903813533485
-10.9265489578247	-5.60088396072388	-14.8289375305176	-0.213137194514275	0.210757091641426	-0.00293600023724139
-10.9252977371216	-5.5991005897522	-14.8295211791992	-0.21317645907402	0.210762545466423	-0.00287741306237876
-10.9300928115845	-5.59885311126709	-14.8380870819092	-0.213280126452446	0.210878819227219	-0.00284980703145266
-10.9315319061279	-5.59711980819702	-14.8434066772461	-0.213303416967392	0.210886552929878	-0.00283604068681598
-10.9426603317261	-5.59837484359741	-14.8412017822266	-0.213352039456367	0.211061373353004	-0.0028127480763942
-10.9420356750488	-5.60062742233276	-14.8490715026855	-0.213422626256943	0.211057484149933	-0.00284822890534997
-10.9418487548828	-5.5999002456665	-14.847261428833	-0.213342636823654	0.211048632860184	-0.002873161341995
-10.9441137313843	-5.60227346420288	-14.846363067627	-0.21340423822403	0.211100056767464	-0.00294501148164272
-10.9451446533203	-5.60398006439209	-14.8471708297729	-0.213388547301292	0.211098745465279	-0.00293086632154882
-10.9491872787476	-5.60517406463623	-14.8497114181519	-0.213340669870377	0.211021557450294	-0.00292756990529597
-10.9438171386719	-5.60267114639282	-14.8474836349487	-0.213335633277893	0.211015090346336	-0.00292835081927478
-10.9495468139648	-5.60329008102417	-14.8444633483887	-0.213262885808945	0.21097631752491	-0.00292514939792454
-10.9492301940918	-5.60247707366943	-14.8407096862793	-0.213319510221481	0.211011722683907	-0.00286371749825776
-10.9478416442871	-5.60580348968506	-14.8454256057739	-0.213349878787994	0.210902899503708	-0.00290562678128481
-10.9506425857544	-5.60102987289429	-14.8357000350952	-0.213227331638336	0.21082416176796	-0.0028658879455179
-10.9491176605225	-5.60095643997192	-14.8275918960571	-0.213237538933754	0.210886389017105	-0.00288350856862962
-10.9437503814697	-5.60115766525269	-14.8259363174438	-0.213249206542969	0.210760548710823	-0.00285938964225352
-10.9428625106812	-5.59467267990112	-14.8146781921387	-0.213091418147087	0.210615530610085	-0.00286667747423053
-10.9429559707642	-5.59478330612183	-14.8063545227051	-0.213067665696144	0.210604667663574	-0.00286676757968962
-10.9364395141602	-5.59478187561035	-14.7969884872437	-0.213094055652618	0.210477754473686	-0.00283108628354967
-10.9358243942261	-5.59329462051392	-14.7903146743774	-0.212955087423325	0.210447654128075	-0.00284044863656163
-10.9301147460938	-5.59248065948486	-14.7768878936768	-0.212989255785942	0.210353091359138	-0.00281790993176401
-10.9261751174927	-5.59007263183594	-14.770209312439	-0.212867692112923	0.210299983620644	-0.00278416648507118
-10.9261207580566	-5.58696508407593	-14.7647142410278	-0.212823435664177	0.210317924618721	-0.00276781688444316
-10.9195013046265	-5.58374691009521	-14.7603235244751	-0.212875336408615	0.210229501128197	-0.00275182514451444
-10.9230804443359	-5.58246326446533	-14.7506666183472	-0.212782800197601	0.210076466202736	-0.00266574416309595
-10.9208278656006	-5.57857513427734	-14.7493829727173	-0.212793096899986	0.210127860307693	-0.00259999884292483
-10.9214763641357	-5.57453060150146	-14.7441072463989	-0.212797567248344	0.210039600729942	-0.00259828730486333
-10.9208745956421	-5.57440948486328	-14.7423467636108	-0.212756872177124	0.210013717412949	-0.00252067670226097
-10.9237279891968	-5.5710277557373	-14.7372798919678	-0.212806642055511	0.21001048386097	-0.00242208619602025
-10.9226722717285	-5.56940126419067	-14.7422847747803	-0.212779060006142	0.209906652569771	-0.0024188153911382
-10.9218063354492	-5.57058334350586	-14.7406330108643	-0.212738960981369	0.209873422980309	-0.00227112113498151
-10.9245271682739	-5.56883907318115	-14.7399530410767	-0.212706372141838	0.209852561354637	-0.00222129048779607
-10.9241981506348	-5.56433153152466	-14.7297887802124	-0.212809339165688	0.209816485643387	-0.00213483395054936
-10.924840927124	-5.56254434585571	-14.7365827560425	-0.212779968976974	0.209776043891907	-0.0020480549428612
-10.923900604248	-5.56045770645142	-14.7296276092529	-0.212777122855186	0.209739670157433	-0.00191516696941108
-10.9246463775635	-5.55615139007568	-14.7292947769165	-0.212770491838455	0.209732800722122	-0.00176055717747658
-10.9211931228638	-5.55154943466187	-14.7257814407349	-0.212739914655685	0.209633052349091	-0.00171977141872048
-10.9190864562988	-5.5504150390625	-14.717267036438	-0.212861552834511	0.20954218506813	-0.00161582778673619
-10.9173631668091	-5.54305458068848	-14.7167768478394	-0.212909713387489	0.209545120596886	-0.0014777968171984
-10.9119501113892	-5.53907108306885	-14.7093906402588	-0.212865561246872	0.209517613053322	-0.00140920665580779
-10.9127950668335	-5.5336275100708	-14.700496673584	-0.212937921285629	0.209446534514427	-0.00128213537391275
-10.9078741073608	-5.52903413772583	-14.693018913269	-0.21297562122345	0.209434702992439	-0.00119784823618829
-10.90309715271	-5.52335786819458	-14.6872911453247	-0.21301294863224	0.209357663989067	-0.00111934472806752
-10.899806022644	-5.51963138580322	-14.6798038482666	-0.213075771927834	0.209297865629196	-0.00106449157465249
-10.8961582183838	-5.51471138000488	-14.6743297576904	-0.213075071573257	0.209322914481163	-0.0010296031832695
-10.8938283920288	-5.50918817520142	-14.6685638427734	-0.21310892701149	0.20923376083374	-0.000944933563005179
-10.8920555114746	-5.50771427154541	-14.6628866195679	-0.213183522224426	0.209225118160248	-0.000862616754602641
-10.889591217041	-5.50277423858643	-14.6667766571045	-0.213192746043205	0.209098264575005	-0.000784773495979607
-10.8887052536011	-5.50078868865967	-14.6572847366333	-0.213221728801727	0.209114164113998	-0.000706865219399333
-10.8889141082764	-5.49709558486938	-14.6561470031738	-0.213344693183899	0.2091174274683	-0.000687990919686854
-10.8899164199829	-5.49401807785034	-14.650951385498	-0.21339039504528	0.209015861153603	-0.000624187872745097
-10.8892250061035	-5.49646472930908	-14.6490669250488	-0.213430508971214	0.20896027982235	-0.000532857840880752
-10.8914890289307	-5.49514293670654	-14.6552801132202	-0.213579118251801	0.208822250366211	-0.000456128531368449
-10.8921871185303	-5.49379968643188	-14.6569633483887	-0.213567987084389	0.208807736635208	-0.000411558983614668
-10.8966846466064	-5.49244689941406	-14.6660537719727	-0.213709831237793	0.208794683218002	-0.000281037646345794
-10.898588180542	-5.49486923217773	-14.6630897521973	-0.213760659098625	0.208694696426392	-0.00021189873223193
-10.8999757766724	-5.4948787689209	-14.6674633026123	-0.213795483112335	0.208610966801643	-0.00014266990183387
-10.9037017822266	-5.49433946609497	-14.6730155944824	-0.213869079947472	0.208584040403366	-4.24035351898056E-05
-10.9074172973633	-5.49214649200439	-14.6743364334106	-0.213948428630829	0.208471745252609	5.01350186823402E-05
-10.9084854125977	-5.49470663070679	-14.6737642288208	-0.213986039161682	0.208472371101379	9.03587279026397E-05
-10.9100122451782	-5.49327754974365	-14.6764659881592	-0.214002877473831	0.208272650837898	0.000174369502929039
-10.9131355285645	-5.49162626266479	-14.6713809967041	-0.214046612381935	0.208254933357239	0.000266928080236539
-10.9119901657104	-5.49125480651855	-14.6708545684814	-0.21412917971611	0.20812976360321	0.000326577021041885
-10.9132299423218	-5.4931435585022	-14.6726045608521	-0.2142353951931	0.208025455474854	0.000367019121767953
-10.9152793884277	-5.49119567871094	-14.6749486923218	-0.214246988296509	0.207888513803482	0.000390331639209762
-10.915228843689	-5.48960065841675	-14.6723508834839	-0.214275002479553	0.207920730113983	0.000416472001234069
-10.9137783050537	-5.49040985107422	-14.6671772003174	-0.214281767606735	0.20777228474617	0.000467748497612774
-10.9115076065063	-5.48867607116699	-14.6639137268066	-0.214272767305374	0.207639843225479	0.000416342343669385
-10.9117422103882	-5.49060249328613	-14.6665697097778	-0.214358523488045	0.20754811167717	0.000439313560491428
-10.9104661941528	-5.48921298980713	-14.6643581390381	-0.214420720934868	0.207472115755081	0.000499445421155542
-10.9050531387329	-5.49343347549438	-14.6621789932251	-0.214479476213455	0.207423090934753	0.000498981447890401
-10.8926181793213	-5.4932222366333	-14.6538171768188	-0.214501425623894	0.207264930009842	0.000489754020236433
-10.890664100647	-5.48635721206665	-14.6483993530273	-0.214501664042473	0.207278430461884	0.00049048918299377
-10.8925657272339	-5.48868322372437	-14.646674156189	-0.214497089385986	0.207109481096268	0.000475345703307539
-10.8943881988525	-5.49704933166504	-14.6543989181519	-0.214448302984238	0.206914320588112	0.000551827135495842
-10.8895645141602	-5.49466228485107	-14.6509799957275	-0.214476943016052	0.206932008266449	0.000612722069490701
-10.8905029296875	-5.49535226821899	-14.6476144790649	-0.214489862322807	0.206917151808739	0.000540620007086545
-10.8894128799438	-5.49767732620239	-14.6528024673462	-0.214493349194527	0.206811040639877	0.000491002341732383
-10.8963823318481	-5.49261903762817	-14.6490211486816	-0.214558154344559	0.206987529993057	0.000530082965269685
-10.9020299911499	-5.49865436553955	-14.6581830978394	-0.214643567800522	0.207028821110725	0.000518759363330901
-10.9032363891602	-5.49656581878662	-14.6603870391846	-0.214617192745209	0.207116544246674	0.000487934186821803
-10.9072189331055	-5.49870443344116	-14.6572713851929	-0.214646831154823	0.207289099693298	0.000464163313154131
-10.903826713562	-5.49653434753418	-14.6517057418823	-0.214737251400948	0.207291230559349	0.000472823157906532
-10.8994274139404	-5.49598217010498	-14.6539554595947	-0.214626312255859	0.207309231162071	0.000515916966833174
-10.8974962234497	-5.4985728263855	-14.6515703201294	-0.214644521474838	0.207317441701889	0.000512636906933039
-10.891321182251	-5.49405097961426	-14.6478548049927	-0.21470445394516	0.207226306200027	0.000507882854435593
-10.8847799301147	-5.49339962005615	-14.6399955749512	-0.214737504720688	0.20722271502018	0.000521972076967359
-10.8806037902832	-5.49147033691406	-14.6301374435425	-0.214723020792007	0.207300513982773	0.000606397283263505
-10.8741102218628	-5.48958587646484	-14.6287088394165	-0.214741840958595	0.207162082195282	0.00065685500157997
-10.8667774200439	-5.48375749588013	-14.6232995986938	-0.21468822658062	0.207113325595856	0.000740305753424764
-10.8623151779175	-5.48262357711792	-14.6166391372681	-0.2146957218647	0.207096219062805	0.00082655536243692
-10.8533058166504	-5.4789514541626	-14.6113605499268	-0.214788377285004	0.206960946321487	0.000877819838933647
-10.8502702713013	-5.47588729858398	-14.6039762496948	-0.214747160673141	0.206921398639679	0.00107475719414651
-10.8428955078125	-5.4670934677124	-14.6052131652832	-0.214725583791733	0.206825345754623	0.00117746077012271
-10.8348608016968	-5.4617166519165	-14.5919904708862	-0.214805349707603	0.20669761300087	0.0012708556605503
-10.8305234909058	-5.45963525772095	-14.584282875061	-0.214807078242302	0.206611558794975	0.00136274099349976
-10.8274850845337	-5.45637893676758	-14.5842256546021	-0.214844971895218	0.206617966294289	0.00146183627657592
-10.8219976425171	-5.45347595214844	-14.5758857727051	-0.214846238493919	0.206593334674835	0.00156166031956673
-10.818733215332	-5.45177125930786	-14.5750293731689	-0.21487432718277	0.206541508436203	0.00161061412654817
-10.8180961608887	-5.44754552841187	-14.5693836212158	-0.214816957712173	0.20653760433197	0.00178235082421452
-10.8139066696167	-5.4477744102478	-14.5745344161987	-0.214925661683083	0.206506699323654	0.0019131189910695
-10.8185949325562	-5.43624544143677	-14.5729169845581	-0.214879408478737	0.206621006131172	0.00196420541033149
-10.8154010772705	-5.44702386856079	-14.5759801864624	-0.214904680848122	0.206572353839874	0.00212495750747621
-10.8199892044067	-5.44470453262329	-14.5767688751221	-0.21495695412159	0.206572398543358	0.00212470046244562
-10.8172540664673	-5.43518972396851	-14.5816135406494	-0.215064719319344	0.206553220748901	0.00210806238465011
-10.8248472213745	-5.43302774429321	-14.5809440612793	-0.215085670351982	0.206613332033157	0.00222506001591682
-10.8268041610718	-5.43038082122803	-14.5894870758057	-0.215182781219482	0.206694006919861	0.00234392751008272
-10.8339204788208	-5.43405866622925	-14.5930080413818	-0.215244621038437	0.206690847873688	0.00243291957303882
-10.8361740112305	-5.43481922149658	-14.5949535369873	-0.21522144973278	0.206583946943283	0.00258586532436311
-10.8333883285522	-5.43080615997314	-14.5973138809204	-0.215267390012741	0.206567034125328	0.00263926293700933
-10.8317537307739	-5.428795337677	-14.5950889587402	-0.215268760919571	0.20657704770565	0.00274946331046522
-10.8296804428101	-5.43070793151855	-14.6022825241089	-0.215297162532806	0.206476584076881	0.00280712055973709
-10.8322534561157	-5.43106985092163	-14.6039562225342	-0.215275764465332	0.206388503313065	0.00282891327515244
-10.8349847793579	-5.42835807800293	-14.6027822494507	-0.215225651860237	0.206424191594124	0.00295001151971519
-10.8322067260742	-5.42436838150024	-14.6034164428711	-0.21531468629837	0.2064218968153	0.00298154400661588
-10.8311967849731	-5.4256591796875	-14.6029891967773	-0.215409159660339	0.206328213214874	0.00309494975954294
-10.831618309021	-5.432053565979	-14.6023530960083	-0.215221300721169	0.206351712346077	0.00312018534168601
-10.8302698135376	-5.42886781692505	-14.5974578857422	-0.215297520160675	0.206374168395996	0.00293395901098847
-10.8343238830566	-5.42077207565308	-14.5999584197998	-0.215306177735329	0.206452324986458	0.00303873233497143
-10.8355560302734	-5.42267751693726	-14.6042881011963	-0.215397760272026	0.206415399909019	0.00307225412689149
-10.8372659683228	-5.41840219497681	-14.606728553772	-0.215392991900444	0.206525698304176	0.00303032156080008
-10.8406658172607	-5.41912174224854	-14.6039428710938	-0.215391084551811	0.206479415297508	0.00316506484523416
-10.840033531189	-5.41782426834106	-14.6083106994629	-0.215434074401855	0.206545323133469	0.00307993474416435
-10.8436346054077	-5.41651153564453	-14.6054992675781	-0.215429127216339	0.206640511751175	0.00307230977341533
-10.8409929275513	-5.4192042350769	-14.6079034805298	-0.215405806899071	0.206667482852936	0.00303358025848866
-10.8430671691895	-5.4218864440918	-14.6150989532471	-0.215469062328339	0.206746369600296	0.00298207998275757
-10.8448476791382	-5.41981601715088	-14.6185922622681	-0.215441524982452	0.206712290644646	0.0029608947224915
-10.8461303710938	-5.42403125762939	-14.6174011230469	-0.215467631816864	0.206791162490845	0.00295346044003963
-10.8460168838501	-5.42538928985596	-14.6210899353027	-0.215521067380905	0.206750467419624	0.00286511983722448
-10.8464078903198	-5.42245531082153	-14.6190986633301	-0.215327769517899	0.206755563616753	0.0029141865670681
-10.8484306335449	-5.42397356033325	-14.6207418441772	-0.215393632650375	0.206801205873489	0.00287459534592927
-10.8492069244385	-5.42561531066895	-14.6204919815063	-0.21534751355648	0.206842944025993	0.00289586838334799
-10.8491773605347	-5.43041181564331	-14.6212348937988	-0.215282157063484	0.206755667924881	0.00280586141161621
-10.841347694397	-5.42713117599487	-14.6162490844727	-0.215288758277893	0.206695675849915	0.00282414024695754
-10.8444051742554	-5.4294695854187	-14.6180000305176	-0.215169355273247	0.206732228398323	0.00280344905331731
-10.8418941497803	-5.43507766723633	-14.6184635162354	-0.215146511793137	0.206712320446968	0.00274204695597291
-10.842435836792	-5.43502140045166	-14.6190252304077	-0.215176478028297	0.206748113036156	0.00277539598755538
-10.8438415527344	-5.43715572357178	-14.6206579208374	-0.21519461274147	0.206878125667572	0.00276075839065015
-10.8442764282227	-5.43456220626831	-14.6239023208618	-0.215211197733879	0.206933289766312	0.00274569587782025
-10.8476791381836	-5.43378067016602	-14.6236820220947	-0.215160429477692	0.207036718726158	0.00274336175061762
-10.845778465271	-5.43549108505249	-14.6216869354248	-0.215220630168915	0.207183614373207	0.00273387366905808
-10.8452463150024	-5.43226861953735	-14.6161642074585	-0.215212181210518	0.207158222794533	0.00276105082593858
-10.8446416854858	-5.43683576583862	-14.6131896972656	-0.215161666274071	0.207181841135025	0.00271915970370173
-10.8445882797241	-5.43238639831543	-14.6088457107544	-0.215052753686905	0.207272872328758	0.00272480538114905
-10.8406820297241	-5.43107509613037	-14.6042594909668	-0.215004682540894	0.207256063818932	0.00272432318888605
-10.8393325805664	-5.43038702011108	-14.6070470809937	-0.21505956351757	0.207258403301239	0.00270896381698549
-10.838171005249	-5.42716407775879	-14.6000623703003	-0.215030357241631	0.207261621952057	0.00272407848387957
-10.834545135498	-5.42197942733765	-14.5943040847778	-0.214919030666351	0.207328483462334	0.0027186160441488
-10.8305559158325	-5.42398929595947	-14.5900201797485	-0.214971572160721	0.207315072417259	0.00270286574959755
-10.82896900177	-5.42044639587402	-14.5818367004395	-0.214959040284157	0.207252711057663	0.00266131456010044
-10.8257532119751	-5.41613483428955	-14.578236579895	-0.214839354157448	0.207220584154129	0.00264526670798659
-10.8177118301392	-5.416259765625	-14.5721139907837	-0.214846342802048	0.207162693142891	0.00266974698752165
-10.8163194656372	-5.41446876525879	-14.5613403320313	-0.21476911008358	0.207006320357323	0.00267602968961
-10.8142042160034	-5.4128942489624	-14.5620527267456	-0.214748993515968	0.206973075866699	0.00268309703096747
-10.8054962158203	-5.41103839874268	-14.5560169219971	-0.214661777019501	0.206779435276985	0.00275958352722228
-10.8079633712769	-5.41168022155762	-14.5521926879883	-0.21469683945179	0.20674192905426	0.00285311625339091
-10.8033971786499	-5.40547132492065	-14.5399141311646	-0.214660927653313	0.206634283065796	0.00292809423990548
-10.8007106781006	-5.40556907653809	-14.536789894104	-0.214585050940514	0.206465974450111	0.00296294735744596
-10.7971096038818	-5.40403032302856	-14.5312042236328	-0.214543372392654	0.206371396780014	0.00308450241573155
-10.7936887741089	-5.39648008346558	-14.5214347839355	-0.214576065540314	0.206298440694809	0.00315992580726743
-10.7904195785522	-5.39478445053101	-14.5074005126953	-0.21451261639595	0.206194907426834	0.00320935645140707
-10.7862920761108	-5.39547109603882	-14.5090856552124	-0.214498803019524	0.206116572022438	0.00328898523002863
-10.7803392410278	-5.38587141036987	-14.4989004135132	-0.214496925473213	0.205943405628204	0.00327888270840049
-10.7790307998657	-5.38360977172852	-14.4926071166992	-0.214502573013306	0.205910086631775	0.00339544704183936
-10.7750997543335	-5.38381814956665	-14.4853162765503	-0.214412838220596	0.205841794610023	0.00352082261815667
-10.7709093093872	-5.37772130966187	-14.4774971008301	-0.214465975761414	0.205732896924019	0.00355525780469179
-10.7671966552734	-5.38128232955933	-14.468243598938	-0.214484229683876	0.205744832754135	0.0035742458421737
-10.7650146484375	-5.37518739700317	-14.4681310653687	-0.214484170079231	0.205610111355782	0.003622991964221
-10.7591438293457	-5.37203121185303	-14.4594879150391	-0.214506328105927	0.205590754747391	0.00361743592657149
-10.7599382400513	-5.37056922912598	-14.4612007141113	-0.214507251977921	0.20561820268631	0.0036227093078196
-10.7620677947998	-5.37277030944824	-14.4577589035034	-0.214566916227341	0.205664455890656	0.00370782963000238
-10.7647981643677	-5.37243938446045	-14.4658575057983	-0.214624896645546	0.205656886100769	0.00366695714183152
-10.766185760498	-5.37065362930298	-14.4667129516602	-0.214667126536369	0.205736994743347	0.00363857508637011
-10.7713804244995	-5.37302398681641	-14.4741954803467	-0.21473303437233	0.205842047929764	0.00366095919162035
-10.7734336853027	-5.37717247009277	-14.4738073348999	-0.214803710579872	0.20587283372879	0.00366573943756521
-10.7793397903442	-5.3767204284668	-14.4789428710938	-0.214786097407341	0.20582227408886	0.0036255344748497
-10.7826557159424	-5.37802219390869	-14.4821004867554	-0.214831843972206	0.205857291817665	0.00357598136179149
-10.7817134857178	-5.38402557373047	-14.4877967834473	-0.214864924550056	0.205831199884415	0.00354755250737071
-10.7870712280273	-5.38462400436401	-14.4844303131104	-0.214765176177025	0.205797508358955	0.00350664788857102
-10.7887334823608	-5.39075613021851	-14.4926452636719	-0.214782401919365	0.205781072378159	0.00349662802182138
-10.7922697067261	-5.39800119400024	-14.4923534393311	-0.214704468846321	0.205763548612595	0.00347408698871732
-10.793984413147	-5.40558862686157	-14.4978427886963	-0.214723974466324	0.205742686986923	0.00339781399816275
-10.7922916412354	-5.4071946144104	-14.4921598434448	-0.214635565876961	0.2056675106287	0.00338779157027602
-10.7935810089111	-5.41216945648193	-14.4943952560425	-0.214631244540215	0.205640003085136	0.00340508203953505
-10.7939376831055	-5.41879224777222	-14.4969663619995	-0.214618816971779	0.205618962645531	0.00331870676018298
-10.7922477722168	-5.4199538230896	-14.4974145889282	-0.214567601680756	0.205589160323143	0.00334328459575772
-10.7941999435425	-5.42342329025269	-14.4934778213501	-0.214558750391006	0.205646604299545	0.00333928852342069
-10.7971811294556	-5.42918395996094	-14.5007162094116	-0.214518666267395	0.20561808347702	0.00328560173511505
-10.7990007400513	-5.42878246307373	-14.4922666549683	-0.214468106627464	0.205695137381554	0.00320739671587944
-10.7981443405151	-5.43411588668823	-14.4966535568237	-0.21448515355587	0.205680191516876	0.00321801984682679
-10.7991857528687	-5.43671178817749	-14.5009603500366	-0.214423209428787	0.205737829208374	0.00318115786649287
-10.8013381958008	-5.44182968139648	-14.4930858612061	-0.214368656277657	0.205748185515404	0.00308813969604671
-10.8062896728516	-5.44517278671265	-14.4971580505371	-0.214349195361137	0.205819368362427	0.00298229418694973
-10.8082799911499	-5.44434404373169	-14.4897155761719	-0.214240297675133	0.205852463841438	0.0030071206856519
-10.805534362793	-5.44808387756348	-14.4942779541016	-0.214316502213478	0.20585323870182	0.00304683926515281
-10.8050527572632	-5.44552135467529	-14.4950532913208	-0.214254230260849	0.205869525671005	0.0030222141649574
-10.8071756362915	-5.44932126998901	-14.4891366958618	-0.214247331023216	0.205980554223061	0.00304540037177503
-10.8084983825684	-5.45306968688965	-14.4968538284302	-0.214221879839897	0.206002071499825	0.00298126926645637
-10.8058223724365	-5.4547061920166	-14.4862308502197	-0.214211344718933	0.206014662981033	0.00293411849997938
-10.8056831359863	-5.4527530670166	-14.4843721389771	-0.2141342908144	0.206106081604958	0.00294806528836489
-10.8034172058105	-5.45268821716309	-14.4741020202637	-0.214049518108368	0.206002250313759	0.00287607684731483
-10.7958879470825	-5.45304727554321	-14.4701690673828	-0.213986724615097	0.205870911478996	0.00291192880831659
-10.7989978790283	-5.45596647262573	-14.4560127258301	-0.213864266872406	0.205900937318802	0.00294626364484429
-10.7920627593994	-5.45535135269165	-14.4528045654297	-0.213783398270607	0.205698862671852	0.00294254045002162
-10.7918758392334	-5.45652055740356	-14.441689491272	-0.213674247264862	0.20574389398098	0.00298902299255133
-10.7855634689331	-5.45454454421997	-14.4352197647095	-0.213574051856995	0.205660611391068	0.0030392031185329
-10.7829723358154	-5.45675659179688	-14.4287223815918	-0.21350584924221	0.205468341708183	0.00317343883216381
-10.7770833969116	-5.45547723770142	-14.4256429672241	-0.213527739048004	0.205414935946465	0.00331531744450331
-10.7796306610107	-5.44878149032593	-14.4168119430542	-0.213517650961876	0.205513015389442	0.00342272757552564
-10.7759819030762	-5.44471597671509	-14.4189195632935	-0.213563904166222	0.205550864338875	0.00350841600447893
-10.7743196487427	-5.43779182434082	-14.4069347381592	-0.213599741458893	0.205557778477669	0.00360068865120411
-10.7732172012329	-5.43333387374878	-14.3981580734253	-0.213547989726067	0.20557114481926	0.00371292931959033
-10.769847869873	-5.43380928039551	-14.3938570022583	-0.213621944189072	0.20552060008049	0.00371784926392138
-10.7695407867432	-5.42660760879517	-14.3910102844238	-0.213533401489258	0.20547953248024	0.00377002125605941
-10.7675647735596	-5.42753982543945	-14.3848371505737	-0.213526621460915	0.205387696623802	0.00377119705080986
-10.7638607025146	-5.42532682418823	-14.3893213272095	-0.213514253497124	0.205232694745064	0.00388350524008274
-10.764946937561	-5.42939376831055	-14.3853883743286	-0.213525176048279	0.205156326293945	0.0040516210719943
-10.7660875320435	-5.42600727081299	-14.3914947509766	-0.213587120175362	0.205063804984093	0.00413606315851212
-10.7693281173706	-5.42521619796753	-14.3985023498535	-0.213643923401833	0.205032885074615	0.00428959541022778
-10.7667455673218	-5.42334938049316	-14.399320602417	-0.21368296444416	0.204992547631264	0.00435440801084042
-10.7692556381226	-5.42064189910889	-14.4006023406982	-0.213764011859894	0.205025300383568	0.00447678519412875
-10.7708225250244	-5.42029047012329	-14.4049386978149	-0.21383111178875	0.205042541027069	0.00453960569575429
-10.7721843719482	-5.41401481628418	-14.3996286392212	-0.213905170559883	0.204923942685127	0.00454933336004615
-10.7720851898193	-5.41433906555176	-14.4019289016724	-0.213922694325447	0.205009445548058	0.00456436490640044
-10.7669305801392	-5.41435289382935	-14.3981761932373	-0.214008286595345	0.205027535557747	0.00447978498414159
-10.7658367156982	-5.41092967987061	-14.39768409729	-0.213965654373169	0.204999089241028	0.00445476826280355
-10.7621192932129	-5.41683292388916	-14.3932952880859	-0.213908582925797	0.204974249005318	0.00437198765575886
-10.7596769332886	-5.41460466384888	-14.3885192871094	-0.213922038674355	0.204921305179596	0.00431386847048998
-10.7614736557007	-5.42145299911499	-14.3880262374878	-0.213938266038895	0.204980507493019	0.00422923965379596
-10.7569332122803	-5.42026042938232	-14.386305809021	-0.213876485824585	0.204998895525932	0.00417159171774983
-10.755425453186	-5.42149496078491	-14.3826732635498	-0.21378456056118	0.205053433775902	0.00405303202569485
-10.7530603408813	-5.4251856803894	-14.379355430603	-0.213770151138306	0.205075636506081	0.00395046407356858
-10.747899055481	-5.42596960067749	-14.3771200180054	-0.213814899325371	0.205184653401375	0.00385470036417246
-10.7507886886597	-5.4289402961731	-14.3744869232178	-0.213730409741402	0.205218896269798	0.00371554610319436
-10.748574256897	-5.42909479141235	-14.3736257553101	-0.213660880923271	0.205352038145065	0.00359978759661317
-10.7437267303467	-5.43442535400391	-14.3737621307373	-0.213690668344498	0.205410659313202	0.00344125041738153
-10.7451400756836	-5.43570756912231	-14.3708896636963	-0.213625133037567	0.205491721630096	0.00334411347284913
-10.7462778091431	-5.44184684753418	-14.3766489028931	-0.2135891020298	0.205584496259689	0.00326793105341494
-10.7443542480469	-5.44783782958984	-14.3860721588135	-0.213628932833672	0.20554855465889	0.00317609682679176
-10.7496356964111	-5.45263338088989	-14.3909893035889	-0.213672533631325	0.205757036805153	0.00316361826844513
-10.7523603439331	-5.46017932891846	-14.3976001739502	-0.21362766623497	0.205773115158081	0.00307322666049004
-10.7600374221802	-5.45890760421753	-14.4054203033447	-0.213689163327217	0.205983370542526	0.00301136006601155
-10.758864402771	-5.46359205245972	-14.4147872924805	-0.213719055056572	0.206061869859695	0.00296141719445586
-10.7653856277466	-5.46684789657593	-14.4151782989502	-0.213763102889061	0.206324890255928	0.0029774175491184
-10.7637634277344	-5.47013473510742	-14.422779083252	-0.213749468326569	0.206398501992226	0.00285786460153759
-10.7668600082397	-5.47123718261719	-14.4176397323608	-0.213719457387924	0.206602156162262	0.00280330330133438
-10.7666931152344	-5.4739670753479	-14.4215650558472	-0.213674664497375	0.2067029774189	0.00272172200493515
-10.767897605896	-5.47724628448486	-14.4132804870605	-0.21366024017334	0.206816598773003	0.00260786223225296
-10.7655820846558	-5.47588109970093	-14.4147567749023	-0.213599368929863	0.206811189651489	0.00254115764982998
-10.766224861145	-5.4797887802124	-14.4105663299561	-0.213543176651001	0.206971004605293	0.00242485129274428
-10.7627077102661	-5.48131322860718	-14.4074869155884	-0.213517487049103	0.207021728157997	0.00234913057647645
-10.7587909698486	-5.48139429092407	-14.4070949554443	-0.213435262441635	0.207047551870346	0.00224465085193515
-10.7538223266602	-5.4823431968689	-14.3954029083252	-0.213406160473824	0.207024827599525	0.00224933354184031
-10.7523794174194	-5.48294448852539	-14.3920850753784	-0.213325619697571	0.207104161381721	0.00221701734699309
-10.7489233016968	-5.48165893554688	-14.3866968154907	-0.213281273841858	0.207132548093796	0.00215962110087276
-10.746732711792	-5.48069429397583	-14.3848838806152	-0.213207244873047	0.207164883613586	0.00215172860771418
-10.745982170105	-5.47931957244873	-14.3822708129883	-0.213184788823128	0.207218647003174	0.0022257324308157
-10.7473335266113	-5.4781174659729	-14.384105682373	-0.21320216357708	0.207290545105934	0.00227738777175546
-10.7452096939087	-5.47259473800659	-14.3805170059204	-0.213238283991814	0.207455560564995	0.00229049194604158
-10.7453784942627	-5.47061395645142	-14.3840579986572	-0.213301062583923	0.207570523023605	0.00233336701057851
-10.7404737472534	-5.46519088745117	-14.379846572876	-0.213354513049126	0.207766994833946	0.00234497198835015
-10.743878364563	-5.4599757194519	-14.3671054840088	-0.213368862867355	0.207900375127792	0.00227512046694756
-10.7381076812744	-5.46082496643066	-14.3709669113159	-0.213453814387321	0.20806211233139	0.00223624473437667
-10.738037109375	-5.45578527450562	-14.3611841201782	-0.213308483362198	0.208128228783607	0.00218007969669998
-10.7391262054443	-5.45550632476807	-14.3601665496826	-0.21340399980545	0.208165660500526	0.0022301992867142
-10.7380952835083	-5.45565700531006	-14.3668928146362	-0.213421106338501	0.208320006728172	0.00230245478451252
-10.7384986877441	-5.45336580276489	-14.3646020889282	-0.213391005992889	0.208418756723404	0.00228557246737182
-10.7334508895874	-5.45002508163452	-14.3613405227661	-0.213444963097572	0.208460941910744	0.00238642818294466
-10.7336196899414	-5.44878101348877	-14.3624000549316	-0.213468745350838	0.208490580320358	0.00239109201356769
-10.7322444915771	-5.45064544677734	-14.3629570007324	-0.213470205664635	0.208509624004364	0.00244421768002212
-10.7291879653931	-5.4517035484314	-14.3563098907471	-0.213470414280891	0.208415940403938	0.00248651904985309
-10.7251405715942	-5.4504132270813	-14.3552837371826	-0.213385164737701	0.208385154604912	0.00257835979573429
-10.7283172607422	-5.4505467414856	-14.3567209243774	-0.213405415415764	0.208481401205063	0.00273265666328371
-10.7305288314819	-5.44772005081177	-14.3601627349854	-0.213478893041611	0.208401158452034	0.0028649945743382
-10.7321863174438	-5.44766235351563	-14.3603410720825	-0.213544845581055	0.208504930138588	0.00298608839511871
-10.7319736480713	-5.44200897216797	-14.3630361557007	-0.213613614439964	0.208464398980141	0.00309557956643403
-10.7337656021118	-5.44131708145142	-14.3632526397705	-0.213703468441963	0.208532497286797	0.00318198534660041
-10.7336845397949	-5.43614625930786	-14.3642063140869	-0.213756665587425	0.208527415990829	0.00331295747309923
-10.7367963790894	-5.43794965744019	-14.3613605499268	-0.213813811540604	0.208610981702805	0.00342385680414736
-10.7348957061768	-5.43510913848877	-14.3649988174438	-0.213974863290787	0.208575487136841	0.00354818347841501
-10.7336444854736	-5.43222332000732	-14.3604640960693	-0.214011117815971	0.208565175533295	0.00361303496174514
-10.7353858947754	-5.43393421173096	-14.3649244308472	-0.214027658104897	0.208555459976196	0.00375608331523836
-10.7334899902344	-5.43198490142822	-14.3692674636841	-0.21409897506237	0.208512410521507	0.00388166983611882
-10.7306976318359	-5.42759084701538	-14.3573961257935	-0.214160516858101	0.208454996347427	0.00402260525152087
-10.727502822876	-5.42615413665771	-14.3562335968018	-0.21413816511631	0.20847861468792	0.00416612019762397
-10.725697517395	-5.42665004730225	-14.3515272140503	-0.214268296957016	0.208368957042694	0.00427497876808047
-10.7201662063599	-5.42133283615112	-14.355299949646	-0.214255556464195	0.20822536945343	0.00433290563523769
-10.7210483551025	-5.42150592803955	-14.3504467010498	-0.214301958680153	0.208286419510841	0.00439593242481351
-10.7147617340088	-5.41917324066162	-14.3531723022461	-0.214391499757767	0.208211153745651	0.00449154013767838
-10.7168827056885	-5.42048645019531	-14.3575267791748	-0.214393302798271	0.208115220069885	0.00457237008959055
-10.7124929428101	-5.42011070251465	-14.3567380905151	-0.214501708745956	0.208032131195068	0.00468113506212831
-10.714542388916	-5.41637754440308	-14.3615713119507	-0.21454344689846	0.207985877990723	0.00476083671674132
-10.7111501693726	-5.41402578353882	-14.3597249984741	-0.214603513479233	0.207869827747345	0.00491444766521454
-10.7043409347534	-5.41478490829468	-14.3636264801025	-0.214719206094742	0.207808241248131	0.00503803929314017
-10.7055788040161	-5.41656446456909	-14.3631134033203	-0.21477048099041	0.207736566662788	0.00504321744665504
-10.702995300293	-5.41723346710205	-14.3645696640015	-0.214790061116219	0.207710832357407	0.00508577842265368
-10.6995840072632	-5.41995477676392	-14.3705358505249	-0.214881762862206	0.207576736807823	0.00506084691733122
-10.7008657455444	-5.42267656326294	-14.3733987808228	-0.214886114001274	0.207534611225128	0.00511727668344975
-10.7016477584839	-5.4257640838623	-14.3800210952759	-0.214950561523438	0.20751790702343	0.0052033755928278
-10.7032861709595	-5.42763996124268	-14.3834495544434	-0.215019583702087	0.207412332296371	0.00529235973954201
-10.7057437896729	-5.42573213577271	-14.3847532272339	-0.215030074119568	0.207255765795708	0.00546157313510776
-10.7061824798584	-5.42898416519165	-14.3929662704468	-0.215121656656265	0.207147225737572	0.00563914934173226
-10.7086410522461	-5.42565631866455	-14.3904066085815	-0.215235188603401	0.207065567374229	0.00575838889926672
-10.7119264602661	-5.4282546043396	-14.4071531295776	-0.215313136577606	0.207023724913597	0.0059315413236618
-10.7148332595825	-5.42600727081299	-14.4101409912109	-0.215437859296799	0.206878885626793	0.00604464579373598
-10.719762802124	-5.42772960662842	-14.4206676483154	-0.21555694937706	0.206918135285378	0.00618441216647625
-10.7198429107666	-5.42992544174194	-14.423641204834	-0.215598151087761	0.206880152225494	0.00631939293816686
-10.7259483337402	-5.42947053909302	-14.4284629821777	-0.215735986828804	0.206946536898613	0.00640396913513541
-10.7299118041992	-5.42969465255737	-14.4403467178345	-0.215853080153465	0.206927895545959	0.00652707321569324
-10.7314786911011	-5.43317127227783	-14.4502897262573	-0.216001898050308	0.206958085298538	0.00661494489759207
-10.7361068725586	-5.43133687973022	-14.4515199661255	-0.216092571616173	0.206961452960968	0.00673996564000845
-10.7356567382813	-5.43292140960693	-14.4615201950073	-0.216238230466843	0.207011491060257	0.00682867597788572
-10.7340106964111	-5.4322657585144	-14.4706745147705	-0.216243878006935	0.207001969218254	0.00689263409003615
-10.7394275665283	-5.43672370910645	-14.4727115631104	-0.21640856564045	0.206966146826744	0.0069139557890594
-10.7350654602051	-5.43832111358643	-14.4773092269897	-0.216439932584763	0.206962704658508	0.00700616417452693
-10.736499786377	-5.43536043167114	-14.4840145111084	-0.216495737433434	0.206991910934448	0.00710172113031149
-10.7372159957886	-5.43792867660522	-14.4858551025391	-0.216642320156097	0.206921458244324	0.00720392446964979
-10.7408962249756	-5.441086769104	-14.4931335449219	-0.216681361198425	0.20687860250473	0.00726805767044425
-10.7417278289795	-5.44117307662964	-14.4997177124023	-0.216787725687027	0.206942349672318	0.00738393422216177
-10.7423038482666	-5.44243288040161	-14.5050048828125	-0.216826498508453	0.206788823008537	0.00740566616877913
-10.7412939071655	-5.4433741569519	-14.5047435760498	-0.216953173279762	0.20677787065506	0.00752507243305445
-10.7447299957275	-5.44340991973877	-14.506739616394	-0.21692681312561	0.206791564822197	0.00761860888451338
-10.7411184310913	-5.44468307495117	-14.5080690383911	-0.217050179839134	0.206716284155846	0.00769929913803935
-10.7360105514526	-5.44421339035034	-14.5127334594727	-0.217106118798256	0.206563070416451	0.00778021011501551
-10.7363204956055	-5.44459867477417	-14.5064315795898	-0.217172726988792	0.206637874245644	0.00779303349554539
-10.7337579727173	-5.44676160812378	-14.5097417831421	-0.217185124754906	0.206638798117638	0.0078736050054431
-10.7264213562012	-5.44594860076904	-14.5069036483765	-0.217170968651772	0.206505760550499	0.00786870159208775
-10.7286968231201	-5.44643115997314	-14.4984426498413	-0.217209100723267	0.206509575247765	0.00790398381650448
-10.7304925918579	-5.4437575340271	-14.5013723373413	-0.217218190431595	0.206580489873886	0.00795798189938068
-10.7284774780273	-5.44139003753662	-14.4978256225586	-0.217324674129486	0.206585302948952	0.00803706143051386
-10.7265481948853	-5.44309711456299	-14.5005044937134	-0.217368245124817	0.20660574734211	0.0080834710970521
-10.7272148132324	-5.4410080909729	-14.4983339309692	-0.217326015233994	0.20665842294693	0.0081520639359951
-10.7277574539185	-5.43995571136475	-14.4973478317261	-0.217414915561676	0.206739366054535	0.00819073617458344
-10.7253303527832	-5.44322204589844	-14.4942407608032	-0.217461600899696	0.206798166036606	0.0082213319838047
-10.7200994491577	-5.4371976852417	-14.4859628677368	-0.217413127422333	0.206773206591606	0.00817572697997093
-10.7188148498535	-5.43620300292969	-14.4793853759766	-0.217424839735031	0.206892281770706	0.00813560839742422
-10.716100692749	-5.43793821334839	-14.4766578674316	-0.217424035072327	0.206934899091721	0.00809265580028296
-10.7085809707642	-5.43152141571045	-14.4658298492432	-0.217340901494026	0.206933066248894	0.00808637496083975
-10.7025957107544	-5.43134641647339	-14.4588212966919	-0.217360869050026	0.206909731030464	0.0081024793908
-10.6988801956177	-5.43365669250488	-14.4575290679932	-0.217323586344719	0.206966117024422	0.0081368749961257
-10.6931571960449	-5.43225240707397	-14.4518003463745	-0.217214584350586	0.206873998045921	0.0080975154414773
-10.6902418136597	-5.43198680877686	-14.4428796768188	-0.217196121811867	0.206846043467522	0.00809936411678791
-10.6842927932739	-5.43292760848999	-14.4409017562866	-0.217190653085709	0.206782206892967	0.00820767041295767
-10.6853876113892	-5.43248558044434	-14.4441728591919	-0.217065081000328	0.206733778119087	0.00824491865932941
-10.6834621429443	-5.43551015853882	-14.4369029998779	-0.217207238078117	0.206721544265747	0.00829381495714188
-10.6797504425049	-5.4331693649292	-14.4310417175293	-0.217037513852119	0.20676676928997	0.00837624352425337
-10.6766338348389	-5.43347930908203	-14.425103187561	-0.216988578438759	0.206739068031311	0.00840091612190008
-10.676700592041	-5.4339771270752	-14.4227085113525	-0.217061072587967	0.206676587462425	0.0083858435973525
-10.6717433929443	-5.43214082717896	-14.4195070266724	-0.216998100280762	0.206721529364586	0.00849751476198435
-10.6729745864868	-5.434730052948	-14.4170589447021	-0.217026978731155	0.206727340817451	0.00850151106715202
-10.6676445007324	-5.43369960784912	-14.4163093566895	-0.217002391815186	0.206718951463699	0.00850822683423758
-10.6713466644287	-5.43592643737793	-14.4167747497559	-0.217021629214287	0.206725776195526	0.00856275111436844
-10.6679725646973	-5.43487358093262	-14.4115867614746	-0.217089831829071	0.206656903028488	0.00862062629312277
-10.667407989502	-5.43318557739258	-14.4128198623657	-0.217083528637886	0.206670582294464	0.00869247410446405
-10.6600980758667	-5.43515014648438	-14.4100704193115	-0.217010885477066	0.206562012434006	0.00878641940653324
-10.6448984146118	-5.43968296051025	-14.4010896682739	-0.217184990644455	0.206410944461823	0.00878880359232426
-10.6488084793091	-5.42446851730347	-14.3994102478027	-0.216985270380974	0.206476733088493	0.00871901120990515
-10.6585788726807	-5.43326282501221	-14.4058494567871	-0.217054933309555	0.206380307674408	0.00877932645380497
-10.6642665863037	-5.44892311096191	-14.4174785614014	-0.216918557882309	0.206161886453629	0.00890293996781111
-10.6644248962402	-5.44168853759766	-14.4090385437012	-0.2169319242239	0.206269204616547	0.00888510327786207
-10.6670408248901	-5.44333410263062	-14.4104766845703	-0.216946557164192	0.206350162625313	0.00885809678584337
-10.6801929473877	-5.4486231803894	-14.4158020019531	-0.21688736975193	0.206415101885796	0.00885871332138777
-10.6976490020752	-5.45275497436523	-14.4252042770386	-0.216988995671272	0.206667363643646	0.00885068252682686
-10.7085704803467	-5.45743036270142	-14.4353380203247	-0.216912508010864	0.206748247146606	0.00881391577422619
-10.7177505493164	-5.45741128921509	-14.4396028518677	-0.216924294829369	0.206922188401222	0.0088609866797924
-10.7238759994507	-5.45499134063721	-14.447093963623	-0.216860324144363	0.207046389579773	0.00885115936398506
-10.7167663574219	-5.45436429977417	-14.4445714950562	-0.216866567730904	0.207110792398453	0.00888894591480494
-10.7143239974976	-5.46053552627563	-14.4446620941162	-0.216861337423325	0.207095250487328	0.00893379282206297
-10.709135055542	-5.45745038986206	-14.4473094940186	-0.216715157032013	0.207000777125359	0.00891381129622459
-10.7002172470093	-5.46032285690308	-14.4373941421509	-0.216789528727531	0.206990405917168	0.00898023508489132
-10.6884078979492	-5.46081590652466	-14.4316005706787	-0.216740012168884	0.207006365060806	0.00897891167551279
-10.6793127059937	-5.45653057098389	-14.4264488220215	-0.216592326760292	0.206890538334846	0.00893047917634249
-10.6708927154541	-5.46005201339722	-14.4210901260376	-0.216636195778847	0.206824317574501	0.00895946193486452
-10.6613521575928	-5.45476865768433	-14.4093799591064	-0.216614454984665	0.206735819578171	0.00895320996642113
-10.6520395278931	-5.44849395751953	-14.4013967514038	-0.216599240899086	0.20672370493412	0.0090396199375391
-10.6500358581543	-5.44591903686523	-14.3967256546021	-0.21663761138916	0.206673368811607	0.00904923677444458
-10.6424617767334	-5.44517040252686	-14.3952407836914	-0.216670379042625	0.206696212291718	0.0091077359393239
-10.6391477584839	-5.43729257583618	-14.3798742294312	-0.216747641563416	0.206685557961464	0.0091740544885397
-10.6308498382568	-5.4284782409668	-14.3771076202393	-0.216779708862305	0.206700429320335	0.00918150320649147
-10.625937461853	-5.42758750915527	-14.3724431991577	-0.216779828071594	0.206674546003342	0.00921787414699793
-10.6201467514038	-5.42601871490479	-14.367073059082	-0.216819912195206	0.20674954354763	0.00928377732634544
-10.6134386062622	-5.42248630523682	-14.3650360107422	-0.216889217495918	0.206751272082329	0.0092770978808403
-10.6099462509155	-5.41798400878906	-14.3589239120483	-0.216890901327133	0.206787467002869	0.00929984170943499
-10.6074562072754	-5.41829299926758	-14.3568773269653	-0.216957449913025	0.206802114844322	0.0093708261847496
-10.6017923355103	-5.41786050796509	-14.3548593521118	-0.216946020722389	0.206838488578796	0.00934518687427044
-10.5997552871704	-5.4090633392334	-14.3535423278809	-0.216996818780899	0.206845566630363	0.00931189395487309
-10.5990123748779	-5.41067457199097	-14.3509140014648	-0.21711491048336	0.207067310810089	0.00923391524702311
-10.5945463180542	-5.40729141235352	-14.3465585708618	-0.21714361011982	0.206953540444374	0.00921675283461809
-10.5950002670288	-5.40572595596313	-14.3570604324341	-0.217148512601852	0.20714770257473	0.00918761640787125
-10.5897645950317	-5.40471172332764	-14.3494491577148	-0.217185512185097	0.207164913415909	0.00915890745818615
-10.5874261856079	-5.40227794647217	-14.3521842956543	-0.217268213629723	0.207246690988541	0.00918696727603674
-10.584716796875	-5.40021848678589	-14.3497076034546	-0.21729938685894	0.207392886281013	0.00913082249462605
-10.5779237747192	-5.39700984954834	-14.3507423400879	-0.217324838042259	0.207383826375008	0.00909279193729162
-10.5733852386475	-5.39745616912842	-14.3425588607788	-0.217269971966743	0.207511514425278	0.00902722775936127
-10.5703945159912	-5.39704942703247	-14.3449716567993	-0.217294901609421	0.207657873630524	0.00897952169179916
-10.5603046417236	-5.39742755889893	-14.3396368026733	-0.217305794358253	0.207711666822433	0.00888977572321892
-10.5545806884766	-5.39370107650757	-14.3313264846802	-0.217258587479591	0.207767099142075	0.00883265305310488
-10.5496997833252	-5.39654493331909	-14.3326187133789	-0.217252790927887	0.207874447107315	0.00882867816835642
-10.5413150787354	-5.39761352539063	-14.3299579620361	-0.217209503054619	0.207961291074753	0.00865418836474419
-10.5380764007568	-5.39519786834717	-14.326286315918	-0.217156425118446	0.208076164126396	0.00859966780990362
-10.5357227325439	-5.39666700363159	-14.3290205001831	-0.217209458351135	0.208234339952469	0.00858492590487003
-10.5312376022339	-5.39695692062378	-14.3297433853149	-0.217217564582825	0.208380296826363	0.00853852834552526
-10.5308446884155	-5.40345096588135	-14.3329524993896	-0.217236548662186	0.208501428365707	0.00841958448290825
-10.5287818908691	-5.40508079528809	-14.3381633758545	-0.217281073331833	0.208577945828438	0.00832065474241972
-10.5332498550415	-5.41176652908325	-14.3491144180298	-0.217228174209595	0.208757027983665	0.00832515209913254
-10.5350761413574	-5.41310930252075	-14.3604316711426	-0.217227414250374	0.208987846970558	0.00827040243893862
-10.5362615585327	-5.41644096374512	-14.3618383407593	-0.217311084270477	0.209191992878914	0.00819545891135931
-10.5412445068359	-5.42078065872192	-14.3654413223267	-0.217252463102341	0.209438338875771	0.00811148248612881
-10.5381135940552	-5.4235520362854	-14.3743591308594	-0.217243134975433	0.209545105695724	0.00798026286065578
-10.5457897186279	-5.42800998687744	-14.3758068084717	-0.217190831899643	0.209865570068359	0.0078634936362505
-10.5472574234009	-5.4333438873291	-14.380687713623	-0.217264756560326	0.210120245814323	0.00771534582599998
-10.5485916137695	-5.43325614929199	-14.3866863250732	-0.217189371585846	0.210253953933716	0.00755735579878092
-10.5507926940918	-5.43696308135986	-14.3885259628296	-0.217197015881538	0.210546359419823	0.00733271660283208
-10.5546264648438	-5.44422483444214	-14.3900966644287	-0.217091038823128	0.210743248462677	0.00717196287587285
-10.5570678710938	-5.4482889175415	-14.4022274017334	-0.21706622838974	0.210968822240829	0.00695366505533457
-10.5536575317383	-5.45329475402832	-14.3967123031616	-0.217025130987167	0.211162716150284	0.00671192584559321
-10.5555410385132	-5.45899724960327	-14.3991861343384	-0.216969445347786	0.211337387561798	0.00652900943532586
-10.5603742599487	-5.47038125991821	-14.404598236084	-0.216794595122337	0.211600333452225	0.00634613865986466
-10.5636835098267	-5.47326421737671	-14.4127283096313	-0.216719791293144	0.211752876639366	0.00612635118886828
-10.5682220458984	-5.47779321670532	-14.4216337203979	-0.2165707051754	0.211930900812149	0.00598389189690351
-10.571870803833	-5.48695993423462	-14.4303903579712	-0.216536402702332	0.21216344833374	0.00581516232341528
-10.5795402526855	-5.48912668228149	-14.4335689544678	-0.216407299041748	0.212374538183212	0.00561365857720375
-10.5852336883545	-5.49922275543213	-14.4442691802979	-0.216456577181816	0.212687999010086	0.0054971119388938
-10.5875768661499	-5.5020899772644	-14.4514570236206	-0.216373011469841	0.212910890579224	0.00535366125404835
-10.5969362258911	-5.51031398773193	-14.4586658477783	-0.216322407126427	0.213219091296196	0.00517723895609379
-10.599217414856	-5.51559686660767	-14.4693117141724	-0.216240480542183	0.213475272059441	0.00496611976996064
-10.6063108444214	-5.51886796951294	-14.4719543457031	-0.216190829873085	0.213699266314507	0.00478343479335308
-10.6102380752563	-5.52466678619385	-14.4778118133545	-0.216175258159637	0.213968008756638	0.00456551695242524
-10.616400718689	-5.52899360656738	-14.4814167022705	-0.2160424888134	0.21406763792038	0.00436934642493725
-10.6226444244385	-5.53890466690063	-14.482027053833	-0.215941369533539	0.214353144168854	0.00421265279874206
-10.623646736145	-5.54548215866089	-14.4873628616333	-0.215811878442764	0.214555323123932	0.00400883052498102
-10.6284627914429	-5.54736614227295	-14.4920206069946	-0.215758100152016	0.214687809348106	0.00381362717598677
-10.6334867477417	-5.55369186401367	-14.4876556396484	-0.215662479400635	0.214923813939095	0.00359965860843658
-10.6354866027832	-5.56152439117432	-14.4922885894775	-0.215596973896027	0.215065166354179	0.00338179455138743
-10.6398277282715	-5.56302928924561	-14.4916830062866	-0.215458273887634	0.215100601315498	0.00320185930468142
-10.6413869857788	-5.56879711151123	-14.4966278076172	-0.215436354279518	0.215290933847427	0.00307114096358418
-10.6463184356689	-5.57385444641113	-14.5012140274048	-0.215362221002579	0.215319648385048	0.00291766016744077
-10.6503582000732	-5.58135890960693	-14.5026264190674	-0.215231999754906	0.215367317199707	0.00274819997139275
-10.6508531570435	-5.58753204345703	-14.5082330703735	-0.215223640203476	0.215384945273399	0.0026234860997647
-10.6536331176758	-5.59214401245117	-14.5086011886597	-0.215031564235687	0.215381890535355	0.00253731803968549
-10.6603193283081	-5.59709787368774	-14.5173215866089	-0.214845731854439	0.215358972549438	0.00239610206335783
-10.6608934402466	-5.60354089736938	-14.517294883728	-0.214819863438606	0.215339258313179	0.00234060292132199
-10.6647253036499	-5.60973596572876	-14.519660949707	-0.214714974164963	0.215327396988869	0.00227433326654136
-10.6669464111328	-5.6136736869812	-14.521656036377	-0.214634925127029	0.215279102325439	0.00219925423152745
-10.6737966537476	-5.61911916732788	-14.5249509811401	-0.214518845081329	0.215255290269852	0.0020622992888093
-10.6711797714233	-5.6218113899231	-14.5206308364868	-0.214443996548653	0.215257197618484	0.00196640030480921
-10.67578125	-5.62766170501709	-14.5310287475586	-0.214325249195099	0.215262189507484	0.00181341660209
-10.6774234771729	-5.63215494155884	-14.5305147171021	-0.214252650737762	0.215298295021057	0.0016753722447902
-10.6766452789307	-5.63716602325439	-14.5296049118042	-0.214168697595596	0.215328902006149	0.00153849518392235
-10.6790504455566	-5.63936138153076	-14.5349636077881	-0.214048787951469	0.215258851647377	0.00139387906529009
-10.6818962097168	-5.64519309997559	-14.5331163406372	-0.213955730199814	0.215337932109833	0.00127036788035184
-10.6829013824463	-5.64827156066895	-14.540265083313	-0.213935509324074	0.215268447995186	0.00117028900422156
-10.6858644485474	-5.65129661560059	-14.5412168502808	-0.213883578777313	0.215181186795235	0.00106617959681898
-10.6905660629272	-5.65540170669556	-14.5436182022095	-0.213760629296303	0.215153232216835	0.00100628146901727
-10.6936817169189	-5.65931558609009	-14.5515451431274	-0.213677585124969	0.215223744511604	0.000954978109803051
-10.7015523910522	-5.66189336776733	-14.556884765625	-0.213648438453674	0.215170934796333	0.000868870178237557
-10.706958770752	-5.66571044921875	-14.5636320114136	-0.213652089238167	0.215223833918571	0.000822811387479305
-10.7097606658936	-5.66594123840332	-14.5719003677368	-0.213594436645508	0.215196967124939	0.00072246917989105
-10.7180414199829	-5.67085647583008	-14.5779466629028	-0.213600248098373	0.215313091874123	0.000667107116896659
-10.718204498291	-5.67615938186646	-14.5818681716919	-0.213605031371117	0.215249121189117	0.000539909582585096
-10.725661277771	-5.67597913742065	-14.5847444534302	-0.213479369878769	0.215290889143944	0.00046518471208401
-10.7281475067139	-5.67940282821655	-14.585259437561	-0.213506370782852	0.215200409293175	0.000314908509608358
-10.729193687439	-5.68188190460205	-14.5916137695313	-0.213382378220558	0.215172335505486	0.000237860309425741
-10.7311334609985	-5.6855731010437	-14.5928058624268	-0.213301226496696	0.215107932686806	0.000131306747789495
-10.7302675247192	-5.68861675262451	-14.5960960388184	-0.213311925530434	0.215007677674294	3.98884403693955E-05
-10.7330923080444	-5.69161605834961	-14.5948076248169	-0.213126182556152	0.214971676468849	-6.48026616545394E-05
-10.7380332946777	-5.69578647613525	-14.5995235443115	-0.213076531887054	0.214911922812462	-0.000145508005516604
-10.7378759384155	-5.70008420944214	-14.6034660339355	-0.213122144341469	0.21488331258297	-0.000300780404359102
-10.7372808456421	-5.70157670974731	-14.6040563583374	-0.212959930300713	0.214871540665627	-0.000332810275722295
-10.7394437789917	-5.70825386047363	-14.6048669815063	-0.212961733341217	0.214797005057335	-0.000405861064791679
-10.7415037155151	-5.70692300796509	-14.6104831695557	-0.212838158011436	0.214765444397926	-0.000535081431735307
-10.7433319091797	-5.71272706985474	-14.6064682006836	-0.212930738925934	0.214818775653839	-0.000577282393351197
-10.7456960678101	-5.71387910842896	-14.6151142120361	-0.212878957390785	0.214890658855438	-0.000664051796775311
-10.7506494522095	-5.71398305892944	-14.6142568588257	-0.212713912129402	0.214957818388939	-0.000786347896791995
-10.7496681213379	-5.71639442443848	-14.6150045394897	-0.212747320532799	0.215034022927284	-0.000927602057345212
-10.7535781860352	-5.71918630599976	-14.6208362579346	-0.21274334192276	0.215054169297218	-0.00105586869176477
-10.7568960189819	-5.72482681274414	-14.6225528717041	-0.212743252515793	0.215098559856415	-0.00118002656381577
-10.7617149353027	-5.72864627838135	-14.63316822052	-0.21263287961483	0.215265080332756	-0.00134060613345355
-10.7679748535156	-5.73353242874146	-14.6346015930176	-0.212624311447144	0.215349286794662	-0.00143492536153644
-10.7744703292847	-5.73981904983521	-14.6497344970703	-0.212638035416603	0.215370923280716	-0.00156208197586238
-10.7791624069214	-5.74290561676025	-14.6471738815308	-0.212620764970779	0.215483978390694	-0.00166678987443447
-10.7855157852173	-5.74777412414551	-14.6542434692383	-0.212522998452187	0.21550589799881	-0.00174848630558699
-10.7865104675293	-5.75758218765259	-14.6606483459473	-0.212457910180092	0.215533852577209	-0.00184587272815406
-10.7908248901367	-5.75837421417236	-14.6626129150391	-0.212457880377769	0.215551868081093	-0.00193681940436363
-10.7962923049927	-5.76425123214722	-14.671085357666	-0.212355107069016	0.21565018594265	-0.00212778826244175
-10.7968168258667	-5.77374315261841	-14.6727638244629	-0.212362319231033	0.215725377202034	-0.00225621112622321
-10.8026428222656	-5.77725124359131	-14.6739253997803	-0.212291687726974	0.215776830911636	-0.00240188580937684
-10.8044624328613	-5.78640651702881	-14.682183265686	-0.212168544530869	0.215845078229904	-0.00257847970351577
-10.8088750839233	-5.79230403900146	-14.6854228973389	-0.21209317445755	0.215913087129593	-0.00269216764718294
-10.8103694915771	-5.7936053276062	-14.6901226043701	-0.212064042687416	0.215907514095306	-0.0028706775046885
-10.8118734359741	-5.801438331604	-14.6881704330444	-0.211909994482994	0.216014370322227	-0.00305714318528771
-10.8149642944336	-5.80590486526489	-14.6810646057129	-0.211781904101372	0.216053411364555	-0.00320523185655475
-10.8166999816895	-5.8113865852356	-14.6826791763306	-0.211729988455772	0.216088518500328	-0.00336519908159971
-10.8154258728027	-5.81680679321289	-14.6883707046509	-0.21163235604763	0.216052517294884	-0.00345941516570747
-10.817985534668	-5.81795024871826	-14.6845569610596	-0.211489140987396	0.216062426567078	-0.0036059885751456
-10.8198280334473	-5.82276773452759	-14.6831254959106	-0.211374968290329	0.21608579158783	-0.00367337209172547
-10.8200521469116	-5.83057641983032	-14.6905698776245	-0.211235105991364	0.216052830219269	-0.00381946843117476
-10.823860168457	-5.83190822601318	-14.6907634735107	-0.211103796958923	0.216001227498055	-0.00393742648884654
-10.8227577209473	-5.83935546875	-14.6899785995483	-0.210979983210564	0.215913638472557	-0.00398910511285067
-10.8242330551147	-5.84230184555054	-14.6923313140869	-0.21086497604847	0.215883433818817	-0.00413337768986821
-10.8271818161011	-5.85012722015381	-14.6914720535278	-0.210751444101334	0.215907782316208	-0.00419927295297384
-10.825798034668	-5.85243463516235	-14.6922521591187	-0.210739985108376	0.215782895684242	-0.00429879082366824
-10.8292083740234	-5.85631132125854	-14.690408706665	-0.210567399859428	0.215739563107491	-0.00433194963261485
-10.8287734985352	-5.86004018783569	-14.6990795135498	-0.210438922047615	0.215762421488762	-0.00438563758507371
-10.8317737579346	-5.86189985275269	-14.6903247833252	-0.210435569286346	0.215697959065437	-0.00444694235920906
-10.8361072540283	-5.86756277084351	-14.6975631713867	-0.210361286997795	0.215733677148819	-0.00450139632448554
-10.8355941772461	-5.86829948425293	-14.6970548629761	-0.210299149155617	0.215759187936783	-0.00457195844501257
-10.8368139266968	-5.86894178390503	-14.6948308944702	-0.210174366831779	0.215765535831451	-0.00461235921829939
-10.8386096954346	-5.87736892700195	-14.6956996917725	-0.210223197937012	0.215830087661743	-0.0046337116509676
-10.8371353149414	-5.87728929519653	-14.6904468536377	-0.210059300065041	0.2157873660326	-0.00474607618525624
-10.842381477356	-5.88134622573853	-14.694314956665	-0.209955379366875	0.215912476181984	-0.0048207975924015
-10.8383550643921	-5.87990474700928	-14.6907691955566	-0.209849685430527	0.215931683778763	-0.00493118306621909
-10.8383922576904	-5.88145685195923	-14.68603515625	-0.209923699498177	0.216059371829033	-0.00499999523162842
-10.8381023406982	-5.88464117050171	-14.6859226226807	-0.209838509559631	0.216123551130295	-0.00507461745291948
-10.8437118530273	-5.88353252410889	-14.687762260437	-0.209794700145721	0.216201215982437	-0.00520368805155158
-10.8447217941284	-5.88833141326904	-14.6879615783691	-0.209745407104492	0.2163175791502	-0.00525467004626989
-10.8416128158569	-5.88773250579834	-14.6948566436768	-0.209699392318726	0.21640944480896	-0.00540353171527386
-10.8447923660278	-5.88742256164551	-14.6917505264282	-0.209743514657021	0.216473147273064	-0.0055548707023263
-10.8480644226074	-5.89082479476929	-14.6929054260254	-0.20964652299881	0.216619521379471	-0.00566251343116164
-10.8450908660889	-5.89469480514526	-14.6944046020508	-0.209602624177933	0.216577544808388	-0.0058195129968226
-10.8432006835938	-5.89557313919067	-14.6980171203613	-0.209517657756805	0.216618716716766	-0.00590809993445873
-10.8495140075684	-5.90137386322021	-14.7007083892822	-0.209516957402229	0.216687873005867	-0.0059966784901917
-10.8498458862305	-5.90384244918823	-14.7147045135498	-0.209442630410194	0.216761812567711	-0.00606793910264969
-10.8527717590332	-5.90861034393311	-14.7199192047119	-0.209430739283562	0.216792240738869	-0.00605625659227371
-10.858136177063	-5.90996599197388	-14.7269468307495	-0.209467574954033	0.216916427016258	-0.00615192810073495
-10.8604917526245	-5.91424465179443	-14.7272882461548	-0.209527358412743	0.216978788375854	-0.00621791277080774
-10.8665103912354	-5.91583871841431	-14.7356777191162	-0.20947128534317	0.217171862721443	-0.00633435370400548
-10.8683366775513	-5.92067575454712	-14.7448987960815	-0.209439769387245	0.217230424284935	-0.00642528897151351
-10.8721790313721	-5.92253971099854	-14.7529745101929	-0.209495633840561	0.217400446534157	-0.00651446590200067
-10.8783435821533	-5.9237847328186	-14.7670335769653	-0.209486201405525	0.217628091573715	-0.00657643377780914
-10.8820352554321	-5.92317581176758	-14.7685794830322	-0.209516659379005	0.217792585492134	-0.00669177854433656
-10.8851566314697	-5.92672634124756	-14.77516746521	-0.209579467773438	0.217991009354591	-0.00681297434493899
-10.8878831863403	-5.92497730255127	-14.7783393859863	-0.209561109542847	0.218078717589378	-0.00696147605776787
-10.8907585144043	-5.92862176895142	-14.7815771102905	-0.209533169865608	0.218290701508522	-0.00707727577537298
-10.8903436660767	-5.93191909790039	-14.7862014770508	-0.209525048732758	0.218322098255157	-0.00722298678010702
-10.8968572616577	-5.93506383895874	-14.7991056442261	-0.209431752562523	0.2185427993536	-0.00736171659082174
-10.8954172134399	-5.93487024307251	-14.8016691207886	-0.209377139806747	0.21853831410408	-0.00747187854722142
-10.8947191238403	-5.93953084945679	-14.8028650283813	-0.209319621324539	0.218693673610687	-0.00761308427900076
-10.8993129730225	-5.94563817977905	-14.8065776824951	-0.209217861294746	0.218742564320564	-0.00774730648845434
-10.8974905014038	-5.94737815856934	-14.8082456588745	-0.209137365221977	0.218752861022949	-0.007832913659513
-10.9017724990845	-5.94902324676514	-14.8110036849976	-0.209108412265778	0.218810707330704	-0.00787380710244179
-10.9024953842163	-5.95585346221924	-14.8167028427124	-0.20909184217453	0.218959361314774	-0.00792749412357807
-10.9091463088989	-5.95269918441772	-14.825364112854	-0.209017634391785	0.219050541520119	-0.00800206325948238
-10.9145603179932	-5.9559473991394	-14.8296718597412	-0.209064722061157	0.219228625297546	-0.00801605917513371
-10.9145421981812	-5.95372819900513	-14.8330507278442	-0.209033310413361	0.219408854842186	-0.00812470354139805
-10.9209842681885	-5.95316219329834	-14.8321228027344	-0.20902593433857	0.219613790512085	-0.0081559382379055
-10.920334815979	-5.95076942443848	-14.8255624771118	-0.208957105875015	0.219708263874054	-0.00830806605517864
-10.9207601547241	-5.95052051544189	-14.8281240463257	-0.208869323134422	0.219885423779488	-0.00844358932226896
-10.9180755615234	-5.94768285751343	-14.8268222808838	-0.208856135606766	0.219948425889015	-0.0085283350199461
-10.9191112518311	-5.94710969924927	-14.8193235397339	-0.208753734827042	0.220069542527199	-0.00864184461534023
-10.9191112518311	-5.94802570343018	-14.8173589706421	-0.208632424473763	0.220217794179916	-0.00873191561549902
-10.9145088195801	-5.94447040557861	-14.8186340332031	-0.208646729588509	0.220291584730148	-0.00881665665656328
-10.9177904129028	-5.94257831573486	-14.8162202835083	-0.208535552024841	0.220395028591156	-0.00888672657310963
-10.9177846908569	-5.9454493522644	-14.8162307739258	-0.208476319909096	0.220544129610062	-0.00891602970659733
-10.9161033630371	-5.94238710403442	-14.8160467147827	-0.208412125706673	0.220534980297089	-0.00900518987327814
-10.9193429946899	-5.94072389602661	-14.8076124191284	-0.208277568221092	0.220624089241028	-0.00903589744120836
-10.9157419204712	-5.94113874435425	-14.8163995742798	-0.208318486809731	0.220684632658958	-0.00905172433704138
-10.9229822158813	-5.9405312538147	-14.8162593841553	-0.20836141705513	0.220789834856987	-0.00905509386211634
-10.9238538742065	-5.94371175765991	-14.8156881332397	-0.208363682031631	0.220898002386093	-0.00901357736438513
-10.9304323196411	-5.93922853469849	-14.8228845596313	-0.208291709423065	0.221011266112328	-0.00909897591918707
-10.9306344985962	-5.94084978103638	-14.8293962478638	-0.208355978131294	0.221122354269028	-0.00908620841801167
-10.9313936233521	-5.93656158447266	-14.8324241638184	-0.208375051617622	0.221155598759651	-0.00907988101243973
-10.9338178634644	-5.937584400177	-14.8338737487793	-0.208404451608658	0.221204534173012	-0.00910875853151083
-10.9359464645386	-5.93781805038452	-14.8346834182739	-0.208344236016273	0.221302822232246	-0.00907116290181875
-10.9391326904297	-5.9341139793396	-14.8408813476563	-0.208399474620819	0.221386924386024	-0.00910055171698332
-10.9435892105103	-5.92845487594604	-14.8435459136963	-0.208464846014977	0.221544444561005	-0.00904282927513123
-10.9460792541504	-5.92736625671387	-14.8475675582886	-0.208541393280029	0.221683621406555	-0.00909458100795746
-10.9478139877319	-5.92303466796875	-14.8386793136597	-0.208465918898582	0.221769869327545	-0.00909251533448696
-10.947793006897	-5.92191982269287	-14.8374605178833	-0.208432719111443	0.221794709563255	-0.00910891965031624
-10.9433546066284	-5.92214250564575	-14.8363208770752	-0.208393916487694	0.221830040216446	-0.00915648974478245
-10.94029712677	-5.92000389099121	-14.833984375	-0.208300903439522	0.221731141209602	-0.00919819343835115
-10.9384803771973	-5.9205436706543	-14.832633972168	-0.208313465118408	0.221727132797241	-0.00914121326059103
-10.9377756118774	-5.91806650161743	-14.8302230834961	-0.208220481872559	0.221647575497627	-0.00914749875664711
-10.937068939209	-5.91763734817505	-14.8326177597046	-0.208175823092461	0.22167044878006	-0.00913938786834478
-10.933539390564	-5.91396760940552	-14.8292875289917	-0.208172127604485	0.221610695123672	-0.00911285728216171
-10.9343538284302	-5.9134373664856	-14.8304080963135	-0.208241268992424	0.221587434411049	-0.00902702193707228
-10.9354104995728	-5.91448879241943	-14.8352346420288	-0.208246856927872	0.221674293279648	-0.00899574719369411
-10.9360046386719	-5.90844202041626	-14.8329582214355	-0.2082649320364	0.221614420413971	-0.00898168981075287
-10.9364442825317	-5.90801095962524	-14.8284673690796	-0.208198338747025	0.221641838550568	-0.00893998146057129
-10.9353113174438	-5.90534591674805	-14.8376693725586	-0.208241760730743	0.221614822745323	-0.00891802832484245
-10.9389019012451	-5.8995795249939	-14.8373594284058	-0.208321586251259	0.22168231010437	-0.00886485259979963
-10.9398527145386	-5.89990520477295	-14.8342618942261	-0.208390384912491	0.22173485159874	-0.00885394494980574
-10.9372224807739	-5.89420747756958	-14.8346405029297	-0.208357125520706	0.221696823835373	-0.00884729623794556
-10.9372491836548	-5.89383554458618	-14.8305110931396	-0.208470821380615	0.221654325723648	-0.00886241719126701
-10.933388710022	-5.89367294311523	-14.8313856124878	-0.208413183689117	0.221640676259995	-0.00879049208015203
-10.9325170516968	-5.89133358001709	-14.8320646286011	-0.208381876349449	0.221593976020813	-0.00875061191618443
-10.9298820495605	-5.88974475860596	-14.8356742858887	-0.208468601107597	0.221573024988174	-0.00873310118913651
-10.9343719482422	-5.88639354705811	-14.8301248550415	-0.208433493971825	0.221627503633499	-0.00872860569506884
-10.9316434860229	-5.88668537139893	-14.8274717330933	-0.208418190479279	0.221585974097252	-0.00878837797790766
-10.9269742965698	-5.88569927215576	-14.8248729705811	-0.208405703306198	0.221507340669632	-0.00884982943534851
-10.9264822006226	-5.88302707672119	-14.8147039413452	-0.20830811560154	0.221403375267982	-0.00880304258316755
-10.9255094528198	-5.88328886032104	-14.8174638748169	-0.208303675055504	0.221401691436768	-0.00877743400633335
-10.9222173690796	-5.88381385803223	-14.8132257461548	-0.208331570029259	0.221271961927414	-0.00878048595041037
-10.9210968017578	-5.88145923614502	-14.8118705749512	-0.208308458328247	0.221168115735054	-0.00864744372665882
-10.9230813980103	-5.88215970993042	-14.8171339035034	-0.208273947238922	0.221131175756454	-0.00858086720108986
-10.922248840332	-5.88020372390747	-14.8181781768799	-0.208290845155716	0.221139952540398	-0.0085374116897583
-10.9247484207153	-5.8815655708313	-14.8152370452881	-0.208315119147301	0.221152290701866	-0.00847484078258276
-10.9279127120972	-5.87642431259155	-14.8153533935547	-0.208376362919807	0.221124976873398	-0.00839913263916969
-10.9293098449707	-5.87633895874023	-14.8205938339233	-0.208408609032631	0.221153974533081	-0.00835292041301727
-10.927924156189	-5.87318086624146	-14.8198108673096	-0.208397701382637	0.221111387014389	-0.00833808165043592
-10.9308700561523	-5.87288999557495	-14.8150100708008	-0.208403870463371	0.221130684018135	-0.00829741824418306
-10.9310312271118	-5.87422943115234	-14.8217716217041	-0.208407208323479	0.221082344651222	-0.00824481621384621
-10.9333057403564	-5.86908531188965	-14.8210458755493	-0.208478376269341	0.221093416213989	-0.00818322692066431
-10.9327669143677	-5.86579847335815	-14.8148250579834	-0.208505854010582	0.221048474311829	-0.0081287631765008
-10.9330234527588	-5.86738777160645	-14.8101110458374	-0.208486303687096	0.220957010984421	-0.00812238827347755
-10.9317865371704	-5.86127758026123	-14.8118581771851	-0.208501562476158	0.220917195081711	-0.00805564224720001
-10.9305830001831	-5.86006689071655	-14.8047618865967	-0.208531573414803	0.220869898796082	-0.00801075808703899
-10.9277276992798	-5.85961151123047	-14.8036193847656	-0.208599746227264	0.220812782645226	-0.0079533513635397
-10.927921295166	-5.85639381408691	-14.7975473403931	-0.208502575755119	0.220773205161095	-0.00794435106217861
-10.9266014099121	-5.85354232788086	-14.7958393096924	-0.20849920809269	0.220738902688026	-0.00788381509482861
-10.9240283966064	-5.85145044326782	-14.7864875793457	-0.2085190564394	0.220665380358696	-0.00787869561463594
-10.9261913299561	-5.84873294830322	-14.781325340271	-0.208493694663048	0.220651984214783	-0.00782236643135548
-10.9217796325684	-5.85001134872437	-14.7814588546753	-0.208550602197647	0.220590934157372	-0.00775738433003426
-10.9249401092529	-5.84407377243042	-14.7788982391357	-0.20855601131916	0.220573708415031	-0.00771493325009942
-10.9227933883667	-5.84438705444336	-14.768440246582	-0.208580300211906	0.220563039183617	-0.0077324197627604
-10.9221448898315	-5.84569311141968	-14.7634038925171	-0.208666801452637	0.220544308423996	-0.00770813738927245
-10.9216690063477	-5.84241676330566	-14.7698640823364	-0.208601728081703	0.220411241054535	-0.00762761244550347
-10.9203758239746	-5.84281349182129	-14.7568435668945	-0.208577767014503	0.220466926693916	-0.00763404276221991
-10.920072555542	-5.84435176849365	-14.7661914825439	-0.208637669682503	0.220426976680756	-0.00763543462380767
-10.922233581543	-5.84236621856689	-14.7621078491211	-0.208557784557343	0.220362111926079	-0.00755170406773686
-10.9221134185791	-5.84275245666504	-14.7579507827759	-0.208635374903679	0.220271557569504	-0.0075221499428153
-10.923846244812	-5.84399747848511	-14.7596426010132	-0.208570867776871	0.220250651240349	-0.00749515602365136
-10.9233474731445	-5.846351146698	-14.7558670043945	-0.208589628338814	0.220252633094788	-0.00742512894794345
-10.9202728271484	-5.84428262710571	-14.7519454956055	-0.208612650632858	0.220111265778542	-0.00747342500835657
-10.9209051132202	-5.84397554397583	-14.7468137741089	-0.208588615059853	0.220025792717934	-0.00744700385257602
-10.9212694168091	-5.84259796142578	-14.7487525939941	-0.208540812134743	0.220001354813576	-0.00740765640512109
-10.9197025299072	-5.84453296661377	-14.7441692352295	-0.208640202879906	0.219947725534439	-0.00740479724481702
-10.918776512146	-5.83948612213135	-14.7370624542236	-0.208493039011955	0.219837099313736	-0.00734001770615578
-10.9148635864258	-5.8429970741272	-14.72998046875	-0.208501562476158	0.219793632626534	-0.00733039155602455
-10.9158449172974	-5.84133768081665	-14.7281379699707	-0.208494037389755	0.219626426696777	-0.0073546557687223
-10.9132213592529	-5.84010934829712	-14.7190322875977	-0.208381548523903	0.219610795378685	-0.0073039005510509
-10.9125528335571	-5.84213495254517	-14.7172498703003	-0.20841372013092	0.219553992152214	-0.00728272646665573
-10.915566444397	-5.83910083770752	-14.7188053131104	-0.20839224755764	0.21948553621769	-0.00729485182091594
-10.9167127609253	-5.84497356414795	-14.7195310592651	-0.208352342247963	0.219364553689957	-0.00724106002599001
-10.9199075698853	-5.84367847442627	-14.7203893661499	-0.208364367485046	0.21925613284111	-0.00725168734788895
-10.9221258163452	-5.84585618972778	-14.724552154541	-0.208356842398643	0.219286680221558	-0.00721459742635489
-10.9244289398193	-5.84791469573975	-14.7268161773682	-0.208344593644142	0.219187080860138	-0.00717360246926546
-10.9266767501831	-5.8493971824646	-14.7295532226563	-0.208338424563408	0.219067767262459	-0.00716185010969639
-10.9312381744385	-5.84954261779785	-14.7363500595093	-0.208427682518959	0.21905642747879	-0.00706357602030039
-10.9352378845215	-5.85035705566406	-14.7425670623779	-0.208383977413177	0.218975335359573	-0.00708861602470279
-10.9390296936035	-5.85360288619995	-14.7432346343994	-0.208383455872536	0.21888156235218	-0.0070120501331985
-10.9415674209595	-5.85209131240845	-14.7516899108887	-0.208471164107323	0.218860879540443	-0.00699374824762344
-10.9421548843384	-5.8539023399353	-14.7551136016846	-0.208437249064445	0.218762531876564	-0.00698770629242063
-10.9462404251099	-5.85238933563232	-14.7490282058716	-0.208500176668167	0.218742400407791	-0.00697815790772438
-10.9496564865112	-5.85701894760132	-14.7490673065186	-0.208551168441772	0.218729957938194	-0.00697388034313917
-10.9474964141846	-5.85388469696045	-14.7556638717651	-0.208492279052734	0.218705624341965	-0.00700385170057416
-10.9462080001831	-5.85473346710205	-14.7558851242065	-0.208520337939262	0.218504190444946	-0.00699578784406185
-10.9482326507568	-5.85356521606445	-14.7533407211304	-0.20853479206562	0.218520730733871	-0.0070333112962544
-10.9483232498169	-5.85312747955322	-14.7522163391113	-0.208541288971901	0.218530878424644	-0.00698914006352425
-10.9482851028442	-5.85360145568848	-14.7512044906616	-0.208552956581116	0.218465551733971	-0.0070429090410471
-10.948823928833	-5.8528733253479	-14.7457113265991	-0.208512514829636	0.218480944633484	-0.00706711411476135
-10.9471025466919	-5.85144376754761	-14.7425651550293	-0.208579659461975	0.218544781208038	-0.00713377259671688
-10.9487857818604	-5.85410451889038	-14.7468795776367	-0.208511143922806	0.218532875180244	-0.00716842245310545
-10.9452610015869	-5.84936189651489	-14.7411251068115	-0.208477482199669	0.218439742922783	-0.00721722049638629
-10.9453735351563	-5.8506326675415	-14.7418069839478	-0.208492085337639	0.21858549118042	-0.00729762483388186
-10.9430198669434	-5.85423994064331	-14.7402086257935	-0.208448842167854	0.218515291810036	-0.0073737483471632
-10.9435396194458	-5.8496241569519	-14.7421455383301	-0.208393767476082	0.218554064631462	-0.00746116880327463
-10.942253112793	-5.85160732269287	-14.741265296936	-0.20847874879837	0.218554794788361	-0.00751341367140412
-10.9384517669678	-5.85452842712402	-14.7469301223755	-0.208413898944855	0.218511685729027	-0.00754350423812866
-10.9366512298584	-5.85532760620117	-14.7454509735107	-0.208282843232155	0.218557119369507	-0.00763475568965077
-10.9323053359985	-5.85106992721558	-14.7409696578979	-0.208218976855278	0.218526750802994	-0.00766150932759047
-10.9315490722656	-5.85415649414063	-14.7397203445435	-0.20818193256855	0.21857263147831	-0.00770437670871615
-10.9303894042969	-5.85519599914551	-14.7393646240234	-0.208145663142204	0.218567833304405	-0.00773879792541265
-10.9286441802979	-5.85407590866089	-14.7460260391235	-0.208158284425735	0.218541234731674	-0.00773202860727906
-10.9311571121216	-5.85509729385376	-14.746376991272	-0.208138957619667	0.218645855784416	-0.00771440519019961
-10.9302816390991	-5.85174512863159	-14.7510480880737	-0.20806972682476	0.218685686588287	-0.00775782065466046
-10.926043510437	-5.84789752960205	-14.7398738861084	-0.208039417862892	0.218757539987564	-0.00777800753712654
-10.9249925613403	-5.84764099121094	-14.7412033081055	-0.208027631044388	0.218907237052917	-0.00781421456485987
-10.9222898483276	-5.84329748153687	-14.7395248413086	-0.207941815257072	0.218946307897568	-0.00786607246845961
-10.9197177886963	-5.84526109695435	-14.7306566238403	-0.207943633198738	0.21909610927105	-0.00798372551798821
-10.9103775024414	-5.83900690078735	-14.7263317108154	-0.207861989736557	0.21904169023037	-0.00803195219486952
-10.9060773849487	-5.8380560874939	-14.7205181121826	-0.207805022597313	0.219125807285309	-0.00808569509536028
-10.8980073928833	-5.83599328994751	-14.7158575057983	-0.207722291350365	0.219210579991341	-0.00813062768429518
-10.8937826156616	-5.8345365524292	-14.7037382125854	-0.207648009061813	0.219308868050575	-0.00825782306492329
-10.8855714797974	-5.82956743240356	-14.6953840255737	-0.207504466176033	0.219437450170517	-0.00835051108151674
-10.8773183822632	-5.82913589477539	-14.6890850067139	-0.207418754696846	0.219481408596039	-0.00846633594483137
-10.8747968673706	-5.82378339767456	-14.67799949646	-0.207376793026924	0.219556629657745	-0.00854940246790648
-10.8692388534546	-5.8217601776123	-14.6759395599365	-0.207269594073296	0.219717025756836	-0.00864352937787771
-10.8653964996338	-5.82624244689941	-14.6784114837646	-0.207297176122665	0.219773098826408	-0.00878536608070135
-10.8603324890137	-5.82404518127441	-14.6692609786987	-0.207260638475418	0.219739601016045	-0.00887955725193024
-10.8651924133301	-5.82299137115479	-14.6768703460693	-0.207145303487778	0.219999879598618	-0.0089712617918849
-10.8638315200806	-5.82528877258301	-14.677830696106	-0.207134634256363	0.21999354660511	-0.00906440522521734
-10.8677158355713	-5.83107614517212	-14.6786699295044	-0.207123219966888	0.220089644193649	-0.00918251555413008
-10.8645372390747	-5.82926940917969	-14.6854343414307	-0.207117855548859	0.220069333910942	-0.00922078266739845
-10.8686571121216	-5.83326578140259	-14.6894836425781	-0.207031741738319	0.22014032304287	-0.00926082395017147
-10.8730516433716	-5.83580017089844	-14.6941204071045	-0.207038342952728	0.220230996608734	-0.00930697191506624
-10.8701944351196	-5.83845281600952	-14.7018413543701	-0.207047864794731	0.220204129815102	-0.00933094695210457
-10.8742523193359	-5.8417067527771	-14.7042655944824	-0.20699118077755	0.220199584960938	-0.00943674799054861
-10.8735523223877	-5.84345674514771	-14.7036037445068	-0.206955373287201	0.220220923423767	-0.00941733084619045
-10.8705177307129	-5.84676361083984	-14.7071409225464	-0.206946894526482	0.220095738768578	-0.00949598103761673
-10.8710384368896	-5.84673929214478	-14.7070016860962	-0.206885948777199	0.220124453306198	-0.00952473841607571
-10.873384475708	-5.85102081298828	-14.710563659668	-0.206847593188286	0.220174908638	-0.0095303962007165
-10.8695507049561	-5.85104751586914	-14.7046909332275	-0.206842571496964	0.220023334026337	-0.00955844204872847
-10.8709154129028	-5.85023736953735	-14.7060031890869	-0.20678336918354	0.220123663544655	-0.00955803785473108
-10.8668184280396	-5.84942722320557	-14.7040033340454	-0.206807926297188	0.220018103718758	-0.00961387623101473
-10.8676853179932	-5.84991836547852	-14.6986742019653	-0.206771090626717	0.220065116882324	-0.00962766353040934
-10.8650016784668	-5.85099411010742	-14.7030296325684	-0.206747502088547	0.220024421811104	-0.00965230911970139
-10.8631553649902	-5.85061311721802	-14.7022352218628	-0.206743404269218	0.220025584101677	-0.00967285968363285
-10.8635263442993	-5.84699487686157	-14.6975679397583	-0.206692561507225	0.220002949237823	-0.00962205044925213
-10.8600215911865	-5.84652996063232	-14.6969661712646	-0.206734448671341	0.220004603266716	-0.00963565055280924
-10.8593721389771	-5.83974504470825	-14.689115524292	-0.206728413701057	0.220050424337387	-0.00958898570388556
-10.8583860397339	-5.83728885650635	-14.6927185058594	-0.206838458776474	0.220179915428162	-0.00960955489426851
-10.8551464080811	-5.82960796356201	-14.6854496002197	-0.206825688481331	0.220169603824615	-0.00963103212416172
-10.8540992736816	-5.82544088363647	-14.6811084747314	-0.206798374652863	0.220256239175797	-0.00967495143413544
-10.854642868042	-5.82573843002319	-14.6788005828857	-0.206919223070145	0.220348134636879	-0.00964787602424622
-10.8533535003662	-5.81971979141235	-14.6854372024536	-0.206948146224022	0.220309376716614	-0.00973642338067293
-10.8577508926392	-5.82095193862915	-14.6923866271973	-0.206975415349007	0.220476090908051	-0.00975676625967026
-10.8592195510864	-5.82127141952515	-14.7026138305664	-0.20706532895565	0.220512434840202	-0.00981043465435505
-10.8631391525269	-5.82212448120117	-14.7061328887939	-0.207090333104134	0.220631390810013	-0.00980609748512506
-10.8668746948242	-5.81912279129028	-14.7149229049683	-0.207118585705757	0.220696866512299	-0.00985114555805922
-10.87122631073	-5.81852722167969	-14.7215337753296	-0.207199588418007	0.220757618546486	-0.00993504375219345
-10.871374130249	-5.82064533233643	-14.7280321121216	-0.207228645682335	0.220732450485229	-0.00987675134092569
-10.8715829849243	-5.81822681427002	-14.7371120452881	-0.207282245159149	0.220803126692772	-0.00979594420641661
-10.8748321533203	-5.81192684173584	-14.7373886108398	-0.207334101200104	0.220696285367012	-0.00981279276311398
-10.8774614334106	-5.81420469284058	-14.7412061691284	-0.207428023219109	0.220806926488876	-0.0097592156380415
-10.877890586853	-5.81626129150391	-14.7442102432251	-0.207454651594162	0.220810815691948	-0.0098165525123477
-10.8748340606689	-5.81637001037598	-14.7458248138428	-0.207301467657089	0.220750778913498	-0.00993516203016043
-10.8711318969727	-5.82030439376831	-14.7392024993896	-0.207334250211716	0.220751717686653	-0.00997980684041977
-10.8693008422852	-5.81867074966431	-14.7500114440918	-0.207295149564743	0.220695331692696	-0.00999100133776665
-10.8687944412231	-5.8240795135498	-14.7475728988647	-0.207294195890427	0.220664143562317	-0.00998751912266016
-10.865966796875	-5.82106351852417	-14.7436637878418	-0.20724830031395	0.220611810684204	-0.00999892316758633
-10.8638982772827	-5.8205623626709	-14.7473640441895	-0.207289606332779	0.220628172159195	-0.0100500900298357
-10.8635597229004	-5.82020378112793	-14.7417840957642	-0.207238852977753	0.220639586448669	-0.0099941985681653
-10.8580617904663	-5.81392478942871	-14.7346906661987	-0.2072644084692	0.220537632703781	-0.00999293755739927
-10.8568029403687	-5.80990695953369	-14.7336044311523	-0.20723994076252	0.220602884888649	-0.00990304816514254
-10.8547468185425	-5.80645418167114	-14.7308883666992	-0.207243666052818	0.220645487308502	-0.00989034026861191
-10.8517541885376	-5.8048415184021	-14.7275695800781	-0.207242518663406	0.220634832978249	-0.00991637352854013
-10.8535060882568	-5.80423784255981	-14.7238168716431	-0.207304313778877	0.220874354243279	-0.00991460587829351
-10.8494739532471	-5.79808807373047	-14.7162761688232	-0.207237616181374	0.220948293805122	-0.0100474655628204
-10.8476457595825	-5.794846534729	-14.7089357376099	-0.207244202494621	0.221133127808571	-0.0101303001865745
-10.8385143280029	-5.79580354690552	-14.7029829025269	-0.20728887617588	0.221202582120895	-0.0102835344150662
-10.8381299972534	-5.79028034210205	-14.6981725692749	-0.207206398248672	0.221373379230499	-0.0104308873414993
-10.8320484161377	-5.79026985168457	-14.6977081298828	-0.207189202308655	0.221488118171692	-0.0105088343843818
-10.8272638320923	-5.78754949569702	-14.6907243728638	-0.207163020968437	0.221574202179909	-0.010643569752574
-10.8259220123291	-5.7909140586853	-14.6914367675781	-0.207149639725685	0.221653163433075	-0.0107340235263109
-10.8261203765869	-5.78999853134155	-14.6937055587769	-0.207139924168587	0.22176031768322	-0.0108375046402216
-10.8254699707031	-5.79544591903687	-14.6942338943481	-0.207110166549683	0.221801847219467	-0.0109723070636392
-10.8279113769531	-5.80175113677979	-14.7066202163696	-0.207080408930779	0.221884936094284	-0.0110594499856234
-10.8307838439941	-5.80743217468262	-14.7128286361694	-0.207053154706955	0.221942216157913	-0.0111652417108417
-10.8347339630127	-5.8109769821167	-14.7173433303833	-0.207148388028145	0.222121566534042	-0.0111959427595139
-10.8367376327515	-5.81493949890137	-14.7271709442139	-0.207081809639931	0.222264662384987	-0.0112380096688867
-10.8419008255005	-5.81786441802979	-14.729959487915	-0.207081452012062	0.222342610359192	-0.011353699490428
-10.8417558670044	-5.82439279556274	-14.7416524887085	-0.207100346684456	0.222511604428291	-0.0114222969859838
-10.8462085723877	-5.82707118988037	-14.7434930801392	-0.207096129655838	0.222682327032089	-0.011463494040072
-10.8502073287964	-5.82851266860962	-14.7482309341431	-0.207100674510002	0.2228062748909	-0.0115717379376292
-10.8534955978394	-5.83062314987183	-14.7596406936646	-0.207069426774979	0.22292348742485	-0.0116904564201832
-10.8532190322876	-5.83155632019043	-14.7579154968262	-0.207094877958298	0.223133876919746	-0.0117389224469662
-10.8527421951294	-5.83336448669434	-14.7577590942383	-0.207160621881485	0.223137810826302	-0.0118501288816333
-10.8550176620483	-5.83145952224731	-14.7613687515259	-0.207080900669098	0.223291501402855	-0.0119634959846735
-10.8522443771362	-5.83537483215332	-14.7561731338501	-0.20713198184967	0.223385617136955	-0.0119897797703743
-10.8521070480347	-5.8341064453125	-14.7561082839966	-0.207108303904533	0.223493978381157	-0.0120889535173774
-10.8475456237793	-5.82913017272949	-14.7503204345703	-0.206987217068672	0.223559886217117	-0.0122263915836811
-10.8445014953613	-5.83207845687866	-14.7402305603027	-0.206982687115669	0.223695382475853	-0.0123948464170098
-10.839635848999	-5.83268070220947	-14.737678527832	-0.20694038271904	0.22371307015419	-0.0125074479728937
-10.8356628417969	-5.82648706436157	-14.7326583862305	-0.206845417618752	0.223772063851357	-0.0125814825296402
-10.8321437835693	-5.83042907714844	-14.7332048416138	-0.206839174032211	0.223819136619568	-0.0126949362456799
-10.8293972015381	-5.82990407943726	-14.726936340332	-0.206716269254684	0.223883345723152	-0.0127015169709921
-10.8255195617676	-5.82989835739136	-14.7259969711304	-0.206719100475311	0.223957374691963	-0.0127747673541307
-10.8249435424805	-5.83007144927979	-14.7219009399414	-0.206815257668495	0.223967924714088	-0.012813932262361
-10.8258390426636	-5.83236455917358	-14.7306900024414	-0.206897661089897	0.224054470658302	-0.0127683412283659
-10.8282461166382	-5.8302173614502	-14.7421131134033	-0.206806465983391	0.224187940359116	-0.0127881029620767
-10.8287878036499	-5.83170652389526	-14.7426795959473	-0.206863462924957	0.224223583936691	-0.0128000099211931
-10.8336582183838	-5.83031702041626	-14.7507829666138	-0.206997454166412	0.224355429410934	-0.0127520971000195
-10.8320379257202	-5.83054494857788	-14.7576971054077	-0.207116052508354	0.22449617087841	-0.0127229634672403
-10.8384199142456	-5.83026504516602	-14.7633247375488	-0.207191869616508	0.224628582596779	-0.0127428695559502
-10.8383045196533	-5.83154821395874	-14.7672624588013	-0.207272946834564	0.22475902736187	-0.0127327125519514
-10.8406229019165	-5.82611799240112	-14.767050743103	-0.207175880670547	0.224803954362869	-0.0127930035814643
-10.8421573638916	-5.8277416229248	-14.7703771591187	-0.207234039902687	0.224953055381775	-0.0128181101754308
-10.8393316268921	-5.82338619232178	-14.7711887359619	-0.207233726978302	0.225014626979828	-0.0128702372312546
-10.839298248291	-5.82256078720093	-14.7741823196411	-0.207315355539322	0.225075051188469	-0.0129209076985717
-10.8337821960449	-5.81770610809326	-14.7745733261108	-0.207310155034065	0.225119978189468	-0.0129355937242508
-10.834098815918	-5.81872224807739	-14.7645874023438	-0.207304835319519	0.225217178463936	-0.0130199007689953
-10.8297090530396	-5.81635999679565	-14.7647848129272	-0.207328394055367	0.225248619914055	-0.0131153212860227
-10.8249731063843	-5.81690883636475	-14.7617998123169	-0.207240119576454	0.225306332111359	-0.0131983757019043
-10.82142162323	-5.81088495254517	-14.7572231292725	-0.207272887229919	0.225288838148117	-0.013198921456933
-10.8216724395752	-5.80926609039307	-14.7501916885376	-0.207244083285332	0.225461453199387	-0.013207258656621
-10.8167533874512	-5.80794239044189	-14.7560968399048	-0.207294195890427	0.225444316864014	-0.0132681960240006
-10.8144493103027	-5.80193424224854	-14.7452659606934	-0.207158967852592	0.22541318833828	-0.0132966628298163
-10.8112678527832	-5.80073070526123	-14.7442274093628	-0.207222446799278	0.2255769520998	-0.0133355893194675
-10.8056964874268	-5.79617643356323	-14.738956451416	-0.207108482718468	0.225514024496078	-0.0133550334721804
-10.8047227859497	-5.79359579086304	-14.7344980239868	-0.207095220685005	0.225571021437645	-0.0133365485817194
-10.7995357513428	-5.78920984268188	-14.7286787033081	-0.207165971398354	0.225601226091385	-0.013405947946012
-10.7952260971069	-5.78507280349731	-14.7250089645386	-0.207109093666077	0.22562737762928	-0.0134077649563551
-10.7953872680664	-5.78121280670166	-14.7190895080566	-0.207082033157349	0.225645184516907	-0.0133984312415123
-10.7904739379883	-5.77481365203857	-14.7169466018677	-0.207038149237633	0.225755289196968	-0.013408831320703
-10.7901229858398	-5.77264833450317	-14.7122278213501	-0.20703561604023	0.225776523351669	-0.013366068713367
-10.7875232696533	-5.76875734329224	-14.7121906280518	-0.207019686698914	0.225866630673409	-0.0134246200323105
-10.7859315872192	-5.76775169372559	-14.7098112106323	-0.207052037119865	0.225945666432381	-0.0134055903181434
-10.7905550003052	-5.76364040374756	-14.7160234451294	-0.207049980759621	0.22609931230545	-0.0134266968816519
-10.7911367416382	-5.76121425628662	-14.7170543670654	-0.20711050927639	0.226215839385986	-0.0134251629933715
-10.7921380996704	-5.7586145401001	-14.7138805389404	-0.207146003842354	0.226347014307976	-0.013474146835506
-10.7973442077637	-5.76146602630615	-14.7225894927979	-0.207194551825523	0.226524382829666	-0.0135780051350594
-10.7953824996948	-5.76014423370361	-14.7217264175415	-0.207146897912025	0.226607635617256	-0.0136818159371614
-10.7991456985474	-5.76027011871338	-14.7292051315308	-0.207150384783745	0.22676594555378	-0.0137449391186237
-10.7982454299927	-5.75931692123413	-14.7192668914795	-0.207125797867775	0.226882189512253	-0.0138130355626345
-10.7983303070068	-5.7622275352478	-14.728741645813	-0.207143172621727	0.227002993226051	-0.0139357196167111
-10.7990112304688	-5.76090717315674	-14.7233152389526	-0.207081899046898	0.227080643177032	-0.0140007445588708
-10.8018274307251	-5.76539516448975	-14.721661567688	-0.206996127963066	0.227106556296349	-0.0140870166942477
-10.801570892334	-5.76707029342651	-14.7207164764404	-0.206890091300011	0.22713603079319	-0.0141394510865211
-10.8021631240845	-5.7681360244751	-14.7304582595825	-0.206903532147408	0.227273419499397	-0.0142804784700274
-10.8032293319702	-5.77027797698975	-14.7253847122192	-0.206821471452713	0.227385759353638	-0.0143301161006093
-10.8056716918945	-5.77539730072021	-14.7334032058716	-0.20680844783783	0.227380186319351	-0.0143315047025681
-10.8050394058228	-5.77552032470703	-14.7349328994751	-0.206857919692993	0.227307602763176	-0.0143743772059679
-10.8082609176636	-5.77911281585693	-14.7332859039307	-0.206821531057358	0.227395132184029	-0.0143292779102921
-10.8073043823242	-5.77874612808228	-14.7419500350952	-0.206772208213806	0.227506130933762	-0.0143812289461493
-10.8159780502319	-5.7777247428894	-14.7430391311646	-0.206849306821823	0.227683216333389	-0.014384807087481
-10.8142518997192	-5.77991056442261	-14.7443408966064	-0.206889808177948	0.227678582072258	-0.0144384056329727
-10.818696975708	-5.77763366699219	-14.7496242523193	-0.206845581531525	0.227832734584808	-0.0143974795937538
-10.814507484436	-5.78087139129639	-14.7573108673096	-0.206924200057983	0.227940395474434	-0.0144530553370714
-10.8130950927734	-5.7794017791748	-14.7463598251343	-0.206891015172005	0.228046059608459	-0.0145484879612923
-10.8112668991089	-5.78115749359131	-14.7456188201904	-0.206884413957596	0.228123992681503	-0.0146495308727026
-10.8073053359985	-5.78161382675171	-14.7435169219971	-0.206832021474838	0.228158429265022	-0.0147830881178379
-10.8013601303101	-5.78143358230591	-14.7329225540161	-0.206752434372902	0.228145778179169	-0.0149109316989779
-10.7988414764404	-5.78491020202637	-14.7342224121094	-0.206757828593254	0.228177547454834	-0.0149525692686439
-10.7960844039917	-5.78858470916748	-14.7386245727539	-0.206684604287148	0.228129059076309	-0.0150169990956783
-10.7947607040405	-5.7918553352356	-14.7360420227051	-0.206624522805214	0.228224083781242	-0.0150089850649238
-10.7938661575317	-5.79365634918213	-14.7422332763672	-0.206662058830261	0.228200450539589	-0.0150355286896229
-10.7988519668579	-5.79668617248535	-14.7444000244141	-0.206698566675186	0.228336110711098	-0.0150277679786086
-10.8000993728638	-5.79602098464966	-14.7535715103149	-0.206722021102905	0.228384226560593	-0.0150330672040582
-10.8045806884766	-5.79896879196167	-14.7540826797485	-0.206749305129051	0.228503957390785	-0.0150575786828995
-10.807427406311	-5.80001163482666	-14.7650241851807	-0.206826388835907	0.228516533970833	-0.0150093948468566
-10.810115814209	-5.80130767822266	-14.7681512832642	-0.206928476691246	0.228684678673744	-0.0150876678526402
-10.8117704391479	-5.80343198776245	-14.7731523513794	-0.207043826580048	0.228780210018158	-0.0151205295696855
-10.8135824203491	-5.80477809906006	-14.7780237197876	-0.20703798532486	0.228776603937149	-0.0151180047541857
-10.8171262741089	-5.80069589614868	-14.7778539657593	-0.207040935754776	0.228694528341293	-0.0151256900280714
-10.8149547576904	-5.80378150939941	-14.7820529937744	-0.207068040966988	0.228737041354179	-0.0151036148890853
-10.8107299804688	-5.80577087402344	-14.7783460617065	-0.207080870866776	0.2286486774683	-0.0151957320049405
-10.8114614486694	-5.80445337295532	-14.7809467315674	-0.207054391503334	0.228579491376877	-0.0151848588138819
-10.8088855743408	-5.80872631072998	-14.785475730896	-0.207092493772507	0.228461161255836	-0.0150834834203124
-10.8101511001587	-5.80827236175537	-14.7802896499634	-0.20702737569809	0.228384554386139	-0.014994558878243
-10.8111610412598	-5.80839347839355	-14.7877492904663	-0.207048073410988	0.228299126029015	-0.0149851264432073
-10.8147258758545	-5.8062915802002	-14.7889184951782	-0.207050144672394	0.228357538580894	-0.0149137554690242
-10.8128499984741	-5.80766630172729	-14.7888994216919	-0.207121446728706	0.228338822722435	-0.0147719876840711
-10.8152198791504	-5.80495309829712	-14.7986001968384	-0.207148611545563	0.228352546691895	-0.0148402163758874
-10.8177642822266	-5.80428886413574	-14.7875652313232	-0.207156822085381	0.228482663631439	-0.0147853475064039
-10.8151321411133	-5.80223846435547	-14.7926044464111	-0.207283779978752	0.228498160839081	-0.0147400200366974
-10.8131456375122	-5.79780769348145	-14.7917556762695	-0.207190558314323	0.228492870926857	-0.0147686339914799
-10.8130149841309	-5.79623317718506	-14.782133102417	-0.207194909453392	0.228565156459808	-0.0147609943524003
-10.8082180023193	-5.79498529434204	-14.778416633606	-0.207180857658386	0.228500381112099	-0.0147798052057624
-10.8062753677368	-5.79264736175537	-14.7772912979126	-0.207101330161095	0.22841414809227	-0.0147841600701213
-10.7987108230591	-5.79056644439697	-14.7671194076538	-0.207096680998802	0.228438854217529	-0.0147501509636641
-10.7798013687134	-5.78909778594971	-14.7590923309326	-0.207087323069572	0.228293597698212	-0.0147448675706983
-10.7709045410156	-5.78176832199097	-14.7475605010986	-0.20700640976429	0.2282684892416	-0.0148426238447428
-10.7735528945923	-5.77251005172729	-14.7440156936646	-0.207036346197128	0.228189587593079	-0.0148259792476892
-10.7846450805664	-5.78993225097656	-14.751091003418	-0.206901490688324	0.227990746498108	-0.0147422142326832
-10.785961151123	-5.79372596740723	-14.7610511779785	-0.206832692027092	0.227867975831032	-0.0148383537307382
-10.7772731781006	-5.78964757919312	-14.7537889480591	-0.206926628947258	0.228062212467194	-0.0149586517363787
-10.7867412567139	-5.79121732711792	-14.7554874420166	-0.206868842244148	0.228250578045845	-0.0150623498484492
-10.7997045516968	-5.79304599761963	-14.7666540145874	-0.206920593976974	0.228462353348732	-0.015158561989665
-10.8179025650024	-5.78911685943604	-14.7701368331909	-0.206993252038956	0.228773400187492	-0.0151084065437317
-10.8309907913208	-5.79408264160156	-14.7786674499512	-0.206958130002022	0.229005262255669	-0.0151376789435744
-10.8436031341553	-5.79328489303589	-14.7856349945068	-0.206824332475662	0.229215383529663	-0.0151318479329348
-10.8512983322144	-5.79422616958618	-14.7896842956543	-0.206893891096115	0.229362577199936	-0.0151158683001995
-10.8559951782227	-5.80206441879272	-14.7954893112183	-0.206834673881531	0.229490384459496	-0.0151077564805746
-10.8644762039185	-5.81313323974609	-14.8047637939453	-0.206681534647942	0.229577213525772	-0.0151541763916612
-10.8675336837769	-5.82039451599121	-14.8109016418457	-0.206681028008461	0.229636386036873	-0.0152442073449492
-10.8601961135864	-5.82038402557373	-14.8082876205444	-0.206629708409309	0.229641273617744	-0.0152623150497675
-10.8604536056519	-5.82678174972534	-14.811806678772	-0.206494182348251	0.229641079902649	-0.0153380045667291
-10.8601551055908	-5.83499574661255	-14.8111639022827	-0.20643138885498	0.229464083909988	-0.015381078235805
-10.8610486984253	-5.83614921569824	-14.8139781951904	-0.206438541412354	0.229348063468933	-0.015252785757184
-10.8591651916504	-5.83304452896118	-14.8287324905396	-0.206430345773697	0.229292377829552	-0.0151665722951293
-10.8654232025146	-5.83222818374634	-14.8217220306396	-0.206415191292763	0.229145005345345	-0.0150608466938138
-10.8679580688477	-5.83171510696411	-14.8224487304688	-0.206522852182388	0.22914631664753	-0.0148829566314816
-10.8690872192383	-5.83076953887939	-14.8285570144653	-0.206534564495087	0.229109406471252	-0.0148088997229934
-10.8695526123047	-5.82592296600342	-14.819766998291	-0.206550806760788	0.229169204831123	-0.0147484466433525
-10.8716506958008	-5.82476377487183	-14.8206720352173	-0.206444352865219	0.229005411267281	-0.0147005673497915
-10.8728847503662	-5.8275671005249	-14.8176832199097	-0.20646370947361	0.2289067953825	-0.0145838540047407
-10.868052482605	-5.82502889633179	-14.8148469924927	-0.206337854266167	0.228770837187767	-0.0145172821357846
-10.8692617416382	-5.82202386856079	-14.8000078201294	-0.206377670168877	0.228649333119392	-0.0144365001469851
-10.8692560195923	-5.82191944122314	-14.7971067428589	-0.206303775310516	0.228608682751656	-0.0144539047032595
-10.8694257736206	-5.82337284088135	-14.7884864807129	-0.20627336204052	0.228428706526756	-0.0143801234662533
-10.8695459365845	-5.81684160232544	-14.7907190322876	-0.206248387694359	0.228287562727928	-0.0143251270055771
-10.8729152679443	-5.81820774078369	-14.7873611450195	-0.206225708127022	0.228208377957344	-0.014236937277019
-10.8738851547241	-5.81744575500488	-14.783896446228	-0.206249982118607	0.228023827075958	-0.0141936289146543
-10.8750162124634	-5.81328868865967	-14.7852249145508	-0.206099450588226	0.227846428751945	-0.0140529489144683
-10.8768692016602	-5.81585264205933	-14.7905435562134	-0.206098362803459	0.227730944752693	-0.0138974944129586
-10.8771886825562	-5.81411981582642	-14.7889804840088	-0.206105753779411	0.22762656211853	-0.0138145936653018
-10.8783235549927	-5.8128228187561	-14.7862749099731	-0.20612995326519	0.227494806051254	-0.013696045614779
-10.8803281784058	-5.80869150161743	-14.7864294052124	-0.206160470843315	0.2274389564991	-0.0136265996843576
-10.882773399353	-5.80703639984131	-14.7872524261475	-0.206190854310989	0.22732837498188	-0.0134386187419295
-10.884840965271	-5.80556297302246	-14.7889261245728	-0.206196486949921	0.227280259132385	-0.0134049067273736
-10.8843183517456	-5.8031120300293	-14.7839288711548	-0.206163987517357	0.227240279316902	-0.0132758878171444
-10.8843812942505	-5.80137538909912	-14.7860136032104	-0.206221327185631	0.227235868573189	-0.0132490061223507
-10.8813228607178	-5.79803943634033	-14.7751369476318	-0.206215709447861	0.227135717868805	-0.0131773091852665
-10.8826007843018	-5.79395055770874	-14.771876335144	-0.206189230084419	0.227149426937103	-0.0130762532353401
-10.8810758590698	-5.79411745071411	-14.7688703536987	-0.206196859478951	0.22714452445507	-0.0130594465881586
-10.8766136169434	-5.78951120376587	-14.7615060806274	-0.206175580620766	0.227002784609795	-0.0130074238404632
-10.870231628418	-5.78733444213867	-14.7545394897461	-0.206141471862793	0.226934880018234	-0.0129477735608816
-10.8642654418945	-5.78715991973877	-14.7432346343994	-0.206160932779312	0.226852744817734	-0.0129069471731782
-10.8584604263306	-5.78686714172363	-14.735556602478	-0.206002652645111	0.226728081703186	-0.0129034779965878
-10.8509502410889	-5.78369665145874	-14.7239513397217	-0.20598503947258	0.22662390768528	-0.0128783648833632
-10.8471956253052	-5.78557109832764	-14.7224893569946	-0.205932840704918	0.226623848080635	-0.0128550110384822
-10.8434715270996	-5.78718137741089	-14.7159299850464	-0.205863207578659	0.22651369869709	-0.0128300292417407
-10.836501121521	-5.78682088851929	-14.7063760757446	-0.205845460295677	0.226431965827942	-0.0127840768545866
-10.8342199325562	-5.78856325149536	-14.7038621902466	-0.205705061554909	0.226285725831985	-0.0127104595303535
-10.8331594467163	-5.79002857208252	-14.7051391601563	-0.205755680799484	0.226328328251839	-0.0125826513394713
-10.8343410491943	-5.78395938873291	-14.7039194107056	-0.205817922949791	0.226249396800995	-0.0124212596565485
-10.8362312316895	-5.78224039077759	-14.7065706253052	-0.205915153026581	0.22637651860714	-0.0123993288725615
-10.8334445953369	-5.77755451202393	-14.7034730911255	-0.205893382430077	0.226324141025543	-0.0123699931427836
-10.8365831375122	-5.77782917022705	-14.691686630249	-0.205913633108139	0.226494207978249	-0.0124317659065127
-10.8284559249878	-5.77856731414795	-14.6838827133179	-0.205901995301247	0.22633945941925	-0.012410294264555
-10.8323860168457	-5.77845144271851	-14.6834211349487	-0.205860063433647	0.226369753479958	-0.012401252053678
-10.8271369934082	-5.78028964996338	-14.6797094345093	-0.205783486366272	0.22626930475235	-0.0124129382893443
-10.8257369995117	-5.78141784667969	-14.6749477386475	-0.205789610743523	0.226206257939339	-0.0123666524887085
-10.8223266601563	-5.78517007827759	-14.672004699707	-0.205697774887085	0.226078227162361	-0.0123401787132025
-10.8249044418335	-5.78567218780518	-14.6736726760864	-0.205637857317925	0.226057380437851	-0.0122978435829282
-10.8229608535767	-5.78765726089478	-14.668438911438	-0.205672338604927	0.22589148581028	-0.0122229801490903
-10.825252532959	-5.79574918746948	-14.6732978820801	-0.205673232674599	0.226020097732544	-0.012161229737103
-10.8301620483398	-5.79344511032104	-14.6724796295166	-0.205572202801704	0.225938320159912	-0.0121338218450546
-10.8278017044067	-5.799644947052	-14.6752824783325	-0.205631151795387	0.225944265723228	-0.0120824240148067
-10.83274269104	-5.80086326599121	-14.6809940338135	-0.205635353922844	0.225920274853706	-0.0121022965759039
-10.8386611938477	-5.79941368103027	-14.67946434021	-0.205682322382927	0.225973039865494	-0.0119901252910495
-10.8428516387939	-5.80568885803223	-14.6783819198608	-0.20570196211338	0.225942000746727	-0.0119536807760596
-10.8430585861206	-5.80615091323853	-14.6825103759766	-0.205597758293152	0.225970298051834	-0.0119461808353662
-10.844708442688	-5.80903148651123	-14.6843461990356	-0.205579161643982	0.225995168089867	-0.0119227282702923
-10.8478937149048	-5.81123924255371	-14.6784620285034	-0.205608129501343	0.225992888212204	-0.0119233410805464
-10.8517990112305	-5.8109393119812	-14.6783151626587	-0.205497801303864	0.225961714982986	-0.0119346901774406
-10.8459634780884	-5.81353569030762	-14.6705980300903	-0.205388903617859	0.225811257958412	-0.0119696892797947
-10.8454780578613	-5.8183536529541	-14.6616630554199	-0.20526210963726	0.225679203867912	-0.0119646908715367
-10.8465337753296	-5.82354021072388	-14.6619625091553	-0.205200091004372	0.225561007857323	-0.0118886604905128
-10.8464908599854	-5.82467937469482	-14.6618509292603	-0.205055296421051	0.225371226668358	-0.0118595138192177
-10.8492794036865	-5.8277268409729	-14.6527509689331	-0.205139428377151	0.225295513868332	-0.0117176473140717
-10.8494911193848	-5.82636785507202	-14.6589317321777	-0.205042168498039	0.225235536694527	-0.0116065070033073
-10.8531398773193	-5.82580947875977	-14.6583871841431	-0.205045938491821	0.225203663110733	-0.0115438252687454
-10.8518695831299	-5.82744646072388	-14.6512031555176	-0.205051928758621	0.22520287334919	-0.0114554688334465
-10.8558835983276	-5.82707786560059	-14.6401109695435	-0.204971969127655	0.22518315911293	-0.0114663615822792
-10.8520793914795	-5.82466840744019	-14.6340808868408	-0.204908430576324	0.225115939974785	-0.0114767970517278
-10.8506746292114	-5.82344388961792	-14.6245374679565	-0.204881012439728	0.225080639123917	-0.011485000140965
-10.8484544754028	-5.82396936416626	-14.6110305786133	-0.204698383808136	0.22498083114624	-0.0114784352481365
-10.841588973999	-5.82440328598022	-14.6029319763184	-0.204609051346779	0.224870145320892	-0.0115257361903787
-10.8411264419556	-5.8250036239624	-14.5933361053467	-0.204498186707497	0.224703550338745	-0.0114552937448025
-10.8389663696289	-5.82887506484985	-14.5856895446777	-0.204361215233803	0.224635273218155	-0.0114253964275122
-10.8399906158447	-5.82489442825317	-14.5870933532715	-0.204246014356613	0.224482730031013	-0.0113762523978949
-10.8388576507568	-5.82527160644531	-14.5790462493896	-0.204260975122452	0.224568292498589	-0.0112863145768642
-10.8422422409058	-5.82686233520508	-14.5882015228271	-0.204184487462044	0.224459648132324	-0.0112433694303036
-10.8462209701538	-5.82345485687256	-14.5831518173218	-0.204178661108017	0.224461600184441	-0.0111332423985004
-10.8507709503174	-5.8268141746521	-14.5821571350098	-0.204185828566551	0.224478960037231	-0.0111269485205412
-10.8503322601318	-5.82327842712402	-14.580039024353	-0.204107895493507	0.224436193704605	-0.0110308369621634
-10.8538694381714	-5.82392978668213	-14.5833511352539	-0.204127699136734	0.224419355392456	-0.0109984138980508
-10.8579034805298	-5.82235193252563	-14.5807313919067	-0.204104870557785	0.22442153096199	-0.0109661743044853
-10.8608274459839	-5.82336282730103	-14.5735034942627	-0.204124465584755	0.224486514925957	-0.010901547037065
-10.86057472229	-5.82205867767334	-14.5780620574951	-0.204064160585403	0.224332943558693	-0.0108686331659555
-10.8616542816162	-5.82006072998047	-14.5714168548584	-0.204025238752365	0.224351033568382	-0.0108185354620218
-10.8625049591064	-5.82078695297241	-14.5670757293701	-0.204040691256523	0.224318221211433	-0.0107945976778865
-10.8609981536865	-5.82029724121094	-14.5612106323242	-0.203931391239166	0.224235370755196	-0.0107828201726079
-10.856463432312	-5.81746625900269	-14.5495491027832	-0.203776672482491	0.224030539393425	-0.010813731700182
-10.8544921875	-5.82271003723145	-14.5389738082886	-0.203725814819336	0.223920881748199	-0.0107409777119756
-10.8492746353149	-5.82149219512939	-14.5398197174072	-0.203656524419785	0.223768919706345	-0.0107604097574949
-10.848837852478	-5.81849002838135	-14.529335975647	-0.203562200069427	0.223611190915108	-0.0106239905580878
-10.8464670181274	-5.81645917892456	-14.5220537185669	-0.20351730287075	0.223505929112434	-0.0105167422443628
-10.8493947982788	-5.81615543365479	-14.5216474533081	-0.203580811619759	0.22350138425827	-0.0104353474453092
-10.8436107635498	-5.81005048751831	-14.5129537582397	-0.203479766845703	0.223439499735832	-0.010440606623888
-10.8428754806519	-5.80823040008545	-14.5039253234863	-0.203579217195511	0.223464876413345	-0.0102735161781311
-10.8376617431641	-5.80180025100708	-14.4949750900269	-0.203504338860512	0.223502680659294	-0.0102782435715199
-10.8353157043457	-5.79947996139526	-14.4805564880371	-0.203465506434441	0.223475337028503	-0.0102934744209051
-10.8294057846069	-5.79642963409424	-14.4711427688599	-0.20338462293148	0.223459973931313	-0.0102997692301869
-10.8246307373047	-5.7982439994812	-14.4664402008057	-0.203423961997032	0.223424687981606	-0.0102964453399181
-10.8213453292847	-5.79342031478882	-14.4581871032715	-0.203298062086105	0.223309800028801	-0.010330667719245
-10.8198728561401	-5.79706239700317	-14.4474096298218	-0.203264012932777	0.223356157541275	-0.0102871786803007
-10.8140707015991	-5.79780435562134	-14.4471960067749	-0.203239426016808	0.22317823767662	-0.0103614069521427
-10.8163051605225	-5.79795932769775	-14.4503288269043	-0.203165173530579	0.223148971796036	-0.0102732041850686
-10.8164024353027	-5.80156278610229	-14.4493246078491	-0.203147321939468	0.223104983568192	-0.0101869869977236
-10.8220462799072	-5.80318546295166	-14.4495286941528	-0.203189730644226	0.223104625940323	-0.0101236728951335
-10.822548866272	-5.80348873138428	-14.4545679092407	-0.203230857849121	0.223156243562698	-0.0100923161953688
-10.8274850845337	-5.8029522895813	-14.453875541687	-0.203301876783371	0.223249062895775	-0.00999036990106106
-10.8287763595581	-5.80429172515869	-14.4605741500854	-0.203344732522964	0.223255187273026	-0.00993675924837589
-10.8287572860718	-5.801833152771	-14.4540281295776	-0.203341618180275	0.223349824547768	-0.00998191442340612
-10.8277826309204	-5.80023717880249	-14.4519386291504	-0.203336447477341	0.223345816135406	-0.0099860243499279
-10.8236865997314	-5.80525541305542	-14.4456129074097	-0.203267797827721	0.223246201872826	-0.0100223133340478
-10.8190326690674	-5.80491733551025	-14.4376821517944	-0.203172385692596	0.223058253526688	-0.0100314998999238
-10.8162441253662	-5.80746555328369	-14.433967590332	-0.203141063451767	0.223019897937775	-0.00994845014065504
-10.8172626495361	-5.80999660491943	-14.4335260391235	-0.203009426593781	0.222865059971809	-0.0098715340718627
-10.8159561157227	-5.80949640274048	-14.4318656921387	-0.203086137771606	0.222889006137848	-0.00977687910199165
-10.8157663345337	-5.80625915527344	-14.4296646118164	-0.203107714653015	0.222891762852669	-0.00969524960964918
-10.816219329834	-5.80656909942627	-14.4342403411865	-0.203176125884056	0.222921416163445	-0.00965115614235401
-10.8144636154175	-5.80508136749268	-14.4233951568604	-0.203104436397552	0.222883775830269	-0.00960913579910994
-10.8111429214478	-5.80451917648315	-14.4195289611816	-0.203081637620926	0.22294345498085	-0.00954379513859749
-10.8073024749756	-5.80100107192993	-14.4102411270142	-0.203094869852066	0.222924813628197	-0.0095617575570941
-10.8078670501709	-5.79929780960083	-14.400918006897	-0.203091636300087	0.222888648509979	-0.00960832647979259
-10.8045711517334	-5.79890203475952	-14.3969020843506	-0.203085541725159	0.222959890961647	-0.00961116421967745
-10.8009376525879	-5.79802322387695	-14.3899602890015	-0.203021109104156	0.222906038165092	-0.0096012931317091
-10.8035259246826	-5.79762363433838	-14.390154838562	-0.202968537807465	0.222881808876991	-0.00956841930747032
-10.8018188476563	-5.79999017715454	-14.3845443725586	-0.202991709113121	0.222912281751633	-0.00956527981907129
-10.7977313995361	-5.80203437805176	-14.3840036392212	-0.202949211001396	0.222803726792336	-0.00958483852446079
-10.7987756729126	-5.80246734619141	-14.3863325119019	-0.202932491898537	0.222785249352455	-0.00956844259053469
-10.7997331619263	-5.80710411071777	-14.3860282897949	-0.202898472547531	0.222687423229218	-0.00953474547713995
-10.8041696548462	-5.80903482437134	-14.383129119873	-0.202845737338066	0.222698152065277	-0.00948319490998983
-10.8088111877441	-5.81593704223633	-14.3910503387451	-0.202846527099609	0.222591176629066	-0.00944867823272944
-10.8117179870605	-5.81384515762329	-14.3849925994873	-0.202860847115517	0.22256888449192	-0.00940347369760275
-10.8145980834961	-5.81498098373413	-14.391716003418	-0.20282544195652	0.22256675362587	-0.00932989455759525
-10.8190546035767	-5.8192195892334	-14.3987436294556	-0.202873557806015	0.22258223593235	-0.00927680172026157
-10.8244485855103	-5.81401491165161	-14.4021024703979	-0.20285776257515	0.222633555531502	-0.00920900050550699
-10.8282613754272	-5.81877183914185	-14.3980665206909	-0.202893897891045	0.222603932023048	-0.00919096358120441
-10.8272256851196	-5.81431865692139	-14.3921794891357	-0.202811703085899	0.222577720880508	-0.00913737062364817
-10.8279552459717	-5.81136417388916	-14.385594367981	-0.20274630188942	0.222577333450317	-0.00909769628196955
-10.8269710540771	-5.81404113769531	-14.3839712142944	-0.202822282910347	0.222580686211586	-0.00907774455845356
-10.8232049942017	-5.80768632888794	-14.3702507019043	-0.202716425061226	0.222491905093193	-0.00917998515069485
-10.8193826675415	-5.808424949646	-14.3562717437744	-0.202639400959015	0.222378417849541	-0.00919149070978165
-10.8128786087036	-5.80585479736328	-14.3506288528442	-0.202448353171349	0.222316443920135	-0.00922216195613146
-10.8077049255371	-5.80761814117432	-14.3334159851074	-0.202334091067314	0.222142741084099	-0.00917960982769728
-10.8045196533203	-5.80546474456787	-14.3275299072266	-0.202288910746574	0.221979469060898	-0.0091433534398675
-10.8036470413208	-5.80542659759521	-14.3196153640747	-0.202184692025185	0.22193805873394	-0.00905644614249468
-10.8000249862671	-5.80174827575684	-14.3163156509399	-0.202141344547272	0.221882060170174	-0.0090243024751544
-10.7985372543335	-5.7965612411499	-14.3076906204224	-0.202177450060844	0.22191995382309	-0.00891170371323824
-10.7971143722534	-5.79597997665405	-14.2987241744995	-0.202165827155113	0.221916630864143	-0.00889682676643133
-10.7942371368408	-5.78808784484863	-14.2930669784546	-0.202154070138931	0.221890792250633	-0.00883574318140745
-10.7936754226685	-5.78445148468018	-14.2852640151978	-0.202123537659645	0.222008004784584	-0.00886616669595242
-10.7898101806641	-5.78483295440674	-14.2787017822266	-0.202155709266663	0.222060412168503	-0.00891329813748598
-10.7888231277466	-5.77614498138428	-14.2690210342407	-0.202020451426506	0.22199647128582	-0.00897656939923763
-10.784031867981	-5.77623653411865	-14.2587232589722	-0.201974719762802	0.221962884068489	-0.00903617683798075
-10.7781000137329	-5.77766513824463	-14.2523536682129	-0.201796531677246	0.221950992941856	-0.0090777138248086
-10.776008605957	-5.77961492538452	-14.2556238174438	-0.201718777418137	0.221848472952843	-0.00906307715922594
-10.7688646316528	-5.77971172332764	-14.2504539489746	-0.201689079403877	0.221797212958336	-0.00909959059208632
-10.768705368042	-5.77890110015869	-14.2377157211304	-0.201578244566917	0.221808716654778	-0.00909133534878492
-10.765625	-5.78014945983887	-14.242525100708	-0.201515808701515	0.221735402941704	-0.00910358410328627
-10.7662515640259	-5.78057622909546	-14.2416725158691	-0.201477915048599	0.221708580851555	-0.00908935349434614
-10.7675704956055	-5.78005123138428	-14.2353820800781	-0.201446890830994	0.221746027469635	-0.00901108793914318
-10.7644701004028	-5.77867269515991	-14.2342233657837	-0.20145745575428	0.221868291497231	-0.00908259116113186
-10.7649908065796	-5.77635192871094	-14.2280950546265	-0.20139054954052	0.221966847777367	-0.00908534228801727
-10.7621698379517	-5.77755975723267	-14.2207698822021	-0.201494082808495	0.222069039940834	-0.00911664217710495
-10.7597141265869	-5.77382612228394	-14.2133712768555	-0.201380208134651	0.221972465515137	-0.0091866897419095
-10.7569446563721	-5.77605438232422	-14.2060403823853	-0.201380208134651	0.222066834568977	-0.00932760536670685
-10.7538089752197	-5.7736668586731	-14.1991300582886	-0.201304510235786	0.222041636705399	-0.00932319369167089
-10.7477388381958	-5.77477216720581	-14.1925573348999	-0.201237812638283	0.222011476755142	-0.00943859107792377
-10.7421550750732	-5.77307224273682	-14.1814985275269	-0.201115727424622	0.221999406814575	-0.00949237588793039
-10.7357835769653	-5.77240943908691	-14.1734142303467	-0.20100200176239	0.221912026405334	-0.00952900294214487
-10.7338390350342	-5.77941989898682	-14.1738653182983	-0.200906857848167	0.221873104572296	-0.00955340173095465
-10.7324533462524	-5.77784729003906	-14.1715078353882	-0.200986981391907	0.22181324660778	-0.00955942738801241
-10.7311754226685	-5.77834939956665	-14.1744022369385	-0.200965285301208	0.221824571490288	-0.00945792905986309
-10.729266166687	-5.77339363098145	-14.1747817993164	-0.200918599963188	0.221915036439896	-0.00948142632842064
-10.7311582565308	-5.77265930175781	-14.1678838729858	-0.20094533264637	0.222044587135315	-0.00948701798915863
-10.7265529632568	-5.77726554870605	-14.1636066436768	-0.20104393362999	0.22211092710495	-0.00957909505814314
-10.7234830856323	-5.77251577377319	-14.1582164764404	-0.200916662812233	0.222108960151672	-0.00969945918768644
-10.7209348678589	-5.77322292327881	-14.1521329879761	-0.200880438089371	0.222220659255981	-0.00976930093020201
-10.71519947052	-5.77762508392334	-14.1516447067261	-0.200800433754921	0.222168654203415	-0.00982985645532608
-10.7142477035522	-5.78134536743164	-14.1444826126099	-0.200745552778244	0.222150981426239	-0.00991833303123713
-10.7102651596069	-5.78452587127686	-14.1471452713013	-0.200722679495811	0.222178488969803	-0.00998461991548538
-10.7062168121338	-5.78645133972168	-14.1378583908081	-0.200655832886696	0.222135096788406	-0.0100156329572201
-10.7076320648193	-5.78739070892334	-14.1400547027588	-0.200580850243568	0.22210268676281	-0.010033723898232
-10.7056970596313	-5.79191112518311	-14.1379070281982	-0.200542584061623	0.222112566232681	-0.0100444499403238
-10.7054853439331	-5.79373979568481	-14.1395320892334	-0.200525432825089	0.222186490893364	-0.00999654456973076
-10.7035627365112	-5.79225587844849	-14.1443243026733	-0.200546532869339	0.222267642617226	-0.0100497948005795
-10.7068681716919	-5.79065275192261	-14.1368436813354	-0.200510397553444	0.222439900040627	-0.0100719183683395
-10.7064085006714	-5.79463720321655	-14.1356296539307	-0.200624868273735	0.222547307610512	-0.0101007195189595
-10.7025327682495	-5.79157829284668	-14.1293411254883	-0.200528651475906	0.222553491592407	-0.0102250268682837
-10.6993923187256	-5.79313182830811	-14.1248092651367	-0.200494945049286	0.222711399197578	-0.0103509817272425
-10.695746421814	-5.79118394851685	-14.1203489303589	-0.200394332408905	0.222631305456161	-0.0103989951312542
-10.6926431655884	-5.79580020904541	-14.1119871139526	-0.200278267264366	0.222599372267723	-0.0105020878836513
-10.6908855438232	-5.79390096664429	-14.1107988357544	-0.200228467583656	0.222530916333199	-0.0104867732152343
-10.6930017471313	-5.79574584960938	-14.1068534851074	-0.20020991563797	0.222527250647545	-0.0104481568560004
-10.6934823989868	-5.79514455795288	-14.1128177642822	-0.200206279754639	0.222544521093369	-0.0104248570278287
-10.6947927474976	-5.79648208618164	-14.1085920333862	-0.200259372591972	0.222660019993782	-0.0103822881355882
-10.6971025466919	-5.79510068893433	-14.1096839904785	-0.200245693325996	0.222773402929306	-0.0104132397100329
-10.6948318481445	-5.78961896896362	-14.101978302002	-0.200214847922325	0.222843989729881	-0.0104690175503492
-10.6926517486572	-5.78841352462769	-14.0898275375366	-0.200128272175789	0.222891330718994	-0.0105791743844748
-10.6851291656494	-5.7909951210022	-14.08078956604	-0.199968695640564	0.222719624638557	-0.0106993047520518
-10.6821956634521	-5.79197835922241	-14.0816202163696	-0.199950829148293	0.222737938165665	-0.0106517001986504
-10.6809186935425	-5.79119110107422	-14.07555103302	-0.199821710586548	0.222683757543564	-0.0106378374621272
-10.6825456619263	-5.78731822967529	-14.0646677017212	-0.199834480881691	0.222792252898216	-0.0106484098359942
-10.6777744293213	-5.78450870513916	-14.0678024291992	-0.199824452400208	0.222797840833664	-0.0106615573167801
-10.6785745620728	-5.78058528900146	-14.0536451339722	-0.199706971645355	0.222972363233566	-0.0107014672830701
-10.6719665527344	-5.77655792236328	-14.0497722625732	-0.19973136484623	0.223004072904587	-0.0107475062832236
-10.6670656204224	-5.77245855331421	-14.0314521789551	-0.199679479002953	0.223103001713753	-0.0108466763049364
-10.6573524475098	-5.76833772659302	-14.019157409668	-0.199498400092125	0.223144248127937	-0.0109962653368711
-10.6502304077148	-5.76490354537964	-14.0109882354736	-0.199437960982323	0.223101213574409	-0.0111320298165083
-10.638035774231	-5.76440095901489	-13.9952344894409	-0.199227571487427	0.222988665103912	-0.0112345600500703
-10.6301641464233	-5.76759958267212	-13.9904260635376	-0.19915434718132	0.22300212085247	-0.0112342489883304
-10.6274499893188	-5.76161623001099	-13.9757213592529	-0.199056372046471	0.223000660538673	-0.0112676965072751
-10.6252183914185	-5.7621054649353	-13.9701223373413	-0.199037536978722	0.223251968622208	-0.0112452721223235
-10.6192760467529	-5.75431251525879	-13.9604778289795	-0.198901623487473	0.223352462053299	-0.0113195218145847
-10.6113586425781	-5.74978590011597	-13.9511442184448	-0.198845848441124	0.223513185977936	-0.0113883381709456
-10.6086006164551	-5.74270153045654	-13.9347238540649	-0.198683306574821	0.22370582818985	-0.0115600321441889
-10.602029800415	-5.74106931686401	-13.9253330230713	-0.198551818728447	0.223835170269012	-0.0117512131109834
-10.5848693847656	-5.73900508880615	-13.9121046066284	-0.198292642831802	0.223720535635948	-0.0118788490071893
-10.5066270828247	-5.74677991867065	-13.8941946029663	-0.198188498616219	0.223584443330765	-0.0110840611159801
-10.4771499633789	-5.72815036773682	-13.8562955856323	-0.198592662811279	0.22395096719265	-0.0102923978120089
-10.5110359191895	-5.71023988723755	-13.8778743743896	-0.198497280478477	0.224398374557495	-0.0107303280383348
-10.5209865570068	-5.72038078308105	-13.8779458999634	-0.198352590203285	0.224425181746483	-0.0111142741516232
-10.5075721740723	-5.6971378326416	-13.8515014648438	-0.197895631194115	0.224734678864479	-0.0114643843844533
-10.4881458282471	-5.70168304443359	-13.8277187347412	-0.197551697492599	0.225002139806747	-0.0116023132577538
-10.4889936447144	-5.70811223983765	-13.8355588912964	-0.197303488850594	0.225067347288132	-0.0116508882492781
-10.4984674453735	-5.71450090408325	-13.8374681472778	-0.197353348135948	0.225166767835617	-0.011709863319993
-10.5017547607422	-5.71275329589844	-13.836181640625	-0.197358921170235	0.225315749645233	-0.0117448894307017
-10.5053462982178	-5.71526336669922	-13.8461608886719	-0.19746720790863	0.225606247782707	-0.0117050474509597
-10.4957027435303	-5.7109169960022	-13.8390512466431	-0.197387084364891	0.225900039076805	-0.0118264509364963
-10.4732599258423	-5.71173858642578	-13.8218441009521	-0.197364717721939	0.226125910878181	-0.0118777742609382
-10.4640798568726	-5.71116971969604	-13.8151769638062	-0.197274416685104	0.22622349858284	-0.0122038470581174
-10.4605007171631	-5.71123266220093	-13.8110523223877	-0.197036817669868	0.226293995976448	-0.0123063214123249
-10.4664688110352	-5.71166753768921	-13.8184947967529	-0.196998506784439	0.226505935192108	-0.0123478975147009
-10.4752216339111	-5.70787525177002	-13.8252153396606	-0.197037190198898	0.226835802197456	-0.0123634841293097
-10.4717216491699	-5.70830726623535	-13.8236503601074	-0.197118103504181	0.227162554860115	-0.0125512946397066
-10.4654741287231	-5.70192337036133	-13.81312084198	-0.196937009692192	0.227375745773315	-0.0127744199708104
-10.4574556350708	-5.70570945739746	-13.8058738708496	-0.196890041232109	0.227475270628929	-0.0129131628200412
-10.4531917572021	-5.71069002151489	-13.8079614639282	-0.196637466549873	0.227578520774841	-0.0130799021571875
-10.4502105712891	-5.71783971786499	-13.813530921936	-0.196608573198318	0.227644547820091	-0.0131427627056837
-10.4459629058838	-5.71409606933594	-13.805926322937	-0.196564391255379	0.227875158190727	-0.0131213236600161
-10.4403915405273	-5.7222056388855	-13.808708190918	-0.19663368165493	0.228066220879555	-0.0130791598930955
-10.4383487701416	-5.72111654281616	-13.8155517578125	-0.196536093950272	0.228389114141464	-0.0130217131227255
-10.4347229003906	-5.72297382354736	-13.8129301071167	-0.196583300828934	0.228624939918518	-0.0130296302959323
-10.4369287490845	-5.72407817840576	-13.8159799575806	-0.196532562375069	0.228714123368263	-0.0132622057572007
-10.44602394104	-5.72981643676758	-13.8186597824097	-0.196264639496803	0.228741660714149	-0.0133534474298358
-10.4579038619995	-5.73948383331299	-13.8431034088135	-0.196223825216293	0.228884413838387	-0.013314001262188
-10.4665689468384	-5.73869895935059	-13.8464202880859	-0.19621753692627	0.229135394096375	-0.0133455405011773
-10.4762859344482	-5.74207830429077	-13.8519229888916	-0.196290999650955	0.22934402525425	-0.013363366946578
-10.4849920272827	-5.7363133430481	-13.8614454269409	-0.196279138326645	0.229561045765877	-0.0134899225085974
-10.4876041412354	-5.73967504501343	-13.8654727935791	-0.196167200803757	0.22970075905323	-0.0136496983468533
-10.4916753768921	-5.74309921264648	-13.8653688430786	-0.196030020713806	0.229814156889915	-0.0137519417330623
-10.4916133880615	-5.74803447723389	-13.8699626922607	-0.195904925465584	0.229819715023041	-0.0138154169544578
-10.493016242981	-5.75223541259766	-13.8684463500977	-0.195874840021133	0.229723498225212	-0.0138404313474894
-10.4961471557617	-5.75292587280273	-13.8767986297607	-0.195919215679169	0.229737401008606	-0.0137542057782412
-10.5005741119385	-5.75323963165283	-13.8870964050293	-0.195925042033195	0.229841142892838	-0.013679045252502
-10.5024948120117	-5.75135946273804	-13.8795280456543	-0.195994019508362	0.22994090616703	-0.0136717706918716
-10.5016412734985	-5.75151538848877	-13.880295753479	-0.195947080850601	0.229965060949326	-0.0137358689680696
-10.4918222427368	-5.74889469146729	-13.8741998672485	-0.195826292037964	0.229780226945877	-0.0137386890128255
-10.4845809936523	-5.75305652618408	-13.8691654205322	-0.195802360773087	0.229591190814972	-0.0137537438422441
-10.481517791748	-5.75401020050049	-13.8636655807495	-0.195668205618858	0.229432672262192	-0.0138384941965342
-10.4880094528198	-5.76186800003052	-13.8725738525391	-0.195549517869949	0.229424178600311	-0.013874008320272
-10.4866228103638	-5.76569175720215	-13.8696050643921	-0.195500403642654	0.229339480400085	-0.0138872349634767
-10.4951210021973	-5.76488542556763	-13.8738880157471	-0.195501416921616	0.22943651676178	-0.0138202728703618
-10.498291015625	-5.76303291320801	-13.8838720321655	-0.195492684841156	0.229478493332863	-0.0137706967070699
-10.4987506866455	-5.76244258880615	-13.880747795105	-0.195471897721291	0.229542091488838	-0.0138306533917785
-10.4956007003784	-5.76263904571533	-13.8784713745117	-0.195462733507156	0.229447618126869	-0.0140094710513949
-10.4934644699097	-5.76315879821777	-13.8687171936035	-0.195237040519714	0.229269906878471	-0.0140536688268185
-10.4964895248413	-5.76906585693359	-13.8798980712891	-0.195193618535995	0.229199945926666	-0.0140051683411002
-10.5006351470947	-5.76931762695313	-13.8799600601196	-0.195210054516792	0.229093208909035	-0.0139282634481788
-10.5064897537231	-5.77047681808472	-13.8842239379883	-0.195247486233711	0.229196757078171	-0.0138658294454217
-10.5046825408936	-5.76854991912842	-13.8871927261353	-0.195253878831863	0.229214489459991	-0.0139774810522795
-10.509162902832	-5.77163696289063	-13.8868007659912	-0.195189580321312	0.229177862405777	-0.0140492208302021
-10.5062227249146	-5.77428913116455	-13.8755159378052	-0.195034727454185	0.229071110486984	-0.0141467060893774
-10.5019865036011	-5.78067445755005	-13.8828134536743	-0.194973215460777	0.228985816240311	-0.0141516206786036
-10.5067262649536	-5.78360366821289	-13.8779268264771	-0.194925531744957	0.228846535086632	-0.0142207723110914
-10.5100717544556	-5.78607511520386	-13.8886003494263	-0.194877445697784	0.228747472167015	-0.0140551486983895
-10.5125999450684	-5.78875970840454	-13.8944206237793	-0.194912239909172	0.228793188929558	-0.0140144936740398
-10.5171661376953	-5.78603601455688	-13.8911285400391	-0.19490872323513	0.228976413607597	-0.0139857791364193
-10.5161695480347	-5.78867101669312	-13.8928890228271	-0.195003241300583	0.228925749659538	-0.0141078121960163
-10.5131406784058	-5.79038190841675	-13.8808374404907	-0.194784924387932	0.228755876421928	-0.0142102316021919
-10.5118637084961	-5.79419660568237	-13.8861246109009	-0.194701284170151	0.228657200932503	-0.0141301099210978
-10.5139284133911	-5.79712629318237	-13.8889093399048	-0.194688454270363	0.228572130203247	-0.0141737787052989
-10.5203123092651	-5.80060911178589	-13.8900728225708	-0.194802433252335	0.228668108582497	-0.0141188250854611
-10.5224590301514	-5.79930782318115	-13.8909273147583	-0.194761320948601	0.228751003742218	-0.0141064701601863
-10.5230283737183	-5.79957294464111	-13.8990468978882	-0.194846108555794	0.228872060775757	-0.014183409512043
-10.5245943069458	-5.80121421813965	-13.8914222717285	-0.194773033261299	0.228935077786446	-0.01424440741539
-10.5222339630127	-5.80304765701294	-13.8898849487305	-0.194661885499954	0.228847965598106	-0.014295132830739
-10.5207853317261	-5.80907106399536	-13.8920431137085	-0.194652274250984	0.228737100958824	-0.0143565768375993
-10.5217332839966	-5.80931425094604	-13.8911895751953	-0.194517970085144	0.228674292564392	-0.0142708253115416
-10.5269680023193	-5.81004333496094	-13.9041900634766	-0.19452477991581	0.228714138269424	-0.014138475060463
-10.5356426239014	-5.80872964859009	-13.9037637710571	-0.194598808884621	0.228863045573235	-0.0139485746622086
-10.5344219207764	-5.80816602706909	-13.9026556015015	-0.194716617465019	0.229002743959427	-0.0139973079785705
-10.5354900360107	-5.80625867843628	-13.9015951156616	-0.194544047117233	0.228956803679466	-0.0140350023284554
-10.5325365066528	-5.81219148635864	-13.8926954269409	-0.194474399089813	0.228915244340897	-0.0141004342585802
-10.530782699585	-5.81204748153687	-13.9005422592163	-0.194369524717331	0.228767037391663	-0.014102847315371
-10.533390045166	-5.81702327728271	-13.8989524841309	-0.194446802139282	0.228779926896095	-0.0140098305419087
-10.5415267944336	-5.81671094894409	-13.9050073623657	-0.194449096918106	0.229011222720146	-0.0140146724879742
-10.5393848419189	-5.81574296951294	-13.9018726348877	-0.194485351443291	0.229077190160751	-0.014070026576519
-10.5366582870483	-5.81270933151245	-13.8956699371338	-0.194440424442291	0.229111328721046	-0.0141416285187006
-10.5332269668579	-5.81881141662598	-13.8909816741943	-0.194270938634872	0.228999599814415	-0.0142429647967219
-10.5320863723755	-5.82231187820435	-13.89439868927	-0.194286599755287	0.228865951299667	-0.0142662702128291
-10.5337190628052	-5.82267570495605	-13.8938856124878	-0.194183424115181	0.228867575526237	-0.01415048353374
-10.536190032959	-5.81802272796631	-13.9038782119751	-0.19420500099659	0.228870332241058	-0.0140786692500114
-10.5414237976074	-5.82033586502075	-13.897255897522	-0.194234862923622	0.229057714343071	-0.0140521069988608
-10.5414543151855	-5.82283735275269	-13.8995094299316	-0.194322019815445	0.229087561368942	-0.0140741830691695
-10.5424728393555	-5.81605577468872	-13.8894948959351	-0.194205552339554	0.229068920016289	-0.0141104850918055
-10.5384044647217	-5.8210916519165	-13.8883266448975	-0.194155350327492	0.228969648480415	-0.0141783272847533
-10.5374717712402	-5.82394409179688	-13.8884210586548	-0.193965703248978	0.228829383850098	-0.0141335865482688
-10.5392093658447	-5.82805204391479	-13.8938226699829	-0.193980291485786	0.228763952851295	-0.0140821244567633
-10.5454216003418	-5.82854652404785	-13.8953609466553	-0.193988651037216	0.228739887475967	-0.0140223829075694
-10.5478229522705	-5.82470321655273	-13.8998422622681	-0.194081455469131	0.228752046823502	-0.0138794016093016
-10.5482950210571	-5.8245325088501	-13.8999853134155	-0.194135069847107	0.228749498724937	-0.0138622391968966
-10.5525598526001	-5.81782913208008	-13.9033985137939	-0.194145604968071	0.228831112384796	-0.0138287656009197
-10.5493841171265	-5.82217693328857	-13.8990068435669	-0.194108843803406	0.228643536567688	-0.013881228864193
-10.5470809936523	-5.82300281524658	-13.8931617736816	-0.193939000368118	0.228450566530228	-0.0138390893116593
-10.5501203536987	-5.83015298843384	-13.9029846191406	-0.193876475095749	0.228245601058006	-0.0137153472751379
-10.5568008422852	-5.82762336730957	-13.9029273986816	-0.193922370672226	0.228213027119637	-0.0135628413408995
-10.5597620010376	-5.8294677734375	-13.9052810668945	-0.193936735391617	0.228252828121185	-0.0134674021974206
-10.5648393630981	-5.8269829750061	-13.9080944061279	-0.193905830383301	0.228268787264824	-0.0134947141632438
-10.5654182434082	-5.82934427261353	-13.9004182815552	-0.193838283419609	0.228134199976921	-0.0134900854900479
-10.5630731582642	-5.83272123336792	-13.8991918563843	-0.193753093481064	0.228003576397896	-0.0134788770228624
-10.565128326416	-5.83960390090942	-13.896484375	-0.193649396300316	0.227685034275055	-0.013369238935411
-10.5669984817505	-5.83999443054199	-13.8933715820313	-0.193547293543816	0.227464407682419	-0.0131996963173151
-10.5737991333008	-5.83935880661011	-13.902416229248	-0.193605527281761	0.227369576692581	-0.0129986247047782
-10.5781335830688	-5.83540344238281	-13.906982421875	-0.193648129701614	0.227348908782005	-0.0129029648378491
-10.5824337005615	-5.83458137512207	-13.9008569717407	-0.193693116307259	0.227324813604355	-0.0128595298156142
-10.576491355896	-5.83614206314087	-13.8909893035889	-0.193617433309555	0.227072209119797	-0.0128773339092731
-10.5749168395996	-5.83332777023315	-13.8892269134521	-0.193447053432465	0.226715996861458	-0.0127813629806042
-10.5786895751953	-5.83745050430298	-13.8924722671509	-0.193343698978424	0.226563021540642	-0.0126462792977691
-10.585862159729	-5.83714771270752	-13.8861322402954	-0.19343475997448	0.226480171084404	-0.0124915679916739
-10.5838441848755	-5.83747673034668	-13.8852548599243	-0.193433374166489	0.226377129554749	-0.0124428560957313
-10.5899515151978	-5.8380823135376	-13.8884925842285	-0.193408384919167	0.226333141326904	-0.0123468413949013
-10.5901899337769	-5.83976221084595	-13.8833837509155	-0.193334713578224	0.226275056600571	-0.0123342182487249
-10.5908489227295	-5.83690023422241	-13.8771018981934	-0.19330932199955	0.226178199052811	-0.0123785194009542
-10.5897178649902	-5.8389892578125	-13.8665390014648	-0.19319911301136	0.226098015904427	-0.0124155301600695
-10.5839471817017	-5.84448671340942	-13.865270614624	-0.193038046360016	0.225831493735313	-0.0124629810452461
-10.5855627059937	-5.85006666183472	-13.8583717346191	-0.192897886037827	0.225595816969872	-0.0123876547440886
-10.5847930908203	-5.85158777236938	-13.8616380691528	-0.192859143018723	0.22551816701889	-0.0122376531362534
-10.5918006896973	-5.84748506546021	-13.8584995269775	-0.192885607481003	0.22560028731823	-0.0121731404215097
-10.5904264450073	-5.85176372528076	-13.8529386520386	-0.192894786596298	0.225599959492683	-0.0122248874977231
-10.5906248092651	-5.85022020339966	-13.8426303863525	-0.192739620804787	0.225530505180359	-0.0122287133708596
-10.5899972915649	-5.8537278175354	-13.8374357223511	-0.192692339420319	0.225456967949867	-0.0123521825298667
-10.5883932113647	-5.85352563858032	-13.8345699310303	-0.192569181323051	0.225354269146919	-0.0123341241851449
-10.5844583511353	-5.85986518859863	-13.8247032165527	-0.192404434084892	0.225276589393616	-0.0124067282304168
-10.5837278366089	-5.86072778701782	-13.8250894546509	-0.192249953746796	0.225135818123817	-0.012421652674675
-10.5848617553711	-5.86458873748779	-13.8141231536865	-0.192181602120399	0.225072473287582	-0.0123891038820148
-10.5868635177612	-5.86798524856567	-13.8151874542236	-0.192058831453323	0.225077345967293	-0.0123707083985209
-10.5880823135376	-5.86538219451904	-13.8115282058716	-0.192070603370667	0.224989771842957	-0.0123244728893042
-10.5921907424927	-5.86547756195068	-13.8140449523926	-0.191997230052948	0.225168362259865	-0.0123077072203159
-10.5885725021362	-5.86166620254517	-13.7951498031616	-0.19193622469902	0.225101351737976	-0.0124507993459702
-10.5847578048706	-5.86591196060181	-13.7803192138672	-0.191813051700592	0.225180402398109	-0.0125121418386698
-10.581090927124	-5.86840438842773	-13.7789459228516	-0.191568344831467	0.22500367462635	-0.0125818764790893
-10.582483291626	-5.87217712402344	-13.7761707305908	-0.19150473177433	0.22496509552002	-0.0124342488124967
-10.5846576690674	-5.86642932891846	-13.772837638855	-0.191475555300713	0.224978849291801	-0.0124327968806028
-10.5837497711182	-5.86864948272705	-13.7662801742554	-0.19146566092968	0.225134864449501	-0.012529082596302
-10.5837478637695	-5.86626005172729	-13.7565774917603	-0.191386267542839	0.225180774927139	-0.0125591810792685
-10.5813226699829	-5.8699836730957	-13.7521591186523	-0.191307634115219	0.2252107411623	-0.0125939287245274
-10.5717964172363	-5.8666296005249	-13.7305221557617	-0.191047862172127	0.225165203213692	-0.012747067026794
-10.5646715164185	-5.87279987335205	-13.7196235656738	-0.190870568156242	0.224989384412766	-0.0127891581505537
-10.5655403137207	-5.87692070007324	-13.7228078842163	-0.190778911113739	0.224903538823128	-0.0127598289400339
-10.5658226013184	-5.87405204772949	-13.7146606445313	-0.190664976835251	0.224918082356453	-0.0126353120431304
-10.5695314407349	-5.87275791168213	-13.7112035751343	-0.190688163042068	0.22507156431675	-0.0126689905300736
-10.5641279220581	-5.87013578414917	-13.7024202346802	-0.190609395503998	0.225059121847153	-0.0126764308661222
-10.5626516342163	-5.86902618408203	-13.6863403320313	-0.190513104200363	0.225053742527962	-0.0127215199172497
-10.5571966171265	-5.8710036277771	-13.6825523376465	-0.19027853012085	0.224913239479065	-0.0127292377874255
-10.5559978485107	-5.87900066375732	-13.6755485534668	-0.190260693430901	0.224805042147636	-0.0126752927899361
-10.5558233261108	-5.87476682662964	-13.6789073944092	-0.190316334366798	0.224800243973732	-0.0126003799960017
-10.5611200332642	-5.87248802185059	-13.678689956665	-0.190390169620514	0.224912375211716	-0.0125204119831324
-10.5600004196167	-5.87111377716064	-13.6720895767212	-0.190350398421288	0.225011169910431	-0.0125013561919332
-10.5560703277588	-5.87033843994141	-13.6623201370239	-0.190256714820862	0.224925071001053	-0.0125985983759165
-10.547402381897	-5.87686157226563	-13.6577529907227	-0.190170049667358	0.224727734923363	-0.0126162488013506
-10.5500230789185	-5.87622547149658	-13.6580753326416	-0.190026119351387	0.224618509411812	-0.0124383941292763
-10.5527658462524	-5.8789644241333	-13.6629581451416	-0.190106794238091	0.224679261445999	-0.0123701943084598
-10.5557079315186	-5.87273263931274	-13.6556568145752	-0.190108835697174	0.22481906414032	-0.0123163908720016
-10.5480136871338	-5.8741717338562	-13.6565399169922	-0.190220907330513	0.224796459078789	-0.0123470975086093
-10.5480489730835	-5.87183284759521	-13.6491003036499	-0.190013006329536	0.224759310483932	-0.0123742371797562
-10.5408449172974	-5.87927007675171	-13.6469945907593	-0.189945712685585	0.224576711654663	-0.0123561546206474
-10.5440454483032	-5.87923431396484	-13.6409778594971	-0.189836442470551	0.224511429667473	-0.0122828474268317
-10.5462522506714	-5.87979173660278	-13.6506204605103	-0.1898253262043	0.224529817700386	-0.0121515206992626
-10.5460691452026	-5.87676525115967	-13.6500301361084	-0.189924672245979	0.224599331617355	-0.0120565388351679
-10.5438079833984	-5.87796545028687	-13.6487789154053	-0.189880922436714	0.224663436412811	-0.0120541155338287
-10.5407438278198	-5.87819385528564	-13.6396083831787	-0.189820632338524	0.224671348929405	-0.0121791381388903
-10.537709236145	-5.88001108169556	-13.6370859146118	-0.189562693238258	0.224539041519165	-0.0121796857565641
-10.5327072143555	-5.88279438018799	-13.6433038711548	-0.189538285136223	0.224303722381592	-0.0121227968484163
-10.5369653701782	-5.88495254516602	-13.6372671127319	-0.189458817243576	0.224333867430687	-0.0119440285488963
-10.5353841781616	-5.88501930236816	-13.6425085067749	-0.189496025443077	0.224351659417152	-0.0118676600977778
-10.5389089584351	-5.88299608230591	-13.6343040466309	-0.189451262354851	0.224567905068398	-0.0118205519393086
-10.5310010910034	-5.88480138778687	-13.6253213882446	-0.189363121986389	0.224385410547256	-0.0118452347815037
-10.5278854370117	-5.88562726974487	-13.6229228973389	-0.18920049071312	0.224274650216103	-0.0118295773863792
-10.5229930877686	-5.88770627975464	-13.6157512664795	-0.189108639955521	0.224053040146828	-0.0117894811555743
-10.522985458374	-5.88870763778687	-13.609188079834	-0.188996896147728	0.22402149438858	-0.0116076422855258
-10.5234708786011	-5.88571262359619	-13.6157093048096	-0.188970118761063	0.224024727940559	-0.011465921998024
-10.5268325805664	-5.88419675827026	-13.6111431121826	-0.188970416784286	0.224164381623268	-0.0114425458014011
-10.5195932388306	-5.88301849365234	-13.5966196060181	-0.188921958208084	0.224125415086746	-0.0114974202588201
-10.5129728317261	-5.88074111938477	-13.5902633666992	-0.188603296875954	0.223899230360985	-0.0115321995690465
-10.5101079940796	-5.88800048828125	-13.5891380310059	-0.188493549823761	0.223784789443016	-0.0114668319001794
-10.5118780136108	-5.88603448867798	-13.5892639160156	-0.188422217965126	0.22366863489151	-0.0113221304491162
-10.5127563476563	-5.88282775878906	-13.586332321167	-0.188450336456299	0.223803520202637	-0.011205636896193
-10.5111026763916	-5.8769326210022	-13.570499420166	-0.188345938920975	0.223791167140007	-0.0112016182392836
-10.5081424713135	-5.87557554244995	-13.5632553100586	-0.188279837369919	0.223805397748947	-0.0113011561334133
-10.5009031295776	-5.87515115737915	-13.5533504486084	-0.188052341341972	0.223762080073357	-0.0113434744998813
-10.4986581802368	-5.88075160980225	-13.5490598678589	-0.18791139125824	0.223582684993744	-0.0112655702978373
-10.5015687942505	-5.87762498855591	-13.5479154586792	-0.187882587313652	0.223504856228828	-0.0111620053648949
-10.5038871765137	-5.87510395050049	-13.5536003112793	-0.187880024313927	0.223592758178711	-0.0110910283401608
-10.5065317153931	-5.87565612792969	-13.5409469604492	-0.187871292233467	0.223756223917007	-0.0111227435991168
-10.5004930496216	-5.87247133255005	-13.5376167297363	-0.187762036919594	0.22368498146534	-0.0111705977469683
-10.4964084625244	-5.87415361404419	-13.5263862609863	-0.187549889087677	0.223513349890709	-0.0112366229295731
-10.4922895431519	-5.8730149269104	-13.5184164047241	-0.187431946396828	0.223412171006203	-0.011205792427063
-10.4913721084595	-5.87824106216431	-13.5173902511597	-0.187380403280258	0.223351374268532	-0.0110899228602648
-10.5001459121704	-5.87452125549316	-13.5204219818115	-0.187343120574951	0.223371803760529	-0.0109702832996845
-10.499231338501	-5.87692356109619	-13.5168561935425	-0.187374770641327	0.223396003246307	-0.0109069989994168
-10.4990968704224	-5.87404155731201	-13.5076036453247	-0.187281116843224	0.223510280251503	-0.0109437489882112
-10.4954662322998	-5.87171316146851	-13.5050210952759	-0.187233328819275	0.223442301154137	-0.0109880231320858
-10.4934720993042	-5.87275457382202	-13.4987440109253	-0.187138915061951	0.223349303007126	-0.0110152550041676
-10.4926242828369	-5.87515687942505	-13.4933652877808	-0.187027364969254	0.223254457116127	-0.0110968165099621
-10.4897232055664	-5.87807416915894	-13.4933710098267	-0.186947643756866	0.223002031445503	-0.0110170962288976
-10.4931316375732	-5.87933444976807	-13.497838973999	-0.186912596225739	0.223052859306335	-0.0108661148697138
-10.497389793396	-5.87481355667114	-13.5051622390747	-0.18704454600811	0.223120465874672	-0.0108170630410314
-10.4978017807007	-5.873450756073	-13.4968490600586	-0.187019124627113	0.223163634538651	-0.0108185838907957
-10.4947814941406	-5.87493896484375	-13.4893808364868	-0.18693682551384	0.223016887903214	-0.0109125813469291
-10.4889698028564	-5.87646293640137	-13.4830017089844	-0.18680365383625	0.222845017910004	-0.0109559698030353
-10.4879179000854	-5.88182926177979	-13.4839191436768	-0.186736837029457	0.222684159874916	-0.010830014012754
-10.4916725158691	-5.88205242156982	-13.4861192703247	-0.186723202466965	0.222651258111	-0.0107393320649862
-10.4895696640015	-5.8825831413269	-13.4877910614014	-0.186783894896507	0.222528174519539	-0.0107147367671132
-10.4934358596802	-5.87972831726074	-13.4855003356934	-0.186781749129295	0.222616627812386	-0.0106061175465584
-10.4910726547241	-5.88133716583252	-13.4784021377563	-0.186745926737785	0.222649574279785	-0.0105539243668318
-10.4891376495361	-5.87732839584351	-13.4748697280884	-0.186761304736137	0.222600623965263	-0.0105630718171597
-10.4903211593628	-5.87984800338745	-13.466534614563	-0.186711028218269	0.222631201148033	-0.0105893695726991
-10.4797458648682	-5.88043069839478	-13.4563732147217	-0.186657428741455	0.222438618540764	-0.0106712216511369
-10.4765291213989	-5.87953901290894	-13.4495334625244	-0.186472356319427	0.222212046384811	-0.0106398472562432
-10.4755754470825	-5.88185691833496	-13.4520425796509	-0.1865144520998	0.222172260284424	-0.0104691786691546
-10.4789934158325	-5.87505960464478	-13.4553346633911	-0.186570286750793	0.222277596592903	-0.0103590413928032
-10.4739046096802	-5.87522029876709	-13.436354637146	-0.186625957489014	0.222278118133545	-0.0103927534073591
-10.4687423706055	-5.87139511108398	-13.4286060333252	-0.18647076189518	0.222251713275909	-0.0104766301810741
-10.4624128341675	-5.87296581268311	-13.4244527816772	-0.186407804489136	0.222081527113914	-0.0104622412472963
-10.4574251174927	-5.87427091598511	-13.417857170105	-0.186315387487411	0.221980318427086	-0.0103745041415095
-10.4570970535278	-5.87273359298706	-13.4191446304321	-0.186309605836868	0.221931979060173	-0.0103431474417448
-10.4582929611206	-5.87003755569458	-13.4133195877075	-0.186404004693031	0.222041368484497	-0.0101890359073877
-10.4567890167236	-5.86455678939819	-13.4095668792725	-0.186439841985703	0.222143113613129	-0.0102130565792322
-10.4510908126831	-5.86527919769287	-13.4010391235352	-0.186352476477623	0.222125574946404	-0.0102927722036839
-10.4446287155151	-5.86882066726685	-13.3933563232422	-0.186188563704491	0.222042962908745	-0.0103317825123668
-10.4421014785767	-5.86752557754517	-13.39501953125	-0.186104789376259	0.221826404333115	-0.0103303249925375
-10.4436082839966	-5.87062311172485	-13.3942127227783	-0.186159715056419	0.221879571676254	-0.0101335672661662
-10.4436712265015	-5.86719369888306	-13.396143913269	-0.186223596334457	0.221918359398842	-0.0101400874555111
-10.4461221694946	-5.86396169662476	-13.3870611190796	-0.186233431100845	0.222105860710144	-0.0100769195705652
-10.44029712677	-5.86409854888916	-13.3767318725586	-0.186227574944496	0.222020700573921	-0.0101216016337276
-10.439811706543	-5.86571311950684	-13.3768825531006	-0.186099216341972	0.221956297755241	-0.0101630017161369
-10.431321144104	-5.86543798446655	-13.3751955032349	-0.186188772320747	0.221814915537834	-0.0101249227300286
-10.4349384307861	-5.86493873596191	-13.3753623962402	-0.186052024364471	0.221748650074005	-0.0100177926942706
-10.4378147125244	-5.86461544036865	-13.3819751739502	-0.186081156134605	0.221718177199364	-0.00987428613007069
-10.4372272491455	-5.86260890960693	-13.374794960022	-0.186146050691605	0.221691817045212	-0.00978485867381096
-10.4377336502075	-5.85695505142212	-13.3771314620972	-0.186157867312431	0.221787169575691	-0.00971749797463417
-10.4382553100586	-5.85517644882202	-13.3696279525757	-0.186184793710709	0.221815213561058	-0.0097075067460537
-10.4341773986816	-5.85244989395142	-13.3567218780518	-0.186169236898422	0.221823751926422	-0.00973258260637522
-10.4279165267944	-5.85624647140503	-13.3506565093994	-0.186125054955482	0.221674114465714	-0.00977429654449224
-10.4275436401367	-5.8559832572937	-13.3481073379517	-0.186042249202728	0.221441432833672	-0.00969274342060089
-10.4287786483765	-5.85899257659912	-13.3570766448975	-0.185998290777206	0.221365183591843	-0.00952134840190411
-10.4371509552002	-5.85620403289795	-13.3552618026733	-0.186122685670853	0.22147211432457	-0.00942377559840679
-10.4354858398438	-5.85137176513672	-13.3561058044434	-0.186194628477097	0.221510827541351	-0.00938230566680431
-10.4324293136597	-5.84978866577148	-13.3478956222534	-0.186187639832497	0.221481755375862	-0.00942395068705082
-10.4286289215088	-5.85165786743164	-13.3407115936279	-0.186107084155083	0.2213394343853	-0.00940586067736149
-10.4269371032715	-5.85299062728882	-13.3323945999146	-0.186033755540848	0.221098810434341	-0.00934150256216526
-10.4294166564941	-5.85758972167969	-13.3446254730225	-0.185973212122917	0.220944806933403	-0.00922559667378664
-10.4339485168457	-5.85412979125977	-13.3398208618164	-0.18603652715683	0.220965430140495	-0.00902641005814075
-10.4358406066895	-5.85369396209717	-13.3380823135376	-0.186172559857368	0.220915228128433	-0.00893436186015606
-10.4340343475342	-5.84732389450073	-13.3289155960083	-0.186073914170265	0.220796212553978	-0.00893878471106291
-10.4313764572144	-5.84772205352783	-13.3182506561279	-0.186083406209946	0.220763310790062	-0.00894132349640131
-10.4233779907227	-5.84848690032959	-13.3131732940674	-0.185963749885559	0.220412984490395	-0.00894733797758818
-10.4246101379395	-5.85196208953857	-13.3141288757324	-0.185955211520195	0.220277294516563	-0.00872114580124617
-10.4304552078247	-5.84687089920044	-13.3034696578979	-0.185941115021706	0.220153227448463	-0.00854807533323765
-10.4329786300659	-5.84336948394775	-13.305100440979	-0.186027064919472	0.220120370388031	-0.00851647648960352
-10.4331398010254	-5.84245204925537	-13.2972507476807	-0.186091333627701	0.220077276229858	-0.0084258085116744
-10.4305667877197	-5.84150362014771	-13.2911949157715	-0.186004668474197	0.220006033778191	-0.00843236036598682
-10.4249906539917	-5.84120559692383	-13.2828311920166	-0.185905709862709	0.219696685671806	-0.0084089757874608
-10.4274168014526	-5.84240293502808	-13.2713222503662	-0.185886919498444	0.219417959451675	-0.00826423428952694
-10.4285268783569	-5.83979034423828	-13.2770729064941	-0.185930028557777	0.21921381354332	-0.00804752483963966
-10.4309949874878	-5.83499813079834	-13.272518157959	-0.186013996601105	0.219179928302765	-0.00783949811011553
-10.4290580749512	-5.83329200744629	-13.2685298919678	-0.186145797371864	0.219215050339699	-0.00777976540848613
-10.4284429550171	-5.82465982437134	-13.251914024353	-0.186091929674149	0.219018071889877	-0.00781558640301228
-10.4227390289307	-5.82830858230591	-13.2514791488647	-0.186005190014839	0.218774199485779	-0.00770357344299555
-10.4222278594971	-5.82500410079956	-13.2422304153442	-0.185975909233093	0.218565747141838	-0.00756162637844682
-10.4224605560303	-5.82301568984985	-13.2462720870972	-0.186078459024429	0.21841287612915	-0.00739435525611043
-10.4277019500732	-5.81741380691528	-13.2392530441284	-0.186148777604103	0.218439698219299	-0.00728901429101825
-10.4221839904785	-5.81410074234009	-13.2310800552368	-0.186244919896126	0.218347653746605	-0.00720099313184619
-10.420036315918	-5.81009769439697	-13.2270288467407	-0.186144471168518	0.218273341655731	-0.00722194043919444
-10.4141187667847	-5.80952596664429	-13.2145442962646	-0.186109319329262	0.218090385198593	-0.00720788119360805
-10.4061031341553	-5.80881977081299	-13.2071313858032	-0.185982540249825	0.217847585678101	-0.00721777509897947
-10.4080905914307	-5.81088399887085	-13.2014513015747	-0.186027228832245	0.217713564634323	-0.00701537681743503
-10.4045572280884	-5.81066179275513	-13.2008047103882	-0.186050981283188	0.217611193656921	-0.0069705625064671
-10.409086227417	-5.80153560638428	-13.1998414993286	-0.186074942350388	0.217684268951416	-0.00683269463479519
-10.4058036804199	-5.80086469650269	-13.1886291503906	-0.186170652508736	0.217727392911911	-0.0067920801229775
-10.3997945785522	-5.79767417907715	-13.1832036972046	-0.186033889651299	0.217636168003082	-0.00685263611376286
-10.3955736160278	-5.7960844039917	-13.1709136962891	-0.185992479324341	0.217477008700371	-0.00682586850598454
-10.3941679000854	-5.7991623878479	-13.1694326400757	-0.185920506715775	0.217364549636841	-0.00680092070251703
-10.3950796127319	-5.7999472618103	-13.175555229187	-0.185880497097969	0.217293754220009	-0.00671984814107418
-10.398736000061	-5.79610824584961	-13.1701765060425	-0.185933187603951	0.217313781380653	-0.00655147386714816
-10.3996782302856	-5.79469966888428	-13.1686153411865	-0.186014905571938	0.217479363083839	-0.00657119182869792
-10.4010677337646	-5.79111766815186	-13.1641645431519	-0.185936406254768	0.217470645904541	-0.00651429127901793
-10.3961143493652	-5.78858041763306	-13.1524858474731	-0.185833752155304	0.217420592904091	-0.00659014983102679
-10.3934831619263	-5.79709100723267	-13.1513137817383	-0.185807198286057	0.217303723096848	-0.00656139152124524
-10.3928155899048	-5.79477787017822	-13.1464748382568	-0.185689404606819	0.2171241492033	-0.00648202560842037
-10.3971376419067	-5.79758453369141	-13.1522054672241	-0.18570514023304	0.217149406671524	-0.00637513492256403
-10.4021806716919	-5.79430532455444	-13.1508951187134	-0.185785591602325	0.217253834009171	-0.00626331847161055
-10.4010906219482	-5.79350185394287	-13.1453533172607	-0.185815736651421	0.217287912964821	-0.00628209393471479
-10.4032640457153	-5.7912425994873	-13.1482439041138	-0.18571974337101	0.217244118452072	-0.00628868583589792
-10.3996772766113	-5.79434061050415	-13.1366996765137	-0.185691520571709	0.217102542519569	-0.00626014871522784
-10.3974027633667	-5.79504203796387	-13.1338577270508	-0.185579270124435	0.216922789812088	-0.00626384327188134
-10.3992462158203	-5.80047750473022	-13.1370611190796	-0.18552365899086	0.216775640845299	-0.0061268238350749
-10.4057903289795	-5.79758358001709	-13.1373958587646	-0.185617133975029	0.216833844780922	-0.00598631054162979
-10.4062271118164	-5.79627180099487	-13.1329765319824	-0.185732215642929	0.216916412115097	-0.00595175242051482
-10.4060525894165	-5.79455518722534	-13.124454498291	-0.185628220438957	0.216794490814209	-0.00603468483313918
-10.3993968963623	-5.79540061950684	-13.1175317764282	-0.185500651597977	0.216680526733398	-0.00597892189398408
-10.3934125900269	-5.79823732376099	-13.1088123321533	-0.185468107461929	0.216429829597473	-0.00593502633273602
-10.3957405090332	-5.7993540763855	-13.1065244674683	-0.185355260968208	0.216314226388931	-0.00576215051114559
-10.3971662521362	-5.79783535003662	-13.1121053695679	-0.185442492365837	0.216243401169777	-0.00565069541335106
-10.3998889923096	-5.79698181152344	-13.0971174240112	-0.185373336076736	0.216331869363785	-0.00562508823350072
-10.3951740264893	-5.7970142364502	-13.0939321517944	-0.18541431427002	0.21620699763298	-0.00560403056442738
-10.3893728256226	-5.79647016525269	-13.0854024887085	-0.185257822275162	0.216094553470612	-0.00560147082433105
-10.3815841674805	-5.79858255386353	-13.0727224349976	-0.185237735509872	0.21582405269146	-0.00561517802998424
-10.3803491592407	-5.80356645584106	-13.0622358322144	-0.185140669345856	0.215608477592468	-0.00540216825902462
-10.3824195861816	-5.80328273773193	-13.0646753311157	-0.185115650296211	0.215553745627403	-0.00529554765671492
-10.3824968338013	-5.79758596420288	-13.0587663650513	-0.18519052863121	0.21556381881237	-0.00516221066936851
-10.3805913925171	-5.7983922958374	-13.0443248748779	-0.185181826353073	0.215622037649155	-0.00524050276726484
-10.3695983886719	-5.79422569274902	-13.031270980835	-0.185010254383087	0.215387165546417	-0.00524868862703443
-10.3641366958618	-5.80187273025513	-13.0188331604004	-0.184924989938736	0.215214386582375	-0.00518923997879028
-10.3615140914917	-5.80054187774658	-13.0132160186768	-0.184916988015175	0.215047940611839	-0.00506778014823794
-10.3643226623535	-5.80067205429077	-13.0146703720093	-0.184976786375046	0.215085193514824	-0.00494255591183901
-10.3619232177734	-5.79784297943115	-13.0083208084106	-0.184932574629784	0.215175107121468	-0.00491497945040464
-10.3563671112061	-5.79854869842529	-12.9968738555908	-0.184951454401016	0.21514256298542	-0.00495502911508083
-10.3535652160645	-5.79961442947388	-12.9840049743652	-0.184833079576492	0.215019643306732	-0.00498481839895248
-10.3528823852539	-5.80761766433716	-12.9904727935791	-0.184789508581161	0.214820802211761	-0.00490085408091545
-10.3527030944824	-5.80810689926147	-12.9869174957275	-0.184775203466415	0.214687451720238	-0.00477122515439987
-10.3594875335693	-5.80830574035645	-12.9967317581177	-0.184907287359238	0.214858338236809	-0.00460089650005102
-10.3641958236694	-5.80749845504761	-12.9938583374023	-0.184974476695061	0.214914545416832	-0.00462116533890367
-10.362473487854	-5.80953645706177	-12.9887561798096	-0.184965208172798	0.214898347854614	-0.00464935880154371
-10.3569946289063	-5.81579351425171	-12.9843854904175	-0.184853881597519	0.214654386043549	-0.00466208904981613
-10.3599033355713	-5.82086753845215	-12.9882841110229	-0.184837937355042	0.214519485831261	-0.00443153129890561
-10.3614416122437	-5.82189607620239	-12.9936170578003	-0.184874936938286	0.214460358023643	-0.00429667066782713
-10.3657550811768	-5.82506513595581	-12.996111869812	-0.184960812330246	0.214580416679382	-0.00423661898821592
-10.3651208877563	-5.82311248779297	-12.9881057739258	-0.18498994410038	0.21461184322834	-0.00415473943576217
-10.3669729232788	-5.82319355010986	-12.9875316619873	-0.185016810894012	0.21465390920639	-0.00408406369388103
-10.3564653396606	-5.82726716995239	-12.9771175384521	-0.184942737221718	0.214472904801369	-0.00417504366487265
-10.3547887802124	-5.82803058624268	-12.9717845916748	-0.184820920228958	0.214317157864571	-0.00407269457355142
-10.3551950454712	-5.83283233642578	-12.970232963562	-0.184832230210304	0.214123725891113	-0.00391252944245934
-10.3545732498169	-5.83232069015503	-12.9653301239014	-0.184892639517784	0.214083895087242	-0.00377681269310415
-10.3536357879639	-5.83244657516479	-12.9657201766968	-0.184954032301903	0.214135095477104	-0.00361577770672739
-10.3523540496826	-5.82671976089478	-12.9570474624634	-0.184941127896309	0.214068844914436	-0.00358329527080059
-10.3441114425659	-5.82616901397705	-12.9418077468872	-0.184878632426262	0.214129030704498	-0.00358155067078769
-10.335394859314	-5.82842063903809	-12.934121131897	-0.184749081730843	0.213785022497177	-0.00356122781522572
-10.33460521698	-5.82922792434692	-12.9204330444336	-0.184733644127846	0.213667899370193	-0.00336800888180733
-10.3344116210938	-5.82302379608154	-12.9191551208496	-0.184685692191124	0.213522136211395	-0.00323052192106843
-10.3330039978027	-5.81929302215576	-12.9127769470215	-0.184845238924026	0.213507786393166	-0.00313183385878801
-10.3334741592407	-5.8144793510437	-12.904972076416	-0.184882760047913	0.213581204414368	-0.00302363955415785
-10.3293409347534	-5.81274318695068	-12.9030590057373	-0.184908345341682	0.213564231991768	-0.0029778340831399
-10.323296546936	-5.81180191040039	-12.8955631256104	-0.184867858886719	0.213319167494774	-0.00299908267334104
-10.3205032348633	-5.81447744369507	-12.8946943283081	-0.184777528047562	0.213069155812263	-0.0028970476705581
-10.3272933959961	-5.81551790237427	-12.9048280715942	-0.184820547699928	0.212959408760071	-0.0027205974329263
-10.3301191329956	-5.81219291687012	-12.903037071228	-0.184927806258202	0.21293643116951	-0.00254071736708283
-10.3323240280151	-5.81163454055786	-12.9055500030518	-0.185070127248764	0.213020488619804	-0.00245499261654913
-10.3299646377563	-5.80654048919678	-12.8984117507935	-0.185082212090492	0.212894320487976	-0.00245395535603166
-10.3310241699219	-5.80911159515381	-12.8870000839233	-0.185015976428986	0.212850302457809	-0.00239361030980945
-10.3247051239014	-5.80725860595703	-12.8923797607422	-0.185014560818672	0.212522447109222	-0.00227196142077446
-10.3261632919312	-5.81376647949219	-12.8876285552979	-0.184998080134392	0.212302446365356	-0.00213035964407027
-10.3270778656006	-5.80476999282837	-12.8901624679565	-0.184983178973198	0.212196081876755	-0.00196260423399508
-10.3283529281616	-5.80501890182495	-12.8889808654785	-0.185061529278755	0.212142616510391	-0.00176601216662675
-10.331503868103	-5.79739809036255	-12.8855314254761	-0.185017690062523	0.212137684226036	-0.00164317665621638
-10.3284063339233	-5.79774713516235	-12.8811655044556	-0.185172989964485	0.212064683437347	-0.00164076022338122
-10.3224220275879	-5.79760217666626	-12.8684892654419	-0.185113444924355	0.211955204606056	-0.00164369505364448
-10.3165140151978	-5.79018688201904	-12.8558368682861	-0.184908851981163	0.211662605404854	-0.00160758674610406
-10.3119468688965	-5.79106760025024	-12.8474569320679	-0.184890180826187	0.211564064025879	-0.00151351490058005
-10.3072061538696	-5.78904962539673	-12.845630645752	-0.184859991073608	0.211213812232018	-0.00144139456097037
-10.3052377700806	-5.78879880905151	-12.838490486145	-0.184899970889091	0.211117014288902	-0.00119489093776792
-10.3009634017944	-5.7816596031189	-12.8333530426025	-0.184947416186333	0.211085721850395	-0.00107369793113321
-10.300929069519	-5.7788257598877	-12.820366859436	-0.184928983449936	0.211065664887428	-0.00106930313631892
-10.2916173934937	-5.77153968811035	-12.8091440200806	-0.184856459498405	0.210979267954826	-0.00106321310158819
-10.2848634719849	-5.77172517776489	-12.7971086502075	-0.184802383184433	0.210901945829391	-0.00107278313953429
-10.2758312225342	-5.77159309387207	-12.7836151123047	-0.184699907898903	0.210614770650864	-0.00101749086752534
-10.2764568328857	-5.77452039718628	-12.7790956497192	-0.184625566005707	0.210565447807312	-0.000817100692074746
-10.2753267288208	-5.76982927322388	-12.7761039733887	-0.184670925140381	0.210632368922234	-0.00078154046786949
-10.2763347625732	-5.7628173828125	-12.7671604156494	-0.184663936495781	0.210805669426918	-0.000748863792978227
-10.2672624588013	-5.76473093032837	-12.7571315765381	-0.18466329574585	0.210683584213257	-0.000848322350066155
-10.2622175216675	-5.76329946517944	-12.7500886917114	-0.184513881802559	0.21058976650238	-0.000842243374790996
-10.2658615112305	-5.77249479293823	-12.7583541870117	-0.18448169529438	0.210510224103928	-0.000743908924050629
-10.2682418823242	-5.77020883560181	-12.7654294967651	-0.184534460306168	0.210541695356369	-0.000621019164100289
-10.2750549316406	-5.77428817749023	-12.7757654190063	-0.184675812721252	0.210644483566284	-0.000576439197175205
-10.2768335342407	-5.77136039733887	-12.7738389968872	-0.184681564569473	0.21079583466053	-0.000580293941311538
-10.2747659683228	-5.77334022521973	-12.7766408920288	-0.184742242097855	0.210767194628716	-0.000638687168247998
-10.2753982543945	-5.77771997451782	-12.769624710083	-0.184582978487015	0.210766077041626	-0.000633369956631213
-10.276083946228	-5.78624439239502	-12.7739753723145	-0.184468880295753	0.210621848702431	-0.000548409414477646
-10.281457901001	-5.7894434928894	-12.780294418335	-0.184534728527069	0.210602194070816	-0.000445637531811371
-10.284351348877	-5.79402446746826	-12.7958564758301	-0.184586018323898	0.210727646946907	-0.000379235338186845
-10.2872190475464	-5.79326581954956	-12.7942333221436	-0.184657126665115	0.21078984439373	-0.000357147509930655
-10.2894639968872	-5.79722023010254	-12.7924995422363	-0.184597015380859	0.210965231060982	-0.000403491867473349
-10.2876319885254	-5.80164575576782	-12.7862272262573	-0.184649467468262	0.210932612419128	-0.000422220706241205
-10.2858743667603	-5.80144500732422	-12.7843904495239	-0.184472411870956	0.210860654711723	-0.000510495563503355
-10.2836103439331	-5.81006002426147	-12.7861175537109	-0.184504702687263	0.210833013057709	-0.000467808393295854
-10.2821550369263	-5.80953979492188	-12.7895660400391	-0.1844801902771	0.210739567875862	-0.000432206870755181
-10.2827253341675	-5.81420850753784	-12.7926034927368	-0.184468865394592	0.210805997252464	-0.000370689376723021
-10.2831239700317	-5.81425285339355	-12.788013458252	-0.184585049748421	0.210821405053139	-0.000379928445909172
-10.2822008132935	-5.81317758560181	-12.7888164520264	-0.184582740068436	0.210888549685478	-0.00031945388764143
-10.2827653884888	-5.81231594085693	-12.788330078125	-0.184596806764603	0.211010918021202	-0.00029501665267162
-10.2792520523071	-5.81283760070801	-12.7815160751343	-0.184607967734337	0.21105669438839	-0.000304591259919107
-10.2753210067749	-5.81209564208984	-12.7702074050903	-0.184586137533188	0.211140468716621	-0.000442196324001998
-10.2678995132446	-5.81036472320557	-12.7686614990234	-0.184424519538879	0.211056008934975	-0.000515398685820401
-10.2631921768188	-5.81547212600708	-12.7607021331787	-0.184423863887787	0.211025163531303	-0.000495194515679032
-10.2591514587402	-5.81455516815186	-12.7583389282227	-0.184396237134933	0.210937350988388	-0.000570199510548264
-10.2590084075928	-5.81972980499268	-12.7586879730225	-0.184417709708214	0.210970476269722	-0.000426918850280344
-10.2589340209961	-5.81546545028687	-12.7643756866455	-0.184492141008377	0.211057275533676	-0.000356895063305274
-10.2636375427246	-5.81732559204102	-12.7592325210571	-0.184597104787827	0.211355984210968	-0.000375066505512223
-10.2607488632202	-5.81466007232666	-12.7645149230957	-0.184596255421638	0.211349457502365	-0.000422906858148053
-10.2660140991211	-5.81717729568481	-12.7699556350708	-0.184642314910889	0.211486220359802	-0.000468597689177841
-10.2614526748657	-5.82150077819824	-12.7690315246582	-0.184628933668137	0.211455687880516	-0.00058220379287377
-10.264440536499	-5.82726907730103	-12.7770595550537	-0.184637874364853	0.211463525891304	-0.000623801257461309
-10.2695751190186	-5.83404684066772	-12.785551071167	-0.18467204272747	0.211470186710358	-0.000574904552195221
-10.2718524932861	-5.83672046661377	-12.7974491119385	-0.184635490179062	0.211364969611168	-0.00053155655041337
-10.2816848754883	-5.8439736366272	-12.8083467483521	-0.184697926044464	0.211467787623405	-0.000446035905042663
-10.2865037918091	-5.8465404510498	-12.8294973373413	-0.184764161705971	0.21151265501976	-0.000392633868614212
-10.2964963912964	-5.84898328781128	-12.8262100219727	-0.184828758239746	0.211658626794815	-0.000371207221178338
-10.2995376586914	-5.85571098327637	-12.8443975448608	-0.185001358389854	0.211781293153763	-0.00029535306384787
-10.3031520843506	-5.85188674926758	-12.8458061218262	-0.184972673654556	0.211727529764175	-0.000354490242898464
-10.3055667877197	-5.8561053276062	-12.8433847427368	-0.185037344694138	0.211671888828278	-0.000421082426328212
-10.3053464889526	-5.86203908920288	-12.8507604598999	-0.185011312365532	0.211640760302544	-0.000390503904782236
-10.3073310852051	-5.86662817001343	-12.852463722229	-0.184949979186058	0.211604431271553	-0.000423741614213213
-10.3039226531982	-5.86908006668091	-12.8500080108643	-0.184896811842918	0.211436659097672	-0.000448381615569815
-10.3069658279419	-5.87303781509399	-12.8519506454468	-0.184879213571548	0.211364507675171	-0.000357537588570267
-10.3086099624634	-5.87520551681519	-12.8641510009766	-0.184952735900879	0.21126101911068	-0.000274430989520624
-10.3148517608643	-5.87648963928223	-12.8713150024414	-0.185044944286346	0.211323693394661	-0.000175984823727049
-10.3127813339233	-5.87829732894897	-12.8739585876465	-0.185146734118462	0.211297750473022	-0.000135430847876705
-10.3144626617432	-5.87374591827393	-12.8715238571167	-0.185152009129524	0.211285844445229	-0.000197656088857912
-10.315242767334	-5.87350988388062	-12.8651094436646	-0.185139000415802	0.211373031139374	-0.000209980411455035
-10.3094282150269	-5.87661504745483	-12.8546648025513	-0.185172989964485	0.211216226220131	-0.000221616675844416
-10.3053731918335	-5.87626075744629	-12.8593807220459	-0.185031220316887	0.211032837629318	-0.000224336865358055
-10.3043298721313	-5.87975549697876	-12.8607378005981	-0.185073763132095	0.210907086730003	-0.000159644521772861
-10.3058052062988	-5.87837743759155	-12.8550643920898	-0.185119464993477	0.210827350616455	-8.87576316017658E-05
-10.3065071105957	-5.87674903869629	-12.8601064682007	-0.185176268219948	0.210750699043274	-2.81288521364331E-05
-10.30615234375	-5.87376737594604	-12.8655710220337	-0.185198277235031	0.210669964551926	9.28914014366455E-05
-10.3077211380005	-5.87239837646484	-12.8630237579346	-0.185269087553024	0.210717350244522	0.000194481122889556
-10.3093748092651	-5.87283277511597	-12.8709411621094	-0.185432493686676	0.210785761475563	0.000218212881009094
-10.3102979660034	-5.86763906478882	-12.8709020614624	-0.185464724898338	0.21084551513195	0.000279512838460505
-10.310489654541	-5.87040042877197	-12.8658714294434	-0.185574635863304	0.210857257246971	0.000248950382228941
-10.3090915679932	-5.86493062973022	-12.8633804321289	-0.185509145259857	0.210811540484428	0.000161427073180676
-10.3045854568481	-5.86745929718018	-12.8591194152832	-0.185512468218803	0.210757717490196	0.000167506892466918
-10.3017597198486	-5.86891412734985	-12.866039276123	-0.185524091124535	0.210649117827415	0.000127368635730818
-10.3032083511353	-5.86760759353638	-12.8641452789307	-0.185442894697189	0.210645422339439	0.000160150506417267
-10.3013896942139	-5.86769914627075	-12.8659029006958	-0.185525149106979	0.21056079864502	0.00026923295808956
-10.3022050857544	-5.8675742149353	-12.8681764602661	-0.185606628656387	0.210590273141861	0.000266403891146183
-10.3038530349731	-5.86451244354248	-12.8785734176636	-0.185643777251244	0.210637181997299	0.000328168505802751
-10.3052682876587	-5.85934925079346	-12.8746366500854	-0.185719266533852	0.21076326072216	0.000382038677344099
-10.306489944458	-5.85629606246948	-12.8782596588135	-0.185836642980576	0.210790410637856	0.000340065191267058
-10.3045644760132	-5.85144472122192	-12.8716592788696	-0.185912370681763	0.21086673438549	0.000340127444360405
-10.2996015548706	-5.8515682220459	-12.8618259429932	-0.185827523469925	0.210864067077637	0.000273528974503279
-10.295524597168	-5.85380887985229	-12.8671617507935	-0.185894832015038	0.210658237338066	0.000281687505776063
-10.2989521026611	-5.85271072387695	-12.8689365386963	-0.185901865363121	0.210664168000221	0.000375404139049351
-10.2975368499756	-5.85057210922241	-12.8758325576782	-0.185996636748314	0.21065565943718	0.000485944648971781
-10.3025808334351	-5.84866952896118	-12.8715877532959	-0.18604838848114	0.210761815309525	0.000551687146071345
-10.3032808303833	-5.84889554977417	-12.8724946975708	-0.186198875308037	0.21079258620739	0.000562507018912584
-10.3004751205444	-5.84154844284058	-12.8703317642212	-0.186194658279419	0.210899844765663	0.000529987504705787
-10.2963066101074	-5.83954429626465	-12.8662252426147	-0.186289250850677	0.210917443037033	0.000572518270928413
-10.2943382263184	-5.83957958221436	-12.8588933944702	-0.186266362667084	0.210875973105431	0.000489055120851845
-10.2909822463989	-5.84112501144409	-12.8603429794312	-0.186178758740425	0.210832715034485	0.000440837378846481
-10.2873497009277	-5.84341192245483	-12.8658847808838	-0.186194658279419	0.210699796676636	0.000472554849693552
-10.2907571792603	-5.84561347961426	-12.8626070022583	-0.18626856803894	0.210710570216179	0.000577291939407587
-10.2938833236694	-5.84584903717041	-12.8784284591675	-0.18642395734787	0.21078060567379	0.00060156115796417
-10.2974891662598	-5.84573936462402	-12.8801689147949	-0.186508134007454	0.210950136184692	0.000628012465313077
-10.2994365692139	-5.84607410430908	-12.8735160827637	-0.186559304594994	0.211072638630867	0.000566118047572672
-10.2934408187866	-5.84403848648071	-12.8713550567627	-0.186574831604958	0.210947394371033	0.000514332612510771
-10.2922248840332	-5.85267877578735	-12.8760538101196	-0.186472341418266	0.210841327905655	0.000498952460475266
-10.2942819595337	-5.85451412200928	-12.8834552764893	-0.186492159962654	0.210694223642349	0.000528021773789078
-10.2932300567627	-5.86032056808472	-12.8858470916748	-0.18652081489563	0.210684254765511	0.000578317209146917
-10.3005657196045	-5.8611888885498	-12.8801851272583	-0.186625197529793	0.210664138197899	0.000667949498165399
-10.3044672012329	-5.86150312423706	-12.8917436599731	-0.186646163463593	0.210739523172379	0.000760240713134408
-10.3072881698608	-5.86175775527954	-12.8924217224121	-0.186722069978714	0.210736021399498	0.000815541949123144
-10.3095073699951	-5.85995006561279	-12.8884468078613	-0.18676295876503	0.210776999592781	0.000881781859789044
-10.3081502914429	-5.85881519317627	-12.8915176391602	-0.186775609850883	0.210744842886925	0.00084804545622319
-10.3083658218384	-5.85890054702759	-12.8866901397705	-0.186854556202888	0.210682615637779	0.000896094599738717
-10.3032913208008	-5.85993003845215	-12.8816804885864	-0.186813682317734	0.210641354322433	0.000871537253260612
-10.2986440658569	-5.86232137680054	-12.87415599823	-0.186757311224937	0.210387483239174	0.000823111331555992
-10.2983474731445	-5.86426544189453	-12.8760242462158	-0.186632245779037	0.21028009057045	0.000944939500186592
-10.2996625900269	-5.86648750305176	-12.8783903121948	-0.18673087656498	0.210171222686768	0.00100987695623189
-10.2977685928345	-5.86733961105347	-12.880597114563	-0.18675722181797	0.210195884108543	0.00111260660924017
-10.2960767745972	-5.86568450927734	-12.8786706924438	-0.186784639954567	0.210104092955589	0.00115136324893683
-10.2986211776733	-5.8686990737915	-12.8802156448364	-0.186821401119232	0.210153073072433	0.00118131784256548
-10.2993583679199	-5.86995458602905	-12.8801956176758	-0.186912193894386	0.210102200508118	0.00128565623890609
-10.3017330169678	-5.86360883712769	-12.875675201416	-0.186953023076057	0.210175380110741	0.00133332901168615
-10.3023633956909	-5.86588096618652	-12.8726053237915	-0.187001377344131	0.210120737552643	0.00132892630062997
-10.2953653335571	-5.86736392974854	-12.8656740188599	-0.186972737312317	0.210042700171471	0.00131312396842986
-10.2924652099609	-5.86690664291382	-12.8543605804443	-0.186918556690216	0.209919348359108	0.00138636340852827
-10.290207862854	-5.87004518508911	-12.8569459915161	-0.186856061220169	0.209769457578659	0.00141728785820305
-10.2888603210449	-5.87438154220581	-12.8527421951294	-0.186899915337563	0.209577262401581	0.00147920253220946
-10.2935047149658	-5.87598657608032	-12.8486757278442	-0.186838090419769	0.209520980715752	0.0016280374256894
-10.2946605682373	-5.87390661239624	-12.8582773208618	-0.186909407377243	0.209411203861237	0.0018025494646281
-10.3010187149048	-5.87515211105347	-12.8581199645996	-0.186971113085747	0.209533452987671	0.00195108889602125
-10.2996273040771	-5.87262678146362	-12.8567485809326	-0.187067180871964	0.209508284926414	0.00201116828247905
-10.3019971847534	-5.87323236465454	-12.8503274917603	-0.187117516994476	0.209496796131134	0.00211445637978613
-10.2993564605713	-5.87388706207275	-12.8429069519043	-0.187100753188133	0.209437146782875	0.00210168026387692
-10.3009033203125	-5.87278842926025	-12.8377237319946	-0.187080964446068	0.209362909197807	0.00216327072121203
-10.2972726821899	-5.8741512298584	-12.8332366943359	-0.187000244855881	0.209242045879364	0.00225281761959195
-10.2910327911377	-5.87393140792847	-12.8261346817017	-0.186960712075233	0.209008291363716	0.00224763224832714
-10.2906064987183	-5.8743748664856	-12.8271799087524	-0.186942860484123	0.208915084600449	0.00246204878203571
-10.2923698425293	-5.87446308135986	-12.829216003418	-0.187053799629211	0.208859607577324	0.0026246274355799
-10.2959680557251	-5.87232208251953	-12.8225402832031	-0.1871168166399	0.20898325741291	0.00276079075410962
-10.2925662994385	-5.87109613418579	-12.8129138946533	-0.187212318181992	0.208950191736221	0.00275452993810177
-10.2918844223022	-5.86728382110596	-12.8088245391846	-0.18713353574276	0.208869084715843	0.00272823637351394
-10.2868165969849	-5.86735153198242	-12.800464630127	-0.187172040343285	0.208789438009262	0.00278340326622128
-10.2834577560425	-5.87224960327148	-12.7969551086426	-0.187134727835655	0.208646580576897	0.00286559434607625
-10.2836389541626	-5.87327432632446	-12.7989664077759	-0.187125667929649	0.208444163203239	0.002987404121086
-10.2853221893311	-5.87120580673218	-12.7955141067505	-0.187160909175873	0.208405688405037	0.00317352847196162
-10.2893848419189	-5.87463188171387	-12.8017568588257	-0.187326818704605	0.208464503288269	0.00326747028157115
-10.2888622283936	-5.8676495552063	-12.795334815979	-0.187353000044823	0.20852130651474	0.00335055100731552
-10.2893304824829	-5.86835289001465	-12.7871942520142	-0.187456667423248	0.208508774638176	0.00344469049014151
-10.2882709503174	-5.86917304992676	-12.7842817306519	-0.187440633773804	0.208499431610107	0.00339073059149086
-10.2850742340088	-5.86681938171387	-12.7775678634644	-0.187391817569733	0.208379060029984	0.00340300984680653
-10.2847146987915	-5.87291860580444	-12.7748937606812	-0.187390729784966	0.208256736397743	0.00342532433569431
-10.2782726287842	-5.87486219406128	-12.7733697891235	-0.187371924519539	0.208092078566551	0.00352731510065496
-10.2813701629639	-5.87850141525269	-12.7719583511353	-0.187440738081932	0.208028584718704	0.00367661355994642
-10.279483795166	-5.88099098205566	-12.7703504562378	-0.187414020299911	0.207916006445885	0.00378485140390694
-10.2874231338501	-5.87965536117554	-12.7650756835938	-0.187539547681808	0.207923352718353	0.00391172850504518
-10.2869634628296	-5.87893724441528	-12.7749786376953	-0.187589481472969	0.207879096269608	0.00401998590677977
-10.2896385192871	-5.87752532958984	-12.7711544036865	-0.187626615166664	0.207999646663666	0.00411688769236207
-10.291088104248	-5.8755464553833	-12.7641897201538	-0.187736719846725	0.207962617278099	0.00415326515212655
-10.2889413833618	-5.87506341934204	-12.7584953308105	-0.187692135572433	0.207917660474777	0.00415498344227672
-10.2881879806519	-5.87883567810059	-12.754976272583	-0.187700375914574	0.207868441939354	0.0041866498067975
-10.285795211792	-5.88414430618286	-12.7500038146973	-0.187670797109604	0.207664459943771	0.00423061335459352
-10.2863063812256	-5.88176107406616	-12.7494316101074	-0.187558323144913	0.207509219646454	0.0043033929541707
-10.288535118103	-5.8914909362793	-12.7530813217163	-0.187636137008667	0.207409098744392	0.00443368731066585
-10.2936763763428	-5.88846874237061	-12.7551584243774	-0.187676280736923	0.207324862480164	0.00462517328560352
-10.2967662811279	-5.89086484909058	-12.7530689239502	-0.187791079282761	0.207382634282112	0.00477269338443875
-10.3010234832764	-5.89011144638062	-12.7501602172852	-0.187824547290802	0.207399815320969	0.00481200078502297
-10.3005218505859	-5.88916635513306	-12.755578994751	-0.187915459275246	0.207261964678764	0.00490342685952783
-10.3039379119873	-5.89100456237793	-12.7451515197754	-0.187951311469078	0.207266926765442	0.00494076823815703
-10.3023223876953	-5.89262247085571	-12.7412424087524	-0.187926307320595	0.207179620862007	0.00501151150092483
-10.3000392913818	-5.89625120162964	-12.7337198257446	-0.187939032912254	0.206919759511948	0.00504272570833564
-10.303765296936	-5.89939022064209	-12.7356882095337	-0.187913164496422	0.206783443689346	0.00513048842549324
-10.304931640625	-5.90520715713501	-12.742506980896	-0.187896534800529	0.206640392541885	0.00526138301938772
-10.3085994720459	-5.90667104721069	-12.7518167495728	-0.187948375940323	0.20640529692173	0.005451500415802
-10.3128395080566	-5.91118335723877	-12.7533283233643	-0.188049182295799	0.20639280974865	0.00560445198789239
-10.3196802139282	-5.91063213348389	-12.7560567855835	-0.188096344470978	0.206306770443916	0.00573019171133637
-10.3264665603638	-5.9122953414917	-12.7592391967773	-0.188266590237617	0.206390708684921	0.00586557993665338
-10.3277540206909	-5.91699647903442	-12.7602968215942	-0.188342571258545	0.206322461366653	0.00592284416779876
-10.3300447463989	-5.91623735427856	-12.7595901489258	-0.188345834612846	0.206268563866615	0.00596542656421661
-10.3273887634277	-5.91645193099976	-12.7546339035034	-0.188404977321625	0.206128269433975	0.00599987711757421
-10.328634262085	-5.91827774047852	-12.7527885437012	-0.188425004482269	0.205983862280846	0.00607390189543366
-10.3289012908936	-5.92059946060181	-12.7486562728882	-0.188403278589249	0.205913886427879	0.00611763959750533
-10.3270425796509	-5.9208812713623	-12.747875213623	-0.188361629843712	0.205742165446281	0.00612778542563319
-10.32701587677	-5.92502021789551	-12.7438955307007	-0.188367158174515	0.205549761652946	0.00619716150686145
-10.3304109573364	-5.92799377441406	-12.7460746765137	-0.18833814561367	0.205503672361374	0.00628423830494285
-10.3341856002808	-5.93078899383545	-12.7479009628296	-0.18835885822773	0.205401584506035	0.00645320909097791
-10.3420858383179	-5.92996978759766	-12.7552289962769	-0.188486829400063	0.205395460128784	0.00658870069310069
-10.3427762985229	-5.92448091506958	-12.7574968338013	-0.188553959131241	0.205451831221581	0.00667332718148828
-10.3466701507568	-5.92282056808472	-12.7548713684082	-0.188620433211327	0.20556403696537	0.00663823587819934
-10.3428802490234	-5.92453002929688	-12.7424325942993	-0.188682660460472	0.205451339483261	0.00665177591145039
-10.3425302505493	-5.92556619644165	-12.74254322052	-0.188572630286217	0.205435574054718	0.00663053756579757
-10.3393201828003	-5.92479467391968	-12.7414894104004	-0.188555806875229	0.20524400472641	0.00670342426747084
-10.3420000076294	-5.92661237716675	-12.7464361190796	-0.188599541783333	0.205126285552979	0.00678630219772458
-10.34352684021	-5.92655658721924	-12.7475299835205	-0.188646793365479	0.205148443579674	0.00688621262088418
-10.3451299667358	-5.92413282394409	-12.74329662323	-0.188705414533615	0.205157563090324	0.00699442531913519
-10.3480634689331	-5.92329835891724	-12.7473764419556	-0.188816279172897	0.205320850014687	0.00703393202275038
-10.3459053039551	-5.92081594467163	-12.7469701766968	-0.188864573836327	0.205313563346863	0.00704398704692721
-10.3475284576416	-5.91844415664673	-12.7383937835693	-0.188836187124252	0.205397397279739	0.00708143506199121
-10.3467712402344	-5.92009735107422	-12.7402410507202	-0.188958272337914	0.205359131097794	0.00704913772642612
-10.3444185256958	-5.91381216049194	-12.7304000854492	-0.188901677727699	0.205441147089005	0.00701897172257304
-10.3448419570923	-5.91235780715942	-12.7272758483887	-0.188915401697159	0.205448120832443	0.00695850653573871
-10.3383712768555	-5.91083717346191	-12.7233247756958	-0.188922330737114	0.205438956618309	0.00695486646145582
-10.3383283615112	-5.91082096099854	-12.7213850021362	-0.188934743404388	0.205470249056816	0.00695327669382095
-10.3328628540039	-5.91152477264404	-12.716721534729	-0.188921645283699	0.205341652035713	0.00699808588251472
-10.3336334228516	-5.91190099716187	-12.7131624221802	-0.18894100189209	0.205323502421379	0.00708275660872459
-10.3343687057495	-5.90906524658203	-12.72194480896	-0.188961744308472	0.205346316099167	0.00708738435059786
-10.3343095779419	-5.9025297164917	-12.7178182601929	-0.189085081219673	0.205430328845978	0.00713190389797091
-10.3337717056274	-5.89942693710327	-12.7192163467407	-0.189151361584663	0.205574795603752	0.00719583453610539
-10.3324365615845	-5.89746570587158	-12.7191858291626	-0.189258486032486	0.205726161599159	0.0071663991548121
-10.3295087814331	-5.89338350296021	-12.7194728851318	-0.189314588904381	0.205813467502594	0.00714545138180256
-10.3275566101074	-5.89383840560913	-12.7116203308105	-0.189331203699112	0.205881476402283	0.00709030870348215
-10.3258476257324	-5.88728761672974	-12.7102375030518	-0.189275652170181	0.205877438187599	0.00697752926498652
-10.3225889205933	-5.88823986053467	-12.699610710144	-0.189231172204018	0.205928206443787	0.00696575874462724
-10.3182439804077	-5.88948631286621	-12.7117013931274	-0.189227864146233	0.205920144915581	0.00691307755187154
-10.3187274932861	-5.89322519302368	-12.7075242996216	-0.189217284321785	0.205908954143524	0.00695337355136871
-10.3210668563843	-5.88982105255127	-12.7116355895996	-0.189206749200821	0.205910190939903	0.0069458712823689
-10.3232727050781	-5.88921594619751	-12.7168741226196	-0.189373701810837	0.206082329154015	0.0070479940623045
-10.327974319458	-5.88678693771362	-12.718373298645	-0.18940868973732	0.206248492002487	0.00698215700685978
-10.3280229568481	-5.88590574264526	-12.7189064025879	-0.189545646309853	0.206429556012154	0.00695973727852106
-10.327935218811	-5.88629484176636	-12.7198629379272	-0.189518541097641	0.206524387001991	0.00687904423102736
-10.3256044387817	-5.88524007797241	-12.7214021682739	-0.189443558454514	0.206418886780739	0.00678434362635016
-10.3265609741211	-5.89041185379028	-12.7232522964478	-0.189438313245773	0.206470400094986	0.00675634434446692
-10.3265962600708	-5.89236879348755	-12.725471496582	-0.18937174975872	0.206320509314537	0.00673306919634342
-10.33083152771	-5.89467716217041	-12.7255220413208	-0.189403459429741	0.206312924623489	0.00676379352807999
-10.3342847824097	-5.89689779281616	-12.7416753768921	-0.189511209726334	0.206396862864494	0.00686294911429286
-10.3429670333862	-5.89765071868896	-12.7468338012695	-0.189539507031441	0.206518977880478	0.00687136221677065
-10.3416776657104	-5.89924573898315	-12.7553520202637	-0.189573541283607	0.206578701734543	0.00686384923756123
-10.3475322723389	-5.89685249328613	-12.7519826889038	-0.189631193876266	0.206645891070366	0.00690961582586169
-10.3504362106323	-5.89519834518433	-12.7621164321899	-0.189663782715797	0.206627622246742	0.00682016555219889
-10.3513555526733	-5.89751148223877	-12.7552223205566	-0.189676895737648	0.206708863377571	0.0067932428792119
-10.3530006408691	-5.89898204803467	-12.7561168670654	-0.189611032605171	0.206698700785637	0.00677076308056712
-10.3465347290039	-5.90217924118042	-12.7530527114868	-0.189631640911102	0.206628903746605	0.00667698588222265
-10.3455581665039	-5.90484714508057	-12.7520847320557	-0.189517542719841	0.206477269530296	0.00666843820363283
-10.3463344573975	-5.90867519378662	-12.7552728652954	-0.189476624131203	0.206417739391327	0.0066602430306375
-10.3499002456665	-5.9091682434082	-12.7606105804443	-0.189446046948433	0.206284493207932	0.0066647264175117
-10.3524131774902	-5.91251945495605	-12.7589311599731	-0.189600616693497	0.206414178013802	0.00677881948649883
-10.3533515930176	-5.90870714187622	-12.7666635513306	-0.189575582742691	0.206373259425163	0.00682155275717378
-10.3530569076538	-5.91047191619873	-12.7608871459961	-0.189663529396057	0.20652312040329	0.00671821273863316
-10.3509941101074	-5.90893411636353	-12.7568054199219	-0.189592123031616	0.206475347280502	0.00666108587756753
-10.349479675293	-5.91112327575684	-12.7526159286499	-0.189549952745438	0.206426098942757	0.00661184079945087
-10.3424434661865	-5.91253471374512	-12.7487993240356	-0.189477935433388	0.206269383430481	0.00654419604688883
-10.3430061340332	-5.91309833526611	-12.7447500228882	-0.189416274428368	0.206220746040344	0.00656650774180889
-10.344141960144	-5.91800308227539	-12.749493598938	-0.189447700977325	0.206152155995369	0.0066154501400888
-10.3485670089722	-5.91598463058472	-12.7509536743164	-0.189421847462654	0.206108018755913	0.00664869882166386
-10.348837852478	-5.91932535171509	-12.7575674057007	-0.189549639821053	0.206151932477951	0.0066908011212945
-10.349422454834	-5.91521072387695	-12.7635192871094	-0.189624607563019	0.206203430891037	0.0067127263173461
-10.3556213378906	-5.91727066040039	-12.7567758560181	-0.189554527401924	0.206317096948624	0.00673614535480738
-10.3548917770386	-5.91719436645508	-12.7590961456299	-0.189667850732803	0.206358656287193	0.0066882548853755
-10.3524904251099	-5.91593647003174	-12.7553567886353	-0.189665615558624	0.206370130181313	0.00664232531562448
-10.3527145385742	-5.91958713531494	-12.7488203048706	-0.189603537321091	0.206338241696358	0.00655907904729247
-10.3494729995728	-5.91747713088989	-12.7494087219238	-0.189571768045425	0.206257626414299	0.00652938522398472
-10.3498468399048	-5.92234468460083	-12.7472658157349	-0.189528346061707	0.206259250640869	0.00649080239236355
-10.3454322814941	-5.92177486419678	-12.7448253631592	-0.189495906233788	0.20612858235836	0.00648775044828653
-10.3461484909058	-5.92354106903076	-12.7479104995728	-0.189442858099937	0.206060156226158	0.0066003929823637
-10.3455667495728	-5.92454624176025	-12.7526016235352	-0.189438864588737	0.206003129482269	0.00661425292491913
-10.3504590988159	-5.92473030090332	-12.7444610595703	-0.189507842063904	0.206056401133537	0.00668271072208881
-10.3491315841675	-5.92455768585205	-12.7444696426392	-0.189526200294495	0.206101343035698	0.00667380122467875
-10.3446493148804	-5.91971778869629	-12.7473249435425	-0.18958742916584	0.206144034862518	0.00668437033891678
-10.3470630645752	-5.9183406829834	-12.7387809753418	-0.18957707285881	0.206273391842842	0.00665463879704475
-10.3414192199707	-5.91612148284912	-12.7407512664795	-0.189639002084732	0.206304609775543	0.00649420311674476
-10.3345308303833	-5.9114146232605	-12.7236318588257	-0.189498201012611	0.206261247396469	0.00640233978629112
-10.3340034484863	-5.91382503509521	-12.7180957794189	-0.189499869942665	0.206260457634926	0.00634988769888878
-10.3313837051392	-5.91520977020264	-12.719913482666	-0.189454212784767	0.206281706690788	0.00630284612998366
-10.3252630233765	-5.91549110412598	-12.7190408706665	-0.18938897550106	0.206304877996445	0.00625147670507431
-10.321888923645	-5.91352272033691	-12.712760925293	-0.189379379153252	0.2062117010355	0.00622592493891716
-10.3256883621216	-5.91444158554077	-12.7176208496094	-0.189473852515221	0.206268921494484	0.00631649047136307
-10.3248863220215	-5.91121387481689	-12.7247400283813	-0.189500421285629	0.20641116797924	0.0062859496101737
-10.3291683197021	-5.90603685379028	-12.7261028289795	-0.189623549580574	0.206558153033257	0.00631230557337403
-10.3305025100708	-5.90394496917725	-12.7275762557983	-0.189731732010841	0.206680968403816	0.00625493982806802
-10.326003074646	-5.89624071121216	-12.7284860610962	-0.189713895320892	0.206743210554123	0.00620328355580568
-10.3258924484253	-5.89485359191895	-12.7210817337036	-0.189784705638885	0.206897065043449	0.00608547683805227
-10.3221807479858	-5.89296817779541	-12.7238721847534	-0.189795613288879	0.206947267055511	0.00596022000536323
-10.3164348602295	-5.89154243469238	-12.7206888198853	-0.189611494541168	0.206926092505455	0.00580991711467505
-10.3145456314087	-5.8930721282959	-12.7153415679932	-0.189645692706108	0.206964045763016	0.00578078581020236
-10.3152694702148	-5.89030838012695	-12.7188310623169	-0.189655750989914	0.207075908780098	0.00573522318154573
-10.3122892379761	-5.89334678649902	-12.7230043411255	-0.189606934785843	0.207070365548134	0.00567347090691328
-10.311071395874	-5.8905816078186	-12.7207021713257	-0.18963834643364	0.207083255052567	0.00566103402525187
-10.3096542358398	-5.88956499099731	-12.7266054153442	-0.18966443836689	0.207216396927834	0.00572355510666966
-10.3069524765015	-5.88684606552124	-12.7265787124634	-0.18969252705574	0.207378953695297	0.005598995834589
-10.3058576583862	-5.88248157501221	-12.7241010665894	-0.189658626914024	0.207580700516701	0.00559423305094242
-10.3028717041016	-5.88250303268433	-12.7202997207642	-0.189768448472023	0.207695141434669	0.00549738947302103
-10.3021268844604	-5.87740850448608	-12.7163982391357	-0.1896733045578	0.207850843667984	0.00531710451468825
-10.2951021194458	-5.87638998031616	-12.7112417221069	-0.189680904150009	0.207873836159706	0.00524705089628696
-10.2884769439697	-5.88128757476807	-12.7087202072144	-0.189753919839859	0.207867249846458	0.00516580697149038
-10.2838201522827	-5.87794733047485	-12.7050447463989	-0.189561128616333	0.207810029387474	0.00509375240653753
-10.2795343399048	-5.88268136978149	-12.7144002914429	-0.189551904797554	0.207803219556808	0.00512747233733535
-10.2835006713867	-5.88286399841309	-12.705246925354	-0.18963086605072	0.207869783043861	0.00515119917690754
-10.2831172943115	-5.88392877578735	-12.7201776504517	-0.189689457416534	0.207982257008553	0.00512142200022936
-10.284104347229	-5.88456249237061	-12.7163619995117	-0.189741805195808	0.208108559250832	0.00518936896696687
-10.2817163467407	-5.88335132598877	-12.7228660583496	-0.189733907580376	0.208183228969574	0.0051585016772151
-10.282977104187	-5.88286018371582	-12.7193260192871	-0.189711168408394	0.208343014121056	0.00506659410893917
-10.2784023284912	-5.87886953353882	-12.7152719497681	-0.189710706472397	0.208381742238998	0.00498982612043619
-10.274206161499	-5.88280153274536	-12.711275100708	-0.189728334546089	0.208353012800217	0.00491802068427205
-10.2728633880615	-5.88109540939331	-12.71044921875	-0.189640715718269	0.208313688635826	0.00482684466987848
-10.2681980133057	-5.88457441329956	-12.7126359939575	-0.189581781625748	0.208226397633553	0.00484338961541653
-10.2677316665649	-5.8845682144165	-12.7158756256104	-0.189553737640381	0.208145081996918	0.00485836016014218
-10.2686424255371	-5.8881573677063	-12.7151098251343	-0.189636453986168	0.208205014467239	0.00499991374090314
-10.2687606811523	-5.88377237319946	-12.7224197387695	-0.18972310423851	0.20830537378788	0.00496054906398058
-10.2666053771973	-5.88426303863525	-12.7192058563232	-0.189699843525887	0.208381399512291	0.00498448312282562
-10.2671785354614	-5.87846517562866	-12.7139739990234	-0.18977589905262	0.208460316061974	0.00490160146728158
-10.2604904174805	-5.87965202331543	-12.7096347808838	-0.189740315079689	0.208487868309021	0.00485732546076179
-10.2511005401611	-5.88092184066772	-12.6977128982544	-0.189675122499466	0.208362743258476	0.00478887697681785
-10.2476177215576	-5.88187503814697	-12.6976079940796	-0.189601913094521	0.20826430618763	0.00479197688400745
-10.2461128234863	-5.88305854797363	-12.6944961547852	-0.189443871378899	0.208220615983009	0.00482863606885076
-10.2467203140259	-5.87950754165649	-12.6976108551025	-0.189527124166489	0.208186075091362	0.00489522982388735
-10.2482738494873	-5.87952518463135	-12.7001581192017	-0.189599692821503	0.208285748958588	0.00499990861862898
-10.2434062957764	-5.87338638305664	-12.695240020752	-0.189584538340569	0.208356350660324	0.0049680070951581
-10.2428913116455	-5.87417554855347	-12.6885452270508	-0.189630165696144	0.208522826433182	0.00495603447780013
-10.2378206253052	-5.87439060211182	-12.6843662261963	-0.189705073833466	0.208596676588058	0.00486690318211913
-10.2368593215942	-5.87105321884155	-12.6817798614502	-0.189611211419106	0.208579614758492	0.00483482284471393
-10.2292575836182	-5.87122583389282	-12.6741552352905	-0.189534276723862	0.208596423268318	0.00473703909665346
-10.2256555557251	-5.87154531478882	-12.6702527999878	-0.189464241266251	0.20851743221283	0.00469888979569077
-10.2254724502563	-5.8731541633606	-12.6708993911743	-0.189390435814857	0.20849920809269	0.00472894031554461
-10.2257556915283	-5.87297868728638	-12.6680030822754	-0.189435228705406	0.20855675637722	0.00478194607421756
-10.2271928787231	-5.86975526809692	-12.6754302978516	-0.189499825239182	0.208663165569305	0.00479850545525551
-10.2290077209473	-5.86535739898682	-12.6728563308716	-0.189515620470047	0.208804994821548	0.00481503549963236
-10.2285232543945	-5.86409568786621	-12.6714134216309	-0.189566060900688	0.209017857909203	0.00472903158515692
-10.2237510681152	-5.86174058914185	-12.6686363220215	-0.189562737941742	0.209086313843727	0.00463347556069493
-10.2187900543213	-5.85896730422974	-12.6611356735229	-0.189435049891472	0.209069311618805	0.00448610167950392
-10.2120132446289	-5.8608512878418	-12.6583023071289	-0.189387813210487	0.209062978625298	0.00443841656669974
-10.2117547988892	-5.86371517181396	-12.6558418273926	-0.189318686723709	0.209058076143265	0.00436333008110523
-10.2115411758423	-5.86424922943115	-12.6562337875366	-0.189301013946533	0.209162846207619	0.00438401242718101
-10.2095718383789	-5.86018466949463	-12.6547889709473	-0.189341828227043	0.209295377135277	0.00437300000339746
-10.2107248306274	-5.85819149017334	-12.6518640518188	-0.189329341053963	0.209497258067131	0.0043118093162775
-10.2072629928589	-5.85436201095581	-12.6548118591309	-0.189370080828667	0.209694728255272	0.00421471428126097
-10.2027034759521	-5.85345697402954	-12.6461687088013	-0.189290151000023	0.20980940759182	0.00404181936755776
-10.1937808990479	-5.8561315536499	-12.6397018432617	-0.189154177904129	0.209770947694778	0.00389886880293489
-10.1896724700928	-5.85629272460938	-12.6425104141235	-0.189059466123581	0.209722846746445	0.00382168171927333
-10.1905841827393	-5.85958814620972	-12.6538686752319	-0.189202487468719	0.209799751639366	0.00381245301105082
-10.1951427459717	-5.85741949081421	-12.6537637710571	-0.189195990562439	0.210014387965202	0.00384943978860974
-10.1963529586792	-5.85703086853027	-12.652850151062	-0.189323663711548	0.210238993167877	0.00376623775810003
-10.1950826644897	-5.85174465179443	-12.6546411514282	-0.189288333058357	0.210394129157066	0.00362457474693656
-10.1977796554565	-5.85412073135376	-12.6529598236084	-0.189295843243599	0.210536330938339	0.00350902252830565
-10.1939172744751	-5.85632944107056	-12.6570158004761	-0.189218893647194	0.210552230477333	0.0034092073328793
-10.1940021514893	-5.8633599281311	-12.6635150909424	-0.189144983887672	0.210543379187584	0.00329659227281809
-10.1960306167603	-5.86466217041016	-12.6731014251709	-0.189150616526604	0.210492730140686	0.00329248863272369
-10.2063941955566	-5.865562915802	-12.6855726242065	-0.189267575740814	0.210702687501907	0.0033453730866313
-10.2159795761108	-5.86726713180542	-12.6974363327026	-0.189341813325882	0.210931867361069	0.00322545762173831
-10.2198085784912	-5.87092065811157	-12.7007493972778	-0.189358472824097	0.21110825240612	0.00318356463685632
-10.2229442596436	-5.87675857543945	-12.7073841094971	-0.189393326640129	0.211174800992012	0.00303023145534098
-10.2271480560303	-5.87673902511597	-12.7178220748901	-0.18928474187851	0.211137339472771	0.00293010799214244
-10.2295808792114	-5.88507461547852	-12.721734046936	-0.189301297068596	0.211075991392136	0.00290427915751934
-10.2312345504761	-5.89052534103394	-12.7339811325073	-0.189262688159943	0.210957705974579	0.00281268684193492
-10.2413711547852	-5.89751529693604	-12.7472219467163	-0.189292713999748	0.211048185825348	0.00292999320663512
-10.2488822937012	-5.9012131690979	-12.7600536346436	-0.189299255609512	0.210986256599426	0.00297406176105142
-10.2566299438477	-5.90400218963623	-12.7691478729248	-0.189463645219803	0.211052626371384	0.00298066274262965
-10.2644414901733	-5.905930519104	-12.7796850204468	-0.189440235495567	0.211125254631042	0.00300106313079596
-10.2715177536011	-5.90647745132446	-12.7897443771362	-0.18953475356102	0.211194843053818	0.00300811440683901
-10.2681837081909	-5.90728378295898	-12.7862854003906	-0.189556613564491	0.211161822080612	0.0028830929659307
-10.2686128616333	-5.91024303436279	-12.7801275253296	-0.18948669731617	0.211060658097267	0.00285983923822641
-10.2703685760498	-5.91520023345947	-12.7877912521362	-0.189392596483231	0.210917323827744	0.00288900663144886
-10.2694416046143	-5.9189395904541	-12.7958354949951	-0.189380973577499	0.21073180437088	0.0029490755405277
-10.2765045166016	-5.92068672180176	-12.8004007339478	-0.189530164003372	0.210758417844772	0.00302491174079478
-10.2779960632324	-5.9170241355896	-12.8134202957153	-0.189548268914223	0.210725620388985	0.00307672354392707
-10.2865428924561	-5.91703796386719	-12.8105926513672	-0.189645692706108	0.210834965109825	0.00310639315284789
-10.2862205505371	-5.91860103607178	-12.811619758606	-0.189746081829071	0.210820883512497	0.00305487192235887
-10.2824926376343	-5.91430425643921	-12.8075037002563	-0.189700096845627	0.210833296179771	0.00305624003522098
-10.2827253341675	-5.9154896736145	-12.8085641860962	-0.189773917198181	0.210831999778748	0.00299533782526851
-10.2789525985718	-5.91685056686401	-12.8063898086548	-0.189691379666328	0.210747987031937	0.00294314324855804
-10.2749967575073	-5.92072868347168	-12.8041095733643	-0.189678147435188	0.210737511515617	0.00288424897007644
-10.2719697952271	-5.92041873931885	-12.8061256408691	-0.189704552292824	0.210610762238503	0.00285041378811002
-10.2723007202148	-5.9222412109375	-12.7990207672119	-0.189670905470848	0.210528522729874	0.00289125926792622
-10.2708005905151	-5.92644500732422	-12.8120975494385	-0.189745724201202	0.210524827241898	0.00294723943807185
-10.2770080566406	-5.92883634567261	-12.8137407302856	-0.189756572246552	0.210566535592079	0.00288861664012074
-10.279239654541	-5.92792940139771	-12.8173885345459	-0.189857661724091	0.210682421922684	0.0029522196855396
-10.2838373184204	-5.9262318611145	-12.8314590454102	-0.189838096499443	0.210849955677986	0.00295474240556359
-10.287223815918	-5.92889928817749	-12.8377161026001	-0.18995289504528	0.210981264710426	0.00291014718823135
-10.2892847061157	-5.93307495117188	-12.8389339447021	-0.19000332057476	0.211071103811264	0.00283325952477753
-10.2924070358276	-5.93197345733643	-12.8432569503784	-0.190018534660339	0.211183980107307	0.00275169545784593
-10.2901649475098	-5.93384122848511	-12.8503875732422	-0.190042033791542	0.211149871349335	0.00268259202130139
-10.2904071807861	-5.93506574630737	-12.8472461700439	-0.189988166093826	0.211180239915848	0.0026422159280628
-10.2924175262451	-5.93938302993774	-12.8582677841187	-0.190028756856918	0.211143836379051	0.00262033729813993
-10.2907133102417	-5.93614292144775	-12.8664484024048	-0.19001404941082	0.211084499955177	0.00265994248911738
-10.2964916229248	-5.938392162323	-12.8703136444092	-0.190038576722145	0.211096405982971	0.002707424107939
-10.3031854629517	-5.93898773193359	-12.8789920806885	-0.190179020166397	0.211171060800552	0.00276454910635948
-10.3065223693848	-5.93333292007446	-12.8883247375488	-0.190239652991295	0.211429685354233	0.00279173511080444
-10.3073720932007	-5.93511915206909	-12.8841667175293	-0.190335378050804	0.211516126990318	0.00275338999927044
-10.3041143417358	-5.93215417861938	-12.8820343017578	-0.190349012613297	0.211525663733482	0.00264244806021452
-10.3010168075562	-5.93293333053589	-12.8816833496094	-0.190309658646584	0.211598664522171	0.00262177153490484
-10.2976579666138	-5.9350414276123	-12.8817863464355	-0.190368488430977	0.211511179804802	0.00251801707781851
-10.296612739563	-5.93618965148926	-12.887825012207	-0.190277799963951	0.211558908224106	0.00253249541856349
-10.2920713424683	-5.93923044204712	-12.8782625198364	-0.190351650118828	0.211490973830223	0.00244571641087532
-10.2888498306274	-5.94161605834961	-12.881537437439	-0.190280467271805	0.211460173130035	0.00244785845279694
-10.2870254516602	-5.94409656524658	-12.8856534957886	-0.190379843115807	0.211460083723068	0.00249602063558996
-10.2874689102173	-5.94398927688599	-12.8890571594238	-0.190403550863266	0.21147720515728	0.00248906924389303
-10.292293548584	-5.94272518157959	-12.896746635437	-0.190526202321053	0.211622253060341	0.00252855429425836
-10.2918128967285	-5.9428186416626	-12.9037265777588	-0.190619125962257	0.211726471781731	0.00252013653516769
-10.2957601547241	-5.94371938705444	-12.9042663574219	-0.190681919455528	0.211922094225883	0.00247192662209272
-10.2957630157471	-5.95157432556152	-12.9048328399658	-0.190737292170525	0.211890265345573	0.00238901609554887
-10.2964143753052	-5.94939136505127	-12.91623878479	-0.190784066915512	0.211990237236023	0.00231294683180749
-10.3011436462402	-5.95472764968872	-12.9281158447266	-0.190791130065918	0.212153851985931	0.00224067945964634
-10.3029098510742	-5.95815849304199	-12.9305992126465	-0.190827086567879	0.212112247943878	0.00222120038233697
-10.3070640563965	-5.96202278137207	-12.9399976730347	-0.190822422504425	0.212131038308144	0.00213255267590284
-10.3064966201782	-5.96552801132202	-12.9457750320435	-0.190820470452309	0.212111368775368	0.0020933486521244
-10.3099298477173	-5.97018909454346	-12.9535751342773	-0.190761342644691	0.212076127529144	0.00212870282121003
-10.3154354095459	-5.97928762435913	-12.967080116272	-0.190787374973297	0.212095066905022	0.00207017106004059
-10.3195381164551	-5.98399591445923	-12.9787969589233	-0.190902143716812	0.212076857686043	0.00209380057640374
-10.3285474777222	-5.98624849319458	-12.9922914505005	-0.190973252058029	0.212103605270386	0.00223717140033841
-10.3325147628784	-5.98830604553223	-13.0048856735229	-0.191092044115067	0.212120026350021	0.00227524386718869
-10.3401613235474	-5.99207878112793	-13.0081272125244	-0.191085308790207	0.212208688259125	0.0022732918150723
-10.3433752059937	-5.99457025527954	-13.012882232666	-0.191125079989433	0.212272077798843	0.00229810830205679
-10.3447294235229	-5.99417734146118	-13.0156745910645	-0.191112846136093	0.212236121296883	0.00229570572264493
-10.3485279083252	-5.99350833892822	-13.0147085189819	-0.191126585006714	0.212370038032532	0.00232063652947545
-10.3469457626343	-5.99855899810791	-13.012638092041	-0.191242396831512	0.212243482470512	0.00232015503570437
-10.3482999801636	-5.99758243560791	-13.0246992111206	-0.191187083721161	0.212183967232704	0.00230425503104925
-10.3448352813721	-5.99800300598145	-13.0216226577759	-0.191132619976997	0.212094232439995	0.00227945344522595
-10.3408603668213	-6.00034475326538	-13.0152883529663	-0.191027522087097	0.21200093626976	0.00231007626280189
-10.3390760421753	-5.99955272674561	-13.019154548645	-0.191016882658005	0.21190781891346	0.00234926398843527
-10.3373441696167	-6.00198936462402	-13.0113077163696	-0.190932020545006	0.21171447634697	0.00236508133821189
-10.3356266021729	-6.00074005126953	-13.0122737884521	-0.190940231084824	0.2116878926754	0.00248289713636041
-10.3342933654785	-5.99905729293823	-13.0133476257324	-0.190884634852409	0.211598634719849	0.00256925984285772
-10.333568572998	-5.99708127975464	-13.0060806274414	-0.190845623612404	0.211491852998734	0.00264045945368707
-10.3338737487793	-5.99527835845947	-13.0067939758301	-0.190887212753296	0.211547017097473	0.00273903249762952
-10.3336629867554	-5.99293041229248	-13.0118589401245	-0.190907120704651	0.211511582136154	0.00282286107540131
-10.33873462677	-5.99003839492798	-13.0105428695679	-0.190867885947227	0.211566388607025	0.00285176374018192
-10.3398132324219	-5.99428367614746	-13.0120029449463	-0.19097264111042	0.211588144302368	0.00290615437552333
-10.3417329788208	-5.99416065216064	-13.0202836990356	-0.190955713391304	0.211625784635544	0.00294399284757674
-10.3482265472412	-5.99389171600342	-13.0293245315552	-0.190984472632408	0.211642161011696	0.00298112304881215
-10.3530321121216	-5.99381923675537	-13.0335235595703	-0.190957009792328	0.211624458432198	0.00301337917335331
-10.3562316894531	-5.99392604827881	-13.0312566757202	-0.190897971391678	0.211675822734833	0.00310955150052905
-10.3554000854492	-5.99242353439331	-13.0362281799316	-0.19092632830143	0.211616113781929	0.00308949057944119
-10.3586845397949	-5.99410009384155	-13.0332593917847	-0.190811440348625	0.211541354656219	0.00309860939159989
-10.3584928512573	-5.99780178070068	-13.038384437561	-0.190727025270462	0.211444482207298	0.00312734115868807
-10.3580884933472	-6.00109672546387	-13.0413398742676	-0.190670624375343	0.211312666535378	0.0031776106916368
-10.3594779968262	-6.00211238861084	-13.0344161987305	-0.190576300024986	0.211177080869675	0.00329239806160331
-10.3632926940918	-6.0048770904541	-13.0479393005371	-0.190570712089539	0.211182713508606	0.00334979523904622
-10.3663883209229	-6.00159692764282	-13.044132232666	-0.190619900822639	0.211077034473419	0.00348015339113772
-10.3711290359497	-6.00376224517822	-13.0384912490845	-0.190675690770149	0.211202532052994	0.00357226934283972
-10.3706159591675	-6.00157785415649	-13.0398817062378	-0.190581291913986	0.211171612143517	0.00359347369521856
-10.3685655593872	-6.00187015533447	-13.0390462875366	-0.190540388226509	0.211103722453117	0.00363366561941803
-10.3690118789673	-5.99968290328979	-13.0297012329102	-0.190476909279823	0.211154982447624	0.00364050129428506
-10.3668880462646	-6.00307846069336	-13.0237169265747	-0.190472632646561	0.211190357804298	0.00360843748785555
-10.3628168106079	-6.00106239318848	-13.0192041397095	-0.190410941839218	0.211062401533127	0.00358913117088377
-10.3585939407349	-6.00102996826172	-13.0051393508911	-0.190324813127518	0.211004108190536	0.00348892062902451
-10.3546943664551	-6.00453996658325	-12.9916124343872	-0.190150663256645	0.210962191224098	0.00347415055148304
-10.3453216552734	-6.00260734558105	-12.991662979126	-0.190113753080368	0.210892960429192	0.00342850107699633
-10.344630241394	-6.00517416000366	-12.9794616699219	-0.189964830875397	0.21073479950428	0.00353197148069739
-10.3405456542969	-6.00537776947021	-12.9818706512451	-0.189924508333206	0.210686638951302	0.00356460502371192
-10.342001914978	-6.0015287399292	-12.9748859405518	-0.189882129430771	0.210751220583916	0.00356135377660394
-10.3372993469238	-6.00213956832886	-12.9654197692871	-0.189964532852173	0.210828945040703	0.00357887055724859
-10.3331727981567	-5.99724626541138	-12.9524450302124	-0.189879387617111	0.21082629263401	0.00352012738585472
-10.3322429656982	-5.99261426925659	-12.9521312713623	-0.189895704388618	0.210986167192459	0.00347142806276679
-10.3290395736694	-5.99111604690552	-12.9539556503296	-0.189837217330933	0.210999578237534	0.00347570586018264
-10.3277606964111	-5.98970699310303	-12.9480352401733	-0.18986202776432	0.211124047636986	0.00341889332048595
-10.3278074264526	-5.9895544052124	-12.942892074585	-0.18991893529892	0.211067780852318	0.00339563959278166
-10.3285598754883	-5.98909568786621	-12.9417095184326	-0.189865365624428	0.211158379912376	0.00333581678569317
-10.3309936523438	-5.99527168273926	-12.9461345672607	-0.18984417617321	0.211264476180077	0.00327740260399878
-10.3293523788452	-5.99969053268433	-12.9474363327026	-0.189850449562073	0.211180970072746	0.00322454934939742
-10.3336372375488	-6.00289678573608	-12.9532480239868	-0.189759194850922	0.211144804954529	0.00317285140044987
-10.3341789245605	-6.00915193557739	-12.9631271362305	-0.18974044919014	0.21111886203289	0.0032363529317081
-10.3377046585083	-6.01554107666016	-12.9763202667236	-0.189677894115448	0.21098256111145	0.00322973844595253
[truncated: 12,695 more rows]
