# Supplementary material for: Identification of Haptic Based Guiding Using Hard Reins
Source: PLoS One. 2015 Jul 22;10(7):e0132020. doi: 10.1371/journal.pone.0132020 (PMC4511788; doi:10.1371/journal.pone.0132020)
Supplement: S6 File — (ZIP) [file pone.0132020.s006.zip › Exp2_ForceData2/Subject8/path1/T5.csv]

Force X (N)	Force Y (N)	Force Z (N)	Torque X (N-m)	Torque Y (N-m)	Torque Z (N-m)	Frequency = 10000	Averaging Level = 16	F/T Serial Number = FT11772	Time Started = 18/02/2013 10:37:39
-8.56766605377197	-9.17411518096924	-8.5868968963623	-0.14265002310276	0.208981916308403	-0.041636984795332
-8.56381416320801	-9.17132472991943	-8.59311962127686	-0.14270082116127	0.209047257900238	-0.0416138917207718
-8.56364059448242	-9.17006874084473	-8.58726501464844	-0.142721205949783	0.209053039550781	-0.0415473096072674
-8.56123924255371	-9.16759014129639	-8.59493255615234	-0.142725631594658	0.208968475461006	-0.0414493456482887
-8.56286334991455	-9.16554164886475	-8.58767890930176	-0.142742022871971	0.209041967988014	-0.0414762571454048
-8.56082820892334	-9.16219711303711	-8.57868385314941	-0.142803952097893	0.209042832255363	-0.0414425246417522
-8.55880832672119	-9.16347980499268	-8.57646083831787	-0.142864197492599	0.209118232131004	-0.0414235591888428
-8.55663204193115	-9.16122436523438	-8.57856178283691	-0.142941683530807	0.209190219640732	-0.0414006300270557
-8.55351161956787	-9.15947151184082	-8.57532024383545	-0.143047332763672	0.209305539727211	-0.0414040759205818
-8.5493803024292	-9.15935230255127	-8.58061695098877	-0.143130362033844	0.209272727370262	-0.0413686856627464
-8.55011367797852	-9.15541648864746	-8.58286476135254	-0.143139600753784	0.209311470389366	-0.0414191484451294
-8.54565620422363	-9.15414333343506	-8.57689380645752	-0.143165409564972	0.209346100687981	-0.0413905717432499
-8.54547214508057	-9.15141582489014	-8.58398151397705	-0.143235877156258	0.209326043725014	-0.0414181835949421
-8.54254913330078	-9.14927196502686	-8.58031463623047	-0.143198952078819	0.209375083446503	-0.0414827801287174
-8.53660774230957	-9.14946365356445	-8.58435535430908	-0.143278211355209	0.209310799837112	-0.041448213160038
-8.53559589385986	-9.15200519561768	-8.57931137084961	-0.143390864133835	0.209383875131607	-0.041462417691946
-8.53334999084473	-9.14752960205078	-8.5806941986084	-0.143367081880569	0.209360837936401	-0.0414337366819382
-8.52750873565674	-9.14782047271729	-8.57986354827881	-0.14339941740036	0.209444895386696	-0.0414258167147636
-8.52934741973877	-9.14437580108643	-8.57536315917969	-0.143438160419464	0.209493026137352	-0.0414267294108868
-8.52692604064941	-9.14265441894531	-8.58435249328613	-0.143493965268135	0.209528177976608	-0.0414206795394421
-8.52733612060547	-9.14363861083984	-8.58331966400146	-0.143454000353813	0.209579348564148	-0.0414485037326813
-8.52605724334717	-9.14245796203613	-8.58055686950684	-0.143472224473953	0.209537819027901	-0.0414395965635777
-8.52306365966797	-9.14507007598877	-8.57839393615723	-0.14349091053009	0.209533110260963	-0.0414366163313389
-8.52187824249268	-9.14519214630127	-8.58146667480469	-0.143458664417267	0.209526896476746	-0.0414631105959415
-8.52205562591553	-9.14641761779785	-8.57984924316406	-0.143547669053078	0.209542453289032	-0.0414514057338238
-8.52344799041748	-9.14703464508057	-8.5816125869751	-0.143529072403908	0.209509149193764	-0.0414997860789299
-8.52490997314453	-9.1515064239502	-8.57709312438965	-0.143648520112038	0.209664702415466	-0.0414896979928017
-8.52465629577637	-9.14786815643311	-8.58907032012939	-0.14369010925293	0.209755823016167	-0.0414752513170242
-8.52383422851563	-9.15017986297607	-8.59078216552734	-0.143749758601189	0.209815725684166	-0.0415476337075233
-8.52182579040527	-9.15305805206299	-8.58902740478516	-0.143803462386131	0.20985010266304	-0.0415746457874775
-8.52322006225586	-9.15272235870361	-8.58799266815186	-0.143807113170624	0.209819287061691	-0.0416115187108517
-8.52506542205811	-9.15341567993164	-8.58685398101807	-0.143847584724426	0.209927931427956	-0.0416297130286694
-8.52481555938721	-9.1559419631958	-8.58936977386475	-0.143870681524277	0.209932118654251	-0.041637372225523
-8.52412796020508	-9.15763473510742	-8.59061145782471	-0.143917143344879	0.209960341453552	-0.0416557528078556
-8.52600955963135	-9.15886783599854	-8.59878158569336	-0.14390566945076	0.210039362311363	-0.041730847209692
-8.52655601501465	-9.15774536132813	-8.5982494354248	-0.143909111618996	0.21005691587925	-0.0418133996427059
-8.52793216705322	-9.16189861297607	-8.5988187789917	-0.143885850906372	0.210110723972321	-0.041820764541626
-8.52719974517822	-9.16281414031982	-8.60272312164307	-0.143904373049736	0.210189431905746	-0.0418910682201386
-8.52980327606201	-9.16544151306152	-8.59958553314209	-0.143942326307297	0.210250481963158	-0.0418785065412521
-8.52705955505371	-9.16393375396729	-8.60031795501709	-0.143976092338562	0.210344418883324	-0.0419362038373947
-8.53349208831787	-9.16383934020996	-8.60023880004883	-0.143960669636726	0.210380852222443	-0.0419375002384186
-8.53302097320557	-9.16013431549072	-8.60380744934082	-0.143918886780739	0.210312753915787	-0.0419581271708012
-8.52939128875732	-9.16265487670898	-8.59979629516602	-0.143919870257378	0.210365653038025	-0.042004331946373
-8.53275203704834	-9.16331481933594	-8.60581588745117	-0.14382167160511	0.210422337055206	-0.04201615229249
-8.53311443328857	-9.16334056854248	-8.60312175750732	-0.143906682729721	0.210406363010406	-0.0419750697910786
-8.52968883514404	-9.16353225708008	-8.60055541992188	-0.143949300050735	0.210445165634155	-0.0419741906225681
-8.53041458129883	-9.16283893585205	-8.6002950668335	-0.143936038017273	0.210482761263847	-0.0419329144060612
-8.52774143218994	-9.15858364105225	-8.60076427459717	-0.144006043672562	0.210549637675285	-0.0419347360730171
-8.52512645721436	-9.15854358673096	-8.59336280822754	-0.144022956490517	0.210573926568031	-0.0419881157577038
-8.52537822723389	-9.15764045715332	-8.59795188903809	-0.144038215279579	0.210534155368805	-0.0418902263045311
-8.52363681793213	-9.15417098999023	-8.60389041900635	-0.144059896469116	0.210508391261101	-0.0419616512954235
-8.52833557128906	-9.15391159057617	-8.59625339508057	-0.144130036234856	0.210571900010109	-0.0419490076601505
-8.52413940429688	-9.15383720397949	-8.60052394866943	-0.144183024764061	0.210551485419273	-0.0419286303222179
-8.52237987518311	-9.15243530273438	-8.59797859191895	-0.144167542457581	0.210630089044571	-0.041907262057066
-8.52037048339844	-9.14808750152588	-8.59916210174561	-0.144141882658005	0.210661873221397	-0.0419015102088451
-8.5211238861084	-9.14576625823975	-8.59864044189453	-0.144198730587959	0.210677519440651	-0.0418440774083138
-8.5216007232666	-9.14533233642578	-8.59966373443604	-0.144217252731323	0.210672587156296	-0.041816771030426
-8.51910209655762	-9.14597702026367	-8.60172176361084	-0.144249528646469	0.210741758346558	-0.0417667403817177
-8.51970386505127	-9.14255142211914	-8.59345626831055	-0.144239380955696	0.210676953196526	-0.041771162301302
-8.52035140991211	-9.13818359375	-8.59002685546875	-0.144217386841774	0.210620790719986	-0.0416878834366798
-8.5181131362915	-9.13885498046875	-8.601393699646	-0.144228920340538	0.210719510912895	-0.0417178310453892
-8.51696872711182	-9.14104461669922	-8.59972286224365	-0.144304975867271	0.210717648267746	-0.0416491217911243
-8.51241588592529	-9.14045429229736	-8.59379863739014	-0.144283175468445	0.210797071456909	-0.0416397526860237
-8.51002788543701	-9.13741970062256	-8.60066890716553	-0.144352480769157	0.210740655660629	-0.0416290685534477
-8.50879001617432	-9.13783168792725	-8.59995555877686	-0.144407153129578	0.210761442780495	-0.0416055023670197
-8.50722980499268	-9.13613605499268	-8.60061836242676	-0.144404903054237	0.210805132985115	-0.0415857061743736
-8.50834369659424	-9.12992477416992	-8.60608291625977	-0.144418731331825	0.210732251405716	-0.0416024588048458
-8.50759601593018	-9.13243865966797	-8.60410308837891	-0.144429996609688	0.210764601826668	-0.0415981411933899
-8.50594902038574	-9.13152885437012	-8.60139656066895	-0.144365087151527	0.210802301764488	-0.0415878668427467
-8.49984931945801	-9.12704849243164	-8.60377788543701	-0.144455507397652	0.210751920938492	-0.041534785181284
-8.50015163421631	-9.12558460235596	-8.60031700134277	-0.144505679607391	0.210798531770706	-0.0415280163288116
-8.49834251403809	-9.12312793731689	-8.59816265106201	-0.144505426287651	0.210858851671219	-0.0414710715413094
-8.49496746063232	-9.12002563476563	-8.5971622467041	-0.144467756152153	0.210785835981369	-0.0414090976119041
-8.49523448944092	-9.11778736114502	-8.59629535675049	-0.144520297646523	0.210884347558022	-0.0414219312369823
-8.49298763275146	-9.11798477172852	-8.59300994873047	-0.144528046250343	0.210883259773254	-0.0413447022438049
-8.48927593231201	-9.11627101898193	-8.59212875366211	-0.144595816731453	0.210814237594604	-0.0412955060601234
-8.48651027679443	-9.11468887329102	-8.59126472473145	-0.144616037607193	0.210864052176476	-0.0412568710744381
-8.48202323913574	-9.11107158660889	-8.58618831634521	-0.144659370183945	0.210871249437332	-0.0412344671785831
-8.477370262146	-9.10880279541016	-8.59286975860596	-0.144734635949135	0.210892051458359	-0.0412456281483173
-8.47159004211426	-9.10854244232178	-8.59239292144775	-0.14479985833168	0.210932940244675	-0.0411881878972054
-8.47080993652344	-9.10616683959961	-8.59136199951172	-0.144802421331406	0.210927098989487	-0.0411789864301682
-8.46819305419922	-9.10431861877441	-8.5944185256958	-0.144786477088928	0.210835918784142	-0.0411487706005573
-8.464430809021	-9.10353660583496	-8.58474445343018	-0.144897192716599	0.210874512791634	-0.0411396063864231
-8.46125984191895	-9.09781360626221	-8.58508586883545	-0.144852176308632	0.210906699299812	-0.0411010086536407
-8.45580101013184	-9.09586524963379	-8.58174896240234	-0.144924119114876	0.210967183113098	-0.0411381386220455
-8.44999694824219	-9.08962154388428	-8.58013248443604	-0.144968792796135	0.210976228117943	-0.0410953387618065
-8.4509391784668	-9.08738327026367	-8.57649612426758	-0.14498645067215	0.210954457521439	-0.0410842038691044
-8.44835948944092	-9.08995056152344	-8.57572650909424	-0.145089626312256	0.210916563868523	-0.0410547032952309
-8.44538688659668	-9.08782005310059	-8.57229423522949	-0.145153343677521	0.211023211479187	-0.0410436801612377
-8.44188404083252	-9.08873081207275	-8.57180500030518	-0.145184680819511	0.211101993918419	-0.0410028360784054
-8.43588066101074	-9.08691215515137	-8.56786823272705	-0.145153865218163	0.211188524961472	-0.0410041213035584
-8.43205642700195	-9.08757877349854	-8.57324981689453	-0.145245313644409	0.211234271526337	-0.0410655997693539
-8.43355655670166	-9.08742618560791	-8.56935405731201	-0.145305246114731	0.211264744400978	-0.0410907082259655
-8.43293571472168	-9.08642578125	-8.57920360565186	-0.145342648029327	0.211265921592712	-0.0411021672189236
-8.43017578125	-9.08540725708008	-8.57542705535889	-0.145357474684715	0.211333334445953	-0.0411364175379276
-8.42703342437744	-9.08674907684326	-8.57317543029785	-0.145335927605629	0.211306840181351	-0.0411834567785263
-8.42364597320557	-9.08718967437744	-8.57642364501953	-0.14531908929348	0.211386248469353	-0.0411835499107838
-8.4202766418457	-9.08374500274658	-8.57861423492432	-0.145399525761604	0.211393564939499	-0.041195809841156
-8.42016792297363	-9.08727359771729	-8.57873249053955	-0.14543092250824	0.211386680603027	-0.0411874130368233
-8.41693878173828	-9.08357048034668	-8.57538795471191	-0.145452588796616	0.211474969983101	-0.0411904118955135
-8.41598033905029	-9.08228778839111	-8.57513427734375	-0.145470499992371	0.211519464850426	-0.0411490201950073
-8.41701984405518	-9.08279705047607	-8.57236480712891	-0.145497381687164	0.211500853300095	-0.0411930456757545
-8.41449737548828	-9.08059692382813	-8.57175827026367	-0.145520567893982	0.211565554141998	-0.0411870554089546
-8.41513252258301	-9.08242130279541	-8.57443523406982	-0.14556385576725	0.21160015463829	-0.041170347481966
-8.41209316253662	-9.08166980743408	-8.57454204559326	-0.145533576607704	0.211566060781479	-0.0411869771778584
-8.412109375	-9.08552074432373	-8.5735330581665	-0.145594716072083	0.211642518639565	-0.0411716587841511
-8.41044998168945	-9.08726978302002	-8.57237243652344	-0.145696520805359	0.211638927459717	-0.0411747768521309
-8.40755176544189	-9.08489322662354	-8.56991481781006	-0.145639970898628	0.211740985512733	-0.041173305362463
-8.40659713745117	-9.08536815643311	-8.57415580749512	-0.145747423171997	0.211807236075401	-0.0412224307656288
-8.40652179718018	-9.08593082427979	-8.5733528137207	-0.145741865038872	0.211828410625458	-0.0412700474262238
-8.40811443328857	-9.08788204193115	-8.5801305770874	-0.145745292305946	0.211803138256073	-0.0412584617733955
-8.40974903106689	-9.08733463287354	-8.57916736602783	-0.145839303731918	0.211832478642464	-0.0412521809339523
-8.41001892089844	-9.09121417999268	-8.58219146728516	-0.145753636956215	0.211822554469109	-0.0412734262645245
-8.40955066680908	-9.09301471710205	-8.58381462097168	-0.145916327834129	0.21179872751236	-0.0413310341536999
-8.41114711761475	-9.09145641326904	-8.58177852630615	-0.145822390913963	0.211864233016968	-0.0413532815873623
-8.41013526916504	-9.09205913543701	-8.585693359375	-0.145722463726997	0.21188747882843	-0.0413371175527573
-8.4138822555542	-9.09393405914307	-8.58303356170654	-0.145826295018196	0.21192592382431	-0.0414074957370758
-8.41767501831055	-9.09459114074707	-8.58717250823975	-0.14580249786377	0.211851179599762	-0.0413207821547985
-8.42020416259766	-9.09863948822021	-8.59142684936523	-0.145725846290588	0.211849421262741	-0.0413330085575581
-8.42395496368408	-9.10051727294922	-8.58868885040283	-0.14579251408577	0.211888343095779	-0.0413150861859322
-8.42428970336914	-9.10444164276123	-8.59304332733154	-0.145792499184608	0.211948290467262	-0.0412724204361439
-8.42074298858643	-9.10207557678223	-8.59602165222168	-0.145708814263344	0.212022870779037	-0.0413111224770546
-8.42446899414063	-9.10260391235352	-8.59491443634033	-0.145693719387054	0.211895987391472	-0.0413012057542801
-8.42624759674072	-9.10370254516602	-8.59915351867676	-0.145766332745552	0.211903795599937	-0.0413557179272175
-8.42659568786621	-9.10428810119629	-8.59972286224365	-0.145772188901901	0.211911827325821	-0.0413152500987053
-8.42770957946777	-9.10612392425537	-8.60235595703125	-0.145668476819992	0.211857840418816	-0.0413264334201813
-8.42740345001221	-9.1070384979248	-8.60542964935303	-0.145628273487091	0.211876899003983	-0.041373535990715
-8.42541408538818	-9.10777759552002	-8.60927486419678	-0.145647719502449	0.211798518896103	-0.0413594096899033
-8.42560482025146	-9.10368347167969	-8.59951972961426	-0.145564422011375	0.211825832724571	-0.0413195081055164
-8.42670726776123	-9.10204887390137	-8.5977258682251	-0.145590975880623	0.211795702576637	-0.0412563905119896
-8.42787933349609	-9.10173511505127	-8.59714603424072	-0.145478159189224	0.211716428399086	-0.0412270240485668
-8.42777347564697	-9.10271453857422	-8.59887886047363	-0.145456358790398	0.211737588047981	-0.0412444546818733
-8.42846870422363	-9.10516166687012	-8.60411262512207	-0.145450443029404	0.211714565753937	-0.0411873795092106
-8.42841815948486	-9.10824108123779	-8.60292339324951	-0.145458534359932	0.211796581745148	-0.0411517396569252
-8.42759990692139	-9.10683155059814	-8.60402870178223	-0.145487934350967	0.211799427866936	-0.041171457618475
-8.42894077301025	-9.10836410522461	-8.60513305664063	-0.145525604486465	0.2117989808321	-0.0410915315151215
-8.42919731140137	-9.10624217987061	-8.61222457885742	-0.145528718829155	0.21176452934742	-0.0410854779183865
-8.4300594329834	-9.10754013061523	-8.60519027709961	-0.145471096038818	0.211710155010223	-0.0410862304270267
-8.43110084533691	-9.11116409301758	-8.61583042144775	-0.145440697669983	0.21162873506546	-0.0410708673298359
-8.42986965179443	-9.11354923248291	-8.60912704467773	-0.145438671112061	0.211602792143822	-0.0410282537341118
-8.43259620666504	-9.11171054840088	-8.61361408233643	-0.145387232303619	0.211581468582153	-0.0409900546073914
-8.43347263336182	-9.11009502410889	-8.61166954040527	-0.145433098077774	0.211598083376884	-0.0409963056445122
-8.43367576599121	-9.1108512878418	-8.61401653289795	-0.145419016480446	0.211626708507538	-0.0409983471035957
-8.43569564819336	-9.10831260681152	-8.61119270324707	-0.145394831895828	0.211640521883965	-0.0409364737570286
-8.43438911437988	-9.10870361328125	-8.61653423309326	-0.14541032910347	0.211720496416092	-0.0409443788230419
-8.43888473510742	-9.1132640838623	-8.61323928833008	-0.145346686244011	0.211587831377983	-0.0409266352653503
-8.43946266174316	-9.11379051208496	-8.6091194152832	-0.145376622676849	0.211572766304016	-0.0409150086343288
-8.44206047058105	-9.11449813842773	-8.61030197143555	-0.145357459783554	0.211562022566795	-0.0408579334616661
-8.43887805938721	-9.11735057830811	-8.61155414581299	-0.145408377051353	0.211591601371765	-0.0408773012459278
-8.44075489044189	-9.12057399749756	-8.61789035797119	-0.145382687449455	0.211654052138329	-0.0408684648573399
-8.43849277496338	-9.11953544616699	-8.61007499694824	-0.145366340875626	0.211667716503143	-0.0409001596271992
-8.438551902771	-9.11946582794189	-8.60877513885498	-0.14537812769413	0.211668401956558	-0.0408955067396164
-8.44220542907715	-9.11920642852783	-8.61672973632813	-0.145385086536407	0.211738914251328	-0.040977731347084
-8.44328117370605	-9.12154579162598	-8.61788654327393	-0.145414918661118	0.211683824658394	-0.0409341230988503
-8.44262409210205	-9.12535285949707	-8.6169605255127	-0.145417332649231	0.211645230650902	-0.0409208759665489
-8.44466972351074	-9.12503910064697	-8.62266254425049	-0.145494148135185	0.211669415235519	-0.0409352779388428
-8.4467830657959	-9.12752914428711	-8.61539363861084	-0.145394459366798	0.211721926927567	-0.0409361980855465
-8.44548320770264	-9.12447452545166	-8.61998081207275	-0.145404934883118	0.211605414748192	-0.0409449115395546
-8.44647884368896	-9.12898349761963	-8.62332916259766	-0.145387038588524	0.211686745285988	-0.0409594625234604
-8.44163131713867	-9.12453365325928	-8.61456489562988	-0.145405009388924	0.211653038859367	-0.0410271398723125
-8.44643020629883	-9.12747001647949	-8.6150016784668	-0.145397141575813	0.211676120758057	-0.0409556925296783
-8.44771099090576	-9.12533855438232	-8.61265850067139	-0.145382478833199	0.211754560470581	-0.0409503914415836
-8.44815158843994	-9.12695693969727	-8.61562156677246	-0.145406365394592	0.211748689413071	-0.0409681759774685
-8.44940757751465	-9.12876129150391	-8.61707305908203	-0.14540633559227	0.21173320710659	-0.0409676395356655
-8.44737815856934	-9.1325798034668	-8.61472129821777	-0.145394563674927	0.211708396673203	-0.0409873984754086
-8.4487886428833	-9.13413906097412	-8.61731147766113	-0.145311027765274	0.211724683642387	-0.0409892164170742
-8.44823265075684	-9.13717460632324	-8.62037467956543	-0.145435035228729	0.211781844496727	-0.0410022772848606
-8.4491662979126	-9.13944149017334	-8.61459636688232	-0.145426407456398	0.211832821369171	-0.041044794023037
-8.44611358642578	-9.13966274261475	-8.6204309463501	-0.145429059863091	0.211836189031601	-0.0410626716911793
-8.44745063781738	-9.13969039916992	-8.62130260467529	-0.145401313900948	0.21185165643692	-0.0410736687481403
-8.44511890411377	-9.14058876037598	-8.61947631835938	-0.145389676094055	0.211878567934036	-0.0411358252167702
-8.44364452362061	-9.14034843444824	-8.6250696182251	-0.145397558808327	0.211809650063515	-0.041136123239994
-8.44349002838135	-9.14583873748779	-8.62034797668457	-0.145388156175613	0.211777433753014	-0.0411885865032673
-8.44492053985596	-9.14572429656982	-8.62507152557373	-0.145359098911285	0.211741551756859	-0.0411909483373165
-8.44782447814941	-9.14828968048096	-8.62589931488037	-0.145296052098274	0.211806625127792	-0.0412033908069134
-8.44547843933105	-9.15011405944824	-8.62675952911377	-0.145395785570145	0.211782351136208	-0.0412706471979618
-8.44439792633057	-9.14997482299805	-8.62597370147705	-0.145344510674477	0.211870148777962	-0.0412910878658295
-8.44201755523682	-9.14779472351074	-8.62439441680908	-0.145272478461266	0.211837410926819	-0.0412850752472878
-8.44553184509277	-9.14815998077393	-8.62125205993652	-0.145230650901794	0.211834281682968	-0.0413527265191078
-8.44515419006348	-9.15002822875977	-8.62159633636475	-0.145255997776985	0.211824432015419	-0.0413242504000664
-8.44704723358154	-9.15149688720703	-8.62670803070068	-0.145254239439964	0.211850583553314	-0.0413487292826176
-8.44837188720703	-9.1520357131958	-8.61988735198975	-0.14517717063427	0.21182818710804	-0.0413371212780476
-8.44922351837158	-9.15215301513672	-8.62449932098389	-0.145186573266983	0.211884781718254	-0.0412876345217228
-8.445631980896	-9.15721797943115	-8.62138652801514	-0.145158156752586	0.211835473775864	-0.0413682870566845
-8.4451904296875	-9.15734481811523	-8.62895679473877	-0.145135402679443	0.211901262402534	-0.0414258353412151
-8.44461631774902	-9.15878391265869	-8.62919139862061	-0.145131424069405	0.211890384554863	-0.0414508618414402
-8.44357395172119	-9.15499591827393	-8.61844825744629	-0.145117238163948	0.211809992790222	-0.0414999052882195
-8.44372749328613	-9.15533256530762	-8.62387466430664	-0.145061686635017	0.211869850754738	-0.041538268327713
-8.44311141967773	-9.15654468536377	-8.62883949279785	-0.145034745335579	0.211825370788574	-0.0415585972368717
-8.4410924911499	-9.15466976165771	-8.62731075286865	-0.144927710294724	0.211782932281494	-0.0415764413774014
-8.43764114379883	-9.15275192260742	-8.62623500823975	-0.144808411598206	0.211686968803406	-0.0415809713304043
-8.43623733520508	-9.15395259857178	-8.6221866607666	-0.144819110631943	0.211711570620537	-0.0416064038872719
-8.43626308441162	-9.14913082122803	-8.61782550811768	-0.144771218299866	0.211674109101295	-0.041605819016695
-8.43976974487305	-9.14852046966553	-8.6176233291626	-0.144720658659935	0.211684107780457	-0.0416128113865852
-8.43722629547119	-9.14691638946533	-8.61599826812744	-0.144679442048073	0.211677432060242	-0.0416011065244675
-8.43603229522705	-9.14811706542969	-8.61821556091309	-0.144594669342041	0.211630031466484	-0.0416020639240742
-8.4358549118042	-9.14740085601807	-8.61785125732422	-0.144535273313522	0.211547687649727	-0.0415895096957684
-8.43206882476807	-9.14865684509277	-8.6146240234375	-0.144488736987114	0.21156744658947	-0.0415211580693722
-8.43172550201416	-9.15062046051025	-8.61072540283203	-0.144471749663353	0.211528763175011	-0.0414891988039017
-8.42887878417969	-9.1455135345459	-8.61282062530518	-0.144429564476013	0.211485758423805	-0.0414856784045696
-8.4285364151001	-9.14381980895996	-8.61157512664795	-0.144414082169533	0.211452379822731	-0.0414734818041325
-8.42718410491943	-9.14090728759766	-8.605149269104	-0.144474938511848	0.211441338062286	-0.0414519086480141
-8.42264175415039	-9.14012050628662	-8.60754585266113	-0.144354000687599	0.211419969797134	-0.0415098182857037
-8.42431354522705	-9.13938617706299	-8.60128593444824	-0.14429047703743	0.211375206708908	-0.0414236560463905
-8.42310047149658	-9.14071559906006	-8.60510635375977	-0.144377559423447	0.211349099874496	-0.0414605028927326
-8.42120170593262	-9.13679790496826	-8.60432720184326	-0.144292131066322	0.211297586560249	-0.0413801148533821
-8.41613483428955	-9.13500881195068	-8.59904479980469	-0.144318148493767	0.211281582713127	-0.0413662828505039
-8.41659736633301	-9.13155078887939	-8.59547424316406	-0.144274711608887	0.211297452449799	-0.0413485579192638
-8.41557025909424	-9.12877368927002	-8.59314346313477	-0.144235104322433	0.211274266242981	-0.0412857942283154
-8.41365814208984	-9.12954235076904	-8.5944299697876	-0.144236475229263	0.211206197738647	-0.0412693731486797
-8.41109561920166	-9.13034248352051	-8.59157276153564	-0.144253432750702	0.211158260703087	-0.0411963351070881
-8.41049766540527	-9.12944316864014	-8.58170986175537	-0.14424592256546	0.211187988519669	-0.0411578677594662
-8.40888214111328	-9.12972831726074	-8.58706760406494	-0.144223898649216	0.211223870515823	-0.0411423780024052
-8.40398788452148	-9.12750434875488	-8.58368873596191	-0.144278287887573	0.211251348257065	-0.0411335900425911
-8.40365028381348	-9.12827205657959	-8.58689117431641	-0.144251868128777	0.211238667368889	-0.0411163680255413
-8.40462684631348	-9.12885284423828	-8.58796215057373	-0.144300624728203	0.211235955357552	-0.0411689877510071
-8.40170955657959	-9.13296699523926	-8.58725166320801	-0.144305840134621	0.211219519376755	-0.0411406569182873
-8.40453433990479	-9.13539695739746	-8.58736419677734	-0.144342511892319	0.211250141263008	-0.0411548167467117
-8.40038967132568	-9.13475894927979	-8.58937358856201	-0.144332259893417	0.211304321885109	-0.0411674790084362
-8.40062141418457	-9.1362476348877	-8.58416271209717	-0.144411131739616	0.211364403367043	-0.0411936156451702
-8.39900207519531	-9.13426876068115	-8.58824920654297	-0.144391044974327	0.21130183339119	-0.0411417260766029
-8.40172004699707	-9.13630390167236	-8.58777523040771	-0.14441978931427	0.211341589689255	-0.0411874577403069
-8.40268039703369	-9.13684177398682	-8.58301448822021	-0.144425615668297	0.211380317807198	-0.0411732941865921
-8.4038257598877	-9.14175987243652	-8.58609294891357	-0.144455626606941	0.211465507745743	-0.0411843359470367
-8.40250301361084	-9.14661502838135	-8.5881462097168	-0.144513145089149	0.211441412568092	-0.0412054769694805
-8.4000415802002	-9.14662933349609	-8.59226512908936	-0.144469380378723	0.211549818515778	-0.0412069298326969
-8.40036678314209	-9.14998245239258	-8.58533382415771	-0.144515559077263	0.211592018604279	-0.0412283763289452
-8.39855480194092	-9.1525354385376	-8.59119033813477	-0.144619166851044	0.211666330695152	-0.0412187874317169
-8.39810562133789	-9.1533670425415	-8.59265995025635	-0.144672811031342	0.21166829764843	-0.041239608079195
-8.39656257629395	-9.15240859985352	-8.59460926055908	-0.14466205239296	0.211670070886612	-0.0412214286625385
-8.39782428741455	-9.15495777130127	-8.59519577026367	-0.144642502069473	0.211754828691483	-0.0412263832986355
-8.39354038238525	-9.15733432769775	-8.5948543548584	-0.144778907299042	0.211709812283516	-0.0411973111331463
-8.39365863800049	-9.15283298492432	-8.59234619140625	-0.144815847277641	0.211763575673103	-0.0412158370018005
-8.39437961578369	-9.15422058105469	-8.5875244140625	-0.144866108894348	0.211817800998688	-0.0411942563951015
-8.39135551452637	-9.15356159210205	-8.59092617034912	-0.144869729876518	0.211836501955986	-0.041139654815197
-8.38904857635498	-9.15041542053223	-8.58926296234131	-0.144841209053993	0.211847901344299	-0.0410900674760342
-8.38976001739502	-9.15252208709717	-8.58791542053223	-0.144882872700691	0.211831748485565	-0.0411028377711773
-8.38510990142822	-9.15265464782715	-8.5822582244873	-0.144928202033043	0.21186326444149	-0.0410134568810463
-8.38565254211426	-9.15541172027588	-8.58557605743408	-0.144948735833168	0.211849883198738	-0.0409869402647018
-8.38152980804443	-9.15403652191162	-8.58049964904785	-0.144937291741371	0.21188884973526	-0.0409665405750275
-8.37854480743408	-9.15168571472168	-8.58389663696289	-0.145042449235916	0.211993113160133	-0.0409669615328312
-8.37742614746094	-9.14779949188232	-8.58490180969238	-0.144990786910057	0.211926400661469	-0.0409737713634968
-8.37620258331299	-9.1490478515625	-8.58137893676758	-0.145025759935379	0.211974754929543	-0.0409295819699764
-8.37003135681152	-9.15012073516846	-8.58479118347168	-0.145061194896698	0.211928978562355	-0.0408850274980068
-8.36765670776367	-9.14751052856445	-8.58025169372559	-0.145017594099045	0.211889296770096	-0.0409196950495243
-8.36638832092285	-9.14719867706299	-8.58208656311035	-0.145059019327164	0.211925953626633	-0.0408620573580265
-8.36459827423096	-9.14702796936035	-8.57914352416992	-0.145061790943146	0.211882308125496	-0.0408776924014091
-8.36300182342529	-9.14296531677246	-8.57776546478271	-0.145021870732307	0.211858615279198	-0.040868915617466
-8.35932922363281	-9.14212703704834	-8.57289409637451	-0.145021930336952	0.21184641122818	-0.040853388607502
-8.35546684265137	-9.13817119598389	-8.57518577575684	-0.144984155893326	0.211889714002609	-0.0408572144806385
-8.35296058654785	-9.13785839080811	-8.56854152679443	-0.14500817656517	0.211914375424385	-0.0408358499407768
-8.34982013702393	-9.13457298278809	-8.57289123535156	-0.144997134804726	0.211872830986977	-0.0407965257763863
-8.34795188903809	-9.13228130340576	-8.56779861450195	-0.144948571920395	0.211861699819565	-0.0407429225742817
-8.35110855102539	-9.12999057769775	-8.55855464935303	-0.144943594932556	0.211850509047508	-0.040705818682909
-8.34325981140137	-9.13033199310303	-8.56482982635498	-0.14494264125824	0.211844488978386	-0.0406792648136616
-8.34243392944336	-9.12813377380371	-8.56419563293457	-0.144946441054344	0.211887419223785	-0.0406537279486656
-8.33829975128174	-9.1312780380249	-8.55938911437988	-0.144974529743195	0.211908519268036	-0.0405948683619499
-8.33681678771973	-9.12767505645752	-8.56116104125977	-0.144927322864532	0.211860090494156	-0.0405370853841305
-8.33591842651367	-9.12532043457031	-8.55796051025391	-0.144954741001129	0.21189247071743	-0.0405237674713135
-8.33188629150391	-9.12590599060059	-8.5598258972168	-0.145050868391991	0.211861863732338	-0.0405017919838429
-8.33030223846436	-9.12184810638428	-8.55736255645752	-0.145032152533531	0.211816146969795	-0.0404905527830124
-8.32865142822266	-9.12161159515381	-8.55618572235107	-0.144988909363747	0.211784139275551	-0.0405202060937881
-8.3296070098877	-9.1243200302124	-8.56014728546143	-0.145024761557579	0.211820185184479	-0.0405158400535584
-8.32951068878174	-9.12293529510498	-8.5615930557251	-0.144934684038162	0.211759343743324	-0.0405548922717571
-8.32924270629883	-9.12265300750732	-8.55747318267822	-0.144927084445953	0.211786225438118	-0.0405003279447556
-8.32994842529297	-9.12292003631592	-8.55926132202148	-0.144904345273972	0.211806088685989	-0.0405617952346802
-8.32973194122314	-9.12260055541992	-8.5605297088623	-0.144921004772186	0.211815908551216	-0.0405553728342056
-8.3295316696167	-9.12281322479248	-8.55521774291992	-0.144904762506485	0.211883187294006	-0.0405839942395687
-8.32826137542725	-9.12125110626221	-8.55545425415039	-0.144856318831444	0.211821883916855	-0.040523711591959
-8.32924556732178	-9.12499332427979	-8.5615816116333	-0.144835993647575	0.211766362190247	-0.0405041389167309
-8.33126163482666	-9.12573528289795	-8.5559606552124	-0.144842460751534	0.211797013878822	-0.040499497205019
-8.33044910430908	-9.12595653533936	-8.55406761169434	-0.144835218787193	0.211817890405655	-0.040516521781683
-8.32735252380371	-9.12536334991455	-8.5576810836792	-0.144857347011566	0.211808696389198	-0.0404695570468903
-8.32522869110107	-9.12637138366699	-8.55880069732666	-0.144848451018333	0.211776778101921	-0.0404883660376072
-8.32794666290283	-9.12463474273682	-8.56268119812012	-0.14478862285614	0.211760014295578	-0.040474746376276
-8.32407283782959	-9.12502956390381	-8.5578441619873	-0.144785970449448	0.21166767179966	-0.0404887460172176
-8.32557106018066	-9.12776470184326	-8.56023502349854	-0.144839614629745	0.211683571338654	-0.0404425300657749
-8.32518291473389	-9.12561511993408	-8.55808448791504	-0.144855514168739	0.211704969406128	-0.0404128059744835
-8.32475471496582	-9.12493991851807	-8.55873680114746	-0.144808948040009	0.211691588163376	-0.0403732322156429
-8.32205295562744	-9.12000751495361	-8.55688190460205	-0.144874513149261	0.211657300591469	-0.0403703115880489
-8.3223123550415	-9.12040519714355	-8.55493450164795	-0.144855082035065	0.211653336882591	-0.0403473526239395
-8.32012367248535	-9.12040615081787	-8.55389785766602	-0.144859343767166	0.211670309305191	-0.0403546467423439
-8.317063331604	-9.11703491210938	-8.55431938171387	-0.144862130284309	0.211552187800407	-0.0402534529566765
-8.31495380401611	-9.1117115020752	-8.5420389175415	-0.144831657409668	0.211614146828651	-0.0402461886405945
-8.31572437286377	-9.11162281036377	-8.5407190322876	-0.144991710782051	0.211591109633446	-0.0401603020727634
-8.31558036804199	-9.11032581329346	-8.54499816894531	-0.144938781857491	0.211623102426529	-0.0401092767715454
-8.31361770629883	-9.11020851135254	-8.54033184051514	-0.14490869641304	0.211638897657394	-0.0400991588830948
-8.30612277984619	-9.1071891784668	-8.5334587097168	-0.144961506128311	0.211561053991318	-0.0399792790412903
-8.30568599700928	-9.10494804382324	-8.5295467376709	-0.145062759518623	0.21161875128746	-0.0399712398648262
-8.30136299133301	-9.107102394104	-8.52256488800049	-0.14510340988636	0.211615413427353	-0.0398726649582386
-8.30097007751465	-9.10172939300537	-8.53085708618164	-0.145220667123795	0.211669728159904	-0.0398408360779285
-8.29955863952637	-9.09646034240723	-8.52638244628906	-0.145237594842911	0.211626961827278	-0.0397704094648361
-8.29608535766602	-9.09817886352539	-8.52409172058105	-0.145309299230576	0.211658820509911	-0.0396891571581364
-8.29305648803711	-9.09765338897705	-8.51829051971436	-0.145380318164825	0.211570456624031	-0.0396655648946762
-8.28933048248291	-9.09574890136719	-8.52237415313721	-0.145377606153488	0.211605876684189	-0.0396158322691917
-8.28697872161865	-9.09276962280273	-8.51908683776855	-0.145428687334061	0.211574643850327	-0.0395151153206825
-8.2852087020874	-9.08960342407227	-8.51540660858154	-0.145553320646286	0.211675688624382	-0.0395179055631161
-8.28068256378174	-9.08466243743896	-8.51139450073242	-0.145592391490936	0.211695313453674	-0.0394690856337547
-8.28123569488525	-9.08374691009521	-8.50712490081787	-0.145571634173393	0.211665108799934	-0.0394517220556736
-8.27936172485352	-9.08281135559082	-8.50912570953369	-0.145621553063393	0.211671590805054	-0.0393416546285152
-8.27736282348633	-9.08422088623047	-8.50366687774658	-0.145718395709991	0.211654081940651	-0.0393155515193939
-8.27791118621826	-9.08344268798828	-8.50486850738525	-0.145753920078278	0.211737155914307	-0.0392822362482548
-8.27626323699951	-9.0832347869873	-8.50202465057373	-0.145827159285545	0.211799338459969	-0.03927031904459
-8.27103519439697	-9.08208084106445	-8.4996395111084	-0.145929723978043	0.211781248450279	-0.0392393916845322
-8.26928424835205	-9.08194637298584	-8.5013427734375	-0.145948559045792	0.21185190975666	-0.0392346642911434
-8.26795768737793	-9.08505535125732	-8.5080451965332	-0.146026447415352	0.211812272667885	-0.0391969121992588
-8.26708316802979	-9.082932472229	-8.51524925231934	-0.145969524979591	0.211800411343575	-0.039230652153492
-8.26833534240723	-9.08656311035156	-8.50475978851318	-0.14614175260067	0.21183206140995	-0.0392433665692806
-8.2655200958252	-9.08558082580566	-8.50417041778564	-0.146076425909996	0.211835950613022	-0.0391961932182312
-8.26339149475098	-9.08286094665527	-8.50899982452393	-0.146090805530548	0.211905375123024	-0.0392509885132313
-8.26104831695557	-9.08279418945313	-8.50172996520996	-0.146042093634605	0.21185664832592	-0.0391884222626686
-8.26173877716064	-9.082763671875	-8.50724697113037	-0.146057039499283	0.211904942989349	-0.0391755811870098
-8.26127529144287	-9.08243560791016	-8.50354194641113	-0.14614026248455	0.211835011839867	-0.0391601473093033
-8.26225090026855	-9.08413696289063	-8.50414371490479	-0.146093875169754	0.211818933486938	-0.0391278341412544
-8.26272010803223	-9.08226203918457	-8.50637626647949	-0.146177396178246	0.211805984377861	-0.0390657149255276
-8.26025009155273	-9.08538341522217	-8.50425338745117	-0.14616884291172	0.21186551451683	-0.0390986688435078
-8.25788402557373	-9.08720970153809	-8.50555229187012	-0.14614349603653	0.211893007159233	-0.0390970520675182
-8.25870800018311	-9.08881187438965	-8.50469303131104	-0.14614899456501	0.211888492107391	-0.0391280613839626
-8.25599193572998	-9.08725357055664	-8.5075569152832	-0.146162763237953	0.211840197443962	-0.0391440242528915
-8.25979518890381	-9.08957195281982	-8.5108642578125	-0.146232172846794	0.211892709136009	-0.0391817018389702
-8.25700092315674	-9.08839511871338	-8.51327514648438	-0.14624784886837	0.211826860904694	-0.0391812399029732
-8.25806713104248	-9.0891809463501	-8.51264190673828	-0.146233901381493	0.211873829364777	-0.0392084382474422
-8.25942993164063	-9.08777904510498	-8.50896263122559	-0.14621314406395	0.211874961853027	-0.039156150072813
-8.25757598876953	-9.09248065948486	-8.5142068862915	-0.146145105361938	0.211814135313034	-0.0392333790659904
-8.25905609130859	-9.09167385101318	-8.51139831542969	-0.146103218197823	0.211818724870682	-0.0391891486942768
-8.25675964355469	-9.09180355072021	-8.51113319396973	-0.14615024626255	0.211788237094879	-0.0391526520252228
-8.2609338760376	-9.09208965301514	-8.51287174224854	-0.146140187978745	0.21167716383934	-0.0392012745141983
-8.25908279418945	-9.08967018127441	-8.51057529449463	-0.146027445793152	0.211767569184303	-0.0391273349523544
-8.26065254211426	-9.08894634246826	-8.50951671600342	-0.145973429083824	0.211716502904892	-0.0390996411442757
-8.25903701782227	-9.08720970153809	-8.50640201568604	-0.145930856466293	0.211669623851776	-0.0390970334410667
-8.26244163513184	-9.08855533599854	-8.50404834747314	-0.145853981375694	0.211622595787048	-0.0390937626361847
-8.26033210754395	-9.09235954284668	-8.50908374786377	-0.145875185728073	0.211601227521896	-0.0390552319586277
-8.26006126403809	-9.09319114685059	-8.51041889190674	-0.145843595266342	0.211619153618813	-0.0390864871442318
-8.25884532928467	-9.09323596954346	-8.51174068450928	-0.145816534757614	0.211575150489807	-0.0390776470303535
-8.25914573669434	-9.09058475494385	-8.51336479187012	-0.145740777254105	0.21154710650444	-0.0390898883342743
-8.25920104980469	-9.09375	-8.51913356781006	-0.145736485719681	0.211510270833969	-0.0391191132366657
-8.26045417785645	-9.09305095672607	-8.52133846282959	-0.145671039819717	0.21149830520153	-0.039129450917244
-8.2586030960083	-9.09263134002686	-8.5165376663208	-0.145592927932739	0.211421012878418	-0.0391344614326954
-8.26045322418213	-9.09258937835693	-8.51928615570068	-0.145609796047211	0.211383447051048	-0.0391339436173439
-8.26316261291504	-9.09253597259521	-8.5167064666748	-0.145571351051331	0.211345866322517	-0.0391223691403866
-8.26351833343506	-9.09255027770996	-8.51898384094238	-0.145580500364304	0.211402922868729	-0.0390792638063431
-8.26323318481445	-9.09358787536621	-8.51898193359375	-0.145567283034325	0.211317539215088	-0.0390691012144089
-8.26090335845947	-9.09018611907959	-8.51442909240723	-0.145479395985603	0.21128311753273	-0.0390513613820076
-8.2620267868042	-9.08962726593018	-8.51450824737549	-0.145563676953316	0.211249142885208	-0.0390028618276119
-8.26025104522705	-9.08787059783936	-8.51398086547852	-0.145453944802284	0.211231499910355	-0.0389712676405907
-8.26014709472656	-9.08572959899902	-8.50931167602539	-0.145472139120102	0.211133986711502	-0.0389678180217743
-8.26204490661621	-9.0840425491333	-8.50616836547852	-0.145507469773293	0.211166456341743	-0.0388768576085567
-8.2620849609375	-9.08308887481689	-8.50568771362305	-0.145538836717606	0.211192443966866	-0.0388474427163601
-8.26299858093262	-9.08343601226807	-8.50675296783447	-0.145524501800537	0.211126103997231	-0.0388392433524132
-8.25961494445801	-9.08247184753418	-8.5062837600708	-0.145562633872032	0.211070626974106	-0.03877267614007
-8.25878524780273	-9.08076763153076	-8.50098323822021	-0.145514503121376	0.211129203438759	-0.0387536026537418
-8.25645446777344	-9.08156394958496	-8.50372505187988	-0.145501241087914	0.211130395531654	-0.0386995002627373
-8.25551319122314	-9.08152008056641	-8.50397968292236	-0.145451724529266	0.211033746600151	-0.0386706963181496
-8.25662994384766	-9.08144474029541	-8.49681949615479	-0.145548671483994	0.211052790284157	-0.0386748015880585
-8.25236797332764	-9.07898902893066	-8.49829769134521	-0.145643696188927	0.211050808429718	-0.0386407561600208
-8.25297927856445	-9.07715606689453	-8.49878978729248	-0.145618453621864	0.211076110601425	-0.0386592783033848
-8.24946784973145	-9.07501602172852	-8.50284671783447	-0.145715281367302	0.211109384894371	-0.0386549904942513
-8.24942302703857	-9.07444858551025	-8.50006294250488	-0.145666226744652	0.211110234260559	-0.0386109314858913
-8.2483081817627	-9.07698440551758	-8.49956130981445	-0.145741671323776	0.211108818650246	-0.038627814501524
-8.25029373168945	-9.07822704315186	-8.50128936767578	-0.145793288946152	0.211180195212364	-0.038555633276701
-8.25076770782471	-9.07664012908936	-8.50591850280762	-0.145734637975693	0.211035028100014	-0.0385846123099327
-8.24953556060791	-9.0784330368042	-8.4983606338501	-0.145843982696533	0.211158275604248	-0.0386353395879269
-8.24506187438965	-9.07689571380615	-8.50233936309814	-0.145803704857826	0.211116328835487	-0.0386303178966045
-8.24522018432617	-9.07772064208984	-8.50110626220703	-0.145781636238098	0.211193934082985	-0.038680836558342
-8.24287033081055	-9.07463359832764	-8.49765205383301	-0.145841762423515	0.211184784770012	-0.0386283323168755
-8.24100494384766	-9.07405948638916	-8.49606895446777	-0.145803153514862	0.211175784468651	-0.03867332264781
-8.24160099029541	-9.07334423065186	-8.49723243713379	-0.145759433507919	0.211158365011215	-0.0387108996510506
-8.24215030670166	-9.07369041442871	-8.49883842468262	-0.145776465535164	0.211227253079414	-0.0386601947247982
-8.24122714996338	-9.07510185241699	-8.49384498596191	-0.145873367786407	0.211242988705635	-0.0386803038418293
-8.23987007141113	-9.07462501525879	-8.49081611633301	-0.14578303694725	0.211195304989815	-0.038733821362257
-8.23690128326416	-9.07471656799316	-8.49424839019775	-0.145818784832954	0.211240142583847	-0.0387403890490532
-8.23580646514893	-9.07572078704834	-8.49708557128906	-0.145767465233803	0.211313962936401	-0.0387624576687813
-8.23238754272461	-9.07736682891846	-8.49132537841797	-0.145790815353394	0.21135687828064	-0.0387840457260609
-8.231614112854	-9.07710933685303	-8.491455078125	-0.145788013935089	0.211439445614815	-0.0388849452137947
-8.23156929016113	-9.07805252075195	-8.49057579040527	-0.145851492881775	0.21145224571228	-0.0389238744974136
-8.23045063018799	-9.0805549621582	-8.49221611022949	-0.145841434597969	0.211505144834518	-0.0388914719223976
-8.22912502288818	-9.0771017074585	-8.49451541900635	-0.145878970623016	0.211542516946793	-0.0389865785837173
-8.22679996490479	-9.07861614227295	-8.49673557281494	-0.145870953798294	0.211614832282066	-0.0390519239008427
-8.22904968261719	-9.0799446105957	-8.50167083740234	-0.145862057805061	0.211607649922371	-0.039098497480154
-8.22579383850098	-9.08314514160156	-8.49760723114014	-0.145891129970551	0.211684346199036	-0.0391414314508438
-8.22782230377197	-9.08386898040771	-8.50159549713135	-0.145808726549149	0.211619511246681	-0.0392177626490593
-8.22598171234131	-9.08502769470215	-8.50735664367676	-0.145890206098557	0.211735621094704	-0.0392721332609653
-8.22945785522461	-9.08439826965332	-8.50412654876709	-0.145943984389305	0.211792394518852	-0.0393320582807064
-8.22963237762451	-9.0855655670166	-8.50520610809326	-0.14588089287281	0.211897864937782	-0.0393285155296326
-8.22781085968018	-9.0825080871582	-8.50694179534912	-0.145850002765656	0.211841762065887	-0.0394269600510597
-8.22957229614258	-9.08493232727051	-8.50819301605225	-0.145856946706772	0.211893007159233	-0.0394657999277115
-8.23102569580078	-9.08640956878662	-8.5108118057251	-0.145791545510292	0.211919844150543	-0.0395035892724991
-8.23246574401855	-9.08834075927734	-8.51490879058838	-0.145774587988853	0.211956188082695	-0.0395661480724812
-8.23005294799805	-9.08921909332275	-8.51126670837402	-0.145783767104149	0.211982563138008	-0.0395565778017044
-8.23266983032227	-9.0923318862915	-8.51038265228271	-0.145827665925026	0.211998760700226	-0.0396400056779385
-8.23196697235107	-9.09289646148682	-8.51394748687744	-0.145758777856827	0.212057858705521	-0.039715338498354
-8.23389053344727	-9.09451007843018	-8.51365947723389	-0.145706042647362	0.212137654423714	-0.0396751314401627
-8.22975540161133	-9.0936164855957	-8.51920795440674	-0.145700722932816	0.212152421474457	-0.0397757776081562
-8.22964191436768	-9.09429359436035	-8.51693344116211	-0.145732551813126	0.212149173021317	-0.0398673713207245
-8.23051071166992	-9.09385395050049	-8.51932430267334	-0.14570577442646	0.212191477417946	-0.0398878641426563
-8.22980117797852	-9.09434032440186	-8.51787090301514	-0.145718112587929	0.212178245186806	-0.0399291887879372
-8.22871398925781	-9.09360885620117	-8.520751953125	-0.145669087767601	0.212189584970474	-0.0399552993476391
-8.2297887802124	-9.09351062774658	-8.52138710021973	-0.145671397447586	0.212221801280975	-0.0399657189846039
-8.22739028930664	-9.0920467376709	-8.52239799499512	-0.145591259002686	0.212198823690414	-0.0399834960699081
-8.22587203979492	-9.0904541015625	-8.52052402496338	-0.14564448595047	0.212190896272659	-0.0400215499103069
-8.22995185852051	-9.08721542358398	-8.51933193206787	-0.145698502659798	0.212282836437225	-0.0399735569953918
-8.23118114471436	-9.08831405639648	-8.51290225982666	-0.145621240139008	0.212251588702202	-0.0399371758103371
-8.23059749603271	-9.09022903442383	-8.51632881164551	-0.145613715052605	0.212251201272011	-0.0399541296064854
-8.22831535339355	-9.09127521514893	-8.51577281951904	-0.145659923553467	0.21229100227356	-0.0398790650069714
-8.22733020782471	-9.09039688110352	-8.51221752166748	-0.145679876208305	0.21222585439682	-0.039925791323185
-8.22686862945557	-9.08960723876953	-8.51325607299805	-0.145734116435051	0.212278604507446	-0.0399293377995491
-8.22832775115967	-9.08930397033691	-8.51230525970459	-0.145789414644241	0.212259277701378	-0.0399016737937927
-8.22861003875732	-9.0866117477417	-8.51538562774658	-0.145786806941032	0.212246760725975	-0.0399296171963215
-8.22559547424316	-9.08514404296875	-8.51835346221924	-0.145722359418869	0.212225496768951	-0.0399772189557552
-8.22595024108887	-9.08695125579834	-8.51657295227051	-0.145728647708893	0.212194874882698	-0.0399514436721802
-8.22355461120605	-9.08461856842041	-8.51197338104248	-0.145747721195221	0.21217754483223	-0.0399878397583961
-8.22552013397217	-9.08849048614502	-8.51557159423828	-0.145716115832329	0.212168306112289	-0.0400098375976086
-8.22556114196777	-9.08480930328369	-8.51390075683594	-0.145708277821541	0.212193250656128	-0.039989709854126
-8.22200965881348	-9.08229827880859	-8.51169872283936	-0.145705714821815	0.212191328406334	-0.0400338619947433
-8.22700023651123	-9.07873344421387	-8.50998878479004	-0.145700260996819	0.21231184899807	-0.0400542505085468
-8.22246742248535	-9.08032894134521	-8.51167488098145	-0.145704030990601	0.212241634726524	-0.0399976372718811
-8.22584056854248	-9.08108329772949	-8.51162147521973	-0.145755559206009	0.212230235338211	-0.040037676692009
-8.22630214691162	-9.0832986831665	-8.50640392303467	-0.145764112472534	0.212207093834877	-0.0400108061730862
-8.2299633026123	-9.08189392089844	-8.51151180267334	-0.145736947655678	0.212290421128273	-0.0400038734078407
-8.22890949249268	-9.08420562744141	-8.50796413421631	-0.145813509821892	0.212236195802689	-0.0399701073765755
-8.22708606719971	-9.08418464660645	-8.51681900024414	-0.145808920264244	0.212315589189529	-0.0400235317647457
-8.22551918029785	-9.08281230926514	-8.5166130065918	-0.145844995975494	0.212335512042046	-0.0400213524699211
-8.22513389587402	-9.08437824249268	-8.50571250915527	-0.145853936672211	0.212311610579491	-0.0400496497750282
-8.22571563720703	-9.08494758605957	-8.51278114318848	-0.145814195275307	0.212345480918884	-0.0400488786399364
-8.22965908050537	-9.08601093292236	-8.52233600616455	-0.145891383290291	0.212327778339386	-0.0400999151170254
-8.23243427276611	-9.08600425720215	-8.51750564575195	-0.145948231220245	0.212367981672287	-0.0400769934058189
-8.23271560668945	-9.09007549285889	-8.52490901947021	-0.145997494459152	0.212330520153046	-0.0400974042713642
-8.23397445678711	-9.0920467376709	-8.52600002288818	-0.145908042788506	0.212451577186584	-0.0401129275560379
-8.23302268981934	-9.09147930145264	-8.52365684509277	-0.145917668938637	0.212460309267044	-0.0401096977293491
-8.23591804504395	-9.09394264221191	-8.53043460845947	-0.145929157733917	0.212390139698982	-0.0401198640465736
-8.23557567596436	-9.09140968322754	-8.53028678894043	-0.145964935421944	0.212437242269516	-0.040163628757
-8.24051380157471	-9.09479141235352	-8.53076934814453	-0.145956665277481	0.21245513856411	-0.0401356257498264
-8.24029731750488	-9.09756565093994	-8.53005886077881	-0.145947337150574	0.212453827261925	-0.0401117391884327
-8.24197864532471	-9.1011381149292	-8.53103065490723	-0.145939201116562	0.21253789961338	-0.0401086769998074
-8.24241828918457	-9.10086917877197	-8.530837059021	-0.145940646529198	0.212531477212906	-0.040125198662281
-8.24081134796143	-9.10485649108887	-8.53091335296631	-0.145956978201866	0.212568551301956	-0.0400715470314026
-8.24618339538574	-9.10795402526855	-8.53203678131104	-0.146016806364059	0.212522268295288	-0.040079552680254
-8.24425983428955	-9.10756683349609	-8.5369987487793	-0.14611242711544	0.212526127696037	-0.0399812534451485
-8.24633979797363	-9.1071310043335	-8.5393590927124	-0.146100208163261	0.212549686431885	-0.0399996899068356
-8.2470760345459	-9.11122608184814	-8.53951454162598	-0.146048709750175	0.212524771690369	-0.0399796850979328
-8.24902153015137	-9.10945796966553	-8.54253959655762	-0.146125957369804	0.212534606456757	-0.0398837104439735
-8.24902248382568	-9.11062717437744	-8.53376388549805	-0.146082535386086	0.212411850690842	-0.0398485064506531
-8.25257778167725	-9.10906600952148	-8.53194332122803	-0.146106228232384	0.212484046816826	-0.0398069061338902
-8.25059032440186	-9.11179733276367	-8.53648471832275	-0.146206736564636	0.212448313832283	-0.039755716919899
-8.2545690536499	-9.11288261413574	-8.53181171417236	-0.146049037575722	0.212437555193901	-0.0397306643426418
-8.25591945648193	-9.11173534393311	-8.53227043151855	-0.146051093935966	0.212394684553146	-0.0397490337491035
-8.2597074508667	-9.11476612091064	-8.5288143157959	-0.146068230271339	0.212381646037102	-0.0396483205258846
-8.26069259643555	-9.11845016479492	-8.52659225463867	-0.146084353327751	0.212316051125526	-0.0396450571715832
-8.26181602478027	-9.11985492706299	-8.52734279632568	-0.146075904369354	0.212321415543556	-0.0395895317196846
-8.26436042785645	-9.1176700592041	-8.52540683746338	-0.146087050437927	0.212305143475533	-0.0395834036171436
-8.26359462738037	-9.11798667907715	-8.52333736419678	-0.146012276411057	0.212227538228035	-0.0395723283290863
-8.2649450302124	-9.1210994720459	-8.52661037445068	-0.146043553948402	0.212224498391151	-0.0395322665572166
-8.26904106140137	-9.11897277832031	-8.52320289611816	-0.146018236875534	0.212254002690315	-0.0395475961267948
-8.26706981658936	-9.11864376068115	-8.52331161499023	-0.146099388599396	0.212264955043793	-0.039493452757597
-8.26698398590088	-9.11938571929932	-8.53169631958008	-0.146085247397423	0.212263837456703	-0.0395258963108063
-8.27019882202148	-9.11927795410156	-8.52759742736816	-0.146076574921608	0.212194994091988	-0.039517555385828
-8.27001285552979	-9.11875629425049	-8.53005886077881	-0.146128088235855	0.212175607681274	-0.0394550487399101
-8.27164268493652	-9.12000274658203	-8.52680683135986	-0.146134033799171	0.212153494358063	-0.0394580140709877
-8.2746410369873	-9.11724853515625	-8.52720260620117	-0.146128982305527	0.212084546685219	-0.0394134633243084
-8.27114200592041	-9.11906814575195	-8.5252046585083	-0.1462162733078	0.212030366063118	-0.0393944680690765
-8.27395725250244	-9.11818599700928	-8.52310752868652	-0.146204516291618	0.212041899561882	-0.0394404679536819
-8.27018451690674	-9.11813831329346	-8.5278787612915	-0.146162822842598	0.212012827396393	-0.0394171997904778
-8.2704381942749	-9.11750411987305	-8.52053642272949	-0.146186470985413	0.212006717920303	-0.0393715761601925
-8.2721700668335	-9.11564159393311	-8.52375888824463	-0.146172046661377	0.211969748139381	-0.0393602028489113
-8.27489757537842	-9.1146821975708	-8.51875877380371	-0.146275669336319	0.211980566382408	-0.0393859446048737
-8.27816104888916	-9.11236381530762	-8.5224723815918	-0.146170288324356	0.212024703621864	-0.0393845774233341
-8.27774047851563	-9.11524486541748	-8.52648735046387	-0.146210581064224	0.212015956640244	-0.0394061654806137
-8.27835750579834	-9.11703300476074	-8.52273654937744	-0.146145522594452	0.211928963661194	-0.0392911992967129
-8.27782440185547	-9.11504936218262	-8.52969360351563	-0.14614449441433	0.2119480073452	-0.0393465682864189
-8.27539730072021	-9.1175479888916	-8.52391910552979	-0.1461101770401	0.211912199854851	-0.0393286161124706
-8.27712535858154	-9.11696434020996	-8.5296745300293	-0.146140828728676	0.212042659521103	-0.0393630564212799
-8.27485466003418	-9.11541271209717	-8.53127193450928	-0.146133914589882	0.212084785103798	-0.0393954440951347
-8.2755298614502	-9.11685657501221	-8.53818893432617	-0.146217495203018	0.212096691131592	-0.039368387311697
-8.27197647094727	-9.11579513549805	-8.53658294677734	-0.146197333931923	0.211990520358086	-0.0393692627549171
-8.27021026611328	-9.11689472198486	-8.53959274291992	-0.146146431565285	0.212043821811676	-0.0393496081233025
-8.2701997756958	-9.11413955688477	-8.53985500335693	-0.146152317523956	0.211990281939507	-0.0393464267253876
-8.2689151763916	-9.11323165893555	-8.54532814025879	-0.146068081259727	0.211921766400337	-0.0393500626087189
-8.26664924621582	-9.11597156524658	-8.54926204681396	-0.146175488829613	0.21193616092205	-0.0393353179097176
-8.2660608291626	-9.10950469970703	-8.54141616821289	-0.146127790212631	0.211919084191322	-0.0392586775124073
-8.26223182678223	-9.10787677764893	-8.53651905059814	-0.146175965666771	0.211964577436447	-0.0392514318227768
-8.26153564453125	-9.10728454589844	-8.53868389129639	-0.146156519651413	0.211823254823685	-0.0392232276499271
-8.25913715362549	-9.10646343231201	-8.54133987426758	-0.146064281463623	0.211802616715431	-0.0391885191202164
-8.2599048614502	-9.10513877868652	-8.54341316223145	-0.146121010184288	0.211859419941902	-0.0391726493835449
-8.25726127624512	-9.103271484375	-8.54498672485352	-0.146053746342659	0.211852103471756	-0.0391311459243298
-8.25127220153809	-9.09903335571289	-8.54235553741455	-0.14604763686657	0.211736515164375	-0.0391047745943069
-8.25010395050049	-9.09673690795898	-8.54012012481689	-0.146120801568031	0.211760818958282	-0.0390364788472652
-8.25113582611084	-9.09367084503174	-8.53500175476074	-0.146057531237602	0.211760967969894	-0.038973230868578
-8.24846363067627	-9.09197044372559	-8.53568267822266	-0.146097555756569	0.211673885583878	-0.0389662198722363
-8.24356651306152	-9.09072208404541	-8.53544807434082	-0.146067559719086	0.211633160710335	-0.0388528145849705
-8.24078845977783	-9.0901050567627	-8.53651428222656	-0.146086484193802	0.211620092391968	-0.0388201922178268
-8.23831176757813	-9.0901985168457	-8.53254699707031	-0.146142557263374	0.211619019508362	-0.0387404561042786
-8.23560428619385	-9.08731746673584	-8.53834915161133	-0.146130308508873	0.211578637361526	-0.0386759527027607
-8.23374462127686	-9.08600807189941	-8.52981853485107	-0.146166443824768	0.211523413658142	-0.0386759117245674
-8.22984790802002	-9.0800724029541	-8.53739738464355	-0.146190136671066	0.211499720811844	-0.0386345684528351
-8.22927665710449	-9.07911205291748	-8.53555202484131	-0.146160751581192	0.21147446334362	-0.0386539287865162
-8.22680282592773	-9.07907581329346	-8.53490924835205	-0.146148532629013	0.211387693881989	-0.0386046729981899
-8.22724437713623	-9.08070182800293	-8.53471088409424	-0.146117717027664	0.211390674114227	-0.0386248603463173
-8.22671222686768	-9.07963085174561	-8.53154850006104	-0.146084442734718	0.211360827088356	-0.0386125780642033
-8.22630786895752	-9.07680988311768	-8.53395748138428	-0.14605051279068	0.211334004998207	-0.0385870486497879
-8.2275562286377	-9.07820224761963	-8.53470230102539	-0.146103382110596	0.211361825466156	-0.0385729670524597
-8.22305965423584	-9.07261371612549	-8.53044509887695	-0.146044626832008	0.211355358362198	-0.038590382784605
-8.22337818145752	-9.07361507415771	-8.5315637588501	-0.146013006567955	0.211289808154106	-0.0386157594621181
-8.22334289550781	-9.07590675354004	-8.52977561950684	-0.146047383546829	0.211351066827774	-0.0386193618178368
-8.22334480285645	-9.0744104385376	-8.53218841552734	-0.146007940173149	0.211263492703438	-0.0386058315634727
-8.22594261169434	-9.07895946502686	-8.52718162536621	-0.14600445330143	0.211275637149811	-0.0386281907558441
-8.22691631317139	-9.08107757568359	-8.52997970581055	-0.145948946475983	0.211324527859688	-0.0386529192328453
-8.22613906860352	-9.08109760284424	-8.52685451507568	-0.14591608941555	0.211313262581825	-0.0386870987713337
-8.22451591491699	-9.08191585540771	-8.53047275543213	-0.14597961306572	0.211348757147789	-0.038713563233614
-8.22533988952637	-9.08508777618408	-8.53664684295654	-0.14594504237175	0.211395874619484	-0.0387269034981728
-8.22765731811523	-9.08477401733398	-8.53604125976563	-0.145929455757141	0.211293488740921	-0.0387514531612396
-8.22669124603271	-9.08660221099854	-8.5368824005127	-0.145949155092239	0.211296766996384	-0.0387693494558334
-8.22713851928711	-9.09135246276855	-8.53916263580322	-0.145972192287445	0.211321741342545	-0.0388010516762733
-8.23177528381348	-9.09161758422852	-8.53983020782471	-0.145901054143906	0.211267858743668	-0.0388197340071201
-8.23227977752686	-9.09479236602783	-8.5440502166748	-0.145955115556717	0.211288720369339	-0.0388638898730278
-8.23123931884766	-9.09937763214111	-8.54633235931396	-0.145935103297234	0.211336120963097	-0.0388522110879421
-8.23387718200684	-9.09908390045166	-8.5389347076416	-0.145893439650536	0.211357370018959	-0.0389238484203815
-8.23642158508301	-9.10158538818359	-8.54330825805664	-0.14595453441143	0.211342096328735	-0.0389311499893665
-8.2370548248291	-9.10225200653076	-8.54181003570557	-0.14593380689621	0.211372807621956	-0.0389374680817127
-8.24075889587402	-9.10219287872314	-8.54109382629395	-0.145953670144081	0.211441427469254	-0.0389421507716179
-8.24467754364014	-9.10465335845947	-8.54182147979736	-0.145983219146729	0.211405470967293	-0.0389335229992867
-8.24567604064941	-9.10916519165039	-8.54134941101074	-0.145964846014977	0.211402952671051	-0.0389599502086639
-8.24633598327637	-9.11158180236816	-8.54196357727051	-0.145965591073036	0.211395859718323	-0.0389777831733227
-8.2459020614624	-9.11380386352539	-8.54089450836182	-0.145944356918335	0.211380243301392	-0.0389875322580338
-8.24623107910156	-9.11709880828857	-8.54330921173096	-0.145965054631233	0.211409538984299	-0.0389344766736031
-8.2480525970459	-9.11698341369629	-8.5447359085083	-0.146000891923904	0.211507961153984	-0.0389350801706314
-8.24416446685791	-9.12001514434814	-8.54323863983154	-0.146031469106674	0.21149280667305	-0.0389552526175976
-8.24958801269531	-9.12158679962158	-8.54288673400879	-0.146101906895638	0.211516544222832	-0.0389773510396481
-8.24553298950195	-9.12299537658691	-8.54611206054688	-0.146111726760864	0.211556166410446	-0.0389790721237659
-8.24875545501709	-9.12543487548828	-8.54822540283203	-0.14610843360424	0.211540654301643	-0.0390227176249027
-8.25016403198242	-9.12596893310547	-8.5479097366333	-0.146164804697037	0.211463660001755	-0.0389926396310329
-8.24794960021973	-9.12711715698242	-8.54819869995117	-0.146142184734344	0.211505264043808	-0.0390350557863712
-8.25117874145508	-9.12835025787354	-8.55047035217285	-0.14618119597435	0.21152625977993	-0.0390514880418777
-8.25210952758789	-9.12922859191895	-8.54700660705566	-0.146219611167908	0.211565047502518	-0.0390745289623737
-8.25092029571533	-9.13153839111328	-8.550612449646	-0.146227046847343	0.211617439985275	-0.0390815511345863
-8.2525053024292	-9.13207530975342	-8.54419612884521	-0.146345108747482	0.211654677987099	-0.0390238501131535
-8.24969387054443	-9.13068294525146	-8.5492000579834	-0.146326929330826	0.211697399616241	-0.039033405482769
-8.2525749206543	-9.13261318206787	-8.548752784729	-0.146342217922211	0.211654186248779	-0.0390801019966602
-8.25403118133545	-9.13468170166016	-8.55708599090576	-0.146267339587212	0.211671367287636	-0.0390690825879574
-8.2564058303833	-9.13259410858154	-8.54897689819336	-0.14630463719368	0.211740642786026	-0.0391177609562874
-8.25843238830566	-9.13530445098877	-8.54879093170166	-0.146394446492195	0.211728766560555	-0.0390900373458862
-8.26062107086182	-9.13565635681152	-8.55248355865479	-0.146389544010162	0.211715757846832	-0.0391587801277637
-8.26239395141602	-9.13513469696045	-8.55271053314209	-0.146352827548981	0.21177539229393	-0.0391637906432152
-8.26282787322998	-9.13765335083008	-8.55867099761963	-0.146335646510124	0.211760014295578	-0.0391662940382957
-8.26526641845703	-9.1396017074585	-8.55836391448975	-0.146357342600822	0.211760580539703	-0.0391618683934212
-8.26564025878906	-9.14157295227051	-8.55511665344238	-0.146359086036682	0.211788460612297	-0.0391684360802174
-8.26406383514404	-9.14230632781982	-8.55616664886475	-0.14626544713974	0.211764588952065	-0.0390777289867401
-8.26630306243896	-9.14218044281006	-8.56047248840332	-0.146276518702507	0.211804747581482	-0.0391357392072678
-8.26491451263428	-9.1419563293457	-8.56131076812744	-0.146315276622772	0.211775422096252	-0.0391245223581791
-8.26560974121094	-9.14208126068115	-8.56556415557861	-0.146311849355698	0.211708515882492	-0.0391026921570301
-8.26624011993408	-9.13993072509766	-8.56498241424561	-0.14624135196209	0.211663961410522	-0.0390722565352917
-8.26515102386475	-9.13974285125732	-8.57040882110596	-0.146200701594353	0.211602792143822	-0.039081621915102
-8.2661304473877	-9.13478469848633	-8.57071590423584	-0.146141782402992	0.21151739358902	-0.0390452407300472
-8.2683801651001	-9.13684940338135	-8.56744384765625	-0.146129965782166	0.211430802941322	-0.0390280000865459
-8.26626777648926	-9.13301753997803	-8.56818962097168	-0.146090686321259	0.211324632167816	-0.0389925576746464
-8.26616096496582	-9.1335277557373	-8.5595874786377	-0.1461331397295	0.211305662989616	-0.0389889143407345
-8.26670742034912	-9.12973117828369	-8.56173801422119	-0.1461171656847	0.211219355463982	-0.0389269813895226
-8.26527786254883	-9.12431049346924	-8.55521202087402	-0.146081879734993	0.211197048425674	-0.038892138749361
-8.26369476318359	-9.11796855926514	-8.55385398864746	-0.146071955561638	0.21114307641983	-0.0388816818594933
-8.26188373565674	-9.11618232727051	-8.54699993133545	-0.146077200770378	0.211038067936897	-0.0388187654316425
-8.26379776000977	-9.11252784729004	-8.54831314086914	-0.146021857857704	0.210960105061531	-0.0387628301978111
-8.26358222961426	-9.11006832122803	-8.55225563049316	-0.146022155880928	0.210886895656586	-0.0386171862483025
-8.2645092010498	-9.10879421234131	-8.54785060882568	-0.146007463335991	0.21082429587841	-0.0384907126426697
-8.26002216339111	-9.10632801055908	-8.54627323150635	-0.145936951041222	0.210701912641525	-0.0384472534060478
-8.26175022125244	-9.10277271270752	-8.54778575897217	-0.145888283848763	0.210626676678658	-0.0383840948343277
-8.25538349151611	-9.10178089141846	-8.53642463684082	-0.145882681012154	0.210673108696938	-0.0382855832576752
-8.25319671630859	-9.09929370880127	-8.53364944458008	-0.145926728844643	0.210528612136841	-0.0382406115531921
-8.25378322601318	-9.09956645965576	-8.53311920166016	-0.145951867103577	0.210516169667244	-0.0381834991276264
-8.25187015533447	-9.09600925445557	-8.52847862243652	-0.145969435572624	0.210450306534767	-0.0381685718894005
-8.25161457061768	-9.09042072296143	-8.52933406829834	-0.145956918597221	0.210474818944931	-0.0380817204713821
-8.25262260437012	-9.08488655090332	-8.536940574646	-0.145885065197945	0.210325315594673	-0.0380378589034081
-8.25112152099609	-9.0864839553833	-8.5313892364502	-0.145826384425163	0.210214629769325	-0.0379965007305145
-8.25078105926514	-9.08727550506592	-8.5294132232666	-0.145784243941307	0.210155189037323	-0.0379266329109669
-8.24952220916748	-9.08463668823242	-8.52878189086914	-0.145818695425987	0.210107773542404	-0.0378997400403023
-8.25178050994873	-9.08286666870117	-8.52280235290527	-0.14579850435257	0.210059344768524	-0.0378882400691509
-8.24944972991943	-9.08332347869873	-8.52663516998291	-0.145786046981812	0.210010096430779	-0.0378391407430172
-8.24869537353516	-9.07929611206055	-8.51803874969482	-0.145834386348724	0.21002022922039	-0.0377781875431538
-8.25236034393311	-9.0792179107666	-8.51838493347168	-0.145801946520805	0.210079327225685	-0.0377387367188931
-8.24935626983643	-9.07933712005615	-8.52633953094482	-0.145729646086693	0.210002437233925	-0.0376763492822647
-8.25210952758789	-9.07653331756592	-8.52608489990234	-0.145758032798767	0.209927514195442	-0.0376436971127987
-8.25261116027832	-9.07780647277832	-8.52393627166748	-0.14574271440506	0.209837719798088	-0.0376361757516861
-8.25400066375732	-9.08179378509521	-8.52291774749756	-0.145693004131317	0.209826469421387	-0.0375420227646828
-8.2552490234375	-9.08052158355713	-8.52411365509033	-0.145745381712914	0.20973165333271	-0.0374896451830864
-8.25712871551514	-9.08001899719238	-8.52409362792969	-0.145684033632278	0.209788426756859	-0.0374549478292465
-8.2578182220459	-9.08065414428711	-8.5136833190918	-0.145735710859299	0.209783867001534	-0.0373929888010025
-8.258713722229	-9.07981014251709	-8.5195255279541	-0.145790845155716	0.20976434648037	-0.0373076349496841
-8.25821876525879	-9.07958507537842	-8.52154350280762	-0.145685508847237	0.209696516394615	-0.0372911654412746
-8.25819969177246	-9.08086395263672	-8.51707553863525	-0.145722582936287	0.209723204374313	-0.0371883884072304
-8.25629711151123	-9.08057880401611	-8.52117252349854	-0.145681366324425	0.209647685289383	-0.0371490679681301
-8.2551383972168	-9.08162212371826	-8.51362323760986	-0.145693212747574	0.209603443741798	-0.0371040403842926
-8.25586795806885	-9.07962703704834	-8.51653099060059	-0.145745143294334	0.209549441933632	-0.037041287869215
-8.25562381744385	-9.08101463317871	-8.51465129852295	-0.145828500390053	0.209528505802155	-0.0369788818061352
-8.257643699646	-9.08228874206543	-8.51739311218262	-0.145901143550873	0.209571644663811	-0.0368720106780529
-8.25721549987793	-9.08146190643311	-8.5197286605835	-0.145868733525276	0.209539920091629	-0.0368143357336521
-8.25794696807861	-9.08380508422852	-8.52192401885986	-0.145938098430634	0.209454476833344	-0.0367644764482975
-8.25782489776611	-9.08422756195068	-8.51783847808838	-0.145890980958939	0.209397539496422	-0.0367126986384392
-8.26004505157471	-9.08280754089355	-8.52164745330811	-0.145945832133293	0.209354519844055	-0.0367135107517242
-8.26237773895264	-9.08716106414795	-8.51438808441162	-0.145952522754669	0.209300860762596	-0.0366407781839371
-8.26174640655518	-9.08872699737549	-8.517258644104	-0.145997941493988	0.209347918629646	-0.0365939065814018
-8.2645263671875	-9.08712482452393	-8.51803302764893	-0.146002531051636	0.209321588277817	-0.0365366116166115
-8.26603984832764	-9.09011077880859	-8.51810359954834	-0.146020784974098	0.209308698773384	-0.0364903919398785
-8.26857566833496	-9.08868312835693	-8.52229690551758	-0.145974636077881	0.209320336580276	-0.0364011190831661
-8.26990985870361	-9.09457588195801	-8.51918792724609	-0.145950734615326	0.209257528185844	-0.0363814271986485
-8.2706184387207	-9.09341812133789	-8.52104759216309	-0.145921364426613	0.209163382649422	-0.0362874381244183
-8.27348899841309	-9.09766674041748	-8.51716041564941	-0.146010339260101	0.209196344017982	-0.0362445861101151
-8.27633285522461	-9.09942817687988	-8.51168727874756	-0.145972162485123	0.209151685237885	-0.0361698269844055
-8.27693367004395	-9.10043144226074	-8.51692581176758	-0.146012604236603	0.209035471081734	-0.0361135266721249
-8.2812671661377	-9.10172557830811	-8.50772476196289	-0.145981565117836	0.209175661206245	-0.0360065400600433
-8.27938842773438	-9.10332202911377	-8.51293659210205	-0.146035626530647	0.209093034267426	-0.0359238684177399
-8.28070545196533	-9.104736328125	-8.51032543182373	-0.1459871083498	0.209026739001274	-0.0358805954456329
-8.27959442138672	-9.10375213623047	-8.51024627685547	-0.145996689796448	0.208996072411537	-0.0357931852340698
-8.28129768371582	-9.10443210601807	-8.50653553009033	-0.145999610424042	0.209009602665901	-0.0357684418559074
-8.28096199035645	-9.10691452026367	-8.50461196899414	-0.146045193076134	0.208894148468971	-0.0356439165771008
-8.28158473968506	-9.10601139068604	-8.50272178649902	-0.146027639508247	0.208865851163864	-0.035650260746479
-8.28393268585205	-9.10676670074463	-8.49644088745117	-0.146112084388733	0.208853960037231	-0.0355112366378307
-8.28425693511963	-9.10361862182617	-8.50600242614746	-0.146102145314217	0.208748579025269	-0.0353946536779404
-8.28485679626465	-9.10523986816406	-8.49353218078613	-0.146129176020622	0.208738178014755	-0.0353938564658165
-8.28645420074463	-9.10337543487549	-8.49313545227051	-0.146120816469193	0.208672419190407	-0.0353938527405262
-8.28386402130127	-9.10280323028564	-8.4901237487793	-0.146106272935867	0.208661615848541	-0.035334400832653
-8.28344249725342	-9.10513114929199	-8.49051666259766	-0.146188497543335	0.208657920360565	-0.0352197922766209
-8.28163528442383	-9.10136604309082	-8.49394226074219	-0.146185681223869	0.208558946847916	-0.0351313352584839
-8.2846212387085	-9.09954738616943	-8.49136352539063	-0.146261677145958	0.208515867590904	-0.0350051671266556
-8.2814302444458	-9.09968662261963	-8.48933982849121	-0.146274894475937	0.20844754576683	-0.034892700612545
-8.27646732330322	-9.09710884094238	-8.48129081726074	-0.146237805485725	0.208359926939011	-0.0348284281790257
-8.27754974365234	-9.09538459777832	-8.48922729492188	-0.146373406052589	0.208336681127548	-0.0347506627440453
-8.27721977233887	-9.09162044525146	-8.48366928100586	-0.146352678537369	0.208338916301727	-0.0346837490797043
-8.27528285980225	-9.09058666229248	-8.48272609710693	-0.146438121795654	0.208223342895508	-0.0346190966665745
-8.27647590637207	-9.09007930755615	-8.47954940795898	-0.146452322602272	0.208225637674332	-0.0344917476177216
-8.27541446685791	-9.09129428863525	-8.47520160675049	-0.146455392241478	0.208135187625885	-0.0344302952289581
-8.27433967590332	-9.08821582794189	-8.47973537445068	-0.146453812718391	0.208103775978088	-0.0344023853540421
-8.27199172973633	-9.08779239654541	-8.46830749511719	-0.146516069769859	0.208059594035149	-0.0343364290893078
-8.27086067199707	-9.08670711517334	-8.46696662902832	-0.146528884768486	0.208096206188202	-0.0342778079211712
-8.27122497558594	-9.08343124389648	-8.47010803222656	-0.146570816636086	0.208038449287415	-0.0342021137475967
-8.27086734771729	-9.08042144775391	-8.46330738067627	-0.146551266312599	0.208013668656349	-0.034173995256424
-8.26777458190918	-9.08060455322266	-8.45891094207764	-0.146626189351082	0.207981675863266	-0.0340953655540943
-8.27066707611084	-9.07890892028809	-8.45842456817627	-0.146630853414536	0.208007678389549	-0.034065343439579
-8.26862239837646	-9.07689094543457	-8.45473194122314	-0.146650567650795	0.207980558276176	-0.0339789912104607
-8.27098655700684	-9.07767868041992	-8.45141124725342	-0.146698981523514	0.207927778363228	-0.033952534198761
-8.26654434204102	-9.07309722900391	-8.45006275177002	-0.146645307540894	0.207919135689735	-0.033920556306839
-8.26627540588379	-9.07377433776855	-8.4469165802002	-0.146661072969437	0.207964703440666	-0.0338237211108208
-8.26500129699707	-9.07546710968018	-8.44334602355957	-0.146718353033066	0.207852199673653	-0.0337397716939449
-8.26418113708496	-9.07543563842773	-8.44278812408447	-0.146754920482635	0.207895085215569	-0.0336571522057056
-8.2630090713501	-9.0760669708252	-8.44355964660645	-0.146810352802277	0.207878261804581	-0.0336209796369076
-8.26411056518555	-9.07359218597412	-8.44297504425049	-0.146716669201851	0.207862108945847	-0.0335780903697014
-8.26116943359375	-9.07638454437256	-8.4419994354248	-0.146781980991364	0.207885697484016	-0.0335365310311317
-8.25984287261963	-9.07431602478027	-8.44087886810303	-0.146710515022278	0.207875698804855	-0.0335732400417328
-8.25906562805176	-9.07349014282227	-8.44032955169678	-0.1467604637146	0.207846224308014	-0.0334877297282219
-8.25736713409424	-9.07413864135742	-8.44745349884033	-0.146731644868851	0.207892924547195	-0.0335149541497231
-8.25818157196045	-9.07537174224854	-8.44135570526123	-0.146752402186394	0.207817018032074	-0.0334575697779655
-8.25609302520752	-9.07385635375977	-8.43943786621094	-0.14677868783474	0.207832157611847	-0.0334407165646553
-8.25473308563232	-9.07438087463379	-8.43871021270752	-0.146845757961273	0.207800552248955	-0.0334049984812737
-8.25436687469482	-9.07150077819824	-8.44016933441162	-0.146866485476494	0.20781421661377	-0.0333460941910744
-8.25482559204102	-9.07065486907959	-8.4326057434082	-0.14684271812439	0.207789584994316	-0.0332591459155083
-8.25776481628418	-9.07406711578369	-8.44226741790771	-0.146856367588043	0.207785233855247	-0.0332048460841179
-8.26182174682617	-9.07224369049072	-8.44599151611328	-0.146898940205574	0.207779482007027	-0.0331514291465282
-8.26362800598145	-9.07273387908936	-8.44048023223877	-0.146821618080139	0.207769930362701	-0.0331647470593452
-8.26403141021729	-9.07549285888672	-8.44273281097412	-0.146897256374359	0.207739129662514	-0.033175241202116
-8.26237106323242	-9.07609558105469	-8.43969249725342	-0.146906808018684	0.207692205905914	-0.0331281572580338
-8.26203536987305	-9.07716178894043	-8.44388580322266	-0.146903067827225	0.207682639360428	-0.0330669246613979
-8.26633930206299	-9.07805156707764	-8.44809436798096	-0.146884322166443	0.20766706764698	-0.0330558232963085
-8.2632942199707	-9.07420063018799	-8.44187927246094	-0.146876782178879	0.207717150449753	-0.0329632870852947
-8.26447296142578	-9.07257843017578	-8.44659423828125	-0.146841913461685	0.20762312412262	-0.0329207666218281
-8.26012325286865	-9.06917095184326	-8.4501838684082	-0.14684371650219	0.207611918449402	-0.0329582802951336
-8.26157379150391	-9.06865119934082	-8.44221591949463	-0.146785035729408	0.207616150379181	-0.0328861437737942
-8.25966548919678	-9.06447124481201	-8.44256973266602	-0.146723091602325	0.207581579685211	-0.0328695401549339
-8.26111602783203	-9.06324005126953	-8.44106197357178	-0.146736532449722	0.207519099116325	-0.0328595526516438
-8.26160907745361	-9.05964756011963	-8.44099903106689	-0.146771609783173	0.207576364278793	-0.032797995954752
-8.26332664489746	-9.05879974365234	-8.43391799926758	-0.146670833230019	0.207527354359627	-0.0327128916978836
-8.2687349319458	-9.06106281280518	-8.43893146514893	-0.1467155367136	0.207450896501541	-0.0325554460287094
-8.26987743377686	-9.06094360351563	-8.44090557098389	-0.146765381097794	0.207427307963371	-0.0324653051793575
-8.26690101623535	-9.062424659729	-8.43302249908447	-0.146682515740395	0.207342445850372	-0.0324109457433224
-8.26303958892822	-9.0604190826416	-8.43197631835938	-0.146663695573807	0.207329779863358	-0.0323444083333015
-8.25988864898682	-9.0584020614624	-8.43351745605469	-0.146647557616234	0.207305297255516	-0.0323008261620998
-8.25415325164795	-9.05582714080811	-8.43143844604492	-0.146663293242455	0.207296267151833	-0.0322600640356541
-8.25138759613037	-9.05196094512939	-8.42793464660645	-0.146566838026047	0.207277119159698	-0.0322119556367397
-8.24685955047607	-9.0498514175415	-8.42855548858643	-0.146654471755028	0.207243889570236	-0.0321718156337738
-8.24555015563965	-9.047194480896	-8.43547630310059	-0.146643608808517	0.207259178161621	-0.0321722663938999
-8.24621772766113	-9.04470634460449	-8.42622184753418	-0.146634981036186	0.207197919487953	-0.0320878736674786
-8.23880290985107	-9.04045009613037	-8.42448997497559	-0.146721050143242	0.207168385386467	-0.0319846160709858
-8.23808002471924	-9.03927421569824	-8.42482089996338	-0.146765947341919	0.207126826047897	-0.0319071747362614
-8.23751449584961	-9.03506374359131	-8.41873264312744	-0.146824911236763	0.207118317484856	-0.0318020619452
-8.23373699188232	-9.03340625762939	-8.41812133789063	-0.146747171878815	0.207153633236885	-0.0317138135433197
-8.23008251190186	-9.03339195251465	-8.41783714294434	-0.146857514977455	0.207049205899239	-0.0316766947507858
-8.22616863250732	-9.0303897857666	-8.41760635375977	-0.146829232573509	0.20696234703064	-0.0315466523170471
-8.22457313537598	-9.02871036529541	-8.41883087158203	-0.146747574210167	0.206936940550804	-0.0315690860152245
-8.22113704681396	-9.02886962890625	-8.41308307647705	-0.146935388445854	0.206889927387238	-0.0315073579549789
-8.21933555603027	-9.02423095703125	-8.41604137420654	-0.146812751889229	0.206849589943886	-0.0314749889075756
-8.21753120422363	-9.02508926391602	-8.4112377166748	-0.146861121058464	0.2069001942873	-0.0314290039241314
-8.21437168121338	-9.02379894256592	-8.41206359863281	-0.146912336349487	0.206799268722534	-0.031373243778944
-8.21101951599121	-9.02349090576172	-8.40718364715576	-0.146882623434067	0.206918492913246	-0.0313603468239307
-8.20900440216064	-9.02391147613525	-8.40942001342773	-0.146951928734779	0.206854373216629	-0.0312890335917473
-8.20603084564209	-9.0242805480957	-8.4090518951416	-0.146924912929535	0.20686087012291	-0.0312924981117249
-8.20351314544678	-9.02246379852295	-8.41099834442139	-0.146931603550911	0.206915125250816	-0.0312672555446625
-8.20164394378662	-9.02413368225098	-8.41374778747559	-0.146904513239861	0.206897497177124	-0.0312229413539171
-8.19951057434082	-9.02775764465332	-8.41823673248291	-0.146887436509132	0.206749141216278	-0.0312155485153198
-8.19873428344727	-9.02631282806396	-8.42282104492188	-0.146838128566742	0.206858113408089	-0.0312406495213509
-8.19772338867188	-9.02799415588379	-8.42374420166016	-0.146796077489853	0.206848755478859	-0.0312764756381512
-8.19498252868652	-9.02864551544189	-8.42053318023682	-0.146834805607796	0.206880733370781	-0.0312848910689354
-8.19329357147217	-9.03067302703857	-8.41952037811279	-0.146810740232468	0.206925094127655	-0.031332228332758
-8.19537448883057	-9.03009700775146	-8.41442680358887	-0.146880090236664	0.20700591802597	-0.0312665179371834
-8.19237041473389	-9.0293140411377	-8.42017459869385	-0.146873846650124	0.207036927342415	-0.0312012284994125
-8.19516277313232	-9.0327730178833	-8.41489124298096	-0.146891906857491	0.207105427980423	-0.0311833787709475
-8.19353103637695	-9.03217220306396	-8.41149520874023	-0.146849244832993	0.20706595480442	-0.0311428289860487
-8.19480419158936	-9.03289031982422	-8.41481494903564	-0.146860867738724	0.207010254263878	-0.0310848765075207
-8.19121074676514	-9.03063488006592	-8.41309070587158	-0.146923393011093	0.207037225365639	-0.0310502368956804
-8.19203758239746	-9.03413391113281	-8.41651725769043	-0.146881863474846	0.207106128334999	-0.0310933515429497
-8.19160079956055	-9.03369808197021	-8.40609645843506	-0.146920397877693	0.20715694129467	-0.0311660561710596
-8.19352722167969	-9.03393173217773	-8.40747356414795	-0.146905586123466	0.207229733467102	-0.0310949552804232
-8.19008731842041	-9.03532314300537	-8.40802097320557	-0.146900624036789	0.207304075360298	-0.0311791431158781
-8.18744945526123	-9.03966045379639	-8.40896415710449	-0.146983981132507	0.207376152276993	-0.0311771407723427
-8.18707084655762	-9.04059982299805	-8.4106502532959	-0.14685520529747	0.207331210374832	-0.0312430802732706
-8.18669319152832	-9.04042053222656	-8.41535091400146	-0.146900311112404	0.207349196076393	-0.0312646739184856
-8.185715675354	-9.04435634613037	-8.41651725769043	-0.14684322476387	0.207316175103188	-0.0313425846397877
-8.18471908569336	-9.04469203948975	-8.42190742492676	-0.146815121173859	0.207334116101265	-0.0313513390719891
-8.18348789215088	-9.04598712921143	-8.42067813873291	-0.146786212921143	0.207315281033516	-0.0313779264688492
-8.18260955810547	-9.04674243927002	-8.42713356018066	-0.146668791770935	0.207370728254318	-0.0313350260257721
-8.18055152893066	-9.04875659942627	-8.42593193054199	-0.146674692630768	0.207315981388092	-0.031402625143528
-8.18594837188721	-9.04962921142578	-8.42360591888428	-0.146601185202599	0.207331866025925	-0.0314476899802685
-8.18408584594727	-9.05025196075439	-8.42045211791992	-0.146602556109428	0.207315310835838	-0.031479075551033
-8.18514728546143	-9.05211544036865	-8.42087268829346	-0.146588444709778	0.207369118928909	-0.0315090641379356
-8.18451499938965	-9.05063247680664	-8.42074775695801	-0.146537855267525	0.207350224256516	-0.0315152890980244
-8.1832103729248	-9.04848861694336	-8.42359161376953	-0.146552056074142	0.20745076239109	-0.0315456539392471
-8.18589019775391	-9.04997253417969	-8.42526912689209	-0.14653767645359	0.207456767559052	-0.0315591804683208
-8.18310546875	-9.04500102996826	-8.42399597167969	-0.146481364965439	0.207425162196159	-0.0315940156579018
-8.18090057373047	-9.04818534851074	-8.42557048797607	-0.146533653140068	0.207510054111481	-0.0315549261868
-8.17946720123291	-9.04781627655029	-8.4205961227417	-0.146530166268349	0.207525879144669	-0.0316602438688278
-8.17833709716797	-9.04488372802734	-8.41989612579346	-0.146459698677063	0.207493096590042	-0.0316778756678104
-8.18039131164551	-9.04468727111816	-8.41989135742188	-0.146510258316994	0.20754174888134	-0.0317355617880821
-8.18136882781982	-9.03992938995361	-8.41561603546143	-0.146563440561295	0.207583919167519	-0.0317248553037643
-8.17769908905029	-9.04192733764648	-8.41564750671387	-0.146533384919167	0.207593411207199	-0.0317172668874264
-8.17947769165039	-9.04119491577148	-8.41576194763184	-0.146577388048172	0.207629755139351	-0.0316830798983574
-8.17513465881348	-9.03717803955078	-8.4088191986084	-0.146541610360146	0.207568153738976	-0.0316397920250893
-8.17132568359375	-9.03719329833984	-8.41073322296143	-0.146626308560371	0.207626655697823	-0.0316548869013786
-8.16983985900879	-9.03720188140869	-8.40709209442139	-0.146593824028969	0.207689017057419	-0.0316241756081581
-8.16762924194336	-9.03539848327637	-8.40546894073486	-0.146511256694794	0.207647114992142	-0.0315806604921818
-8.16485404968262	-9.03593349456787	-8.40816211700439	-0.146570026874542	0.20765808224678	-0.0315297208726406
-8.16331672668457	-9.03499126434326	-8.40641975402832	-0.146642729640007	0.207764089107513	-0.0315399244427681
-8.1593599319458	-9.03379249572754	-8.40558910369873	-0.14663177728653	0.207780227065086	-0.0314948931336403
-8.15821075439453	-9.03405284881592	-8.40503692626953	-0.146609842777252	0.207803502678871	-0.0315450131893158
-8.15575408935547	-9.03207683563232	-8.40585041046143	-0.146731525659561	0.207832828164101	-0.0315446071326733
-8.15414142608643	-9.02888584136963	-8.40267658233643	-0.146758124232292	0.207908004522324	-0.0315389707684517
-8.15043163299561	-9.02850151062012	-8.39669132232666	-0.146833926439285	0.207879737019539	-0.0315444730222225
-8.14914417266846	-9.02610683441162	-8.40173625946045	-0.14684996008873	0.207967534661293	-0.0316200256347656
-8.15009784698486	-9.02801895141602	-8.40059280395508	-0.146899819374084	0.20798259973526	-0.031634733080864
-8.14743709564209	-9.02353096008301	-8.39979648590088	-0.146900713443756	0.207985803484917	-0.0315909050405025
-8.14877128601074	-9.02527713775635	-8.40871715545654	-0.146980151534081	0.208021119236946	-0.0316362455487251
-8.1448450088501	-9.02542400360107	-8.40043830871582	-0.147048205137253	0.208118870854378	-0.0317084230482578
-8.14526653289795	-9.02079010009766	-8.40271282196045	-0.147038444876671	0.208150297403336	-0.0317531004548073
-8.14139270782471	-9.02162837982178	-8.39993858337402	-0.147091671824455	0.208266288042068	-0.0317814536392689
-8.1431827545166	-9.02106952667236	-8.40069580078125	-0.147018909454346	0.208372682332993	-0.0318510942161083
-8.14274215698242	-9.02035331726074	-8.40577793121338	-0.147085309028625	0.208387970924377	-0.0318424068391323
-8.14484405517578	-9.02175807952881	-8.40183353424072	-0.147083610296249	0.20835742354393	-0.0319766290485859
-8.14657878875732	-9.02395248413086	-8.41308307647705	-0.147126212716103	0.2084901034832	-0.0320036821067333
-8.14827156066895	-9.0237979888916	-8.40895652770996	-0.147152557969093	0.208554372191429	-0.0319977961480618
-8.14738178253174	-9.02800750732422	-8.40778350830078	-0.147146388888359	0.208556920289993	-0.0321311317384243
-8.14484786987305	-9.0274076461792	-8.41583251953125	-0.147105604410172	0.208653822541237	-0.0321881100535393
-8.14740943908691	-9.03169918060303	-8.4162769317627	-0.147079944610596	0.208693832159042	-0.0322777479887009
-8.147536277771	-9.03382205963135	-8.42361450195313	-0.147040277719498	0.208743065595627	-0.0323396921157837
-8.15010643005371	-9.03829383850098	-8.42312431335449	-0.147064924240112	0.20886467397213	-0.0324153043329716
-8.1514196395874	-9.04008483886719	-8.42607879638672	-0.147090226411819	0.208957433700562	-0.0324529111385345
-8.15081691741943	-9.0434455871582	-8.43299961090088	-0.147058069705963	0.20903691649437	-0.0325423292815685
-8.15383911132813	-9.04750156402588	-8.43283176422119	-0.147098526358604	0.209080070257187	-0.0327040031552315
-8.15573883056641	-9.05117130279541	-8.44247245788574	-0.147094681859016	0.209204137325287	-0.0328018739819527
-8.15977096557617	-9.05406761169434	-8.44446754455566	-0.14706714451313	0.209255501627922	-0.0329319573938847
-8.16109085083008	-9.05574893951416	-8.44791316986084	-0.147126331925392	0.209401816129684	-0.0330486595630646
-8.15919971466064	-9.05918598175049	-8.44433498382568	-0.147125065326691	0.209387585520744	-0.0331213437020779
-8.16316509246826	-9.06312274932861	-8.4487771987915	-0.147069275379181	0.20947602391243	-0.033154271543026
-8.16359043121338	-9.06473922729492	-8.45309734344482	-0.147112786769867	0.209573566913605	-0.0332585833966732
-8.16615962982178	-9.06487464904785	-8.45687675476074	-0.147058248519897	0.209592133760452	-0.0333669036626816
-8.16671180725098	-9.06581974029541	-8.45734786987305	-0.147027283906937	0.209652870893478	-0.0334087088704109
-8.16660785675049	-9.06390571594238	-8.4559440612793	-0.147024154663086	0.209752187132835	-0.033467274159193
-8.16740036010742	-9.06526374816895	-8.45404720306396	-0.146989181637764	0.209807261824608	-0.0335019864141941
-8.16511631011963	-9.06627178192139	-8.45473766326904	-0.146983250975609	0.209751918911934	-0.0335186719894409
-8.16591453552246	-9.0658130645752	-8.45730972290039	-0.147005245089531	0.209798499941826	-0.0335465334355831
-8.16802978515625	-9.0650053024292	-8.45819473266602	-0.146945208311081	0.20983350276947	-0.0335454344749451
-8.16514110565186	-9.06829738616943	-8.45280170440674	-0.146986588835716	0.209902539849281	-0.033562570810318
-8.16668510437012	-9.06778049468994	-8.45721244812012	-0.146989062428474	0.209943771362305	-0.0335155203938484
-8.16394996643066	-9.06692981719971	-8.46411037445068	-0.146897405385971	0.209891319274902	-0.0336139127612114
-8.16033935546875	-9.06953525543213	-8.46175289154053	-0.146932050585747	0.209926530718803	-0.0336366966366768
-8.15995407104492	-9.06860446929932	-8.46486186981201	-0.146862879395485	0.209882333874702	-0.0336570590734482
-8.16124057769775	-9.06754398345947	-8.45990180969238	-0.14691849052906	0.20998814702034	-0.0336765348911285
-8.16011428833008	-9.07077980041504	-8.46026802062988	-0.147028654813766	0.210000693798065	-0.0337391644716263
-8.16114521026611	-9.06755542755127	-8.4529275894165	-0.146978139877319	0.210075542330742	-0.0337991304695606
-8.15952205657959	-9.06538867950439	-8.45273971557617	-0.14709860086441	0.210080772638321	-0.0338547341525555
-8.16081523895264	-9.06330966949463	-8.4624490737915	-0.147064968943596	0.210040539503098	-0.0338754504919052
-8.1564998626709	-9.06504917144775	-8.46286869049072	-0.146961450576782	0.210088193416595	-0.0339531488716602
-8.15790748596191	-9.06350994110107	-8.46401309967041	-0.146989151835442	0.210050761699677	-0.0340206995606422
-8.1552152633667	-9.0643482208252	-8.45878314971924	-0.147031992673874	0.210141494870186	-0.0339675396680832
-8.15049076080322	-9.06283187866211	-8.4581995010376	-0.146928444504738	0.210096761584282	-0.034033615142107
-8.14764595031738	-9.06217670440674	-8.45072460174561	-0.146996527910233	0.21009036898613	-0.0340510904788971
-8.14594554901123	-9.06248188018799	-8.44919490814209	-0.146959319710732	0.210134521126747	-0.0339916199445724
-8.14568042755127	-9.05624580383301	-8.44125461578369	-0.146935224533081	0.210161283612251	-0.0340389870107174
-8.14630031585693	-9.0560474395752	-8.449387550354	-0.146909311413765	0.210171654820442	-0.0340285822749138
-8.14637756347656	-9.05855655670166	-8.44355392456055	-0.146916165947914	0.210078194737434	-0.0340104587376118
-8.14385795593262	-9.05858707427979	-8.44193935394287	-0.14686618745327	0.210122868418694	-0.0340344309806824
-8.14464473724365	-9.05954265594482	-8.44556045532227	-0.146864831447601	0.210113376379013	-0.0340404771268368
-8.14232540130615	-9.05867767333984	-8.44482517242432	-0.146885856986046	0.210085600614548	-0.0341093949973583
-8.14140701293945	-9.06157684326172	-8.44684982299805	-0.146814197301865	0.210103362798691	-0.0341730453073978
-8.14248180389404	-9.06455612182617	-8.45095252990723	-0.146803319454193	0.210147768259048	-0.0342550575733185
-8.14201259613037	-9.07044696807861	-8.44769477844238	-0.146830886602402	0.210248380899429	-0.034327071160078
-8.14456558227539	-9.07144927978516	-8.45679378509521	-0.146765604615211	0.210265293717384	-0.034418523311615
-8.14859294891357	-9.07402801513672	-8.45317268371582	-0.146775841712952	0.210305631160736	-0.0345241129398346
-8.15110492706299	-9.07735347747803	-8.46199131011963	-0.146773055195808	0.210424035787582	-0.0346507281064987
-8.15347194671631	-9.07968425750732	-8.45838165283203	-0.146748706698418	0.210439011454582	-0.034716822206974
-8.1582555770874	-9.08497047424316	-8.46094608306885	-0.146684661507607	0.210473388433456	-0.0348036549985409
-8.16082382202148	-9.08732509613037	-8.4676570892334	-0.146620139479637	0.210431307554245	-0.0348776131868362
-8.16401767730713	-9.09226131439209	-8.47561073303223	-0.146570980548859	0.210559338331223	-0.0349970161914825
-8.1657018661499	-9.0963134765625	-8.47861385345459	-0.146550059318542	0.210563629865646	-0.0350648649036884
-8.17117977142334	-9.10302352905273	-8.47693157196045	-0.146436169743538	0.210650458931923	-0.0351770557463169
-8.17239570617676	-9.1064977645874	-8.48374271392822	-0.146458148956299	0.21069011092186	-0.0352330282330513
-8.17705535888672	-9.11064338684082	-8.48439979553223	-0.146390914916992	0.210718616843224	-0.0353125557303429
-8.17719745635986	-9.11365222930908	-8.49334907531738	-0.146252363920212	0.210736989974976	-0.0354048050940037
-8.18121910095215	-9.11728286743164	-8.49458789825439	-0.14627742767334	0.210800752043724	-0.0354912057518959
-8.1830472946167	-9.12200355529785	-8.49450397491455	-0.146135598421097	0.21083852648735	-0.0355900712311268
-8.1871395111084	-9.12424945831299	-8.49763488769531	-0.146170750260353	0.210862129926682	-0.0356316864490509
-8.18584442138672	-9.12560176849365	-8.50459098815918	-0.146087616682053	0.210890337824821	-0.0356719121336937
-8.18876552581787	-9.12749671936035	-8.49456787109375	-0.146029606461525	0.210845157504082	-0.035710085183382
-8.19276714324951	-9.13121032714844	-8.50374984741211	-0.145987778902054	0.21091128885746	-0.0357725955545902
-8.19440746307373	-9.13287544250488	-8.49668312072754	-0.14595291018486	0.210825383663177	-0.0357728227972984
-8.19633865356445	-9.1359806060791	-8.49602699279785	-0.145930245518684	0.210902601480484	-0.0358225256204605
-8.19706249237061	-9.1406364440918	-8.50384616851807	-0.145949900150299	0.210993856191635	-0.0358442962169647
-8.19687938690186	-9.14181804656982	-8.50180053710938	-0.145902723073959	0.211080700159073	-0.03591338545084
-8.20123481750488	-9.14068984985352	-8.50449657440186	-0.145937085151672	0.211079105734825	-0.0359025895595551
-8.19899368286133	-9.14159297943115	-8.50417518615723	-0.145913556218147	0.21115143597126	-0.0359692685306072
-8.19870471954346	-9.13953495025635	-8.50149631500244	-0.145915344357491	0.211187168955803	-0.0360253229737282
-8.19906806945801	-9.14209651947021	-8.50341415405273	-0.145917519927025	0.211230263113976	-0.0360668785870075
-8.19811534881592	-9.14411067962646	-8.50700950622559	-0.145968914031982	0.211258783936501	-0.0360906571149826
-8.1986780166626	-9.14176464080811	-8.50189685821533	-0.145987287163734	0.211356148123741	-0.0361072085797787
-8.19884300231934	-9.14097023010254	-8.50057601928711	-0.146080419421196	0.211327850818634	-0.0361300706863403
-8.20160388946533	-9.14026737213135	-8.50865459442139	-0.146121457219124	0.211388319730759	-0.0361468195915222
-8.19702434539795	-9.13928985595703	-8.51132202148438	-0.146066263318062	0.211397722363472	-0.036125686019659
-8.19835948944092	-9.14180564880371	-8.50870609283447	-0.146077230572701	0.211483135819435	-0.0361567661166191
-8.19738006591797	-9.14171600341797	-8.50546360015869	-0.146134585142136	0.211411207914352	-0.0361465290188789
-8.19751453399658	-9.1395435333252	-8.50700092315674	-0.146123170852661	0.21147795021534	-0.0361506417393684
-8.19644355773926	-9.1386137008667	-8.50479221343994	-0.146232217550278	0.21157018840313	-0.0361594222486019
-8.19519138336182	-9.13644981384277	-8.50292491912842	-0.146245777606964	0.211604967713356	-0.0361755937337875
-8.19181442260742	-9.13357543945313	-8.50578594207764	-0.146317362785339	0.211621969938278	-0.0362135693430901
-8.19444370269775	-9.13119888305664	-8.5027437210083	-0.146365389227867	0.211766883730888	-0.0362248383462429
-8.19378089904785	-9.12719631195068	-8.50327491760254	-0.146361917257309	0.21172833442688	-0.0362370014190674
-8.19035530090332	-9.13057708740234	-8.50076770782471	-0.146418064832687	0.211725041270256	-0.0361615195870399
-8.19184970855713	-9.12619400024414	-8.50365829467773	-0.146446064114571	0.21177364885807	-0.0362294651567936
-8.18953990936279	-9.12467288970947	-8.49408531188965	-0.146463990211487	0.211833328008652	-0.0362483896315098
-8.18816566467285	-9.12275981903076	-8.5043306350708	-0.146490409970284	0.211848318576813	-0.0362069271504879
-8.18418312072754	-9.12586307525635	-8.50236701965332	-0.146549582481384	0.21192555129528	-0.0362275764346123
-8.18082904815674	-9.12521648406982	-8.50678062438965	-0.14655776321888	0.2120011895895	-0.0363041907548904
-8.18049335479736	-9.126633644104	-8.50647735595703	-0.146599933505058	0.212106510996819	-0.0362956486642361
-8.17996311187744	-9.12641716003418	-8.51100540161133	-0.146605744957924	0.212176382541656	-0.0363270752131939
-8.18056297302246	-9.12530994415283	-8.50716400146484	-0.146704018115997	0.212222814559937	-0.0363996066153049
-8.17954254150391	-9.1283483505249	-8.51380443572998	-0.146697193384171	0.212271809577942	-0.0364401079714298
-8.17907333374023	-9.12854671478271	-8.51481151580811	-0.146653980016708	0.212348118424416	-0.036540299654007
-8.18006134033203	-9.13166999816895	-8.52097511291504	-0.146673440933228	0.212313771247864	-0.0365709476172924
-8.18189907073975	-9.13383293151855	-8.5223331451416	-0.146631076931953	0.212436228990555	-0.0366702228784561
-8.17935180664063	-9.1350679397583	-8.52767848968506	-0.146563559770584	0.212454602122307	-0.0367832966148853
-8.18103122711182	-9.1382360458374	-8.52978324890137	-0.146549984812737	0.212487533688545	-0.036814022809267
-8.18137836456299	-9.13928318023682	-8.53388214111328	-0.146540999412537	0.212549433112144	-0.0368624292314053
-8.18217372894287	-9.13898849487305	-8.53326416015625	-0.146527230739594	0.212584614753723	-0.0368821322917938
-8.18170356750488	-9.14170551300049	-8.53985214233398	-0.146573558449745	0.212669521570206	-0.0369229651987553
-8.1814661026001	-9.14061546325684	-8.53804588317871	-0.146519303321838	0.212676495313644	-0.036963913589716
-8.18403053283691	-9.13993549346924	-8.54174613952637	-0.146487593650818	0.212722688913345	-0.0370178893208504
-8.18336772918701	-9.13895893096924	-8.54019355773926	-0.146428048610687	0.21270926296711	-0.0370821505784988
-8.18438243865967	-9.14005947113037	-8.54171371459961	-0.146394342184067	0.21274334192276	-0.0371076948940754
-8.18478107452393	-9.14339542388916	-8.54531955718994	-0.146345064043999	0.212730437517166	-0.0370991006493568
-8.18466281890869	-9.14530944824219	-8.54214668273926	-0.146353095769882	0.212744310498238	-0.0371610671281815
-8.1842155456543	-9.14505958557129	-8.53965377807617	-0.146303713321686	0.212792173027992	-0.0371847078204155
-8.1854076385498	-9.1470251083374	-8.54533767700195	-0.146314218640327	0.212862268090248	-0.0371690206229687
-8.18121910095215	-9.14485931396484	-8.54749393463135	-0.146292850375175	0.212878078222275	-0.0372646190226078
-8.18340587615967	-9.14956283569336	-8.54709339141846	-0.146360471844673	0.212919950485229	-0.0372581221163273
-8.18404388427734	-9.14862442016602	-8.54635047912598	-0.146324947476387	0.212918221950531	-0.0373173095285892
-8.18450832366943	-9.14995193481445	-8.55174922943115	-0.146249279379845	0.212875410914421	-0.0373229011893272
-8.18441200256348	-9.14887237548828	-8.546555519104	-0.146265223622322	0.212822809815407	-0.0374337583780289
-8.18603134155273	-9.14954376220703	-8.54868412017822	-0.146232098340988	0.212897285819054	-0.0374402739107609
-8.18391036987305	-9.14970684051514	-8.54895401000977	-0.146252989768982	0.212951004505157	-0.0374862402677536
-8.18351173400879	-9.1475133895874	-8.54751968383789	-0.146228790283203	0.212923929095268	-0.0374808572232723
-8.1817102432251	-9.14395332336426	-8.5438289642334	-0.14613763988018	0.212994739413261	-0.0374867841601372
-8.18035793304443	-9.14635276794434	-8.54613494873047	-0.146212175488472	0.212953642010689	-0.0375116020441055
-8.18365669250488	-9.14590835571289	-8.54416561126709	-0.146199405193329	0.212998360395432	-0.0375058427453041
-8.18054103851318	-9.14390277862549	-8.54337310791016	-0.146219626069069	0.212904810905457	-0.0374934040009975
-8.18338489532471	-9.14137649536133	-8.53918075561523	-0.146165162324905	0.212907046079636	-0.0375211723148823
-8.1809720993042	-9.14278602600098	-8.5350513458252	-0.146202176809311	0.213010758161545	-0.0375051647424698
-8.18185234069824	-9.14018058776855	-8.53423404693604	-0.146227136254311	0.212986782193184	-0.0375215895473957
-8.17907047271729	-9.14149570465088	-8.53531455993652	-0.146238625049591	0.212983191013336	-0.0375250726938248
-8.17938423156738	-9.14164543151855	-8.53318405151367	-0.146203279495239	0.213053554296494	-0.0375245958566666
-8.17923069000244	-9.14044380187988	-8.53554821014404	-0.146215155720711	0.213070571422577	-0.0375243984162807
-8.17773914337158	-9.14328479766846	-8.53227519989014	-0.14625309407711	0.213109597563744	-0.0375289656221867
-8.17639636993408	-9.14194869995117	-8.52744007110596	-0.14625358581543	0.213198438286781	-0.037576150149107
-8.17625331878662	-9.14271259307861	-8.5346212387085	-0.146330758929253	0.213193103671074	-0.0375646613538265
-8.17570114135742	-9.14406967163086	-8.54108619689941	-0.146311372518539	0.213225468993187	-0.0376054421067238
-8.17386054992676	-9.14472007751465	-8.54224681854248	-0.146316602826118	0.213272944092751	-0.0376777499914169
-8.17333698272705	-9.14469242095947	-8.5421314239502	-0.146259024739265	0.213280066847801	-0.0377109795808792
-8.17638397216797	-9.14682006835938	-8.53758430480957	-0.146284580230713	0.213250294327736	-0.0377452187240124
-8.17468547821045	-9.14641761779785	-8.543381690979	-0.146243467926979	0.213287264108658	-0.0377136766910553
-8.17185688018799	-9.15035247802734	-8.54887104034424	-0.14626906812191	0.213284134864807	-0.0376961603760719
-8.17206859588623	-9.15083122253418	-8.54703998565674	-0.146263495087624	0.213340982794762	-0.0377859771251678
-8.16916084289551	-9.14751434326172	-8.54496574401855	-0.146225228905678	0.213357388973236	-0.0377352647483349
-8.16759490966797	-9.14785194396973	-8.53966331481934	-0.146261781454086	0.213360473513603	-0.0377847664058208
-8.16600799560547	-9.14609527587891	-8.54383945465088	-0.146213740110397	0.213410958647728	-0.0378073565661907
-8.16497898101807	-9.14452075958252	-8.5417652130127	-0.146199807524681	0.213432371616364	-0.0378183200955391
-8.16635036468506	-9.14591693878174	-8.54408073425293	-0.146237850189209	0.213478833436966	-0.0378558672964573
-8.16487407684326	-9.14593982696533	-8.54927825927734	-0.146172016859055	0.213552415370941	-0.0378542467951775
-8.1621732711792	-9.14569187164307	-8.54310417175293	-0.14614737033844	0.213539987802505	-0.0378278866410255
-8.16322040557861	-9.1437463760376	-8.54332160949707	-0.146163031458855	0.213461518287659	-0.0378136187791824
-8.16069793701172	-9.14438056945801	-8.54732799530029	-0.146167606115341	0.213514372706413	-0.0377581343054771
-8.16225719451904	-9.14242362976074	-8.53924083709717	-0.146156474947929	0.213515564799309	-0.0377759039402008
-8.16018581390381	-9.14380168914795	-8.54390048980713	-0.146130636334419	0.213481590151787	-0.0377115719020367
-8.15878391265869	-9.14344787597656	-8.54069137573242	-0.146059334278107	0.213540479540825	-0.0376506187021732
-8.15706634521484	-9.1438627243042	-8.54294967651367	-0.146153375506401	0.213509306311607	-0.0376207567751408
-8.15668106079102	-9.14427185058594	-8.54487991333008	-0.146100640296936	0.213506281375885	-0.0375895723700523
-8.1567497253418	-9.14262580871582	-8.53745269775391	-0.146199092268944	0.213637068867683	-0.0375316292047501
-8.15623092651367	-9.14144706726074	-8.53759860992432	-0.146284639835358	0.213681846857071	-0.0375218652188778
-8.15271091461182	-9.14085006713867	-8.54019069671631	-0.146277010440826	0.213724732398987	-0.0374945029616356
-8.15194988250732	-9.13984298706055	-8.53914356231689	-0.146314442157745	0.213693276047707	-0.0375110134482384
-8.15364837646484	-9.13795852661133	-8.54277610778809	-0.146318763494492	0.213726103305817	-0.0375065319240093
-8.1499137878418	-9.14190483093262	-8.541672706604	-0.146369561553001	0.21371403336525	-0.0375273711979389
-8.15304565429688	-9.14157867431641	-8.54847717285156	-0.146295502781868	0.213691309094429	-0.0374702140688896
-8.14945983886719	-9.13946533203125	-8.54989528656006	-0.146276220679283	0.213644087314606	-0.0374873615801334
-8.15309047698975	-9.14352321624756	-8.55595588684082	-0.146281331777573	0.213656455278397	-0.0374755375087261
-8.15086841583252	-9.14210987091064	-8.54963111877441	-0.146232098340988	0.213663190603256	-0.0374725423753262
-8.15090847015381	-9.13947868347168	-8.54874992370605	-0.146256968379021	0.213645830750465	-0.037430364638567
-8.15080738067627	-9.1396951675415	-8.54910850524902	-0.146291837096214	0.213679641485214	-0.0374069958925247
-8.14647388458252	-9.13751888275146	-8.54832649230957	-0.146318852901459	0.213714733719826	-0.0374099351465702
-8.14535999298096	-9.13667106628418	-8.54546070098877	-0.146323069930077	0.213680416345596	-0.0373165346682072
-8.14322757720947	-9.13639831542969	-8.54211330413818	-0.146289229393005	0.213689625263214	-0.0373271927237511
-8.14307117462158	-9.13744640350342	-8.54270553588867	-0.146352753043175	0.21365362405777	-0.0373390056192875
-8.14264869689941	-9.13406085968018	-8.54287815093994	-0.146337121725082	0.213682159781456	-0.0372480228543282
-8.14315986633301	-9.13198280334473	-8.54331111907959	-0.146364778280258	0.213635668158531	-0.0372402481734753
-8.14583587646484	-9.13227558135986	-8.54239463806152	-0.146325722336769	0.213693976402283	-0.0372076071798801
-8.1416015625	-9.13007259368896	-8.53982257843018	-0.146338820457458	0.213598489761353	-0.0371222272515297
-8.14152145385742	-9.13132381439209	-8.53869247436523	-0.146366864442825	0.213586717844009	-0.0371071361005306
-8.14311981201172	-9.13410663604736	-8.53868198394775	-0.146380767226219	0.21361181139946	-0.0369975827634335
-8.14105129241943	-9.13050270080566	-8.53777503967285	-0.146319404244423	0.213601797819138	-0.0370119139552116
-8.13920593261719	-9.13060474395752	-8.52824592590332	-0.146397024393082	0.213623374700546	-0.0369566418230534
-8.13670635223389	-9.12976741790771	-8.53159713745117	-0.146454259753227	0.213636085391045	-0.036900982260704
-8.13841724395752	-9.12811279296875	-8.52863502502441	-0.146484389901161	0.213633760809898	-0.036943357437849
-8.13698196411133	-9.12777900695801	-8.53268432617188	-0.146516978740692	0.213677167892456	-0.0369377359747887
-8.13368225097656	-9.12681865692139	-8.53276348114014	-0.146503865718842	0.213642314076424	-0.0369378924369812
-8.13656997680664	-9.12712669372559	-8.5344352722168	-0.146485686302185	0.21362379193306	-0.0369283445179462
-8.13845825195313	-9.12799739837646	-8.53777408599854	-0.146547123789787	0.213582366704941	-0.0369286835193634
-8.14007091522217	-9.12677574157715	-8.53600025177002	-0.146551191806793	0.213533475995064	-0.0368753150105476
-8.13961601257324	-9.1277437210083	-8.53147602081299	-0.146627709269524	0.21359971165657	-0.0369209200143814
-8.14048671722412	-9.12710094451904	-8.5344066619873	-0.146593138575554	0.213643357157707	-0.0368537083268166
-8.14043617248535	-9.12629413604736	-8.53001022338867	-0.146558955311775	0.213683038949966	-0.0368995666503906
-8.14155960083008	-9.12693500518799	-8.53879165649414	-0.146604523062706	0.213644847273827	-0.0369540154933929
-8.14182376861572	-9.12758827209473	-8.5371265411377	-0.146535590291023	0.2137311398983	-0.0369698666036129
-8.14494895935059	-9.12843799591064	-8.53602600097656	-0.146563723683357	0.213762819766998	-0.0370154231786728
-8.14795875549316	-9.13131237030029	-8.54323768615723	-0.146581470966339	0.213799029588699	-0.0370575040578842
-8.14810466766357	-9.12866973876953	-8.54523277282715	-0.146548196673393	0.213747248053551	-0.037046879529953
-8.15351963043213	-9.1312313079834	-8.54694271087646	-0.146508246660233	0.213746398687363	-0.0371139533817768
-8.15420055389404	-9.13391304016113	-8.54645347595215	-0.146492570638657	0.21381588280201	-0.0371085144579411
-8.15553951263428	-9.13261985778809	-8.54952335357666	-0.146470189094543	0.213855430483818	-0.0371552146971226
-8.15657424926758	-9.13337707519531	-8.54833030700684	-0.146360799670219	0.213811203837395	-0.0371681079268456
-8.15824604034424	-9.13482093811035	-8.55317497253418	-0.146456986665726	0.213866025209427	-0.0372190773487091
-8.15826320648193	-9.13574028015137	-8.55186653137207	-0.146437600255013	0.213876232504845	-0.0372017361223698
-8.15879344940186	-9.13607311248779	-8.55220603942871	-0.146360114216805	0.213858872652054	-0.0372565500438213
-8.16070461273193	-9.13745307922363	-8.54482555389404	-0.14642521739006	0.213904067873955	-0.0372647680342197
-8.16216087341309	-9.13448810577393	-8.55351257324219	-0.146424889564514	0.214014068245888	-0.0373569875955582
-8.1627197265625	-9.1343297958374	-8.55566310882568	-0.146430000662804	0.214020699262619	-0.037373811006546
-8.16262722015381	-9.13345718383789	-8.55569458007813	-0.146443888545036	0.214041098952293	-0.0373968333005905
-8.16290855407715	-9.13244533538818	-8.56108856201172	-0.146429091691971	0.214040547609329	-0.0374142751097679
-8.16437721252441	-9.13261890411377	-8.55807685852051	-0.146475538611412	0.214058071374893	-0.0374528206884861
-8.16382884979248	-9.13036251068115	-8.56033134460449	-0.14643968641758	0.214109316468239	-0.0374910347163677
-8.16408252716064	-9.12881088256836	-8.55923175811768	-0.146379083395004	0.214019283652306	-0.0375627800822258
-8.16388320922852	-9.12904357910156	-8.56483936309814	-0.146514624357224	0.214064225554466	-0.0375296883285046
-8.16313743591309	-9.12499046325684	-8.56260204315186	-0.146456196904182	0.214062362909317	-0.0375154353678226
-8.16318893432617	-9.12419128417969	-8.55918598175049	-0.14653117954731	0.214029014110565	-0.0375579111278057
-8.16187286376953	-9.12271118164063	-8.55839157104492	-0.14647202193737	0.21406389772892	-0.0375352576375008
-8.16055011749268	-9.12008285522461	-8.55924510955811	-0.146504268050194	0.214118674397469	-0.0375121869146824
-8.15826416015625	-9.11984348297119	-8.55605030059814	-0.146513089537621	0.214111134409904	-0.0374997220933437
-8.1578950881958	-9.11653232574463	-8.5538215637207	-0.146464318037033	0.214048638939857	-0.0375064015388489
-8.15878200531006	-9.11059093475342	-8.54915046691895	-0.146559715270996	0.214042186737061	-0.0375262722373009
-8.15949821472168	-9.10988903045654	-8.5473051071167	-0.146603941917419	0.214052245020866	-0.0374498814344406
-8.16080570220947	-9.11018371582031	-8.55011653900146	-0.146556422114372	0.21408274769783	-0.0374623686075211
-8.15788459777832	-9.10807609558105	-8.54828262329102	-0.146534636616707	0.214148879051208	-0.0374691262841225
-8.15573978424072	-9.10515975952148	-8.54003715515137	-0.146590024232864	0.214111030101776	-0.0375154502689838
-8.15580749511719	-9.10246753692627	-8.54221248626709	-0.146603435277939	0.214193612337112	-0.0375288873910904
-8.15283203125	-9.09925270080566	-8.53898048400879	-0.146669670939445	0.214236587285995	-0.0374843589961529
-8.15253734588623	-9.10000991821289	-8.5461597442627	-0.146740540862083	0.214209586381912	-0.0374603010714054
-8.14940643310547	-9.09875106811523	-8.53311347961426	-0.146717980504036	0.214233964681625	-0.0375708267092705
-8.14878463745117	-9.09493923187256	-8.54724884033203	-0.146752446889877	0.214295119047165	-0.0375544913113117
-8.14730548858643	-9.09260368347168	-8.5415563583374	-0.146826520562172	0.214318573474884	-0.0376267023384571
-8.14361572265625	-9.09107685089111	-8.54051399230957	-0.146856248378754	0.21430216729641	-0.0376037545502186
-8.14707183837891	-9.08919429779053	-8.53870677947998	-0.146806225180626	0.214418396353722	-0.0376925803720951
-8.14541435241699	-9.09007263183594	-8.54686832427979	-0.146872952580452	0.214406356215477	-0.0377558320760727
-8.14675235748291	-9.09039306640625	-8.55005168914795	-0.146907731890678	0.214409425854683	-0.0377781912684441
-8.14817714691162	-9.08928203582764	-8.55508136749268	-0.146880090236664	0.214417725801468	-0.037846777588129
-8.14442825317383	-9.09216976165771	-8.54973602294922	-0.146857962012291	0.214418068528175	-0.0378346554934978
-8.14533996582031	-9.09027004241943	-8.54939460754395	-0.146850928664207	0.214462324976921	-0.0378886088728905
-8.14569091796875	-9.09011459350586	-8.55022430419922	-0.146908268332481	0.214495077729225	-0.0379129387438297
-8.14473438262939	-9.08791255950928	-8.55139827728271	-0.146945729851723	0.214475780725479	-0.0379776358604431
-8.14822673797607	-9.08854389190674	-8.55489540100098	-0.146938607096672	0.214561015367508	-0.0379208587110043
-8.14953231811523	-9.08881759643555	-8.56173324584961	-0.146957948803902	0.21457576751709	-0.0379480086266994
-8.15196323394775	-9.08737277984619	-8.56297016143799	-0.146997794508934	0.214590921998024	-0.0379461944103241
-8.15422248840332	-9.09000110626221	-8.56596660614014	-0.146996334195137	0.214604392647743	-0.0380108579993248
-8.15682888031006	-9.09074783325195	-8.56897830963135	-0.146981835365295	0.214687690138817	-0.0380659624934196
-8.15438652038574	-9.09404373168945	-8.56683540344238	-0.146989330649376	0.214732214808464	-0.0380937531590462
-8.15593433380127	-9.09339904785156	-8.56960868835449	-0.147061750292778	0.214750975370407	-0.0381463915109634
-8.15587997436523	-9.09669780731201	-8.56702518463135	-0.147071361541748	0.21479669213295	-0.0381944365799427
-8.15776920318604	-9.09845733642578	-8.57215404510498	-0.147046998143196	0.21484300494194	-0.0382240787148476
-8.15790557861328	-9.10036373138428	-8.57342529296875	-0.147044956684113	0.214812114834785	-0.0382366739213467
-8.15949726104736	-9.10087203979492	-8.57950878143311	-0.147026598453522	0.214869827032089	-0.0383312962949276
-8.1573543548584	-9.10455131530762	-8.57191467285156	-0.14705990254879	0.214882716536522	-0.0382993705570698
-8.16164875030518	-9.10134029388428	-8.58548164367676	-0.147047221660614	0.214948281645775	-0.0383742116391659
-8.15766620635986	-9.10609912872314	-8.58434009552002	-0.147105425596237	0.214930027723312	-0.0383751429617405
-8.16171741485596	-9.10560607910156	-8.58663368225098	-0.147156313061714	0.214981988072395	-0.0384082160890102
-8.15814781188965	-9.10431861877441	-8.58656406402588	-0.147098869085312	0.214940786361694	-0.0384204238653183
-8.16091156005859	-9.10716533660889	-8.59158039093018	-0.147146835923195	0.214962854981422	-0.0384335741400719
-8.1622896194458	-9.10679531097412	-8.59436511993408	-0.147122517228127	0.214937344193459	-0.0384250655770302
-8.16374588012695	-9.1084508895874	-8.59716987609863	-0.147048056125641	0.214879363775253	-0.0384243056178093
-8.16685009002686	-9.11052131652832	-8.59228801727295	-0.147165283560753	0.214943185448647	-0.0384360887110233
-8.16664600372314	-9.11108684539795	-8.59012508392334	-0.147149488329887	0.214875891804695	-0.0384040959179401
-8.16776180267334	-9.10894680023193	-8.58763790130615	-0.147119984030724	0.214964404702187	-0.0384432971477509
-8.16641712188721	-9.11038494110107	-8.58540821075439	-0.147173464298248	0.214897707104683	-0.0384030938148499
-8.16902542114258	-9.10819530487061	-8.58738994598389	-0.147087186574936	0.21492126584053	-0.0383907668292522
-8.16685104370117	-9.10647964477539	-8.58650207519531	-0.147126823663712	0.214865639805794	-0.0383358709514141
-8.16622924804688	-9.10499954223633	-8.58220481872559	-0.147161439061165	0.214835494756699	-0.0383118763566017
-8.16470241546631	-9.10352230072021	-8.57646942138672	-0.147174835205078	0.214748799800873	-0.0383040681481361
-8.16691589355469	-9.10226726531982	-8.57463455200195	-0.147163465619087	0.214771553874016	-0.0382074154913425
-8.16771411895752	-9.10018730163574	-8.57196807861328	-0.147194012999535	0.214778304100037	-0.0381302237510681
-8.16685771942139	-9.10042381286621	-8.56537342071533	-0.147180214524269	0.214722171425819	-0.038136649876833
-8.16678428649902	-9.09704780578613	-8.56671142578125	-0.147206485271454	0.214723706245422	-0.0379791297018528
-8.16722679138184	-9.09463119506836	-8.5640115737915	-0.14715564250946	0.214617326855659	-0.0379652678966522
-8.16234683990479	-9.09301948547363	-8.56552314758301	-0.147157564759254	0.214589044451714	-0.037896491587162
-8.16048622131348	-9.09249019622803	-8.55544281005859	-0.14719469845295	0.214525565505028	-0.0378647148609161
-8.16367721557617	-9.0919771194458	-8.5583553314209	-0.147119864821434	0.214555665850639	-0.0377803184092045
-8.16060256958008	-9.09229183197021	-8.55658912658691	-0.14721117913723	0.214528396725655	-0.0377669483423233
-8.16123580932617	-9.09140491485596	-8.55545330047607	-0.147261053323746	0.21455805003643	-0.0377466417849064
-8.1618127822876	-9.09093284606934	-8.55019664764404	-0.147331461310387	0.214595109224319	-0.0377029441297054
-8.16044330596924	-9.08795642852783	-8.54911422729492	-0.147379189729691	0.21453545987606	-0.0376612581312656
-8.16004657745361	-9.08969306945801	-8.54479503631592	-0.147361621260643	0.214572787284851	-0.0376406796276569
-8.1551513671875	-9.08974170684814	-8.54416275024414	-0.147397577762604	0.214572072029114	-0.037620410323143
-8.15675449371338	-9.08866405487061	-8.54469108581543	-0.147497951984406	0.214620769023895	-0.0376079566776752
-8.15675354003906	-9.08833599090576	-8.54782390594482	-0.147590935230255	0.214659810066223	-0.0376123487949371
-8.15609455108643	-9.09006404876709	-8.54668045043945	-0.147612288594246	0.214608311653137	-0.037577249109745
-8.15651416778564	-9.091064453125	-8.54880142211914	-0.147648051381111	0.214593827724457	-0.0376033261418343
-8.15631580352783	-9.09276294708252	-8.54514408111572	-0.147620916366577	0.214605793356895	-0.0375927351415157
-8.15764808654785	-9.0937442779541	-8.55153942108154	-0.147644698619843	0.214686691761017	-0.037629771977663
-8.15833282470703	-9.09394645690918	-8.55731391906738	-0.147632956504822	0.214659258723259	-0.0376268289983273
-8.15839862823486	-9.09601783752441	-8.55315685272217	-0.147718176245689	0.214730694890022	-0.0376518815755844
-8.15631675720215	-9.09727954864502	-8.56449031829834	-0.14774689078331	0.214690238237381	-0.0376564860343933
-8.1565523147583	-9.09751796722412	-8.56772899627686	-0.147702589631081	0.214727014303207	-0.0376609079539776
-8.15631103515625	-9.10103321075439	-8.56403255462646	-0.147670105099678	0.214743852615356	-0.0376396290957928
-8.15725326538086	-9.10035419464111	-8.56420803070068	-0.147730097174644	0.214748948812485	-0.0376516617834568
-8.15656280517578	-9.10370826721191	-8.56160831451416	-0.147703379392624	0.214790880680084	-0.037653960287571
-8.15679454803467	-9.10344696044922	-8.56696319580078	-0.14772941172123	0.214801430702209	-0.0376768112182617
-8.15678119659424	-9.10145568847656	-8.56950283050537	-0.147739708423615	0.214818239212036	-0.0376354679465294
-8.15673446655273	-9.10376358032227	-8.56613349914551	-0.14778271317482	0.214851126074791	-0.0375750511884689
-8.1533727645874	-9.10334205627441	-8.56504058837891	-0.147699594497681	0.214802831411362	-0.037619061768055
-8.15216732025146	-9.10281467437744	-8.57002258300781	-0.147663876414299	0.214828133583069	-0.0376270301640034
-8.15176677703857	-9.10040760040283	-8.57013702392578	-0.147641777992249	0.214798793196678	-0.037660751491785
-8.14987182617188	-9.09837055206299	-8.57406330108643	-0.147655993700027	0.21479868888855	-0.0376816242933273
-8.15111446380615	-9.09825706481934	-8.57443714141846	-0.147603109478951	0.214869812130928	-0.0376231223344803
-8.1493091583252	-9.10294246673584	-8.5746898651123	-0.147674188017845	0.214780211448669	-0.0375654995441437
-8.15102672576904	-9.10021495819092	-8.57577991485596	-0.147634208202362	0.214817509055138	-0.0375405587255955
-8.15098762512207	-9.10015201568604	-8.57625770568848	-0.147666290402412	0.214773148298264	-0.0374245867133141
-8.14833736419678	-9.09983539581299	-8.57400131225586	-0.147625893354416	0.214723646640778	-0.0374325774610043
-8.14671230316162	-9.09769535064697	-8.5748929977417	-0.147557079792023	0.214785054326057	-0.0373747050762177
-8.14579486846924	-9.09633827209473	-8.57125377655029	-0.147632524371147	0.214769199490547	-0.0373940952122211
-8.14360809326172	-9.0962381362915	-8.57842445373535	-0.147638186812401	0.214762404561043	-0.0372882969677448
-8.14474487304688	-9.09437847137451	-8.58159732818604	-0.147663950920105	0.214770257472992	-0.0372651293873787
-8.14157104492188	-9.09367847442627	-8.5795841217041	-0.147691339254379	0.214754432439804	-0.0371664837002754
-8.14039993286133	-9.09258556365967	-8.57660865783691	-0.147667109966278	0.214709356427193	-0.0371322482824326
-8.14087200164795	-9.09011840820313	-8.5728645324707	-0.147736117243767	0.214796617627144	-0.0370763950049877
-8.13844394683838	-9.08744716644287	-8.57519435882568	-0.147764295339584	0.214729338884354	-0.0370024107396603
-8.13627815246582	-9.08669853210449	-8.57659530639648	-0.147840559482574	0.214786037802696	-0.0369522497057915
-8.1370096206665	-9.08241844177246	-8.57223129272461	-0.147902250289917	0.214838415384293	-0.0368818640708923
-8.13150405883789	-9.08054065704346	-8.57004642486572	-0.147973015904427	0.214796230196953	-0.0368004776537418
-8.1311674118042	-9.07936000823975	-8.57194328308105	-0.147985443472862	0.214878693223	-0.0367774590849876
-8.12533283233643	-9.07731628417969	-8.57715797424316	-0.148003846406937	0.214830860495567	-0.0367541909217834
-8.12068843841553	-9.074631690979	-8.5707540512085	-0.148086205124855	0.214874446392059	-0.0367393121123314
-8.12332439422607	-9.07408809661865	-8.58017730712891	-0.148167073726654	0.21492475271225	-0.0366602502763271
-8.12336921691895	-9.07297039031982	-8.57423973083496	-0.148095995187759	0.214820981025696	-0.0366234071552753
-8.12291812896729	-9.06984233856201	-8.57523918151855	-0.148189201951027	0.214891240000725	-0.0365924015641212
-8.12048149108887	-9.0685863494873	-8.58227348327637	-0.148256212472916	0.214869365096092	-0.0365690998733044
-8.12576484680176	-9.06756687164307	-8.583251953125	-0.148226335644722	0.214849382638931	-0.036518283188343
-8.12424373626709	-9.06875801086426	-8.58816337585449	-0.148245573043823	0.214837744832039	-0.0365211851894856
-8.12179279327393	-9.06682300567627	-8.58949851989746	-0.148202762007713	0.214891225099564	-0.0364863611757755
-8.12118244171143	-9.06541156768799	-8.58376789093018	-0.148250252008438	0.214846432209015	-0.0365242324769497
-8.12211990356445	-9.06524181365967	-8.59198570251465	-0.148281991481781	0.214869827032089	-0.0364549681544304
-8.12103080749512	-9.06245136260986	-8.58578872680664	-0.148331731557846	0.214915364980698	-0.0364512912929058
-8.11942958831787	-9.05924224853516	-8.59027099609375	-0.148326501250267	0.214907795190811	-0.0363739468157291
-8.12018394470215	-9.06010723114014	-8.59253597259521	-0.148357778787613	0.214873522520065	-0.0363413505256176
-8.12106037139893	-9.05698490142822	-8.58615779876709	-0.148340582847595	0.214899122714996	-0.0363306552171707
-8.11675071716309	-9.0600471496582	-8.58827209472656	-0.148304119706154	0.214908927679062	-0.0362829379737377
-8.11441230773926	-9.0570011138916	-8.58983612060547	-0.148291051387787	0.214862942695618	-0.0362511463463306
-8.11562061309814	-9.05858516693115	-8.58650016784668	-0.14840330183506	0.214903578162193	-0.0362695120275021
-8.11153793334961	-9.05228137969971	-8.58686447143555	-0.148453041911125	0.214879974722862	-0.0362864248454571
-8.11104106903076	-9.05395984649658	-8.58499240875244	-0.148536205291748	0.214987590909004	-0.0362494885921478
-8.10908603668213	-9.05169773101807	-8.58114814758301	-0.148599252104759	0.215134397149086	-0.0362658053636551
-8.10519123077393	-9.04795169830322	-8.58661079406738	-0.148616895079613	0.215106040239334	-0.0362678654491901
-8.105299949646	-9.04896640777588	-8.58587265014648	-0.148689240217209	0.215087816119194	-0.0362534858286381
-8.10443115234375	-9.04860687255859	-8.5877742767334	-0.14866241812706	0.215031042695045	-0.0361934714019299
-8.09961318969727	-9.0466947555542	-8.58920288085938	-0.148626729846001	0.215018212795258	-0.0362035036087036
-8.09887313842773	-9.04818820953369	-8.58868789672852	-0.148696422576904	0.215050548315048	-0.0361987203359604
-8.09814262390137	-9.04506301879883	-8.58807468414307	-0.148719370365143	0.215063005685806	-0.0361879207193851
-8.09535598754883	-9.04169464111328	-8.583251953125	-0.148720756173134	0.215071454644203	-0.0361908935010433
-8.09199810028076	-9.0428409576416	-8.57950878143311	-0.148773923516273	0.215073719620705	-0.0361194461584091
-8.09116840362549	-9.03961658477783	-8.57746410369873	-0.148772820830345	0.215153768658638	-0.0361532904207706
-8.08732891082764	-9.0394172668457	-8.57570171356201	-0.148833826184273	0.215106353163719	-0.0361013449728489
-8.08378887176514	-9.03879547119141	-8.57023429870605	-0.148841559886932	0.215104654431343	-0.0361357554793358
-8.08030319213867	-9.03411769866943	-8.56803512573242	-0.148857861757278	0.215145692229271	-0.036170344799757
-8.08013439178467	-9.03453159332275	-8.56947135925293	-0.148875460028648	0.21517525613308	-0.0361424572765827
-8.07843112945557	-9.03163051605225	-8.56973075866699	-0.148952573537827	0.215233206748962	-0.0361814424395561
-8.07857799530029	-9.03000926971436	-8.56417560577393	-0.148956447839737	0.215300217270851	-0.0361777059733868
-8.07594966888428	-9.02988433837891	-8.56872272491455	-0.148947983980179	0.215321511030197	-0.0361874774098396
-8.07225227355957	-9.02772426605225	-8.56617164611816	-0.14904710650444	0.215240389108658	-0.0361855439841747
-8.06890678405762	-9.0244779586792	-8.56355476379395	-0.149031475186348	0.215268939733505	-0.0362273380160332
-8.07052612304688	-9.0241117477417	-8.55490875244141	-0.149105533957481	0.215323328971863	-0.0362284369766712
-8.0677661895752	-9.02213191986084	-8.56182956695557	-0.149056524038315	0.215381860733032	-0.036205243319273
-8.06466770172119	-9.02424621582031	-8.55635547637939	-0.149041831493378	0.215298235416412	-0.0362484082579613
-8.06395149230957	-9.02638912200928	-8.55492305755615	-0.149109035730362	0.215369418263435	-0.0362083986401558
-8.06204414367676	-9.02555370330811	-8.55457878112793	-0.149102672934532	0.215387389063835	-0.0362416207790375
-8.06074905395508	-9.02618598937988	-8.55438613891602	-0.149147391319275	0.215475872159004	-0.0362950973212719
-8.05891036987305	-9.02943325042725	-8.55739593505859	-0.149166956543922	0.215555116534233	-0.0363583080470562
-8.05855178833008	-9.03202629089355	-8.55473136901855	-0.149157911539078	0.215578258037567	-0.0364815406501293
-8.0545711517334	-9.0321683883667	-8.55603885650635	-0.149194702506065	0.215655416250229	-0.036493793129921
-8.05694770812988	-9.03507328033447	-8.5627613067627	-0.149109929800034	0.215736642479897	-0.0365861244499683
-8.05766487121582	-9.03615283966064	-8.56559085845947	-0.149155542254448	0.215717822313309	-0.0366761647164822
-8.05983638763428	-9.03692054748535	-8.56584548950195	-0.149110555648804	0.215763092041016	-0.0367196723818779
-8.06075477600098	-9.04112720489502	-8.56606101989746	-0.149091377854347	0.215832531452179	-0.0367872193455696
-8.06065464019775	-9.04267978668213	-8.56808280944824	-0.149103745818138	0.215846076607704	-0.0368950515985489
-8.05954265594482	-9.04501056671143	-8.57304382324219	-0.149086654186249	0.215845540165901	-0.0369361601769924
-8.05888938903809	-9.0438814163208	-8.57693958282471	-0.148993492126465	0.215891376137733	-0.0370620079338551
-8.05755519866943	-9.0459623336792	-8.57567310333252	-0.149045795202255	0.215920299291611	-0.0371296964585781
-8.05766582489014	-9.04697036743164	-8.5716438293457	-0.149015307426453	0.215968057513237	-0.0371600240468979
-8.06189918518066	-9.04833698272705	-8.57609462738037	-0.149042993783951	0.216039091348648	-0.0372221283614635
-8.06047344207764	-9.05193328857422	-8.58009147644043	-0.149079218506813	0.216123640537262	-0.0372399538755417
-8.06500244140625	-9.05463409423828	-8.57528209686279	-0.149144634604454	0.216182962059975	-0.0373001173138618
-8.06568717956543	-9.05631923675537	-8.57313537597656	-0.149074897170067	0.216275453567505	-0.0372909121215343
-8.0689115524292	-9.05878067016602	-8.57846736907959	-0.149082124233246	0.216400682926178	-0.0373701862990856
-8.06975650787354	-9.05623531341553	-8.57738876342773	-0.149022206664085	0.216334775090218	-0.0374566167593002
-8.06929016113281	-9.06008529663086	-8.57849979400635	-0.149086236953735	0.216386348009109	-0.0374194942414761
-8.07098388671875	-9.06338214874268	-8.57888126373291	-0.14911013841629	0.216423481702805	-0.0374686047434807
-8.07048606872559	-9.06333160400391	-8.57616710662842	-0.14908030629158	0.216478258371353	-0.0375046133995056
-8.07272529602051	-9.06401443481445	-8.57889652252197	-0.149113699793816	0.216495200991631	-0.0375238917768002
-8.06807804107666	-9.06490039825439	-8.57970523834229	-0.149147525429726	0.216468662023544	-0.0374659448862076
-8.06908893585205	-9.06450366973877	-8.57866096496582	-0.149145156145096	0.216477438807487	-0.0374912023544312
-8.06757354736328	-9.06459712982178	-8.58273696899414	-0.149137422442436	0.216519251465797	-0.03748544678092
-8.06582069396973	-9.06658840179443	-8.57867527008057	-0.14916142821312	0.216505602002144	-0.037510983645916
-8.0677661895752	-9.06515026092529	-8.58754634857178	-0.149173736572266	0.216555386781693	-0.0374357327818871
-8.06728267669678	-9.06299304962158	-8.58306980133057	-0.149222686886787	0.216480776667595	-0.0374354906380177
-8.06390190124512	-9.06262969970703	-8.57422161102295	-0.149152293801308	0.216464176774025	-0.0374526865780354
-8.06620311737061	-9.05887508392334	-8.57560539245605	-0.149230599403381	0.216426998376846	-0.037382859736681
-8.06047439575195	-9.05866813659668	-8.57564830780029	-0.149250134825706	0.216405481100082	-0.0373623706400394
-8.06196880340576	-9.05670070648193	-8.57027244567871	-0.149277970194817	0.216364622116089	-0.0373416021466255
-8.05739498138428	-9.05180072784424	-8.56900978088379	-0.149195224046707	0.216327726840973	-0.0373474545776844
-8.05505466461182	-9.05063438415527	-8.56708240509033	-0.14918315410614	0.216283708810806	-0.0372894741594791
-8.05180644989014	-9.04808139801025	-8.56268119812012	-0.149191826581955	0.21623919904232	-0.0372911468148232
-8.04845809936523	-9.04175758361816	-8.55840969085693	-0.149222329258919	0.216241955757141	-0.0371912382543087
-8.045823097229	-9.03794097900391	-8.54784870147705	-0.149168819189072	0.216182142496109	-0.0371718294918537
-8.04293823242188	-9.03705024719238	-8.54581451416016	-0.149280816316605	0.216179877519608	-0.0371185466647148
-8.03984928131104	-9.02871417999268	-8.54539775848389	-0.149181008338928	0.216108828783035	-0.0370673164725304
-8.03544807434082	-9.02687835693359	-8.53804588317871	-0.149273321032524	0.216109737753868	-0.0369948968291283
-8.03164482116699	-9.02177619934082	-8.53637027740479	-0.149201080203056	0.216028556227684	-0.0370178818702698
-8.02817249298096	-9.0206127166748	-8.53006267547607	-0.149201169610023	0.215972661972046	-0.036874070763588
-8.02717208862305	-9.02035522460938	-8.52744197845459	-0.149270355701447	0.215974062681198	-0.036863636225462
-8.02476501464844	-9.01845264434814	-8.52655792236328	-0.149321854114532	0.215979799628258	-0.036824069917202
-8.02377223968506	-9.0165843963623	-8.52601718902588	-0.149330899119377	0.215994462370872	-0.0368760786950588
-8.02340698242188	-9.01538181304932	-8.52470111846924	-0.149305522441864	0.215961575508118	-0.0368080958724022
-8.02161121368408	-9.01799011230469	-8.53197383880615	-0.149369835853577	0.215986832976341	-0.0368702411651611
-8.0205545425415	-9.01910877227783	-8.53275966644287	-0.149260774254799	0.215977117419243	-0.0369128175079823
-8.02029705047607	-9.01758289337158	-8.52948379516602	-0.149237886071205	0.215975433588028	-0.0369903258979321
-8.02280235290527	-9.01995849609375	-8.53597164154053	-0.149276494979858	0.215937539935112	-0.036956425756216
-8.02366828918457	-9.02089500427246	-8.52902984619141	-0.14917179942131	0.215928182005882	-0.0370015874505043
-8.02568244934082	-9.02422618865967	-8.53306579589844	-0.149189472198486	0.215942561626434	-0.0370616316795349
-8.02603626251221	-9.02507781982422	-8.5341215133667	-0.149121075868607	0.216012924909592	-0.037029791623354
-8.02574253082275	-9.02664947509766	-8.53461837768555	-0.149092957377434	0.215943545103073	-0.0370738506317139
-8.0263147354126	-9.02926445007324	-8.53929424285889	-0.149088904261589	0.215970724821091	-0.0370930060744286
-8.02448272705078	-9.0291109085083	-8.53957939147949	-0.149073377251625	0.215916067361832	-0.0371096581220627
-8.02288055419922	-9.02985286712646	-8.53608989715576	-0.148981258273125	0.215948611497879	-0.0371618717908859
-8.02291011810303	-9.0309944152832	-8.54032802581787	-0.148968368768692	0.215883016586304	-0.0371267907321453
-8.0238790512085	-9.03045082092285	-8.53286457061768	-0.148931816220284	0.215916872024536	-0.03712984547019
-8.02730083465576	-9.03139114379883	-8.53499984741211	-0.148917376995087	0.215928509831429	-0.0371678322553635
-8.02626895904541	-9.03259372711182	-8.53257656097412	-0.14888109266758	0.215905383229256	-0.0370911434292793
-8.02755928039551	-9.03139019012451	-8.53099727630615	-0.148797601461411	0.21585601568222	-0.0371290259063244
-8.02661991119385	-9.03262233734131	-8.52797603607178	-0.148816555738449	0.2158023416996	-0.0371207036077976
-8.02536392211914	-9.03626918792725	-8.5308895111084	-0.148769050836563	0.215749636292458	-0.0370525494217873
-8.02676677703857	-9.03522872924805	-8.52199649810791	-0.148729860782623	0.215771168470383	-0.0371034555137157
-8.02537059783936	-9.03486728668213	-8.52674293518066	-0.148819103837013	0.215753555297852	-0.0370021350681782
-8.02436923980713	-9.03430938720703	-8.52648258209229	-0.148767352104187	0.215644478797913	-0.0370663553476334
-8.0252513885498	-9.03426647186279	-8.52451419830322	-0.148751512169838	0.215675666928291	-0.037034697830677
-8.02361011505127	-9.03385257720947	-8.52645301818848	-0.148709863424301	0.215650379657745	-0.036989688873291
-8.0250244140625	-9.03461456298828	-8.52142333984375	-0.148819819092751	0.21559664607048	-0.0369968302547932
-8.02650547027588	-9.03551769256592	-8.52329444885254	-0.148762568831444	0.215583682060242	-0.0369408503174782
-8.0254077911377	-9.03637599945068	-8.52139949798584	-0.148727431893349	0.215498238801956	-0.0369280204176903
-8.02359580993652	-9.03878021240234	-8.52259159088135	-0.148783758282661	0.21547919511795	-0.0369043312966824
-8.02692794799805	-9.03868007659912	-8.51921463012695	-0.148827150464058	0.215495184063911	-0.0368385538458824
-8.02467060089111	-9.04118633270264	-8.51536178588867	-0.148799434304237	0.215523019433022	-0.0368326418101788
-8.02877521514893	-9.04311180114746	-8.51197147369385	-0.14887535572052	0.215558961033821	-0.0368182063102722
-8.02636241912842	-9.04162120819092	-8.51994514465332	-0.14883679151535	0.215475663542747	-0.036778025329113
-8.02706909179688	-9.04508209228516	-8.51764488220215	-0.148867726325989	0.215529590845108	-0.0367354601621628
-8.02767944335938	-9.0464038848877	-8.5156135559082	-0.148935183882713	0.215482831001282	-0.0367154218256474
-8.02965641021729	-9.04681015014648	-8.5147533416748	-0.148948892951012	0.215479984879494	-0.0367475785315037
-8.03316593170166	-9.0500545501709	-8.51391124725342	-0.14901003241539	0.215423837304115	-0.0367069654166698
-8.03567600250244	-9.05047225952148	-8.51018047332764	-0.148995995521545	0.215467974543571	-0.036662932485342
-8.03829479217529	-9.0521125793457	-8.51482391357422	-0.149009361863136	0.215413749217987	-0.036665290594101
-8.03820514678955	-9.05364608764648	-8.51515007019043	-0.14904773235321	0.215379998087883	-0.0366265699267387
-8.04227447509766	-9.05792140960693	-8.51101016998291	-0.149030581116676	0.215465977787971	-0.0366720966994762
-8.04531669616699	-9.05949974060059	-8.51351642608643	-0.149010434746742	0.215488150715828	-0.0366686098277569
-8.04614067077637	-9.06151580810547	-8.51901149749756	-0.149002328515053	0.215468779206276	-0.0366441793739796
-8.04969215393066	-9.06382083892822	-8.5097770690918	-0.149032488465309	0.215505585074425	-0.0367138385772705
-8.05148792266846	-9.06715774536133	-8.51643371582031	-0.149144783616066	0.215572729706764	-0.0367163643240929
-8.05484771728516	-9.06653594970703	-8.51698207855225	-0.149097502231598	0.215544104576111	-0.0368033312261105
-8.05494403839111	-9.0694465637207	-8.51759052276611	-0.149122923612595	0.215570613741875	-0.0368401259183884
-8.05568885803223	-9.06997871398926	-8.52015781402588	-0.149137407541275	0.215522810816765	-0.0368581786751747
-8.057785987854	-9.07485485076904	-8.51686382293701	-0.149142354726791	0.215570405125618	-0.0368937775492668
-8.06047248840332	-9.0762882232666	-8.52182483673096	-0.149139925837517	0.215534090995789	-0.0369681641459465
-8.06228256225586	-9.0751314163208	-8.52764225006104	-0.149099290370941	0.215548768639565	-0.0369784310460091
-8.06315612792969	-9.0772762298584	-8.51925563812256	-0.149144262075424	0.215517371892929	-0.0370105728507042
-8.0645923614502	-9.07687187194824	-8.52504825592041	-0.14918440580368	0.215526014566422	-0.0370639525353909
-8.06529140472412	-9.07534408569336	-8.51723098754883	-0.149099811911583	0.215539634227753	-0.0370717011392117
-8.06717777252197	-9.07265281677246	-8.52201652526855	-0.149093389511108	0.215516954660416	-0.0371102057397366
-8.06675434112549	-9.0709114074707	-8.51908874511719	-0.149069517850876	0.215584963560104	-0.037127785384655
-8.06767749786377	-9.07114028930664	-8.51783752441406	-0.149058312177658	0.215578928589821	-0.0371583476662636
-8.07033824920654	-9.07170486450195	-8.52417373657227	-0.14906844496727	0.215506479144096	-0.0371262952685356
-8.07062911987305	-9.06925201416016	-8.5259952545166	-0.149055451154709	0.215535029768944	-0.0371779166162014
-8.07277870178223	-9.06879043579102	-8.51685428619385	-0.149118170142174	0.215466395020485	-0.0371048152446747
-8.07349586486816	-9.06799697875977	-8.51494407653809	-0.149126306176186	0.21552249789238	-0.0371267050504684
-8.07641220092773	-9.06329154968262	-8.51435852050781	-0.149132609367371	0.215482115745544	-0.037136435508728
-8.0754222869873	-9.06169700622559	-8.51390075683594	-0.149197190999985	0.215450704097748	-0.0371190533041954
-8.07541847229004	-9.06188583374023	-8.51347160339355	-0.149158760905266	0.215489968657494	-0.0371002182364464
-8.07527256011963	-9.05971240997314	-8.51367282867432	-0.149170979857445	0.215472847223282	-0.0370641872286797
-8.07215595245361	-9.05912113189697	-8.51436424255371	-0.149156481027603	0.215423718094826	-0.0370436981320381
-8.07220649719238	-9.05934047698975	-8.509352684021	-0.149209648370743	0.215455234050751	-0.037015900015831
-8.06880474090576	-9.05696964263916	-8.51044273376465	-0.149238064885139	0.215501576662064	-0.0369872115552425
-8.06787300109863	-9.05479335784912	-8.51682376861572	-0.149315625429153	0.215597927570343	-0.0369835495948792
-8.06630516052246	-9.0533504486084	-8.50865459442139	-0.149381279945374	0.215552642941475	-0.036955364048481
-8.06563186645508	-9.05203628540039	-8.51044654846191	-0.149325162172318	0.215502426028252	-0.0369455255568028
-8.06399631500244	-9.04848957061768	-8.51046657562256	-0.149324774742126	0.215535849332809	-0.0368979834020138
-8.06186866760254	-9.04723453521729	-8.51756191253662	-0.149385720491409	0.21549391746521	-0.0369220152497292
-8.06287002563477	-9.04796695709229	-8.52104187011719	-0.149413034319878	0.215498462319374	-0.0368363969027996
-8.05944156646729	-9.04649066925049	-8.50722599029541	-0.149406835436821	0.215491965413094	-0.0368455648422241
-8.05759906768799	-9.04254341125488	-8.51070785522461	-0.149481117725372	0.215533778071404	-0.036872822791338
-8.05589866638184	-9.04030609130859	-8.51351547241211	-0.149420663714409	0.215569123625755	-0.0368060134351254
-8.05323696136475	-9.03527927398682	-8.50505352020264	-0.149397417902946	0.215566083788872	-0.0367680117487907
-8.05412483215332	-9.03348350524902	-8.5092716217041	-0.14949694275856	0.215570539236069	-0.0367727093398571
-8.04981708526611	-9.0304594039917	-8.50758934020996	-0.149481698870659	0.215540051460266	-0.0366907827556133
-8.05208683013916	-9.02801990509033	-8.50380229949951	-0.149540781974792	0.215632453560829	-0.0366170555353165
-8.05018615722656	-9.02809238433838	-8.5021276473999	-0.149623766541481	0.215637609362602	-0.0365129932761192
-8.04329681396484	-9.02714824676514	-8.49511241912842	-0.149688020348549	0.215526938438416	-0.0364877879619598
-8.04125690460205	-9.02155494689941	-8.49705410003662	-0.149714335799217	0.215705126523972	-0.0364434532821178
-8.0365047454834	-9.01956653594971	-8.49512481689453	-0.149738356471062	0.215653777122498	-0.0363684743642807
-8.03258037567139	-9.01641082763672	-8.48826217651367	-0.149762615561485	0.215704515576363	-0.0362925566732883
-8.02928066253662	-9.01336002349854	-8.4865665435791	-0.149850443005562	0.215618789196014	-0.0362737253308296
-8.02549266815186	-9.00956344604492	-8.48189830780029	-0.150014087557793	0.215666070580482	-0.0361570976674557
-8.02554035186768	-9.0077428817749	-8.48347091674805	-0.15006510913372	0.215749442577362	-0.036067720502615
-8.02203369140625	-8.99936485290527	-8.48507595062256	-0.150142803788185	0.215746343135834	-0.0360500179231167
-8.01794719696045	-8.99985408782959	-8.48268699645996	-0.15018367767334	0.215738415718079	-0.036011278629303
-8.0183572769165	-9.0006160736084	-8.47979927062988	-0.150233238935471	0.215744242072105	-0.0359752513468266
-8.01443195343018	-8.99597644805908	-8.47644996643066	-0.150338277220726	0.215772971510887	-0.0360033474862576
-8.0119800567627	-8.99657440185547	-8.47786998748779	-0.150408923625946	0.215702369809151	-0.0359596982598305
-8.01275444030762	-8.99397659301758	-8.4744815826416	-0.150394916534424	0.215765699744225	-0.035958394408226
-8.0109281539917	-8.99396324157715	-8.47699928283691	-0.150457143783569	0.215840578079224	-0.0359526202082634
-8.00978851318359	-8.99294757843018	-8.4782075881958	-0.150565132498741	0.215873658657074	-0.0359450951218605
-8.00588035583496	-8.99063301086426	-8.47548007965088	-0.150587528944016	0.215843617916107	-0.0359222404658794
-8.00388526916504	-8.98892784118652	-8.47230052947998	-0.15063513815403	0.215958207845688	-0.03595020622015
-8.00107383728027	-8.98568820953369	-8.47026538848877	-0.150581657886505	0.215917125344276	-0.035914558917284
-7.9975209236145	-8.98558902740479	-8.4724588394165	-0.150625944137573	0.215953052043915	-0.0359518341720104
-7.99929094314575	-8.98579216003418	-8.47495460510254	-0.150730669498444	0.216017439961433	-0.0359988510608673
-7.9982476234436	-8.98465156555176	-8.4689359664917	-0.150801748037338	0.216077402234077	-0.0360063016414642
-7.99622821807861	-8.98496341705322	-8.47250843048096	-0.150856167078018	0.21610090136528	-0.0359783694148064
-7.99258518218994	-8.98353004455566	-8.4726037979126	-0.15085968375206	0.216147691011429	-0.0360025279223919
-7.99394273757935	-8.98387050628662	-8.4712381362915	-0.150872871279716	0.216145932674408	-0.0359652005136013
-7.99476289749146	-8.98414325714111	-8.47294330596924	-0.150938764214516	0.21619488298893	-0.0360248796641827
-7.9935884475708	-8.98423862457275	-8.47205257415771	-0.151000931859016	0.216207072138786	-0.0360300689935684
-7.99199485778809	-8.9851598739624	-8.4699821472168	-0.150903910398483	0.216317012906075	-0.0360306277871132
-7.9867959022522	-8.98487377166748	-8.46952247619629	-0.151072770357132	0.216331169009209	-0.0360607393085957
-7.98853397369385	-8.98818397521973	-8.46743488311768	-0.151152178645134	0.216467946767807	-0.0360727682709694
-7.98922061920166	-8.98938846588135	-8.47440147399902	-0.151225432753563	0.216473996639252	-0.0360727347433567
-7.98871517181396	-8.98746490478516	-8.47257900238037	-0.151264816522598	0.216512575745583	-0.0361545868217945
-7.98367357254028	-8.98558044433594	-8.47434043884277	-0.151361390948296	0.216597154736519	-0.0361910797655582
-7.98552656173706	-8.98773384094238	-8.4692440032959	-0.151345729827881	0.216631799936295	-0.0362677052617073
-7.98365116119385	-8.98936080932617	-8.47734355926514	-0.1513951420784	0.216644912958145	-0.0362819023430347
-7.98213768005371	-8.9926290512085	-8.47266387939453	-0.15141524374485	0.216767206788063	-0.0363635160028934
-7.98394346237183	-8.99208545684814	-8.4737606048584	-0.151454120874405	0.216722041368484	-0.0364173278212547
-7.98111629486084	-8.99026107788086	-8.47264289855957	-0.151472017168999	0.216902822256088	-0.0365317091345787
-7.98117542266846	-8.98933506011963	-8.47494125366211	-0.151525616645813	0.21701093018055	-0.0365273617208004
-7.9797043800354	-8.98852443695068	-8.4756965637207	-0.151522025465965	0.216980636119843	-0.0365841090679169
-7.98051261901855	-8.99132633209229	-8.47330665588379	-0.151495158672333	0.217081442475319	-0.0365983955562115
-7.98003339767456	-8.99230670928955	-8.4730806350708	-0.151577234268188	0.217071160674095	-0.0366520844399929
-7.98052930831909	-8.98969745635986	-8.47636222839355	-0.151563435792923	0.21714660525322	-0.0366795435547829
-7.98004531860352	-8.99305248260498	-8.47469520568848	-0.151682943105698	0.217190220952034	-0.0366743244230747
-7.98007583618164	-8.99204158782959	-8.46969795227051	-0.151669412851334	0.217245697975159	-0.0367699861526489
-7.98000001907349	-8.99588489532471	-8.46724319458008	-0.151756212115288	0.217421904206276	-0.0368279218673706
-7.98265886306763	-8.99257850646973	-8.47836780548096	-0.151739791035652	0.217446565628052	-0.0368021056056023
-7.98028516769409	-8.99392700195313	-8.47055912017822	-0.151722073554993	0.217526406049728	-0.03688008710742
-7.97796106338501	-8.9961519241333	-8.47412967681885	-0.151784837245941	0.217625945806503	-0.0368891023099422
-7.97658061981201	-8.99672412872314	-8.47186756134033	-0.151813834905624	0.217651888728142	-0.0369808040559292
-7.98083972930908	-8.99844074249268	-8.47662830352783	-0.151718363165855	0.217718124389648	-0.0370375216007233
-7.98283290863037	-9.00013828277588	-8.4852409362793	-0.151743277907372	0.21781013906002	-0.037158127874136
-7.98179149627686	-9.00290489196777	-8.48866939544678	-0.15178070962429	0.217833653092384	-0.0372177250683308
-7.98608112335205	-9.0056324005127	-8.49190998077393	-0.151746511459351	0.217970222234726	-0.0373267270624638
-7.98433780670166	-9.00495052337646	-8.5003719329834	-0.151661351323128	0.217994809150696	-0.0373351648449898
-7.98533725738525	-9.00636768341064	-8.49941158294678	-0.151611194014549	0.21798549592495	-0.0374182797968388
-7.98502063751221	-9.00802135467529	-8.50334072113037	-0.151581153273582	0.217997506260872	-0.0374806895852089
-7.98448753356934	-9.00676345825195	-8.49655055999756	-0.151551082730293	0.218090653419495	-0.037496380507946
-7.98569107055664	-9.00387382507324	-8.50401020050049	-0.151465088129044	0.218113854527473	-0.0375608876347542
-7.9855785369873	-9.00296401977539	-8.50256156921387	-0.151500195264816	0.218115046620369	-0.0376098304986954
-7.98777055740356	-9.00484561920166	-8.50612640380859	-0.151484936475754	0.218124017119408	-0.0375939086079597
-7.98691654205322	-9.00435447692871	-8.50782585144043	-0.151345819234848	0.218133836984634	-0.0376441925764084
-7.9874324798584	-9.00226497650146	-8.50657081604004	-0.151319146156311	0.218172982335091	-0.0376303531229496
-7.98535251617432	-9.00259590148926	-8.51301574707031	-0.151334181427956	0.218182310461998	-0.0376462452113628
-7.98360252380371	-8.99865531921387	-8.51528930664063	-0.151347652077675	0.218233108520508	-0.0376938506960869
-7.98067665100098	-8.99975204467773	-8.50726890563965	-0.151352450251579	0.218213111162186	-0.0377648547291756
-7.98209285736084	-8.99949645996094	-8.51564693450928	-0.151304468512535	0.218204587697983	-0.0377700477838516
-7.97940254211426	-8.99783420562744	-8.51599597930908	-0.151263028383255	0.218175649642944	-0.0377924665808678
-7.9778528213501	-8.99466323852539	-8.51831340789795	-0.151173189282417	0.218157514929771	-0.037808433175087
-7.97793579101563	-8.9902868270874	-8.50876903533936	-0.151140689849854	0.218214616179466	-0.0378007777035236
-7.97522878646851	-8.98544883728027	-8.50873184204102	-0.151079207658768	0.218246474862099	-0.0378056019544601
-7.97103595733643	-8.9852123260498	-8.51110744476318	-0.151115164160728	0.218105688691139	-0.0377774871885777
-7.97169923782349	-8.98095893859863	-8.50470447540283	-0.1511060744524	0.218031987547874	-0.0377206429839134
-7.97099447250366	-8.98162937164307	-8.4980936050415	-0.151006728410721	0.218095287680626	-0.0376808978617191
-7.96812200546265	-8.97456836700439	-8.4965238571167	-0.1510239392519	0.218041718006134	-0.037666991353035
-7.96179437637329	-8.97371292114258	-8.4944953918457	-0.150943100452423	0.21809446811676	-0.0376267395913601
-7.95616054534912	-8.9719123840332	-8.49541187286377	-0.15100334584713	0.218140348792076	-0.0376351363956928
-7.95290470123291	-8.96585941314697	-8.49599075317383	-0.151035517454147	0.218082770705223	-0.03764808177948
-7.95129823684692	-8.96353530883789	-8.49132823944092	-0.151047915220261	0.218070551753044	-0.037640281021595
-7.94760847091675	-8.95906066894531	-8.49470901489258	-0.150999650359154	0.217944532632828	-0.037621658295393
-7.9447135925293	-8.95826816558838	-8.48632335662842	-0.151097863912582	0.217998132109642	-0.0376197770237923
-7.94392061233521	-8.95504665374756	-8.4883337020874	-0.151047095656395	0.218018963932991	-0.0376018881797791
-7.94094371795654	-8.95194149017334	-8.48691272735596	-0.151025980710983	0.218102723360062	-0.0375852547585964
-7.93642139434814	-8.94981479644775	-8.4891185760498	-0.151052877306938	0.218091875314713	-0.0375748611986637
-7.93310642242432	-8.94906711578369	-8.48555374145508	-0.151041075587273	0.218070775270462	-0.0375735275447369
-7.93079900741577	-8.94382190704346	-8.48225116729736	-0.151062399148941	0.218065142631531	-0.0375836901366711
-7.93488597869873	-8.94089221954346	-8.48451137542725	-0.151123657822609	0.218077003955841	-0.0375575497746468
-7.93091487884521	-8.94140911102295	-8.48477458953857	-0.15107998251915	0.218150764703751	-0.0375417694449425
-7.93061876296997	-8.94339561462402	-8.48085880279541	-0.151087701320648	0.218133762478828	-0.0375168956816196
-7.92853116989136	-8.93942832946777	-8.47990322113037	-0.151058420538902	0.218202993273735	-0.0375196523964405
-7.92917251586914	-8.93943500518799	-8.48588085174561	-0.151073634624481	0.218236669898033	-0.037532489746809
-7.92651796340942	-8.93901920318604	-8.48138618469238	-0.151121854782104	0.218285202980042	-0.0375342108309269
-7.92506408691406	-8.94081783294678	-8.48264980316162	-0.151110842823982	0.218281954526901	-0.0375195406377316
-7.92584896087646	-8.93828582763672	-8.47978973388672	-0.151262402534485	0.218390882015228	-0.0375511534512043
-7.9210319519043	-8.93778610229492	-8.4849328994751	-0.151283413171768	0.218453332781792	-0.0375208780169487
-7.92075634002686	-8.93695640563965	-8.48220157623291	-0.151343837380409	0.218485146760941	-0.0375916883349419
-7.91891813278198	-8.93522167205811	-8.48694324493408	-0.1513691842556	0.218546777963638	-0.0376002043485641
-7.92114734649658	-8.93834686279297	-8.4907054901123	-0.151385128498077	0.218538880348206	-0.0376083068549633
-7.92221069335938	-8.93683910369873	-8.48770523071289	-0.151428639888763	0.21856489777565	-0.0376281291246414
-7.92309665679932	-8.93671607971191	-8.48921966552734	-0.151366546750069	0.218582630157471	-0.0376102738082409
-7.92375802993774	-8.93618011474609	-8.4948844909668	-0.151430562138557	0.218651652336121	-0.0375740416347981
-7.92148590087891	-8.9340353012085	-8.49111747741699	-0.151444688439369	0.218669906258583	-0.0375983826816082
-7.92274379730225	-8.93322658538818	-8.48982429504395	-0.151443630456924	0.21877609193325	-0.0376082919538021
-7.92060852050781	-8.93189811706543	-8.49006748199463	-0.151443094015121	0.218746960163116	-0.037584662437439
-7.92157220840454	-8.93378925323486	-8.48907566070557	-0.151513576507568	0.218719780445099	-0.0375586226582527
-7.92150402069092	-8.92944717407227	-8.4886589050293	-0.151459187269211	0.218764945864677	-0.037474300712347
-7.92046451568604	-8.92889213562012	-8.4852409362793	-0.151542142033577	0.218736067414284	-0.0375119894742966
-7.92220592498779	-8.92934131622314	-8.48413181304932	-0.151525855064392	0.218790918588638	-0.0375034436583519
-7.92109727859497	-8.92904281616211	-8.48591136932373	-0.151584967970848	0.218777388334274	-0.0374087318778038
-7.91950988769531	-8.92749404907227	-8.48809337615967	-0.151617214083672	0.218809008598328	-0.0374300330877304
-7.91774654388428	-8.92894554138184	-8.49071216583252	-0.151583150029182	0.218787312507629	-0.0374450348317623
-7.9182186126709	-8.92880058288574	-8.48788642883301	-0.151634559035301	0.218844994902611	-0.0374570526182652
-7.91981935501099	-8.9279317855835	-8.48669052124023	-0.151571571826935	0.218867585062981	-0.0374932326376438
-7.91956806182861	-8.92657375335693	-8.49152565002441	-0.1516093313694	0.218849435448647	-0.0374253578484058
-7.91898107528687	-8.9263162612915	-8.49219512939453	-0.151666671037674	0.21887281537056	-0.0374791398644447
-7.91967916488647	-8.9276876449585	-8.48791790008545	-0.151655361056328	0.218827292323112	-0.0374929569661617
-7.9218430519104	-8.92931652069092	-8.49876022338867	-0.151589334011078	0.21880792081356	-0.0374366939067841
-7.92297267913818	-8.93133544921875	-8.49706935882568	-0.1516093313694	0.2187909334898	-0.0375052914023399
-7.91985273361206	-8.93169116973877	-8.49489498138428	-0.151639923453331	0.218786507844925	-0.0374695360660553
-7.92310619354248	-8.92946338653564	-8.49092674255371	-0.151534751057625	0.218767464160919	-0.037476472556591
-7.92440176010132	-8.93050479888916	-8.49055957794189	-0.15163154900074	0.218815982341766	-0.0374559834599495
-7.92295742034912	-8.9298849105835	-8.48639392852783	-0.151490971446037	0.218750610947609	-0.0374167039990425
-7.92526817321777	-8.92572498321533	-8.48666477203369	-0.151433363556862	0.21874050796032	-0.0373883359134197
-7.92736482620239	-8.92865085601807	-8.48533916473389	-0.15141749382019	0.218678623437881	-0.0373976454138756
-7.92357349395752	-8.92954254150391	-8.484694480896	-0.151396691799164	0.218714341521263	-0.0373583994805813
-7.92648220062256	-8.92844390869141	-8.48467636108398	-0.151443377137184	0.218585893511772	-0.0373736694455147
-7.92709350585938	-8.9326868057251	-8.4851770401001	-0.151442095637321	0.218652307987213	-0.0373369269073009
-7.926100730896	-8.93195819854736	-8.48558807373047	-0.151496678590775	0.218670696020126	-0.0373414643108845
-7.92759037017822	-8.93159675598145	-8.48606872558594	-0.151494398713112	0.218674853444099	-0.037393793463707
-7.92957592010498	-8.93373107910156	-8.48953247070313	-0.151435643434525	0.218723803758621	-0.037445392459631
-7.92850542068481	-8.93518352508545	-8.49387741088867	-0.151407390832901	0.218691989779472	-0.0374825671315193
-7.93000841140747	-8.93562698364258	-8.49581241607666	-0.151387244462967	0.218621745705605	-0.0374884121119976
-7.9351863861084	-8.93858051300049	-8.49130725860596	-0.151402205228806	0.218680888414383	-0.0375961847603321
-7.93751907348633	-8.93945121765137	-8.49632453918457	-0.15139989554882	0.218747287988663	-0.0375504679977894
-7.93554210662842	-8.93926525115967	-8.50032901763916	-0.151372358202934	0.218697667121887	-0.0376204550266266
-7.93418502807617	-8.9358491897583	-8.49232387542725	-0.151367038488388	0.218713477253914	-0.0376545004546642
-7.93459415435791	-8.93728160858154	-8.49670791625977	-0.151221975684166	0.21868759393692	-0.0376623757183552
-7.93746328353882	-8.93790912628174	-8.49593734741211	-0.151264324784279	0.218783691525459	-0.0376425944268703
-7.93898010253906	-8.93885803222656	-8.49724388122559	-0.151375249028206	0.218794360756874	-0.0375954285264015
-7.93861961364746	-8.93545436859131	-8.49122619628906	-0.151302307844162	0.218782618641853	-0.0376431792974472
-7.93948888778687	-8.9328441619873	-8.4935417175293	-0.151357412338257	0.218760147690773	-0.0376192443072796
-7.94067525863647	-8.93468284606934	-8.4925708770752	-0.1513302475214	0.218805447220802	-0.0375547036528587
-7.93884420394897	-8.93272686004639	-8.49332427978516	-0.151363626122475	0.218815729022026	-0.0376213937997818
-7.9358057975769	-8.93223762512207	-8.48947620391846	-0.151337683200836	0.218819350004196	-0.0375659242272377
-7.93286037445068	-8.93129253387451	-8.48373794555664	-0.15136456489563	0.218823835253716	-0.0375701375305653
-7.93121576309204	-8.93289089202881	-8.48771286010742	-0.151419788599014	0.218856334686279	-0.0375448651611805
-7.92914628982544	-8.92948913574219	-8.48795700073242	-0.151460602879524	0.21892774105072	-0.0375363528728485
-7.92918062210083	-8.92611789703369	-8.48836994171143	-0.151518747210503	0.218983858823776	-0.0375251546502113
-7.92762756347656	-8.92475032806396	-8.48740100860596	-0.151484802365303	0.21899288892746	-0.0375473871827126
-7.92838478088379	-8.92738056182861	-8.49369239807129	-0.15155017375946	0.218962758779526	-0.0375311709940434
-7.92729949951172	-8.92858600616455	-8.49260997772217	-0.151547938585281	0.218944311141968	-0.0375221632421017
-7.92947292327881	-8.92759704589844	-8.48786735534668	-0.151550963521004	0.218979522585869	-0.0375109910964966
-7.92670917510986	-8.92572689056396	-8.49499416351318	-0.151565939188004	0.21893322467804	-0.0375107862055302
-7.92823171615601	-8.92294692993164	-8.48703575134277	-0.151580631732941	0.218960344791412	-0.0374690070748329
-7.92837572097778	-8.92541980743408	-8.48988246917725	-0.151615172624588	0.21898552775383	-0.0374142937362194
-7.9278736114502	-8.91874027252197	-8.49513339996338	-0.151609614491463	0.219025075435638	-0.0374080464243889
-7.92881059646606	-8.91947650909424	-8.48690700531006	-0.151658609509468	0.218988299369812	-0.0373809523880482
-7.92696952819824	-8.91838359832764	-8.48430061340332	-0.151677250862122	0.218947917222977	-0.0373211987316608
-7.92804050445557	-8.91919708251953	-8.48184871673584	-0.151729628443718	0.218917399644852	-0.0372974388301373
-7.92995738983154	-8.91640090942383	-8.48733711242676	-0.15171916782856	0.218947276473045	-0.0372173674404621
-7.92946577072144	-8.91894817352295	-8.48319530487061	-0.151745349168777	0.218931168317795	-0.0372011922299862
-7.9274263381958	-8.91763114929199	-8.48297309875488	-0.151745200157166	0.218968987464905	-0.0371604226529598
-7.92590570449829	-8.91948890686035	-8.48651504516602	-0.151804953813553	0.219010889530182	-0.037140253931284
-7.92593288421631	-8.91495323181152	-8.48532199859619	-0.151789486408234	0.219026580452919	-0.0371402502059937
-7.92570829391479	-8.9153299331665	-8.48733043670654	-0.151885449886322	0.21897466480732	-0.0370976626873016
-7.92280244827271	-8.91697978973389	-8.48647880554199	-0.151929154992104	0.218929097056389	-0.0371160507202148
-7.92815065383911	-8.91482925415039	-8.48665618896484	-0.151949048042297	0.218989685177803	-0.0371375307440758
-7.92646265029907	-8.91455936431885	-8.48702335357666	-0.152005851268768	0.218963027000427	-0.0371004119515419
-7.92549753189087	-8.91598796844482	-8.48856163024902	-0.151980891823769	0.218985885381699	-0.0371293313801289
-7.9261531829834	-8.9152193069458	-8.49001026153564	-0.152070596814156	0.218938007950783	-0.0371409580111504
-7.92137336730957	-8.91591644287109	-8.48581123352051	-0.152055904269218	0.21899139881134	-0.0371602661907673
-7.92491722106934	-8.91342353820801	-8.48806667327881	-0.15212918817997	0.219026386737823	-0.0371423549950123
-7.92723274230957	-8.9132776260376	-8.48655796051025	-0.152121812105179	0.219087854027748	-0.0371591635048389
-7.92866373062134	-8.91414833068848	-8.48538398742676	-0.152214735746384	0.219127684831619	-0.0371741205453873
-7.93112277984619	-8.9148645401001	-8.4921932220459	-0.152217283844948	0.219107180833817	-0.0371812991797924
-7.93163299560547	-8.91304874420166	-8.49519062042236	-0.152271375060081	0.219123616814613	-0.0372022315859795
-7.93205738067627	-8.9155797958374	-8.48875427246094	-0.152273178100586	0.219135627150536	-0.0372296646237373
-7.93454027175903	-8.91555595397949	-8.49080562591553	-0.152333274483681	0.219186201691628	-0.0372357070446014
-7.93514633178711	-8.9177131652832	-8.49057579040527	-0.152265504002571	0.219205439090729	-0.0372162833809853
-7.9352822303772	-8.92011070251465	-8.49669647216797	-0.152351334691048	0.219152495265007	-0.0372372567653656
-7.93654870986938	-8.9196720123291	-8.49156951904297	-0.152330204844475	0.21915902197361	-0.0372376032173634
-7.93751049041748	-8.92209625244141	-8.49145984649658	-0.152352318167686	0.219201847910881	-0.0372151732444763
-7.93360185623169	-8.92335033416748	-8.49315929412842	-0.152447193861008	0.219282120466232	-0.0372569113969803
-7.93488740921021	-8.92146110534668	-8.49466514587402	-0.152445062994957	0.219246312975883	-0.0372453667223454
-7.93563318252563	-8.9231071472168	-8.49626541137695	-0.152390211820602	0.219256520271301	-0.0373212620615959
-7.93354845046997	-8.92259311676025	-8.4919319152832	-0.152470916509628	0.219286799430847	-0.0373078547418118
-7.93628168106079	-8.92215061187744	-8.49982738494873	-0.152464896440506	0.219384118914604	-0.037325743585825
-7.93623495101929	-8.92326831817627	-8.49227333068848	-0.152529120445251	0.2193833142519	-0.0373320356011391
-7.93672370910645	-8.92024421691895	-8.49382019042969	-0.152551785111427	0.219343304634094	-0.0373429842293262
-7.93497085571289	-8.92015266418457	-8.49489116668701	-0.152586296200752	0.219419211149216	-0.0373592935502529
-7.93496370315552	-8.92207145690918	-8.49241542816162	-0.152681946754456	0.219393774867058	-0.0373489372432232
-7.93669939041138	-8.91939830780029	-8.49529838562012	-0.152654424309731	0.219374746084213	-0.0373908914625645
-7.93860673904419	-8.92092895507813	-8.49559593200684	-0.152802675962448	0.219406113028526	-0.0374349728226662
-7.93706846237183	-8.91746997833252	-8.4986686706543	-0.152778580784798	0.219446033239365	-0.0374206379055977
-7.93943166732788	-8.91880893707275	-8.50145149230957	-0.152730330824852	0.219492748379707	-0.0374414511024952
-7.94062757492065	-8.92208099365234	-8.49600124359131	-0.152775406837463	0.219512313604355	-0.0374527834355831
-7.93944597244263	-8.92252159118652	-8.49465274810791	-0.152818098664284	0.219543501734734	-0.0374285951256752
-7.9419903755188	-8.92285823822021	-8.49416351318359	-0.152861446142197	0.219531148672104	-0.0374402962625027
-7.93959903717041	-8.92176151275635	-8.49554538726807	-0.152847766876221	0.219553232192993	-0.0374708026647568
-7.94281196594238	-8.92229843139648	-8.49176502227783	-0.152925625443459	0.219582453370094	-0.0374567173421383
-7.94542837142944	-8.92212390899658	-8.50075817108154	-0.152908101677895	0.219570904970169	-0.0374764949083328
-7.94309949874878	-8.92295074462891	-8.50084400177002	-0.152886942028999	0.219624042510986	-0.0375220477581024
-7.94345331192017	-8.9241304397583	-8.50016784667969	-0.152948558330536	0.219647780060768	-0.0375615134835243
-7.94615888595581	-8.92479515075684	-8.49809455871582	-0.152862891554832	0.219662040472031	-0.0375965684652328
-7.94428873062134	-8.92446422576904	-8.5028133392334	-0.152929186820984	0.219666659832001	-0.0376274883747101
-7.94727277755737	-8.92416095733643	-8.50283145904541	-0.1528629809618	0.219770565629005	-0.0376403592526913
-7.94816780090332	-8.92412376403809	-8.50418853759766	-0.152834758162498	0.219716921448708	-0.0376807227730751
-7.94774055480957	-8.92640495300293	-8.50793361663818	-0.152829065918922	0.219767406582832	-0.0376275591552258
-7.94785785675049	-8.92658138275146	-8.50552845001221	-0.15279395878315	0.219744354486465	-0.037733618170023
-7.95109558105469	-8.92551517486572	-8.50832653045654	-0.152799129486084	0.219755619764328	-0.0377717912197113
-7.95151281356812	-8.92599868774414	-8.50684642791748	-0.152771309018135	0.219774439930916	-0.0377815440297127
-7.95067596435547	-8.92801475524902	-8.50883197784424	-0.152722105383873	0.21979895234108	-0.0378181822597981
-7.95436763763428	-8.92903518676758	-8.51102733612061	-0.152665376663208	0.219800174236298	-0.0378798916935921
-7.95125436782837	-8.92878723144531	-8.51315879821777	-0.152701497077942	0.21975602209568	-0.0378536246716976
-7.95296049118042	-8.92736339569092	-8.51132011413574	-0.152638420462608	0.219774156808853	-0.0378803350031376
-7.95351839065552	-8.92658424377441	-8.51032161712646	-0.152607038617134	0.21981592476368	-0.0379172302782536
-7.9504771232605	-8.92522430419922	-8.51224517822266	-0.152606323361397	0.219768390059471	-0.0378564782440662
-7.95365190505981	-8.92964744567871	-8.50750350952148	-0.152574270963669	0.219739243388176	-0.0378997921943665
-7.95358753204346	-8.92609786987305	-8.50571346282959	-0.152453452348709	0.219658270478249	-0.0378603637218475
-7.95257091522217	-8.92721462249756	-8.51203536987305	-0.15252423286438	0.219712123274803	-0.0378447957336903
-7.94974660873413	-8.92664051055908	-8.50548648834229	-0.152504429221153	0.219722807407379	-0.0378608740866184
-7.94794797897339	-8.92434310913086	-8.51114082336426	-0.152498990297318	0.219740256667137	-0.0378795005381107
-7.94760847091675	-8.92642116546631	-8.51004409790039	-0.152516528964043	0.21972094476223	-0.0378930643200874
-7.94514846801758	-8.92416858673096	-8.51031398773193	-0.152520701289177	0.219736874103546	-0.0378847271203995
-7.94438076019287	-8.92665863037109	-8.5094165802002	-0.152565777301788	0.219792023301125	-0.0379171706736088
-7.94379138946533	-8.92412185668945	-8.5101203918457	-0.152591213583946	0.219700619578362	-0.0379285626113415
-7.94351053237915	-8.92268562316895	-8.5131664276123	-0.152550354599953	0.219762548804283	-0.0379263870418072
-7.94321775436401	-8.92259693145752	-8.51393699645996	-0.152622893452644	0.219745844602585	-0.0379019342362881
-7.94418525695801	-8.9177713394165	-8.51260375976563	-0.152550086379051	0.2196886241436	-0.0379177443683147
-7.94323253631592	-8.92041015625	-8.51251888275146	-0.152549475431442	0.219699308276176	-0.0378772914409637
-7.94210863113403	-8.91821575164795	-8.50983619689941	-0.15255381166935	0.219725355505943	-0.0379199273884296
-7.93920564651489	-8.91566276550293	-8.51051998138428	-0.15258963406086	0.219689279794693	-0.0379048362374306
-7.94035577774048	-8.91592407226563	-8.50768947601318	-0.152630597352982	0.21972967684269	-0.0379159934818745
-7.93945217132568	-8.91219615936279	-8.50604152679443	-0.152598604559898	0.219769582152367	-0.0378874018788338
-7.93745231628418	-8.90845775604248	-8.50392532348633	-0.152627766132355	0.219777092337608	-0.0378522947430611
-7.93578195571899	-8.90823268890381	-8.50179767608643	-0.152654692530632	0.219759404659271	-0.037856001406908
-7.93330860137939	-8.90713119506836	-8.50369453430176	-0.152689188718796	0.21976263821125	-0.0378152653574944
-7.93320989608765	-8.90338325500488	-8.50371646881104	-0.15272082388401	0.219799876213074	-0.037805438041687
-7.93278932571411	-8.9036111831665	-8.49882030487061	-0.152704209089279	0.219810605049133	-0.0378131568431854
-7.93306922912598	-8.90282344818115	-8.49709796905518	-0.152665719389915	0.219778925180435	-0.0377671159803867
-7.93289041519165	-8.90295791625977	-8.49867630004883	-0.152770265936852	0.219819471240044	-0.0377376526594162
-7.93114900588989	-8.90306949615479	-8.49723529815674	-0.152774900197983	0.219810783863068	-0.037766944617033
-7.93239784240723	-8.90176296234131	-8.50361251831055	-0.152785867452621	0.219891950488091	-0.0377495847642422
-7.92820072174072	-8.89877605438232	-8.49983406066895	-0.152789756655693	0.219899848103523	-0.037723183631897
-7.92746734619141	-8.89919853210449	-8.50281524658203	-0.152850195765495	0.219867348670959	-0.0377470999956131
-7.92671060562134	-8.90032958984375	-8.50429153442383	-0.152838706970215	0.21991853415966	-0.0377363562583923
-7.92451286315918	-8.89834213256836	-8.50435352325439	-0.15283776819706	0.219890549778938	-0.03772858902812
-7.92647886276245	-8.89807987213135	-8.50924015045166	-0.152816861867905	0.219887971878052	-0.0377043969929218
-7.92513132095337	-8.89645004272461	-8.50836086273193	-0.152872309088707	0.219863042235374	-0.0376825481653214
-7.92461109161377	-8.89524364471436	-8.50551986694336	-0.152874350547791	0.219821318984032	-0.0376078374683857
-7.92449474334717	-8.89474678039551	-8.50833988189697	-0.152847200632095	0.219813108444214	-0.0376100912690163
-7.9231104850769	-8.89023494720459	-8.5114278793335	-0.152814045548439	0.219838231801987	-0.0375869423151016
-7.91951084136963	-8.89163208007813	-8.50347423553467	-0.152850076556206	0.219757869839668	-0.037548303604126
-7.91621065139771	-8.88942813873291	-8.50223064422607	-0.152823522686958	0.219702854752541	-0.0374879762530327
-7.9152398109436	-8.88380527496338	-8.49641990661621	-0.152757123112679	0.219733819365501	-0.0375003665685654
-7.91725587844849	-8.88358020782471	-8.49758911132813	-0.152827546000481	0.219685167074203	-0.0374701432883739
-7.91818809509277	-8.8794002532959	-8.50168228149414	-0.152786269783974	0.219767212867737	-0.0374265275895596
-7.91808795928955	-8.88165378570557	-8.49664878845215	-0.15280382335186	0.219687670469284	-0.037367407232523
-7.9155855178833	-8.8788013458252	-8.49937725067139	-0.152694374322891	0.219645023345947	-0.0373469442129135
-7.91759347915649	-8.87728691101074	-8.49995422363281	-0.152779906988144	0.219663932919502	-0.0373585484921932
-7.91947221755981	-8.88161087036133	-8.5039234161377	-0.152713567018509	0.219630092382431	-0.0373126454651356
-7.91680669784546	-8.87949562072754	-8.49930858612061	-0.152654036879539	0.219589427113533	-0.0372804254293442
-7.91909742355347	-8.87820720672607	-8.4943208694458	-0.152651503682137	0.219554558396339	-0.0372266583144665
-7.91908931732178	-8.87922859191895	-8.49495792388916	-0.152614459395409	0.219574585556984	-0.0372144393622875
-7.91990518569946	-8.88005065917969	-8.49783992767334	-0.152651578187943	0.219551503658295	-0.0371679663658142
-7.9200873374939	-8.87881469726563	-8.49572467803955	-0.152690559625626	0.21953396499157	-0.0371952168643475
-7.91801691055298	-8.87760925292969	-8.50112724304199	-0.152635484933853	0.219493836164474	-0.0371545478701591
-7.92017889022827	-8.87674140930176	-8.49913597106934	-0.152657121419907	0.219501957297325	-0.0371299125254154
-7.91817426681519	-8.87877655029297	-8.50014877319336	-0.152650162577629	0.219456270337105	-0.0370789170265198
-7.91590404510498	-8.87650966644287	-8.49538135528564	-0.152620851993561	0.219445168972015	-0.0371240936219692
-7.91845560073853	-8.87707042694092	-8.49637603759766	-0.152601167559624	0.219451174139977	-0.0370882041752338
-7.91954469680786	-8.87555027008057	-8.49299621582031	-0.152569934725761	0.219312444329262	-0.0370713584125042
-7.92057466506958	-8.87532329559326	-8.50070667266846	-0.152540504932404	0.219302356243134	-0.0370648168027401
-7.92185735702515	-8.87790012359619	-8.49822425842285	-0.152569279074669	0.219329804182053	-0.0370354764163494
-7.92315673828125	-8.87956047058105	-8.50356388092041	-0.152580454945564	0.21927273273468	-0.0370657593011856
-7.92306566238403	-8.87990379333496	-8.49841403961182	-0.152530014514923	0.219234988093376	-0.0370164848864079
-7.92532396316528	-8.87875556945801	-8.49731636047363	-0.152540758252144	0.219210118055344	-0.0370073728263378
-7.92435598373413	-8.88087558746338	-8.49951553344727	-0.152464061975479	0.219169303774834	-0.0370140448212624
-7.92720031738281	-8.88366031646729	-8.49982070922852	-0.152453169226646	0.219150945544243	-0.0369766391813755
-7.93114376068115	-8.88293075561523	-8.49745082855225	-0.152401462197304	0.219139382243156	-0.03696084395051
-7.93074560165405	-8.8825044631958	-8.49957847595215	-0.15240766108036	0.219063013792038	-0.036934208124876
-7.93330717086792	-8.88516426086426	-8.49765396118164	-0.152335956692696	0.219085603952408	-0.0369550660252571
-7.93713045120239	-8.88552665710449	-8.50017356872559	-0.152299046516418	0.219044372439384	-0.0369312912225723
-7.93765258789063	-8.88779830932617	-8.50286960601807	-0.152295723557472	0.219046011567116	-0.0369003228843212
-7.9410457611084	-8.8882360458374	-8.49540328979492	-0.152274891734123	0.218957856297493	-0.0369344279170036
-7.94344663619995	-8.8895149230957	-8.50107669830322	-0.15217612683773	0.218939676880836	-0.0368270128965378
-7.94506931304932	-8.89478015899658	-8.49991512298584	-0.152190968394279	0.218806117773056	-0.0368352383375168
-7.95151710510254	-8.89755058288574	-8.49726009368896	-0.152120679616928	0.218794092535973	-0.0368259809911251
-7.95361280441284	-8.90041828155518	-8.49913215637207	-0.15207451581955	0.218825727701187	-0.036819089204073
-7.95375061035156	-8.90230846405029	-8.5024881362915	-0.152047157287598	0.218746706843376	-0.0367637686431408
-7.95721197128296	-8.90761566162109	-8.50309562683105	-0.152022898197174	0.218717455863953	-0.0368283949792385
-7.96032905578613	-8.90806484222412	-8.50408840179443	-0.151980802416801	0.218710720539093	-0.0367769934237003
-7.96119499206543	-8.90962314605713	-8.50337886810303	-0.152032166719437	0.218768730759621	-0.0367987006902695
-7.96466732025146	-8.91001510620117	-8.50915336608887	-0.151947349309921	0.218797236680984	-0.0367873348295689
-7.96868753433228	-8.9117259979248	-8.51382637023926	-0.15195731818676	0.218703418970108	-0.0368222370743752
-7.96871280670166	-8.91359901428223	-8.51129245758057	-0.151921346783638	0.218623802065849	-0.0368389524519444
-7.97393560409546	-8.91482639312744	-8.51166915893555	-0.151860997080803	0.218560114502907	-0.0368223190307617
-7.97626972198486	-8.91930294036865	-8.51785087585449	-0.151833027601242	0.218594342470169	-0.036879014223814
-7.97733592987061	-8.92068862915039	-8.52021217346191	-0.151784658432007	0.218533158302307	-0.0368739068508148
-7.98255300521851	-8.91930389404297	-8.51657485961914	-0.151756167411804	0.21848201751709	-0.0368857719004154
-7.98403453826904	-8.91893100738525	-8.52369689941406	-0.151668146252632	0.218509316444397	-0.0368894562125206
-7.98384094238281	-8.9210090637207	-8.52562141418457	-0.151617512106895	0.21839240193367	-0.0368634052574635
-7.98716640472412	-8.92077827453613	-8.51998519897461	-0.15158374607563	0.218362554907799	-0.0368102192878723
-7.9931526184082	-8.91964149475098	-8.51837635040283	-0.151620149612427	0.218326821923256	-0.0367924310266972
-7.99694108963013	-8.9193639755249	-8.51793003082275	-0.151570782065392	0.21829354763031	-0.0367766171693802
-7.99669075012207	-8.91958427429199	-8.51661968231201	-0.151528999209404	0.218281403183937	-0.0367248728871346
-7.99948406219482	-8.92032718658447	-8.52101802825928	-0.151466399431229	0.218198210000992	-0.0366354510188103
-7.99893188476563	-8.91965961456299	-8.51909351348877	-0.1514992415905	0.218143701553345	-0.0366354994475842
-7.99920320510864	-8.92198371887207	-8.51078510284424	-0.151520058512688	0.218093037605286	-0.0365359261631966
-8.00235939025879	-8.92061233520508	-8.51312828063965	-0.151498317718506	0.218034476041794	-0.0365202352404594
-8.00256633758545	-8.92139148712158	-8.51695728302002	-0.151456490159035	0.218040436506271	-0.0364877693355083
-8.00404739379883	-8.92097663879395	-8.51427745819092	-0.151516810059547	0.217972919344902	-0.0364411175251007
-8.00727272033691	-8.91925144195557	-8.51770973205566	-0.151435121893883	0.217936351895332	-0.0363972559571266
-8.00430202484131	-8.92328929901123	-8.51358699798584	-0.151418626308441	0.21792072057724	-0.0363622084259987
-8.00789737701416	-8.92330837249756	-8.51421737670898	-0.151349574327469	0.217887729406357	-0.0363399051129818
-8.00938606262207	-8.92026329040527	-8.51271724700928	-0.151395902037621	0.217836812138557	-0.0363369099795818
-8.01173114776611	-8.92113494873047	-8.51822948455811	-0.151368573307991	0.21780489385128	-0.0363105088472366
-8.01178359985352	-8.92134666442871	-8.51752948760986	-0.151372015476227	0.217748656868935	-0.0362619981169701
-8.01413917541504	-8.92222499847412	-8.51882839202881	-0.15129280090332	0.217681959271431	-0.0362501032650471
-8.0184211730957	-8.92239570617676	-8.51787853240967	-0.151291310787201	0.217651277780533	-0.0362184010446072
-8.01897716522217	-8.92238330841064	-8.51764392852783	-0.151339218020439	0.217568546533585	-0.0362287648022175
-8.01991558074951	-8.92176342010498	-8.52066898345947	-0.151304692029953	0.217548862099648	-0.0362270511686802
-8.02396583557129	-8.92202949523926	-8.52497959136963	-0.151187360286713	0.217440783977509	-0.036205492913723
-8.02251243591309	-8.92118167877197	-8.51885318756104	-0.151143983006477	0.217450141906738	-0.0362107865512371
-8.0255651473999	-8.92195415496826	-8.52254486083984	-0.151223048567772	0.21748585999012	-0.0361868366599083
-8.02601623535156	-8.92124938964844	-8.51932334899902	-0.151199772953987	0.217394545674324	-0.0361439175903797
-8.02673435211182	-8.92213726043701	-8.5154447555542	-0.151201039552689	0.217362016439438	-0.0361381731927395
-8.02911853790283	-8.9197998046875	-8.51587104797363	-0.15118083357811	0.217351377010345	-0.0361157655715942
-8.02931499481201	-8.92008876800537	-8.51540851593018	-0.151176109910011	0.217356204986572	-0.036092184484005
-8.03025722503662	-8.91915035247803	-8.51546573638916	-0.151145711541176	0.217287644743919	-0.0361027307808399
-8.03221893310547	-8.91910552978516	-8.5112886428833	-0.151208639144897	0.21730250120163	-0.0360797420144081
-8.03391456604004	-8.91803359985352	-8.51593971252441	-0.151136890053749	0.217258304357529	-0.0359832718968391
-8.03177165985107	-8.92214107513428	-8.51515007019043	-0.15124137699604	0.217118471860886	-0.0359518527984619
-8.03588771820068	-8.92188358306885	-8.51479721069336	-0.151268318295479	0.217129692435265	-0.0359021313488483
-8.03564357757568	-8.92053127288818	-8.51626205444336	-0.151266977190971	0.217153564095497	-0.0358559712767601
-8.03554344177246	-8.92249011993408	-8.51265716552734	-0.151356965303421	0.217183768749237	-0.0358044020831585
-8.03726387023926	-8.92402172088623	-8.51855564117432	-0.15141673386097	0.217235073447227	-0.035820335149765
-8.03553199768066	-8.92535495758057	-8.5200662612915	-0.151433885097504	0.217213079333305	-0.0358381420373917
-8.03672409057617	-8.92338275909424	-8.51293659210205	-0.151514410972595	0.217253342270851	-0.0358292497694492
-8.03856182098389	-8.92613792419434	-8.52805805206299	-0.151562318205833	0.217277035117149	-0.0358699299395084
-8.04117584228516	-8.9261360168457	-8.52781772613525	-0.151564255356789	0.217283204197884	-0.0358797684311867
-8.04221439361572	-8.92705631256104	-8.52665138244629	-0.151641920208931	0.217273682355881	-0.0358785651624203
-8.04451084136963	-8.932204246521	-8.52168464660645	-0.151754662394524	0.217327892780304	-0.0358538962900639
-8.04508018493652	-8.93006992340088	-8.53049373626709	-0.151721447706223	0.217364057898521	-0.0358434952795506
-8.04694366455078	-8.93031978607178	-8.53019332885742	-0.151795074343681	0.217352211475372	-0.0358474813401699
-8.04559898376465	-8.93070793151855	-8.53000164031982	-0.151864886283875	0.217310667037964	-0.0358968302607536
-8.04605007171631	-8.93268775939941	-8.52521800994873	-0.151870116591454	0.217403709888458	-0.0358853302896023
-8.04905319213867	-8.93328952789307	-8.52530765533447	-0.151926517486572	0.21737402677536	-0.0358623340725899
-8.05329608917236	-8.93376159667969	-8.53265762329102	-0.151948809623718	0.21746401488781	-0.0358349457383156
-8.05320167541504	-8.93264865875244	-8.53458976745605	-0.15201573073864	0.217412799596786	-0.0358604677021503
-8.05646896362305	-8.93440914154053	-8.53019046783447	-0.152040049433708	0.217534452676773	-0.0358611755073071
-8.05824756622314	-8.93590831756592	-8.53201675415039	-0.152050375938416	0.217550605535507	-0.0358324535191059
-8.05739784240723	-8.93614387512207	-8.53174495697021	-0.152100384235382	0.217512622475624	-0.0358084589242935
-8.06175899505615	-8.9360876083374	-8.52791595458984	-0.152089178562164	0.217489287257195	-0.0358623005449772
-8.06158924102783	-8.93759918212891	-8.53187370300293	-0.152063474059105	0.21750819683075	-0.0357809886336327
-8.06208419799805	-8.94035148620605	-8.53145790100098	-0.152085065841675	0.217534482479095	-0.0358532555401325
-8.06580066680908	-8.9413423538208	-8.53198337554932	-0.15203008055687	0.217508673667908	-0.0357753671705723
-8.06479454040527	-8.94139194488525	-8.5326566696167	-0.152074635028839	0.217607498168945	-0.0358333401381969
-8.06480121612549	-8.94257831573486	-8.5345630645752	-0.152095854282379	0.217540115118027	-0.0358394905924797
-8.0637149810791	-8.94393444061279	-8.53626918792725	-0.152060970664024	0.217550665140152	-0.0358199439942837
-8.06374073028564	-8.94592475891113	-8.5381555557251	-0.152053877711296	0.217602729797363	-0.0358213521540165
-8.06119632720947	-8.94548988342285	-8.52899742126465	-0.15207402408123	0.217569068074226	-0.0358288437128067
-8.06306934356689	-8.94456481933594	-8.5346097946167	-0.152016222476959	0.217569723725319	-0.0358373112976551
-8.06352996826172	-8.94605731964111	-8.53581619262695	-0.15208512544632	0.217563524842262	-0.035846546292305
-8.06778812408447	-8.94540596008301	-8.53573322296143	-0.152119368314743	0.217583671212196	-0.0358456410467625
-8.06747817993164	-8.94687461853027	-8.54239654541016	-0.152066096663475	0.217542424798012	-0.0358443446457386
-8.06747913360596	-8.94651699066162	-8.53667831420898	-0.152067556977272	0.217536330223083	-0.0358861312270164
-8.06422901153564	-8.94807243347168	-8.54016208648682	-0.152043715119362	0.217494279146194	-0.0358986668288708
-8.06755256652832	-8.94513702392578	-8.54297733306885	-0.152036026120186	0.21757385134697	-0.0359270162880421
-8.06655216217041	-8.94659614562988	-8.5470724105835	-0.152034848928452	0.217503383755684	-0.0359501242637634
-8.06641101837158	-8.94743728637695	-8.54272747039795	-0.151945695281029	0.217524901032448	-0.0360195338726044
-8.06746673583984	-8.94934463500977	-8.54563045501709	-0.151943415403366	0.217559218406677	-0.0359889715909958
-8.06437206268311	-8.94644260406494	-8.55384922027588	-0.151975110173225	0.217606872320175	-0.0360117219388485
-8.06455898284912	-8.94804286956787	-8.54532432556152	-0.152060806751251	0.217599183320999	-0.0361201167106628
-8.06451320648193	-8.94949054718018	-8.5470495223999	-0.152017146348953	0.217630654573441	-0.0361267179250717
-8.06096363067627	-8.94730377197266	-8.54953765869141	-0.151961430907249	0.217673450708389	-0.0361312441527843
-8.06526660919189	-8.94356441497803	-8.55063343048096	-0.151973381638527	0.217752084136009	-0.0361663326621056
-8.06266784667969	-8.94473648071289	-8.55246257781982	-0.152011066675186	0.217760100960732	-0.0361040905117989
-8.0590763092041	-8.94368076324463	-8.54598712921143	-0.152007877826691	0.217797130346298	-0.0361784361302853
-8.05821323394775	-8.94523429870605	-8.55237102508545	-0.152029156684875	0.217834576964378	-0.0361829400062561
-8.05814552307129	-8.94313335418701	-8.5562801361084	-0.151993274688721	0.21784408390522	-0.0361768119037151
-8.05567264556885	-8.94312858581543	-8.55547142028809	-0.152071118354797	0.217853486537933	-0.0362400226294994
-8.05361557006836	-8.94525241851807	-8.55698013305664	-0.152060210704803	0.217959195375443	-0.0362652167677879
-8.05268383026123	-8.94565486907959	-8.55973243713379	-0.15217362344265	0.218042850494385	-0.0363272950053215
-8.05265235900879	-8.9464282989502	-8.56193733215332	-0.152291372418404	0.218152120709419	-0.0363159775733948
-8.04809951782227	-8.94447994232178	-8.5709228515625	-0.152256205677986	0.218209564685822	-0.0363933332264423
-8.04717826843262	-8.94429397583008	-8.57014942169189	-0.152266010642052	0.218309417366982	-0.0364661626517773
-8.04263782501221	-8.94408416748047	-8.57755565643311	-0.152300342917442	0.218381747603416	-0.036382433027029
-8.0405912399292	-8.94484519958496	-8.57406997680664	-0.152291357517242	0.218428626656532	-0.0364917889237404
-8.03755187988281	-8.9428653717041	-8.58023071289063	-0.152382671833038	0.218478828668594	-0.0364645533263683
-8.03442573547363	-8.94285678863525	-8.58716678619385	-0.152451604604721	0.218478962779045	-0.0365500226616859
-8.03279685974121	-8.93842124938965	-8.58147239685059	-0.152484193444252	0.218595430254936	-0.0365757904946804
-8.02801704406738	-8.93963146209717	-8.59626865386963	-0.152532786130905	0.218626782298088	-0.0366031341254711
-8.02570533752441	-8.93840408325195	-8.58817386627197	-0.152592107653618	0.218695998191833	-0.0366395935416222
-8.02255535125732	-8.93935298919678	-8.59329128265381	-0.152675196528435	0.21871642768383	-0.0366640985012054
-8.01995754241943	-8.93679237365723	-8.59842205047607	-0.152696326375008	0.218812763690948	-0.0366249047219753
-8.01795959472656	-8.94015789031982	-8.60007476806641	-0.152765572071075	0.218934446573257	-0.036666713654995
-8.01528453826904	-8.93564224243164	-8.60102939605713	-0.152782201766968	0.218980729579926	-0.0366725698113441
-8.0139274597168	-8.93431854248047	-8.60139179229736	-0.15290142595768	0.219082146883011	-0.0366831533610821
-8.01300430297852	-8.93252372741699	-8.60123538970947	-0.152975678443909	0.219183787703514	-0.0367583073675632
-8.01364231109619	-8.93386554718018	-8.61381721496582	-0.152937069535255	0.219251602888107	-0.0367352105677128
-8.01108551025391	-8.9351110458374	-8.61313056945801	-0.153018400073051	0.219259679317474	-0.0367464795708656
-8.01018524169922	-8.9345703125	-8.61699295043945	-0.153086692094803	0.219323560595512	-0.0367915108799934
-8.0087251663208	-8.93786811828613	-8.61456775665283	-0.153140023350716	0.219439312815666	-0.0368195809423923
-8.00643730163574	-8.93601131439209	-8.61466789245605	-0.153137564659119	0.219477936625481	-0.036852452903986
-8.00468063354492	-8.93818283081055	-8.62498950958252	-0.153196781873703	0.219525411725044	-0.0369511917233467
-8.0028600692749	-8.93704032897949	-8.62053394317627	-0.15318937599659	0.219645068049431	-0.036958321928978
-8.00077629089355	-8.93802642822266	-8.62367057800293	-0.153242036700249	0.219744443893433	-0.0369418561458588
-7.99556350708008	-8.93806076049805	-8.63346004486084	-0.153263509273529	0.219766229391098	-0.0370307415723801
-7.99942588806152	-8.93830299377441	-8.6270923614502	-0.153324112296104	0.219793811440468	-0.0369934849441051
-7.9975700378418	-8.93680286407471	-8.63488292694092	-0.15329547226429	0.219808727502823	-0.0370049700140953
-7.99579429626465	-8.93639850616455	-8.63660144805908	-0.153337404131889	0.219879478216171	-0.0370236486196518
-7.99439334869385	-8.93511009216309	-8.63287353515625	-0.15329110622406	0.219812378287315	-0.0370461605489254
-7.99494504928589	-8.93209743499756	-8.64016151428223	-0.153348058462143	0.21987284719944	-0.0370702967047691
-7.99233388900757	-8.93200302124023	-8.6400899887085	-0.153318867087364	0.219894275069237	-0.0371353402733803
-7.99064493179321	-8.92935276031494	-8.64416980743408	-0.153332233428955	0.219884186983109	-0.0370990484952927
-7.99091577529907	-8.92739009857178	-8.63789939880371	-0.153267309069633	0.219924762845039	-0.0371541641652584
-7.98748350143433	-8.92740154266357	-8.63920211791992	-0.153302103281021	0.219880029559135	-0.0371484197676182
-7.98360776901245	-8.92476081848145	-8.63647747039795	-0.153338596224785	0.219918102025986	-0.0371447242796421
-7.98087978363037	-8.92293930053711	-8.63168144226074	-0.153308838605881	0.219920352101326	-0.0371695272624493
-7.97946786880493	-8.91891479492188	-8.63431358337402	-0.153308764100075	0.219928666949272	-0.0371498577296734
-7.97495079040527	-8.91551494598389	-8.63153171539307	-0.153414279222488	0.21994437277317	-0.0371259413659573
-7.97510433197021	-8.91333961486816	-8.6279764175415	-0.153378486633301	0.219989225268364	-0.0371455661952496
-7.97264909744263	-8.90779590606689	-8.63764953613281	-0.153398022055626	0.220039948821068	-0.0370961613953114
-7.97030448913574	-8.9075174331665	-8.63282489776611	-0.153333082795143	0.219970867037773	-0.0370879881083965
-7.96808671951294	-8.90632724761963	-8.63329029083252	-0.153342992067337	0.219991579651833	-0.0370873957872391
-7.96689605712891	-8.90606307983398	-8.63221645355225	-0.153375536203384	0.219973430037498	-0.0370871722698212
-7.96565580368042	-8.90201854705811	-8.63183307647705	-0.153387427330017	0.219976082444191	-0.0370597690343857
-7.96193933486938	-8.9030590057373	-8.63404273986816	-0.153358355164528	0.219988599419594	-0.0370718538761139
-7.96255922317505	-8.90161514282227	-8.6353178024292	-0.153384387493134	0.220071151852608	-0.0370817258954048
-7.96074438095093	-8.90164661407471	-8.63590240478516	-0.153422191739082	0.220124930143356	-0.0370492450892925
-7.95717620849609	-8.90160179138184	-8.63900947570801	-0.153408378362656	0.220105364918709	-0.0370858795940876
-7.9550986289978	-8.89842796325684	-8.63674926757813	-0.153395250439644	0.22012285888195	-0.0370863676071167
-7.95450067520142	-8.89741992950439	-8.64013004302979	-0.153469160199165	0.220114693045616	-0.0370816327631474
-7.94768047332764	-8.89794731140137	-8.63484287261963	-0.153490900993347	0.22016116976738	-0.0370834805071354
-7.94666242599487	-8.89481830596924	-8.63659477233887	-0.153519704937935	0.220126941800117	-0.0370767079293728
-7.94403982162476	-8.89242649078369	-8.63474273681641	-0.153483167290688	0.220111578702927	-0.0370449274778366
-7.94142723083496	-8.8914737701416	-8.63853168487549	-0.153564855456352	0.220182940363884	-0.037019569426775
-7.93726444244385	-8.88617134094238	-8.63420486450195	-0.153533950448036	0.220080599188805	-0.0369952023029327
-7.93572616577148	-8.88518142700195	-8.63281631469727	-0.153514534235001	0.220103546977043	-0.0370422080159187
-7.93035650253296	-8.88054752349854	-8.63207149505615	-0.153570845723152	0.220081582665443	-0.0370407588779926
-7.92675161361694	-8.88027286529541	-8.6342248916626	-0.153576925396919	0.220086008310318	-0.0370133817195892
-7.92422533035278	-8.87704849243164	-8.63108444213867	-0.153584480285645	0.220040857791901	-0.0369935035705566
-7.92223978042603	-8.87226104736328	-8.62797832489014	-0.153620257973671	0.220019996166229	-0.0370080471038818
-7.92019891738892	-8.87152290344238	-8.62734794616699	-0.153570920228958	0.220002800226212	-0.0369476154446602
-7.91683340072632	-8.87164783477783	-8.62693023681641	-0.153597727417946	0.220029518008232	-0.0369433350861073
-7.91255474090576	-8.8720817565918	-8.61863136291504	-0.153678402304649	0.219979926943779	-0.0369860753417015
-7.90997457504272	-8.86616706848145	-8.62225723266602	-0.153570875525475	0.219982475042343	-0.0369618497788906
-7.90670204162598	-8.86568927764893	-8.61816310882568	-0.153615593910217	0.22000877559185	-0.0369310863316059
-7.90596914291382	-8.86401271820068	-8.61479568481445	-0.15361587703228	0.219985276460648	-0.0369399301707745
-7.90442752838135	-8.86246013641357	-8.61440944671631	-0.153601616621017	0.219948664307594	-0.036920003592968
-7.90136909484863	-8.85845375061035	-8.61301422119141	-0.15358379483223	0.219912245869637	-0.0368935950100422
-7.89864921569824	-8.85872936248779	-8.61059093475342	-0.15361014008522	0.219860166311264	-0.0368225499987602
-7.89727783203125	-8.85543155670166	-8.61002445220947	-0.153565347194672	0.219888344407082	-0.036794513463974
-7.89956521987915	-8.85441398620605	-8.6067361831665	-0.153585106134415	0.219782784581184	-0.0367412231862545
-7.89637231826782	-8.85386180877686	-8.59879684448242	-0.153592616319656	0.219798415899277	-0.0366855934262276
-7.89579200744629	-8.85262489318848	-8.59823703765869	-0.153658613562584	0.219780936837196	-0.0366001650691032
-7.89382266998291	-8.85080909729004	-8.59297943115234	-0.153588190674782	0.21973343193531	-0.0365700274705887
-7.89189338684082	-8.85019493103027	-8.59554576873779	-0.153575703501701	0.219665616750717	-0.0365221202373505
-7.88909244537354	-8.85153007507324	-8.59012794494629	-0.153583377599716	0.219595015048981	-0.0364486314356327
-7.88809490203857	-8.84806346893311	-8.59103012084961	-0.153530269861221	0.219514578580856	-0.0363783650100231
-7.88277912139893	-8.84815120697021	-8.5814037322998	-0.153593868017197	0.219464868307114	-0.0363575518131256
-7.88487005233765	-8.84811305999756	-8.58086395263672	-0.153613969683647	0.219497308135033	-0.0363106057047844
-7.88252115249634	-8.84537029266357	-8.5781135559082	-0.153627127408981	0.219465762376785	-0.0362750180065632
-7.88035202026367	-8.84302234649658	-8.57474422454834	-0.153639152646065	0.219398245215416	-0.0362592712044716
-7.88033771514893	-8.84254550933838	-8.57509994506836	-0.153651088476181	0.219359591603279	-0.0361969955265522
-7.87847709655762	-8.84497928619385	-8.57275199890137	-0.153619468212128	0.21935661137104	-0.0361913219094276
-7.87776756286621	-8.84241390228271	-8.57722949981689	-0.153656408190727	0.219245061278343	-0.0361449681222439
-7.87756490707397	-8.84065914154053	-8.56421947479248	-0.153606444597244	0.219140261411667	-0.0361016876995564
-7.88030815124512	-8.84200286865234	-8.56884002685547	-0.153634160757065	0.219186291098595	-0.0361085720360279
-7.87992429733276	-8.84360694885254	-8.56364154815674	-0.15359328687191	0.219100385904312	-0.0360362194478512
-7.88513946533203	-8.84295272827148	-8.56374931335449	-0.153623446822166	0.219061896204948	-0.0360137447714806
-7.88658618927002	-8.84764671325684	-8.56257152557373	-0.153653994202614	0.218990474939346	-0.0360193252563477
-7.88764381408691	-8.84784126281738	-8.56122970581055	-0.15358678996563	0.218964755535126	-0.0359384901821613
-7.8909478187561	-8.85318088531494	-8.56043910980225	-0.153608158230782	0.218941986560822	-0.0359424725174904
-7.89055442810059	-8.85307693481445	-8.56105327606201	-0.153629049658775	0.218945726752281	-0.0359299965202808
-7.89467859268188	-8.85391139984131	-8.56208324432373	-0.153569668531418	0.218839585781097	-0.0358986966311932
-7.8976674079895	-8.85831832885742	-8.55875205993652	-0.153573989868164	0.218825072050095	-0.0358962491154671
-7.90052032470703	-8.85993671417236	-8.55496597290039	-0.153565630316734	0.218798667192459	-0.0358228571712971
-7.90216541290283	-8.85714340209961	-8.55622959136963	-0.153566777706146	0.218694418668747	-0.0357725210487843
-7.90502166748047	-8.85968208312988	-8.55673599243164	-0.153554886579514	0.218731909990311	-0.0357293151319027
-7.90741968154907	-8.86305141448975	-8.54795932769775	-0.153479680418968	0.218579590320587	-0.0357242450118065
-7.9111704826355	-8.86095523834229	-8.5538969039917	-0.153450697660446	0.218568548560143	-0.0356722064316273
-7.91207265853882	-8.86249542236328	-8.54928398132324	-0.153391346335411	0.218473508954048	-0.0357258915901184
-7.91879987716675	-8.8646183013916	-8.54743957519531	-0.153304681181908	0.218446299433708	-0.0356601253151894
-7.9239501953125	-8.86920928955078	-8.55045986175537	-0.153290316462517	0.218434169888496	-0.0356188267469406
-7.92721891403198	-8.87229824066162	-8.54165172576904	-0.153222605586052	0.218323707580566	-0.0356070846319199
-7.93216180801392	-8.8758373260498	-8.54935073852539	-0.153206095099449	0.218271926045418	-0.0356903374195099
-7.93566656112671	-8.88267421722412	-8.55628490447998	-0.153098195791245	0.218284338712692	-0.0356539785861969
-7.94268608093262	-8.88446235656738	-8.55780982971191	-0.153000801801682	0.218220263719559	-0.0356996543705463
-7.94587182998657	-8.88882637023926	-8.56179904937744	-0.15296782553196	0.218167781829834	-0.0357058607041836
-7.95022249221802	-8.89156818389893	-8.55748653411865	-0.152928978204727	0.218136891722679	-0.0357344560325146
-7.95837306976318	-8.89485549926758	-8.56529712677002	-0.152866661548615	0.218117520213127	-0.0357417911291122
-7.96116733551025	-8.90102672576904	-8.566481590271	-0.152800470590591	0.218006506562233	-0.0357188507914543
-7.9659481048584	-8.90268325805664	-8.56545352935791	-0.15268149971962	0.217892974615097	-0.0357296466827393
-7.97504043579102	-8.90359783172607	-8.56893062591553	-0.152532741427422	0.217844769358635	-0.0357753038406372
-7.97707796096802	-8.90721702575684	-8.567626953125	-0.152495756745338	0.217708751559258	-0.0357889160513878
-7.98252630233765	-8.90650939941406	-8.57306098937988	-0.152360677719116	0.217625111341476	-0.0358036383986473
-7.98422193527222	-8.91032409667969	-8.57039737701416	-0.152346536517143	0.217556163668633	-0.0357791632413864
-7.98792505264282	-8.91064548492432	-8.57110786437988	-0.15219321846962	0.217458888888359	-0.0357592664659023
-7.99254465103149	-8.91077136993408	-8.56643867492676	-0.152108579874039	0.217327982187271	-0.0357649847865105
-7.99773740768433	-8.91106033325195	-8.56857585906982	-0.152039930224419	0.217234209179878	-0.0357643887400627
-7.99917840957642	-8.9103946685791	-8.56555271148682	-0.151970282196999	0.217125341296196	-0.0356850139796734
-8.00125885009766	-8.91313171386719	-8.56357002258301	-0.151971071958542	0.216990917921066	-0.0356818921864033
-8.00329971313477	-8.91179180145264	-8.55740451812744	-0.151830479502678	0.216883525252342	-0.0356037318706512
-8.0073127746582	-8.90842628479004	-8.5524320602417	-0.151837363839149	0.216863960027695	-0.0355622917413712
-8.01129341125488	-8.90958976745605	-8.55341911315918	-0.151795029640198	0.2167629301548	-0.0355128534138203
-8.01271820068359	-8.90741634368896	-8.55039310455322	-0.151723444461823	0.216696128249168	-0.0354130603373051
-8.01521396636963	-8.90665340423584	-8.5477352142334	-0.151698380708694	0.216575503349304	-0.0353246405720711
-8.02081108093262	-8.91005325317383	-8.54655742645264	-0.151617988944054	0.216385215520859	-0.035265389829874
-8.0189380645752	-8.91201782226563	-8.53734016418457	-0.15154367685318	0.216348737478256	-0.0352017097175121
-8.02698516845703	-8.90950584411621	-8.54001998901367	-0.151463568210602	0.216220766305923	-0.0351004227995873
-8.02754497528076	-8.91252422332764	-8.54009056091309	-0.151466518640518	0.216145038604736	-0.0350267328321934
-8.02772998809814	-8.91296005249023	-8.53213405609131	-0.151471018791199	0.216043829917908	-0.0349905006587505
-8.033616065979	-8.9136323928833	-8.53240394592285	-0.151388213038445	0.215964302420616	-0.0348702557384968
-8.03096103668213	-8.91369915008545	-8.53122997283936	-0.151308760046959	0.215749025344849	-0.034844771027565
-8.03267383575439	-8.91528224945068	-8.52926158905029	-0.151218324899673	0.215705141425133	-0.0347823947668076
-8.03639888763428	-8.9168701171875	-8.52440929412842	-0.151172503829002	0.215655222535133	-0.034689374268055
-8.03358268737793	-8.91685485839844	-8.51629066467285	-0.151126593351364	0.215511754155159	-0.034617505967617
-8.03432941436768	-8.91725730895996	-8.51986122131348	-0.151102900505066	0.215429693460464	-0.0345485061407089
-8.0355339050293	-8.9185905456543	-8.51009654998779	-0.151077598333359	0.215301632881165	-0.034436609596014
-8.03822135925293	-8.91636848449707	-8.50799369812012	-0.151108920574188	0.215273097157478	-0.0343102030456066
-8.03959941864014	-8.91580867767334	-8.51122188568115	-0.150984257459641	0.215086311101913	-0.0342206321656704
-8.03686237335205	-8.916579246521	-8.50300979614258	-0.151024848222733	0.214940398931503	-0.0341419652104378
-8.03743553161621	-8.91963863372803	-8.50219821929932	-0.150984883308411	0.214850574731827	-0.0340153910219669
-8.03734588623047	-8.91585540771484	-8.49406433105469	-0.150965839624405	0.214713603258133	-0.0339244939386845
-8.03879070281982	-8.91349124908447	-8.49591541290283	-0.150874048471451	0.214591860771179	-0.0337682999670506
-8.03926372528076	-8.91635036468506	-8.48934745788574	-0.150908946990967	0.214403256773949	-0.0336899198591709
-8.03856086730957	-8.9152774810791	-8.48966026306152	-0.150855973362923	0.214318886399269	-0.0335281118750572
-8.03918075561523	-8.914963722229	-8.47743701934814	-0.150831341743469	0.214170962572098	-0.0334691368043423
-8.04148292541504	-8.91770172119141	-8.48049163818359	-0.150770783424377	0.214111268520355	-0.0333600491285324
-8.04159259796143	-8.91833209991455	-8.4766149520874	-0.150770202279091	0.214002534747124	-0.0333327688276768
-8.04599666595459	-8.91932392120361	-8.47476863861084	-0.150714337825775	0.213911220431328	-0.0332362242043018
-8.04772472381592	-8.92347431182861	-8.47442436218262	-0.150720477104187	0.213870942592621	-0.0332082472741604
-8.05098152160645	-8.92527008056641	-8.47483444213867	-0.150589808821678	0.213701039552689	-0.0331418067216873
-8.05220890045166	-8.92885589599609	-8.47337818145752	-0.150502234697342	0.213685721158981	-0.0331764183938503
-8.05314540863037	-8.93294048309326	-8.46987533569336	-0.150496244430542	0.213629722595215	-0.0331682823598385
-8.05257034301758	-8.93767642974854	-8.46914577484131	-0.150362014770508	0.213499307632446	-0.0330462120473385
-8.0576639175415	-8.94157695770264	-8.46414184570313	-0.150282576680183	0.213404521346092	-0.0330235622823238
-8.05740833282471	-8.94485187530518	-8.46499156951904	-0.150217324495316	0.213305830955505	-0.0330018363893032
-8.05860710144043	-8.94793128967285	-8.46543407440186	-0.150077149271965	0.213217243552208	-0.0329612419009209
-8.06118679046631	-8.94820022583008	-8.46303367614746	-0.150043129920959	0.213146433234215	-0.0329230949282646
-8.05885314941406	-8.95224189758301	-8.45936107635498	-0.149943560361862	0.213103353977203	-0.0328514166176319
-8.06275177001953	-8.95564079284668	-8.46056652069092	-0.149929374456406	0.213041439652443	-0.032861415296793
-8.06186866760254	-8.95749950408936	-8.45562744140625	-0.149813711643219	0.212949275970459	-0.0327706076204777
-8.06212043762207	-8.95883464813232	-8.46116065979004	-0.149767845869064	0.21284781396389	-0.0327228046953678
-8.06297969818115	-8.96052932739258	-8.45345973968506	-0.149684712290764	0.212788015604019	-0.0326906219124794
-8.06150150299072	-8.96375274658203	-8.45284175872803	-0.149604588747025	0.212694048881531	-0.0326697714626789
-8.06209373474121	-8.96786403656006	-8.44834613800049	-0.149617314338684	0.212728455662727	-0.0325750410556793
-8.06086158752441	-8.96649932861328	-8.45430850982666	-0.149544790387154	0.212636560201645	-0.0324571020901203
-8.06586647033691	-8.96993064880371	-8.4502592086792	-0.149560883641243	0.212624281644821	-0.0324112176895142
-8.0649881362915	-8.97346305847168	-8.44982528686523	-0.149466425180435	0.212490290403366	-0.0323628000915051
-8.06252288818359	-8.972336769104	-8.44755077362061	-0.149469986557961	0.212401315569878	-0.0323713906109333
-8.06529998779297	-8.97396278381348	-8.44355773925781	-0.149452745914459	0.212396830320358	-0.032299280166626
-8.06608390808105	-8.97408485412598	-8.44066143035889	-0.149492278695107	0.212384045124054	-0.0322439558804035
-8.0657958984375	-8.97605133056641	-8.43871212005615	-0.149423241615295	0.212339401245117	-0.0321956798434258
-8.06481647491455	-8.97652435302734	-8.43974876403809	-0.149385765194893	0.212283462285995	-0.0321312546730042
-8.06431102752686	-8.97660160064697	-8.43692684173584	-0.149351894855499	0.212209403514862	-0.0320605486631393
-8.0656852722168	-8.97481155395508	-8.43204784393311	-0.149282991886139	0.212151601910591	-0.0320273712277412
-8.06443405151367	-8.97561550140381	-8.42873096466064	-0.149358093738556	0.212172910571098	-0.0319926515221596
-8.06197071075439	-8.97664737701416	-8.43285751342773	-0.149295777082443	0.212083876132965	-0.0318055339157581
-8.06232452392578	-8.97707080841064	-8.42875099182129	-0.149352356791496	0.212010577321053	-0.0318086855113506
-8.06213188171387	-8.97573661804199	-8.42335510253906	-0.149332016706467	0.211944103240967	-0.0317268632352352
-8.05764484405518	-8.97594547271729	-8.41975975036621	-0.149279817938805	0.211910784244537	-0.0316739790141582
-8.05817031860352	-8.97574806213379	-8.41622829437256	-0.149298965930939	0.211854621767998	-0.0315947607159615
-8.05735874176025	-8.97286891937256	-8.41147518157959	-0.149371802806854	0.211843833327293	-0.031557310372591
-8.05362892150879	-8.97103500366211	-8.40957641601563	-0.149353802204132	0.211817905306816	-0.0314957201480865
-8.05289459228516	-8.96968364715576	-8.40188407897949	-0.149413287639618	0.21185228228569	-0.0313512124121189
-8.05055141448975	-8.96927928924561	-8.40424728393555	-0.149381175637245	0.211835488677025	-0.0313021279871464
-8.04723262786865	-8.96649265289307	-8.39847183227539	-0.149428084492683	0.211808040738106	-0.0312556885182858
-8.04362773895264	-8.96556663513184	-8.39580059051514	-0.149475187063217	0.211722671985626	-0.031140523031354
-8.03958415985107	-8.96258449554443	-8.39197158813477	-0.149515360593796	0.211711809039116	-0.0310965608805418
-8.04050064086914	-8.96139144897461	-8.38762283325195	-0.149538695812225	0.211711421608925	-0.0310505609959364
-8.04020214080811	-8.9585542678833	-8.38322639465332	-0.14961464703083	0.211747854948044	-0.0309721827507019
-8.03875350952148	-8.95648384094238	-8.38874530792236	-0.149630680680275	0.211722448468208	-0.03089988976717
-8.03682804107666	-8.95572853088379	-8.37593650817871	-0.149615526199341	0.211742162704468	-0.0308826547116041
-8.03490257263184	-8.956130027771	-8.37822818756104	-0.149673178792	0.211729720234871	-0.0308540910482407
-8.03333568572998	-8.95409393310547	-8.38127613067627	-0.149729683995247	0.211687251925468	-0.0308822914958
-8.03446960449219	-8.95512866973877	-8.37875175476074	-0.149723261594772	0.211713209748268	-0.0309441387653351
-8.0309886932373	-8.95841884613037	-8.38663578033447	-0.149746149778366	0.211765184998512	-0.0309489220380783
-8.03212738037109	-8.95877361297607	-8.38541507720947	-0.149699360132217	0.211801037192345	-0.030990032479167
-8.0300817489624	-8.95971584320068	-8.38645458221436	-0.149602204561234	0.211799457669258	-0.0310604199767113
-8.02873134613037	-8.96157264709473	-8.39078903198242	-0.149607703089714	0.211860328912735	-0.031128890812397
-8.02932834625244	-8.96513271331787	-8.39145755767822	-0.14956346154213	0.211897984147072	-0.0311822351068258
-8.03017044067383	-8.96286773681641	-8.3924036026001	-0.149520486593246	0.211915403604507	-0.0312049724161625
-8.02866649627686	-8.96623992919922	-8.3963041305542	-0.149521678686142	0.211915969848633	-0.0312754586338997
-8.02935314178467	-8.96627140045166	-8.39280605316162	-0.149451941251755	0.211914956569672	-0.0313467048108578
-8.02710437774658	-8.96925067901611	-8.39421939849854	-0.149418383836746	0.211956739425659	-0.0314495861530304
-8.02561664581299	-8.97015571594238	-8.40175247192383	-0.149393826723099	0.211996138095856	-0.0314703360199928
-8.02449417114258	-8.96970462799072	-8.39811420440674	-0.149368286132813	0.211976230144501	-0.0316026173532009
-8.02180480957031	-8.96950912475586	-8.40307140350342	-0.149396866559982	0.212088257074356	-0.0316334627568722
-8.02092933654785	-8.97352981567383	-8.40750598907471	-0.14932855963707	0.212096616625786	-0.0317588485777378
-8.01768112182617	-8.97388172149658	-8.40310955047607	-0.149347871541977	0.212113782763481	-0.0318214595317841
-8.01403522491455	-8.9739818572998	-8.39950656890869	-0.149278327822685	0.212182804942131	-0.0319428369402885
-8.01123142242432	-8.97529315948486	-8.40346431732178	-0.14930884540081	0.212202504277229	-0.0320385247468948
-8.01039886474609	-8.9755744934082	-8.40253448486328	-0.149281293153763	0.212251022458076	-0.0321333520114422
-8.00864410400391	-8.97416210174561	-8.40346050262451	-0.14925654232502	0.212306454777718	-0.0321404002606869
-8.00772285461426	-8.97366619110107	-8.41059589385986	-0.149220705032349	0.21230548620224	-0.032158013433218
-8.00288009643555	-8.974196434021	-8.39827346801758	-0.149239122867584	0.212377801537514	-0.0322042182087898
-7.99977254867554	-8.9728832244873	-8.40386581420898	-0.149285569787025	0.212425738573074	-0.0322141200304031
-7.99770927429199	-8.96869087219238	-8.39968395233154	-0.149276405572891	0.212490379810333	-0.0322141721844673
-7.99651622772217	-8.96675491333008	-8.40253067016602	-0.149318382143974	0.212482511997223	-0.0322530381381512
-7.99576711654663	-8.96683979034424	-8.40329360961914	-0.149337828159332	0.212577074766159	-0.0321998596191406
-7.99323272705078	-8.96709060668945	-8.40034675598145	-0.149337589740753	0.212591737508774	-0.0322159305214882
-7.99451351165771	-8.96231842041016	-8.40238952636719	-0.149439126253128	0.212658733129501	-0.032164242118597
-7.99286079406738	-8.96092224121094	-8.40305042266846	-0.149459645152092	0.212655290961266	-0.0321556963026524
-7.99090909957886	-8.96024990081787	-8.40194416046143	-0.149493262171745	0.212659537792206	-0.0321183688938618
-7.98948335647583	-8.96111011505127	-8.39806365966797	-0.149575456976891	0.212699666619301	-0.0321547202765942
-7.9879093170166	-8.95889854431152	-8.40236282348633	-0.149595305323601	0.212802931666374	-0.032150074839592
-7.98620986938477	-8.95814514160156	-8.40518665313721	-0.149625793099403	0.212823256850243	-0.032179206609726
-7.98298740386963	-8.95886421203613	-8.40192031860352	-0.149662390351295	0.212931379675865	-0.0321485362946987
-7.98152637481689	-8.95628356933594	-8.40476512908936	-0.149704128503799	0.212948247790337	-0.0321777835488319
-7.97569465637207	-8.95336723327637	-8.4095344543457	-0.149782687425613	0.212993785738945	-0.0321838557720184
-7.9761209487915	-8.95444202423096	-8.39492702484131	-0.149869158864021	0.213115274906158	-0.0322337374091148
-7.97032499313354	-8.9517650604248	-8.40099048614502	-0.149955362081528	0.213181808590889	-0.0322587937116623
-7.96562051773071	-8.94956016540527	-8.39931392669678	-0.150004178285599	0.213279873132706	-0.0322510004043579
-7.96280717849731	-8.94869422912598	-8.39760208129883	-0.150126650929451	0.213347852230072	-0.0323016941547394
-7.95956802368164	-8.94325065612793	-8.39657115936279	-0.15018717944622	0.213413566350937	-0.0322708450257778
-7.95491027832031	-8.94226169586182	-8.39627075195313	-0.15022785961628	0.213504984974861	-0.0323489978909492
-7.95172023773193	-8.94120311737061	-8.40187072753906	-0.150324866175652	0.213563457131386	-0.0324038565158844
-7.94667434692383	-8.94044208526611	-8.39700698852539	-0.150397568941116	0.213685184717178	-0.0324486568570137
-7.94355869293213	-8.94081211090088	-8.3992166519165	-0.150420323014259	0.213774874806404	-0.0325056873261929
-7.94297313690186	-8.93779182434082	-8.40439414978027	-0.150517389178276	0.213799700140953	-0.0325595624744892
-7.94201612472534	-8.93613719940186	-8.40542984008789	-0.150573819875717	0.213933318853378	-0.0325580276548862
-7.93871402740479	-8.93841743469238	-8.40512084960938	-0.150670811533928	0.214022919535637	-0.0325573943555355
-7.93773984909058	-8.9362678527832	-8.40824794769287	-0.150718450546265	0.214071035385132	-0.0326609164476395
-7.93347930908203	-8.93761825561523	-8.40635299682617	-0.150706604123116	0.214093253016472	-0.0326526463031769
-7.9294638633728	-8.93665027618408	-8.40725231170654	-0.150816842913628	0.214154005050659	-0.0327133052051067
-7.92690372467041	-8.93475723266602	-8.41026592254639	-0.150902912020683	0.214226603507996	-0.0327429361641407
-7.92327451705933	-8.93692970275879	-8.40810489654541	-0.150951087474823	0.21434386074543	-0.0327668637037277
-7.92073965072632	-8.93397521972656	-8.41037654876709	-0.150970458984375	0.214400514960289	-0.0328244678676128
-7.9178466796875	-8.93574237823486	-8.40821647644043	-0.150976032018661	0.214495345950127	-0.0328168757259846
-7.91505765914917	-8.93266773223877	-8.41520690917969	-0.151049703359604	0.214523687958717	-0.0329129174351692
-7.91376543045044	-8.9312105178833	-8.40974998474121	-0.151010125875473	0.214648380875587	-0.0329537279903889
-7.91166019439697	-8.93173789978027	-8.41110134124756	-0.151032850146294	0.214677721261978	-0.0330117493867874
-7.909264087677	-8.9273853302002	-8.40689468383789	-0.151103064417839	0.214814931154251	-0.0330504551529884
-7.90557289123535	-8.92797088623047	-8.41576862335205	-0.151078447699547	0.214924916625023	-0.0330979451537132
-7.90327453613281	-8.92597579956055	-8.41334915161133	-0.151111826300621	0.214911237359047	-0.0331831574440002
-7.9013524055481	-8.92763996124268	-8.41717720031738	-0.151156038045883	0.214989691972733	-0.0332091189920902
-7.90101671218872	-8.92787170410156	-8.41490077972412	-0.151179701089859	0.21502685546875	-0.033292792737484
-7.90007972717285	-8.92758083343506	-8.42189788818359	-0.151158332824707	0.215104773640633	-0.033394068479538
-7.90066385269165	-8.92889213562012	-8.42113304138184	-0.151114299893379	0.215159490704536	-0.0334690697491169
-7.90065574645996	-8.9322681427002	-8.42133617401123	-0.151162147521973	0.215334519743919	-0.0335669964551926
-7.89893341064453	-8.93242073059082	-8.42655944824219	-0.15111243724823	0.215390965342522	-0.0335941165685654
-7.8966760635376	-8.9326171875	-8.43655300140381	-0.151088058948517	0.21545797586441	-0.0336859151721001
-7.89860820770264	-8.93512725830078	-8.43585014343262	-0.151113882660866	0.215531513094902	-0.0337230898439884
-7.89750814437866	-8.93463897705078	-8.43428516387939	-0.151079058647156	0.215573370456696	-0.0338026359677315
-7.89638614654541	-8.93607902526855	-8.43817615509033	-0.151082172989845	0.21564969420433	-0.0338545590639114
-7.8950457572937	-8.93421745300293	-8.44191455841064	-0.151124939322472	0.215654388070107	-0.0339262932538986
-7.8929123878479	-8.93242454528809	-8.4467306137085	-0.15114139020443	0.215728938579559	-0.033986534923315
-7.89451599121094	-8.93009471893311	-8.44654369354248	-0.1511619836092	0.215771406888962	-0.0340126715600491
-7.89181852340698	-8.93050289154053	-8.45177364349365	-0.151132360100746	0.215812161564827	-0.0340497493743896
-7.88933944702148	-8.92831897735596	-8.4469575881958	-0.151137173175812	0.215816676616669	-0.0340784341096878
-7.88676071166992	-8.92607975006104	-8.44518852233887	-0.151071280241013	0.21579997241497	-0.0340970605611801
-7.88343238830566	-8.92770767211914	-8.44056034088135	-0.151051446795464	0.215786442160606	-0.0341309607028961
-7.88018274307251	-8.92504787445068	-8.4376335144043	-0.151096343994141	0.215767204761505	-0.0341391563415527
-7.87868165969849	-8.92022705078125	-8.43938541412354	-0.151104226708412	0.21580345928669	-0.0340966917574406
-7.87593698501587	-8.91705799102783	-8.43337535858154	-0.151137039065361	0.215848743915558	-0.0340373031795025
-7.87544822692871	-8.91039752960205	-8.43537044525146	-0.151167795062065	0.215847730636597	-0.0340143591165543
-7.87037658691406	-8.90648651123047	-8.42919826507568	-0.15118171274662	0.215818703174591	-0.0339348316192627
-7.8684024810791	-8.90351581573486	-8.42161655426025	-0.151145204901695	0.215811461210251	-0.0339399762451649
-7.86628770828247	-8.90166091918945	-8.4179048538208	-0.15122064948082	0.215753704309464	-0.0338756032288074
-7.86472845077515	-8.89958190917969	-8.41511631011963	-0.151261508464813	0.215727224946022	-0.0338463857769966
-7.8657751083374	-8.89457225799561	-8.41443347930908	-0.151337280869484	0.215746626257896	-0.033810380846262
-7.86275672912598	-8.89403343200684	-8.41318321228027	-0.151345014572144	0.215766176581383	-0.0338038951158524
-7.86489105224609	-8.88730716705322	-8.41191387176514	-0.151408195495605	0.215806797146797	-0.0337932929396629
-7.86005115509033	-8.88663005828857	-8.41485977172852	-0.151461243629456	0.215819999575615	-0.0337292850017548
-7.85927629470825	-8.88315963745117	-8.40521144866943	-0.151524558663368	0.215770706534386	-0.0336932651698589
-7.85648965835571	-8.88407707214355	-8.40687084197998	-0.151576474308968	0.215779110789299	-0.0336702354252338
-7.85691118240356	-8.8823766708374	-8.40642166137695	-0.15153332054615	0.215811133384705	-0.0336085148155689
-7.8530969619751	-8.87922191619873	-8.40339279174805	-0.151587620377541	0.215821698307991	-0.0335329473018646
-7.85171127319336	-8.87764072418213	-8.403977394104	-0.151643618941307	0.215852573513985	-0.0334938168525696
-7.84834384918213	-8.87920761108398	-8.40006923675537	-0.151665970683098	0.215886458754539	-0.0334524400532246
-7.8453049659729	-8.87738800048828	-8.40236759185791	-0.151733428239822	0.215905040502548	-0.0333987064659595
-7.8445782661438	-8.87634944915771	-8.40104484558105	-0.151764750480652	0.215933486819267	-0.0333712510764599
-7.84498167037964	-8.87493419647217	-8.39364528656006	-0.151836156845093	0.215976789593697	-0.0333109088242054
-7.84226560592651	-8.87653541564941	-8.40151786804199	-0.151904568076134	0.216044753789902	-0.0333252847194672
-7.84184741973877	-8.87466239929199	-8.39387798309326	-0.152075067162514	0.216128826141357	-0.0333032310009003
-7.84068202972412	-8.87356376647949	-8.40311908721924	-0.152103334665298	0.216152489185333	-0.0333294756710529
-7.84325981140137	-8.87655448913574	-8.40829372406006	-0.152134031057358	0.216239973902702	-0.0332951284945011
-7.84506845474243	-8.87701511383057	-8.4146203994751	-0.15220819413662	0.216169074177742	-0.0332892537117004
-7.84386205673218	-8.87860488891602	-8.41609477996826	-0.152208387851715	0.216191828250885	-0.0332819856703281
-7.84971332550049	-8.87912940979004	-8.41195297241211	-0.152273237705231	0.21621710062027	-0.0333424508571625
-7.84823703765869	-8.88147926330566	-8.41633701324463	-0.152298703789711	0.216241464018822	-0.0332926325500011
-7.85146045684814	-8.87947654724121	-8.41416835784912	-0.152304753661156	0.216267272830009	-0.0332848466932774
-7.85238790512085	-8.8796968460083	-8.41427230834961	-0.152350932359695	0.216262340545654	-0.0332412347197533
-7.85432386398315	-8.87930107116699	-8.41984367370605	-0.152311831712723	0.216342121362686	-0.033249095082283
-7.85338020324707	-8.88180541992188	-8.4225492477417	-0.152349755167961	0.216289207339287	-0.0332315862178802
-7.85408639907837	-8.88037586212158	-8.42363452911377	-0.152329161763191	0.216268807649612	-0.0332152880728245
-7.85142707824707	-8.87832832336426	-8.4168643951416	-0.152383849024773	0.216294154524803	-0.0332582220435143
-7.85350227355957	-8.8779993057251	-8.41503715515137	-0.152374178171158	0.216258481144905	-0.0331729091703892
-7.85530185699463	-8.87734222412109	-8.42103576660156	-0.152373164892197	0.216298252344131	-0.0331958495080471
-7.85631608963013	-8.87971878051758	-8.41550159454346	-0.152492433786392	0.216308891773224	-0.0331747457385063
-7.85436725616455	-8.87571811676025	-8.41429710388184	-0.152476832270622	0.216235518455505	-0.0331393145024776
-7.85526895523071	-8.87748146057129	-8.41500473022461	-0.152500584721565	0.216209381818771	-0.0330677628517151
-7.85820913314819	-8.87326049804688	-8.41477298736572	-0.152516230940819	0.216281235218048	-0.0330480672419071
-7.85660123825073	-8.87289810180664	-8.4120569229126	-0.1524867862463	0.216179043054581	-0.033041175454855
-7.85887813568115	-8.86969757080078	-8.41385459899902	-0.152517393231392	0.216298997402191	-0.032959271222353
-7.86072540283203	-8.87435340881348	-8.41286849975586	-0.152590587735176	0.216254994273186	-0.0329851061105728
-7.86218786239624	-8.87614917755127	-8.4125394821167	-0.152586951851845	0.216229304671288	-0.0329275839030743
-7.86144304275513	-8.87850570678711	-8.41390800476074	-0.152508571743965	0.216190993785858	-0.0329607576131821
-7.8651065826416	-8.88037776947021	-8.40746307373047	-0.152477592229843	0.216173842549324	-0.032982911914587
-7.86642932891846	-8.88518333435059	-8.41747665405273	-0.152467086911201	0.216218650341034	-0.0330310203135014
-7.86922311782837	-8.88651847839355	-8.41378498077393	-0.152485460042953	0.216217175126076	-0.0330491438508034
-7.87427139282227	-8.89017772674561	-8.4211893081665	-0.152417734265327	0.216240897774696	-0.0330468714237213
-7.87200403213501	-8.89214706420898	-8.42519283294678	-0.152267724275589	0.216208055615425	-0.033064141869545
-7.8751335144043	-8.89280605316162	-8.42552375793457	-0.15216338634491	0.216189101338387	-0.0331254005432129
-7.87621688842773	-8.89564514160156	-8.4283390045166	-0.152175724506378	0.216171473264694	-0.0332105606794357
-7.88118314743042	-8.9000997543335	-8.42469787597656	-0.152063950896263	0.216178461909294	-0.0332490354776382
-7.88235139846802	-8.90260028839111	-8.42784214019775	-0.152082860469818	0.216143742203712	-0.0332538038492203
-7.88281440734863	-8.90310955047607	-8.4352445602417	-0.152043029665947	0.216126784682274	-0.0333381965756416
-7.88776636123657	-8.90469455718994	-8.4363842010498	-0.152027890086174	0.216150209307671	-0.033294290304184
-7.89086627960205	-8.90445518493652	-8.44351291656494	-0.151969939470291	0.216093078255653	-0.0333312824368477
-7.8910608291626	-8.90868949890137	-8.44158363342285	-0.151913315057755	0.216029495000839	-0.0333416052162647
-7.89282321929932	-8.91005420684814	-8.44098472595215	-0.151840373873711	0.215974658727646	-0.0333561301231384
-7.89340972900391	-8.91128158569336	-8.43986320495605	-0.151874050498009	0.215945690870285	-0.0333563573658466
-7.89975261688232	-8.91256523132324	-8.43983459472656	-0.151819720864296	0.215870603919029	-0.0333749204874039
-7.90028715133667	-8.91601467132568	-8.44233417510986	-0.151767417788506	0.215815424919128	-0.0333317779004574
-7.90451097488403	-8.91555881500244	-8.43390560150146	-0.151796534657478	0.215803727507591	-0.0333220921456814
-7.90457010269165	-8.91334342956543	-8.43892383575439	-0.151683300733566	0.215782925486565	-0.033288337290287
-7.90380954742432	-8.91165542602539	-8.43669033050537	-0.15170194208622	0.215723961591721	-0.0333560891449451
-7.90529584884644	-8.91214275360107	-8.43586349487305	-0.151608914136887	0.215679928660393	-0.0333320647478104
-7.90544033050537	-8.91135406494141	-8.43351364135742	-0.151589006185532	0.215658009052277	-0.0333086401224136
-7.9054741859436	-8.91244888305664	-8.43418502807617	-0.151552006602287	0.215615257620811	-0.0333169102668762
-7.91007280349731	-8.91335487365723	-8.43621635437012	-0.151529923081398	0.21559302508831	-0.0332755297422409
-7.91186666488647	-8.91187477111816	-8.42725467681885	-0.151535853743553	0.21550390124321	-0.0332847908139229
-7.91525363922119	-8.91238498687744	-8.43023586273193	-0.151496961712837	0.215451017022133	-0.0332844518125057
-7.91799783706665	-8.91604614257813	-8.427565574646	-0.151445150375366	0.2154291421175	-0.0332443602383137
-7.9171142578125	-8.91472625732422	-8.42746925354004	-0.151420146226883	0.215398386120796	-0.0332900881767273
-7.91646480560303	-8.91928672790527	-8.42189788818359	-0.151295959949493	0.215420961380005	-0.033257532864809
-7.91794776916504	-8.91532325744629	-8.42482566833496	-0.151312828063965	0.215302109718323	-0.0333289615809917
-7.9190559387207	-8.91695594787598	-8.41814613342285	-0.151256933808327	0.215288162231445	-0.0332868061959744
-7.91561412811279	-8.91651248931885	-8.41647052764893	-0.151334658265114	0.215169206261635	-0.0333062335848808
-7.91675138473511	-8.915452003479	-8.41715431213379	-0.151291787624359	0.215174660086632	-0.0333095602691174
-7.91851806640625	-8.91415500640869	-8.41439819335938	-0.151274427771568	0.215123370289803	-0.0333112068474293
-7.91915941238403	-8.91376495361328	-8.42406368255615	-0.151213705539703	0.215110450983047	-0.0332986600697041
-7.91922903060913	-8.91275787353516	-8.41374778747559	-0.151156276464462	0.215015634894371	-0.0333658829331398
-7.91908931732178	-8.91163921356201	-8.41207027435303	-0.151122629642487	0.21500201523304	-0.0333515740931034
-7.91755199432373	-8.90954494476318	-8.4100980758667	-0.151102334260941	0.214889138936996	-0.0334082543849945
-7.92032909393311	-8.91122627258301	-8.41046333312988	-0.151103630661964	0.214828476309776	-0.0334052927792072
-7.91932773590088	-8.91001510620117	-8.41000175476074	-0.151021182537079	0.214772805571556	-0.0334560535848141
-7.91916370391846	-8.90851020812988	-8.39676761627197	-0.151028290390968	0.214738547801971	-0.0334570780396461
-7.92154884338379	-8.90601634979248	-8.4012279510498	-0.150976464152336	0.214741975069046	-0.0333875976502895
-7.91814708709717	-8.90442371368408	-8.39691638946533	-0.150929570198059	0.214673474431038	-0.0334289185702801
-7.92168235778809	-8.90186309814453	-8.39912891387939	-0.150898635387421	0.21463868021965	-0.0334652662277222
-7.91781282424927	-8.9002742767334	-8.3939323425293	-0.150894537568092	0.214554727077484	-0.0335055701434612
-7.91735649108887	-8.90098285675049	-8.39188766479492	-0.150816574692726	0.214561596512794	-0.0335354395210743
-7.92105770111084	-8.90327930450439	-8.394606590271	-0.150830060243607	0.214497461915016	-0.0335572771728039
-7.92180919647217	-8.90481758117676	-8.38961124420166	-0.15069517493248	0.214491873979568	-0.0336057543754578
-7.9254150390625	-8.90867042541504	-8.39480400085449	-0.15067420899868	0.214458823204041	-0.0335557237267494
-7.92498731613159	-8.91213607788086	-8.39528942108154	-0.150684803724289	0.214456483721733	-0.0336532667279243
-7.92412281036377	-8.9115743637085	-8.39096832275391	-0.150581076741219	0.214359372854233	-0.0336868613958359
-7.92992448806763	-8.91917610168457	-8.39409828186035	-0.150571539998055	0.214338064193726	-0.0337853170931339
-7.93140935897827	-8.92109870910645	-8.39771556854248	-0.150514051318169	0.214331358671188	-0.0337722860276699
-7.93314266204834	-8.92343235015869	-8.39605617523193	-0.150434613227844	0.214310482144356	-0.0338090024888515
-7.93578720092773	-8.93132972717285	-8.40202713012695	-0.150299519300461	0.214283019304276	-0.0338360108435154
-7.9398627281189	-8.93755054473877	-8.40280151367188	-0.150258406996727	0.214255526661873	-0.0338727496564388
-7.93994998931885	-8.93832206726074	-8.40507125854492	-0.150152891874313	0.214235201478004	-0.0339125581085682
-7.94206047058105	-8.94299030303955	-8.4004077911377	-0.150098547339439	0.214209139347076	-0.0339942425489426
-7.94229412078857	-8.94480800628662	-8.40643978118896	-0.150065571069717	0.214181289076805	-0.034028947353363
-7.94875144958496	-8.94900417327881	-8.40518569946289	-0.150031328201294	0.214162677526474	-0.0341561362147331
-7.9511604309082	-8.95278930664063	-8.40602493286133	-0.149962738156319	0.21418271958828	-0.0341794118285179
-7.95064496994019	-8.95537948608398	-8.41078472137451	-0.149925172328949	0.21414503455162	-0.0342213362455368
-7.9538426399231	-8.95789813995361	-8.41553115844727	-0.149879291653633	0.214075863361359	-0.0342820547521114
[truncated: 12,881 more rows]
