# Supplementary material for: Identification of Haptic Based Guiding Using Hard Reins
Source: PLoS One. 2015 Jul 22;10(7):e0132020. doi: 10.1371/journal.pone.0132020 (PMC4511788; doi:10.1371/journal.pone.0132020)
Supplement: S6 File — (ZIP) [file pone.0132020.s006.zip › Exp2_ForceData2/Subject8/path1/T6.csv]

Force X (N)	Force Y (N)	Force Z (N)	Torque X (N-m)	Torque Y (N-m)	Torque Z (N-m)	Frequency = 10000	Averaging Level = 16	F/T Serial Number = FT11772	Time Started = 18/02/2013 10:38:41
-9.21148586273193	-4.25436973571777	-14.4412279129028	-0.217280074954033	0.182061046361923	-0.0534567460417748
-9.21492767333984	-4.25393199920654	-14.4307699203491	-0.217323869466782	0.18198923766613	-0.0533587522804737
-9.21124935150146	-4.24690866470337	-14.428524017334	-0.217414408922195	0.182229474186897	-0.053401842713356
-9.20722389221191	-4.24894618988037	-14.4173307418823	-0.217281639575958	0.182268142700195	-0.0534176491200924
-9.21147537231445	-4.24664402008057	-14.4187526702881	-0.217520445585251	0.182343289256096	-0.0533729679882526
-9.20923709869385	-4.23862361907959	-14.4169321060181	-0.217562064528465	0.182598069310188	-0.0533852502703667
-9.20335483551025	-4.24406099319458	-14.4147748947144	-0.217426687479019	0.182526156306267	-0.0534497387707233
-9.21083545684814	-4.23600625991821	-14.4104375839233	-0.217618390917778	0.182760298252106	-0.0533688254654408
-9.20305156707764	-4.23619651794434	-14.4146766662598	-0.217515587806702	0.182918876409531	-0.0535471960902214
-9.21057033538818	-4.23875951766968	-14.4107227325439	-0.21762952208519	0.182927295565605	-0.053491584956646
-9.21142578125	-4.23233604431152	-14.4153232574463	-0.217718958854675	0.183225587010384	-0.0536045469343662
-9.20951843261719	-4.24055004119873	-14.4205436706543	-0.217612996697426	0.183262094855309	-0.0536972507834435
-9.21955966949463	-4.23739242553711	-14.4182443618774	-0.217742085456848	0.183417990803719	-0.0537480413913727
-9.21164798736572	-4.23500061035156	-14.4254970550537	-0.217778369784355	0.183737635612488	-0.0538536831736565
-9.21301078796387	-4.24005126953125	-14.4225063323975	-0.217701375484467	0.183672890067101	-0.0538806281983852
-9.21990013122559	-4.23851823806763	-14.4296312332153	-0.217868939042091	0.183917567133904	-0.0539643354713917
-9.21771144866943	-4.24040365219116	-14.4366846084595	-0.217707887291908	0.184057921171188	-0.0540437363088131
-9.22358512878418	-4.24423742294312	-14.4391250610352	-0.217809289693832	0.184097707271576	-0.0541355386376381
-9.22777938842773	-4.23733520507813	-14.4389238357544	-0.217839121818542	0.18439057469368	-0.0541597232222557
-9.22286891937256	-4.24459743499756	-14.4458789825439	-0.217802137136459	0.18436636030674	-0.0542638748884201
-9.23439598083496	-4.24166631698608	-14.4366407394409	-0.217898324131966	0.184581235051155	-0.0542466901242733
-9.23175621032715	-4.24168395996094	-14.4488868713379	-0.217877835035324	0.184778481721878	-0.0544430129230022
-9.2371301651001	-4.24896860122681	-14.4472789764404	-0.21782474219799	0.184875994920731	-0.054494172334671
-9.24302864074707	-4.24173831939697	-14.4603071212769	-0.218103855848312	0.185066178441048	-0.0544885694980621
-9.23870468139648	-4.246497631073	-14.4587068557739	-0.217923417687416	0.185174256563187	-0.0546593703329563
-9.24983596801758	-4.24600982666016	-14.4622707366943	-0.218129843473434	0.185253396630287	-0.0546998344361782
-9.24839115142822	-4.24592685699463	-14.4676198959351	-0.218208402395248	0.185484558343887	-0.0547709725797176
-9.24861526489258	-4.24853992462158	-14.4653997421265	-0.218101635575294	0.185547515749931	-0.0548513866961002
-9.26025581359863	-4.24464416503906	-14.4715003967285	-0.218316629528999	0.185678035020828	-0.0548379831016064
-9.2588415145874	-4.24596261978149	-14.480372428894	-0.218277484178543	0.185862615704536	-0.0549214854836464
-9.26650619506836	-4.25023651123047	-14.4797735214233	-0.218325525522232	0.185925707221031	-0.0549727380275726
-9.26965618133545	-4.2442569732666	-14.4877214431763	-0.218445673584938	0.186106324195862	-0.0550565123558044
-9.2651481628418	-4.24934101104736	-14.49769115448	-0.218381777405739	0.186159119009972	-0.0551446303725243
-9.2763843536377	-4.24837207794189	-14.4925146102905	-0.21850910782814	0.186224907636642	-0.0551486611366272
-9.27004146575928	-4.2432107925415	-14.5042123794556	-0.218501448631287	0.186417818069458	-0.0553128197789192
-9.27577209472656	-4.2464656829834	-14.4985218048096	-0.21847403049469	0.186432212591171	-0.055303655564785
-9.27585029602051	-4.2427716255188	-14.5028848648071	-0.21859572827816	0.18655614554882	-0.0554194897413254
-9.27315235137939	-4.24685430526733	-14.5032682418823	-0.218458026647568	0.186544299125671	-0.055488970130682
-9.27747058868408	-4.24480676651001	-14.4972019195557	-0.218521684408188	0.186603516340256	-0.0554986260831356
-9.27555465698242	-4.24192190170288	-14.5065240859985	-0.218486785888672	0.186767339706421	-0.0555348955094814
-9.27208614349365	-4.24350833892822	-14.5040273666382	-0.218322694301605	0.186618059873581	-0.0556127354502678
-9.27932357788086	-4.24294519424438	-14.5041561126709	-0.218527585268021	0.186750367283821	-0.0556039735674858
-9.26712703704834	-4.23690319061279	-14.5024318695068	-0.218318119645119	0.186728745698929	-0.0557387061417103
-9.27196884155273	-4.2397894859314	-14.5016212463379	-0.218312740325928	0.186694294214249	-0.0556901544332504
-9.26981353759766	-4.23019742965698	-14.4975452423096	-0.218341544270515	0.186769664287567	-0.0557236559689045
-9.26149940490723	-4.23391342163086	-14.5018377304077	-0.21825198829174	0.186612471938133	-0.0557810142636299
-9.26455211639404	-4.22910118103027	-14.4950189590454	-0.218394979834557	0.186652511358261	-0.0557041801512241
-9.25642967224121	-4.22167491912842	-14.495062828064	-0.218264490365982	0.186672806739807	-0.0557996891438961
-9.25771045684814	-4.22102499008179	-14.4865808486938	-0.218328759074211	0.18650034070015	-0.0557128190994263
-9.25605297088623	-4.21269702911377	-14.4870719909668	-0.218328326940536	0.186618477106094	-0.0558152422308922
-9.24612426757813	-4.21364688873291	-14.4813556671143	-0.218117907643318	0.186542391777039	-0.0557832457125187
-9.24877166748047	-4.20661306381226	-14.4703779220581	-0.218288719654083	0.186525732278824	-0.0557745918631554
-9.24104118347168	-4.20196104049683	-14.4715099334717	-0.218258365988731	0.18656188249588	-0.0558288469910622
-9.2401876449585	-4.19679546356201	-14.4676866531372	-0.218150302767754	0.186404541134834	-0.0558430925011635
-9.24068737030029	-4.19232702255249	-14.4620342254639	-0.218285411596298	0.186560899019241	-0.0558298192918301
-9.23376274108887	-4.18918228149414	-14.4599494934082	-0.21800884604454	0.186450466513634	-0.0558884479105473
-9.23770046234131	-4.19043874740601	-14.4558763504028	-0.218132570385933	0.18644006550312	-0.0558539666235447
-9.23537349700928	-4.18171739578247	-14.4531879425049	-0.218063369393349	0.186594739556313	-0.0559270828962326
-9.23338603973389	-4.1915283203125	-14.4565086364746	-0.217958524823189	0.186411172151566	-0.0560330040752888
-9.24105739593506	-4.18726682662964	-14.4489679336548	-0.218010917305946	0.186507612466812	-0.0558933913707733
-9.23570728302002	-4.18501996994019	-14.4561634063721	-0.217939227819443	0.186662420630455	-0.0560552887618542
-9.23661708831787	-4.18526124954224	-14.4489469528198	-0.217698350548744	0.186491534113884	-0.0560959428548813
-9.2415599822998	-4.18364191055298	-14.4517965316772	-0.217829301953316	0.186707332730293	-0.0561325661838055
-9.23684406280518	-4.1836462020874	-14.4544763565063	-0.217667698860168	0.186733588576317	-0.0562349818646908
-9.24098300933838	-4.18914556503296	-14.4512100219727	-0.21769243478775	0.186615169048309	-0.0563124157488346
-9.24617576599121	-4.18212556838989	-14.449257850647	-0.217671364545822	0.186833530664444	-0.0562648251652718
-9.238037109375	-4.18317079544067	-14.4568862915039	-0.217491626739502	0.186763733625412	-0.0563399977982044
-9.2470531463623	-4.1828556060791	-14.4445962905884	-0.217528209090233	0.186810910701752	-0.0562220700085163
-9.24903011322021	-4.17871904373169	-14.4513311386108	-0.217586264014244	0.187024191021919	-0.0563391633331776
-9.24824810028076	-4.18239068984985	-14.448543548584	-0.217418387532234	0.1870376765728	-0.0564327873289585
-9.25789260864258	-4.18441200256348	-14.4482870101929	-0.217575162649155	0.187101304531097	-0.0564793832600117
-9.25982189178467	-4.17802762985229	-14.4584121704102	-0.217624291777611	0.187407478690147	-0.0565460063517094
-9.260986328125	-4.1834921836853	-14.4563856124878	-0.217473462224007	0.187316387891769	-0.0566096119582653
-9.27471256256104	-4.18280553817749	-14.4575252532959	-0.217632740736008	0.187543749809265	-0.0566078834235668
-9.26859760284424	-4.18332195281982	-14.4631214141846	-0.217628389596939	0.18770794570446	-0.0567644089460373
-9.2766056060791	-4.19192218780518	-14.4625988006592	-0.217480853199959	0.18784062564373	-0.0568171888589859
-9.28445625305176	-4.19227457046509	-14.4658813476563	-0.217636361718178	0.187980175018311	-0.0569250471889973
-9.2827730178833	-4.1932168006897	-14.4751968383789	-0.217480346560478	0.188203737139702	-0.0571067370474339
-9.2912073135376	-4.20075750350952	-14.4751319885254	-0.217411696910858	0.188221842050552	-0.0572101697325706
-9.298996925354	-4.2030816078186	-14.482213973999	-0.217585861682892	0.18858028948307	-0.0573463961482048
-9.29802322387695	-4.20796632766724	-14.4888734817505	-0.21729838848114	0.188716024160385	-0.0575904734432697
-9.30726146697998	-4.21744441986084	-14.4920272827148	-0.217350512742996	0.188871055841446	-0.0576681084930897
-9.31225204467773	-4.21615123748779	-14.4950914382935	-0.217353299260139	0.189160376787186	-0.0578045919537544
-9.31305027008057	-4.22491359710693	-14.5015716552734	-0.217149540781975	0.189230218529701	-0.0580267272889614
-9.32326507568359	-4.22942352294922	-14.503077507019	-0.217269241809845	0.189421758055687	-0.0581499636173248
-9.32022285461426	-4.23150062561035	-14.5099210739136	-0.217181190848351	0.189695492386818	-0.0582918971776962
-9.32496929168701	-4.2377495765686	-14.5106916427612	-0.217031687498093	0.189767956733704	-0.0584431402385235
-9.33743000030518	-4.23792362213135	-14.5149278640747	-0.217220962047577	0.189962938427925	-0.0585367158055305
-9.33625793457031	-4.24027252197266	-14.5231819152832	-0.21703377366066	0.190290674567223	-0.0587458871304989
-9.33838176727295	-4.24930191040039	-14.5283288955688	-0.216942057013512	0.190256625413895	-0.0588384754955769
-9.35143661499023	-4.2444863319397	-14.5198402404785	-0.217098996043205	0.190568521618843	-0.0589520893990994
-9.3498706817627	-4.25000238418579	-14.5329618453979	-0.216900661587715	0.190781027078629	-0.0591342151165009
-9.35604953765869	-4.25421476364136	-14.525218963623	-0.216909497976303	0.190793424844742	-0.0592372938990593
-9.35995864868164	-4.24735069274902	-14.5330801010132	-0.216970130801201	0.190993279218674	-0.0593806803226471
-9.35592174530029	-4.25102996826172	-14.5337915420532	-0.216802224516869	0.1911631077528	-0.0595243275165558
-9.36329650878906	-4.2558012008667	-14.5385789871216	-0.216892689466476	0.191181421279907	-0.0596309341490269
-9.36659049987793	-4.24806356430054	-14.5459012985229	-0.216771841049194	0.19141574203968	-0.0597182214260101
-9.3620433807373	-4.2593412399292	-14.5486135482788	-0.216676518321037	0.191248461604118	-0.0598513893783093
-9.36383533477783	-4.2610821723938	-14.5490236282349	-0.216776207089424	0.191383332014084	-0.059629999101162
-9.34907054901123	-4.26821565628052	-14.5534238815308	-0.216790676116943	0.191263467073441	-0.0596572868525982
-9.3547945022583	-4.26283931732178	-14.5551300048828	-0.216674298048019	0.191327109932899	-0.0597389899194241
-9.36647701263428	-4.25468492507935	-14.553692817688	-0.21686415374279	0.191534444689751	-0.0597895793616772
-9.35987281799316	-4.25309276580811	-14.5659627914429	-0.216596603393555	0.191502019762993	-0.0599108971655369
-9.3622875213623	-4.25950193405151	-14.5660171508789	-0.216617941856384	0.191325545310974	-0.060058306902647
-9.36166858673096	-4.25077772140503	-14.5676612854004	-0.216666728258133	0.191498920321465	-0.0601049065589905
-9.35247230529785	-4.24897909164429	-14.5670309066772	-0.216508314013481	0.191360548138618	-0.0601990409195423
-9.35326385498047	-4.24508428573608	-14.5632848739624	-0.216625720262527	0.191247716546059	-0.0601292885839939
-9.34677219390869	-4.23404216766357	-14.5563993453979	-0.216675624251366	0.191322654485703	-0.0600888691842556
-9.34041500091553	-4.23715734481812	-14.5573215484619	-0.21652664244175	0.191108822822571	-0.0601511634886265
-9.34636974334717	-4.23054790496826	-14.553505897522	-0.216700598597527	0.191058322787285	-0.0600953139364719
-9.3361644744873	-4.22498035430908	-14.5570983886719	-0.216642215847969	0.191107153892517	-0.0601755939424038
-9.33013248443604	-4.22746706008911	-14.5540466308594	-0.216541111469269	0.190892264246941	-0.0601683333516121
-9.33303928375244	-4.22198486328125	-14.5544843673706	-0.216607332229614	0.190876215696335	-0.0601734034717083
-9.32832527160645	-4.22007179260254	-14.5582094192505	-0.216447114944458	0.1908999979496	-0.0602297559380531
-9.32636833190918	-4.21794891357422	-14.5509176254272	-0.216461941599846	0.190704315900803	-0.0601456016302109
-9.32506084442139	-4.20982027053833	-14.5503664016724	-0.21651591360569	0.190730363130569	-0.0601317286491394
-9.31705093383789	-4.21148014068604	-14.5485572814941	-0.216295123100281	0.19047649204731	-0.0601412393152714
-9.3222599029541	-4.20835018157959	-14.5381841659546	-0.216448664665222	0.190469011664391	-0.0600050874054432
-9.31074047088623	-4.20316314697266	-14.5412721633911	-0.216277554631233	0.190548524260521	-0.0601152293384075
-9.31117820739746	-4.20579242706299	-14.5327529907227	-0.216218754649162	0.190306574106216	-0.0599418245255947
-9.31244373321533	-4.19923686981201	-14.5404281616211	-0.216297626495361	0.190286219120026	-0.0598919689655304
-9.30459213256836	-4.20652055740356	-14.5398139953613	-0.216137409210205	0.190288707613945	-0.059991005808115
-9.31186294555664	-4.20360994338989	-14.5369396209717	-0.216221049427986	0.190172478556633	-0.0599976144731045
-9.30602264404297	-4.19919109344482	-14.5347814559937	-0.216154247522354	0.190219447016716	-0.059987984597683
-9.30644226074219	-4.20573568344116	-14.5330390930176	-0.216033115983009	0.190091595053673	-0.059958104044199
-9.31333065032959	-4.20173645019531	-14.5315971374512	-0.216130092740059	0.190124019980431	-0.0599226243793964
-9.30862712860107	-4.19686126708984	-14.5385217666626	-0.216004773974419	0.190081879496574	-0.0599443949759007
-9.31220531463623	-4.20830917358398	-14.5323896408081	-0.216006562113762	0.190003722906113	-0.0598517991602421
-9.31747531890869	-4.19999694824219	-14.5308504104614	-0.216109126806259	0.190132960677147	-0.0598471090197563
-9.31128883361816	-4.20689535140991	-14.5333700180054	-0.215997591614723	0.190120592713356	-0.0599293895065784
-9.321044921875	-4.20914793014526	-14.531756401062	-0.216037839651108	0.190069451928139	-0.0598264895379543
-9.32301044464111	-4.20678329467773	-14.5430564880371	-0.215961575508118	0.190222099423409	-0.0599245987832546
-9.32455253601074	-4.21347045898438	-14.5449371337891	-0.21584764122963	0.190191090106964	-0.0599179938435555
-9.33886623382568	-4.21594905853271	-14.551812171936	-0.215964183211327	0.19022823870182	-0.0598773136734962
-9.34103202819824	-4.21482229232788	-14.5513887405396	-0.215823858976364	0.190277218818665	-0.0599699951708317
-9.34400081634521	-4.22629070281982	-14.5583791732788	-0.215689331293106	0.190185129642487	-0.0600047595798969
-9.3543119430542	-4.22452974319458	-14.5602102279663	-0.215821906924248	0.190314814448357	-0.0599574111402035
-9.3482141494751	-4.22808742523193	-14.5656394958496	-0.215637773275375	0.190367311239243	-0.0600554198026657
-9.35531330108643	-4.23621225357056	-14.5715894699097	-0.215520203113556	0.190312817692757	-0.060127280652523
-9.36440753936768	-4.23850631713867	-14.5753660202026	-0.215675979852676	0.190445095300674	-0.060154564678669
-9.36157989501953	-4.24390029907227	-14.5831565856934	-0.215427935123444	0.190573081374168	-0.0602899491786957
-9.37212753295898	-4.25203514099121	-14.5837774276733	-0.215466916561127	0.190459087491035	-0.0603422932326794
-9.37664699554443	-4.25233268737793	-14.5985345840454	-0.215419486165047	0.190692201256752	-0.0603955537080765
-9.37934970855713	-4.25989627838135	-14.6039800643921	-0.215258151292801	0.190611109137535	-0.0604855045676231
-9.38755512237549	-4.26617813110352	-14.6104726791382	-0.21538433432579	0.190777659416199	-0.0604926832020283
-9.38697147369385	-4.26260471343994	-14.6163835525513	-0.215225905179977	0.190827786922455	-0.0606126114726067
-9.39033603668213	-4.27331829071045	-14.6199626922607	-0.215115159749985	0.190792009234428	-0.0606730207800865
-9.39746856689453	-4.27084159851074	-14.6296062469482	-0.215281888842583	0.190882846713066	-0.0606868788599968
-9.39306354522705	-4.2755331993103	-14.6431093215942	-0.215131759643555	0.191082999110222	-0.0608195848762989
-9.39928531646729	-4.27861309051514	-14.6403913497925	-0.215114429593086	0.191003575921059	-0.0607875101268291
-9.39882946014404	-4.28013706207275	-14.6490821838379	-0.215240225195885	0.191156551241875	-0.0608493983745575
-9.39616966247559	-4.28259992599487	-14.6547994613647	-0.214972138404846	0.191172316670418	-0.0609676353633404
-9.40610313415527	-4.2838282585144	-14.6589765548706	-0.215080723166466	0.191196471452713	-0.0609178654849529
-9.40323066711426	-4.27777719497681	-14.6632595062256	-0.214995175600052	0.19132773578167	-0.0609358474612236
-9.39984321594238	-4.28708505630493	-14.6663618087769	-0.215003654360771	0.191182821989059	-0.0609284415841103
-9.40586566925049	-4.28346872329712	-14.6624135971069	-0.215148910880089	0.191284120082855	-0.060812022536993
-9.39827728271484	-4.27611064910889	-14.6687707901001	-0.214984804391861	0.191376239061356	-0.0608175322413445
-9.39958000183105	-4.28102111816406	-14.6655731201172	-0.214984640479088	0.19120055437088	-0.0607142746448517
-9.39979553222656	-4.27144861221313	-14.672119140625	-0.215124860405922	0.191352263092995	-0.0606316104531288
-9.39215850830078	-4.26842164993286	-14.6723327636719	-0.215025946497917	0.191306695342064	-0.0605996660888195
-9.39057922363281	-4.26858997344971	-14.6700277328491	-0.21495608985424	0.191159024834633	-0.0605539977550507
-9.39163017272949	-4.26133871078491	-14.6673555374146	-0.215098232030869	0.191260144114494	-0.0603211969137192
-9.38029003143311	-4.25680112838745	-14.663444519043	-0.215017706155777	0.191206470131874	-0.0603623762726784
-9.38114261627197	-4.25493001937866	-14.6600074768066	-0.21506629884243	0.191121712327003	-0.0601848736405373
-9.37757015228271	-4.24650526046753	-14.6593770980835	-0.215208455920219	0.191215798258781	-0.0601481944322586
-9.36267757415771	-4.24074983596802	-14.6495561599731	-0.214987978339195	0.191125601530075	-0.0600955300033093
-9.36574459075928	-4.23656225204468	-14.6410322189331	-0.215185135602951	0.190997838973999	-0.0600442849099636
-9.35931205749512	-4.22901630401611	-14.6426076889038	-0.215262532234192	0.191151633858681	-0.0598348639905453
-9.34899044036865	-4.22290134429932	-14.6344079971313	-0.215144664049149	0.191028848290443	-0.0598216615617275
-9.35206031799316	-4.22113561630249	-14.6295967102051	-0.21528759598732	0.190953627228737	-0.0596636161208153
-9.34598541259766	-4.21105146408081	-14.6346616744995	-0.215346068143845	0.191116705536842	-0.0596333518624306
-9.33910465240479	-4.2162971496582	-14.6237440109253	-0.215260967612267	0.191023394465446	-0.0595527701079845
-9.3423023223877	-4.20479249954224	-14.6167392730713	-0.215443015098572	0.191026583313942	-0.0594269968569279
-9.33282661437988	-4.20369243621826	-14.622935295105	-0.215386956930161	0.191089227795601	-0.0594406872987747
-9.33304309844971	-4.19931507110596	-14.6143941879272	-0.215370789170265	0.190957352519035	-0.0593640431761742
-9.32685852050781	-4.19565963745117	-14.6152057647705	-0.215604871511459	0.191088005900383	-0.0593891777098179
-9.32349014282227	-4.19467353820801	-14.6151552200317	-0.21548156440258	0.191025763750076	-0.0593746975064278
-9.32441806793213	-4.19545125961304	-14.6073837280273	-0.215680524706841	0.19106137752533	-0.059311781078577
-9.31858158111572	-4.18340444564819	-14.6061143875122	-0.215520411729813	0.19111131131649	-0.0593268014490604
-9.31325912475586	-4.18645477294922	-14.6026277542114	-0.215629875659943	0.190965235233307	-0.0593146048486233
-9.31350708007813	-4.17763185501099	-14.5969505310059	-0.215728461742401	0.191121369600296	-0.0591924823820591
-9.30502605438232	-4.17808198928833	-14.6035451889038	-0.215707093477249	0.191066652536392	-0.0592252723872662
-9.30958366394043	-4.174072265625	-14.5902299880981	-0.215840935707092	0.1910530179739	-0.0590964965522289
-9.30059719085693	-4.16708898544312	-14.6006374359131	-0.215863212943077	0.191154211759567	-0.0592106059193611
-9.29825592041016	-4.16951274871826	-14.5852556228638	-0.21576027572155	0.190992310643196	-0.0591422393918037
-9.30235195159912	-4.16039752960205	-14.5826711654663	-0.216023489832878	0.191147834062576	-0.0590797141194344
-9.28957080841064	-4.16256713867188	-14.5855798721313	-0.215898483991623	0.191158726811409	-0.0591558963060379
-9.29610538482666	-4.16011381149292	-14.5736036300659	-0.21600329875946	0.191091895103455	-0.0590886734426022
-9.28747081756592	-4.15377235412598	-14.5778493881226	-0.21611487865448	0.191298916935921	-0.0591539517045021
-9.28743171691895	-4.15431833267212	-14.5687122344971	-0.215973034501076	0.191130355000496	-0.0590896978974342
-9.29370021820068	-4.15016269683838	-14.5759525299072	-0.216155380010605	0.191262856125832	-0.0590477734804153
-9.28720569610596	-4.14904069900513	-14.5704221725464	-0.216067671775818	0.191305756568909	-0.0591032058000565
-9.28627777099609	-4.15141439437866	-14.5766839981079	-0.216152936220169	0.191199377179146	-0.0590445175766945
-9.29080581665039	-4.14200448989868	-14.5622701644897	-0.216247290372849	0.191402822732925	-0.0589909106492996
-9.28147315979004	-4.14862728118896	-14.5722093582153	-0.216213822364807	0.191299125552177	-0.0590215139091015
-9.29006958007813	-4.14252948760986	-14.5621194839478	-0.216326147317886	0.191386118531227	-0.0589239113032818
-9.28137493133545	-4.13952970504761	-14.5724325180054	-0.216323867440224	0.191462576389313	-0.0589993745088577
-9.28279685974121	-4.14547395706177	-14.5632219314575	-0.216302841901779	0.191403225064278	-0.0588971264660358
-9.28797054290771	-4.13726329803467	-14.566065788269	-0.216536805033684	0.191498994827271	-0.0588932931423187
-9.28109455108643	-4.13650703430176	-14.5677089691162	-0.21645712852478	0.191586643457413	-0.0588786713778973
-9.28254699707031	-4.13507509231567	-14.5655364990234	-0.21653313934803	0.191457659006119	-0.0588851049542427
-9.28148365020752	-4.13133955001831	-14.5703496932983	-0.216660887002945	0.191671714186668	-0.0588517598807812
-9.27606773376465	-4.13378143310547	-14.5676240921021	-0.216511338949203	0.191513612866402	-0.058914877474308
-9.28203392028809	-4.13536357879639	-14.5702657699585	-0.216691121459007	0.191586539149284	-0.0588573478162289
-9.27544689178467	-4.12830066680908	-14.5640592575073	-0.216686517000198	0.19162206351757	-0.0588541030883789
-9.27359867095947	-4.13682270050049	-14.5694894790649	-0.216699212789536	0.191498517990112	-0.0588411539793015
-9.2774829864502	-4.12801694869995	-14.566388130188	-0.216848269104958	0.191628679633141	-0.0587940625846386
-9.27092456817627	-4.12994956970215	-14.5676498413086	-0.216816887259483	0.19165301322937	-0.0588848628103733
-9.27197074890137	-4.13235569000244	-14.5595569610596	-0.216837480664253	0.191557988524437	-0.058790385723114
-9.26700687408447	-4.12594795227051	-14.5671720504761	-0.216949239373207	0.191680327057838	-0.0588401444256306
-9.26366901397705	-4.13050651550293	-14.5675601959229	-0.216783329844475	0.191612288355827	-0.0588824674487114
-9.26808261871338	-4.12547540664673	-14.5611038208008	-0.216997504234314	0.191627159714699	-0.0588096901774406
-9.26407337188721	-4.12747669219971	-14.5668153762817	-0.216865390539169	0.191805496811867	-0.0588460713624954
-9.26201725006104	-4.13000774383545	-14.5610466003418	-0.216936573386192	0.191559731960297	-0.058877669274807
-9.25930309295654	-4.12455463409424	-14.5626840591431	-0.217037111520767	0.191753730177879	-0.0588108338415623
-9.25734424591064	-4.12565946578979	-14.5577507019043	-0.216968402266502	0.191722989082336	-0.0589142739772797
-9.2601900100708	-4.12520217895508	-14.5548133850098	-0.217208221554756	0.19176809489727	-0.0588144212961197
-9.25530052185059	-4.12199687957764	-14.5571823120117	-0.217099279165268	0.191860735416412	-0.0588363483548164
-9.25969791412354	-4.12940311431885	-14.5561962127686	-0.217234522104263	0.19179555773735	-0.0587992519140244
-9.26038646697998	-4.12258005142212	-14.5512943267822	-0.217256754636765	0.1920495480299	-0.0587780512869358
-9.25344753265381	-4.12838554382324	-14.552906036377	-0.217227011919022	0.191922426223755	-0.0588347688317299
-9.26323223114014	-4.12762260437012	-14.5484848022461	-0.217362150549889	0.192047566175461	-0.0587581843137741
-9.25767612457275	-4.12509298324585	-14.5527906417847	-0.217297524213791	0.192194133996964	-0.0588311031460762
-9.26269626617432	-4.12658596038818	-14.5506010055542	-0.217394769191742	0.192236736416817	-0.0587683282792568
-9.26278018951416	-4.12397861480713	-14.5578603744507	-0.217363283038139	0.192297637462616	-0.0588798075914383
-9.26259422302246	-4.13240671157837	-14.552752494812	-0.217358037829399	0.192377805709839	-0.0588538646697998
-9.26945304870605	-4.1247034072876	-14.5513582229614	-0.217478796839714	0.192556664347649	-0.0588435083627701
-9.26246070861816	-4.13214540481567	-14.5536766052246	-0.217346459627151	0.19257740676403	-0.0589262098073959
-9.27011871337891	-4.13280439376831	-14.5522289276123	-0.217505127191544	0.192661628127098	-0.0588379204273224
-9.26447868347168	-4.12855434417725	-14.5480270385742	-0.217446640133858	0.192798659205437	-0.0589283816516399
-9.27011680603027	-4.13450527191162	-14.547137260437	-0.217439025640488	0.19273741543293	-0.0588633231818676
-9.270827293396	-4.12881946563721	-14.5487051010132	-0.217486396431923	0.193022355437279	-0.0589214265346527
-9.26906299591064	-4.13389682769775	-14.5434560775757	-0.217319667339325	0.192982703447342	-0.0589316003024578
-9.27743816375732	-4.1329870223999	-14.5415887832642	-0.217573761940002	0.193096980452538	-0.0589064732193947
-9.27285385131836	-4.13217544555664	-14.5433216094971	-0.217441514134407	0.193210870027542	-0.0589587837457657
-9.27744770050049	-4.13617277145386	-14.5384654998779	-0.217347577214241	0.193164274096489	-0.0588776618242264
-9.27879428863525	-4.13234615325928	-14.5373592376709	-0.217508226633072	0.193392693996429	-0.0589514598250389
-9.27883815765381	-4.13739252090454	-14.5360059738159	-0.217267408967018	0.193371936678886	-0.0589702315628529
-9.28697967529297	-4.13924646377563	-14.5304937362671	-0.21744567155838	0.193548783659935	-0.0589339844882488
-9.28488922119141	-4.13797521591187	-14.5346174240112	-0.217215284705162	0.193687006831169	-0.058970782905817
-9.29053115844727	-4.14459085464478	-14.5299577713013	-0.217254847288132	0.193635419011116	-0.0590140484273434
-9.29656791687012	-4.14148902893066	-14.5324611663818	-0.217236801981926	0.193868309259415	-0.0590076260268688
-9.29357528686523	-4.14607572555542	-14.5346012115479	-0.217059448361397	0.193870946764946	-0.0590888932347298
-9.30290794372559	-4.14803028106689	-14.5285387039185	-0.217074811458588	0.193910181522369	-0.0590076148509979
-9.30216598510742	-4.14594268798828	-14.5363750457764	-0.217044517397881	0.194139122962952	-0.0590883195400238
-9.3008279800415	-4.15355539321899	-14.5320224761963	-0.216846168041229	0.194119155406952	-0.0591537356376648
-9.30893325805664	-4.15187168121338	-14.5307884216309	-0.216980412602425	0.194192931056023	-0.0591917298734188
-9.30580425262451	-4.14968633651733	-14.5374689102173	-0.216843590140343	0.194368869066238	-0.059268943965435
-9.30851650238037	-4.15588474273682	-14.5304088592529	-0.216756924986839	0.194271072745323	-0.0593104660511017
-9.31621360778809	-4.15121364593506	-14.5298118591309	-0.216860756278038	0.194514960050583	-0.0593032576143742
-9.30899620056152	-4.15158987045288	-14.5305185317993	-0.216632291674614	0.194494470953941	-0.0594626031816006
-9.31616115570068	-4.15602350234985	-14.5287418365479	-0.216741681098938	0.194508492946625	-0.0594572201371193
-9.31632995605469	-4.14649295806885	-14.5252628326416	-0.216764897108078	0.194743052124977	-0.0595012530684471
-9.30652523040771	-4.14959049224854	-14.5239934921265	-0.216678932309151	0.194612354040146	-0.0595391802489758
-9.31809329986572	-4.1450080871582	-14.51305103302	-0.216793373227119	0.194805443286896	-0.059515219181776
-9.30431270599365	-4.14365720748901	-14.5201396942139	-0.216723084449768	0.194804400205612	-0.0596584975719452
-9.30874729156494	-4.14110136032104	-14.5098075866699	-0.216703429818153	0.194751754403114	-0.059600617736578
-9.30567169189453	-4.1359224319458	-14.5103321075439	-0.216806277632713	0.194910109043121	-0.059665858745575
-9.29952621459961	-4.13842964172363	-14.5076570510864	-0.216722249984741	0.194915980100632	-0.0596602857112885
-9.30463027954102	-4.13332033157349	-14.5021409988403	-0.216917842626572	0.194936767220497	-0.0596501082181931
-9.29205322265625	-4.13143634796143	-14.501859664917	-0.216807454824448	0.194991499185562	-0.059704851359129
-9.29500102996826	-4.12984132766724	-14.4980154037476	-0.216863960027695	0.194883942604065	-0.0597417652606964
-9.29430103302002	-4.12351846694946	-14.4968194961548	-0.216948255896568	0.195163205265999	-0.0598139576613903
-9.28665828704834	-4.12383604049683	-14.4916219711304	-0.216844394803047	0.194889694452286	-0.059743981808424
-9.28959083557129	-4.12281179428101	-14.4863185882568	-0.217046558856964	0.195067465305328	-0.0597917139530182
-9.28190612792969	-4.11782455444336	-14.4850568771362	-0.216849684715271	0.195078253746033	-0.0598634034395218
-9.28031253814697	-4.12153673171997	-14.4888095855713	-0.216961443424225	0.194977700710297	-0.0598810985684395
-9.2817850112915	-4.11516380310059	-14.477915763855	-0.217012733221054	0.195133671164513	-0.0598800256848335
-9.27383041381836	-4.1199107170105	-14.475830078125	-0.216905042529106	0.195029139518738	-0.0599821358919144
-9.28095149993896	-4.11677980422974	-14.4771738052368	-0.217002972960472	0.194977596402168	-0.0599538870155811
-9.272705078125	-4.11324167251587	-14.4824810028076	-0.217019304633141	0.195139512419701	-0.0599850825965405
-9.269850730896	-4.12066745758057	-14.4803705215454	-0.216947734355927	0.195027902722359	-0.0600142702460289
-9.27816677093506	-4.11759185791016	-14.4771604537964	-0.216992169618607	0.195080563426018	-0.0601026676595211
-9.27473831176758	-4.1190972328186	-14.4792909622192	-0.216837704181671	0.195097878575325	-0.0601452067494392
-9.27794361114502	-4.12098360061646	-14.4832344055176	-0.216952115297318	0.194939687848091	-0.0601669512689114
-9.27588081359863	-4.11911487579346	-14.4830513000488	-0.216993153095245	0.195113033056259	-0.0601950325071812
-9.27518558502197	-4.12178945541382	-14.48264503479	-0.216793656349182	0.194935649633408	-0.0602493286132813
-9.28384971618652	-4.12345886230469	-14.4861392974854	-0.21700619161129	0.1949702501297	-0.0602355748414993
-9.28036785125732	-4.1248893737793	-14.4874305725098	-0.216836139559746	0.194988489151001	-0.0602790601551533
-9.28684520721436	-4.13132381439209	-14.4867916107178	-0.21685229241848	0.194898650050163	-0.0602713003754616
-9.28859519958496	-4.12158727645874	-14.492654800415	-0.21691469848156	0.194973856210709	-0.0602765530347824
-9.28427886962891	-4.13105583190918	-14.4912538528442	-0.216763287782669	0.194830641150475	-0.0603140518069267
-9.29301071166992	-4.13119983673096	-14.4905042648315	-0.216890573501587	0.194820836186409	-0.0602409280836582
-9.28892230987549	-4.12956476211548	-14.4963836669922	-0.216719523072243	0.194851219654083	-0.0603141784667969
-9.29140949249268	-4.1361403465271	-14.4928321838379	-0.216747462749481	0.194736465811729	-0.0603339038789272
-9.29705047607422	-4.13291788101196	-14.4960899353027	-0.21689760684967	0.194703787565231	-0.0603182166814804
-9.2947416305542	-4.13165712356567	-14.4933376312256	-0.21668803691864	0.194756120443344	-0.0603316985070705
-9.29656410217285	-4.13796520233154	-14.4974298477173	-0.216780990362167	0.194556549191475	-0.0603259801864624
-9.30110263824463	-4.132164478302	-14.4954233169556	-0.216793656349182	0.194704383611679	-0.0602605938911438
-9.29663276672363	-4.13543224334717	-14.4913282394409	-0.216656967997551	0.194526493549347	-0.0602843649685383
-9.30763053894043	-4.13522243499756	-14.4962072372437	-0.216714590787888	0.194555416703224	-0.0602413974702358
-9.30458641052246	-4.13496255874634	-14.4984283447266	-0.216568365693092	0.194501414895058	-0.0603316910564899
-9.31309127807617	-4.14391946792603	-14.5001525878906	-0.216621652245522	0.194467008113861	-0.0602526366710663
-9.31524085998535	-4.13445806503296	-14.4984216690063	-0.216581895947456	0.194530665874481	-0.0602803155779839
-9.3136157989502	-4.1458477973938	-14.5070114135742	-0.216436430811882	0.194373562932014	-0.0603263303637505
-9.32303428649902	-4.14470338821411	-14.5008745193481	-0.216562569141388	0.194396033883095	-0.0602164156734943
-9.32015228271484	-4.14443397521973	-14.508584022522	-0.216486155986786	0.194336459040642	-0.0602957606315613
-9.32738208770752	-4.14932823181152	-14.5043287277222	-0.216423332691193	0.194268777966499	-0.0602400749921799
-9.32850646972656	-4.1466383934021	-14.5085115432739	-0.216564074158669	0.194333136081696	-0.0602444335818291
-9.32452869415283	-4.15199995040894	-14.5086526870728	-0.216341108083725	0.19422622025013	-0.0602196082472801
-9.33513832092285	-4.14995384216309	-14.5028533935547	-0.216516837477684	0.194164395332336	-0.0602290481328964
-9.33046913146973	-4.14884901046753	-14.5138359069824	-0.216473028063774	0.194184601306915	-0.0601915903389454
-9.33294010162354	-4.14941167831421	-14.5035600662231	-0.216375753283501	0.193998470902443	-0.060129452496767
-9.33697986602783	-4.14864683151245	-14.5068054199219	-0.216525867581367	0.194086536765099	-0.0601362735033035
-9.33545684814453	-4.1496958732605	-14.5113182067871	-0.216317564249039	0.193912103772163	-0.0601523146033287
-9.34390163421631	-4.15102815628052	-14.5021572113037	-0.216460987925529	0.193947970867157	-0.0600587017834187
-9.34125137329102	-4.14271640777588	-14.5035457611084	-0.21636825799942	0.19393727183342	-0.0601006522774696
-9.33917331695557	-4.15056133270264	-14.5043773651123	-0.216312438249588	0.19367641210556	-0.0600934848189354
-9.34948348999023	-4.14419507980347	-14.4981784820557	-0.216364443302155	0.193756118416786	-0.059997420758009
-9.33856678009033	-4.14631080627441	-14.5081129074097	-0.216270625591278	0.193627491593361	-0.0600688867270947
-9.34471035003662	-4.14892244338989	-14.4965486526489	-0.216238051652908	0.193530857563019	-0.0599571652710438
-9.33899021148682	-4.14241313934326	-14.5014772415161	-0.216297388076782	0.193575665354729	-0.0600277073681355
-9.33373355865479	-4.14765548706055	-14.4973030090332	-0.216134697198868	0.193383082747459	-0.0599861182272434
-9.34163188934326	-4.14079570770264	-14.4926853179932	-0.216264635324478	0.193421870470047	-0.0599738396704197
-9.32687950134277	-4.14220714569092	-14.495400428772	-0.216119378805161	0.193246200680733	-0.059993602335453
-9.33145904541016	-4.14254713058472	-14.48219871521	-0.216151192784309	0.193077251315117	-0.0599260665476322
-9.32761192321777	-4.13432168960571	-14.4850797653198	-0.216159805655479	0.193128645420074	-0.0598598085343838
-9.32353687286377	-4.13616800308228	-14.4825572967529	-0.216080591082573	0.192827686667442	-0.0597787089645863
-9.32236003875732	-4.1291184425354	-14.4820537567139	-0.216218918561935	0.192819476127625	-0.0596992336213589
-9.31418704986572	-4.1279091835022	-14.4767227172852	-0.216038390994072	0.192740917205811	-0.0596423931419849
-9.31467151641846	-4.12881326675415	-14.4644632339478	-0.216187790036201	0.192596048116684	-0.059519175440073
-9.30807209014893	-4.11584091186523	-14.4657506942749	-0.216089248657227	0.192680776119232	-0.0593824610114098
-9.30066776275635	-4.12320566177368	-14.4593801498413	-0.216057226061821	0.192344576120377	-0.0593728236854076
-9.30568504333496	-4.11415338516235	-14.4505195617676	-0.216196715831757	0.192393079400063	-0.0591608881950378
-9.29308986663818	-4.11310625076294	-14.4568510055542	-0.21607081592083	0.192263767123222	-0.0591747015714645
-9.29438400268555	-4.11151695251465	-14.4503583908081	-0.216184481978416	0.192129164934158	-0.0589957423508167
-9.29122638702393	-4.10773611068726	-14.4461622238159	-0.216146811842918	0.192135393619537	-0.0589483454823494
-9.28694248199463	-4.11099815368652	-14.4417991638184	-0.216161340475082	0.191912278532982	-0.0588561221957207
-9.2930908203125	-4.10490703582764	-14.4418058395386	-0.216274544596672	0.191982105374336	-0.0587611645460129
-9.28296756744385	-4.11310148239136	-14.4440889358521	-0.216222420334816	0.191815108060837	-0.0588191412389278
-9.2916088104248	-4.11262989044189	-14.4353885650635	-0.216339007019997	0.19166611135006	-0.0586827024817467
-9.28743553161621	-4.10800552368164	-14.4450931549072	-0.216316774487495	0.191730871796608	-0.0587984807789326
-9.28572177886963	-4.11988878250122	-14.4402456283569	-0.216185972094536	0.191609859466553	-0.0587263554334641
-9.29066181182861	-4.11512184143066	-14.4462604522705	-0.216419637203217	0.191599786281586	-0.0587211139500141
-9.28451919555664	-4.12117290496826	-14.4437274932861	-0.216168329119682	0.191490814089775	-0.0587491132318974
-9.29083728790283	-4.12033224105835	-14.4390964508057	-0.21638847887516	0.191417500376701	-0.0586670897901058
-9.28948783874512	-4.11642599105835	-14.4488353729248	-0.216298222541809	0.191539004445076	-0.0586415342986584
-9.28814888000488	-4.1217942237854	-14.4489965438843	-0.21626503765583	0.191294133663177	-0.0586018301546574
-9.29387187957764	-4.11796951293945	-14.4450120925903	-0.216372802853584	0.191324979066849	-0.0585826821625233
-9.29239368438721	-4.11690616607666	-14.4423828125	-0.216233119368553	0.191278278827667	-0.0585678517818451
-9.30034351348877	-4.12227344512939	-14.4412593841553	-0.216401234269142	0.191261723637581	-0.058462031185627
-9.29835891723633	-4.11543321609497	-14.4322843551636	-0.216317147016525	0.191369786858559	-0.0584803558886051
-9.29733657836914	-4.12420988082886	-14.4353904724121	-0.216336876153946	0.191201791167259	-0.0584991574287415
-9.30628967285156	-4.12362480163574	-14.4296131134033	-0.216497078537941	0.191281899809837	-0.0583706758916378
-9.30111885070801	-4.1187686920166	-14.4279918670654	-0.216388434171677	0.191342830657959	-0.0584212690591812
-9.30510425567627	-4.12294149398804	-14.4259901046753	-0.216468900442123	0.191226243972778	-0.0583306029438972
-9.30529117584229	-4.1178297996521	-14.4314651489258	-0.216577902436256	0.19126483798027	-0.058271948248148
-9.30531787872314	-4.12557554244995	-14.4215831756592	-0.216480895876884	0.191351518034935	-0.0582955814898014
-9.31482410430908	-4.12038421630859	-14.4188442230225	-0.216709762811661	0.191365584731102	-0.0581778176128864
-9.30829906463623	-4.12180089950562	-14.4254856109619	-0.216690123081207	0.191436469554901	-0.0581308007240295
-9.31009292602539	-4.12251043319702	-14.4239044189453	-0.21671050786972	0.19133996963501	-0.058092974126339
-9.31792545318604	-4.12298774719238	-14.4239482879639	-0.216886013746262	0.191376969218254	-0.0580066815018654
-9.31011009216309	-4.12487888336182	-14.4306001663208	-0.216741323471069	0.191359400749207	-0.0580325126647949
-9.32059192657471	-4.12467622756958	-14.4215641021729	-0.216972917318344	0.191392183303833	-0.0579270012676716
-9.31841468811035	-4.1208701133728	-14.4182357788086	-0.21692667901516	0.191526770591736	-0.0579125173389912
-9.31462001800537	-4.12516117095947	-14.4221210479736	-0.21683506667614	0.191440358757973	-0.057882234454155
-9.32241821289063	-4.12472629547119	-14.4088582992554	-0.217002287507057	0.191454812884331	-0.0577394366264343
-9.31555461883545	-4.1200795173645	-14.4201374053955	-0.217053949832916	0.191545903682709	-0.0577690452337265
-9.31691837310791	-4.12378025054932	-14.4121885299683	-0.21692356467247	0.191500127315521	-0.0577156245708466
-9.31933498382568	-4.12175369262695	-14.4108724594116	-0.217119693756104	0.191659092903137	-0.057674590498209
-9.31265735626221	-4.12011289596558	-14.406418800354	-0.2170380204916	0.191661298274994	-0.0577239096164703
-9.31422901153564	-4.12455129623413	-14.4017210006714	-0.21711240708828	0.191562920808792	-0.0576765909790993
-9.31484699249268	-4.11834812164307	-14.4040155410767	-0.217186257243156	0.191780224442482	-0.0576334148645401
-9.30337524414063	-4.11894178390503	-14.3971567153931	-0.217039421200752	0.191689521074295	-0.0577302500605583
-9.31057071685791	-4.1205096244812	-14.3823442459106	-0.217215076088905	0.191744148731232	-0.0575799122452736
-9.30290222167969	-4.11598014831543	-14.3909940719604	-0.217177018523216	0.191875904798508	-0.0576668158173561
-9.29798412322998	-4.12205457687378	-14.3783264160156	-0.217166721820831	0.191855430603027	-0.0576530508697033
-9.30364513397217	-4.11959028244019	-14.3764572143555	-0.217248484492302	0.191915035247803	-0.057621106505394
-9.29658985137939	-4.11911630630493	-14.3761348724365	-0.21723847091198	0.192096740007401	-0.057639867067337
-9.29288005828857	-4.11954116821289	-14.3731889724731	-0.2170739620924	0.191939830780029	-0.0576792061328888
-9.29678440093994	-4.12171792984009	-14.3715391159058	-0.217320486903191	0.192172303795815	-0.0576628819108009
-9.28716468811035	-4.11982679367065	-14.3673257827759	-0.217101633548737	0.192127004265785	-0.0577684976160526
-9.29228973388672	-4.12650632858276	-14.3686075210571	-0.217276245355606	0.19222067296505	-0.057709276676178
-9.29061603546143	-4.11747169494629	-14.364312171936	-0.217266127467155	0.192419528961182	-0.0577436648309231
-9.28222274780273	-4.12802839279175	-14.3647718429565	-0.217227101325989	0.19239142537117	-0.0577919781208038
-9.29012775421143	-4.12285423278809	-14.356987953186	-0.217372387647629	0.192508488893509	-0.0576883405447006
-9.27917098999023	-4.12412357330322	-14.3642988204956	-0.217325001955032	0.19266240298748	-0.0577745139598846
-9.28088569641113	-4.12777280807495	-14.3517570495605	-0.217346251010895	0.192538678646088	-0.0577366761863232
-9.28338241577148	-4.11976480484009	-14.3563241958618	-0.217577174305916	0.192740902304649	-0.0577285327017307
-9.27382946014404	-4.12124347686768	-14.3570108413696	-0.217413231730461	0.192782446742058	-0.0577429383993149
-9.27622604370117	-4.12119483947754	-14.3490543365479	-0.21761891245842	0.192760139703751	-0.057705357670784
-9.27222633361816	-4.116623878479	-14.3542137145996	-0.217707008123398	0.192959368228912	-0.0577031150460243
-9.26809597015381	-4.11927700042725	-14.3451290130615	-0.217607289552689	0.192897617816925	-0.0577092207968235
-9.27563858032227	-4.11310243606567	-14.3453674316406	-0.217893689870834	0.193044602870941	-0.057603195309639
-9.26770687103271	-4.11155605316162	-14.3437662124634	-0.217780396342278	0.193130493164063	-0.0576868616044521
-9.26819705963135	-4.11880111694336	-14.3417720794678	-0.217827990651131	0.193091973662376	-0.057595431804657
-9.2691535949707	-4.1106219291687	-14.339750289917	-0.218012914061546	0.193286016583443	-0.0575689598917961
-9.26070308685303	-4.11565017700195	-14.3386182785034	-0.217916533350945	0.193296656012535	-0.0576037615537643
-9.26772022247314	-4.10980558395386	-14.3357334136963	-0.21809758245945	0.193359732627869	-0.0574787855148315
-9.26173782348633	-4.11037015914917	-14.3349618911743	-0.218126401305199	0.193525329232216	-0.057531114667654
-9.25936317443848	-4.11199474334717	-14.3280839920044	-0.218104839324951	0.193421259522438	-0.0574732981622219
-9.26144981384277	-4.10708427429199	-14.3311347961426	-0.218307361006737	0.193642616271973	-0.0574724934995174
-9.25536155700684	-4.11143398284912	-14.3258934020996	-0.218181863427162	0.193683952093124	-0.0574717000126839
-9.25911521911621	-4.10836410522461	-14.3190155029297	-0.218376889824867	0.193728893995285	-0.0574139095842838
-9.25321769714355	-4.10776805877686	-14.3251113891602	-0.218322440981865	0.193874999880791	-0.0574091710150242
-9.25422096252441	-4.10873699188232	-14.3168277740479	-0.218430250883102	0.193793296813965	-0.0573737658560276
-9.24933242797852	-4.10439872741699	-14.3145990371704	-0.218550518155098	0.194037809967995	-0.0573044419288635
-9.24333953857422	-4.1059684753418	-14.3066778182983	-0.21839939057827	0.19390332698822	-0.0573045052587986
-9.2462854385376	-4.10271835327148	-14.3028707504272	-0.218677297234535	0.194139719009399	-0.0572108812630177
-9.2392053604126	-4.10085868835449	-14.2984285354614	-0.218528002500534	0.194232374429703	-0.0572280809283257
-9.23760223388672	-4.10123443603516	-14.2921476364136	-0.218646556138992	0.194198116660118	-0.0572305545210838
-9.23427200317383	-4.09392833709717	-14.286171913147	-0.218668058514595	0.194495990872383	-0.0571602880954742
-9.2275915145874	-4.09897899627686	-14.2800512313843	-0.218688726425171	0.194319278001785	-0.057214692234993
-9.23144435882568	-4.09428548812866	-14.273063659668	-0.218845561146736	0.19461615383625	-0.0570570193231106
-9.2219181060791	-4.09248018264771	-14.2730388641357	-0.21876884996891	0.194727554917336	-0.0572120361030102
-9.22683811187744	-4.09449529647827	-14.267240524292	-0.218816727399826	0.194714367389679	-0.0571392811834812
-9.22512435913086	-4.09055185317993	-14.2722415924072	-0.21897754073143	0.194976046681404	-0.057104978710413
-9.21659278869629	-4.09815692901611	-14.2685117721558	-0.218895107507706	0.194944307208061	-0.0571544021368027
-9.22513198852539	-4.09362125396729	-14.2667875289917	-0.219047293066978	0.195093616843224	-0.057130254805088
-9.21676349639893	-4.09567785263062	-14.2734804153442	-0.218988537788391	0.195297509431839	-0.0572758875787258
-9.21771335601807	-4.10148811340332	-14.26988697052	-0.218969479203224	0.195153579115868	-0.0571968108415604
-9.22162246704102	-4.09805917739868	-14.2780828475952	-0.219160854816437	0.195342808961868	-0.0572317652404308
-9.21486473083496	-4.10004043579102	-14.2850904464722	-0.219080790877342	0.195397213101387	-0.0572675727307796
-9.22240257263184	-4.10226774215698	-14.2798347473145	-0.219177782535553	0.195442199707031	-0.0571888312697411
-9.22016334533691	-4.09438419342041	-14.2799549102783	-0.219237342476845	0.195551306009293	-0.0572043061256409
-9.2183780670166	-4.09874820709229	-14.2875919342041	-0.219267413020134	0.195479184389114	-0.0572049431502819
-9.22556495666504	-4.09637451171875	-14.2855405807495	-0.219546258449554	0.195564150810242	-0.057011291384697
-9.21804523468018	-4.09135103225708	-14.2898254394531	-0.219517454504967	0.195711776614189	-0.0570368207991123
-9.21938800811768	-4.09303665161133	-14.2873430252075	-0.219531267881393	0.19565112888813	-0.0569722838699818
-9.21987915039063	-4.08630847930908	-14.2850732803345	-0.219738721847534	0.195740446448326	-0.0569355711340904
-9.21331977844238	-4.08809041976929	-14.2819766998291	-0.219675824046135	0.195800065994263	-0.0569412037730217
-9.21736907958984	-4.07809543609619	-14.282488822937	-0.219825804233551	0.195767045021057	-0.0568413622677326
-9.20885372161865	-4.07493591308594	-14.2835369110107	-0.219825267791748	0.195826008915901	-0.0568623654544353
-9.2096529006958	-4.0755934715271	-14.2743310928345	-0.219882041215897	0.19573986530304	-0.0567340701818466
-9.20682716369629	-4.07099437713623	-14.2784490585327	-0.220084443688393	0.195883736014366	-0.0566683895885944
-9.20104312896729	-4.07027721405029	-14.2768383026123	-0.219937339425087	0.195876762270927	-0.0567445755004883
-9.20813655853271	-4.06666946411133	-14.2696647644043	-0.220158413052559	0.19593833386898	-0.0566721074283123
-9.20162200927734	-4.0595645904541	-14.2668838500977	-0.220098897814751	0.196039512753487	-0.056644145399332
-9.20182609558105	-4.06513214111328	-14.267539024353	-0.220201373100281	0.195932075381279	-0.0566182620823383
-9.20414924621582	-4.05775022506714	-14.2649536132813	-0.220408096909523	0.196149364113808	-0.0565298311412334
-9.19961929321289	-4.05749654769897	-14.2684888839722	-0.220237970352173	0.19607600569725	-0.0566089451313019
-9.20729827880859	-4.05801868438721	-14.2648248672485	-0.220440953969955	0.196101278066635	-0.0564799010753632
-9.20392417907715	-4.05368709564209	-14.2778968811035	-0.220444783568382	0.196237578988075	-0.0565917268395424
-9.2060432434082	-4.06072521209717	-14.2788591384888	-0.220337942242622	0.1961550116539	-0.0565441846847534
-9.21619415283203	-4.05069732666016	-14.2823333740234	-0.220544710755348	0.196283832192421	-0.0565457940101624
-9.20929622650146	-4.055100440979	-14.2883701324463	-0.220484524965286	0.196297451853752	-0.0567000545561314
-9.21554660797119	-4.05464839935303	-14.2875070571899	-0.22055746614933	0.196232035756111	-0.0566261671483517
-9.21259880065918	-4.05127000808716	-14.2965755462646	-0.220636785030365	0.196441099047661	-0.056696854531765
-9.21113109588623	-4.05136442184448	-14.2960338592529	-0.220484957098961	0.196266785264015	-0.0568038895726204
-9.22000122070313	-4.05195093154907	-14.2992887496948	-0.220707207918167	0.196377992630005	-0.0567731261253357
-9.21667766571045	-4.04028749465942	-14.3010883331299	-0.220673948526382	0.19653408229351	-0.0568127930164337
-9.21234130859375	-4.04617691040039	-14.3055057525635	-0.220643445849419	0.196372449398041	-0.0569147579371929
-9.21917247772217	-4.03956127166748	-14.3014707565308	-0.22078649699688	0.196343839168549	-0.0568432025611401
-9.20999717712402	-4.03359079360962	-14.3023710250854	-0.220857381820679	0.196479961276054	-0.0569343455135822
-9.20815181732178	-4.03560876846313	-14.2951583862305	-0.220816388726234	0.196323379874229	-0.0569384656846523
-9.21221160888672	-4.0277304649353	-14.2982721328735	-0.221019148826599	0.196409955620766	-0.0569480471313
-9.20226192474365	-4.02062559127808	-14.2909889221191	-0.220863476395607	0.196432217955589	-0.0569703467190266
-9.20162677764893	-4.02178716659546	-14.2888650894165	-0.220964655280113	0.19635833799839	-0.0570516847074032
-9.20563220977783	-4.01233577728271	-14.2808971405029	-0.221110329031944	0.196471035480499	-0.057036530226469
-9.19565296173096	-4.0099778175354	-14.2904300689697	-0.22103525698185	0.196466937661171	-0.0571051426231861
-9.19942855834961	-4.01043605804443	-14.2756357192993	-0.221209064126015	0.196366205811501	-0.05706387758255
-9.19853782653809	-4.00407791137695	-14.2819576263428	-0.22132320702076	0.196568429470062	-0.0571648180484772
-9.19336414337158	-4.00786542892456	-14.2791395187378	-0.221248880028725	0.196517691016197	-0.0572436712682247
-9.1977071762085	-4.00615119934082	-14.2799425125122	-0.221472352743149	0.196550831198692	-0.0572133846580982
-9.19709968566895	-4.00222873687744	-14.2853927612305	-0.221526101231575	0.196718409657478	-0.0572945810854435
-9.19936180114746	-4.00734853744507	-14.2854061126709	-0.221467256546021	0.196624159812927	-0.0573470704257488
-9.20681953430176	-4.00367879867554	-14.2875232696533	-0.221685960888863	0.196789294481277	-0.0573629811406136
-9.20233821868896	-4.00364255905151	-14.289571762085	-0.221588045358658	0.196770787239075	-0.0575124844908714
-9.21027278900146	-4.01204586029053	-14.2926473617554	-0.221675604581833	0.196743458509445	-0.0574986636638641
-9.21443462371826	-4.00409173965454	-14.2954511642456	-0.221775010228157	0.196903884410858	-0.0575411953032017
-9.21041679382324	-4.01070499420166	-14.301230430603	-0.221664473414421	0.196908250451088	-0.0576878786087036
-9.21907424926758	-4.01220798492432	-14.2920150756836	-0.221775591373444	0.196902766823769	-0.0576954744756222
-9.21282005310059	-4.0089635848999	-14.3049726486206	-0.221865877509117	0.197067216038704	-0.0577645674347878
-9.21566295623779	-4.01340866088867	-14.3092241287231	-0.221699595451355	0.196955293416977	-0.0578768961131573
-9.22661018371582	-4.0165228843689	-14.301586151123	-0.221850112080574	0.197117134928703	-0.0578763149678707
-9.22365760803223	-4.01155185699463	-14.3071012496948	-0.221859022974968	0.197234094142914	-0.0579300038516521
-9.22059154510498	-4.02025270462036	-14.3058452606201	-0.221788600087166	0.19713482260704	-0.0579795241355896
-9.2298059463501	-4.01111030578613	-14.295970916748	-0.221904411911964	0.1973587423563	-0.0580374859273434
-9.22155952453613	-4.01517391204834	-14.3015995025635	-0.221806198358536	0.197367638349533	-0.0581610016524792
-9.2268238067627	-4.01605033874512	-14.296067237854	-0.221856847405434	0.19733352959156	-0.0581141002476215
-9.22975921630859	-4.01280736923218	-14.2998991012573	-0.221974804997444	0.19763408601284	-0.0582094006240368
-9.22424697875977	-4.01738691329956	-14.2863798141479	-0.221838280558586	0.19763545691967	-0.058258168399334
-9.22964572906494	-4.01429843902588	-14.2892408370972	-0.221990168094635	0.197687759995461	-0.0582788102328777
-9.22904300689697	-4.00901556015015	-14.2840003967285	-0.221951618790627	0.197951108217239	-0.0582971498370171
-9.22384166717529	-4.01637935638428	-14.2775859832764	-0.222024098038673	0.197785392403603	-0.0583730824291706
-9.22978782653809	-4.00996446609497	-14.267749786377	-0.222134739160538	0.198095068335533	-0.0583028607070446
-9.22322845458984	-4.01035976409912	-14.2618522644043	-0.222016528248787	0.19819663465023	-0.0584131702780724
-9.2263069152832	-4.01335287094116	-14.2580614089966	-0.222077891230583	0.198276296257973	-0.0584202855825424
-9.23178768157959	-4.00720930099487	-14.2564353942871	-0.222294092178345	0.198518097400665	-0.0584782026708126
-9.22630500793457	-4.01424217224121	-14.2544889450073	-0.222174763679504	0.198587015271187	-0.0585979223251343
-9.23706531524658	-4.01377439498901	-14.255633354187	-0.222375735640526	0.198751628398895	-0.058588270097971
-9.23745059967041	-4.01385593414307	-14.2616395950317	-0.222315162420273	0.199025928974152	-0.0587762631475925
-9.24291038513184	-4.02341461181641	-14.2652082443237	-0.222160741686821	0.199032858014107	-0.0588113255798817
-9.25184345245361	-4.02308511734009	-14.2791528701782	-0.222303196787834	0.199264407157898	-0.0588962808251381
-9.2531623840332	-4.03023672103882	-14.2790155410767	-0.222151011228561	0.199382439255714	-0.0589868351817131
-9.26465129852295	-4.03247022628784	-14.2872285842896	-0.222198516130447	0.19945327937603	-0.0590820536017418
-9.26932716369629	-4.03327989578247	-14.2963581085205	-0.222220703959465	0.19965061545372	-0.0591330118477345
-9.26462173461914	-4.04252338409424	-14.3019227981567	-0.22208197414875	0.199625670909882	-0.0592846721410751
-9.27712535858154	-4.04423666000366	-14.3003244400024	-0.222113460302353	0.199735373258591	-0.0592335239052773
-9.27483749389648	-4.0436692237854	-14.3106069564819	-0.222107544541359	0.199904099106789	-0.0594017989933491
-9.27657604217529	-4.0476279258728	-14.3118333816528	-0.221945777535439	0.199883759021759	-0.0594877414405346
-9.28432559967041	-4.05039262771606	-14.3127174377441	-0.2220768481493	0.19991110265255	-0.0595587678253651
-9.28196907043457	-4.05006122589111	-14.3189105987549	-0.221974596381187	0.200126767158508	-0.0596489608287811
-9.28227710723877	-4.05471229553223	-14.3185205459595	-0.221950381994247	0.199983835220337	-0.0597102381289005
-9.28888607025146	-4.05011653900146	-14.3151388168335	-0.222115218639374	0.200094074010849	-0.0597116835415363
-9.28294372558594	-4.049644947052	-14.3186511993408	-0.221997633576393	0.200165048241615	-0.0598094873130322
-9.28822994232178	-4.05032539367676	-14.3175649642944	-0.222050055861473	0.200147569179535	-0.0597285479307175
-9.28726387023926	-4.04161500930786	-14.3143520355225	-0.222217500209808	0.20028267800808	-0.059726320207119
-9.28284168243408	-4.04529142379761	-14.3109331130981	-0.222008183598518	0.200285673141479	-0.0597595758736134
-9.29030323028564	-4.04024267196655	-14.3057556152344	-0.222242638468742	0.200323030352592	-0.0597325041890144
-9.28380966186523	-4.03478384017944	-14.3083047866821	-0.222250655293465	0.200465157628059	-0.0597667656838894
-9.2843189239502	-4.0337290763855	-14.2963752746582	-0.222139820456505	0.200333625078201	-0.0597038082778454
-9.28723812103271	-4.02765369415283	-14.2937774658203	-0.222365513443947	0.200523048639297	-0.0596363060176373
-9.28195190429688	-4.0218448638916	-14.2901878356934	-0.22219954431057	0.200609281659126	-0.0596054084599018
-9.28939247131348	-4.01925945281982	-14.2857799530029	-0.222403794527054	0.200577080249786	-0.059513371437788
-9.28426837921143	-4.01360988616943	-14.2839851379395	-0.222349315881729	0.200792580842972	-0.0594761073589325
-9.28413200378418	-4.01557064056396	-14.2784519195557	-0.222350105643272	0.200643047690392	-0.059505220502615
-9.29622268676758	-4.01378774642944	-14.2781639099121	-0.222444906830788	0.200867906212807	-0.0593095161020756
-9.29141807556152	-4.01566171646118	-14.2844867706299	-0.222306221723557	0.200921282172203	-0.0594600029289722
-9.29939746856689	-4.02011156082153	-14.2866830825806	-0.222359552979469	0.200923055410385	-0.0593510679900646
-9.29938316345215	-4.01774978637695	-14.2860460281372	-0.222244426608086	0.201040536165237	-0.0594313926994801
-9.30448436737061	-4.02864074707031	-14.290958404541	-0.222080186009407	0.20112743973732	-0.0595349073410034
-9.31651210784912	-4.03058671951294	-14.2934494018555	-0.222281590104103	0.201224580407143	-0.0596151240170002
-9.31144237518311	-4.03753185272217	-14.3072147369385	-0.222094118595123	0.201256036758423	-0.0597617477178574
-9.31858539581299	-4.04238224029541	-14.3022155761719	-0.222025513648987	0.201182767748833	-0.0597880631685257
-9.32332229614258	-4.04134845733643	-14.3112144470215	-0.222158759832382	0.201321914792061	-0.0597767122089863
-9.31819534301758	-4.04597759246826	-14.3141069412231	-0.221951484680176	0.201217159628868	-0.0598877929151058
-9.32767868041992	-4.04974031448364	-14.3118705749512	-0.222081109881401	0.201290011405945	-0.0598965808749199
-9.32785606384277	-4.04170513153076	-14.3153352737427	-0.222007513046265	0.201362013816833	-0.0599499605596066
-9.32774543762207	-4.05222082138062	-14.3173198699951	-0.221921250224113	0.20121556520462	-0.0600619912147522
-9.33357620239258	-4.05034732818604	-14.3110313415527	-0.222060844302177	0.201292365789413	-0.0599707402288914
-9.32590866088867	-4.04828977584839	-14.3157815933228	-0.222066089510918	0.201309889554977	-0.0600683949887753
-9.33281326293945	-4.0547947883606	-14.3058557510376	-0.221961408853531	0.201294898986816	-0.060093279927969
-9.33233070373535	-4.04903221130371	-14.3092279434204	-0.222080305218697	0.201419815421104	-0.0600671023130417
-9.32768249511719	-4.05200338363647	-14.3026504516602	-0.221943736076355	0.201385542750359	-0.0601733699440956
-9.33012294769287	-4.05071496963501	-14.2951536178589	-0.222145661711693	0.201354801654816	-0.0601379349827766
-9.32297229766846	-4.04952192306519	-14.2925271987915	-0.222101107239723	0.2015071362257	-0.0601582564413548
-9.32140731811523	-4.04715776443481	-14.2828960418701	-0.221969485282898	0.201402112841606	-0.0601700209081173
-9.32693195343018	-4.04781103134155	-14.2729139328003	-0.222111359238625	0.201543033123016	-0.0600749105215073
-9.31726169586182	-4.0449686050415	-14.2741146087646	-0.222019493579865	0.201670199632645	-0.0601585730910301
-9.32508182525635	-4.04975986480713	-14.2614288330078	-0.222066178917885	0.201639473438263	-0.0601195394992828
-9.32321739196777	-4.0383734703064	-14.2650032043457	-0.222136929631233	0.201765522360802	-0.0601252727210522
-9.31910419464111	-4.04694032669067	-14.2617778778076	-0.221957817673683	0.201778054237366	-0.0602387860417366
-9.32537364959717	-4.04462814331055	-14.249418258667	-0.222000643610954	0.201852262020111	-0.0601837560534477
-9.32003116607666	-4.04612016677856	-14.2614192962646	-0.221964687108994	0.202041193842888	-0.0603339299559593
-9.32394218444824	-4.05223655700684	-14.2541971206665	-0.221815690398216	0.201892822980881	-0.0603823363780975
-9.32845497131348	-4.0526237487793	-14.2567758560181	-0.221900954842567	0.202142730355263	-0.0605420917272568
-9.32559013366699	-4.06125783920288	-14.2647285461426	-0.221644878387451	0.202117398381233	-0.0606525056064129
-9.33580112457275	-4.06645393371582	-14.2694730758667	-0.221608519554138	0.202233344316483	-0.0606872141361237
-9.33556747436523	-4.06795072555542	-14.2711801528931	-0.22151805460453	0.202361091971397	-0.0608309581875801
-9.34033203125	-4.07937622070313	-14.2757148742676	-0.221370860934258	0.202256381511688	-0.0609609447419643
-9.34778881072998	-4.07804250717163	-14.2832822799683	-0.22142581641674	0.202472791075706	-0.060986302793026
-9.34485054016113	-4.08615350723267	-14.2840538024902	-0.221173316240311	0.202410951256752	-0.0611607953906059
-9.35665798187256	-4.09663200378418	-14.2832231521606	-0.221273526549339	0.202358350157738	-0.0611772052943707
-9.36031532287598	-4.09598827362061	-14.2834167480469	-0.221187174320221	0.20253224670887	-0.0611596144735813
-9.36294364929199	-4.10386562347412	-14.291202545166	-0.221138536930084	0.202314838767052	-0.0611309930682182
-9.3665714263916	-4.09638261795044	-14.2953271865845	-0.221093356609344	0.202407106757164	-0.0610952600836754
-9.36840915679932	-4.10299444198608	-14.2947645187378	-0.221012428402901	0.202277585864067	-0.06119579449296
-9.37247848510742	-4.09959268569946	-14.2940282821655	-0.221010938286781	0.202416867017746	-0.061138529330492
-9.36313438415527	-4.10266733169556	-14.2973947525024	-0.220812484622002	0.202342629432678	-0.0612268708646297
-9.36913394927979	-4.10660696029663	-14.2873086929321	-0.220842555165291	0.202259853482246	-0.0611632503569126
-9.37327003479004	-4.10426425933838	-14.2836351394653	-0.220825657248497	0.202375531196594	-0.0611523799598217
-9.36553478240967	-4.11334609985352	-14.2787141799927	-0.220668196678162	0.202256873250008	-0.0612384229898453
-9.37467861175537	-4.11074352264404	-14.2740793228149	-0.220689222216606	0.202252954244614	-0.0612047836184502
-9.36936950683594	-4.11240339279175	-14.2745504379272	-0.220632418990135	0.202362880110741	-0.0613510683178902
-9.37636566162109	-4.1176905632019	-14.2631225585938	-0.220464423298836	0.202188178896904	-0.0612914599478245
-9.37447261810303	-4.1151294708252	-14.2654333114624	-0.220559105277061	0.202338501811028	-0.0612880513072014
-9.37119102478027	-4.11823034286499	-14.2647676467896	-0.22036050260067	0.20225316286087	-0.0612970292568207
-9.37565422058105	-4.11746740341187	-14.2522869110107	-0.220451936125755	0.202203512191772	-0.061333142220974
-9.37123489379883	-4.11885261535645	-14.2565507888794	-0.220230340957642	0.202290877699852	-0.0613251887261868
-9.37389278411865	-4.1260290145874	-14.2483425140381	-0.220234021544456	0.202135801315308	-0.0613720081746578
-9.37853050231934	-4.12238740921021	-14.2517442703247	-0.220259144902229	0.202307403087616	-0.0613978393375874
-9.37641716003418	-4.12580251693726	-14.2558917999268	-0.21997632086277	0.202198192477226	-0.0614482946693897
-9.38854789733887	-4.13373804092407	-14.258430480957	-0.219980210065842	0.202129110693932	-0.0614927150309086
-9.38498783111572	-4.13554000854492	-14.2598333358765	-0.219846710562706	0.20230321586132	-0.0615078620612621
-9.38155937194824	-4.15135431289673	-14.2583389282227	-0.219897985458374	0.202165380120277	-0.0611988417804241
-9.35316753387451	-4.14837789535522	-14.2448043823242	-0.220171421766281	0.202099159359932	-0.060635082423687
-9.34746265411377	-4.15590333938599	-14.2244901657104	-0.220400959253311	0.201999351382256	-0.0606604367494583
-9.39098930358887	-4.15073442459106	-14.2412309646606	-0.220441490411758	0.202348634600639	-0.0608472004532814
-9.3991231918335	-4.16099119186401	-14.2606763839722	-0.220077082514763	0.202419742941856	-0.0609931983053684
-9.40281772613525	-4.17707872390747	-14.265679359436	-0.219902127981186	0.202179431915283	-0.0610001981258392
-9.40584945678711	-4.17751312255859	-14.2744483947754	-0.219925671815872	0.202302679419518	-0.0610712692141533
-9.40630435943604	-4.18252563476563	-14.2747411727905	-0.219678997993469	0.202264845371246	-0.0612053573131561
-9.41657733917236	-4.17879581451416	-14.2786407470703	-0.219879031181335	0.202164977788925	-0.0612554624676704
-9.4000072479248	-4.17145538330078	-14.267017364502	-0.219547927379608	0.20228423178196	-0.0615563653409481
-9.39297008514404	-4.17932462692261	-14.2512874603271	-0.219205379486084	0.202029868960381	-0.0615714602172375
-9.40226173400879	-4.19346141815186	-14.2698373794556	-0.21927909553051	0.202206775546074	-0.061556950211525
-9.41257667541504	-4.2035436630249	-14.2828989028931	-0.219106197357178	0.20205894112587	-0.0616809464991093
-9.42425060272217	-4.20606565475464	-14.2793607711792	-0.219199568033218	0.202034622430801	-0.0616431683301926
-9.42456531524658	-4.19781637191772	-14.2676553726196	-0.219063445925713	0.202057018876076	-0.0616621822118759
-9.41974258422852	-4.2058424949646	-14.2764482498169	-0.218961730599403	0.201908454298973	-0.0616450905799866
-9.43117141723633	-4.19808340072632	-14.2647218704224	-0.218989938497543	0.201919093728065	-0.0615440793335438
-9.42481517791748	-4.18999195098877	-14.2716608047485	-0.2189711779356	0.202026352286339	-0.0616092197597027
-9.4238452911377	-4.19261074066162	-14.2710952758789	-0.21880729496479	0.201839730143547	-0.0615553706884384
-9.42990016937256	-4.1906213760376	-14.2698650360107	-0.218967229127884	0.2017932087183	-0.0615707263350487
-9.42524719238281	-4.1872992515564	-14.2702665328979	-0.218701541423798	0.201800912618637	-0.0616113170981407
-9.42517757415771	-4.19347143173218	-14.2694730758667	-0.218804463744164	0.20166152715683	-0.0616274178028107
-9.42917823791504	-4.18786668777466	-14.2668943405151	-0.218758150935173	0.201877415180206	-0.0615834854543209
-9.42502307891846	-4.18733549118042	-14.265814781189	-0.218568071722984	0.201748937368393	-0.0617151744663715
-9.43310260772705	-4.19117498397827	-14.2596521377563	-0.218682900071144	0.201809480786324	-0.061636358499527
-9.42627429962158	-4.18831443786621	-14.2697134017944	-0.218559041619301	0.201885119080544	-0.0617924444377422
-9.42997074127197	-4.19580125808716	-14.2608871459961	-0.218496784567833	0.201723918318748	-0.0618289969861507
-9.43305397033691	-4.18865442276001	-14.2555828094482	-0.218521818518639	0.201890259981155	-0.0618397109210491
-9.42675590515137	-4.19775724411011	-14.2609853744507	-0.21837392449379	0.201857447624207	-0.0620056688785553
-9.43688297271729	-4.1965184211731	-14.2549428939819	-0.218423157930374	0.201876252889633	-0.0619233883917332
-9.42844867706299	-4.19603872299194	-14.2639713287354	-0.218419939279556	0.202000170946121	-0.0620446354150772
-9.4345645904541	-4.19915866851807	-14.2571353912354	-0.218244567513466	0.20192939043045	-0.0620334669947624
-9.43673324584961	-4.1958441734314	-14.267162322998	-0.218407228589058	0.202113911509514	-0.0621273852884769
-9.43136596679688	-4.19770574569702	-14.2616558074951	-0.218190521001816	0.20199853181839	-0.0621442832052708
-9.43799304962158	-4.20366811752319	-14.2669610977173	-0.218287035822868	0.201993271708488	-0.0621610097587109
-9.44128322601318	-4.19767904281616	-14.2684593200684	-0.218277662992477	0.202089622616768	-0.0621210783720016
-9.43922901153564	-4.20573377609253	-14.2744445800781	-0.218181326985359	0.201974004507065	-0.0621240921318531
-9.44655418395996	-4.20020961761475	-14.2724046707153	-0.218258008360863	0.202050015330315	-0.0621004812419415
-9.44184112548828	-4.20346593856812	-14.2800226211548	-0.218031466007233	0.202034398913383	-0.0622114315629005
-9.44962882995605	-4.20841646194458	-14.2779855728149	-0.218111306428909	0.201892226934433	-0.0621415078639984
-9.45219802856445	-4.20462799072266	-14.286810874939	-0.218069136142731	0.202043741941452	-0.0621517486870289
-9.44834518432617	-4.21374368667603	-14.2847242355347	-0.217997893691063	0.201878890395164	-0.0622075572609901
-9.45886325836182	-4.2069149017334	-14.2867193222046	-0.218038260936737	0.201960906386375	-0.0621511191129684
-9.44906139373779	-4.2125940322876	-14.2993507385254	-0.217945232987404	0.201862901449203	-0.0622227527201176
-9.46263122558594	-4.21598243713379	-14.2914905548096	-0.217974796891212	0.20179970562458	-0.0621332712471485
-9.45732402801514	-4.20933246612549	-14.3047962188721	-0.217950269579887	0.201819494366646	-0.0621719881892204
-9.46017742156982	-4.21664905548096	-14.3021373748779	-0.217859447002411	0.201655775308609	-0.062146358191967
-9.46487331390381	-4.21132230758667	-14.303484916687	-0.218029648065567	0.20170184969902	-0.0621269717812538
-9.45892143249512	-4.21469163894653	-14.316554069519	-0.217833623290062	0.201625987887383	-0.0621484965085983
-9.46487903594971	-4.21328926086426	-14.3129234313965	-0.217943668365479	0.201472669839859	-0.0620835088193417
-9.46363639831543	-4.20933437347412	-14.318962097168	-0.217914372682571	0.201631113886833	-0.0620546601712704
-9.46293830871582	-4.20957851409912	-14.3192262649536	-0.217759370803833	0.201418325304985	-0.0621222928166389
-9.47138118743896	-4.20881271362305	-14.3212289810181	-0.217869639396667	0.201452553272247	-0.0620056837797165
-9.4707202911377	-4.2043285369873	-14.3191213607788	-0.217721104621887	0.201505497097969	-0.0620375089347363
-9.46980094909668	-4.20600605010986	-14.3136367797852	-0.217653527855873	0.201360508799553	-0.0620457269251347
-9.48250865936279	-4.19784832000732	-14.3137702941895	-0.217716857790947	0.201596111059189	-0.0619165785610676
-9.47390365600586	-4.20250082015991	-14.3275089263916	-0.217641964554787	0.201459765434265	-0.0620213709771633
-9.48116493225098	-4.19376182556152	-14.3082475662231	-0.217596307396889	0.201397150754929	-0.0619328990578651
-9.47954082489014	-4.18719100952148	-14.3207168579102	-0.217680513858795	0.201472729444504	-0.0619406215846539
-9.47201251983643	-4.1910719871521	-14.3151865005493	-0.217444688081741	0.201303124427795	-0.0619216710329056
-9.48171138763428	-4.18349981307983	-14.3243370056152	-0.21756674349308	0.201308161020279	-0.0619667619466782
-9.47736358642578	-4.18304872512817	-14.3290605545044	-0.217456728219986	0.20130056142807	-0.0620196536183357
-9.47830867767334	-4.18353700637817	-14.3289613723755	-0.217421591281891	0.201143890619278	-0.0620814524590969
-9.4820728302002	-4.178391456604	-14.3274774551392	-0.217556744813919	0.201254218816757	-0.0620003081858158
-9.47886562347412	-4.17805480957031	-14.3321743011475	-0.217327788472176	0.201167061924934	-0.0621231980621815
-9.48936176300049	-4.17932653427124	-14.3342084884644	-0.217420980334282	0.201174899935722	-0.0620687194168568
-9.4891242980957	-4.16864919662476	-14.3446111679077	-0.217302218079567	0.201209113001823	-0.0621167942881584
-9.48893642425537	-4.17602252960205	-14.3412580490112	-0.217202588915825	0.201168522238731	-0.0621992163360119
-9.49649238586426	-4.16685438156128	-14.3426246643066	-0.217368319630623	0.201168805360794	-0.0621631890535355
-9.49125194549561	-4.1626501083374	-14.3505439758301	-0.217230245471001	0.201239511370659	-0.0623046346008778
-9.49293804168701	-4.16294384002686	-14.3523359298706	-0.217141777276993	0.20112319290638	-0.0623143836855888
-9.50179958343506	-4.15877866744995	-14.3585844039917	-0.21726481616497	0.201203882694244	-0.0623143501579762
-9.49545669555664	-4.15681648254395	-14.3569030761719	-0.216989085078239	0.201176524162292	-0.0623895041644573
-9.50372695922852	-4.16553449630737	-14.3570346832275	-0.21701779961586	0.201204851269722	-0.0623907782137394
-9.50663948059082	-4.15531015396118	-14.3615627288818	-0.216961860656738	0.201320812106133	-0.0624564699828625
-9.50178146362305	-4.16241645812988	-14.3716430664063	-0.216835886240005	0.201306134462357	-0.0626043677330017
-9.50972843170166	-4.16300439834595	-14.3609247207642	-0.216877534985542	0.201266467571259	-0.0625361502170563
-9.50924205780029	-4.16219997406006	-14.3688650131226	-0.216783508658409	0.201384693384171	-0.062663234770298
-9.50845813751221	-4.16676568984985	-14.3647975921631	-0.216555923223495	0.201350077986717	-0.0627237856388092
-9.51846981048584	-4.16617345809937	-14.3700819015503	-0.216703251004219	0.201340541243553	-0.0627058446407318
-9.51468658447266	-4.16786003112793	-14.3748216629028	-0.216511204838753	0.201464176177979	-0.0627707168459892
-9.51482486724854	-4.17234420776367	-14.3725337982178	-0.21642829477787	0.201345071196556	-0.0628135278820992
-9.52287673950195	-4.16986322402954	-14.3639392852783	-0.216487795114517	0.201472371816635	-0.0627255141735077
-9.51768493652344	-4.16752338409424	-14.3752470016479	-0.216338902711868	0.201603978872299	-0.0628677755594254
-9.52122592926025	-4.1768970489502	-14.3701877593994	-0.216250717639923	0.201535940170288	-0.0628581345081329
-9.52738380432129	-4.17436361312866	-14.3731021881104	-0.216351106762886	0.201653257012367	-0.0629131123423576
-9.52405834197998	-4.17900323867798	-14.3688077926636	-0.216192916035652	0.201695948839188	-0.0629970580339432
-9.5303430557251	-4.18082523345947	-14.3703746795654	-0.216184750199318	0.201723352074623	-0.0629748031497002
-9.53234195709229	-4.17692089080811	-14.3711986541748	-0.216249704360962	0.201948761940002	-0.062995009124279
-9.53052139282227	-4.18252515792847	-14.3665037155151	-0.216028183698654	0.201887086033821	-0.0630722418427467
-9.54353046417236	-4.19112539291382	-14.3736371994019	-0.216157793998718	0.202013060450554	-0.0629907548427582
-9.54448318481445	-4.18568468093872	-14.3706207275391	-0.216119840741158	0.202115669846535	-0.0630664601922035
-9.5431661605835	-4.19403696060181	-14.3723545074463	-0.215993046760559	0.202188745141029	-0.0631114393472672
-9.55524826049805	-4.1932692527771	-14.3733234405518	-0.216135650873184	0.202210068702698	-0.0630845129489899
-9.55292415618896	-4.19558382034302	-14.3814926147461	-0.216099500656128	0.202447444200516	-0.0631318539381027
-9.55685043334961	-4.20437335968018	-14.3778114318848	-0.21598955988884	0.202328130602837	-0.063170962035656
-9.56718349456787	-4.20694494247437	-14.3834781646729	-0.216057702898979	0.202502876520157	-0.0631340891122818
-9.56508350372314	-4.21001100540161	-14.3916625976563	-0.215880647301674	0.202477484941483	-0.0632432699203491
-9.57508850097656	-4.2198314666748	-14.3947610855103	-0.215850472450256	0.202526837587357	-0.0632200688123703
-9.58371734619141	-4.21752548217773	-14.3988075256348	-0.215974763035774	0.202639430761337	-0.0631980150938034
-9.57916450500488	-4.22571849822998	-14.4061975479126	-0.215842440724373	0.202690050005913	-0.0632732734084129
-9.58779621124268	-4.23276472091675	-14.4046764373779	-0.215820968151093	0.202571764588356	-0.0632458105683327
-9.59268474578857	-4.23430442810059	-14.4183025360107	-0.21598282456398	0.202658832073212	-0.0632216185331345
-9.59041309356689	-4.23519611358643	-14.4181127548218	-0.215656816959381	0.202609091997147	-0.0633389949798584
-9.60132694244385	-4.24358797073364	-14.4203939437866	-0.215797901153564	0.202632308006287	-0.063278928399086
-9.60416698455811	-4.23873662948608	-14.4216976165771	-0.215834766626358	0.202707156538963	-0.0632927566766739
-9.6027135848999	-4.24625205993652	-14.4321041107178	-0.215650096535683	0.202588513493538	-0.0633485317230225
-9.6121883392334	-4.25037050247192	-14.4311227798462	-0.215752646327019	0.202510252594948	-0.0632987171411514
-9.61440086364746	-4.24836349487305	-14.4376497268677	-0.215814828872681	0.202674970030785	-0.0632782131433487
-9.61525821685791	-4.25443363189697	-14.4444217681885	-0.215614289045334	0.202458113431931	-0.0633125454187393
-9.62400054931641	-4.25693702697754	-14.4477252960205	-0.215736970305443	0.202534630894661	-0.0632747784256935
-9.6234302520752	-4.25474071502686	-14.4526500701904	-0.215591281652451	0.202541157603264	-0.0633135959506035
-9.62341117858887	-4.26429605484009	-14.4564228057861	-0.215550392866135	0.202330440282822	-0.0633254498243332
-9.63301849365234	-4.26198387145996	-14.4596405029297	-0.215733572840691	0.202326789498329	-0.0631900206208229
-9.62673282623291	-4.26200342178345	-14.4729766845703	-0.215614929795265	0.202332109212875	-0.0632679387927055
-9.63027858734131	-4.27018070220947	-14.4738969802856	-0.215550407767296	0.202247858047485	-0.063247412443161
-9.63610172271729	-4.26387548446655	-14.4759874343872	-0.215662524104118	0.202220186591148	-0.0632555186748505
-9.63208293914795	-4.26873731613159	-14.4808731079102	-0.215501338243484	0.202122464776039	-0.0632977560162544
-9.63680171966553	-4.27689456939697	-14.4840135574341	-0.21556068956852	0.201998084783554	-0.0632614642381668
-9.64039134979248	-4.27193546295166	-14.4847373962402	-0.215633079409599	0.202124729752541	-0.0631943047046661
-9.63396263122559	-4.27357244491577	-14.4934349060059	-0.215461775660515	0.202019259333611	-0.0632961317896843
-9.64383506774902	-4.278639793396	-14.4887752532959	-0.215504437685013	0.201878249645233	-0.063181184232235
-9.64047050476074	-4.2771372795105	-14.5057697296143	-0.215538367629051	0.201993674039841	-0.0632377713918686
-9.63884830474854	-4.28187656402588	-14.5027408599854	-0.21532054245472	0.201894253492355	-0.0632630214095116
-9.64526844024658	-4.28148984909058	-14.5016851425171	-0.215494424104691	0.201759725809097	-0.0632710531353951
-9.64147758483887	-4.28038644790649	-14.5043783187866	-0.215361759066582	0.201766863465309	-0.0632236078381538
-9.63822460174561	-4.28020000457764	-14.513575553894	-0.215136006474495	0.201601386070251	-0.0633457899093628
-9.64645671844482	-4.2845892906189	-14.5062494277954	-0.21525964140892	0.201677843928337	-0.0632103160023689
-9.64126396179199	-4.2803258895874	-14.5187063217163	-0.215095400810242	0.201581373810768	-0.0633483380079269
-9.64023876190186	-4.28982639312744	-14.5131416320801	-0.215070337057114	0.201483115553856	-0.063265360891819
-9.64460468292236	-4.28211498260498	-14.5096445083618	-0.215166851878166	0.201560497283936	-0.0632243528962135
-9.63414001464844	-4.28641033172607	-14.5162105560303	-0.214972004294395	0.201433107256889	-0.0633041337132454
-9.64062786102295	-4.28522539138794	-14.5065841674805	-0.214969903230667	0.201293036341667	-0.0631675347685814
-9.63413619995117	-4.28346395492554	-14.5168037414551	-0.214973255991936	0.201382637023926	-0.0632184594869614
-9.63119697570801	-4.28203678131104	-14.5089178085327	-0.2147516310215	0.201165601611137	-0.0631772130727768
-9.63526344299316	-4.28706789016724	-14.5019044876099	-0.214926540851593	0.201195627450943	-0.0631135925650597
-9.62868404388428	-4.27781677246094	-14.5079107284546	-0.214698866009712	0.201175659894943	-0.0631044059991837
-9.62631893157959	-4.28497123718262	-14.5055046081543	-0.21467313170433	0.200940132141113	-0.0630866512656212
-9.62908363342285	-4.27780818939209	-14.5012006759644	-0.214702919125557	0.200987786054611	-0.0630235373973846
-9.61969089508057	-4.28167009353638	-14.5100374221802	-0.214474320411682	0.200884535908699	-0.0630233958363533
-9.62686538696289	-4.28412389755249	-14.499927520752	-0.214510396122932	0.200751841068268	-0.0629308149218559
-9.62074947357178	-4.27783727645874	-14.5089597702026	-0.214445665478706	0.200800985097885	-0.0629429593682289
-9.61637783050537	-4.28420829772949	-14.4989976882935	-0.21424911916256	0.200607150793076	-0.0628955662250519
-9.62000370025635	-4.28079080581665	-14.5090770721436	-0.214337944984436	0.200632527470589	-0.0628018975257874
-9.61419105529785	-4.27926874160767	-14.5066394805908	-0.21413055062294	0.200527146458626	-0.0628330484032631
-9.61647987365723	-4.28474903106689	-14.5088968276978	-0.214099183678627	0.200259566307068	-0.0627994611859322
-9.61692237854004	-4.28181314468384	-14.5047178268433	-0.214119851589203	0.200375720858574	-0.0627013519406319
-9.61014366149902	-4.28495311737061	-14.507830619812	-0.213854566216469	0.200108617544174	-0.0627149268984795
-9.61874103546143	-4.28899955749512	-14.5087194442749	-0.21392934024334	0.200052008032799	-0.0625935271382332
-9.61669063568115	-4.28602170944214	-14.5122747421265	-0.213858246803284	0.199959069490433	-0.0625730827450752
-9.61358737945557	-4.29431486129761	-14.5204105377197	-0.213713482022285	0.199704930186272	-0.0625223070383072
-9.62251949310303	-4.29215812683105	-14.5157098770142	-0.213723868131638	0.199627548456192	-0.0624225810170174
-9.61609745025635	-4.29267168045044	-14.5209226608276	-0.213695764541626	0.199616700410843	-0.0624002888798714
-9.61949634552002	-4.29894828796387	-14.5220489501953	-0.213417500257492	0.199286863207817	-0.0623309463262558
-9.62729549407959	-4.29843664169312	-14.5282182693481	-0.213523685932159	0.19930924475193	-0.0622875168919563
-9.62282943725586	-4.30286931991577	-14.5294942855835	-0.213264852762222	0.199132576584816	-0.0622635930776596
-9.62576961517334	-4.31021976470947	-14.5384588241577	-0.213270291686058	0.198862090706825	-0.0621740259230137
-9.63309860229492	-4.30618906021118	-14.5401935577393	-0.213243797421455	0.198854058980942	-0.0620267391204834
-9.62994289398193	-4.31621646881104	-14.5543880462646	-0.213075637817383	0.198637932538986	-0.0620457008481026
-9.64003467559814	-4.31800651550293	-14.5483779907227	-0.212965503334999	0.198439359664917	-0.0618917308747768
-9.64022922515869	-4.31629800796509	-14.5600910186768	-0.213025748729706	0.19843091070652	-0.0618662461638451
-9.64123249053955	-4.32229471206665	-14.561900138855	-0.212780714035034	0.198093071579933	-0.0618219487369061
-9.6518087387085	-4.32664346694946	-14.565673828125	-0.212931394577026	0.197926789522171	-0.0616760551929474
-9.65319156646729	-4.32212209701538	-14.5689249038696	-0.212822407484055	0.197845309972763	-0.0615760274231434
-9.650710105896	-4.33063697814941	-14.5717039108276	-0.212662801146507	0.197523012757301	-0.0615093447268009
-9.66318225860596	-4.3295693397522	-14.5639934539795	-0.212749302387238	0.197340548038483	-0.0613170564174652
-9.65831661224365	-4.32689571380615	-14.5734872817993	-0.212763994932175	0.197326138615608	-0.0612981840968132
-9.65799617767334	-4.33526992797852	-14.5717868804932	-0.212495565414429	0.196987852454185	-0.0611884444952011
-9.66606426239014	-4.33417081832886	-14.5742530822754	-0.212660729885101	0.196813955903053	-0.0610973723232746
-9.66460704803467	-4.32963752746582	-14.5868673324585	-0.212586626410484	0.196803405880928	-0.0609585978090763
-9.66361808776855	-4.33805799484253	-14.5757455825806	-0.212453305721283	0.196424946188927	-0.060921635478735
-9.67304515838623	-4.33930110931396	-14.5719194412231	-0.212462902069092	0.196338027715683	-0.0607176832854748
-9.67157077789307	-4.33684396743774	-14.5821733474731	-0.212491601705551	0.196248397231102	-0.0606590956449509
-9.66793727874756	-4.3402624130249	-14.5726356506348	-0.212339594960213	0.196056798100471	-0.0606072433292866
-9.67084217071533	-4.34617710113525	-14.5712976455688	-0.21230973303318	0.195812076330185	-0.0604523718357086
-9.67665100097656	-4.33929920196533	-14.5715160369873	-0.212418213486671	0.195831701159477	-0.0603288188576698
-9.66827774047852	-4.34605026245117	-14.5770816802979	-0.212204396724701	0.195650771260262	-0.0603317394852638
-9.66756534576416	-4.35185241699219	-14.5670328140259	-0.212139457464218	0.195450350642204	-0.0601664818823338
-9.67488765716553	-4.35145711898804	-14.5664529800415	-0.212324857711792	0.195385783910751	-0.060065608471632
-9.67068290710449	-4.34913539886475	-14.5681095123291	-0.212139174342155	0.195315003395081	-0.0599794834852219
-9.66592788696289	-4.35844898223877	-14.5682487487793	-0.212092384696007	0.195060580968857	-0.0599275268614292
-9.67774772644043	-4.35832262039185	-14.5598001480103	-0.212262183427811	0.195079699158669	-0.0597520396113396
-9.66603088378906	-4.35955142974854	-14.5601568222046	-0.212163895368576	0.195056334137917	-0.0596818551421165
-9.66779804229736	-4.3631763458252	-14.5593481063843	-0.211991637945175	0.194808438420296	-0.0596351511776447
-9.67598915100098	-4.36843156814575	-14.5534524917603	-0.212176591157913	0.194728255271912	-0.0594793520867825
-9.66936492919922	-4.36742210388184	-14.5532159805298	-0.212216466665268	0.194741398096085	-0.0594050996005535
-9.66986656188965	-4.37946271896362	-14.5594749450684	-0.212053716182709	0.194500938057899	-0.0593048632144928
-9.67953300476074	-4.37923860549927	-14.5567426681519	-0.212257474660873	0.194435760378838	-0.059235367923975
-9.67575836181641	-4.38565397262573	-14.5668392181396	-0.212153360247612	0.19437649846077	-0.0592374689877033
-9.68379211425781	-4.39087057113647	-14.5628318786621	-0.212166458368301	0.19417268037796	-0.0590820275247097
-9.69038105010986	-4.39293384552002	-14.5714931488037	-0.212329849600792	0.194189548492432	-0.0590399838984013
-9.68943023681641	-4.39820384979248	-14.5764789581299	-0.212192997336388	0.194020286202431	-0.0590380020439625
-9.69223690032959	-4.40671110153198	-14.5785093307495	-0.212207391858101	0.19371671974659	-0.058896005153656
-9.70029258728027	-4.40479278564453	-14.5815229415894	-0.212321072816849	0.193845555186272	-0.0587284341454506
-9.69295787811279	-4.41218757629395	-14.590913772583	-0.212173670530319	0.193562313914299	-0.0587605051696301
-9.70350742340088	-4.41737413406372	-14.583119392395	-0.21230112016201	0.193337693810463	-0.0585907287895679
-9.70332622528076	-4.41540765762329	-14.5925455093384	-0.212451204657555	0.193327039480209	-0.0585001558065414
-9.70195198059082	-4.42258548736572	-14.5966262817383	-0.212266191840172	0.193093970417976	-0.0584401153028011
-9.70639514923096	-4.42585611343384	-14.6005029678345	-0.212465107440948	0.192836195230484	-0.0583117641508579
-9.70758628845215	-4.41957235336304	-14.6047039031982	-0.212475135922432	0.192847862839699	-0.0581827946007252
-9.70634937286377	-4.42720174789429	-14.5997200012207	-0.212432295084	0.192503690719604	-0.0581471510231495
-9.71385192871094	-4.42173480987549	-14.5951833724976	-0.212668001651764	0.192381218075752	-0.0579208210110664
-9.70658779144287	-4.42255067825317	-14.6048927307129	-0.212644472718239	0.192318946123123	-0.057891272008419
-9.70880126953125	-4.4303412437439	-14.6031322479248	-0.212560221552849	0.19197341799736	-0.0577093586325645
-9.71806716918945	-4.42803382873535	-14.5991411209106	-0.212755605578423	0.191890582442284	-0.0576166249811649
-9.71500778198242	-4.42901086807251	-14.6180076599121	-0.212663233280182	0.191792368888855	-0.0575513653457165
-9.71677684783936	-4.43719005584717	-14.6167602539063	-0.212682470679283	0.191404789686203	-0.0575014352798462
-9.72567081451416	-4.43748235702515	-14.6163654327393	-0.212822288274765	0.191383138298988	-0.057380422949791
-9.72483921051025	-4.4376974105835	-14.6319055557251	-0.212699964642525	0.191177621483803	-0.0573695413768291
-9.72877311706543	-4.44787311553955	-14.6356172561646	-0.212705209851265	0.190939128398895	-0.057242389768362
-9.74029350280762	-4.44702100753784	-14.638331413269	-0.212924987077713	0.190815269947052	-0.0570939518511295
-9.7351016998291	-4.44552946090698	-14.6502504348755	-0.212771832942963	0.190765842795372	-0.0570264607667923
-9.73966979980469	-4.45203161239624	-14.6545114517212	-0.212810441851616	0.190329566597939	-0.0569452196359634
-9.74936103820801	-4.44806814193726	-14.6498689651489	-0.212880536913872	0.190310284495354	-0.0567522756755352
-9.74360370635986	-4.45161819458008	-14.6581830978394	-0.21276980638504	0.190087839961052	-0.0567769929766655
-9.75033378601074	-4.45415735244751	-14.6511812210083	-0.21282009780407	0.189824268221855	-0.0565872713923454
-9.75428771972656	-4.44946813583374	-14.6526069641113	-0.213011175394058	0.189798757433891	-0.0564654916524887
-9.74660968780518	-4.45466804504395	-14.6659479141235	-0.212918698787689	0.189551532268524	-0.056415643543005
-9.7558069229126	-4.45293378829956	-14.6639490127563	-0.213028028607368	0.189377471804619	-0.0563126914203167
-9.75221824645996	-4.4480447769165	-14.6633901596069	-0.21318207681179	0.189361423254013	-0.0562039129436016
-9.75146198272705	-4.45118522644043	-14.6640157699585	-0.213065460324287	0.189058035612106	-0.0561023652553558
-9.75750923156738	-4.44967699050903	-14.6659488677979	-0.213293343782425	0.188936144113541	-0.0559506639838219
-9.7523365020752	-4.44402933120728	-14.6633424758911	-0.213160470128059	0.188911855220795	-0.0558590181171894
-9.75076007843018	-4.45080280303955	-14.6589221954346	-0.213216826319695	0.188579007983208	-0.0558145791292191
-9.76066875457764	-4.44177865982056	-14.6635303497314	-0.213430479168892	0.188588589429855	-0.055695965886116
-9.75171947479248	-4.44370317459106	-14.6696949005127	-0.213371142745018	0.188486993312836	-0.0557050220668316
-9.75293922424316	-4.44700479507446	-14.6617069244385	-0.213288828730583	0.188249140977859	-0.0556192211806774
-9.76033973693848	-4.44823741912842	-14.6694192886353	-0.213486358523369	0.188242986798286	-0.0555181428790092
-9.75620365142822	-4.44242477416992	-14.672887802124	-0.213420048356056	0.188227996230125	-0.0555517114698887
-9.75436592102051	-4.45350503921509	-14.6692638397217	-0.213403418660164	0.188051879405975	-0.055486686527729
-9.76202583312988	-4.44611549377441	-14.6710767745972	-0.213599339127541	0.188039630651474	-0.055341936647892
-9.75626659393311	-4.44727945327759	-14.6717939376831	-0.21357773244381	0.188026934862137	-0.0553381480276585
-9.75657939910889	-4.45029211044312	-14.6706619262695	-0.213494166731834	0.187801674008369	-0.0552445687353611
-9.76316261291504	-4.44920015335083	-14.6760196685791	-0.213728323578835	0.187816470861435	-0.0551293455064297
-9.75742244720459	-4.45028924942017	-14.6776485443115	-0.213602602481842	0.187825977802277	-0.0551006533205509
-9.76063823699951	-4.45248126983643	-14.6734275817871	-0.213677793741226	0.187540620565414	-0.0550535283982754
-9.76860237121582	-4.44626092910767	-14.6724081039429	-0.213884547352791	0.187719658017159	-0.0549211390316486
-9.75921249389648	-4.44711542129517	-14.676568031311	-0.213865354657173	0.187664359807968	-0.0548825338482857
-9.76031589508057	-4.44875621795654	-14.6660013198853	-0.213820323348045	0.187494680285454	-0.0547971799969673
-9.7663106918335	-4.4476752281189	-14.6775636672974	-0.214074149727821	0.187638655304909	-0.054708868265152
-9.76235008239746	-4.44852018356323	-14.6751508712769	-0.213949486613274	0.187628135085106	-0.0547129809856415
-9.76193523406982	-4.45265293121338	-14.6652431488037	-0.214071288704872	0.187489107251167	-0.0546072609722614
-9.76976680755615	-4.44548559188843	-14.6677732467651	-0.214239612221718	0.187653392553329	-0.0545316562056541
-9.76066112518311	-4.45242595672607	-14.670015335083	-0.214196279644966	0.187612846493721	-0.054574977606535
-9.76788806915283	-4.45497941970825	-14.6633205413818	-0.214214682579041	0.187515139579773	-0.0544688627123833
-9.7732458114624	-4.45402431488037	-14.6709032058716	-0.214409276843071	0.187722817063332	-0.0544115416705608
-9.7673864364624	-4.45465183258057	-14.6756925582886	-0.214362934231758	0.18767648935318	-0.054382611066103
-9.77128887176514	-4.46284961700439	-14.6715717315674	-0.214447781443596	0.187575235962868	-0.0543695092201233
-9.77915859222412	-4.45531749725342	-14.6725940704346	-0.214621037244797	0.187840685248375	-0.0542987920343876
-9.77278137207031	-4.46200275421143	-14.679235458374	-0.2146205753088	0.187801748514175	-0.0543239004909992
-9.78091621398926	-4.46821165084839	-14.674370765686	-0.21470133960247	0.187699764966965	-0.0542462728917599
-9.78664684295654	-4.4632773399353	-14.6790914535522	-0.214870661497116	0.187833815813065	-0.0542157776653767
-9.78484153747559	-4.46630811691284	-14.6797685623169	-0.214754983782768	0.187987357378006	-0.0542092882096767
-9.78812313079834	-4.47174215316772	-14.6763439178467	-0.214888915419579	0.187847122550011	-0.0542232394218445
-9.79510021209717	-4.46732568740845	-14.6812887191772	-0.215108960866928	0.188029617071152	-0.0540915876626968
-9.79059886932373	-4.4704761505127	-14.67995262146	-0.215076982975006	0.188013195991516	-0.0541901662945747
-9.79770183563232	-4.47227573394775	-14.6783657073975	-0.215124994516373	0.187952488660812	-0.0540772080421448
-9.79938888549805	-4.46905279159546	-14.6840219497681	-0.215220719575882	0.188158705830574	-0.0540513060986996
-9.79594802856445	-4.47448301315308	-14.6875104904175	-0.215163484215736	0.188124269247055	-0.0540963299572468
-9.80504322052002	-4.47354459762573	-14.6837272644043	-0.215419337153435	0.188122540712357	-0.0540714710950851
-9.80207538604736	-4.47224903106689	-14.6897678375244	-0.215362712740898	0.188280552625656	-0.05404457077384
-9.80294704437256	-4.48067188262939	-14.6890544891357	-0.215364947915077	0.188148364424706	-0.0540976673364639
-9.8108081817627	-4.47700691223145	-14.6907625198364	-0.21561573445797	0.188258036971092	-0.0539776645600796
-9.80786800384521	-4.47480583190918	-14.6978406906128	-0.215593874454498	0.188308730721474	-0.0540911890566349
-9.80724811553955	-4.48394966125488	-14.7001943588257	-0.215520650148392	0.188221082091331	-0.0539792999625206
-9.81542205810547	-4.48129987716675	-14.697359085083	-0.215740114450455	0.188211292028427	-0.0539683811366558
-9.8143424987793	-4.47799110412598	-14.6955118179321	-0.2157142162323	0.188314229249954	-0.0539676360785961
-9.81015014648438	-4.48379135131836	-14.7032880783081	-0.215673848986626	0.188183814287186	-0.0540166087448597
-9.8201150894165	-4.48417854309082	-14.6985530853271	-0.215868949890137	0.188193768262863	-0.0539036653935909
-9.81765556335449	-4.48307085037231	-14.7031211853027	-0.215870663523674	0.188252627849579	-0.05392936617136
-9.81299877166748	-4.4903392791748	-14.7005805969238	-0.215784043073654	0.188191637396812	-0.0539340302348137
-9.82275676727295	-4.48774290084839	-14.7018690109253	-0.215917661786079	0.188181817531586	-0.0539282076060772
-9.81837368011475	-4.48635864257813	-14.705849647522	-0.215891465544701	0.188254982233047	-0.0539563857018948
-9.8147668838501	-4.49632215499878	-14.7070579528809	-0.215879648923874	0.188139081001282	-0.0539719983935356
-9.82398796081543	-4.49674844741821	-14.6984004974365	-0.215946540236473	0.188043817877769	-0.0538608431816101
-9.82297611236572	-4.49370145797729	-14.7086687088013	-0.216086715459824	0.188130140304565	-0.0539145953953266
-9.82112503051758	-4.49722003936768	-14.7100505828857	-0.215923011302948	0.188042253255844	-0.0538983829319477
-9.82573986053467	-4.50143575668335	-14.6977891921997	-0.216067656874657	0.187882661819458	-0.0538612306118011
-9.82645606994629	-4.49491262435913	-14.7037792205811	-0.216130092740059	0.188018292188644	-0.0538382828235626
-9.81944561004639	-4.50324726104736	-14.7060422897339	-0.216034233570099	0.187815979123116	-0.0538819842040539
-9.8290433883667	-4.50196218490601	-14.6999359130859	-0.216112345457077	0.187676966190338	-0.0537395440042019
-9.8273286819458	-4.5009241104126	-14.7087774276733	-0.216133520007133	0.187861874699593	-0.0538045950233936
-9.82322788238525	-4.50583457946777	-14.7088060379028	-0.216054648160934	0.187768444418907	-0.0537833794951439
-9.82860660552979	-4.51009845733643	-14.7084712982178	-0.216091901063919	0.187514409422874	-0.0537940450012684
-9.83527946472168	-4.50647592544556	-14.7076644897461	-0.216197922825813	0.187639519572258	-0.0537742190063
-9.82586002349854	-4.51158285140991	-14.7108135223389	-0.21612885594368	0.187532529234886	-0.0538021475076675
-9.83303070068359	-4.5149712562561	-14.7015790939331	-0.21609690785408	0.187422633171082	-0.0536938272416592
-9.83235168457031	-4.51338243484497	-14.7064027786255	-0.21619813144207	0.187439739704132	-0.0536576546728611
-9.8267765045166	-4.51819944381714	-14.7043905258179	-0.216044127941132	0.187441512942314	-0.0536606162786484
-9.82709980010986	-4.52454566955566	-14.702205657959	-0.216025352478027	0.187235042452812	-0.0536744557321072
-9.83562183380127	-4.52247095108032	-14.6978406906128	-0.216172188520432	0.187342584133148	-0.0536181330680847
-9.82774066925049	-4.52462291717529	-14.6955194473267	-0.216066047549248	0.187335059046745	-0.0536810755729675
-9.83128547668457	-4.53103542327881	-14.6899890899658	-0.216037273406982	0.187215596437454	-0.0536299757659435
-9.83770751953125	-4.52896499633789	-14.6953506469727	-0.216185629367828	0.187362715601921	-0.0536351501941681
-9.83304309844971	-4.52897977828979	-14.696174621582	-0.21605709195137	0.187400341033936	-0.0536442920565605
-9.83246040344238	-4.53825759887695	-14.6864824295044	-0.216012880206108	0.187274247407913	-0.0536698736250401
-9.84110069274902	-4.53022718429565	-14.6899118423462	-0.21613897383213	0.187372729182243	-0.0535873696208
-9.83252143859863	-4.53698396682739	-14.6992626190186	-0.216062411665916	0.187516495585442	-0.0536768920719624
-9.83701610565186	-4.53855514526367	-14.6897640228271	-0.216064855456352	0.187373325228691	-0.0536608509719372
-9.843674659729	-4.54190874099731	-14.6931352615356	-0.216175943613052	0.18755154311657	-0.0536720342934132
-9.83950805664063	-4.54530572891235	-14.6958951950073	-0.216010883450508	0.187579795718193	-0.0537197962403297
-9.84554576873779	-4.54927778244019	-14.6961479187012	-0.216118082404137	0.187523916363716	-0.0537658967077732
-9.84959316253662	-4.54586744308472	-14.6960763931274	-0.216175377368927	0.187720954418182	-0.0537753254175186
-9.84353733062744	-4.55383443832397	-14.6948070526123	-0.216030180454254	0.187691882252693	-0.0538978166878223
-9.85144519805908	-4.55885696411133	-14.694486618042	-0.216062486171722	0.187681570649147	-0.0538208857178688
-9.8540678024292	-4.55799436569214	-14.7035722732544	-0.216201663017273	0.187896400690079	-0.0538730882108212
-9.85085296630859	-4.56243371963501	-14.7020959854126	-0.216006204485893	0.187994346022606	-0.0539679229259491
-9.85333061218262	-4.56845808029175	-14.6994276046753	-0.216052398085594	0.187846675515175	-0.0540102869272232
-9.85769176483154	-4.56562042236328	-14.6960897445679	-0.216195195913315	0.18804195523262	-0.0540427528321743
-9.84944152832031	-4.56972980499268	-14.7019109725952	-0.216048821806908	0.188137233257294	-0.0541276820003986
-9.85054016113281	-4.57715702056885	-14.6880445480347	-0.215918079018593	0.188058122992516	-0.0541739016771317
-9.85494804382324	-4.5772557258606	-14.6925487518311	-0.216104075312614	0.188232123851776	-0.0542175732553005
-9.85138320922852	-4.57753992080688	-14.6896696090698	-0.215889245271683	0.188339993357658	-0.0543136931955814
-9.85137844085693	-4.58409214019775	-14.6922483444214	-0.215854823589325	0.188280120491982	-0.054382000118494
-9.85840034484863	-4.5836968421936	-14.6883888244629	-0.215988308191299	0.188478291034698	-0.0543974637985229
-9.84853458404541	-4.5937032699585	-14.6904382705688	-0.215848505496979	0.188587680459023	-0.054618202149868
-9.85385608673096	-4.59843730926514	-14.6918468475342	-0.215642750263214	0.188470363616943	-0.0546858236193657
-9.8620491027832	-4.59903383255005	-14.6999664306641	-0.215814888477325	0.18868799507618	-0.0547544360160828
-9.86274337768555	-4.60274934768677	-14.7079515457153	-0.215580776333809	0.188850328326225	-0.05490418151021
-9.86237144470215	-4.61637401580811	-14.7142343521118	-0.21548219025135	0.188801899552345	-0.0550784133374691
-9.87344646453857	-4.61863136291504	-14.7190418243408	-0.215517073869705	0.188772618770599	-0.0551621578633785
-9.87502670288086	-4.62289476394653	-14.7295436859131	-0.21549654006958	0.189048945903778	-0.0552805215120316
-9.87674427032471	-4.62948083877563	-14.7317399978638	-0.215235576033592	0.188898026943207	-0.0554063469171524
-9.88878631591797	-4.63680934906006	-14.7380485534668	-0.215270131826401	0.188929259777069	-0.0554116293787956
-9.89008903503418	-4.63584804534912	-14.746283531189	-0.215287253260612	0.189062595367432	-0.0555285662412643
-9.88593006134033	-4.64682149887085	-14.7530994415283	-0.215071901679039	0.189029067754745	-0.0556316561996937
-9.90079593658447	-4.6494607925415	-14.754976272583	-0.215192258358002	0.188978746533394	-0.0556960105895996
-9.89983177185059	-4.6459002494812	-14.7576990127563	-0.215193673968315	0.189180821180344	-0.0557901635766029
-9.89530849456787	-4.65286922454834	-14.7638740539551	-0.214931458234787	0.18899367749691	-0.0559488758444786
-9.90467929840088	-4.65942716598511	-14.763843536377	-0.214966014027596	0.188983008265495	-0.0559711344540119
-9.90610504150391	-4.65387058258057	-14.7620820999146	-0.215118885040283	0.189082279801369	-0.0559879429638386
-9.89634418487549	-4.65776443481445	-14.7656736373901	-0.214916437864304	0.189055547118187	-0.0560990124940872
-9.89865493774414	-4.65802907943726	-14.7678213119507	-0.214955180883408	0.1888587474823	-0.0561325140297413
-9.90046882629395	-4.65591335296631	-14.7599534988403	-0.215108886361122	0.18904022872448	-0.0561224929988384
-9.89332008361816	-4.65412378311157	-14.7642478942871	-0.214922830462456	0.188987553119659	-0.0562366619706154
-9.89460945129395	-4.65961170196533	-14.7580881118774	-0.21500338613987	0.188893750309944	-0.0562346018850803
-9.8979663848877	-4.65166902542114	-14.7564649581909	-0.215236678719521	0.18898406624794	-0.0562321245670319
-9.89333057403564	-4.64962387084961	-14.7631187438965	-0.215127170085907	0.188990995287895	-0.056266263127327
-9.89021015167236	-4.65643405914307	-14.7610559463501	-0.21511273086071	0.188753321766853	-0.0563450679183006
-9.90128612518311	-4.65251016616821	-14.7590560913086	-0.215267106890678	0.188913851976395	-0.0563109070062637
-9.89467334747314	-4.64777755737305	-14.7688808441162	-0.21530282497406	0.18896558880806	-0.0563596338033676
-9.89521503448486	-4.65409469604492	-14.7672290802002	-0.215205922722816	0.188900038599968	-0.0564282909035683
-9.90279102325439	-4.65267038345337	-14.7773399353027	-0.21537958085537	0.188754811882973	-0.0564635023474693
-9.90774822235107	-4.64362144470215	-14.7764415740967	-0.215490385890007	0.188882678747177	-0.056449968367815
-9.89973640441895	-4.65122175216675	-14.7839279174805	-0.215373411774635	0.188746690750122	-0.0565376356244087
-9.90792751312256	-4.65096426010132	-14.7804088592529	-0.215454697608948	0.188594236969948	-0.0564105547964573
-9.90890407562256	-4.64507961273193	-14.792986869812	-0.215563654899597	0.188798621296883	-0.0564057752490044
-9.90477561950684	-4.65007781982422	-14.790810585022	-0.215482577681541	0.188649013638496	-0.0564964450895786
-9.91037464141846	-4.65184307098389	-14.7908201217651	-0.215632170438766	0.188536867499352	-0.0565044842660427
-9.9129056930542	-4.64298629760742	-14.7946996688843	-0.215659260749817	0.188631847500801	-0.0564655289053917
-9.90544986724854	-4.64453220367432	-14.7866535186768	-0.215588331222534	0.188454568386078	-0.0565688125789166
-9.90909862518311	-4.64723682403564	-14.7894878387451	-0.215709611773491	0.188387170433998	-0.0564185045659542
-9.91213035583496	-4.63881683349609	-14.7877683639526	-0.215873524546623	0.188469707965851	-0.056453138589859
-9.90567207336426	-4.63898658752441	-14.7912149429321	-0.215736672282219	0.18839767575264	-0.0564690455794334
-9.90266990661621	-4.64371061325073	-14.7864036560059	-0.21584489941597	0.188217535614967	-0.0564660094678402
-9.90650844573975	-4.63220071792603	-14.7784309387207	-0.215930387377739	0.188360303640366	-0.0563815906643867
-9.89364910125732	-4.63471269607544	-14.7817440032959	-0.215895250439644	0.188280269503593	-0.0564934276044369
-9.89830303192139	-4.63814735412598	-14.7693147659302	-0.215916708111763	0.188162088394165	-0.0564049482345581
-9.90015316009521	-4.63134574890137	-14.7756481170654	-0.216095298528671	0.188204541802406	-0.0563883930444717
-9.89274215698242	-4.63152027130127	-14.7716159820557	-0.215966314077377	0.188265740871429	-0.0564259961247444
-9.89286136627197	-4.63740301132202	-14.7742977142334	-0.216036885976791	0.188098698854446	-0.056454461067915
-9.90034008026123	-4.62990665435791	-14.7672281265259	-0.216194331645966	0.188223749399185	-0.0563811808824539
-9.89326286315918	-4.63165760040283	-14.7743129730225	-0.216082319617271	0.188212484121323	-0.0564388073980808
-9.89456844329834	-4.63766670227051	-14.7673091888428	-0.215906322002411	0.188078835606575	-0.0564429052174091
-9.90022373199463	-4.63704824447632	-14.7658071517944	-0.216010540723801	0.188166737556458	-0.0564077198505402
-9.89650249481201	-4.63507127761841	-14.7706832885742	-0.215728133916855	0.188273102045059	-0.056464996188879
-9.89563369750977	-4.64700794219971	-14.7695941925049	-0.215573742985725	0.188193127512932	-0.0564901120960712
-9.90210437774658	-4.64721822738647	-14.7627935409546	-0.215629354119301	0.188139617443085	-0.0564615465700626
-9.90754127502441	-4.64495658874512	-14.767970085144	-0.215728536248207	0.188328862190247	-0.0564468912780285
-9.90023326873779	-4.64790630340576	-14.7710380554199	-0.215635076165199	0.188218176364899	-0.0565576925873756
-9.90263175964355	-4.65321588516235	-14.7694473266602	-0.215539366006851	0.188059508800507	-0.0564943961799145
-9.90836143493652	-4.65626096725464	-14.7714719772339	-0.215698838233948	0.18799988925457	-0.056439284235239
-9.90922069549561	-4.651939868927	-14.7731418609619	-0.215797945857048	0.188150405883789	-0.0564435571432114
-9.90245342254639	-4.65874290466309	-14.7848377227783	-0.215648263692856	0.188044711947441	-0.0564620606601238
-9.91117000579834	-4.65998315811157	-14.7779197692871	-0.215673685073853	0.187905550003052	-0.0563450828194618
-9.91657733917236	-4.66166973114014	-14.7801675796509	-0.215870350599289	0.188046336174011	-0.0563291348516941
-9.91232013702393	-4.66041994094849	-14.7828140258789	-0.215746223926544	0.187946379184723	-0.0563972592353821
-9.91441917419434	-4.66895294189453	-14.7800321578979	-0.215784281492233	0.187771186232567	-0.056371346116066
-9.92379283905029	-4.66569900512695	-14.7774820327759	-0.215926468372345	0.187859356403351	-0.0562115013599396
-9.91899013519287	-4.66465377807617	-14.7790784835815	-0.215929746627808	0.187929078936577	-0.056235495954752
-9.91905784606934	-4.67015409469604	-14.7802448272705	-0.215797170996666	0.1877700984478	-0.0562744215130806
-9.92828559875488	-4.67602777481079	-14.7751274108887	-0.215961202979088	0.187803819775581	-0.0560798011720181
-9.92879199981689	-4.66787719726563	-14.7739219665527	-0.216032788157463	0.187850788235664	-0.0560888014733791
-9.92095851898193	-4.67444515228271	-14.7776126861572	-0.215965300798416	0.187826424837112	-0.0560877770185471
-9.92494201660156	-4.67800760269165	-14.77783203125	-0.21589095890522	0.187735095620155	-0.0561223030090332
-9.93666172027588	-4.68051671981812	-14.7771787643433	-0.216070756316185	0.18787707388401	-0.0560803264379501
-9.93599891662598	-4.68095874786377	-14.7939405441284	-0.215928003191948	0.187916576862335	-0.0562156960368156
-9.9413366317749	-4.69370460510254	-14.793532371521	-0.215744167566299	0.187844827771187	-0.0561637543141842
-9.95336055755615	-4.69533348083496	-14.7981462478638	-0.215940967202187	0.187982216477394	-0.0562291815876961
-9.95276355743408	-4.69915771484375	-14.8108329772949	-0.215846925973892	0.188066259026527	-0.0562731176614761
-9.95557880401611	-4.706467628479	-14.8175506591797	-0.21565280854702	0.187912687659264	-0.0563199296593666
-9.96463871002197	-4.71045970916748	-14.8140096664429	-0.215771526098251	0.187983185052872	-0.0563055500388145
-9.96205902099609	-4.71349382400513	-14.8303422927856	-0.215558111667633	0.188013732433319	-0.0564044564962387
-9.96587562561035	-4.72199869155884	-14.8313732147217	-0.215583249926567	0.187890216708183	-0.0563634634017944
-9.97326469421387	-4.71857261657715	-14.8371925354004	-0.215707868337631	0.18796081840992	-0.0563562288880348
-9.96803569793701	-4.72242307662964	-14.842547416687	-0.215579628944397	0.187998950481415	-0.0564465075731277
-9.97346305847168	-4.72438716888428	-14.8435001373291	-0.21541303396225	0.187845900654793	-0.0564744062721729
-9.98157691955566	-4.72654438018799	-14.8421630859375	-0.215652301907539	0.187865272164345	-0.0563788153231144
-9.9735164642334	-4.72126865386963	-14.8498458862305	-0.215496271848679	0.187854826450348	-0.0564312115311623
-9.97428894042969	-4.72692012786865	-14.8418979644775	-0.215401262044907	0.187784910202026	-0.0564172863960266
-9.97701263427734	-4.72452259063721	-14.843976020813	-0.215611085295677	0.187679156661034	-0.0563228167593479
-9.97335147857666	-4.72005653381348	-14.8470163345337	-0.215655907988548	0.1877611130476	-0.0563003569841385
-9.9698486328125	-4.7147331237793	-14.8413715362549	-0.215512543916702	0.187691316008568	-0.0563522167503834
-9.97371292114258	-4.71730422973633	-14.8363313674927	-0.215639308094978	0.18759997189045	-0.056240476667881
-9.97093105316162	-4.71260213851929	-14.8452749252319	-0.215780064463615	0.187703624367714	-0.0562206022441387
-9.95933818817139	-4.70869445800781	-14.8331775665283	-0.215697079896927	0.187673032283783	-0.056225448846817
-9.96007251739502	-4.7106761932373	-14.8273525238037	-0.215700522065163	0.187551975250244	-0.0562064647674561
-9.96311855316162	-4.70447635650635	-14.8172664642334	-0.215924322605133	0.187589049339294	-0.0561178661882877
-9.95058059692383	-4.69984197616577	-14.818021774292	-0.215890258550644	0.187642991542816	-0.056159071624279
-9.94942092895508	-4.70022678375244	-14.8089551925659	-0.21590082347393	0.187527969479561	-0.0560791604220867
-9.94924259185791	-4.69520568847656	-14.8052072525024	-0.21612186729908	0.187687575817108	-0.0560939237475395
-9.93927574157715	-4.69070243835449	-14.8000345230103	-0.215987011790276	0.187754914164543	-0.0561467818915844
-9.94073867797852	-4.69328498840332	-14.7949647903442	-0.21606108546257	0.187716454267502	-0.0561269596219063
-9.94655227661133	-4.6885199546814	-14.7941255569458	-0.216334268450737	0.187830746173859	-0.0560005307197571
-9.94087409973145	-4.68457460403442	-14.7950229644775	-0.216317176818848	0.187984377145767	-0.0560954064130783
-9.940673828125	-4.68938779830933	-14.802809715271	-0.216218531131744	0.187953472137451	-0.0561565347015858
-9.9501371383667	-4.69419384002686	-14.7961683273315	-0.216423362493515	0.187974750995636	-0.0561227686703205
-9.95523071289063	-4.68806791305542	-14.8015785217285	-0.216577649116516	0.188141226768494	-0.0561024323105812
-9.94819450378418	-4.6907205581665	-14.8130283355713	-0.216507196426392	0.188194900751114	-0.056109581142664
-9.95444679260254	-4.69150114059448	-14.8109893798828	-0.216532021760941	0.188074856996536	-0.0560981333255768
-9.96358680725098	-4.69334316253662	-14.8201217651367	-0.21669602394104	0.188175901770592	-0.055957805365324
-9.96143531799316	-4.68603229522705	-14.8258638381958	-0.216776877641678	0.188229516148567	-0.0560364946722984
-9.96167755126953	-4.69198369979858	-14.8222885131836	-0.216748103499413	0.188247844576836	-0.0559838190674782
-9.96626663208008	-4.69237470626831	-14.8296413421631	-0.216813698410988	0.188095659017563	-0.0559557266533375
-9.97434425354004	-4.68904972076416	-14.8293056488037	-0.217026919126511	0.188195884227753	-0.0558899529278278
-9.96859741210938	-4.6858024597168	-14.83371925354	-0.21696700155735	0.188341334462166	-0.0558709762990475
-9.9704418182373	-4.6884183883667	-14.8306818008423	-0.216924697160721	0.188239485025406	-0.055850014090538
-9.97923374176025	-4.68646383285522	-14.8344316482544	-0.217119798064232	0.188221320509911	-0.0557988844811916
-9.97775745391846	-4.68180418014526	-14.8358125686646	-0.217092499136925	0.188301488757133	-0.0557879656553268
-9.97213649749756	-4.68296051025391	-14.8335933685303	-0.217045977711678	0.188208475708961	-0.0558022670447826
-9.98003101348877	-4.6823410987854	-14.8242063522339	-0.217202961444855	0.188217967748642	-0.0556719377636909
-9.97566699981689	-4.67628192901611	-14.827956199646	-0.217316091060638	0.188301891088486	-0.0557176135480404
-9.97116374969482	-4.67410230636597	-14.8249111175537	-0.217178195714951	0.18832540512085	-0.0556766539812088
-9.97017669677734	-4.6807746887207	-14.8167028427124	-0.217150330543518	0.188222676515579	-0.0556647926568985
-9.97564125061035	-4.67365503311157	-14.8142995834351	-0.217376530170441	0.188206359744072	-0.0555662214756012
-9.96792507171631	-4.66983270645142	-14.8128814697266	-0.217458292841911	0.188390582799911	-0.0555741190910339
-9.96199798583984	-4.66978311538696	-14.805136680603	-0.217356815934181	0.188339874148369	-0.0555663295090199
-9.96716594696045	-4.67084503173828	-14.7953996658325	-0.217508912086487	0.188299655914307	-0.0554801002144814
-9.96703147888184	-4.66043281555176	-14.7980051040649	-0.217739298939705	0.188467681407928	-0.055373840034008
-9.96040058135986	-4.65844583511353	-14.7896776199341	-0.217647388577461	0.188579589128494	-0.0554096959531307
-9.95781135559082	-4.66013145446777	-14.7885122299194	-0.217738747596741	0.188430190086365	-0.0553699992597103
-9.96450042724609	-4.65622138977051	-14.779091835022	-0.217951878905296	0.188518643379211	-0.0552013032138348
-9.96036052703857	-4.65115880966187	-14.7804441452026	-0.218070849776268	0.18867002427578	-0.0552428402006626
-9.95833206176758	-4.65626811981201	-14.7793092727661	-0.218044236302376	0.188619509339333	-0.0552136972546577
-9.96290588378906	-4.66030168533325	-14.7835426330566	-0.21814338862896	0.188648626208305	-0.0551870614290237
-9.97265148162842	-4.65577363967896	-14.7888593673706	-0.21829529106617	0.188846826553345	-0.0551663264632225
-9.96828460693359	-4.66282796859741	-14.7959623336792	-0.218315348029137	0.188888147473335	-0.0552707090973854
-9.97503757476807	-4.66842126846313	-14.7928228378296	-0.218219742178917	0.18878185749054	-0.0552284233272076
-9.98493957519531	-4.66971302032471	-14.8002223968506	-0.218335464596748	0.1888787150383	-0.0552077181637287
-9.98737907409668	-4.67021751403809	-14.8076829910278	-0.218331471085548	0.188941240310669	-0.0552271604537964
-9.98985767364502	-4.6804347038269	-14.8147001266479	-0.218196541070938	0.188867330551147	-0.0552610494196415
-9.99972915649414	-4.68046903610229	-14.8167781829834	-0.218286037445068	0.18883503973484	-0.0552061386406422
-10.0008687973022	-4.6812744140625	-14.8196516036987	-0.218422546982765	0.189002722501755	-0.0552537441253662
-10.0001945495605	-4.68651247024536	-14.8241367340088	-0.218203142285347	0.188795477151871	-0.0553021021187305
-10.0102643966675	-4.6915864944458	-14.8274812698364	-0.218194797635078	0.18874591588974	-0.0552382320165634
-10.0138101577759	-4.68944454193115	-14.8223838806152	-0.218362092971802	0.188831552863121	-0.0552335381507874
-10.0104036331177	-4.6966667175293	-14.8325624465942	-0.218171268701553	0.188823819160461	-0.0552624203264713
-10.0171070098877	-4.70235681533813	-14.8326253890991	-0.21820355951786	0.188573494553566	-0.0552822351455688
-10.023042678833	-4.69833278656006	-14.8316850662231	-0.218334257602692	0.188670754432678	-0.0551556944847107
-10.0209007263184	-4.69562005996704	-14.8340702056885	-0.218192562460899	0.188668340444565	-0.0551941767334938
-10.0192604064941	-4.70434331893921	-14.8326511383057	-0.218196675181389	0.188481345772743	-0.0551653243601322
-10.0256595611572	-4.70227479934692	-14.8299875259399	-0.218370541930199	0.18843375146389	-0.0550719685852528
-10.0263900756836	-4.69530391693115	-14.8355760574341	-0.218353003263474	0.188451737165451	-0.054993811994791
-10.0188770294189	-4.70161771774292	-14.8345441818237	-0.218237340450287	0.188215658068657	-0.055086225271225
-10.02663230896	-4.7004566192627	-14.8189544677734	-0.218341514468193	0.188112452626228	-0.0548936650156975
-10.027286529541	-4.69497108459473	-14.8262414932251	-0.218409866094589	0.188257738947868	-0.0549024045467377
-10.0242099761963	-4.69379568099976	-14.8193864822388	-0.218280017375946	0.188241392374039	-0.0549231804907322
-10.0179948806763	-4.69957065582275	-14.8146810531616	-0.218198880553246	0.187945172190666	-0.0548400543630123
-10.0271768569946	-4.69490957260132	-14.8017997741699	-0.218334004282951	0.187995418906212	-0.0547682382166386
-10.0204200744629	-4.69441938400269	-14.8012790679932	-0.218477815389633	0.188043102622032	-0.0547188185155392
-10.0172214508057	-4.69106483459473	-14.7972192764282	-0.21822002530098	0.187959462404251	-0.0547922253608704
-10.01904296875	-4.69854354858398	-14.7882051467896	-0.218185529112816	0.187858492136002	-0.054687574505806
-10.0270957946777	-4.69685649871826	-14.7900791168213	-0.218383297324181	0.187908351421356	-0.0546836853027344
-10.0260944366455	-4.69376802444458	-14.7893371582031	-0.218391701579094	0.187919691205025	-0.0547263771295547
-10.0199069976807	-4.70133876800537	-14.795618057251	-0.218091323971748	0.187883749604225	-0.054784718900919
-10.0297088623047	-4.70677804946899	-14.7799663543701	-0.218051537871361	0.187776952981949	-0.0547296851873398
-10.0334939956665	-4.70758104324341	-14.7903127670288	-0.21817734837532	0.187919765710831	-0.0547797717154026
-10.0292520523071	-4.70642566680908	-14.7947196960449	-0.217965692281723	0.1878821849823	-0.0548395849764347
-10.0303382873535	-4.71502065658569	-14.7976484298706	-0.217944249510765	0.187747359275818	-0.0548852793872356
-10.0424852371216	-4.71752595901489	-14.7906656265259	-0.217895731329918	0.187647417187691	-0.0547266714274883
-10.0408973693848	-4.71882152557373	-14.7999477386475	-0.217944830656052	0.187782227993011	-0.0548470541834831
-10.0389413833618	-4.72129344940186	-14.8020973205566	-0.217747539281845	0.187593042850494	-0.0548753030598164
-10.0476522445679	-4.72907114028931	-14.8008947372437	-0.217796817421913	0.187463581562042	-0.0548198632895947
-10.0509271621704	-4.72203779220581	-14.7977695465088	-0.217994928359985	0.187502309679985	-0.0547949187457561
-10.0500717163086	-4.72664260864258	-14.8078699111938	-0.217846244573593	0.187485098838806	-0.0547815188765526
-10.0459280014038	-4.72817373275757	-14.8042325973511	-0.217769399285316	0.18719719350338	-0.0548340491950512
-10.0559129714966	-4.72865629196167	-14.8031320571899	-0.217965170741081	0.187235251069069	-0.0547240376472473
-10.0555610656738	-4.72289180755615	-14.8092403411865	-0.217931374907494	0.187325268983841	-0.0547218397259712
-10.0497369766235	-4.72590494155884	-14.8057279586792	-0.217876970767975	0.187240898609161	-0.0547510981559753
-10.052942276001	-4.72767210006714	-14.7987680435181	-0.217904552817345	0.187008053064346	-0.0547044575214386
-10.0568256378174	-4.72228527069092	-14.7972784042358	-0.21806526184082	0.18705190718174	-0.0546241439878941
-10.0521993637085	-4.71559286117554	-14.7930374145508	-0.218010887503624	0.187185436487198	-0.0546632893383503
-10.0438747406006	-4.71808767318726	-14.7857208251953	-0.217902347445488	0.18704941868782	-0.0546489655971527
-10.0473909378052	-4.71915054321289	-14.7744264602661	-0.218009725213051	0.186974719166756	-0.0546298548579216
-10.048734664917	-4.70907211303711	-14.7725028991699	-0.218094944953918	0.187090560793877	-0.0545807369053364
-10.0368967056274	-4.70836734771729	-14.7671413421631	-0.21796028316021	0.187106072902679	-0.0546808913350105
-10.0357351303101	-4.7090482711792	-14.7611503601074	-0.21795442700386	0.186986282467842	-0.0546558424830437
-10.0415258407593	-4.70997333526611	-14.7573699951172	-0.218146324157715	0.187094882130623	-0.0545957088470459
-10.0353164672852	-4.70500469207764	-14.7535943984985	-0.217961713671684	0.187123641371727	-0.0547368414700031
-10.0338878631592	-4.71252775192261	-14.7491130828857	-0.217856869101524	0.18706987798214	-0.0547540932893753
-10.0387935638428	-4.71220779418945	-14.7506523132324	-0.217975005507469	0.18709771335125	-0.0547537691891193
-10.0386762619019	-4.70936393737793	-14.7522325515747	-0.217966884374619	0.187235668301582	-0.0547910183668137
-10.0371007919312	-4.71124792098999	-14.7569522857666	-0.217755883932114	0.187277674674988	-0.0548429153859615
-10.0378036499023	-4.71815395355225	-14.7516117095947	-0.217692404985428	0.187186166644096	-0.0548981800675392
-10.0428810119629	-4.71615076065063	-14.7568206787109	-0.21783222258091	0.187264069914818	-0.0549239628016949
-10.0426445007324	-4.71382713317871	-14.7545576095581	-0.217625990509987	0.187381267547607	-0.0550059378147125
-10.0385704040527	-4.72349739074707	-14.7533798217773	-0.217530280351639	0.187181055545807	-0.0550842210650444
-10.0454263687134	-4.72404766082764	-14.7494373321533	-0.217484325170517	0.187182739377022	-0.0550631582736969
-10.0491199493408	-4.72095489501953	-14.7508773803711	-0.217564254999161	0.187292888760567	-0.055087074637413
-10.0485286712646	-4.71960067749023	-14.7594528198242	-0.21741446852684	0.187342375516891	-0.0551503002643585
-10.0458765029907	-4.72751522064209	-14.7569446563721	-0.217323541641235	0.187145978212357	-0.0551873929798603
-10.0525541305542	-4.7241268157959	-14.7527322769165	-0.217417985200882	0.187173247337341	-0.0551673732697964
-10.0525894165039	-4.72156238555908	-14.749472618103	-0.217520847916603	0.187290832400322	-0.0551777817308903
-10.0473899841309	-4.72177886962891	-14.754301071167	-0.217381566762924	0.187260895967484	-0.0552893690764904
-10.0509376525879	-4.72380256652832	-14.7527084350586	-0.217334657907486	0.187120705842972	-0.0552304983139038
-10.0540208816528	-4.72093105316162	-14.7456703186035	-0.217537418007851	0.187157779932022	-0.0552168935537338
-10.0515699386597	-4.71247386932373	-14.7439918518066	-0.217481061816216	0.187246829271317	-0.055241122841835
-10.0438117980957	-4.71632194519043	-14.7413883209229	-0.217429772019386	0.18722203373909	-0.05531170591712
-10.0481700897217	-4.71711015701294	-14.7264442443848	-0.217485889792442	0.187102749943733	-0.0552474446594715
-10.0434274673462	-4.71026706695557	-14.7295961380005	-0.217628702521324	0.187179416418076	-0.0553336106240749
-10.0368185043335	-4.71321868896484	-14.7277641296387	-0.217432290315628	0.187219902873039	-0.0554175190627575
-10.0382099151611	-4.71675443649292	-14.7224750518799	-0.217572376132011	0.187115848064423	-0.0554415471851826
-10.0399360656738	-4.71173524856567	-14.716739654541	-0.21770341694355	0.187259405851364	-0.0553630962967873
-10.0304727554321	-4.71306991577148	-14.7151718139648	-0.217660933732986	0.187342911958694	-0.055373776704073
-10.0239877700806	-4.7210545539856	-14.713080406189	-0.217632174491882	0.187170892953873	-0.0552397146821022
-10.0209932327271	-4.72477245330811	-14.7035436630249	-0.217909097671509	0.187226757407188	-0.055016677826643
-10.0218992233276	-4.72071981430054	-14.7039270401001	-0.218003869056702	0.187408566474915	-0.055026788264513
-10.0290279388428	-4.72494602203369	-14.7129077911377	-0.21779577434063	0.18740126490593	-0.0551863834261894
-10.0432424545288	-4.73072719573975	-14.7170133590698	-0.217765614390373	0.187320426106453	-0.0552539974451065
-10.0449514389038	-4.73146390914917	-14.7210454940796	-0.217800423502922	0.187438383698463	-0.0552980154752731
-10.0367193222046	-4.73451232910156	-14.7276563644409	-0.217602133750916	0.187432378530502	-0.0554383024573326
-10.0419969558716	-4.73904371261597	-14.7262620925903	-0.217422395944595	0.187275573611259	-0.0554948821663857
-10.0481729507446	-4.73952913284302	-14.7289800643921	-0.217626631259918	0.187307730317116	-0.0554937124252319
-10.0465974807739	-4.73448085784912	-14.738655090332	-0.217564523220062	0.187418028712273	-0.0555883757770061
-10.0455207824707	-4.74540281295776	-14.7334241867065	-0.217428877949715	0.187224388122559	-0.0557023882865906
-10.0560426712036	-4.743004322052	-14.7295961380005	-0.217416122555733	0.18717448413372	-0.0556156188249588
-10.0542430877686	-4.73769378662109	-14.7370691299438	-0.217429012060165	0.187297642230988	-0.055706363171339
-10.0500497817993	-4.74138832092285	-14.7366552352905	-0.217222169041634	0.187230750918388	-0.0557413958013058
-10.0532875061035	-4.7480297088623	-14.7382516860962	-0.217261672019958	0.18702657520771	-0.0557781606912613
-10.0597171783447	-4.74095106124878	-14.7288122177124	-0.217352375388145	0.187136799097061	-0.0558059327304363
-10.0536956787109	-4.73813962936401	-14.7314939498901	-0.217270985245705	0.187215179204941	-0.0559170506894588
-10.0526523590088	-4.74133443832397	-14.7305889129639	-0.217127114534378	0.187139794230461	-0.0559733472764492
-10.0579824447632	-4.7410364151001	-14.7203931808472	-0.217171266674995	0.187070831656456	-0.0559370145201683
-10.0600881576538	-4.73399448394775	-14.7242469787598	-0.217215016484261	0.187215626239777	-0.0559135414659977
-10.0511245727539	-4.73585748672485	-14.7237930297852	-0.217090547084808	0.187258869409561	-0.0560824014246464
-10.0504693984985	-4.73636198043823	-14.7198057174683	-0.217032060027122	0.18716624379158	-0.0560915805399418
-10.0579061508179	-4.73688220977783	-14.7141628265381	-0.217166364192963	0.18728232383728	-0.0560547299683094
-10.0531978607178	-4.7342700958252	-14.7176055908203	-0.217015713453293	0.18736007809639	-0.0562307201325893
-10.0544528961182	-4.74282646179199	-14.7176666259766	-0.216879040002823	0.187309458851814	-0.0563124753534794
-10.0635681152344	-4.74456596374512	-14.715723991394	-0.21695202589035	0.187387689948082	-0.0563152208924294
-10.063328742981	-4.73958158493042	-14.7208070755005	-0.216931983828545	0.187475934624672	-0.0563699491322041
-10.0585489273071	-4.74445009231567	-14.7263746261597	-0.21680323779583	0.187530159950256	-0.056480661034584
-10.0647287368774	-4.74781465530396	-14.7220096588135	-0.216796442866325	0.187374964356422	-0.0565000735223293
-10.0760669708252	-4.75045871734619	-14.7231826782227	-0.216914191842079	0.187607869505882	-0.0565175227820873
-10.0722980499268	-4.7450122833252	-14.7272958755493	-0.216838017106056	0.187657132744789	-0.0565640479326248
-10.0733366012573	-4.75357627868652	-14.7374286651611	-0.216762706637383	0.18761333823204	-0.0566994100809097
-10.0747632980347	-4.75043869018555	-14.7344837188721	-0.216683611273766	0.187602907419205	-0.0566547326743603
-10.0842819213867	-4.74952554702759	-14.7290706634521	-0.21689473092556	0.187693685293198	-0.0566836223006248
-10.0816488265991	-4.74575901031494	-14.7426319122314	-0.216788619756699	0.187854066491127	-0.0567872151732445
-10.0784273147583	-4.74636268615723	-14.736424446106	-0.216635018587112	0.187830731272697	-0.0568194091320038
-10.0815515518188	-4.75078678131104	-14.7327165603638	-0.216675832867622	0.187747314572334	-0.0568769201636314
-10.0860805511475	-4.74536943435669	-14.7238473892212	-0.21675743162632	0.187816098332405	-0.0568407401442528
-10.0802564620972	-4.74271488189697	-14.7340621948242	-0.216814070940018	0.187946990132332	-0.0569226033985615
-10.0748462677002	-4.74280786514282	-14.731650352478	-0.216612845659256	0.18786908686161	-0.0570099279284477
-10.0810537338257	-4.74334526062012	-14.7247829437256	-0.216716274619102	0.187852114439011	-0.0569664612412453
-10.0825538635254	-4.73529434204102	-14.7157115936279	-0.216749489307404	0.187998428940773	-0.0570171885192394
-10.0719289779663	-4.73421764373779	-14.7179384231567	-0.216679573059082	0.188096433877945	-0.0570904836058617
-10.0699844360352	-4.73478364944458	-14.7089233398438	-0.216542795300484	0.187983453273773	-0.0571135729551315
-10.0737142562866	-4.73529434204102	-14.709192276001	-0.216587081551552	0.188086554408073	-0.0570812039077282
-10.0681028366089	-4.72797584533691	-14.7056140899658	-0.216459989547729	0.188170745968819	-0.0572296902537346
-10.0645122528076	-4.73382806777954	-14.7022504806519	-0.216378301382065	0.188205927610397	-0.0572696626186371
-10.0662813186646	-4.73247385025024	-14.7023506164551	-0.216360300779343	0.188073933124542	-0.0573177449405193
-10.0677404403687	-4.72700452804565	-14.7010173797607	-0.2164506316185	0.188330367207527	-0.0573170520365238
-10.0622959136963	-4.72505378723145	-14.69713306427	-0.216309607028961	0.188369706273079	-0.0574521608650684
-10.0589275360107	-4.72997903823853	-14.6971960067749	-0.216255441308022	0.188301041722298	-0.0574873760342598
-10.0659523010254	-4.72567367553711	-14.6984167098999	-0.216366827487946	0.188380196690559	-0.0575420185923576
-10.0590162277222	-4.7257513999939	-14.7012844085693	-0.216212689876556	0.188429340720177	-0.0576077699661255
-10.057933807373	-4.73179483413696	-14.6976375579834	-0.2161815315485	0.188315138220787	-0.0576357617974281
-10.0649557113647	-4.72671031951904	-14.6961374282837	-0.216315090656281	0.188360333442688	-0.0575678646564484
-10.058482170105	-4.72144460678101	-14.7073402404785	-0.216296389698982	0.188436985015869	-0.057653434574604
-10.0581912994385	-4.72888851165771	-14.7055826187134	-0.216257452964783	0.188353210687637	-0.0576784238219261
-10.0657186508179	-4.72505235671997	-14.7096672058105	-0.216391667723656	0.188397318124771	-0.0576502867043018
-10.0627098083496	-4.71992349624634	-14.71422290802	-0.216256022453308	0.188477411866188	-0.0576849989593029
-10.0601768493652	-4.72479963302612	-14.7149610519409	-0.216185122728348	0.188292935490608	-0.0577282011508942
-10.068018913269	-4.72432947158813	-14.7097215652466	-0.2163006067276	0.188324868679047	-0.0576370544731617
-10.0670948028564	-4.72145843505859	-14.7242097854614	-0.21632644534111	0.188453182578087	-0.0577459931373596
-10.0597333908081	-4.72556591033936	-14.7180423736572	-0.216186627745628	0.18825975060463	-0.0577973499894142
-10.0710697174072	-4.72379112243652	-14.7254447937012	-0.216231405735016	0.188213407993317	-0.0576837323606014
-10.0684261322021	-4.71795892715454	-14.7238645553589	-0.216265723109245	0.18830169737339	-0.0577120557427406
-10.0608568191528	-4.72271871566772	-14.732084274292	-0.21606333553791	0.188234269618988	-0.0577905736863613
-10.0691614151001	-4.72493934631348	-14.7289257049561	-0.216067105531693	0.188061222434044	-0.0577595122158527
-10.0691757202148	-4.72219467163086	-14.7326555252075	-0.216225758194923	0.188071489334106	-0.0577340349555016
-10.064022064209	-4.71987438201904	-14.7285785675049	-0.215962707996368	0.18804968893528	-0.0577939711511135
-10.0639638900757	-4.72744560241699	-14.7281942367554	-0.215944707393646	0.187915414571762	-0.0577310845255852
-10.0720720291138	-4.72125816345215	-14.7292499542236	-0.215965628623962	0.187974855303764	-0.0577451102435589
-10.0650625228882	-4.72166538238525	-14.7302293777466	-0.215810015797615	0.187965631484985	-0.0578349158167839
-10.0654048919678	-4.72483110427856	-14.732213973999	-0.215697377920151	0.187755912542343	-0.057822972536087
-10.0694026947021	-4.72555255889893	-14.727331161499	-0.215790793299675	0.187746584415436	-0.0578002706170082
-10.0678634643555	-4.72064113616943	-14.7307376861572	-0.215703725814819	0.187746241688728	-0.0578114129602909
-10.0627450942993	-4.72908353805542	-14.7272272109985	-0.215577930212021	0.187626615166664	-0.057869266718626
-10.0672845840454	-4.72866678237915	-14.7307348251343	-0.215666875243187	0.187490090727806	-0.0578537657856941
-10.0694751739502	-4.72555351257324	-14.7277908325195	-0.215728119015694	0.187565162777901	-0.0577573962509632
-10.063380241394	-4.72354793548584	-14.7317724227905	-0.215574309229851	0.187594816088676	-0.0578339621424675
-10.0605230331421	-4.7291464805603	-14.7281827926636	-0.215473636984825	0.187406659126282	-0.0578227266669273
-10.0649433135986	-4.73232460021973	-14.7228994369507	-0.215527877211571	0.187302514910698	-0.0578192546963692
-10.0678777694702	-4.72695970535278	-14.7258548736572	-0.215547025203705	0.187474086880684	-0.0577832125127316
-10.0568962097168	-4.73190450668335	-14.7275505065918	-0.21550241112709	0.187365174293518	-0.0578423589468002
-10.0589113235474	-4.73682355880737	-14.7231702804565	-0.215341210365295	0.187167629599571	-0.0578860267996788
-10.0679206848145	-4.73802661895752	-14.7291898727417	-0.215505629777908	0.187303215265274	-0.0578161291778088
-10.0623807907104	-4.73609828948975	-14.7281045913696	-0.215293914079666	0.18728706240654	-0.0579089596867561
-10.0615234375	-4.74515819549561	-14.7275505065918	-0.215154364705086	0.187172099947929	-0.0579849220812321
-10.0683240890503	-4.7451696395874	-14.7308197021484	-0.215260729193687	0.187123194336891	-0.0580033399164677
-10.0692567825317	-4.74376916885376	-14.7284507751465	-0.215265646576881	0.187226161360741	-0.0579993389546871
-10.0623464584351	-4.74886608123779	-14.7307834625244	-0.215025812387466	0.187172248959541	-0.0581469647586346
-10.0643301010132	-4.75650835037231	-14.7289562225342	-0.214949548244476	0.187038898468018	-0.0581118948757648
-10.0702648162842	-4.75574922561646	-14.7311191558838	-0.215083599090576	0.187125131487846	-0.0581216514110565
-10.0674524307251	-4.75533246994019	-14.7367143630981	-0.214869424700737	0.187159076333046	-0.058136735111475
-10.0650367736816	-4.76406955718994	-14.7337083816528	-0.21488356590271	0.186943605542183	-0.0582030452787876
-10.0742330551147	-4.75888586044312	-14.7292184829712	-0.214987695217133	0.1869255900383	-0.0581336803734303
-10.066858291626	-4.75802040100098	-14.739933013916	-0.214770600199699	0.186944082379341	-0.0582471266388893
-10.0671977996826	-4.76522779464722	-14.7354164123535	-0.214711800217628	0.186849251389503	-0.0582794174551964
-10.0703611373901	-4.76582956314087	-14.7341175079346	-0.214862629771233	0.186828389763832	-0.0582411959767342
-10.0679368972778	-4.75992441177368	-14.7383766174316	-0.214719101786613	0.186925113201141	-0.0582022964954376
-10.0625848770142	-4.76581954956055	-14.7301025390625	-0.21453669667244	0.186742782592773	-0.0583008006215096
-10.0668811798096	-4.76551628112793	-14.717827796936	-0.214660033583641	0.186671271920204	-0.0581826567649841
-10.0610609054565	-4.75919675827026	-14.7253446578979	-0.21471206843853	0.186803698539734	-0.0582796446979046
-10.054274559021	-4.76260757446289	-14.7202119827271	-0.214507907629013	0.186755567789078	-0.0582768954336643
-10.0527639389038	-4.76464939117432	-14.7133731842041	-0.214539974927902	0.186578303575516	-0.058291133493185
-10.0530004501343	-4.75464963912964	-14.7083301544189	-0.214552655816078	0.186643972992897	-0.0582437366247177
-10.0431060791016	-4.76246023178101	-14.7088088989258	-0.214436054229736	0.186637058854103	-0.0583759136497974
-10.047492980957	-4.7624659538269	-14.7010364532471	-0.214429900050163	0.186500459909439	-0.0583447813987732
-10.0435924530029	-4.75782203674316	-14.7063369750977	-0.214459761977196	0.186661005020142	-0.0584112778306007
-10.037769317627	-4.76267910003662	-14.705114364624	-0.214220508933067	0.186595723032951	-0.0584618113934994
-10.0360879898071	-4.76831340789795	-14.7059955596924	-0.214232936501503	0.186431810259819	-0.0585278160870075
-10.040189743042	-4.75963544845581	-14.7007255554199	-0.2142274081707	0.186556532979012	-0.0585272163152695
-10.0269269943237	-4.76690292358398	-14.7003879547119	-0.21413965523243	0.186517164111137	-0.0586606450378895
-10.0281524658203	-4.76909685134888	-14.699652671814	-0.214000314474106	0.186323463916779	-0.0586757212877274
-10.0310068130493	-4.76514196395874	-14.7011003494263	-0.214088022708893	0.186429247260094	-0.0586878657341003
-10.0250911712646	-4.76721334457397	-14.7098627090454	-0.213852137327194	0.18635593354702	-0.0588132441043854
-10.0205583572388	-4.77363681793213	-14.7039356231689	-0.213809043169022	0.186177879571915	-0.0588486343622208
-10.0258369445801	-4.76995277404785	-14.6928958892822	-0.213909313082695	0.186273410916328	-0.0588365867733955
-10.017674446106	-4.76733875274658	-14.7028827667236	-0.213854134082794	0.186322793364525	-0.0589646622538567
-10.016282081604	-4.77198886871338	-14.7012948989868	-0.213707804679871	0.186094552278519	-0.0589785128831863
-10.0209999084473	-4.77082395553589	-14.6958980560303	-0.213766023516655	0.18601468205452	-0.0590050481259823
-10.0156517028809	-4.76611375808716	-14.6979236602783	-0.213782772421837	0.186084493994713	-0.0589816346764565
-10.0076160430908	-4.7686562538147	-14.7031993865967	-0.213565140962601	0.185981169342995	-0.0590480752289295
-10.0126037597656	-4.7698826789856	-14.6896066665649	-0.213663518428802	0.185849383473396	-0.0590777024626732
-10.0096082687378	-4.7654504776001	-14.6925592422485	-0.21376083791256	0.186046347022057	-0.0590423606336117
-10.0013704299927	-4.76290845870972	-14.695912361145	-0.213522017002106	0.185915887355804	-0.0591891594231129
-10.0011224746704	-4.76919984817505	-14.6959419250488	-0.213585197925568	0.185721576213837	-0.0591432750225067
-10.0032472610474	-4.76581811904907	-14.6914949417114	-0.213663965463638	0.185734704136848	-0.0592115633189678
-9.99459075927734	-4.76675081253052	-14.7009992599487	-0.213612779974937	0.185737624764442	-0.0593378022313118
-9.99480056762695	-4.77461290359497	-14.7072868347168	-0.213486790657043	0.185547903180122	-0.0594035536050797
-10.0010023117065	-4.77092838287354	-14.7073087692261	-0.213619485497475	0.185607001185417	-0.0593648739159107
-9.99232482910156	-4.76550722122192	-14.7113857269287	-0.213491007685661	0.185632884502411	-0.0594599060714245
-9.98711395263672	-4.77412128448486	-14.7104587554932	-0.213396146893501	0.185429692268372	-0.0595424138009548
-9.99047374725342	-4.76978206634521	-14.7149972915649	-0.213428497314453	0.185371577739716	-0.0595682039856911
-9.98665809631348	-4.7662148475647	-14.719349861145	-0.213511899113655	0.185416162014008	-0.0595994703471661
-9.97825050354004	-4.76817512512207	-14.7199602127075	-0.213262751698494	0.185176163911819	-0.0596428252756596
-9.98580837249756	-4.76615333557129	-14.7151365280151	-0.213480234146118	0.185246855020523	-0.0595946051180363
-9.98004150390625	-4.75882339477539	-14.7204179763794	-0.213419139385223	0.185270741581917	-0.0596759170293808
-9.97303771972656	-4.76184320449829	-14.7185497283936	-0.2132308781147	0.185148194432259	-0.0597124584019184
-9.97404861450195	-4.76128149032593	-14.7171306610107	-0.213427573442459	0.185002386569977	-0.0597214959561825
-9.97083473205566	-4.75288772583008	-14.7144441604614	-0.213505744934082	0.185077264904976	-0.0597067959606647
-9.96383190155029	-4.75331211090088	-14.7217817306519	-0.213355034589767	0.184965074062347	-0.0597384572029114
-9.96908855438232	-4.75219774246216	-14.7120170593262	-0.213530614972115	0.184812217950821	-0.0595974400639534
-9.96572780609131	-4.74769258499146	-14.7137517929077	-0.213679865002632	0.184980943799019	-0.0596437752246857
-9.96105194091797	-4.74795055389404	-14.7157745361328	-0.213500320911407	0.184903159737587	-0.0597089007496834
-9.96442127227783	-4.75112867355347	-14.7188520431519	-0.213594004511833	0.184715777635574	-0.0597232766449451
-9.96863174438477	-4.74609327316284	-14.7151365280151	-0.213811531662941	0.184791013598442	-0.0596251003444195
-9.95843410491943	-4.74153995513916	-14.7262172698975	-0.213719055056572	0.184861928224564	-0.0596991442143917
-9.95921325683594	-4.74677085876465	-14.7225589752197	-0.213667154312134	0.184732034802437	-0.0597112104296684
-9.96387386322021	-4.74805164337158	-14.7307748794556	-0.213878989219666	0.184758499264717	-0.0596575886011124
-9.95919132232666	-4.73719024658203	-14.7267780303955	-0.213849797844887	0.184802770614624	-0.0596649348735809
-9.95134544372559	-4.7432804107666	-14.7286615371704	-0.21376721560955	0.18468289077282	-0.0597260743379593
-9.95900917053223	-4.74331188201904	-14.7255926132202	-0.213778480887413	0.184710055589676	-0.0595950670540333
-9.95515060424805	-4.73926973342896	-14.7297115325928	-0.213963359594345	0.18476328253746	-0.0596729852259159
-9.94726943969727	-4.73895215988159	-14.7260360717773	-0.213797643780708	0.184682488441467	-0.0597655363380909
-9.95099258422852	-4.74484395980835	-14.726393699646	-0.213891729712486	0.184670016169548	-0.0597262158989906
-9.95264911651611	-4.73687505722046	-14.723256111145	-0.21403993666172	0.184788003563881	-0.0596372820436955
-9.94495677947998	-4.74008131027222	-14.7292385101318	-0.213991105556488	0.184756815433502	-0.059724397957325
-9.94659233093262	-4.74237394332886	-14.7321929931641	-0.213912963867188	0.18462061882019	-0.0596690587699413
-9.9468240737915	-4.7405858039856	-14.7296352386475	-0.214160248637199	0.18474680185318	-0.0596699714660645
-9.93767070770264	-4.73977088928223	-14.7334222793579	-0.214004531502724	0.184698045253754	-0.0597348921000957
-9.93865013122559	-4.74659061431885	-14.7311010360718	-0.214013293385506	0.184653505682945	-0.0596957542002201
-9.94050884246826	-4.73960447311401	-14.7233228683472	-0.214139223098755	0.184710189700127	-0.0596504099667072
-9.93012809753418	-4.74173307418823	-14.7320699691772	-0.214058950543404	0.18481881916523	-0.0596795938909054
-9.92886161804199	-4.74516725540161	-14.7297277450562	-0.214067995548248	0.184642300009727	-0.0597017183899879
-9.93332290649414	-4.74324321746826	-14.7245244979858	-0.214278042316437	0.184682875871658	-0.059650007635355
-9.92535400390625	-4.74005174636841	-14.7305879592896	-0.214101493358612	0.184793844819069	-0.0598133839666843
-9.92216396331787	-4.74728727340698	-14.7244272232056	-0.214131623506546	0.184622034430504	-0.0597370564937592
-9.92542743682861	-4.74333906173706	-14.7303018569946	-0.21426685154438	0.184617295861244	-0.0597169920802116
-9.91625213623047	-4.74152994155884	-14.7346363067627	-0.214131295681	0.184768199920654	-0.0597353912889957
-9.91033458709717	-4.74545812606812	-14.7305660247803	-0.213992223143578	0.18451926112175	-0.059760145843029
-9.9147481918335	-4.74498271942139	-14.7290105819702	-0.214139923453331	0.184560000896454	-0.0596917755901814
-9.9051685333252	-4.73747062683105	-14.7365474700928	-0.21398563683033	0.184662401676178	-0.0597697198390961
-9.89908981323242	-4.74504613876343	-14.7353086471558	-0.213958352804184	0.184463977813721	-0.0597970895469189
-9.90583801269531	-4.74095726013184	-14.7332553863525	-0.213997259736061	0.184541210532188	-0.059749498963356
-9.89454364776611	-4.74155235290527	-14.738018989563	-0.213951632380486	0.184588998556137	-0.0598250404000282
-9.89095401763916	-4.74311256408691	-14.7350091934204	-0.213804349303246	0.184318974614143	-0.0598280169069767
-9.89518642425537	-4.73863744735718	-14.7260341644287	-0.213970825076103	0.184440568089485	-0.0597804896533489
-9.88391971588135	-4.73422050476074	-14.7375221252441	-0.213693246245384	0.184456810355186	-0.0598662719130516
-9.88224601745605	-4.73910045623779	-14.7301530838013	-0.213667437434196	0.184312999248505	-0.0598024129867554
-9.88081550598145	-4.73688793182373	-14.7254085540771	-0.213757053017616	0.184361204504967	-0.0597926080226898
-9.87309551239014	-4.73478555679321	-14.7303838729858	-0.213642954826355	0.184416517615318	-0.0598213337361813
-9.8669261932373	-4.7357120513916	-14.7271480560303	-0.213410004973412	0.184329763054848	-0.0599143877625465
-9.86970520019531	-4.73502683639526	-14.7200555801392	-0.213572308421135	0.184317782521248	-0.0598488934338093
-9.86860084533691	-4.72593212127686	-14.7335634231567	-0.21336242556572	0.184387400746346	-0.0599396452307701
-9.86281299591064	-4.73479747772217	-14.7321891784668	-0.213212206959724	0.184334799647331	-0.0599889419972897
-9.86597061157227	-4.73032331466675	-14.732982635498	-0.213277593255043	0.184338182210922	-0.0599549748003483
-9.86302661895752	-4.72992372512817	-14.7389516830444	-0.213250651955605	0.184428602457047	-0.0600655674934387
-9.85656452178955	-4.73091316223145	-14.7445459365845	-0.212923169136047	0.184319332242012	-0.0601335577666759
-9.86693859100342	-4.73261117935181	-14.7440128326416	-0.213003277778625	0.184300050139427	-0.0600697919726372
-9.86529064178467	-4.7320818901062	-14.7527160644531	-0.212984934449196	0.184500947594643	-0.0601777248084545
-9.86054134368896	-4.73276567459106	-14.7510070800781	-0.212649330496788	0.18443937599659	-0.0602389387786388
-9.86164379119873	-4.73732089996338	-14.7564134597778	-0.212606027722359	0.18431094288826	-0.0603131242096424
-9.86635303497314	-4.73056840896606	-14.7574329376221	-0.21261627972126	0.184430226683617	-0.0602543167769909
-9.85902309417725	-4.73075389862061	-14.7612724304199	-0.212445497512817	0.184530958533287	-0.060404434800148
-9.86246299743652	-4.73389482498169	-14.7696189880371	-0.212255492806435	0.184437215328217	-0.0603443756699562
-9.86885356903076	-4.73418378829956	-14.7733678817749	-0.212349236011505	0.184470117092133	-0.0604068897664547
-9.86446380615234	-4.72707080841064	-14.7638025283813	-0.212097018957138	0.184518918395042	-0.0604849979281425
-9.8602123260498	-4.73514699935913	-14.7641248703003	-0.212002843618393	0.184451878070831	-0.0605646744370461
-9.86904430389404	-4.73223876953125	-14.7602767944336	-0.212031573057175	0.184508249163628	-0.0604786165058613
-9.86663913726807	-4.72880792617798	-14.7660350799561	-0.211987972259521	0.184650912880898	-0.0605508908629417
-9.86470794677734	-4.73201370239258	-14.7764701843262	-0.21174755692482	0.184591114521027	-0.0607037432491779
-9.87359714508057	-4.73540019989014	-14.7778186798096	-0.211719185113907	0.184581831097603	-0.0607098676264286
-9.87364768981934	-4.72959470748901	-14.7749814987183	-0.211753323674202	0.184736639261246	-0.0608005784451962
-9.86779403686523	-4.73320579528809	-14.7847738265991	-0.211532175540924	0.18469175696373	-0.0609304793179035
-9.87184047698975	-4.73588132858276	-14.7813177108765	-0.21150204539299	0.184636741876602	-0.0609597526490688
-9.87516975402832	-4.73020076751709	-14.7912340164185	-0.211501702666283	0.184847250580788	-0.0610052533447742
-9.8717679977417	-4.72961187362671	-14.7935485839844	-0.211212024092674	0.184859737753868	-0.0612433329224586
-9.87636089324951	-4.73704051971436	-14.7978649139404	-0.211259737610817	0.184849619865417	-0.0612893775105476
-9.88044834136963	-4.72999143600464	-14.7974681854248	-0.211345762014389	0.184988051652908	-0.0613383278250694
-9.86963176727295	-4.72989463806152	-14.8039894104004	-0.211126118898392	0.185056999325752	-0.0615014135837555
-9.87191867828369	-4.73211336135864	-14.8022365570068	-0.211011543869972	0.184893056750298	-0.0615938790142536
-9.8773717880249	-4.73032140731812	-14.8003082275391	-0.211162194609642	0.185072869062424	-0.0615841522812843
-9.87033081054688	-4.72203063964844	-14.8100814819336	-0.211009174585342	0.185181438922882	-0.0617584213614464
-9.86437511444092	-4.73116254806519	-14.8031349182129	-0.210918843746185	0.185137331485748	-0.0618423670530319
-9.86951732635498	-4.72391223907471	-14.8069086074829	-0.211081638932228	0.185197621583939	-0.061855748295784
-9.86452388763428	-4.71982431411743	-14.8043432235718	-0.211100816726685	0.185435801744461	-0.0619637966156006
-9.85804271697998	-4.71719455718994	-14.8033819198608	-0.211028456687927	0.185353711247444	-0.0620494782924652
-9.8655366897583	-4.71477174758911	-14.7980546951294	-0.211106941103935	0.185456663370132	-0.0620161481201649
-9.85795402526855	-4.70684814453125	-14.7936038970947	-0.211206182837486	0.185593828558922	-0.062111422419548
-9.85259532928467	-4.70849370956421	-14.7888813018799	-0.211148917675018	0.18568317592144	-0.0622083842754364
-9.8551549911499	-4.70675802230835	-14.790919303894	-0.211300328373909	0.185720637440681	-0.0622398443520069
-9.85642337799072	-4.69740962982178	-14.793007850647	-0.211525097489357	0.18595677614212	-0.0622708052396774
-9.85032272338867	-4.69419431686401	-14.7936525344849	-0.21139994263649	0.186122953891754	-0.062440138310194
-9.84862327575684	-4.69625425338745	-14.7839803695679	-0.21147358417511	0.186155870556831	-0.0624695383012295
-9.85183238983154	-4.68826389312744	-14.7851495742798	-0.211753204464912	0.186317175626755	-0.0625155195593834
-9.84583473205566	-4.68703317642212	-14.7851724624634	-0.21169376373291	0.186552792787552	-0.062615878880024
-9.84081172943115	-4.68898487091064	-14.7813835144043	-0.211798682808876	0.186524957418442	-0.0627049207687378
-9.84746837615967	-4.68738794326782	-14.7753400802612	-0.211965322494507	0.186734646558762	-0.0626891255378723
-9.84432601928711	-4.68097066879272	-14.7781190872192	-0.212057277560234	0.187071949243546	-0.0628442093729973
-9.83886241912842	-4.68238258361816	-14.7852010726929	-0.212029293179512	0.187154278159142	-0.0629838332533836
-9.8474588394165	-4.68625354766846	-14.7843971252441	-0.212248638272285	0.18726435303688	-0.0630017966032028
-9.84622859954834	-4.67823505401611	-14.7908382415771	-0.212256863713264	0.187534943223	-0.0631084442138672
-9.8378963470459	-4.68215084075928	-14.7869892120361	-0.212201312184334	0.187631294131279	-0.0632192641496658
-9.84241676330566	-4.68436670303345	-14.7823333740234	-0.212346062064171	0.18764927983284	-0.0632729455828667
-9.84321594238281	-4.67900657653809	-14.7853946685791	-0.212508127093315	0.187893018126488	-0.0634051561355591
-9.83917617797852	-4.67766380310059	-14.7943811416626	-0.212418794631958	0.188051253557205	-0.0634748190641403
-9.83889961242676	-4.68353414535522	-14.7850770950317	-0.212500676512718	0.188098698854446	-0.0635334700345993
-9.84639358520508	-4.67974472045898	-14.7873306274414	-0.212642967700958	0.188276737928391	-0.0636066943407059
-9.84032917022705	-4.67933416366577	-14.7864065170288	-0.21266071498394	0.188458517193794	-0.0636890605092049
-9.83849716186523	-4.68427133560181	-14.7822284698486	-0.212594598531723	0.188453018665314	-0.0637737661600113
-9.8465404510498	-4.67994213104248	-14.7881317138672	-0.21269091963768	0.188650950789452	-0.0638252198696136
-9.84441757202148	-4.67705202102661	-14.7855739593506	-0.212797150015831	0.188875734806061	-0.0638759061694145
-9.83812522888184	-4.68130731582642	-14.7856540679932	-0.212638407945633	0.188918381929398	-0.0639962702989578
-9.84439563751221	-4.68444395065308	-14.782862663269	-0.212839365005493	0.188942268490791	-0.0640735328197479
-9.84588813781738	-4.68000316619873	-14.7826061248779	-0.212922841310501	0.189153224229813	-0.0640833675861359
-9.83967113494873	-4.68469190597534	-14.7855319976807	-0.212788909673691	0.189277395606041	-0.0642901360988617
-9.84702301025391	-4.68764448165894	-14.7788991928101	-0.212807431817055	0.189257517457008	-0.0642518252134323
-9.85276031494141	-4.68383312225342	-14.787859916687	-0.212913364171982	0.189386412501335	-0.0643329173326492
-9.84957695007324	-4.68966197967529	-14.7927894592285	-0.212787181138992	0.18953762948513	-0.0644925683736801
-9.85602283477783	-4.69210624694824	-14.7943677902222	-0.212845519185066	0.189415499567986	-0.0645154193043709
-9.86069297790527	-4.68821811676025	-14.800910949707	-0.212921664118767	0.189677715301514	-0.0645306557416916
-9.85522747039795	-4.68967485427856	-14.8002710342407	-0.21275982260704	0.189699575304985	-0.0647266805171967
-9.86133289337158	-4.69182348251343	-14.805025100708	-0.21266071498394	0.189641684293747	-0.0646141022443771
-9.86586952209473	-4.68803548812866	-14.809796333313	-0.212852746248245	0.189804881811142	-0.0646469742059708
-9.85922145843506	-4.68998146057129	-14.8079423904419	-0.212671652436256	0.189799129962921	-0.0647024363279343
-9.86420249938965	-4.69248104095459	-14.8081769943237	-0.212566286325455	0.189671322703362	-0.0647202357649803
-9.86948108673096	-4.68423366546631	-14.8031063079834	-0.21266283094883	0.189829558134079	-0.0646312683820724
-9.8650016784668	-4.68465089797974	-14.8113307952881	-0.212545812129974	0.189823418855667	-0.0647536665201187
-9.87049961090088	-4.69164657592773	-14.807788848877	-0.212409794330597	0.18973308801651	-0.064711332321167
-9.87761974334717	-4.68585443496704	-14.808819770813	-0.212507277727127	0.189861327409744	-0.064761608839035
-9.87487506866455	-4.68797636032104	-14.8082809448242	-0.212294816970825	0.189813733100891	-0.064862459897995
-9.8798942565918	-4.69083166122437	-14.8155479431152	-0.212230354547501	0.189619660377502	-0.0648782700300217
-9.87907886505127	-4.68407011032104	-14.8041639328003	-0.212304249405861	0.189736470580101	-0.0648080930113792
-9.87510776519775	-4.6879677772522	-14.8108863830566	-0.212104931473732	0.189680546522141	-0.0649160593748093
-9.88204288482666	-4.69190406799316	-14.8137836456299	-0.212002739310265	0.189521491527557	-0.0648759305477142
-9.89137268066406	-4.6888165473938	-14.8149242401123	-0.212094068527222	0.189478412270546	-0.0648786276578903
-9.88074398040771	-4.69090890884399	-14.8163957595825	-0.211888909339905	0.189537346363068	-0.064978614449501
-9.88989448547363	-4.69942998886108	-14.8231353759766	-0.211816281080246	0.189244002103806	-0.0650218278169632
-9.89634799957275	-4.69099092483521	-14.8207302093506	-0.211819931864738	0.189406186342239	-0.0649595037102699
-9.89438247680664	-4.69629526138306	-14.8289012908936	-0.21164582669735	0.189355045557022	-0.0650891661643982
-9.895751953125	-4.70512819290161	-14.8200645446777	-0.211463838815689	0.18926228582859	-0.0650377422571182
-9.9037036895752	-4.69780302047729	-14.8265409469604	-0.211602091789246	0.189191430807114	-0.0649822950363159
-9.90002632141113	-4.6938271522522	-14.8212604522705	-0.211488857865334	0.189289882779121	-0.0650490820407867
-9.89912700653076	-4.69755554199219	-14.8214454650879	-0.211212202906609	0.189094960689545	-0.0650210157036781
-9.90524864196777	-4.69961023330688	-14.8142881393433	-0.211304619908333	0.188991129398346	-0.0649170950055122
-9.90235805511475	-4.69436502456665	-14.8200950622559	-0.211253970861435	0.18908403813839	-0.0649854987859726
-9.89728736877441	-4.69852542877197	-14.8237800598145	-0.211040392518044	0.188947558403015	-0.0650292336940765
-9.90450954437256	-4.70080804824829	-14.819034576416	-0.210984691977501	0.188810989260674	-0.0650526061654091
-9.90524578094482	-4.69588613510132	-14.818058013916	-0.210957705974579	0.188839212059975	-0.0650515779852867
-9.90005302429199	-4.70382881164551	-14.8279027938843	-0.210808023810387	0.188730403780937	-0.065160296857357
-9.90845203399658	-4.70572233200073	-14.821005821228	-0.21078234910965	0.188609093427658	-0.0650337487459183
-9.90511703491211	-4.70167207717896	-14.8260612487793	-0.210796043276787	0.188685968518257	-0.065067358314991
-9.90347480773926	-4.70748805999756	-14.8287715911865	-0.210543617606163	0.18852898478508	-0.0650496482849121
-9.9120922088623	-4.71010112762451	-14.8219175338745	-0.210685148835182	0.188488572835922	-0.0650957897305489
-9.90897655487061	-4.7025089263916	-14.8279447555542	-0.210516944527626	0.188530623912811	-0.0650453194975853
-9.90752983093262	-4.71290636062622	-14.8335866928101	-0.210420653223991	0.188294962048531	-0.0651400983333588
-9.91549587249756	-4.71039485931396	-14.8236970901489	-0.210500121116638	0.188271194696426	-0.0650344118475914
-9.9110164642334	-4.70862054824829	-14.8299474716187	-0.210341021418571	0.188380241394043	-0.0650744438171387
-9.91002750396729	-4.71519231796265	-14.8274354934692	-0.21022392809391	0.188224375247955	-0.0650965422391891
-9.91689872741699	-4.71177530288696	-14.8236932754517	-0.210311621427536	0.188186153769493	-0.0650939494371414
-9.91500568389893	-4.71139144897461	-14.8253707885742	-0.210155501961708	0.18825276196003	-0.0651137009263039
-9.91247367858887	-4.71679162979126	-14.8255176544189	-0.210016906261444	0.188019588589668	-0.0651495382189751
-9.92606639862061	-4.71174716949463	-14.8260431289673	-0.210108235478401	0.188131630420685	-0.065044991672039
-9.91797256469727	-4.71349954605103	-14.8328647613525	-0.209915518760681	0.18820333480835	-0.0651793032884598
-9.92391204833984	-4.71778535842896	-14.8288946151733	-0.209932267665863	0.188064724206924	-0.0652006044983864
-9.92986869812012	-4.71368169784546	-14.836127281189	-0.209956213831902	0.188124403357506	-0.0652035176753998
-9.92498207092285	-4.71941423416138	-14.8370189666748	-0.209740594029427	0.188161984086037	-0.0652866587042809
-9.93084812164307	-4.71960496902466	-14.8423461914063	-0.209771022200584	0.187954068183899	-0.0653269737958908
-9.93818950653076	-4.71677350997925	-14.838005065918	-0.209744334220886	0.188119053840637	-0.0653239041566849
-9.93292808532715	-4.71677446365356	-14.8471269607544	-0.209582179784775	0.188058942556381	-0.0654249787330627
-9.93581581115723	-4.72434616088867	-14.8458108901978	-0.209508687257767	0.187931269407272	-0.0654686242341995
-9.94261169433594	-4.72119092941284	-14.8587636947632	-0.209583297371864	0.188012734055519	-0.0654828995466232
-9.93819713592529	-4.72529458999634	-14.8586196899414	-0.209358543157578	0.188045829534531	-0.0655708760023117
-9.93814182281494	-4.72806024551392	-14.8573541641235	-0.209335118532181	0.187783673405647	-0.0655689761042595
-9.95125579833984	-4.7229585647583	-14.8560476303101	-0.209399357438087	0.187907010316849	-0.0655142441391945
-9.94300270080566	-4.72070693969727	-14.8641519546509	-0.209257438778877	0.187927812337875	-0.0656172633171082
-9.94669151306152	-4.72886037826538	-14.8634796142578	-0.209261745214462	0.187733724713326	-0.0655554458498955
-9.95053291320801	-4.72452402114868	-14.8663787841797	-0.20943109691143	0.187683880329132	-0.065566286444664
-9.95073795318604	-4.71919679641724	-14.8726396560669	-0.209293097257614	0.187768056988716	-0.0656275674700737
-9.94561958312988	-4.72288513183594	-14.8767614364624	-0.209289908409119	0.187595635652542	-0.0656402111053467
-9.95736503601074	-4.71925115585327	-14.8732194900513	-0.209417015314102	0.187657505273819	-0.0655506253242493
-9.95244979858398	-4.71546125411987	-14.8819093704224	-0.209307670593262	0.18766725063324	-0.0656452998518944
-9.9538402557373	-4.72068405151367	-14.8781833648682	-0.209261357784271	0.187552213668823	-0.0656147077679634
-9.95479011535645	-4.71236848831177	-14.8873424530029	-0.209431424736977	0.187520071864128	-0.065587542951107
-9.95216083526611	-4.71641302108765	-14.8864717483521	-0.209244802594185	0.18752832710743	-0.0656466633081436
-9.95994091033936	-4.71778869628906	-14.8894681930542	-0.209325879812241	0.187293902039528	-0.0656049251556396
-9.96218204498291	-4.71106195449829	-14.8897705078125	-0.209453597664833	0.187454298138618	-0.0655462965369225
-9.95496845245361	-4.71277904510498	-14.8974714279175	-0.20924673974514	0.187356844544411	-0.0656731799244881
-9.96025276184082	-4.71780586242676	-14.9020862579346	-0.209275841712952	0.187208697199821	-0.0655576288700104
-9.96448135375977	-4.7102313041687	-14.9010486602783	-0.209461107850075	0.187251716852188	-0.065486878156662
-9.95927238464355	-4.71609926223755	-14.9058322906494	-0.209294930100441	0.187225311994553	-0.0656260028481483
-9.96245765686035	-4.71659708023071	-14.9103593826294	-0.209324568510056	0.187051445245743	-0.0655202865600586
-9.96611309051514	-4.71309757232666	-14.9094829559326	-0.209452718496323	0.187082976102829	-0.0654153451323509
-9.95891380310059	-4.71092081069946	-14.9111070632935	-0.2092375010252	0.187019407749176	-0.0655900165438652
-9.96422863006592	-4.7147364616394	-14.9078826904297	-0.209223940968513	0.186908066272736	-0.0654939934611321
-9.9686861038208	-4.71023750305176	-14.9164409637451	-0.209441393613815	0.186968252062798	-0.0654681473970413
-9.9611177444458	-4.71285963058472	-14.9127941131592	-0.209260582923889	0.186914846301079	-0.0654532462358475
-9.96385860443115	-4.71629047393799	-14.9101314544678	-0.209343209862709	0.186639741063118	-0.0654717683792114
-9.96903419494629	-4.71007061004639	-14.9148378372192	-0.209450796246529	0.186822474002838	-0.0653714835643768
-9.96203517913818	-4.70936584472656	-14.922082901001	-0.20925460755825	0.186710089445114	-0.0654513165354729
-9.96556568145752	-4.7131872177124	-14.9144172668457	-0.209229245781898	0.186525344848633	-0.0653573125600815
-9.96842002868652	-4.70870018005371	-14.9136381149292	-0.209404841065407	0.186557292938232	-0.0653432682156563
-9.96229076385498	-4.7068510055542	-14.9164905548096	-0.209248438477516	0.186575293540955	-0.0653703883290291
-9.96292495727539	-4.71066522598267	-14.9147081375122	-0.209297493100166	0.186311885714531	-0.0653709843754768
-9.97004127502441	-4.70491170883179	-14.9103727340698	-0.209381312131882	0.186380311846733	-0.0652193427085876
-9.96299839019775	-4.70255899429321	-14.9083089828491	-0.20933623611927	0.186434686183929	-0.0653147995471954
-9.95969104766846	-4.70776653289795	-14.9051847457886	-0.209154695272446	0.186311885714531	-0.0652791485190392
-9.96198654174805	-4.70712089538574	-14.9028520584106	-0.209329128265381	0.186216995120049	-0.0652486979961395
-9.96336460113525	-4.69972991943359	-14.8977899551392	-0.209334626793861	0.186314389109612	-0.0652331337332726
-9.9546947479248	-4.70433044433594	-14.9010000228882	-0.209241330623627	0.186205342411995	-0.0652941763401031
-9.95821189880371	-4.7066822052002	-14.893780708313	-0.209183692932129	0.186058446764946	-0.0651783049106598
-9.96375560760498	-4.70258474349976	-14.9024353027344	-0.20931202173233	0.186173975467682	-0.065194346010685
-9.96203517913818	-4.70418357849121	-14.905445098877	-0.209151476621628	0.186203822493553	-0.0652735903859138
-9.96314144134521	-4.71363973617554	-14.9015054702759	-0.209113657474518	0.186098128557205	-0.0653059035539627
-9.97257423400879	-4.70976400375366	-14.9064197540283	-0.209224388003349	0.18603652715683	-0.0652474164962769
-9.97149467468262	-4.70724105834961	-14.9074258804321	-0.20915786921978	0.186208859086037	-0.0653006061911583
-9.96788024902344	-4.71511650085449	-14.9149150848389	-0.2089913636446	0.186033889651299	-0.0654024332761765
-9.9768180847168	-4.71785640716553	-14.9114646911621	-0.208995774388313	0.18603353202343	-0.0653504207730293
-9.98182582855225	-4.71347618103027	-14.9171628952026	-0.209082692861557	0.18609119951725	-0.0653493106365204
-9.97968864440918	-4.71737766265869	-14.9277868270874	-0.208924323320389	0.185999780893326	-0.065369687974453
-9.98352146148682	-4.7245774269104	-14.9280061721802	-0.208878949284554	0.185839205980301	-0.0654646381735802
-9.99369525909424	-4.72081327438354	-14.9287443161011	-0.208996832370758	0.185925453901291	-0.0653515681624413
-9.99110698699951	-4.71807098388672	-14.9378719329834	-0.208827912807465	0.185906827449799	-0.0654494538903236
-9.99357604980469	-4.72771739959717	-14.9401245117188	-0.208762601017952	0.185768693685532	-0.0654673725366592
-9.99910068511963	-4.72971343994141	-14.9478731155396	-0.208849668502808	0.185712218284607	-0.065474160015583
-10.0044260025024	-4.7233419418335	-14.943811416626	-0.208825156092644	0.185802102088928	-0.0654424056410789
-9.99978637695313	-4.73415374755859	-14.9532089233398	-0.208642482757568	0.185729905962944	-0.0655656531453133
-10.0122327804565	-4.73582983016968	-14.9562149047852	-0.208623260259628	0.185597732663155	-0.0655314549803734
-10.0191717147827	-4.734450340271	-14.9655838012695	-0.208683922886848	0.185723438858986	-0.0656126439571381
-10.0185527801514	-4.73855304718018	-14.9690322875977	-0.208497047424316	0.18573896586895	-0.0657280534505844
-10.0229330062866	-4.74707841873169	-14.9728288650513	-0.208392813801765	0.185426637530327	-0.0657364949584007
-10.0338592529297	-4.74616575241089	-14.972770690918	-0.208480924367905	0.185537427663803	-0.0657027363777161
-10.033863067627	-4.74863862991333	-14.9883241653442	-0.208385571837425	0.18560679256916	-0.0658019408583641
-10.034797668457	-4.75301694869995	-14.9855556488037	-0.208176210522652	0.185389131307602	-0.0658799633383751
-10.0454874038696	-4.75362730026245	-14.9907083511353	-0.208179801702499	0.18531908094883	-0.0658413916826248
-10.050838470459	-4.75191259384155	-14.9910535812378	-0.208229914307594	0.185430839657784	-0.0658626779913902
-10.0468444824219	-4.75707912445068	-15.0018138885498	-0.208034574985504	0.185394078493118	-0.0659723207354546
-10.0547437667847	-4.75845527648926	-15.0023441314697	-0.207996383309364	0.185120686888695	-0.065923199057579
-10.0633563995361	-4.75868844985962	-15.0021228790283	-0.208061501383781	0.185234650969505	-0.0659065395593643
-10.0625638961792	-4.75848245620728	-15.0128765106201	-0.207945972681046	0.185291409492493	-0.0660381615161896
-10.0648317337036	-4.76789093017578	-15.0113563537598	-0.207747638225555	0.18509179353714	-0.0660131722688675
-10.0753803253174	-4.76589155197144	-15.0167398452759	-0.20787513256073	0.185073673725128	-0.066044308245182
-10.0798797607422	-4.76422023773193	-15.0195255279541	-0.20786789059639	0.185170203447342	-0.066081129014492
-10.0749244689941	-4.76523494720459	-15.0332489013672	-0.207685887813568	0.185085013508797	-0.0660987570881844
-10.0851888656616	-4.77077388763428	-15.0229797363281	-0.207713752985001	0.184953689575195	-0.0661213174462318
-10.0910472869873	-4.76889610290527	-15.0281610488892	-0.207835555076599	0.185046479105949	-0.0661225914955139
-10.0891094207764	-4.76710796356201	-15.0374164581299	-0.207671821117401	0.185098350048065	-0.0661865919828415
-10.0914468765259	-4.77611446380615	-15.0429983139038	-0.207609325647354	0.184916585683823	-0.0662849321961403
-10.1031560897827	-4.76941347122192	-15.0380373001099	-0.207690984010696	0.184833347797394	-0.0661625862121582
-10.0975933074951	-4.76953601837158	-15.0462818145752	-0.207754090428352	0.185022726655006	-0.0662626251578331
-10.1021337509155	-4.77176570892334	-15.0510053634644	-0.20749169588089	0.184837311506271	-0.0663216486573219
-10.1110944747925	-4.77667236328125	-15.0510292053223	-0.207660347223282	0.184827268123627	-0.0662825629115105
-10.1133632659912	-4.76739358901978	-15.0545339584351	-0.207731291651726	0.184908747673035	-0.0663025453686714
-10.1100959777832	-4.77033090591431	-15.0609703063965	-0.20758718252182	0.184844881296158	-0.0663841888308525
-10.1149044036865	-4.77393865585327	-15.0632257461548	-0.207530006766319	0.184690400958061	-0.0663483738899231
-10.1220865249634	-4.77085638046265	-15.0625457763672	-0.207766771316528	0.184783041477203	-0.0663587972521782
-10.1201515197754	-4.76744413375854	-15.0723009109497	-0.207532614469528	0.184777915477753	-0.0664017871022224
-10.1198968887329	-4.77520132064819	-15.0725336074829	-0.207479909062386	0.18463596701622	-0.0664650872349739
-10.127815246582	-4.77385234832764	-15.0752410888672	-0.207642361521721	0.184646621346474	-0.0664171427488327
-10.1261596679688	-4.76908874511719	-15.0772609710693	-0.207653671503067	0.184648349881172	-0.0664146617054939
-10.1211977005005	-4.77159547805786	-15.0720844268799	-0.207446694374084	0.184474557638168	-0.0665372759103775
-10.1277513504028	-4.77627372741699	-15.0741548538208	-0.20753501355648	0.184354886412621	-0.0664909034967422
-10.1299819946289	-4.77356147766113	-15.083080291748	-0.20760814845562	0.18444836139679	-0.0664947181940079
-10.1276550292969	-4.7719202041626	-15.0765190124512	-0.20742067694664	0.184427425265312	-0.0665415748953819
-10.126106262207	-4.77716159820557	-15.0764055252075	-0.207301646471024	0.184150338172913	-0.0665553659200668
-10.1322641372681	-4.7754054069519	-15.0723276138306	-0.207420125603676	0.184163525700569	-0.066501148045063
-10.1311082839966	-4.77305936813354	-15.0804166793823	-0.20737199485302	0.184221118688583	-0.0665688291192055
-10.1256713867188	-4.77651643753052	-15.0832490921021	-0.207196369767189	0.183944448828697	-0.0666074231266975
-10.1333599090576	-4.77786636352539	-15.0805311203003	-0.207391917705536	0.183940395712852	-0.0665550976991653
-10.1295671463013	-4.76753520965576	-15.084529876709	-0.207233265042305	0.183912172913551	-0.0665420144796371
-10.1252365112305	-4.77685260772705	-15.0846748352051	-0.207077980041504	0.183745726943016	-0.0666098073124886
-10.1330900192261	-4.77445650100708	-15.0820789337158	-0.207138851284981	0.183620378375053	-0.0664933398365974
-10.1288843154907	-4.77208948135376	-15.0865354537964	-0.207134857773781	0.183685854077339	-0.0665616989135742
-10.1236724853516	-4.77529382705688	-15.0919952392578	-0.206909686326981	0.183492392301559	-0.0666252076625824
-10.129433631897	-4.77767419815063	-15.0826549530029	-0.206927582621574	0.183287471532822	-0.0665953010320663
-10.1318950653076	-4.77214813232422	-15.0873432159424	-0.206984385848045	0.183281511068344	-0.0665674805641174
-10.1244707107544	-4.77770900726318	-15.0938959121704	-0.206768035888672	0.183186024427414	-0.0666773915290833
-10.130802154541	-4.78291511535645	-15.0930509567261	-0.206760436296463	0.182899206876755	-0.0666116625070572
-10.1302928924561	-4.77782344818115	-15.1014423370361	-0.206775903701782	0.182981207966805	-0.0665954127907753
-10.1228466033936	-4.77940845489502	-15.1037950515747	-0.206499963998795	0.182742342352867	-0.066653810441494
-10.1316604614258	-4.7850489616394	-15.1006593704224	-0.206573933362961	0.182604163885117	-0.0665769129991531
-10.1334609985352	-4.77488470077515	-15.0925035476685	-0.206520721316338	0.182598054409027	-0.0665667802095413
-10.1265811920166	-4.78210592269897	-15.1032390594482	-0.206336304545403	0.182378500699997	-0.0666357427835464
-10.1321830749512	-4.78391551971436	-15.092809677124	-0.206313863396645	0.182134404778481	-0.0665437579154968
-10.1336030960083	-4.77923107147217	-15.0976982116699	-0.206382527947426	0.182209581136703	-0.0665250793099403
-10.1262292861938	-4.7789740562439	-15.0975227355957	-0.206121563911438	0.182033762335777	-0.0666093155741692
-10.1304502487183	-4.78790140151978	-15.0943765640259	-0.206159979104996	0.181837514042854	-0.066488616168499
-10.13551902771	-4.78139781951904	-15.08913230896	-0.206273972988129	0.181787252426147	-0.0664339438080788
-10.1257095336914	-4.77870178222656	-15.0950489044189	-0.206123024225235	0.181713223457336	-0.0664568617939949
-10.1273727416992	-4.78341865539551	-15.0962896347046	-0.206020712852478	0.181464895606041	-0.0664032027125359
-10.135199546814	-4.7829909324646	-15.095666885376	-0.206174984574318	0.181413695216179	-0.0662540793418884
-10.1292152404785	-4.77848529815674	-15.0936307907104	-0.206058815121651	0.181395053863525	-0.066295213997364
-10.1253890991211	-4.78349304199219	-15.0861406326294	-0.20598316192627	0.181270271539688	-0.0662519037723541
-10.1287336349487	-4.78170442581177	-15.0827665328979	-0.206021249294281	0.181047275662422	-0.0661253109574318
-10.1267213821411	-4.78170204162598	-15.0942268371582	-0.206076189875603	0.181017816066742	-0.0660633891820908
-10.1198091506958	-4.77689409255981	-15.0929050445557	-0.205884695053101	0.180898398160934	-0.0660814866423607
-10.1227054595947	-4.78305768966675	-15.0896320343018	-0.205887645483017	0.180747762322426	-0.0659600794315338
-10.1249942779541	-4.78047800064087	-15.0889282226563	-0.206088364124298	0.180745303630829	-0.0658652186393738
-10.1214284896851	-4.77783489227295	-15.0859460830688	-0.205935001373291	0.180700182914734	-0.0658564865589142
-10.1175165176392	-4.78185749053955	-15.0892105102539	-0.205868601799011	0.180493474006653	-0.0658393353223801
-10.1229944229126	-4.78624057769775	-15.0850667953491	-0.205991864204407	0.180430203676224	-0.0656312257051468
-10.118579864502	-4.77932071685791	-15.0913496017456	-0.205913782119751	0.180458649992943	-0.0656699240207672
-10.113489151001	-4.7860312461853	-15.0881376266479	-0.205826565623283	0.180328130722046	-0.0656273812055588
-10.1205863952637	-4.78736305236816	-15.0905647277832	-0.205938085913658	0.180158227682114	-0.0654939487576485
-10.1208543777466	-4.7805814743042	-15.0899314880371	-0.205973774194717	0.180162221193314	-0.0654335543513298
-10.1113357543945	-4.78967475891113	-15.098295211792	-0.205773308873177	0.179956987500191	-0.0654741823673248
-10.1202983856201	-4.79179763793945	-15.0970478057861	-0.205860882997513	0.179795414209366	-0.0653287768363953
-10.1198806762695	-4.78751277923584	-15.1054039001465	-0.205920517444611	0.179884016513824	-0.0653271526098251
-10.1136589050293	-4.79160070419312	-15.1081867218018	-0.205731093883514	0.179728239774704	-0.0653331205248833
-10.1224746704102	-4.79982423782349	-15.1066122055054	-0.205833911895752	0.179583042860031	-0.0651951357722282
-10.1221084594727	-4.7953028678894	-15.1130418777466	-0.205863386392593	0.179520517587662	-0.0651465132832527
-10.1125583648682	-4.8022027015686	-15.1175737380981	-0.205657988786697	0.179429829120636	-0.0651859417557716
-10.1208276748657	-4.80236434936523	-15.1146821975708	-0.205728724598885	0.179215222597122	-0.0650385469198227
-10.1219682693481	-4.79988288879395	-15.1225366592407	-0.205791026353836	0.179274722933769	-0.0650171861052513
-10.1162424087524	-4.8027548789978	-15.1257934570313	-0.205597788095474	0.179102301597595	-0.0650456771254539
-10.1264142990112	-4.80592775344849	-15.1281604766846	-0.2057034522295	0.179017275571823	-0.0649329870939255
-10.122386932373	-4.79782438278198	-15.1296625137329	-0.205638572573662	0.178905203938484	-0.0648865103721619
-10.1137399673462	-4.80664873123169	-15.1328430175781	-0.20548252761364	0.178752779960632	-0.0649339556694031
-10.1234874725342	-4.80760335922241	-15.1299352645874	-0.20549276471138	0.17855067551136	-0.0647610202431679
-10.1216554641724	-4.80264616012573	-15.1377372741699	-0.205558776855469	0.178625330328941	-0.0648077577352524
-10.1141109466553	-4.80140495300293	-15.1377725601196	-0.205408245325089	0.178522914648056	-0.0647871792316437
-10.1188745498657	-4.80730724334717	-15.1309328079224	-0.205353707075119	0.178300946950912	-0.064688615500927
-10.1216278076172	-4.80137300491333	-15.1338272094727	-0.205475330352783	0.178323030471802	-0.064639650285244
-10.1119661331177	-4.80112218856812	-15.1381912231445	-0.205343872308731	0.178256958723068	-0.0646688640117645
-10.1098880767822	-4.80331993103027	-15.1358737945557	-0.205262646079063	0.177944511175156	-0.064604714512825
-10.1153745651245	-4.8010835647583	-15.1358089447021	-0.205455541610718	0.178027227520943	-0.0645563080906868
-10.1083965301514	-4.79715776443481	-15.1359128952026	-0.205296576023102	0.177958950400352	-0.06455909460783
-10.1051111221313	-4.80334043502808	-15.1342525482178	-0.205205172300339	0.177737206220627	-0.0645548850297928
-10.1112384796143	-4.79766273498535	-15.1349716186523	-0.205313920974731	0.177691280841827	-0.0645012483000755
-10.1045818328857	-4.7952299118042	-15.1351442337036	-0.205277308821678	0.177803352475166	-0.0645230263471603
-10.0999431610107	-4.79556608200073	-15.1358671188354	-0.205108851194382	0.177549034357071	-0.0645600706338882
-10.1038904190063	-4.79451560974121	-15.1294775009155	-0.205151751637459	0.177447348833084	-0.0644556060433388
-10.1035814285278	-4.78782796859741	-15.1348638534546	-0.205210253596306	0.177519500255585	-0.0644369795918465
-10.095046043396	-4.79345893859863	-15.1322946548462	-0.205055072903633	0.177378505468369	-0.0644646435976028
-10.0926561355591	-4.79278182983398	-15.1316604614258	-0.205084413290024	0.177193969488144	-0.0644290596246719
-10.0977401733398	-4.78255701065063	-15.1279287338257	-0.205215558409691	0.177273452281952	-0.0643668323755264
-10.0886878967285	-4.78312635421753	-15.1285181045532	-0.204975441098213	0.177192151546478	-0.0643969625234604
-10.0878801345825	-4.78622150421143	-15.1253881454468	-0.204966530203819	0.17703552544117	-0.0642963573336601
-10.0896739959717	-4.78171873092651	-15.1178560256958	-0.205202952027321	0.177039563655853	-0.0642109811306
-10.0856552124023	-4.77686023712158	-15.1172590255737	-0.205044060945511	0.177040815353394	-0.0641958639025688
-10.0756759643555	-4.78196334838867	-15.1169300079346	-0.204992577433586	0.176844850182533	-0.0641707107424736
-10.0818319320679	-4.77814960479736	-15.1079530715942	-0.205028802156448	0.176792740821838	-0.064040407538414
-10.0765724182129	-4.77151727676392	-15.1131286621094	-0.205108493566513	0.176927983760834	-0.0639957636594772
-10.069465637207	-4.77395153045654	-15.1074686050415	-0.204992815852165	0.176806345582008	-0.0639463067054749
-10.073094367981	-4.77532625198364	-15.1002645492554	-0.205009460449219	0.176661238074303	-0.0638828054070473
-10.0735902786255	-4.76787281036377	-15.0947027206421	-0.205075830221176	0.17675906419754	-0.0638426095247269
-10.0640459060669	-4.77453565597534	-15.1038208007813	-0.20495730638504	0.176680207252502	-0.0638447999954224
-10.0689992904663	-4.77571773529053	-15.0969095230103	-0.204974412918091	0.176504448056221	-0.0636790096759796
-10.0700941085815	-4.76983165740967	-15.1046838760376	-0.20508648455143	0.176633045077324	-0.0637626349925995
-10.0636596679688	-4.77534151077271	-15.1051940917969	-0.204889968037605	0.176583126187325	-0.0636917948722839
-10.068585395813	-4.78094339370728	-15.1004981994629	-0.204920306801796	0.176460579037666	-0.0636664479970932
-10.0712013244629	-4.77852153778076	-15.1026372909546	-0.205049514770508	0.176576167345047	-0.0635946393013
-10.0657863616943	-4.78319787979126	-15.0994234085083	-0.204903930425644	0.176530972123146	-0.0636619403958321
-10.0680551528931	-4.79104280471802	-15.1037340164185	-0.204813003540039	0.176412224769592	-0.0635730251669884
-10.0778207778931	-4.79453039169312	-15.1018562316895	-0.204943150281906	0.176426962018013	-0.063518263399601
-10.0764245986938	-4.79132890701294	-15.10191822052	-0.204902142286301	0.176481306552887	-0.0634851083159447
-10.0733013153076	-4.79720306396484	-15.1067247390747	-0.204742833971977	0.17639447748661	-0.0634923428297043
-10.0817747116089	-4.80280256271362	-15.1094026565552	-0.204792559146881	0.176285043358803	-0.0634287670254707
-10.0850419998169	-4.80241298675537	-15.1025218963623	-0.204816743731499	0.176433339715004	-0.0633009150624275
-10.0798501968384	-4.80252027511597	-15.1099033355713	-0.204666495323181	0.176283851265907	-0.0633744969964027
-10.0834436416626	-4.81263399124146	-15.1075601577759	-0.204691186547279	0.176217943429947	-0.0632310584187508
-10.08957862854	-4.81419277191162	-15.112621307373	-0.204858437180519	0.176245734095573	-0.0632103756070137
-10.0861396789551	-4.80526685714722	-15.1097726821899	-0.204743936657906	0.17630210518837	-0.0630941167473793
-10.0781345367432	-4.81269931793213	-15.1081390380859	-0.204680517315865	0.176158025860786	-0.063107542693615
-10.0853681564331	-4.814133644104	-15.0982322692871	-0.204716876149178	0.176019251346588	-0.0629899576306343
-10.0848979949951	-4.81133127212524	-15.0999622344971	-0.204869970679283	0.176152616739273	-0.062914215028286
-10.0787353515625	-4.81256008148193	-15.0958385467529	-0.204735293984413	0.176049709320068	-0.0628793463110924
-10.079532623291	-4.81512641906738	-15.0921907424927	-0.204792946577072	0.175912991166115	-0.0627656280994415
-10.0838766098022	-4.80664873123169	-15.0843944549561	-0.204876318573952	0.176030352711678	-0.0626933574676514
-10.0733652114868	-4.81037044525146	-15.0898456573486	-0.204806134104729	0.175967216491699	-0.0626513138413429
-10.0727787017822	-4.81004285812378	-15.0813074111938	-0.204778835177422	0.175792902708054	-0.0626160576939583
-10.0754051208496	-4.80899858474731	-15.0762901306152	-0.204976722598076	0.175920516252518	-0.0625346973538399
-10.0705375671387	-4.80444431304932	-15.0726547241211	-0.204902440309525	0.175927326083183	-0.0625396072864532
-10.0670976638794	-4.80835962295532	-15.0756969451904	-0.204823672771454	0.175803065299988	-0.0625201240181923
-10.0763378143311	-4.80390787124634	-15.0604162216187	-0.204974517226219	0.175790056586266	-0.0624200254678726
-10.0645694732666	-4.80214214324951	-15.0692911148071	-0.2049860060215	0.175913885235786	-0.0623718835413456
-10.0666332244873	-4.80342721939087	-15.0599718093872	-0.204856872558594	0.175747767090797	-0.0623764581978321
-10.0700006484985	-4.80564832687378	-15.0606346130371	-0.205070778727531	0.175724014639854	-0.0622632913291454
-10.0664043426514	-4.79897832870483	-15.0635995864868	-0.205051928758621	0.175805956125259	-0.0622763223946095
-10.0604372024536	-4.80598640441895	-15.0612764358521	-0.204963445663452	0.175637111067772	-0.0622465722262859
-10.0682210922241	-4.8039755821228	-15.0522470474243	-0.205070167779922	0.17559514939785	-0.0621669441461563
-10.0610618591309	-4.80213594436646	-15.0576877593994	-0.205103889107704	0.175710111856461	-0.0621750392019749
-10.0572757720947	-4.80070304870605	-15.0570735931396	-0.204965353012085	0.175519451498985	-0.0621823221445084
-10.0627508163452	-4.80370426177979	-15.0556087493896	-0.205100014805794	0.17547619342804	-0.0620553232729435
-10.062596321106	-4.79897928237915	-15.0574102401733	-0.205120578408241	0.175529733300209	-0.0620826110243797
-10.0549268722534	-4.80789518356323	-15.0633373260498	-0.204983130097389	0.175418257713318	-0.0621332116425037
-10.0617589950562	-4.80944490432739	-15.0556163787842	-0.205081954598427	0.175301909446716	-0.0620943866670132
-10.0606422424316	-4.80752372741699	-15.060170173645	-0.205166682600975	0.175412625074387	-0.0620079226791859
-10.0598344802856	-4.80325889587402	-15.0671701431274	-0.204997062683105	0.175301685929298	-0.0620994530618191
-10.0569114685059	-4.8153657913208	-15.060619354248	-0.204900994896889	0.175089180469513	-0.062036320567131
-10.063193321228	-4.81107139587402	-15.0630207061768	-0.205054312944412	0.17508302628994	-0.0620148107409477
-10.0592384338379	-4.81222295761108	-15.0623559951782	-0.205028861761093	0.175128385424614	-0.0619591027498245
-10.0531139373779	-4.81355142593384	-15.0679550170898	-0.204851448535919	0.174940824508667	-0.061960443854332
-10.0576467514038	-4.81719636917114	-15.0603618621826	-0.204931512475014	0.174794614315033	-0.0618423596024513
-10.0577964782715	-4.81538343429565	-15.0617599487305	-0.205040961503983	0.174880594015121	-0.0618250109255314
-10.0522556304932	-4.81208944320679	-15.0593891143799	-0.204796880483627	0.17483314871788	-0.0618700012564659
-10.0466585159302	-4.8205451965332	-15.0539636611938	-0.204806998372078	0.174578368663788	-0.0618356950581074
-10.0540723800659	-4.81634187698364	-15.0495653152466	-0.204929366707802	0.174618080258369	-0.0616831444203854
-10.0452041625977	-4.81371593475342	-15.0586938858032	-0.20478580892086	0.174695208668709	-0.0617462061345577
-10.0420370101929	-4.81856775283813	-15.0594530105591	-0.204650446772575	0.174469605088234	-0.0617475658655167
-10.047176361084	-4.82331991195679	-15.0490350723267	-0.204761758446693	0.174438402056694	-0.0616537779569626
-10.0445051193237	-4.81376218795776	-15.0412950515747	-0.204711616039276	0.174555078148842	-0.0616145543754101
-10.0371122360229	-4.81880140304565	-15.0417251586914	-0.204580187797546	0.17441238462925	-0.0616640746593475
-10.0403938293457	-4.82139444351196	-15.0390634536743	-0.204630583524704	0.174297422170639	-0.0615070052444935
-10.040581703186	-4.81795024871826	-15.0309677124023	-0.20465262234211	0.174432694911957	-0.0615236237645149
-10.033953666687	-4.8186411857605	-15.0411195755005	-0.204470202326775	0.174382403492928	-0.0615772567689419
-10.034556388855	-4.82725143432617	-15.0256042480469	-0.204379081726074	0.174294114112854	-0.0615391358733177
-10.0381050109863	-4.82344484329224	-15.0299797058105	-0.204538956284523	0.1742252856493	-0.0615314021706581
-10.0346479415894	-4.82352685928345	-15.0256233215332	-0.204441413283348	0.17433288693428	-0.061551172286272
-10.0263051986694	-4.82673931121826	-15.0229644775391	-0.204252868890762	0.174307852983475	-0.0616403259336948
-10.0335245132446	-4.83180475234985	-15.0180225372314	-0.204181209206581	0.174193650484085	-0.061537753790617
-10.0335302352905	-4.83187961578369	-15.0187740325928	-0.204338535666466	0.174341440200806	-0.0615842044353485
-10.0281991958618	-4.83307456970215	-15.0155982971191	-0.204131439328194	0.174369290471077	-0.0616035014390945
-10.029504776001	-4.84116744995117	-15.0175809860229	-0.204012170433998	0.174158096313477	-0.0616633892059326
-10.0381870269775	-4.83922052383423	-15.0084867477417	-0.204141721129417	0.1743253916502	-0.0615881197154522
-10.0293893814087	-4.83806371688843	-15.0163097381592	-0.204006016254425	0.17437157034874	-0.0616560392081738
-10.0331192016602	-4.8446159362793	-15.0163402557373	-0.203819841146469	0.174272492527962	-0.0616704672574997
-10.0391750335693	-4.84644746780396	-15.0137872695923	-0.203955575823784	0.174303025007248	-0.0617023073136806
-10.0379848480225	-4.84305906295776	-15.0090818405151	-0.203798308968544	0.174399688839912	-0.0617201961576939
-10.0348825454712	-4.84989309310913	-15.0195045471191	-0.203631892800331	0.174266993999481	-0.0617706514894962
-10.0436220169067	-4.84925317764282	-15.011589050293	-0.203660935163498	0.174297690391541	-0.0617120563983917
-10.0439100265503	-4.85178375244141	-15.0230960845947	-0.203697204589844	0.174451097846031	-0.0617609024047852
-10.0381002426147	-4.8535041809082	-15.0241060256958	-0.203501790761948	0.17433774471283	-0.0618639215826988
-10.0470409393311	-4.8583722114563	-15.0231466293335	-0.203571856021881	0.174234762787819	-0.0618101805448532
-10.049243927002	-4.85121011734009	-15.0174160003662	-0.203459888696671	0.174334049224854	-0.0618791095912457
-10.0420436859131	-4.86099767684937	-15.0285301208496	-0.203327596187592	0.174255698919296	-0.0619974881410599
-10.0496654510498	-4.86444282531738	-15.0248126983643	-0.203338325023651	0.174146249890327	-0.0618874207139015
-10.0530920028687	-4.85901689529419	-15.0330924987793	-0.203423246741295	0.174221411347389	-0.0618667080998421
-10.0464668273926	-4.85783100128174	-15.0322360992432	-0.20323121547699	0.174176558852196	-0.0619787499308586
-10.0464124679565	-4.86719417572021	-15.0233755111694	-0.203132584691048	0.174118921160698	-0.0619634576141834
-10.0555925369263	-4.8615403175354	-15.0326356887817	-0.203243121504784	0.174078345298767	-0.0619314089417458
-10.0514459609985	-4.86235284805298	-15.0318393707275	-0.203204900026321	0.174222081899643	-0.0619408525526524
-10.0496301651001	-4.86889123916626	-15.0316171646118	-0.203023836016655	0.174005001783371	-0.0620201826095581
-10.0578813552856	-4.8743691444397	-15.0327463150024	-0.203117102384567	0.174069166183472	-0.0619677901268005
-10.0577907562256	-4.87123441696167	-15.0416812896729	-0.203088149428368	0.174074336886406	-0.0620342567563057
-10.0503807067871	-4.87507438659668	-15.0438289642334	-0.202899128198624	0.174068138003349	-0.0620530284941196
-10.0554466247559	-4.87806797027588	-15.045015335083	-0.202909290790558	0.173956140875816	-0.062063030898571
-10.0600280761719	-4.87502384185791	-15.045862197876	-0.203059136867523	0.174114346504211	-0.0620188415050507
-10.0545721054077	-4.87416124343872	-15.0511798858643	-0.202862158417702	0.174083411693573	-0.0621230714023113
-10.0588426589966	-4.87725877761841	-15.0422372817993	-0.20288197696209	0.173945128917694	-0.0620715133845806
-10.0638856887817	-4.87147808074951	-15.0525407791138	-0.203055575489998	0.174025297164917	-0.0620347559452057
-10.0588970184326	-4.8730411529541	-15.0518112182617	-0.202939346432686	0.174146518111229	-0.0620397962629795
-10.0559768676758	-4.87238788604736	-15.0498666763306	-0.202893227338791	0.173936277627945	-0.0620924346148968
-10.0622797012329	-4.8714861869812	-15.0451917648315	-0.203061938285828	0.174003377556801	-0.0619566701352596
-10.0585289001465	-4.8652548789978	-15.0483922958374	-0.203110635280609	0.174156174063683	-0.0620484203100204
-10.0537509918213	-4.8659553527832	-15.0419921875	-0.20294263958931	0.1740942299366	-0.0620646625757217
-10.0569524765015	-4.86797857284546	-15.042329788208	-0.203100487589836	0.174018770456314	-0.0619837157428265
-10.0585966110229	-4.85744905471802	-15.0329399108887	-0.203197047114372	0.174306079745293	-0.0619806572794914
-10.0471277236938	-4.85722589492798	-15.0388412475586	-0.203039422631264	0.174279525876045	-0.0620087310671806
-10.0486688613892	-4.85600519180298	-15.0265159606934	-0.203082770109177	0.174180924892426	-0.0619215406477451
-10.0509624481201	-4.85011577606201	-15.0278663635254	-0.20330111682415	0.174381211400032	-0.0619250014424324
-10.043643951416	-4.84277772903442	-15.021427154541	-0.203186705708504	0.17449526488781	-0.0620041079819202
-10.0426149368286	-4.85149955749512	-15.0194816589355	-0.203209578990936	0.174441665410995	-0.0619364678859711
-10.0453462600708	-4.84355306625366	-15.0221509933472	-0.203403577208519	0.174571290612221	-0.0619185529649258
-10.0392065048218	-4.83968639373779	-15.021879196167	-0.203390493988991	0.174826100468636	-0.0619479827582836
-10.0375423431396	-4.84282207489014	-15.0131034851074	-0.203233897686005	0.174659490585327	-0.062008373439312
-10.0439548492432	-4.84014225006104	-15.0093860626221	-0.203452438116074	0.174850270152092	-0.0619873516261578
-10.0366258621216	-4.83339786529541	-15.0161371231079	-0.203380510210991	0.174968048930168	-0.0620421469211578
-10.0339975357056	-4.84075832366943	-15.0105695724487	-0.203312009572983	0.174922272562981	-0.0620589293539524
-10.0402154922485	-4.83665704727173	-15.0125875473022	-0.203470453619957	0.174996644258499	-0.0620938092470169
-10.0381927490234	-4.83174467086792	-15.0145750045776	-0.2035071849823	0.175205484032631	-0.0621068961918354
-10.0328454971313	-4.8353853225708	-15.0071392059326	-0.203380614519119	0.175153404474258	-0.0622173212468624
-10.0401582717896	-4.83709383010864	-15.0100135803223	-0.203468754887581	0.175225228071213	-0.0621270760893822
-10.0380830764771	-4.83158683776855	-15.0096645355225	-0.203507766127586	0.175353839993477	-0.0621351860463619
-10.0293388366699	-4.83627128601074	-15.0118322372437	-0.203428819775581	0.175414234399796	-0.0622511729598045
-10.0332307815552	-4.83793926239014	-15.0104846954346	-0.203488320112228	0.175410896539688	-0.0623069070279598
-10.0353145599365	-4.83462476730347	-15.0080032348633	-0.203616932034492	0.175586581230164	-0.0622963085770607
-10.0245761871338	-4.83596992492676	-15.0063123703003	-0.20343217253685	0.175613433122635	-0.0624314546585083
-10.0236778259277	-4.84028816223145	-15.0083303451538	-0.203470662236214	0.175545200705528	-0.0624011941254139
-10.031457901001	-4.83649349212646	-15.0061388015747	-0.203551977872849	0.175733476877213	-0.0624759793281555
-10.0222835540771	-4.83833122253418	-15.0038032531738	-0.203473523259163	0.175891295075417	-0.0625556707382202
-10.0179128646851	-4.84527730941772	-14.9977169036865	-0.20339410007	0.175756081938744	-0.0626248046755791
-10.0242948532104	-4.8412561416626	-14.9933700561523	-0.2035893201828	0.175878956913948	-0.0625640600919724
-10.0189485549927	-4.84142971038818	-14.9937610626221	-0.203607842326164	0.176142290234566	-0.0626997724175453
-10.0161018371582	-4.84493446350098	-14.9885921478271	-0.203466966748238	0.176112085580826	-0.0627607405185699
-10.0168266296387	-4.84323740005493	-14.9864492416382	-0.203604653477669	0.176156744360924	-0.062843956053257
-10.0109062194824	-4.83948040008545	-14.9791088104248	-0.20356696844101	0.176328927278519	-0.0628412589430809
-10.0057945251465	-4.84405851364136	-14.98464012146	-0.203468888998032	0.176220878958702	-0.0629136562347412
-10.0109214782715	-4.84411191940308	-14.9685373306274	-0.203611865639687	0.17644003033638	-0.0628838390111923
-10.0027046203613	-4.83920526504517	-14.9705743789673	-0.203550979495049	0.176600903272629	-0.0629657581448555
-9.99942684173584	-4.84718465805054	-14.9710235595703	-0.203428566455841	0.176621645689011	-0.0629773437976837
-10.0024366378784	-4.84607219696045	-14.9642305374146	-0.20361702144146	0.176681444048882	-0.0630051866173744
-10.0007066726685	-4.84144973754883	-14.9596385955811	-0.203594461083412	0.176896914839745	-0.0630270317196846
-9.99138450622559	-4.84478521347046	-14.9606513977051	-0.203576788306236	0.176788166165352	-0.0630693286657333
-10.0018062591553	-4.84402179718018	-14.9487543106079	-0.203684389591217	0.176924675703049	-0.0629921332001686
-9.9960994720459	-4.84097766876221	-14.954119682312	-0.203697234392166	0.177151679992676	-0.063113734126091
-9.9916353225708	-4.84407663345337	-14.9561557769775	-0.203554734587669	0.177179783582687	-0.0631030276417732
-9.99570751190186	-4.84705781936646	-14.9488697052002	-0.203719213604927	0.177232593297958	-0.0631285607814789
-9.99410438537598	-4.83980655670166	-14.9458351135254	-0.20366345345974	0.17739973962307	-0.0631339550018311
-9.98679065704346	-4.84356594085693	-14.9484157562256	-0.203596234321594	0.177361100912094	-0.0632366091012955
-9.99525260925293	-4.84182834625244	-14.9401702880859	-0.203738868236542	0.177478834986687	-0.0631587877869606
-9.9875020980835	-4.83818960189819	-14.9456024169922	-0.203700140118599	0.177661865949631	-0.0632585808634758
-9.98441219329834	-4.84010410308838	-14.9380359649658	-0.203519403934479	0.17760294675827	-0.0632272437214851
-9.99171924591064	-4.83778285980225	-14.9274387359619	-0.203577235341072	0.177663385868073	-0.0632326155900955
-9.9883394241333	-4.83277702331543	-14.9300899505615	-0.203654065728188	0.177891060709953	-0.0632788613438606
-9.98036670684814	-4.83740949630737	-14.9266185760498	-0.203537091612816	0.177907392382622	-0.0633101835846901
-9.9843635559082	-4.83597612380981	-14.918420791626	-0.203505873680115	0.177907511591911	-0.0632586628198624
-9.98647403717041	-4.83597278594971	-14.9164304733276	-0.203677713871002	0.178078681230545	-0.0633713975548744
-9.98292827606201	-4.83080148696899	-14.9169273376465	-0.203505828976631	0.1782036870718	-0.0633852332830429
-9.97939777374268	-4.83689546585083	-14.9114418029785	-0.203430727124214	0.178120866417885	-0.0634300410747528
-9.98795986175537	-4.83661890029907	-14.9154796600342	-0.203532308340073	0.178195729851723	-0.0634102746844292
-9.98335838317871	-4.83356666564941	-14.9208145141602	-0.203522458672523	0.178350850939751	-0.0634923577308655
-9.98041439056396	-4.83887434005737	-14.9165077209473	-0.203314527869225	0.178254306316376	-0.063525877892971
-9.98931217193604	-4.84147691726685	-14.9127988815308	-0.203416511416435	0.178314819931984	-0.063511036336422
-9.98694896697998	-4.83398675918579	-14.9152679443359	-0.203316733241081	0.178385078907013	-0.063584104180336
-9.98190021514893	-4.84118175506592	-14.9197273254395	-0.203163966536522	0.178419843316078	-0.0636741891503334
-9.98660278320313	-4.8430700302124	-14.9187316894531	-0.203220248222351	0.178340300917625	-0.063668966293335
-9.99015140533447	-4.83932447433472	-14.9150295257568	-0.203312635421753	0.178528040647507	-0.0636946186423302
-9.98319911956787	-4.84112548828125	-14.9226112365723	-0.203127920627594	0.178543284535408	-0.0637631267309189
-9.98407173156738	-4.84520292282104	-14.9218635559082	-0.202975794672966	0.178482338786125	-0.0638036653399467
-9.98932266235352	-4.84382390975952	-14.9189624786377	-0.203087881207466	0.178469821810722	-0.0638216659426689
-9.98980903625488	-4.8374228477478	-14.9232597351074	-0.202932417392731	0.178681045770645	-0.0638459399342537
-9.98106670379639	-4.8425464630127	-14.9186735153198	-0.202833488583565	0.178550317883492	-0.0640010610222816
-9.99142932891846	-4.84007358551025	-14.9121837615967	-0.202906057238579	0.178543597459793	-0.0639026314020157
-9.98485469818115	-4.83301448822021	-14.9231929779053	-0.202896401286125	0.17867910861969	-0.0639925301074982
-9.9821834564209	-4.83855819702148	-14.916374206543	-0.202796399593353	0.178617119789124	-0.0639846324920654
-9.9870548248291	-4.83499717712402	-14.9165353775024	-0.202854245901108	0.178650245070457	-0.063989594578743
-9.98688793182373	-4.82491588592529	-14.9236640930176	-0.202891752123833	0.17882938683033	-0.0639531016349792
-9.97764682769775	-4.8283314704895	-14.9190845489502	-0.202799648046494	0.178795382380486	-0.0641029328107834
-9.98209190368652	-4.82620048522949	-14.915584564209	-0.202757358551025	0.178708076477051	-0.0640207827091217
-9.98295593261719	-4.81998872756958	-14.9132089614868	-0.202929303050041	0.178913608193398	-0.0640731155872345
-9.97686100006104	-4.81685256958008	-14.9166593551636	-0.202665612101555	0.17894047498703	-0.0641469657421112
-9.976149559021	-4.82247400283813	-14.9144830703735	-0.202830195426941	0.178878009319305	-0.0641227439045906
-9.98020076751709	-4.81027364730835	-14.9050884246826	-0.202909216284752	0.179033175110817	-0.0640874356031418
-9.9714527130127	-4.8158860206604	-14.9140529632568	-0.202844172716141	0.179085731506348	-0.0641862079501152
-9.97634792327881	-4.81557178497314	-14.907732963562	-0.202873021364212	0.179008737206459	-0.064152792096138
-9.97855281829834	-4.81021785736084	-14.9159021377563	-0.202969789505005	0.179223418235779	-0.0642299875617027
-9.97552108764648	-4.81455326080322	-14.9142246246338	-0.202794566750526	0.179251417517662	-0.0643381699919701
-9.97914981842041	-4.81633043289185	-14.9142751693726	-0.202893793582916	0.179215580224991	-0.0643359497189522
-9.97937965393066	-4.80932188034058	-14.921630859375	-0.202893570065498	0.179440379142761	-0.0643377080559731
-9.97242069244385	-4.81536197662354	-14.9209890365601	-0.20285102725029	0.179382562637329	-0.0644798502326012
-9.97830486297607	-4.81464433670044	-14.9126777648926	-0.202908009290695	0.179354041814804	-0.0644255802035332
-9.97723484039307	-4.81323909759521	-14.9212617874146	-0.202994048595428	0.179540738463402	-0.0645002424716949
-9.97554779052734	-4.81569623947144	-14.9219350814819	-0.202786147594452	0.179546877741814	-0.0645704939961433
-9.97631740570068	-4.8191819190979	-14.9169492721558	-0.202996253967285	0.179475069046021	-0.0645400360226631
-9.9794807434082	-4.80887603759766	-14.9220342636108	-0.202995270490646	0.179688185453415	-0.0645895004272461
-9.9685640335083	-4.81598043441772	-14.9211940765381	-0.202957332134247	0.179641023278236	-0.0647199302911758
-9.97302055358887	-4.81689500808716	-14.9110889434814	-0.203009024262428	0.179707437753677	-0.0646168142557144
-9.97607612609863	-4.81092834472656	-14.9175977706909	-0.203123435378075	0.179883107542992	-0.0647424086928368
-9.96999645233154	-4.81354713439941	-14.9124441146851	-0.202927947044373	0.179974883794785	-0.0647479668259621
-9.96895503997803	-4.81645584106445	-14.9193449020386	-0.203077808022499	0.179910376667976	-0.0647417008876801
-9.97278213500977	-4.80832958221436	-14.9116468429565	-0.203143268823624	0.180122077465057	-0.0647507011890411
-9.96023654937744	-4.81597661972046	-14.9131498336792	-0.203118324279785	0.180109560489655	-0.0648739263415337
-9.96687793731689	-4.8157958984375	-14.9081258773804	-0.203123077750206	0.180062502622604	-0.0648612305521965
-9.96427345275879	-4.81244039535522	-14.9102449417114	-0.20325680077076	0.180237203836441	-0.0648854002356529
-9.95745372772217	-4.81320905685425	-14.9092283248901	-0.203124552965164	0.180266588926315	-0.0649464428424835
-9.96148490905762	-4.81811714172363	-14.9093132019043	-0.203185930848122	0.180210113525391	-0.0649919435381889
-9.96217346191406	-4.81198072433472	-14.9159412384033	-0.203238934278488	0.180428698658943	-0.06497772783041
-9.95508670806885	-4.82113885879517	-14.9174060821533	-0.203182712197304	0.180341795086861	-0.0651204213500023
-9.96040916442871	-4.81745910644531	-14.9075841903687	-0.203245848417282	0.180437967181206	-0.0650320500135422
-9.95695972442627	-4.81182432174683	-14.9172410964966	-0.20321498811245	0.180575266480446	-0.0651063770055771
-9.94974231719971	-4.81899309158325	-14.9139738082886	-0.203139320015907	0.18058355152607	-0.0652021914720535
-9.95327186584473	-4.81912469863892	-14.9112911224365	-0.203214734792709	0.180590003728867	-0.0652021691203117
-9.94770812988281	-4.81118106842041	-14.9188776016235	-0.203153640031815	0.180700972676277	-0.0652524083852768
-9.94388961791992	-4.81789684295654	-14.9138984680176	-0.203087717294693	0.180507883429527	-0.0653560683131218
-9.94754314422607	-4.81429672241211	-14.9132499694824	-0.203231945633888	0.180683523416519	-0.065293088555336
-9.93763065338135	-4.80891847610474	-14.917760848999	-0.203110083937645	0.18067829310894	-0.06538026034832
-9.9352912902832	-4.81249856948853	-14.9124813079834	-0.203169986605644	0.180661648511887	-0.065328910946846
-9.93696212768555	-4.80618619918823	-14.9001760482788	-0.203383296728134	0.180827975273132	-0.0653398111462593
-9.93011665344238	-4.80484390258789	-14.9047107696533	-0.203263163566589	0.180802851915359	-0.0653646290302277
-9.92846870422363	-4.80484294891357	-14.9021005630493	-0.203351557254791	0.180696621537209	-0.0653564259409904
-9.92692470550537	-4.797034740448	-14.8951263427734	-0.203527018427849	0.180869817733765	-0.0652727261185646
-9.91675662994385	-4.7929630279541	-14.893949508667	-0.203436523675919	0.180868178606033	-0.0652973428368568
-9.91600227355957	-4.79531335830688	-14.8871459960938	-0.203500747680664	0.180815920233727	-0.0652214661240578
-9.91731834411621	-4.78715753555298	-14.8834247589111	-0.203685015439987	0.180921390652657	-0.065196581184864
-9.90528106689453	-4.7889289855957	-14.8885679244995	-0.203615114092827	0.180940747261047	-0.0652198418974876
-9.91034126281738	-4.78517532348633	-14.87828540802	-0.20376268029213	0.180936500430107	-0.0651428028941154
-9.9032621383667	-4.78172922134399	-14.8786392211914	-0.203855261206627	0.181062802672386	-0.0652093440294266
-9.8998851776123	-4.78438854217529	-14.8818531036377	-0.203796714544296	0.180927962064743	-0.0651541352272034
-9.90398216247559	-4.78125238418579	-14.8843908309937	-0.204007312655449	0.181081295013428	-0.065125472843647
-9.90057277679443	-4.7813401222229	-14.8881902694702	-0.203899964690208	0.181117817759514	-0.0651512742042542
-9.89813613891602	-4.78743553161621	-14.8821020126343	-0.204010471701622	0.181044340133667	-0.0651990547776222
-9.90137386322021	-4.77790641784668	-14.882604598999	-0.204119056463242	0.181209325790405	-0.0650872960686684
-9.89229202270508	-4.78442287445068	-14.8906574249268	-0.204061433672905	0.181199803948402	-0.0651478841900826
-9.89839744567871	-4.78390884399414	-14.8800706863403	-0.204179510474205	0.181109145283699	-0.0650225877761841
-9.89180564880371	-4.77691984176636	-14.8887567520142	-0.204252287745476	0.181281164288521	-0.0650258362293243
-9.88390159606934	-4.78002405166626	-14.8863773345947	-0.204144671559334	0.181232288479805	-0.0650514662265778
-9.88442707061768	-4.78110456466675	-14.8787202835083	-0.204314187169075	0.181117728352547	-0.0650399699807167
-9.88504600524902	-4.77158164978027	-14.8780927658081	-0.204348087310791	0.181280642747879	-0.0649708583950996
-9.87377166748047	-4.77640867233276	-14.8801937103271	-0.204278096556664	0.181145772337914	-0.064987026154995
-9.87743949890137	-4.77246141433716	-14.8657274246216	-0.204489380121231	0.181200534105301	-0.0648468509316444
-9.86696434020996	-4.76437902450562	-14.8644180297852	-0.204393446445465	0.181323975324631	-0.0648908168077469
-9.85872077941895	-4.76930570602417	-14.8633193969727	-0.204346567392349	0.181222707033157	-0.0647994577884674
-9.86183929443359	-4.76207494735718	-14.8544206619263	-0.20454041659832	0.181223809719086	-0.0647660568356514
-9.85954284667969	-4.75638198852539	-14.8558464050293	-0.204471811652184	0.181381896138191	-0.0647478476166725
-9.85048866271973	-4.76587724685669	-14.8520011901855	-0.204441130161285	0.181203186511993	-0.0647409036755562
-9.85790061950684	-4.76222133636475	-14.8480091094971	-0.204570069909096	0.181307375431061	-0.0645917430520058
-9.84719276428223	-4.75895833969116	-14.8572158813477	-0.20445391535759	0.181290596723557	-0.0646915137767792
-9.85318756103516	-4.76727867126465	-14.8566904067993	-0.204416051506996	0.181217163801193	-0.0645897388458252
-9.85549736022949	-4.76211214065552	-14.8640336990356	-0.204542338848114	0.181299850344658	-0.0645256862044334
-9.85031414031982	-4.76612949371338	-14.8704357147217	-0.204291850328445	0.181281268596649	-0.0645074471831322
-9.85638809204102	-4.76548910140991	-14.8765106201172	-0.204426452517509	0.181108385324478	-0.064359724521637
-9.85258483886719	-4.76298952102661	-14.8838672637939	-0.204381480813026	0.181209906935692	-0.0643316730856895
-9.8488826751709	-4.76613330841064	-14.8799571990967	-0.204206466674805	0.18098758161068	-0.0643046200275421
-9.85686874389648	-4.76433038711548	-14.8847923278809	-0.20424322783947	0.180938139557838	-0.0641472861170769
-9.84875011444092	-4.76047563552856	-14.8928928375244	-0.20415523648262	0.180930882692337	-0.0640906617045403
-9.84935760498047	-4.7662525177002	-14.8920679092407	-0.204178184270859	0.180706113576889	-0.0640145242214203
-9.85116672515869	-4.75586080551147	-14.887544631958	-0.20418144762516	0.180792570114136	-0.063879169523716
-9.83925342559814	-4.76021432876587	-14.8937692642212	-0.204057350754738	0.180672004818916	-0.0638942644000053
-9.84575271606445	-4.75773763656616	-14.8845434188843	-0.204057097434998	0.180534586310387	-0.0637182742357254
-9.83698463439941	-4.74715185165405	-14.8916292190552	-0.204073667526245	0.18060302734375	-0.0636839270591736
-9.82725238800049	-4.74910593032837	-14.8867502212524	-0.203895226120949	0.180412158370018	-0.0636578276753426
-9.83233165740967	-4.74474716186523	-14.8811292648315	-0.204017281532288	0.18036524951458	-0.0635132193565369
-9.82100963592529	-4.73784494400024	-14.8775320053101	-0.203950881958008	0.180357575416565	-0.0634460896253586
-9.81256675720215	-4.73861694335938	-14.8721876144409	-0.203808411955833	0.180209934711456	-0.0634187608957291
-9.81958198547363	-4.73424625396729	-14.859335899353	-0.203960135579109	0.180238634347916	-0.0631920397281647
-9.80799293518066	-4.72614908218384	-14.8672914505005	-0.203799337148666	0.180238217115402	-0.0632114857435226
-9.80548286437988	-4.72997093200684	-14.8570213317871	-0.203729078173637	0.180138409137726	-0.0631740316748619
-9.81095886230469	-4.73086500167847	-14.8658466339111	-0.203840285539627	0.180168479681015	-0.0630297511816025
-9.80690860748291	-4.72483158111572	-14.8640222549438	-0.203721880912781	0.180258229374886	-0.063082754611969
-9.80336666107178	-4.73419332504272	-14.8692035675049	-0.203645870089531	0.180130064487457	-0.0631413161754608
-9.81263542175293	-4.72909021377563	-14.8705759048462	-0.203762352466583	0.180170148611069	-0.062986709177494
-9.80584526062012	-4.72905683517456	-14.8747606277466	-0.203576862812042	0.180198490619659	-0.0630538687109947
-9.80605888366699	-4.73450231552124	-14.8748950958252	-0.203569754958153	0.180171117186546	-0.0630623698234558
-9.80900478363037	-4.73238801956177	-14.8801174163818	-0.203645274043083	0.180220603942871	-0.0630229339003563
-9.80390071868896	-4.73229122161865	-14.877197265625	-0.203486278653145	0.180253759026527	-0.0630911812186241
-9.80236434936523	-4.73616886138916	-14.8821220397949	-0.203467652201653	0.180141538381577	-0.063102513551712
-9.80835151672363	-4.72880887985229	-14.8682308197021	-0.203547105193138	0.180270433425903	-0.0629818215966225
-9.79422950744629	-4.73136329650879	-14.8808107376099	-0.203418523073196	0.180263116955757	-0.0630777478218079
-9.7999906539917	-4.73125791549683	-14.8729333877563	-0.20339047908783	0.180275812745094	-0.0629835799336433
-9.79373931884766	-4.72423839569092	-14.8710260391235	-0.203437954187393	0.180294722318649	-0.0630369335412979
-9.78615760803223	-4.72987651824951	-14.8615245819092	-0.203295856714249	0.180330187082291	-0.0630399286746979
-9.78702640533447	-4.72421979904175	-14.8581829071045	-0.203461840748787	0.180262744426727	-0.0629682987928391
-9.77458763122559	-4.71851825714111	-14.8570537567139	-0.203401491045952	0.180415511131287	-0.0630247443914413
-9.771559715271	-4.72029590606689	-14.8459310531616	-0.203366190195084	0.180336430668831	-0.0629838109016418
-9.77030467987061	-4.71667861938477	-14.8372201919556	-0.203598156571388	0.180467620491982	-0.0629755705595016
-9.75439167022705	-4.71217823028564	-14.8266639709473	-0.203344076871872	0.180521965026855	-0.0630240589380264
-9.75229930877686	-4.71291589736938	-14.8102827072144	-0.203455820679665	0.180514514446259	-0.0629899725317955
-9.7479190826416	-4.7035059928894	-14.8042936325073	-0.203645348548889	0.180658876895905	-0.0629616305232048
-9.73334121704102	-4.70357799530029	-14.7942314147949	-0.203467905521393	0.180758744478226	-0.0630303993821144
-9.73190498352051	-4.70294570922852	-14.7827014923096	-0.203598827123642	0.180748105049133	-0.0629400610923767
-9.72728824615479	-4.69607353210449	-14.7741355895996	-0.203775763511658	0.180978700518608	-0.0629428178071976
-9.71489429473877	-4.69619178771973	-14.7668323516846	-0.203612789511681	0.181068688631058	-0.0630273520946503
-9.71463298797607	-4.69940376281738	-14.7607736587524	-0.203764140605927	0.181061595678329	-0.0629472211003304
-9.71447658538818	-4.69005870819092	-14.7496652603149	-0.203867509961128	0.181290090084076	-0.0629324242472649
-9.70487976074219	-4.69453477859497	-14.7654695510864	-0.203863799571991	0.181356936693192	-0.0630450993776321
-9.70885372161865	-4.69584274291992	-14.7540826797485	-0.203965947031975	0.181306675076485	-0.0629614740610123
-9.70956897735596	-4.6922779083252	-14.7576084136963	-0.204143181443214	0.181541666388512	-0.0629846826195717
-9.70379066467285	-4.69383430480957	-14.760232925415	-0.204023584723473	0.181516051292419	-0.0630741193890572
-9.70955371856689	-4.70084476470947	-14.7668867111206	-0.204156190156937	0.18152217566967	-0.0630030855536461
-9.71153831481934	-4.69195985794067	-14.7623424530029	-0.204232886433601	0.18170939385891	-0.0629392489790916
-9.70127868652344	-4.69825315475464	-14.7636003494263	-0.204156443476677	0.18169566988945	-0.0630105435848236
-9.70790863037109	-4.7000880241394	-14.7656784057617	-0.204283729195595	0.181536078453064	-0.0629536062479019
-9.70695686340332	-4.69803619384766	-14.7664270401001	-0.20440599322319	0.181793317198753	-0.0629507750272751
-9.7032413482666	-4.69931936264038	-14.7734708786011	-0.204261496663094	0.181691527366638	-0.0629714876413345
-9.71136665344238	-4.69906616210938	-14.7702074050903	-0.204433456063271	0.181725203990936	-0.0629652664065361
-9.70950317382813	-4.69315052032471	-14.7667074203491	-0.204365819692612	0.181790113449097	-0.0629351586103439
-9.70232963562012	-4.70103359222412	-14.7693290710449	-0.204371452331543	0.181606829166412	-0.0629880353808403
-9.71045684814453	-4.69537401199341	-14.7611694335938	-0.204403594136238	0.181684777140617	-0.0628357380628586
-9.70541095733643	-4.69173288345337	-14.7667274475098	-0.204390153288841	0.181778430938721	-0.0629000514745712
-9.70512104034424	-4.69282913208008	-14.7586650848389	-0.20430651307106	0.181595236063004	-0.0628836080431938
-9.70439910888672	-4.68716192245483	-14.7596778869629	-0.204456582665443	0.181712329387665	-0.0628696605563164
-9.69849109649658	-4.6858696937561	-14.7488451004028	-0.20426344871521	0.181700631976128	-0.0628853589296341
-9.69415092468262	-4.68503189086914	-14.7460851669312	-0.204342007637024	0.18154402077198	-0.0628725960850716
-9.69896507263184	-4.67895269393921	-14.7357778549194	-0.204477801918983	0.181685104966164	-0.062753938138485
-9.68797016143799	-4.67571878433228	-14.7305765151978	-0.20443007349968	0.181768760085106	-0.0628562346100807
-9.68855667114258	-4.67504930496216	-14.7245063781738	-0.204375892877579	0.181664660573006	-0.0627372935414314
-9.69052410125732	-4.67059755325317	-14.7252626419067	-0.204556182026863	0.181804165244102	-0.0627603232860565
-9.6814661026001	-4.66315984725952	-14.7175378799438	-0.204423263669014	0.181887522339821	-0.0628006532788277
-9.67930221557617	-4.67261266708374	-14.7170124053955	-0.204435214400291	0.181736946105957	-0.0628184974193573
-9.68403244018555	-4.66410112380981	-14.7141265869141	-0.204567015171051	0.181843623518944	-0.0627727583050728
-9.68031692504883	-4.6630859375	-14.7192296981812	-0.204399839043617	0.181892201304436	-0.0629247725009918
-9.6837911605835	-4.66838359832764	-14.7108716964722	-0.204401776194572	0.181811809539795	-0.0628473237156868
-9.68517780303955	-4.66123247146606	-14.7194576263428	-0.204497411847115	0.181961938738823	-0.0628704205155373
-9.68118381500244	-4.66452026367188	-14.715669631958	-0.20424972474575	0.182011142373085	-0.0629319846630096
-9.68071269989014	-4.66671276092529	-14.7133893966675	-0.204400688409805	0.18182098865509	-0.0629194974899292
-9.68543148040771	-4.6597113609314	-14.7115774154663	-0.204443946480751	0.18204727768898	-0.0628572553396225
-9.67855739593506	-4.6581563949585	-14.7156295776367	-0.204237788915634	0.182029083371162	-0.0629459619522095
-9.68367958068848	-4.66242551803589	-14.7016887664795	-0.204245686531067	0.18196177482605	-0.0628616437315941
-9.68274402618408	-4.65585947036743	-14.7070331573486	-0.20437590777874	0.18209969997406	-0.0628634542226791
-9.67599678039551	-4.65622615814209	-14.6985950469971	-0.204193353652954	0.182183176279068	-0.0629479363560677
-9.68175601959229	-4.65774488449097	-14.6956596374512	-0.204252406954765	0.182005614042282	-0.0629251524806023
-9.67949962615967	-4.64979028701782	-14.6909065246582	-0.204356953501701	0.182139918208122	-0.0628427416086197
-9.67285919189453	-4.64647388458252	-14.6887083053589	-0.204211577773094	0.182164758443832	-0.0629186108708382
-9.67869567871094	-4.64882850646973	-14.6755619049072	-0.204352632164955	0.182155132293701	-0.0628659501671791
-9.67459583282471	-4.64127206802368	-14.6874961853027	-0.20432648062706	0.182323575019836	-0.062854677438736
-9.66562843322754	-4.64239549636841	-14.6679744720459	-0.204230442643166	0.182340413331985	-0.0628381446003914
-9.67280673980713	-4.63677358627319	-14.663064956665	-0.204446285963058	0.18232162296772	-0.0628204047679901
-9.66592788696289	-4.62982606887817	-14.65660572052	-0.204409703612328	0.182492598891258	-0.0627864301204681
-9.65951442718506	-4.62874841690063	-14.6432256698608	-0.204244807362556	0.182379126548767	-0.0628202483057976
-9.66443920135498	-4.62594079971313	-14.6319456100464	-0.2044687718153	0.182534798979759	-0.0627175942063332
-9.65497779846191	-4.62333965301514	-14.6398048400879	-0.204442620277405	0.18267260491848	-0.0628739520907402
-9.65557765960693	-4.62638998031616	-14.6312103271484	-0.204330250620842	0.182617947459221	-0.0628083869814873
-9.66036128997803	-4.62092924118042	-14.6261425018311	-0.204565167427063	0.182784959673882	-0.0628526136279106
-9.65288925170898	-4.6230640411377	-14.632791519165	-0.204428672790527	0.182873517274857	-0.0629030093550682
-9.65635108947754	-4.62396478652954	-14.6298112869263	-0.204357728362083	0.182727873325348	-0.062896616756916
-9.65831089019775	-4.62264156341553	-14.6362152099609	-0.204443350434303	0.18296991288662	-0.0629812106490135
-9.65471076965332	-4.62433862686157	-14.6371650695801	-0.204247415065765	0.182952925562859	-0.0630749091506004
-9.66041946411133	-4.62842607498169	-14.6349620819092	-0.204314962029457	0.182883709669113	-0.0630106404423714
-9.66018867492676	-4.61995792388916	-14.6368799209595	-0.204292207956314	0.183102458715439	-0.0630698800086975
-9.65407657623291	-4.62810564041138	-14.6400575637817	-0.20414699614048	0.182990506291389	-0.0631466582417488
-9.66315460205078	-4.62539434432983	-14.6340799331665	-0.204262718558311	0.183056071400642	-0.063138335943222
-9.65111541748047	-4.62132930755615	-14.6409702301025	-0.204135358333588	0.183237999677658	-0.0632612779736519
-9.65408802032471	-4.62597036361694	-14.6360521316528	-0.204029187560081	0.182963073253632	-0.0632506981492043
-9.65546035766602	-4.62252283096313	-14.6401863098145	-0.204243689775467	0.18323390185833	-0.0632857382297516
-9.65078830718994	-4.61921262741089	-14.6368398666382	-0.204091086983681	0.183263525366783	-0.0633213743567467
-9.647292137146	-4.6236629486084	-14.6307649612427	-0.204025119543076	0.18313917517662	-0.0633856952190399
-9.65094089508057	-4.61688995361328	-14.6193933486938	-0.204203724861145	0.183304041624069	-0.0632808208465576
-9.63979530334473	-4.61403179168701	-14.6287956237793	-0.204099431633949	0.183325082063675	-0.0633799806237221
-9.63910961151123	-4.61464166641235	-14.608057975769	-0.204074993729591	0.183206886053085	-0.0633605048060417
-9.6379508972168	-4.60909175872803	-14.6144018173218	-0.204253956675529	0.183403939008713	-0.063360832631588
-9.62770080566406	-4.60715055465698	-14.603458404541	-0.204055935144424	0.183337479829788	-0.0633900165557861
-9.62931537628174	-4.60706520080566	-14.5952968597412	-0.204136535525322	0.183220997452736	-0.0634202510118485
-9.62976169586182	-4.60052585601807	-14.5999736785889	-0.204208925366402	0.183464914560318	-0.0633948221802711
-9.62380218505859	-4.60205173492432	-14.6052618026733	-0.204121887683868	0.183397144079208	-0.0634023770689964
-9.62935352325439	-4.6045503616333	-14.5888595581055	-0.204316794872284	0.183506935834885	-0.0633653476834297
-9.62270927429199	-4.60107707977295	-14.5980567932129	-0.204165145754814	0.183611214160919	-0.0634934827685356
-9.62523651123047	-4.60780954360962	-14.5897760391235	-0.20415423810482	0.183508351445198	-0.0634729415178299
-9.62950325012207	-4.60172843933105	-14.5984153747559	-0.204336613416672	0.183665364980698	-0.0634762719273567
-9.6237154006958	-4.60893392562866	-14.6033620834351	-0.204159766435623	0.183670565485954	-0.063585951924324
-9.63009357452393	-4.61150884628296	-14.5918951034546	-0.204191640019417	0.183559253811836	-0.0635953694581985
-9.633620262146	-4.60762977600098	-14.6027021408081	-0.204277187585831	0.1838069409132	-0.0635916665196419
-9.62746715545654	-4.61119651794434	-14.6094627380371	-0.20403952896595	0.183654621243477	-0.063662052154541
-9.63314151763916	-4.61587524414063	-14.6092090606689	-0.204091891646385	0.183563753962517	-0.0636104792356491
-9.63421821594238	-4.61154842376709	-14.6108341217041	-0.204267114400864	0.18370158970356	-0.063631497323513
-9.63205337524414	-4.61490058898926	-14.6147384643555	-0.204054862260818	0.183657720685005	-0.0637172162532806
-9.63797760009766	-4.61032056808472	-14.6088581085205	-0.204124078154564	0.18360036611557	-0.0636739209294319
-9.63483333587646	-4.60911464691162	-14.6175575256348	-0.204253554344177	0.183687224984169	-0.0636665970087051
-9.63115406036377	-4.60971689224243	-14.6156721115112	-0.204117342829704	0.183511927723885	-0.0637179762125015
-9.6367073059082	-4.60767602920532	-14.6093673706055	-0.204280272126198	0.183556601405144	-0.0636177733540535
-9.63556098937988	-4.59970188140869	-14.6122379302979	-0.204214304685593	0.183672770857811	-0.0637065246701241
-9.63000965118408	-4.60436582565308	-14.6149377822876	-0.20424984395504	0.183515638113022	-0.0636474043130875
-9.63765430450439	-4.59564733505249	-14.6051759719849	-0.204403579235077	0.183590322732925	-0.0636190548539162
-9.62787055969238	-4.59536027908325	-14.6146411895752	-0.204367265105247	0.183593362569809	-0.0636935383081436
-9.62812423706055	-4.5921459197998	-14.6063184738159	-0.204338774085045	0.183412462472916	-0.0636231079697609
-9.63181781768799	-4.58539581298828	-14.6040563583374	-0.204490602016449	0.183601915836334	-0.0636032000184059
-9.62374877929688	-4.58650064468384	-14.6026382446289	-0.204494446516037	0.18362532556057	-0.0635982975363731
-9.62531661987305	-4.58632755279541	-14.5999174118042	-0.204464346170425	0.183467775583267	-0.0636188834905624
-9.62558841705322	-4.57733964920044	-14.6008806228638	-0.204590067267418	0.1836958527565	-0.0635289028286934
-9.62124919891357	-4.58289957046509	-14.6054420471191	-0.204467102885246	0.183593511581421	-0.0636858195066452
-9.62813949584961	-4.58159971237183	-14.5981941223145	-0.204645290970802	0.183622404932976	-0.063548818230629
-9.6229362487793	-4.5751953125	-14.6032810211182	-0.20449236035347	0.183779403567314	-0.063621923327446
-9.62274074554443	-4.58345460891724	-14.6002721786499	-0.204396605491638	0.183663308620453	-0.0636443942785263
-9.62712574005127	-4.57734346389771	-14.5982236862183	-0.204575657844543	0.183787390589714	-0.0636478215456009
-9.62058353424072	-4.57948207855225	-14.604266166687	-0.204407930374146	0.183817654848099	-0.0637082010507584
-9.62873363494873	-4.57999897003174	-14.6014137268066	-0.204407304525375	0.183818250894547	-0.0637490153312683
-9.62507915496826	-4.5756983757019	-14.6071138381958	-0.204484984278679	0.184003680944443	-0.0638376623392105
-9.62233829498291	-4.58293437957764	-14.605486869812	-0.204308226704597	0.183866187930107	-0.0638349428772926
-9.62956619262695	-4.57957410812378	-14.6081552505493	-0.204425007104874	0.18400251865387	-0.0638780668377876
-9.62335014343262	-4.58161067962646	-14.6053113937378	-0.20415897667408	0.184000268578529	-0.0639454498887062
-9.63034915924072	-4.58613586425781	-14.6047124862671	-0.204235643148422	0.183992341160774	-0.0640021786093712
-9.62987041473389	-4.58010721206665	-14.6048698425293	-0.204226195812225	0.18419237434864	-0.0640601366758347
-9.6276159286499	-4.5871434211731	-14.6136493682861	-0.203991323709488	0.184154331684113	-0.0641431584954262
-9.63566875457764	-4.58702945709229	-14.6031913757324	-0.204038545489311	0.184123575687408	-0.0641092881560326
-9.62990093231201	-4.58539533615112	-14.6073551177979	-0.203988581895828	0.184269651770592	-0.0642593130469322
-9.62979507446289	-4.59373712539673	-14.6035680770874	-0.203811749815941	0.184247240424156	-0.064301609992981
-9.63571071624756	-4.58933305740356	-14.6056623458862	-0.203895390033722	0.184307500720024	-0.0643360838294029
-9.63284778594971	-4.58885335922241	-14.6059846878052	-0.203722238540649	0.184456810355186	-0.0644569769501686
-9.63451766967773	-4.59879398345947	-14.6082544326782	-0.203625321388245	0.184329092502594	-0.0644630715250969
-9.63817310333252	-4.5935583114624	-14.6074562072754	-0.203658506274223	0.184586629271507	-0.0645370557904243
-9.6313304901123	-4.5975399017334	-14.6076507568359	-0.203460931777954	0.184468030929565	-0.0646889135241508
-9.64001178741455	-4.60738325119019	-14.609748840332	-0.203456535935402	0.184544175863266	-0.0647279024124146
-9.64179229736328	-4.59989738464355	-14.6149644851685	-0.203349277377129	0.18467253446579	-0.0648217648267746
-9.63823890686035	-4.61419630050659	-14.6130666732788	-0.203175812959671	0.184608951210976	-0.0648792386054993
-9.64931774139404	-4.60985898971558	-14.6130084991455	-0.203202292323112	0.184631109237671	-0.0649142041802406
-9.64681816101074	-4.61450529098511	-14.621265411377	-0.203123971819878	0.184802457690239	-0.0650251731276512
-9.65385150909424	-4.61709642410278	-14.616774559021	-0.203024193644524	0.184651434421539	-0.0650503858923912
-9.65909767150879	-4.61585855484009	-14.6297168731689	-0.203116819262505	0.184807375073433	-0.0650912746787071
-9.65873241424561	-4.62181711196899	-14.6367950439453	-0.202872112393379	0.184757187962532	-0.065180279314518
-9.66770267486572	-4.63143825531006	-14.6438474655151	-0.202950328588486	0.184745132923126	-0.0651189088821411
-9.67110347747803	-4.62728786468506	-14.644923210144	-0.202884718775749	0.184816882014275	-0.0652390643954277
-9.66991138458252	-4.63780546188354	-14.6540222167969	-0.202722981572151	0.184730604290962	-0.0653390735387802
-9.68227005004883	-4.64016342163086	-14.6554183959961	-0.202822342514992	0.184831708669662	-0.0653411000967026
-9.6800365447998	-4.64269876480103	-14.6682033538818	-0.202573135495186	0.184891954064369	-0.0654889717698097
-9.68976593017578	-4.64989852905273	-14.6727313995361	-0.202528312802315	0.184834375977516	-0.0655159130692482
-9.691162109375	-4.64825344085693	-14.6778745651245	-0.202558398246765	0.184837892651558	-0.0655379742383957
-9.69262886047363	-4.65471839904785	-14.6834259033203	-0.20229209959507	0.18489833176136	-0.0656319856643677
-9.69990825653076	-4.66118097305298	-14.6853914260864	-0.202357277274132	0.184813216328621	-0.0656976252794266
-9.70372200012207	-4.66035985946655	-14.6918678283691	-0.202288419008255	0.184973672032356	-0.0657487809658051
-9.70520782470703	-4.66922760009766	-14.6991548538208	-0.202042877674103	0.184806153178215	-0.0658774971961975
-9.72095108032227	-4.67658472061157	-14.7070770263672	-0.202143877744675	0.184940040111542	-0.065907284617424
-9.71742916107178	-4.67100191116333	-14.7118921279907	-0.201966404914856	0.184893533587456	-0.0660901442170143
-9.72426128387451	-4.68447351455688	-14.7141046524048	-0.201808080077171	0.184866040945053	-0.0661299899220467
-9.73548793792725	-4.68301677703857	-14.724440574646	-0.201921179890633	0.18498295545578	-0.0662116482853889
-9.73084163665771	-4.68990325927734	-14.7316093444824	-0.201699748635292	0.185006842017174	-0.066363736987114
-9.73812484741211	-4.69653034210205	-14.7349328994751	-0.201670944690704	0.184882923960686	-0.0664216950535774
-9.74451637268066	-4.69448661804199	-14.742769241333	-0.201712012290955	0.184934809803963	-0.0664349943399429
-9.74400901794434	-4.69755935668945	-14.7521104812622	-0.201479807496071	0.184923261404037	-0.0665934011340141
-9.75307750701904	-4.70385980606079	-14.7524700164795	-0.201579853892326	0.184867322444916	-0.0666198804974556
-9.75932216644287	-4.70128631591797	-14.7545757293701	-0.201412424445152	0.185054078698158	-0.0667086988687515
[truncated: 10,959 more rows]
