# Supplementary material for: Identification of Haptic Based Guiding Using Hard Reins
Source: PLoS One. 2015 Jul 22;10(7):e0132020. doi: 10.1371/journal.pone.0132020 (PMC4511788; doi:10.1371/journal.pone.0132020)
Supplement: S6 File — (ZIP) [file pone.0132020.s006.zip › Exp2_ForceData2/Subject8/path1/T7.csv]

Force X (N)	Force Y (N)	Force Z (N)	Torque X (N-m)	Torque Y (N-m)	Torque Z (N-m)	Frequency = 10000	Averaging Level = 16	F/T Serial Number = FT11772	Time Started = 18/02/2013 10:41:22
-5.32878446578979	-5.86104774475098	-7.08962249755859	-0.23456272482872	0.0293094124644995	0.00270042382180691
-5.32399988174438	-5.85963773727417	-7.08281421661377	-0.234441012144089	0.0292154494673014	0.00266816560178995
-5.32466554641724	-5.86011171340942	-7.08383750915527	-0.234441101551056	0.029335955157876	0.00267484947107732
-5.32351303100586	-5.8576340675354	-7.0755033493042	-0.234391137957573	0.0293291378766298	0.00274853385053575
-5.32592678070068	-5.85414981842041	-7.06868934631348	-0.234410271048546	0.0292581003159285	0.00274249026551843
-5.32545042037964	-5.85500478744507	-7.06237506866455	-0.234287187457085	0.0292517393827438	0.00273793889209628
-5.322190284729	-5.85327243804932	-7.06161499023438	-0.234203577041626	0.0293479971587658	0.00276523316279054
-5.32372713088989	-5.85015392303467	-7.05986261367798	-0.234285861253738	0.0292741097509861	0.00277886213734746
-5.32462072372437	-5.85161352157593	-7.05285358428955	-0.234184414148331	0.0293490327894688	0.00276685832068324
-5.32244920730591	-5.84360837936401	-7.04200744628906	-0.234001070261002	0.0293083563446999	0.00281229382380843
-5.31965827941895	-5.84441709518433	-7.03851175308228	-0.234064191579819	0.029264910146594	0.00285188248381019
-5.32143068313599	-5.84126901626587	-7.03972911834717	-0.234043627977371	0.0293960906565189	0.00292433076538146
-5.31952810287476	-5.83990383148193	-7.03233623504639	-0.234012559056282	0.0293562058359385	0.00291659380309284
-5.31930017471313	-5.83815002441406	-7.01794385910034	-0.234029605984688	0.0292639601975679	0.00299158971756697
-5.32116603851318	-5.83930969238281	-7.02164459228516	-0.233889490365982	0.0293718110769987	0.00298402388580143
-5.32174682617188	-5.83083581924438	-7.01373815536499	-0.233767405152321	0.0294437017291784	0.00299065094441175
-5.31994581222534	-5.82751750946045	-7.0076150894165	-0.233752578496933	0.0293690096586943	0.00301392236724496
-5.32064485549927	-5.83194160461426	-7.00240516662598	-0.233698040246964	0.0294860377907753	0.00302382279187441
-5.31692838668823	-5.83084201812744	-6.98671770095825	-0.233556881546974	0.0295219384133816	0.00305694644339383
-5.31382369995117	-5.8277907371521	-6.98213815689087	-0.233566552400589	0.0295421220362186	0.00302180787548423
-5.31796836853027	-5.82862710952759	-6.97864055633545	-0.23338420689106	0.0296208541840315	0.00296752317808568
-5.31534481048584	-5.82638883590698	-6.97057628631592	-0.233321934938431	0.0297073237597942	0.00300577539019287
-5.31301832199097	-5.82497692108154	-6.96339416503906	-0.233238637447357	0.0296626500785351	0.0030415952205658
-5.31334972381592	-5.82766199111938	-6.9557523727417	-0.233196839690208	0.0297920573502779	0.00296083837747574
-5.31189680099487	-5.82353925704956	-6.95336961746216	-0.233187332749367	0.0298826806247234	0.00305228866636753
-5.30911016464233	-5.82428169250488	-6.94475841522217	-0.233085140585899	0.029736315831542	0.00303470785729587
-5.31015396118164	-5.82738971710205	-6.93948650360107	-0.232999667525291	0.0298809483647347	0.00295670772902668
-5.30904626846313	-5.8239278793335	-6.93221950531006	-0.23292601108551	0.0299021992832422	0.00305865937843919
-5.30644273757935	-5.82459688186646	-6.93005704879761	-0.232982739806175	0.0299007967114449	0.00305777997709811
-5.31157922744751	-5.828369140625	-6.92706441879272	-0.232857972383499	0.0299138873815537	0.00302951387129724
-5.30837154388428	-5.82584428787231	-6.92138385772705	-0.232769429683685	0.0299409795552492	0.00308025511913002
-5.3067193031311	-5.82521152496338	-6.92251491546631	-0.232769414782524	0.0298809409141541	0.00306801754049957
-5.30957984924316	-5.82503128051758	-6.91695022583008	-0.232737794518471	0.0300037506967783	0.00304403528571129
-5.30996417999268	-5.82696485519409	-6.91003227233887	-0.232738986611366	0.030004246160388	0.00306917168200016
-5.3037543296814	-5.82909393310547	-6.90669345855713	-0.232676565647125	0.0299271363765001	0.00309433275833726
-5.30785799026489	-5.82942342758179	-6.90757131576538	-0.23260110616684	0.0300195179879665	0.00306492089293897
-5.30470371246338	-5.82378149032593	-6.89916324615479	-0.232572197914124	0.0300600696355104	0.00307338917627931
-5.3032283782959	-5.82914972305298	-6.89063739776611	-0.232535108923912	0.0299933645874262	0.00302368635311723
-5.30150890350342	-5.83035850524902	-6.88958215713501	-0.232445850968361	0.0301416050642729	0.00305326725356281
-5.29961204528809	-5.8291711807251	-6.887131690979	-0.232385128736496	0.0300976969301701	0.00304663903079927
-5.29921770095825	-5.82982683181763	-6.88695192337036	-0.232376918196678	0.0301016476005316	0.00301844370551407
-5.30079555511475	-5.83058500289917	-6.88181018829346	-0.232383504509926	0.0300840754061937	0.00299390545114875
-5.29825019836426	-5.83402824401855	-6.88704681396484	-0.232429817318916	0.0299967173486948	0.00304467300884426
-5.29171371459961	-5.83530712127686	-6.88741588592529	-0.232457891106606	0.0298994835466146	0.00296951248310506
-5.29618072509766	-5.83782482147217	-6.88639974594116	-0.232485249638557	0.0299693048000336	0.00298367813229561
-5.29583787918091	-5.83678197860718	-6.89256191253662	-0.232478469610214	0.0298816841095686	0.00305350008420646
-5.29384899139404	-5.83732509613037	-6.89042186737061	-0.232490733265877	0.0297890603542328	0.00307454727590084
-5.29358005523682	-5.84377574920654	-6.8907618522644	-0.232513755559921	0.0297523774206638	0.00304630468599498
-5.29261207580566	-5.84288501739502	-6.88442945480347	-0.232572615146637	0.0297166481614113	0.0031352003570646
-5.29422378540039	-5.84073066711426	-6.89258432388306	-0.232573941349983	0.0295613743364811	0.00315022259019315
-5.29464435577393	-5.84649848937988	-6.88757133483887	-0.232605949044228	0.0296085197478533	0.0031087847892195
-5.29275035858154	-5.8449125289917	-6.88448047637939	-0.232445329427719	0.029604896903038	0.00316819408908486
-5.28879022598267	-5.84368371963501	-6.88559436798096	-0.232583463191986	0.0295136887580156	0.00311293685808778
-5.2940468788147	-5.85081052780151	-6.88821649551392	-0.232643932104111	0.0295534990727901	0.00320476829074323
-5.29248428344727	-5.84595727920532	-6.87792253494263	-0.232566997408867	0.0295960791409016	0.00318619469180703
-5.28664541244507	-5.84277057647705	-6.8789963722229	-0.232600882649422	0.0295033827424049	0.00311205699108541
-5.29067325592041	-5.84496259689331	-6.87437915802002	-0.232559278607368	0.0295518822968006	0.00315686245448887
-5.29048490524292	-5.84505224227905	-6.87848806381226	-0.232526361942291	0.029558589681983	0.00314465467818081
-5.28582382202148	-5.84228324890137	-6.87399101257324	-0.232503846287727	0.0294487681239843	0.0030991742387414
-5.28901195526123	-5.84345722198486	-6.86629390716553	-0.232533156871796	0.0295036621391773	0.00318533554673195
-5.29024028778076	-5.84188413619995	-6.86463117599487	-0.232551530003548	0.0294775050133467	0.00314575526863337
-5.28728866577148	-5.83863735198975	-6.86952686309814	-0.232625737786293	0.0294187031686306	0.00320192938670516
-5.28839349746704	-5.84286022186279	-6.8629789352417	-0.232633158564568	0.0294407103210688	0.00322583131492138
-5.29195022583008	-5.83907413482666	-6.86379480361938	-0.232590064406395	0.0294325798749924	0.00313179520890117
-5.28776597976685	-5.8377103805542	-6.86381006240845	-0.232623338699341	0.0293528661131859	0.00317349284887314
-5.28629112243652	-5.83690738677979	-6.85608339309692	-0.232677355408669	0.0293197426944971	0.00318868202157319
-5.28839778900146	-5.83983564376831	-6.85966300964355	-0.232631638646126	0.0293689072132111	0.00319424131885171
-5.28304243087769	-5.8373384475708	-6.85145235061646	-0.232669338583946	0.0293280873447657	0.00316222570836544
-5.28717422485352	-5.83907318115234	-6.84979772567749	-0.232680678367615	0.0294480677694082	0.00319234956987202
-5.28820514678955	-5.83453941345215	-6.85232830047607	-0.232603326439857	0.0293910074979067	0.00316408323124051
-5.28104686737061	-5.83398008346558	-6.84330749511719	-0.232591941952705	0.0293972622603178	0.00311536388471723
-5.28112506866455	-5.83446550369263	-6.83593463897705	-0.232653260231018	0.0294949170202017	0.0031296000815928
-5.28576374053955	-5.83563375473022	-6.83846950531006	-0.232618272304535	0.0295358579605818	0.00310639571398497
-5.28152418136597	-5.83278512954712	-6.83775281906128	-0.232562199234962	0.0295695941895247	0.00311622116714716
-5.27642059326172	-5.83069896697998	-6.82038640975952	-0.232600629329681	0.0296661723405123	0.00301947491243482
-5.28172636032104	-5.82999229431152	-6.8254714012146	-0.232508465647697	0.029664034023881	0.00307421409524977
-5.27978277206421	-5.82923364639282	-6.81989765167236	-0.23255380988121	0.0296367593109608	0.00308812246657908
-5.27747392654419	-5.82636594772339	-6.80868291854858	-0.232567504048347	0.029673283919692	0.00304001802578568
-5.2808518409729	-5.82866287231445	-6.8162841796875	-0.232604384422302	0.0298600662499666	0.00299869058653712
-5.2804102897644	-5.82813167572021	-6.81301784515381	-0.232566878199577	0.0297693610191345	0.00309482240118086
-5.27845287322998	-5.82580757141113	-6.80730676651001	-0.23258763551712	0.0296282693743706	0.00310262897983193
-5.27909517288208	-5.83113145828247	-6.81168651580811	-0.232602477073669	0.0297935009002686	0.00307740969583392
-5.28128385543823	-5.82603216171265	-6.80868721008301	-0.232640936970711	0.0298319887369871	0.00309648551046848
-5.28060436248779	-5.82895040512085	-6.79825496673584	-0.232629284262657	0.0297028012573719	0.0030489843338728
-5.28014516830444	-5.83198404312134	-6.79923105239868	-0.232667922973633	0.0297758188098669	0.00304885255172849
-5.28082942962646	-5.82662153244019	-6.79422044754028	-0.232596278190613	0.0298512522131205	0.00305591523647308
-5.28152227401733	-5.8265905380249	-6.79078388214111	-0.232623353600502	0.0298468563705683	0.0030418373644352
-5.2806282043457	-5.82960367202759	-6.78680372238159	-0.232521697878838	0.0298607237637043	0.00300859357230365
-5.28133249282837	-5.82798910140991	-6.78091049194336	-0.232455432415009	0.0299268178641796	0.00298164854757488
-5.28078937530518	-5.82790374755859	-6.77573728561401	-0.232443585991859	0.0300177037715912	0.00301466695964336
-5.28159666061401	-5.82698488235474	-6.77026605606079	-0.232423424720764	0.0300189647823572	0.00295939948409796
-5.2844409942627	-5.82802581787109	-6.77027654647827	-0.232328325510025	0.0301629994064569	0.00294880336150527
-5.28286838531494	-5.82706499099731	-6.75979852676392	-0.232357531785965	0.0301666725426912	0.00295435870066285
-5.28506278991699	-5.82652950286865	-6.75223207473755	-0.232210710644722	0.0301799047738314	0.00292859645560384
-5.28602313995361	-5.82935380935669	-6.75137519836426	-0.232168838381767	0.0302895568311214	0.00289135030470788
-5.28624773025513	-5.82705116271973	-6.74548006057739	-0.232204884290695	0.0303454902023077	0.00298328511416912
-5.28875827789307	-5.8282036781311	-6.74963521957397	-0.232275992631912	0.0302334558218718	0.00300596421584487
-5.28814458847046	-5.83540010452271	-6.7534236907959	-0.232260510325432	0.0301973335444927	0.00297692720778286
-5.29068803787231	-5.83530044555664	-6.75151872634888	-0.232325524091721	0.0302183777093887	0.00305669102817774
-5.29135179519653	-5.83449363708496	-6.75678110122681	-0.232477143406868	0.0300795361399651	0.00321685755625367
-5.29729270935059	-5.84152889251709	-6.76767635345459	-0.232540681958199	0.0301337409764528	0.00318398349918425
-5.29705572128296	-5.84148073196411	-6.76375818252563	-0.232511594891548	0.0300130136311054	0.00327826989814639
-5.29766702651978	-5.84366893768311	-6.77616024017334	-0.23264017701149	0.0298458021134138	0.00335436221212149
-5.30435705184937	-5.85231018066406	-6.78388166427612	-0.232707172632217	0.0297584608197212	0.00345126516185701
-5.30506944656372	-5.85107803344727	-6.78131866455078	-0.232675522565842	0.0297517459839582	0.0034798679407686
-5.30537939071655	-5.8526816368103	-6.7844877243042	-0.232698306441307	0.0296237766742706	0.00348781258799136
-5.31147861480713	-5.85733938217163	-6.78238582611084	-0.232826739549637	0.029588483273983	0.0035839919000864
-5.31411695480347	-5.86422348022461	-6.78157663345337	-0.232721894979477	0.0295391287654638	0.00367059884592891
-5.30876922607422	-5.86186695098877	-6.78437376022339	-0.23283576965332	0.0294580608606339	0.00368406902998686
-5.31397104263306	-5.86269426345825	-6.77893781661987	-0.232843518257141	0.0293904542922974	0.00368940853513777
-5.30455827713013	-5.86505079269409	-6.76987886428833	-0.232757151126862	0.0293931402266026	0.00370597722940147
-5.31801843643188	-5.86560773849487	-6.77341747283936	-0.232504457235336	0.0294032692909241	0.00362935988232493
-5.31714582443237	-5.87892818450928	-6.77669811248779	-0.232730120420456	0.02916070073843	0.00378808914683759
-5.32627153396606	-5.87963676452637	-6.78629350662231	-0.232610866427422	0.0291839838027954	0.00378084764815867
-5.32015752792358	-5.87527656555176	-6.76722097396851	-0.232611641287804	0.0291743464767933	0.00376519886776805
-5.32375621795654	-5.88057851791382	-6.76775026321411	-0.232514351606369	0.0291290618479252	0.00364302261732519
-5.32370615005493	-5.88478708267212	-6.76627635955811	-0.23255880177021	0.0291878916323185	0.0036963967140764
-5.3293023109436	-5.88406562805176	-6.76802349090576	-0.232426777482033	0.0291455797851086	0.0037139009218663
-5.32513570785522	-5.88359689712524	-6.7645263671875	-0.232500836253166	0.0290013961493969	0.00379552808590233
-5.32878875732422	-5.88050556182861	-6.77023410797119	-0.232442736625671	0.0289696548134089	0.00372740789316595
-5.32602167129517	-5.87880373001099	-6.77224636077881	-0.232509702444077	0.0289142746478319	0.00384507840499282
-5.32607555389404	-5.88380336761475	-6.76837682723999	-0.232572242617607	0.0288058333098888	0.0039327978156507
-5.32702016830444	-5.88315200805664	-6.76378011703491	-0.232578158378601	0.0288113988935947	0.00383877498097718
-5.32816123962402	-5.87531805038452	-6.76483345031738	-0.232530564069748	0.0287798196077347	0.00398667389526963
-5.33232164382935	-5.87335300445557	-6.76525545120239	-0.232686787843704	0.0286004301160574	0.00406239740550518
-5.33523941040039	-5.87596654891968	-6.76153516769409	-0.232621088624001	0.0287025421857834	0.00409021973609924
-5.33465528488159	-5.87413930892944	-6.75062561035156	-0.232579961419106	0.0286155063658953	0.00416102539747953
-5.33260679244995	-5.86841106414795	-6.75565481185913	-0.232622250914574	0.0285497922450304	0.00415889173746109
-5.33885717391968	-5.87437582015991	-6.75110244750977	-0.232575133442879	0.0285523310303688	0.00425597513094544
-5.33580923080444	-5.86835432052612	-6.74022769927979	-0.232449799776077	0.0286063402891159	0.00425256881862879
-5.33145666122437	-5.86636352539063	-6.73740005493164	-0.232468873262405	0.028599888086319	0.004182702396065
-5.33632612228394	-5.87119197845459	-6.73257493972778	-0.232401996850967	0.0286639090627432	0.00419248221442103
-5.33626461029053	-5.87002038955688	-6.7262749671936	-0.232300773262978	0.0286033228039742	0.00419251667335629
-5.32958555221558	-5.86778545379639	-6.71981477737427	-0.232289031147957	0.0286181401461363	0.00416650157421827
-5.33188629150391	-5.86780118942261	-6.710129737854	-0.232239723205566	0.0286929942667484	0.0042092246003449
-5.33333396911621	-5.86403369903564	-6.70894479751587	-0.232093676924706	0.0286246072500944	0.00410641822963953
-5.3281102180481	-5.86522960662842	-6.7040376663208	-0.232010886073112	0.0286493189632893	0.00419057812541723
-5.32807207107544	-5.86284971237183	-6.69225454330444	-0.232034668326378	0.0286672785878181	0.00421748543158174
-5.3299355506897	-5.85905313491821	-6.69403028488159	-0.231898441910744	0.0287390444427729	0.00411118706688285
-5.32782888412476	-5.86042881011963	-6.68350267410278	-0.231833249330521	0.0287227239459753	0.00419809436425567
-5.3277473449707	-5.85109376907349	-6.669273853302	-0.231812849640846	0.0287402458488941	0.00425698235630989
-5.32937526702881	-5.85121059417725	-6.67092084884644	-0.231676414608955	0.028816431760788	0.00420094234868884
-5.32761192321777	-5.84961700439453	-6.65827512741089	-0.231604710221291	0.0288979057222605	0.00429786741733551
-5.32757234573364	-5.84478807449341	-6.6431360244751	-0.23160582780838	0.0288857501000166	0.0043259896337986
-5.32777452468872	-5.84525489807129	-6.64519262313843	-0.231468349695206	0.0289142765104771	0.00430304044857621
-5.32779026031494	-5.83913898468018	-6.63710021972656	-0.231401666998863	0.0290064495056868	0.00439109280705452
-5.32842302322388	-5.8367395401001	-6.62590312957764	-0.231364205479622	0.0289695970714092	0.00433548260480165
-5.32645797729492	-5.83988332748413	-6.63280296325684	-0.231170073151588	0.0290487706661224	0.00422114739194512
-5.32629728317261	-5.83740043640137	-6.62617301940918	-0.231033831834793	0.0290429014712572	0.00435004802420735
-5.32754516601563	-5.83672571182251	-6.61600017547607	-0.23113925755024	0.0290249641984701	0.00436970125883818
-5.33185338973999	-5.83933782577515	-6.61775541305542	-0.2309660166502	0.0290883108973503	0.004360590595752
-5.3314061164856	-5.83983373641968	-6.61028003692627	-0.230831280350685	0.0290814992040396	0.00444160588085651
-5.32755470275879	-5.84020185470581	-6.615403175354	-0.23090173304081	0.029040664434433	0.00444615725427866
-5.33985805511475	-5.84357738494873	-6.61588382720947	-0.23089587688446	0.0291056893765926	0.00455631641671062
-5.34792518615723	-5.84971523284912	-6.61358070373535	-0.230797812342644	0.0291455741971731	0.00457260152325034
-5.32473278045654	-5.85207366943359	-6.6101222038269	-0.230830639600754	0.0288305785506964	0.00467706751078367
-5.33923006057739	-5.83047914505005	-6.59457063674927	-0.230601638555527	0.0291266608983278	0.00470965728163719
-5.36980867385864	-5.86676740646362	-6.62643814086914	-0.230597853660583	0.0290173105895519	0.00474272202700377
-5.35363531112671	-5.87504720687866	-6.63102912902832	-0.230731144547462	0.0287890080362558	0.0051809442229569
-5.34609127044678	-5.84550094604492	-6.59934711456299	-0.230981275439262	0.0288563277572393	0.00499953748658299
-5.36511898040771	-5.85393571853638	-6.61536407470703	-0.230442613363266	0.0288572050631046	0.00489301700145006
-5.35448503494263	-5.87602519989014	-6.61780786514282	-0.230586305260658	0.0287467557936907	0.00522738043218851
-5.35702562332153	-5.87329912185669	-6.61556816101074	-0.230609521269798	0.0287545789033175	0.00530058424919844
-5.36287069320679	-5.86539077758789	-6.62311697006226	-0.230499550700188	0.0286889038980007	0.00521269487217069
-5.36225366592407	-5.85948324203491	-6.6240119934082	-0.230716198682785	0.0285852961242199	0.00530877895653248
-5.37017965316772	-5.88308525085449	-6.63367462158203	-0.230659365653992	0.028447262942791	0.0054329177364707
-5.36528825759888	-5.88941526412964	-6.63091135025024	-0.230491235852242	0.0284171644598246	0.0055031031370163
-5.36808395385742	-5.87459993362427	-6.63649606704712	-0.230512380599976	0.0283651892095804	0.0054856832139194
-5.37355661392212	-5.87801218032837	-6.64127063751221	-0.230777338147163	0.0282366890460253	0.00550167635083199
-5.37516641616821	-5.89761352539063	-6.66077423095703	-0.230643406510353	0.0280978176742792	0.0056340154260397
-5.37524890899658	-5.90082883834839	-6.65299034118652	-0.230464324355125	0.0280225686728954	0.00578753463923931
-5.37966203689575	-5.89195585250854	-6.64271020889282	-0.230667278170586	0.0279951356351376	0.00573610048741102
-5.38147068023682	-5.89985704421997	-6.66066455841064	-0.230758532881737	0.0276937261223793	0.00577170914039016
-5.38469171524048	-5.90368366241455	-6.6632833480835	-0.230596393346786	0.0276252254843712	0.00593237858265638
-5.38694190979004	-5.90748405456543	-6.65377712249756	-0.230545923113823	0.02762446179986	0.00596298556774855
-5.38616323471069	-5.91090679168701	-6.66186380386353	-0.230600729584694	0.0275131985545158	0.00593711668625474
-5.38953685760498	-5.90424013137817	-6.65648126602173	-0.230539843440056	0.0274100489914417	0.00607653614133596
-5.39013147354126	-5.90825271606445	-6.66121006011963	-0.230515509843826	0.0273474156856537	0.0060221441090107
-5.39440202713013	-5.91723203659058	-6.66368722915649	-0.230458050966263	0.0273438133299351	0.00613106973469257
-5.39120721817017	-5.92121267318726	-6.65611839294434	-0.230434849858284	0.0272923652082682	0.00619781157001853
-5.38887310028076	-5.91394233703613	-6.65638542175293	-0.230359122157097	0.0272041391581297	0.00617711618542671
-5.39639139175415	-5.91621780395508	-6.6545877456665	-0.230329498648643	0.0273064002394676	0.00613694312050939
-5.39315986633301	-5.91860675811768	-6.65154314041138	-0.230315342545509	0.0271926708519459	0.0062047466635704
-5.38951253890991	-5.9231333732605	-6.65006256103516	-0.230216175317764	0.027150260284543	0.00624176254495978
-5.39408779144287	-5.91909265518188	-6.64438629150391	-0.23012238740921	0.0271894857287407	0.00622662622481585
-5.39618301391602	-5.91265773773193	-6.63917970657349	-0.23012663424015	0.0272235739976168	0.00617245212197304
-5.39382743835449	-5.91857099533081	-6.64205455780029	-0.230097457766533	0.0270920153707266	0.00625151349231601
-5.3938512802124	-5.92318391799927	-6.63901042938232	-0.229922041296959	0.0272379256784916	0.00632383488118649
-5.39769124984741	-5.9125828742981	-6.62912464141846	-0.229899480938911	0.0272629205137491	0.00630648946389556
-5.395423412323	-5.91073369979858	-6.61975336074829	-0.229883715510368	0.0271907765418291	0.00634553516283631
-5.39501857757568	-5.9152979850769	-6.60925149917603	-0.229701310396194	0.0272120330482721	0.00642183935269713
-5.4003791809082	-5.91400957107544	-6.61846876144409	-0.229564905166626	0.0273999013006687	0.00643363781273365
-5.39788961410522	-5.91072177886963	-6.60309839248657	-0.229505881667137	0.0274893548339605	0.00650703301653266
-5.39490175247192	-5.90856027603149	-6.59349060058594	-0.229440480470657	0.0273926369845867	0.00644274847581983
-5.39962005615234	-5.90748357772827	-6.59786748886108	-0.229223415255547	0.0275935102254152	0.00644724769517779
-5.39923143386841	-5.90442419052124	-6.58621597290039	-0.229173868894577	0.027753870934248	0.00658402079716325
-5.39725160598755	-5.90541505813599	-6.5722074508667	-0.22907392680645	0.0277651157230139	0.00656996294856071
-5.40245866775513	-5.90220785140991	-6.56812047958374	-0.228809207677841	0.0280260667204857	0.00654813228175044
-5.40743923187256	-5.89077806472778	-6.55564022064209	-0.228751644492149	0.0281406659632921	0.00656164390966296
-5.41072273254395	-5.89210367202759	-6.5510401725769	-0.228663295507431	0.0282572936266661	0.00663515599444509
-5.40673351287842	-5.89413261413574	-6.55219793319702	-0.22844834625721	0.0284299366176128	0.00670361425727606
-5.40528726577759	-5.88527536392212	-6.54057884216309	-0.228201299905777	0.0286378860473633	0.0066941287368536
-5.40473461151123	-5.88492059707642	-6.52797365188599	-0.228200748562813	0.0287417899817228	0.00667623523622751
-5.40586185455322	-5.89429092407227	-6.5239953994751	-0.228032484650612	0.0288691427558661	0.00672934763133526
-5.40664720535278	-5.8899507522583	-6.51843500137329	-0.227777495980263	0.028992947191	0.00676643848419189
-5.40440034866333	-5.88532495498657	-6.50943899154663	-0.227760508656502	0.0291897710412741	0.00684769218787551
-5.40771102905273	-5.88809967041016	-6.5066442489624	-0.227798566222191	0.0292523745447397	0.00691850297152996
-5.40955018997192	-5.88769817352295	-6.51839113235474	-0.227509021759033	0.0293187946081162	0.00693836947903037
-5.41177606582642	-5.88990545272827	-6.51552391052246	-0.227525800466537	0.0294074807316065	0.00709715206176043
-5.41633415222168	-5.88696002960205	-6.51229000091553	-0.227559939026833	0.0295812468975782	0.00722992653027177
-5.41800212860107	-5.89171314239502	-6.52204322814941	-0.227469250559807	0.0296447984874249	0.00726839946582913
-5.42031240463257	-5.88742876052856	-6.52883625030518	-0.227377369999886	0.0297279935330153	0.00739640695974231
-5.42412137985229	-5.89302349090576	-6.52323341369629	-0.227377489209175	0.0296376794576645	0.00749073224142194
-5.43403768539429	-5.90130710601807	-6.52724075317383	-0.227311432361603	0.0296841189265251	0.00752072362229228
-5.43481922149658	-5.90186309814453	-6.52495241165161	-0.227248758077621	0.0296389423310757	0.00767255900427699
-5.43967342376709	-5.90547180175781	-6.52587985992432	-0.227241814136505	0.029652614146471	0.0076840091496706
-5.4434380531311	-5.91152238845825	-6.53131198883057	-0.227164745330811	0.0294971130788326	0.00773773016408086
-5.44397401809692	-5.9169487953186	-6.53009510040283	-0.227022781968117	0.0295329429209232	0.00786413624882698
-5.44878101348877	-5.91715621948242	-6.53316974639893	-0.227069467306137	0.0294371359050274	0.00789814162999392
-5.45963764190674	-5.92399454116821	-6.53043031692505	-0.227074190974236	0.0294880475848913	0.00797973666340113
-5.46237993240356	-5.92828798294067	-6.54063320159912	-0.226939380168915	0.0293814446777105	0.00804930087178946
-5.46153831481934	-5.93422031402588	-6.54505062103271	-0.226961672306061	0.029346389696002	0.00819623470306396
-5.47031164169312	-5.93989133834839	-6.54319095611572	-0.226975411176682	0.0293113440275192	0.00830383598804474
-5.47865676879883	-5.9460883140564	-6.55133008956909	-0.226894393563271	0.0292220897972584	0.0083561334758997
-5.4841251373291	-5.94994497299194	-6.55554676055908	-0.226885050535202	0.0292705055326223	0.00846144277602434
-5.4886531829834	-5.9553918838501	-6.55234527587891	-0.226810827851295	0.0291895475238562	0.00856219790875912
-5.49806213378906	-5.96114540100098	-6.55958652496338	-0.226705878973007	0.0291707068681717	0.00864907819777727
-5.50080347061157	-5.96292924880981	-6.55857086181641	-0.226631194353104	0.0291672330349684	0.00877273362129927
-5.50423049926758	-5.96587085723877	-6.56014442443848	-0.226651653647423	0.029173607006669	0.00878874119371176
-5.51389598846436	-5.97313594818115	-6.55987691879272	-0.226571008563042	0.029227202758193	0.00884096417576075
-5.51803541183472	-5.97498464584351	-6.56466388702393	-0.226464584469795	0.0291163399815559	0.00896602682769299
-5.51658630371094	-5.97895908355713	-6.56698226928711	-0.226468801498413	0.0291250608861446	0.00894899107515812
-5.52536201477051	-5.98362350463867	-6.57011938095093	-0.226410239934921	0.0291370693594217	0.00905305054038763
-5.52587985992432	-5.98612833023071	-6.56522941589355	-0.226326435804367	0.0291615966707468	0.00904071982949972
-5.52439212799072	-5.99234819412231	-6.56713771820068	-0.22622874379158	0.0290305595844984	0.00906948186457157
-5.52858352661133	-6.00002717971802	-6.57148790359497	-0.226180836558342	0.0290995910763741	0.009051863104105
-5.53235340118408	-6.00407791137695	-6.5652289390564	-0.226125612854958	0.0291483532637358	0.009028066881001
-5.53076982498169	-6.00597763061523	-6.57067489624023	-0.226050689816475	0.0290569830685854	0.00900619477033615
-5.53687429428101	-6.01348829269409	-6.5643162727356	-0.225964412093163	0.0291184652596712	0.0090066222473979
-5.53950881958008	-6.01719856262207	-6.57256746292114	-0.225964546203613	0.0290605649352074	0.00900803226977587
-5.5402626991272	-6.02254056930542	-6.57272243499756	-0.225869819521904	0.0288993213325739	0.00905901007354259
-5.54332065582275	-6.03016996383667	-6.56796312332153	-0.225916475057602	0.0289595797657967	0.00908977445214987
-5.5500922203064	-6.032386302948	-6.57545137405396	-0.225806355476379	0.0289342813193798	0.00906291417777538
-5.55106544494629	-6.03468894958496	-6.58063983917236	-0.225798070430756	0.0287676434963942	0.0091776680201292
-5.55364513397217	-6.04054880142212	-6.57513618469238	-0.225803524255753	0.028653584420681	0.00920286495238543
-5.56106996536255	-6.04454517364502	-6.58952283859253	-0.225755214691162	0.0287544652819633	0.00921323709189892
-5.56142902374268	-6.04929208755493	-6.58484983444214	-0.225745990872383	0.0286373160779476	0.00930866692215204
-5.56344318389893	-6.05294227600098	-6.58372211456299	-0.225724190473557	0.028489800170064	0.00931813754141331
-5.57046413421631	-6.06011390686035	-6.59055709838867	-0.225677832961082	0.0285446383059025	0.00934366323053837
-5.57319927215576	-6.06006193161011	-6.60035085678101	-0.225750222802162	0.02839988283813	0.00949405692517757
-5.57794809341431	-6.06344938278198	-6.59645128250122	-0.225707441568375	0.0282323062419891	0.00948661938309669
-5.58228874206543	-6.07290267944336	-6.59644222259521	-0.225698560476303	0.0281711723655462	0.00949796661734581
-5.58450651168823	-6.07273483276367	-6.60374164581299	-0.225731119513512	0.028027156367898	0.00962609332054853
-5.5881495475769	-6.07540893554688	-6.61777353286743	-0.225838929414749	0.0278166402131319	0.00974550563842058
-5.59256076812744	-6.08091020584106	-6.6179838180542	-0.225893124938011	0.0276781693100929	0.00977592542767525
-5.59746360778809	-6.08063125610352	-6.62215805053711	-0.225823998451233	0.0276035629212856	0.00986882392317057
-5.60072755813599	-6.0867486000061	-6.62900686264038	-0.226006254553795	0.027444401755929	0.00998396426439285
-5.60737609863281	-6.09125566482544	-6.63441705703735	-0.225961983203888	0.0272644385695457	0.0100253596901894
-5.60926055908203	-6.09025144577026	-6.63456773757935	-0.225948318839073	0.0271647498011589	0.0100924437865615
-5.61533880233765	-6.08940410614014	-6.6344747543335	-0.226030588150024	0.0270616542547941	0.0102410335093737
-5.61991548538208	-6.09106731414795	-6.63838243484497	-0.226081639528275	0.0268898755311966	0.0102826077491045
-5.62586688995361	-6.09053087234497	-6.64344882965088	-0.226039111614227	0.0268922168761492	0.0103077441453934
-5.62752389907837	-6.08991193771362	-6.64021348953247	-0.226115077733994	0.0267270281910896	0.0104615725576878
-5.62987375259399	-6.0899486541748	-6.64591073989868	-0.22608757019043	0.0265222359448671	0.0105473576113582
-5.63406848907471	-6.09473180770874	-6.64998483657837	-0.226071640849113	0.026527538895607	0.0106069333851337
-5.63672256469727	-6.09041309356689	-6.64580059051514	-0.22609455883503	0.0264793802052736	0.0107245156541467
-5.63696146011353	-6.08824825286865	-6.65181684494019	-0.226126223802567	0.0262300986796618	0.0107473060488701
-5.63918256759644	-6.09154033660889	-6.65394496917725	-0.226225405931473	0.0262580662965775	0.0107838679105043
-5.64625978469849	-6.09091854095459	-6.65739965438843	-0.226250603795052	0.0261146500706673	0.0108632706105709
-5.64303064346313	-6.09335517883301	-6.66495370864868	-0.226265996694565	0.0259267576038837	0.0110001182183623
-5.64899635314941	-6.0947470664978	-6.6740083694458	-0.226482897996902	0.0258288439363241	0.0110664814710617
-5.65729808807373	-6.09667587280273	-6.68828201293945	-0.226533085107803	0.0256517995148897	0.0111577240750194
-5.65600728988647	-6.09753751754761	-6.68873071670532	-0.226579025387764	0.0255123134702444	0.0113027859479189
-5.65898084640503	-6.09612417221069	-6.69781064987183	-0.226702824234962	0.0253802742809057	0.0113206310197711
-5.6658821105957	-6.10193729400635	-6.706467628479	-0.22681799530983	0.0252096131443977	0.0113709419965744
-5.66785097122192	-6.1018123626709	-6.70654392242432	-0.22685144841671	0.0250805523246527	0.0114554306492209
-5.66766166687012	-6.09947919845581	-6.71966791152954	-0.226933538913727	0.0248513147234917	0.0115804448723793
-5.67473268508911	-6.10614395141602	-6.72106790542603	-0.227087333798409	0.0248144250363112	0.0117278760299087
-5.6785101890564	-6.10281562805176	-6.72521543502808	-0.227039158344269	0.0247080102562904	0.0117159886285663
-5.67809343338013	-6.10208702087402	-6.72963523864746	-0.227076694369316	0.0245930962264538	0.0117797804996371
-5.68177890777588	-6.10210514068604	-6.73068618774414	-0.227173894643784	0.0244462490081787	0.011879094876349
-5.68544816970825	-6.10468530654907	-6.73682975769043	-0.227148994803429	0.0243692472577095	0.0118794264271855
-5.68503427505493	-6.1009669303894	-6.73547077178955	-0.227173760533333	0.024343429133296	0.0119837140664458
-5.68887186050415	-6.10128355026245	-6.73043918609619	-0.227236524224281	0.024187970906496	0.0120036443695426
-5.69276237487793	-6.10540294647217	-6.73952960968018	-0.227217227220535	0.024166377261281	0.0120068714022636
-5.69283246994019	-6.10081243515015	-6.74148511886597	-0.227209851145744	0.0241365171968937	0.0120557611808181
-5.69183683395386	-6.10195398330688	-6.74282932281494	-0.227346181869507	0.023987265303731	0.0121022174134851
-5.69424200057983	-6.10824155807495	-6.74787998199463	-0.227324292063713	0.023947536945343	0.0120742190629244
-5.69708061218262	-6.10226202011108	-6.74161052703857	-0.22721041738987	0.0238674618303776	0.0120984334498644
-5.69404029846191	-6.10632658004761	-6.74444532394409	-0.22740076482296	0.0237416159361601	0.0120898140594363
-5.69964122772217	-6.10804080963135	-6.75327062606812	-0.227335870265961	0.0236538890749216	0.0121900672093034
-5.7028603553772	-6.10770416259766	-6.7560396194458	-0.227369233965874	0.0236343760043383	0.0121496533975005
-5.70400476455688	-6.1086254119873	-6.75009441375732	-0.227406233549118	0.0235648844391108	0.0122425490990281
-5.70446586608887	-6.11404180526733	-6.75276947021484	-0.22749562561512	0.0234158579260111	0.0122066903859377
-5.70557594299316	-6.11229228973389	-6.75867223739624	-0.227421224117279	0.0233627092093229	0.0121768722310662
-5.70835542678833	-6.11625814437866	-6.76168489456177	-0.227574810385704	0.0233673993498087	0.0123122548684478
-5.70819807052612	-6.11901378631592	-6.76299381256104	-0.227554529905319	0.0231203697621822	0.0123049728572369
-5.71130275726318	-6.12365531921387	-6.77492713928223	-0.227556601166725	0.0231765806674957	0.012404328212142
-5.71241331100464	-6.12008237838745	-6.77008581161499	-0.227563858032227	0.0231184531003237	0.0123820099979639
-5.71032571792603	-6.12393665313721	-6.77008390426636	-0.227578669786453	0.0229601617902517	0.0123660527169704
-5.71139287948608	-6.12660598754883	-6.77038526535034	-0.227602079510689	0.0230106674134731	0.0123934485018253
-5.71570205688477	-6.12534332275391	-6.77236080169678	-0.227513581514359	0.0229705292731524	0.0123905660584569
-5.71271896362305	-6.12830591201782	-6.77895784378052	-0.227532967925072	0.0228482764214277	0.0124152563512325
-5.71363115310669	-6.13030862808228	-6.77378797531128	-0.227661803364754	0.0228247418999672	0.0124897789210081
-5.71921062469482	-6.13087892532349	-6.77769899368286	-0.227628782391548	0.0227553509175777	0.0124057838693261
-5.71724605560303	-6.1310715675354	-6.77974510192871	-0.227635443210602	0.0226660445332527	0.0125077553093433
-5.71390056610107	-6.1353702545166	-6.77541923522949	-0.227666288614273	0.0226193312555552	0.0125069450587034
-5.72055816650391	-6.13342809677124	-6.78631544113159	-0.227646201848984	0.0225946232676506	0.0124901048839092
-5.71725130081177	-6.13485813140869	-6.77985954284668	-0.227624177932739	0.0225237421691418	0.0125615270808339
-5.71577453613281	-6.13570404052734	-6.78056383132935	-0.227644994854927	0.0225096084177494	0.0125047136098146
-5.71836709976196	-6.13684558868408	-6.78195190429688	-0.227695867419243	0.0225345250219107	0.0125077441334724
-5.71604871749878	-6.14103126525879	-6.77329397201538	-0.227549269795418	0.0225198455154896	0.0124870734289289
-5.71184587478638	-6.13716745376587	-6.77424097061157	-0.227658048272133	0.0224704425781965	0.0124474558979273
-5.71664953231812	-6.14046621322632	-6.76934003829956	-0.227622047066689	0.02253083512187	0.0125185744836926
-5.71630764007568	-6.14120197296143	-6.77737617492676	-0.227506890892982	0.0224823616445065	0.0125027429312468
-5.7124400138855	-6.13548612594604	-6.76518440246582	-0.227496266365051	0.02247653901577	0.0124608613550663
-5.71513366699219	-6.1357421875	-6.75938653945923	-0.227469071745872	0.0224753804504871	0.0124629512429237
-5.71658134460449	-6.13966226577759	-6.76281404495239	-0.227444767951965	0.022521810606122	0.0123990392312407
-5.71245050430298	-6.13569784164429	-6.75421905517578	-0.227306038141251	0.0225353594869375	0.0124517604708672
-5.71485233306885	-6.13312911987305	-6.75125169754028	-0.227309316396713	0.0225316397845745	0.0124375745654106
-5.71423149108887	-6.13600730895996	-6.743821144104	-0.227262660861015	0.0226383414119482	0.0123736346140504
-5.71308851242065	-6.1347017288208	-6.74272966384888	-0.227116227149963	0.0226693246513605	0.0123480148613453
-5.71309280395508	-6.13062143325806	-6.74050378799438	-0.227051511406898	0.0226921495050192	0.0123437102884054
-5.71993970870972	-6.13822031021118	-6.73883628845215	-0.22710782289505	0.0227231606841087	0.0124247875064611
-5.71804666519165	-6.13466644287109	-6.7279953956604	-0.226968511939049	0.0227873306721449	0.0123551525175571
-5.71583700180054	-6.12943410873413	-6.72637557983398	-0.226999431848526	0.0228470489382744	0.0123494062572718
-5.71875047683716	-6.13378143310547	-6.72560739517212	-0.226994574069977	0.0228790156543255	0.0123555846512318
-5.72301483154297	-6.13386297225952	-6.72409963607788	-0.226886138319969	0.0228819847106934	0.0123902624472976
-5.72028589248657	-6.12987518310547	-6.72357130050659	-0.226832240819931	0.0229230709373951	0.0124164251610637
-5.72502136230469	-6.12927961349487	-6.71852397918701	-0.226906582713127	0.0229763183742762	0.0124141238629818
-5.72811031341553	-6.1300950050354	-6.71563625335693	-0.226751044392586	0.022951127961278	0.0123935425654054
-5.72474241256714	-6.12853288650513	-6.70982217788696	-0.226734161376953	0.0229278188198805	0.0124976858496666
-5.7290940284729	-6.12680912017822	-6.71248006820679	-0.226808696985245	0.0230212304741144	0.012507613748312
-5.73558235168457	-6.13131332397461	-6.71511125564575	-0.226748004555702	0.0230551939457655	0.0125285927206278
-5.73522520065308	-6.13152599334717	-6.71727180480957	-0.226811900734901	0.0229752250015736	0.0126519612967968
-5.73916864395142	-6.13288068771362	-6.71499586105347	-0.226834699511528	0.0228702444583178	0.0126968193799257
-5.74440431594849	-6.13793039321899	-6.72946453094482	-0.226886138319969	0.0228248182684183	0.0127742104232311
-5.74618482589722	-6.14099931716919	-6.72377347946167	-0.226885765790939	0.0227189231663942	0.0128296902403235
-5.74735736846924	-6.14151287078857	-6.73324632644653	-0.226951360702515	0.0227026417851448	0.0128898257389665
-5.75444459915161	-6.14557409286499	-6.7386794090271	-0.227064117789268	0.02268978767097	0.0129535077139735
-5.75494718551636	-6.15059804916382	-6.73977088928223	-0.227050244808197	0.0225945189595222	0.0130547368898988
-5.75768566131592	-6.14998769760132	-6.74571084976196	-0.227084100246429	0.022463733330369	0.0130685716867447
-5.76212310791016	-6.15268135070801	-6.74723529815674	-0.227235391736031	0.0223805662244558	0.0132099073380232
-5.76391983032227	-6.15553331375122	-6.75927209854126	-0.227115020155907	0.0222799945622683	0.0132036097347736
-5.7627067565918	-6.15702104568481	-6.75888061523438	-0.22722926735878	0.0221848748624325	0.0132721485570073
-5.76795196533203	-6.15790367126465	-6.76289415359497	-0.227371335029602	0.0221638865768909	0.0133195947855711
-5.77087068557739	-6.16198301315308	-6.76286363601685	-0.227306067943573	0.0220532417297363	0.0133149549365044
-5.76837015151978	-6.15975618362427	-6.76249933242798	-0.227276682853699	0.0220631118863821	0.0133419083431363
-5.77170991897583	-6.1575608253479	-6.76409721374512	-0.22736893594265	0.02197240665555	0.0133772576227784
-5.77270221710205	-6.16456747055054	-6.76845836639404	-0.22734871506691	0.021982554346323	0.0133841894567013
-5.77286529541016	-6.15802764892578	-6.77246904373169	-0.227285698056221	0.022019051015377	0.0133855035528541
-5.77345991134644	-6.15904903411865	-6.77655982971191	-0.227408647537231	0.0219137147068977	0.0134462649002671
-5.77544975280762	-6.16157960891724	-6.77057027816772	-0.227360084652901	0.0218257606029511	0.0134338419884443
-5.77681064605713	-6.1598219871521	-6.77464866638184	-0.2274080067873	0.0218327753245831	0.0133983502164483
-5.77693843841553	-6.15848541259766	-6.77346229553223	-0.227430671453476	0.0218496490269899	0.0134912077337503
-5.77675247192383	-6.15806913375854	-6.76571321487427	-0.227373450994492	0.0217481534928083	0.0134200910106301
-5.77674341201782	-6.15750122070313	-6.77719640731812	-0.22732312977314	0.0218987949192524	0.013325497508049
-5.77463912963867	-6.15569972991943	-6.76942157745361	-0.227353349328041	0.0218836311250925	0.0134137235581875
-5.77346086502075	-6.15444087982178	-6.76468181610107	-0.227286070585251	0.0218252874910831	0.0133542325347662
-5.77594947814941	-6.1545295715332	-6.77143907546997	-0.227225810289383	0.021933913230896	0.0132515113800764
-5.77599048614502	-6.15051555633545	-6.75943756103516	-0.22728605568409	0.0219135023653507	0.0132854375988245
-5.77575635910034	-6.14800643920898	-6.76143312454224	-0.227263242006302	0.0219065956771374	0.0132842855527997
-5.77634525299072	-6.14932489395142	-6.75968313217163	-0.227276459336281	0.0219239573925734	0.0132779255509377
-5.78160953521729	-6.14674091339111	-6.75907945632935	-0.227284893393517	0.0219430420547724	0.0132173439487815
-5.7772068977356	-6.14700365066528	-6.76168537139893	-0.227192908525467	0.0219012442976236	0.0133007308468223
-5.78169250488281	-6.14440155029297	-6.7530460357666	-0.227287217974663	0.021967176347971	0.0132787823677063
-5.78246068954468	-6.14662647247314	-6.75930404663086	-0.227228969335556	0.0219607092440128	0.0132363401353359
-5.7806510925293	-6.14367389678955	-6.7537989616394	-0.227186486124992	0.0220107715576887	0.0132747273892164
-5.78304100036621	-6.13993358612061	-6.75976753234863	-0.227256700396538	0.0220510065555573	0.0132639296352863
-5.78268814086914	-6.14606094360352	-6.76074934005737	-0.227277249097824	0.0219306573271751	0.0132560348138213
-5.78285312652588	-6.14258861541748	-6.762770652771	-0.227246582508087	0.0219934564083815	0.0132372686639428
-5.78435134887695	-6.1407151222229	-6.76893854141235	-0.227238476276398	0.0220151133835316	0.0132792498916388
-5.78527069091797	-6.14247226715088	-6.75349807739258	-0.227239266037941	0.0220663771033287	0.0132649885490537
-5.78674221038818	-6.13849353790283	-6.76024961471558	-0.227156788110733	0.0221912562847137	0.013248672708869
-5.78763771057129	-6.14045286178589	-6.75200366973877	-0.227243810892105	0.0222275871783495	0.0132385147735476
-5.78721284866333	-6.14138841629028	-6.74478960037231	-0.227209627628326	0.0222042538225651	0.0132090663537383
-5.78919506072998	-6.14264678955078	-6.75531721115112	-0.227167725563049	0.0223008040338755	0.0131482481956482
-5.78859329223633	-6.13815689086914	-6.7507061958313	-0.227116823196411	0.0224025305360556	0.0131618734449148
-5.7870044708252	-6.13837766647339	-6.74849271774292	-0.227088510990143	0.0223635137081146	0.0130897304043174
-5.79144859313965	-6.14018678665161	-6.7479887008667	-0.227030530571938	0.0225369334220886	0.0130904605612159
-5.78972911834717	-6.14003944396973	-6.74949264526367	-0.227066844701767	0.0225002150982618	0.0130870137363672
-5.78710794448853	-6.14043235778809	-6.74223518371582	-0.226976573467255	0.0225103758275509	0.0129869123920798
-5.78966617584229	-6.13860177993774	-6.73743629455566	-0.227035999298096	0.0225808117538691	0.0130069656297565
-5.79255867004395	-6.14260339736938	-6.75488471984863	-0.227060422301292	0.0227003041654825	0.0129603529348969
-5.78882312774658	-6.14384698867798	-6.7549991607666	-0.227076590061188	0.0225958041846752	0.0130674615502357
-5.79193067550659	-6.14819145202637	-6.7521185874939	-0.22713939845562	0.0226467438042164	0.0130015229806304
-5.79436063766479	-6.15298986434937	-6.76377725601196	-0.227130621671677	0.0226379167288542	0.0130005590617657
-5.79711771011353	-6.15261125564575	-6.75348043441772	-0.227001860737801	0.0226357411593199	0.0130859948694706
-5.79792928695679	-6.15609645843506	-6.76193237304688	-0.22712068259716	0.0225575882941484	0.0130419740453362
-5.80659008026123	-6.15919637680054	-6.76649522781372	-0.227151781320572	0.0226585939526558	0.013152914121747
-5.80259370803833	-6.16132688522339	-6.76549959182739	-0.227100506424904	0.0225593987852335	0.0131571358069777
-5.80352306365967	-6.16285943984985	-6.77119255065918	-0.227157443761826	0.0225974917411804	0.0131475441157818
-5.81027126312256	-6.16829919815063	-6.77277374267578	-0.227207779884338	0.0225968882441521	0.0132366716861725
-5.81610202789307	-6.17212677001953	-6.77902984619141	-0.227136433124542	0.0225304160267115	0.0133064985275269
-5.81573820114136	-6.1733341217041	-6.78444147109985	-0.227207198739052	0.0225851256400347	0.0133580965921283
-5.82073593139648	-6.1721248626709	-6.77590942382813	-0.22728818655014	0.0224290769547224	0.0134374471381307
-5.82494497299194	-6.18124151229858	-6.78367757797241	-0.227241948246956	0.0224806182086468	0.0134038766846061
-5.82739114761353	-6.17651796340942	-6.78790760040283	-0.227229684591293	0.0224876068532467	0.013489886187017
-5.83185577392578	-6.18110370635986	-6.79470634460449	-0.227327659726143	0.0223859343677759	0.0135328276082873
-5.83589935302734	-6.1890230178833	-6.80411529541016	-0.227289289236069	0.0223877541720867	0.01357676461339
-5.83823394775391	-6.18892049789429	-6.80377197265625	-0.22732350230217	0.0223473999649286	0.0136387087404728
-5.84273624420166	-6.18928480148315	-6.81207990646362	-0.227490127086639	0.0222724378108978	0.0136790974065661
-5.84649419784546	-6.19771575927734	-6.81982088088989	-0.227511867880821	0.0221252329647541	0.0136655522510409
-5.84910726547241	-6.19850397109985	-6.83045244216919	-0.227480962872505	0.0221212152391672	0.0137000745162368
-5.85173273086548	-6.20105981826782	-6.83449983596802	-0.227565437555313	0.0220110304653645	0.01377824973315
-5.85428285598755	-6.20511770248413	-6.83895826339722	-0.227663978934288	0.0218552760779858	0.0138464858755469
-5.86136388778687	-6.20987033843994	-6.85330390930176	-0.227741539478302	0.021862680092454	0.013809128664434
-5.86453342437744	-6.21128034591675	-6.85025548934937	-0.227676540613174	0.0217527151107788	0.0138575322926044
-5.86545562744141	-6.21425104141235	-6.86364316940308	-0.227761760354042	0.0216713733971119	0.013830803334713
-5.87229108810425	-6.21570777893066	-6.86301374435425	-0.227857366204262	0.0215913243591785	0.013842249289155
-5.87143802642822	-6.22192811965942	-6.8670482635498	-0.227830037474632	0.0214945953339338	0.0138218263164163
-5.87068939208984	-6.22281122207642	-6.88216114044189	-0.227947652339935	0.0214640516787767	0.0138033200055361
-5.87532997131348	-6.22598743438721	-6.87540578842163	-0.227959483861923	0.0214086901396513	0.0138048389926553
-5.88174152374268	-6.23208141326904	-6.89287710189819	-0.227913364768028	0.0213790256530046	0.0137419709935784
-5.88280725479126	-6.2332501411438	-6.90124225616455	-0.228006199002266	0.0212725773453712	0.0138201145455241
-5.88426637649536	-6.23915386199951	-6.90340566635132	-0.228085070848465	0.0211020912975073	0.0138426879420877
-5.88816165924072	-6.2460412979126	-6.91032981872559	-0.228082656860352	0.0212641451507807	0.0137898623943329
-5.88796997070313	-6.24520492553711	-6.91547060012817	-0.228132501244545	0.021191319450736	0.0137758469209075
-5.88898658752441	-6.24801111221313	-6.92349243164063	-0.228201314806938	0.021091241389513	0.0137787498533726
-5.89378595352173	-6.25907897949219	-6.92657804489136	-0.228122934699059	0.0211305674165487	0.0137159610167146
-5.89458656311035	-6.25858020782471	-6.93552589416504	-0.22814416885376	0.0211571864783764	0.0137273166328669
-5.89402103424072	-6.26034641265869	-6.93229722976685	-0.228190496563911	0.0211022347211838	0.0136992819607258
-5.89472532272339	-6.26419973373413	-6.93509578704834	-0.228174597024918	0.0210559703409672	0.0136412046849728
-5.89993715286255	-6.26722717285156	-6.9410834312439	-0.228144034743309	0.0211340058594942	0.0135533325374126
-5.89866924285889	-6.27215814590454	-6.94156932830811	-0.22817450761795	0.0211644750088453	0.0135970441624522
-5.89959144592285	-6.27477788925171	-6.94524097442627	-0.228194832801819	0.0211444273591042	0.0135113028809428
-5.90357780456543	-6.27746200561523	-6.94542503356934	-0.228215470910072	0.0212947763502598	0.0134178660809994
-5.90332508087158	-6.27980136871338	-6.95187902450562	-0.228167310357094	0.021281311288476	0.0133942542597651
-5.89864540100098	-6.28098011016846	-6.94996500015259	-0.228084787726402	0.0212472658604383	0.0133110014721751
-5.90380764007568	-6.28368616104126	-6.95355558395386	-0.228062391281128	0.0214385613799095	0.0132407797500491
-5.90633773803711	-6.28699016571045	-6.94947481155396	-0.228052571415901	0.0214739721268415	0.013180335983634
-5.89935302734375	-6.28524923324585	-6.9472222328186	-0.228007629513741	0.0214881636202335	0.0130593329668045
-5.90458583831787	-6.2865195274353	-6.94908905029297	-0.228010356426239	0.0216165315359831	0.0130098052322865
-5.9070463180542	-6.28765106201172	-6.94558143615723	-0.227922558784485	0.0217394363135099	0.0129071697592735
-5.90101003646851	-6.2895884513855	-6.94798994064331	-0.227850407361984	0.0217627622187138	0.0129479551687837
-5.90326833724976	-6.28756189346313	-6.94492244720459	-0.227861136198044	0.0218416843563318	0.0128196561709046
-5.9083104133606	-6.29235315322876	-6.94933557510376	-0.227830827236176	0.0219105258584023	0.0127707831561565
-5.90690565109253	-6.2892370223999	-6.94813251495361	-0.227778524160385	0.0220059622079134	0.012787482701242
-5.90758228302002	-6.29178333282471	-6.95529222488403	-0.227910056710243	0.02187554910779	0.0127640943974257
-5.91051197052002	-6.29986333847046	-6.95253372192383	-0.227928817272186	0.021912781521678	0.0127517050132155
-5.91296768188477	-6.29726028442383	-6.96155500411987	-0.227879896759987	0.0219419840723276	0.0127634517848492
-5.91662073135376	-6.30402183532715	-6.97112464904785	-0.227953732013702	0.0218697525560856	0.0128049710765481
-5.91632843017578	-6.30939769744873	-6.96488332748413	-0.228092059493065	0.0217744167894125	0.0128518305718899
-5.92839622497559	-6.31076431274414	-6.98498296737671	-0.22806641459465	0.0218459237366915	0.0128862019628286
-5.92785263061523	-6.31226348876953	-6.98298263549805	-0.228064402937889	0.0217236001044512	0.0129500860348344
-5.9319224357605	-6.31619453430176	-6.9857931137085	-0.228125661611557	0.0216199439018965	0.0129701560363173
-5.93805360794067	-6.31895065307617	-6.99404239654541	-0.228216394782066	0.0216102059930563	0.0130489021539688
-5.93883800506592	-6.32496023178101	-6.99287509918213	-0.228211611509323	0.021523604169488	0.0130492262542248
-5.94003677368164	-6.32067966461182	-6.99885034561157	-0.22825126349926	0.021510062739253	0.0130843417719007
-5.94606161117554	-6.32489013671875	-6.99872493743896	-0.22829781472683	0.0214726831763983	0.013202540576458
-5.95072078704834	-6.32701778411865	-7.00648784637451	-0.22816963493824	0.021406888961792	0.0131702767685056
-5.94818210601807	-6.32789039611816	-7.00732707977295	-0.228276059031487	0.0214927345514297	0.0132842557504773
-5.95415639877319	-6.32835054397583	-7.00322008132935	-0.228281453251839	0.0213976558297873	0.0132549973204732
-5.95615863800049	-6.33539342880249	-7.01081800460815	-0.228251665830612	0.0213765818625689	0.0132415173575282
-5.95940923690796	-6.33156299591064	-7.01221656799316	-0.228259399533272	0.0214111339300871	0.0133273871615529
-5.96069526672363	-6.33174133300781	-7.01648092269897	-0.228240668773651	0.0213315058499575	0.0133466646075249
-5.96282243728638	-6.33381366729736	-7.01322078704834	-0.228255093097687	0.0214318986982107	0.0133100505918264
-5.9682788848877	-6.33537864685059	-7.01764583587646	-0.228202626109123	0.0213838052004576	0.0133247654885054
-5.9713306427002	-6.33678531646729	-7.02682304382324	-0.228235140442848	0.0213539525866508	0.0134422536939383
-5.9677848815918	-6.3356728553772	-7.0149188041687	-0.228313416242599	0.0213221553713083	0.0133860521018505
-5.98076200485229	-6.33216142654419	-7.02981090545654	-0.228159636259079	0.0213563367724419	0.0134605588391423
-5.98080205917358	-6.34870004653931	-7.03403759002686	-0.228337541222572	0.0212964043021202	0.013496708124876
-5.97559976577759	-6.32845020294189	-7.01608371734619	-0.228471741080284	0.0213403627276421	0.013385952450335
-5.98951292037964	-6.33545112609863	-7.02601671218872	-0.228320226073265	0.0212864968925714	0.0133428415283561
-5.99160289764404	-6.35014772415161	-7.04787349700928	-0.228149577975273	0.0211531277745962	0.0135632939636707
-5.98756980895996	-6.3440260887146	-7.0405912399292	-0.228526264429092	0.021130533888936	0.0136167081072927
-6.00002670288086	-6.33939933776855	-7.04371976852417	-0.228456005454063	0.0210853386670351	0.0134925907477736
-6.00360107421875	-6.34761571884155	-7.05543994903564	-0.228306829929352	0.0210684854537249	0.0134794181212783
-6.00366544723511	-6.35617828369141	-7.04661750793457	-0.228392064571381	0.0210787188261747	0.0136799458414316
-6.00809717178345	-6.35910415649414	-7.05921983718872	-0.228384181857109	0.0210005827248096	0.0136233465746045
-6.01364707946777	-6.35449028015137	-7.06210851669312	-0.228475362062454	0.0210269261151552	0.013645788654685
-6.02077388763428	-6.35842323303223	-7.06328201293945	-0.228519842028618	0.020974712446332	0.0137471463531256
-6.01725959777832	-6.36767768859863	-7.07296752929688	-0.228552758693695	0.0208963640034199	0.0137693118304014
-6.0230016708374	-6.36669397354126	-7.07093715667725	-0.228511318564415	0.020955178886652	0.0138230547308922
-6.03361368179321	-6.36238670349121	-7.06977796554565	-0.228580802679062	0.0209687929600477	0.0137893501669168
-6.03208446502686	-6.36381435394287	-7.08520078659058	-0.228644117712975	0.0207228194922209	0.0139330383390188
-6.04111194610596	-6.36818313598633	-7.09748697280884	-0.228690326213837	0.0207059402018785	0.0140120899304748
-6.04873275756836	-6.37193250656128	-7.09667110443115	-0.228651940822601	0.0206757672131062	0.0140449963510036
-6.05104923248291	-6.3723349571228	-7.10420751571655	-0.228761866688728	0.0205988753587008	0.0140814501792192
-6.05602169036865	-6.36809110641479	-7.11106061935425	-0.228893786668777	0.0205389838665724	0.0141701893880963
-6.06847429275513	-6.37432384490967	-7.11710262298584	-0.228839412331581	0.0204738825559616	0.0141209932044148
-6.06841659545898	-6.37511968612671	-7.11848831176758	-0.228748381137848	0.0204822272062302	0.0142603563144803
-6.07281112670898	-6.37347745895386	-7.12234449386597	-0.22884675860405	0.0205045156180859	0.0143313426524401
-6.07825946807861	-6.37151384353638	-7.11717653274536	-0.228881806135178	0.0204110350459814	0.0143146235495806
-6.08942985534668	-6.36701345443726	-7.13551425933838	-0.228882610797882	0.0204515121877193	0.0142979612573981
-6.08955335617065	-6.37188816070557	-7.12987804412842	-0.22890742123127	0.020347086712718	0.0144556323066354
-6.08778524398804	-6.36904859542847	-7.13020515441895	-0.228867694735527	0.020266680046916	0.0144642051309347
-6.09970140457153	-6.36365699768066	-7.13819742202759	-0.228946715593338	0.0204226225614548	0.014440561644733
-6.09998798370361	-6.36437749862671	-7.13288497924805	-0.228937566280365	0.0202947128564119	0.0144237754866481
-6.09900903701782	-6.36067867279053	-7.13910484313965	-0.228938981890678	0.0203234981745481	0.0144687490537763
-6.10464286804199	-6.35958814620972	-7.13488388061523	-0.228872686624527	0.0202992707490921	0.0144249014556408
-6.10600852966309	-6.35669708251953	-7.13550090789795	-0.228854656219482	0.0203795526176691	0.0142999961972237
-6.10697841644287	-6.34682178497314	-7.12999200820923	-0.22887596487999	0.0203543994575739	0.0143748121336102
-6.11393070220947	-6.3500337600708	-7.13250207901001	-0.228831797838211	0.0202618930488825	0.0143421096727252
-6.12249612808228	-6.34946203231812	-7.13327121734619	-0.228764042258263	0.0203235186636448	0.0143615584820509
-6.12661504745483	-6.34368991851807	-7.13657855987549	-0.228979781270027	0.0202106256037951	0.0143584571778774
-6.12924337387085	-6.33841943740845	-7.14221954345703	-0.229001089930534	0.0201343130320311	0.0143378954380751
-6.13762092590332	-6.33582353591919	-7.14096307754517	-0.229044333100319	0.0202192515134811	0.0143882343545556
-6.14564609527588	-6.3316125869751	-7.14596223831177	-0.229060038924217	0.020115053281188	0.0143006918951869
-6.14475727081299	-6.32784461975098	-7.14787578582764	-0.229105815291405	0.020018519833684	0.0143569521605968
-6.15318822860718	-6.32103586196899	-7.15057039260864	-0.22924730181694	0.0199595205485821	0.0143396826460958
-6.15874576568604	-6.32082366943359	-7.15492343902588	-0.229253351688385	0.0199496634304523	0.0142199322581291
-6.16075897216797	-6.31376457214355	-7.16220712661743	-0.229329138994217	0.0199052728712559	0.0142439538612962
-6.16579675674438	-6.31391477584839	-7.16633033752441	-0.229424297809601	0.0198082998394966	0.0142586603760719
-6.1707067489624	-6.30581569671631	-7.1648211479187	-0.229429543018341	0.0197085682302713	0.0141682550311089
-6.17430067062378	-6.2989616394043	-7.17134380340576	-0.229586243629456	0.0196900554001331	0.0140365203842521
-6.17058658599854	-6.2929515838623	-7.1629695892334	-0.22954523563385	0.0195864103734493	0.0140586402267218
-6.17265224456787	-6.28611612319946	-7.15528535842896	-0.22951965034008	0.0195510406047106	0.013970160856843
-6.18544387817383	-6.28122138977051	-7.16093730926514	-0.229746207594872	0.0195984188467264	0.0140053350478411
-6.19255781173706	-6.27324676513672	-7.16356420516968	-0.229777678847313	0.0194629803299904	0.0139893312007189
-6.19878911972046	-6.26512575149536	-7.17260122299194	-0.229885041713715	0.0193189792335033	0.013941453769803
-6.20806407928467	-6.26300811767578	-7.17349815368652	-0.229981780052185	0.0192931424826384	0.0139444535598159
-6.21115064620972	-6.25607681274414	-7.1805419921875	-0.229964345693588	0.0193010456860065	0.0138603867962956
-6.21033525466919	-6.24697923660278	-7.17985343933105	-0.230095490813255	0.0192903466522694	0.0137762585654855
-6.21341323852539	-6.23848533630371	-7.17616939544678	-0.230151295661926	0.0192042905837297	0.0137024121358991
-6.21984720230103	-6.23600006103516	-7.18314456939697	-0.230194255709648	0.0192727856338024	0.0135246077552438
-6.22220945358276	-6.22356367111206	-7.17903566360474	-0.230253592133522	0.0192707739770412	0.0134964063763618
-6.2171745300293	-6.21745824813843	-7.17957210540771	-0.230289250612259	0.0191091317683458	0.013380179181695
-6.21673822402954	-6.20895528793335	-7.1738748550415	-0.230235353112221	0.0192102678120136	0.0132925994694233
-6.22457695007324	-6.20205926895142	-7.17027902603149	-0.230317339301109	0.0192909706383944	0.0132021326571703
-6.23051881790161	-6.19826126098633	-7.17435598373413	-0.230346873402596	0.0190477464348078	0.0131953647360206
-6.2411322593689	-6.19039630889893	-7.17927169799805	-0.230603754520416	0.0190324988216162	0.0131901307031512
-6.24867868423462	-6.18550062179565	-7.18789768218994	-0.230645388364792	0.0188189279288054	0.0131240673363209
-6.25277423858643	-6.18519926071167	-7.19081115722656	-0.230665594339371	0.0187564007937908	0.0131432991474867
-6.25792503356934	-6.17756509780884	-7.19582843780518	-0.230716302990913	0.0187469962984324	0.0130835864692926
-6.26176357269287	-6.18111515045166	-7.20016956329346	-0.23075458407402	0.0186813790351152	0.0130958827212453
-6.26275539398193	-6.17499446868896	-7.20331716537476	-0.230727046728134	0.0186933763325214	0.0130660533905029
-6.2591872215271	-6.16860437393188	-7.19722032546997	-0.230700567364693	0.0186706874519587	0.0129609610885382
-6.26578521728516	-6.16713571548462	-7.18970966339111	-0.23076032102108	0.0186755061149597	0.01288469042629
-6.27457094192505	-6.16408491134644	-7.19507789611816	-0.230819076299667	0.0186251793056726	0.0127818509936333
-6.27985763549805	-6.16074895858765	-7.20240306854248	-0.230906397104263	0.0184787325561047	0.0128617938607931
-6.28675651550293	-6.16243171691895	-7.20541095733643	-0.231068775057793	0.0181883219629526	0.0128533151000738
-6.29730176925659	-6.15953588485718	-7.21879100799561	-0.231144994497299	0.0181047394871712	0.0128166312351823
-6.30001831054688	-6.15164661407471	-7.22371578216553	-0.231327995657921	0.0180498324334621	0.0129476888105273
-6.30119562149048	-6.14229154586792	-7.22856044769287	-0.23143707215786	0.0179012697190046	0.0129038169980049
-6.29755306243896	-6.13471508026123	-7.22289371490479	-0.231461077928543	0.0178769268095493	0.0129494480788708
-6.302077293396	-6.12991905212402	-7.21966600418091	-0.231477871537209	0.0178048871457577	0.0129812536761165
-6.31216430664063	-6.12636613845825	-7.22607707977295	-0.23161369562149	0.0176361668854952	0.013027535751462
-6.32613325119019	-6.11954498291016	-7.234450340271	-0.231868982315063	0.0173830576241016	0.0131479371339083
-6.33683061599731	-6.12236213684082	-7.24724102020264	-0.231993332505226	0.0171590652316809	0.013145299628377
-6.34487342834473	-6.11521196365356	-7.25632429122925	-0.23205853998661	0.0170142892748117	0.0132266189903021
-6.35090398788452	-6.10829782485962	-7.26721906661987	-0.232305407524109	0.0168052930384874	0.013301988132298
-6.35212755203247	-6.10665130615234	-7.27703380584717	-0.232292592525482	0.0167009253054857	0.0131870126351714
-6.35069131851196	-6.09948444366455	-7.27324867248535	-0.232396960258484	0.0166280120611191	0.0131900105625391
-6.34576797485352	-6.09169292449951	-7.27055644989014	-0.232334151864052	0.0164505932480097	0.0131811173632741
-6.34660863876343	-6.08774852752686	-7.26560640335083	-0.232477635145187	0.0165038779377937	0.0131437378004193
-6.36284875869751	-6.08691072463989	-7.27220630645752	-0.232433676719666	0.0164059828966856	0.0132180713117123
-6.36178970336914	-6.09030294418335	-7.26717281341553	-0.232544004917145	0.016135860234499	0.013405398465693
-6.36414003372192	-6.08970403671265	-7.27696990966797	-0.232661917805672	0.0157855693250895	0.0133941136300564
-6.37782859802246	-6.08919954299927	-7.28154134750366	-0.23278583586216	0.0156980212777853	0.0134564070031047
-6.38086271286011	-6.08226251602173	-7.2870135307312	-0.2327701151371	0.0155938137322664	0.0134481880813837
-6.37768936157227	-6.07375526428223	-7.29068326950073	-0.232942998409271	0.0154110845178366	0.0134850656613708
-6.37425899505615	-6.07086849212646	-7.28289079666138	-0.23302911221981	0.0152898738160729	0.0134226772934198
-6.38068580627441	-6.06177759170532	-7.29615592956543	-0.233041822910309	0.0151484897360206	0.0134918075054884
-6.39837598800659	-6.05508089065552	-7.29532098770142	-0.233319595456123	0.014866815879941	0.0137361884117126
-6.41393518447876	-6.04624700546265	-7.30699300765991	-0.233442828059196	0.0144795710220933	0.0139070190489292
-6.4363169670105	-6.04568195343018	-7.31836366653442	-0.233699843287468	0.0142335556447506	0.014185500331223
-6.44913625717163	-6.0454216003418	-7.3292441368103	-0.233664631843567	0.0139155136421323	0.0143133755773306
-6.45871877670288	-6.04250860214233	-7.34178638458252	-0.233870893716812	0.013721777126193	0.0143705308437347
-6.46613931655884	-6.04210186004639	-7.34761238098145	-0.234092772006989	0.013299441896379	0.0145052401348948
-6.46936750411987	-6.0422568321228	-7.37266826629639	-0.234306499361992	0.0130826979875565	0.0145039688795805
-6.46561574935913	-6.03382587432861	-7.38078784942627	-0.234576880931854	0.0127948001027107	0.0145290764048696
-6.45704555511475	-6.03002309799194	-7.39824151992798	-0.234625101089478	0.0124712316319346	0.014421695843339
-6.46376466751099	-6.02691650390625	-7.39981603622437	-0.234938487410545	0.0122688021510839	0.0144858043640852
-6.46601533889771	-6.02896213531494	-7.4208836555481	-0.23520116508007	0.0119183100759983	0.0145647004246712
-6.46854305267334	-6.02737808227539	-7.43623542785645	-0.235404849052429	0.0116570824757218	0.0146695906296372
-6.47219848632813	-6.03648662567139	-7.44645357131958	-0.235628440976143	0.0112177217379212	0.0147942705079913
-6.48007583618164	-6.03613901138306	-7.45884799957275	-0.235726743936539	0.0109349023550749	0.0148669499903917
-6.49402570724487	-6.03248310089111	-7.46510028839111	-0.235922992229462	0.0106500312685966	0.0149760916829109
-6.4964861869812	-6.02989625930786	-7.47872114181519	-0.236083507537842	0.0102980518713593	0.0151538532227278
-6.50417900085449	-6.02326679229736	-7.47866630554199	-0.236349135637283	0.01002561673522	0.0152344014495611
-6.50441265106201	-6.02545976638794	-7.49509429931641	-0.23638042807579	0.00982143450528383	0.0152461985126138
-6.50265693664551	-6.01659440994263	-7.49038314819336	-0.236467927694321	0.0096299322322011	0.0153609402477741
-6.50693607330322	-6.01394939422607	-7.49727010726929	-0.236677378416061	0.0093008354306221	0.0153933884575963
-6.51603078842163	-6.017333984375	-7.50620746612549	-0.236887186765671	0.00908050313591957	0.0155142657458782
-6.5285587310791	-6.01411056518555	-7.5248498916626	-0.237026020884514	0.00880547147244215	0.0155137181282043
-6.52852010726929	-6.01822376251221	-7.53202629089355	-0.237133637070656	0.00853062141686678	0.0156711582094431
-6.53362703323364	-6.01424169540405	-7.54998779296875	-0.237382143735886	0.00836268346756697	0.0157036557793617
-6.54033136367798	-6.01619672775269	-7.55914211273193	-0.237548381090164	0.00803229864686728	0.0157435368746519
-6.54637861251831	-6.00856828689575	-7.5729546546936	-0.237678959965706	0.00787052232772112	0.0157920867204666
-6.55268573760986	-6.00931024551392	-7.58494138717651	-0.237859055399895	0.00753216259181499	0.0159756168723106
-6.56038999557495	-6.00884485244751	-7.59040212631226	-0.238040551543236	0.00741543853655458	0.0160415396094322
-6.56792116165161	-6.0061936378479	-7.60008335113525	-0.238142684102058	0.007225904148072	0.0160804186016321
-6.56991672515869	-6.00623083114624	-7.60510969161987	-0.238168448209763	0.00716089084744453	0.0161378141492605
-6.566575050354	-6.00121641159058	-7.60643005371094	-0.238260358572006	0.00703553715720773	0.0161700919270515
-6.56280851364136	-6.00069189071655	-7.59319448471069	-0.238304555416107	0.00695036211982369	0.0161777231842279
-6.57164812088013	-5.99991226196289	-7.6137261390686	-0.238396227359772	0.00695085106417537	0.0162055511027575
-6.57603073120117	-5.9971137046814	-7.61465311050415	-0.238456919789314	0.00685038696974516	0.0162835530936718
-6.58024930953979	-5.99146318435669	-7.63245916366577	-0.238684713840485	0.00670471135526896	0.0163122862577438
-6.5823392868042	-5.99563932418823	-7.63815784454346	-0.238820746541023	0.00656840112060308	0.0163907967507839
-6.58159303665161	-5.99408626556396	-7.6574444770813	-0.238876447081566	0.00656072236597538	0.0163585934787989
-6.57293462753296	-5.99789953231812	-7.65983390808105	-0.238973766565323	0.00657807663083076	0.0164734199643135
-6.56215858459473	-6.00056791305542	-7.65418291091919	-0.238995522260666	0.00643793400377035	0.0164597928524017
-6.5714750289917	-6.0018949508667	-7.65928936004639	-0.23902927339077	0.0065277274698019	0.0164959114044905
-6.57358407974243	-5.99955701828003	-7.66547393798828	-0.239051923155785	0.00652709370478988	0.0165063794702291
-6.57387351989746	-5.99688196182251	-7.66901969909668	-0.239118829369545	0.00650238012894988	0.0165711920708418
-6.57235479354858	-5.99413442611694	-7.6657247543335	-0.23911041021347	0.00643731700256467	0.0165395326912403
-6.56955814361572	-5.99409627914429	-7.67163228988647	-0.239121213555336	0.00658826297149062	0.0166072845458984
-6.57416152954102	-5.99473428726196	-7.66707515716553	-0.239079505205154	0.00655110692605376	0.016632778570056
-6.58068561553955	-5.99342489242554	-7.68360948562622	-0.239229738712311	0.00655202055349946	0.0167690366506577
-6.59277391433716	-5.99675416946411	-7.68564891815186	-0.239468455314636	0.00632131705060601	0.016879815608263
-6.60060739517212	-5.99723672866821	-7.69930076599121	-0.239597722887993	0.00626795832067728	0.0169085580855608
-6.6040244102478	-5.99207878112793	-7.70651817321777	-0.239636346697807	0.00625307718291879	0.0171362087130547
-6.60539722442627	-5.98806715011597	-7.71515321731567	-0.23966757953167	0.00610895222052932	0.0171153694391251
-6.6128077507019	-5.98835182189941	-7.71926593780518	-0.239854410290718	0.0061474428512156	0.0171985849738121
-6.61490726470947	-5.98832750320435	-7.72844314575195	-0.239943325519562	0.00594583945348859	0.0171626284718513
-6.61333322525024	-5.98470258712769	-7.73539638519287	-0.240036278963089	0.00593614438548684	0.0172537080943584
-6.61158561706543	-5.98218107223511	-7.74998569488525	-0.24020804464817	0.00574412010610104	0.0171869061887264
-6.61738157272339	-5.98239135742188	-7.75533771514893	-0.24033397436142	0.00569421797990799	0.0172090493142605
-6.61678504943848	-5.98117303848267	-7.76417779922485	-0.240342274308205	0.00561970565468073	0.017183430492878
-6.61522531509399	-5.97856950759888	-7.77645635604858	-0.240520104765892	0.0055837738327682	0.0172242522239685
-6.61306524276733	-5.97616147994995	-7.77444124221802	-0.24055540561676	0.0053699966520071	0.0171887613832951
-6.61493873596191	-5.98111486434937	-7.77986240386963	-0.240655571222305	0.00544140953570604	0.0171331632882357
-6.61754465103149	-5.97726488113403	-7.78407335281372	-0.240586563944817	0.00529630202800035	0.0171114858239889
-6.61571073532104	-5.97736024856567	-7.78138732910156	-0.240752354264259	0.00525877857580781	0.0171149857342243
-6.61472797393799	-5.97461748123169	-7.7837815284729	-0.240824908018112	0.00507952412590384	0.017108766362071
-6.61483192443848	-5.97976875305176	-7.78662204742432	-0.240762233734131	0.00511160492897034	0.0170268975198269
-6.61328458786011	-5.97652673721313	-7.7881555557251	-0.240793988108635	0.00511799473315477	0.0170384645462036
-6.61220741271973	-5.9745078086853	-7.78476715087891	-0.240722060203552	0.0049762143753469	0.0169500038027763
-6.61406517028809	-5.97400283813477	-7.78829097747803	-0.240850254893303	0.005054394248873	0.0169273298233747
-6.61273860931396	-5.97824096679688	-7.79167366027832	-0.240788757801056	0.00496973702684045	0.0167987998574972
-6.61002254486084	-5.9733772277832	-7.779709815979	-0.240730732679367	0.0049986569210887	0.0167486183345318
-6.60668087005615	-5.97199010848999	-7.78388500213623	-0.24080690741539	0.00492660794407129	0.0166760124266148
-6.60876131057739	-5.97306394577026	-7.77179336547852	-0.240767478942871	0.00499255722388625	0.0165715981274843
-6.61155605316162	-5.97037982940674	-7.78332662582397	-0.240703403949738	0.0050127268768847	0.0164656694978476
-6.60684204101563	-5.96854448318481	-7.77478694915771	-0.24061681330204	0.00501718791201711	0.0164159815758467
-6.60523271560669	-5.96544551849365	-7.77237701416016	-0.240647047758102	0.00502309529110789	0.016330337151885
-6.60695743560791	-5.96874523162842	-7.77552270889282	-0.240629523992538	0.00510926637798548	0.0161445531994104
-6.60450983047485	-5.96360301971436	-7.76955842971802	-0.240542531013489	0.00517936609685421	0.0161019656807184
-6.60602283477783	-5.96267461776733	-7.76626300811768	-0.24050085246563	0.0051924935542047	0.0160226132720709
-6.60673332214355	-5.95990324020386	-7.75546026229858	-0.240532293915749	0.00524270348250866	0.0159384943544865
-6.60916662216187	-5.96418952941895	-7.76078701019287	-0.240506038069725	0.0052479999139905	0.0158857703208923
-6.60649538040161	-5.95896863937378	-7.75140380859375	-0.24036405980587	0.00536449160426855	0.0158740077167749
-6.61380290985107	-5.96143913269043	-7.76159048080444	-0.240492850542068	0.00538784544914961	0.0159032475203276
-6.61546325683594	-5.96518659591675	-7.75296640396118	-0.240448847413063	0.00541833881288767	0.0159124564379454
-6.62380361557007	-5.96820402145386	-7.76112651824951	-0.24046790599823	0.00547699816524982	0.0159015692770481
-6.62668895721436	-5.97032308578491	-7.75935554504395	-0.240507036447525	0.005388876888901	0.0160442795604467
-6.62835884094238	-5.96989440917969	-7.76369333267212	-0.240526378154755	0.0054725231602788	0.0159585420042276
-6.63937377929688	-5.97758674621582	-7.76919317245483	-0.240550935268402	0.00558335334062576	0.0160871315747499
-6.6401686668396	-5.97596645355225	-7.77475023269653	-0.240499094128609	0.00564681692048907	0.0161327421665192
-6.64723777770996	-5.97965002059937	-7.77864074707031	-0.240618750452995	0.0056363707408309	0.0162320081144571
-6.65007638931274	-5.98655128479004	-7.77221012115479	-0.240651860833168	0.00562020158395171	0.0162638612091541
-6.65997791290283	-5.99070596694946	-7.787513256073	-0.240691632032394	0.00573984952643514	0.016302939504385
-6.66570615768433	-5.99643707275391	-7.79180574417114	-0.240749567747116	0.00572775537148118	0.0164517983794212
-6.66734600067139	-5.99728584289551	-7.80383777618408	-0.240816235542297	0.00565170729532838	0.0165175311267376
-6.68200969696045	-6.0086989402771	-7.80968809127808	-0.240998417139053	0.00564200524240732	0.0166953410953283
-6.68716239929199	-6.01462268829346	-7.83043384552002	-0.240874886512756	0.00566721195355058	0.0168134160339832
-6.6880931854248	-6.02467203140259	-7.83025121688843	-0.241064727306366	0.00561946630477905	0.0170241445302963
-6.69809293746948	-6.03162240982056	-7.83041858673096	-0.241154357790947	0.00551890721544623	0.0171491466462612
-6.71677923202515	-6.03623914718628	-7.84395265579224	-0.241348877549171	0.00550826964899898	0.0173831358551979
-6.72748279571533	-6.04496145248413	-7.86745834350586	-0.241449490189552	0.00538529409095645	0.0176267642527819
-6.73531770706177	-6.05102634429932	-7.87982225418091	-0.241637960076332	0.00530213862657547	0.0178855769336224
-6.74405813217163	-6.05731391906738	-7.89084482192993	-0.241759896278381	0.00511317886412144	0.0180681571364403
-6.7574143409729	-6.07075262069702	-7.90223932266235	-0.241917803883553	0.00520682288333774	0.0182488095015287
-6.76540422439575	-6.08025312423706	-7.91921663284302	-0.241935700178146	0.00508827157318592	0.0184833724051714
-6.77329683303833	-6.08697366714478	-7.92393732070923	-0.242095306515694	0.00509221153333783	0.0186920929700136
-6.78656339645386	-6.09797716140747	-7.93413686752319	-0.242161646485329	0.0049596568569541	0.018933393061161
-6.80457735061646	-6.10817861557007	-7.94313335418701	-0.242288172245026	0.0049389312043786	0.0193512756377459
-6.82761192321777	-6.11817026138306	-7.96527147293091	-0.24235711991787	0.00475129298865795	0.0198801327496767
-6.84729671478271	-6.12803792953491	-7.97938251495361	-0.242535188794136	0.00476834643632174	0.0204303935170174
-6.86659097671509	-6.13267660140991	-7.98811435699463	-0.242550790309906	0.00467279879376292	0.0208707824349403
-6.88814926147461	-6.1410961151123	-7.9907922744751	-0.242641717195511	0.00473894597962499	0.0213777162134647
-6.90608549118042	-6.14646768569946	-7.99773979187012	-0.242482781410217	0.0047404789365828	0.0218153838068247
-6.92496633529663	-6.15254163742065	-7.99514818191528	-0.242582648992538	0.0046890121884644	0.0223326105624437
-6.93276309967041	-6.1602349281311	-8.00027275085449	-0.242657601833344	0.00455758441239595	0.0226261913776398
-6.95099878311157	-6.16978454589844	-8.00681495666504	-0.242830410599709	0.0045789941214025	0.0229222625494003
-6.9579644203186	-6.17189121246338	-8.02467060089111	-0.242732867598534	0.00440944498404861	0.0229997858405113
-6.9616003036499	-6.17498540878296	-8.03193092346191	-0.24288110435009	0.00442659761756659	0.0231649279594421
-6.95623159408569	-6.17285537719727	-8.0465145111084	-0.243056654930115	0.00425622193142772	0.0231310836970806
-6.95950651168823	-6.18150758743286	-8.04972171783447	-0.243235394358635	0.00418297946453094	0.0232049655169249
-6.96422100067139	-6.18313074111938	-8.0696907043457	-0.243255257606506	0.00422947900369763	0.0230512451380491
-6.96631479263306	-6.19201898574829	-8.07043743133545	-0.243339970707893	0.00411662831902504	0.0232902634888887
-6.96595764160156	-6.19781064987183	-8.07790088653564	-0.243367180228233	0.00402825558558106	0.0233975239098072
-6.97585105895996	-6.20793437957764	-8.07794666290283	-0.243307620286942	0.00404936587437987	0.023488026112318
-6.98557758331299	-6.21092939376831	-8.08517551422119	-0.243297323584557	0.00402429001405835	0.0235565938055515
-6.99542760848999	-6.21312713623047	-8.08743858337402	-0.243195936083794	0.00391937559470534	0.0237440075725317
-7.00315475463867	-6.21935939788818	-8.0894832611084	-0.243282318115234	0.00383838498964906	0.0239403266459703
-7.00921535491943	-6.2199444770813	-8.08513736724854	-0.243316695094109	0.00362245575524867	0.0240986812859774
-7.02191495895386	-6.22544002532959	-8.0903787612915	-0.243409752845764	0.00361121934838593	0.0242442768067122
-7.02648878097534	-6.22146463394165	-8.09814834594727	-0.243433073163033	0.00351891270838678	0.024364996701479
-7.03292083740234	-6.22702407836914	-8.0985279083252	-0.243512764573097	0.00335552776232362	0.0245634894818068
-7.03528118133545	-6.22487306594849	-8.10299301147461	-0.24357146024704	0.00316241616383195	0.0245785545557737
-7.0442910194397	-6.2295937538147	-8.11370086669922	-0.243637412786484	0.0031223411206156	0.0247072130441666
-7.04289388656616	-6.22842884063721	-8.12074089050293	-0.243625685572624	0.00305693247355521	0.0246014855802059
-7.04283475875854	-6.23334693908691	-8.12186813354492	-0.243644893169403	0.00291171343997121	0.024664968252182
-7.04044008255005	-6.23302984237671	-8.12791919708252	-0.243813961744308	0.00282699009403586	0.0247150007635355
-7.04732942581177	-6.23426485061646	-8.13021850585938	-0.243858754634857	0.00273370370268822	0.0248191766440868
-7.05471324920654	-6.23786544799805	-8.13937377929688	-0.243921518325806	0.00251435767859221	0.0248810742050409
-7.06094884872437	-6.23503351211548	-8.14095497131348	-0.243941277265549	0.00238697044551373	0.0249616950750351
-7.06700086593628	-6.23444604873657	-8.14488315582275	-0.244079321622849	0.00222620228305459	0.0251114275306463
-7.07189559936523	-6.2370343208313	-8.14524841308594	-0.244087532162666	0.00211979052983224	0.0250808820128441
-7.08137941360474	-6.23924350738525	-8.15434741973877	-0.24410317838192	0.00208437885157764	0.0251893550157547
-7.08493947982788	-6.23763561248779	-8.15188694000244	-0.244094058871269	0.00193745142314583	0.0252870228141546
-7.08802366256714	-6.23867845535278	-8.14840793609619	-0.244093388319016	0.00183789525181055	0.0254671033471823
-7.09243535995483	-6.23536252975464	-8.15107250213623	-0.244127184152603	0.0017856900813058	0.0255441907793283
-7.09866428375244	-6.23724746704102	-8.15025997161865	-0.244091227650642	0.00175880792085081	0.0256130751222372
-7.10512256622314	-6.23576784133911	-8.15270805358887	-0.244099959731102	0.00161457597278059	0.0256726201623678
-7.10362386703491	-6.23304557800293	-8.14433479309082	-0.244053944945335	0.00152323592919856	0.0257962606847286
-7.1061840057373	-6.22773122787476	-8.14834785461426	-0.244123488664627	0.00145586929284036	0.0258454624563456
-7.11333990097046	-6.22941827774048	-8.1460542678833	-0.244169056415558	0.00144725595600903	0.0258372500538826
-7.11691379547119	-6.22895622253418	-8.15682792663574	-0.24408495426178	0.00136812392156571	0.0258108228445053
-7.11624145507813	-6.2235255241394	-8.15445327758789	-0.244164109230042	0.00124597118701786	0.0258758403360844
-7.11387062072754	-6.22388696670532	-8.15856075286865	-0.244202807545662	0.00111143698450178	0.0258572343736887
-7.11846113204956	-6.22078561782837	-8.15142631530762	-0.244292557239532	0.000973163638263941	0.0258660931140184
-7.12082433700562	-6.22216653823853	-8.15650463104248	-0.244277641177177	0.00099176587536931	0.0258734710514545
-7.12054681777954	-6.21782541275024	-8.16045093536377	-0.24429278075695	0.000870911928359419	0.0258678607642651
-7.11794853210449	-6.21751165390015	-8.15889644622803	-0.244337424635887	0.000838930136524141	0.0259220506995916
-7.11621522903442	-6.21558809280396	-8.15954971313477	-0.244339466094971	0.000677701085805893	0.0258106030523777
-7.11681604385376	-6.21476030349731	-8.15733242034912	-0.244395866990089	0.000721245130989701	0.0258319973945618
-7.11861371994019	-6.21463346481323	-8.16311168670654	-0.24429002404213	0.000567313865758479	0.0257356818765402
-7.11312055587769	-6.20786762237549	-8.15638828277588	-0.24431423842907	0.000660709687508643	0.0257637724280357
-7.11043453216553	-6.20683145523071	-8.15623474121094	-0.244261473417282	0.000603512628003955	0.0256335772573948
-7.11246013641357	-6.20645952224731	-8.15292358398438	-0.244349896907806	0.000586115522310138	0.0256392136216164
-7.1098575592041	-6.2079644203186	-8.15361309051514	-0.244250476360321	0.000594062090385705	0.0255050472915173
-7.10903549194336	-6.20594024658203	-8.14723014831543	-0.244209155440331	0.000588823750149459	0.0255442261695862
-7.10434436798096	-6.20326900482178	-8.15039253234863	-0.2442726790905	0.000491345534101129	0.0254703741520643
-7.10178518295288	-6.20880317687988	-8.14375591278076	-0.244288250803947	0.000362666934961453	0.025432026013732
-7.10551118850708	-6.20847749710083	-8.15218925476074	-0.244212374091148	0.000433464330853894	0.0253657642751932
-7.10269403457642	-6.20965719223022	-8.1509485244751	-0.244253545999527	0.000381043471861631	0.0253260359168053
-7.10154438018799	-6.20923471450806	-8.15820598602295	-0.244318798184395	0.000379774515749887	0.0253136456012726
-7.09892416000366	-6.21180248260498	-8.1517448425293	-0.244303479790688	0.00025407163775526	0.0251984111964703
-7.09562301635742	-6.21700096130371	-8.16345596313477	-0.244342431426048	0.000255094055319205	0.025180296972394
-7.09324550628662	-6.2169828414917	-8.1538200378418	-0.2442676872015	0.000218577435589395	0.0250977240502834
-7.09143543243408	-6.21620845794678	-8.16145706176758	-0.244401931762695	0.0002796680200845	0.0250807851552963
-7.08899068832397	-6.22064447402954	-8.15539455413818	-0.244317501783371	0.000191950384760275	0.0250031072646379
-7.09045839309692	-6.22357368469238	-8.15947818756104	-0.244297042489052	0.000254286191193387	0.0249352790415287
-7.08678293228149	-6.22432565689087	-8.154541015625	-0.244214922189713	0.000245274743065238	0.0248646289110184
-7.08506345748901	-6.22633361816406	-8.15681934356689	-0.244282096624374	0.000317069847369567	0.0248594079166651
-7.07869958877563	-6.22887754440308	-8.156813621521	-0.244304955005646	0.000191822327906266	0.0247300118207932
-7.08411502838135	-6.23309659957886	-8.16222858428955	-0.244310677051544	0.000255719030974433	0.0247157271951437
-7.08258724212646	-6.23529958724976	-8.15557384490967	-0.244156837463379	0.000323051353916526	0.0246449634432793
-7.08167028427124	-6.23874092102051	-8.15198993682861	-0.244208917021751	0.000279785745078698	0.0247056148946285
-7.07699346542358	-6.23708295822144	-8.15580081939697	-0.244220912456512	0.000301016174489632	0.024630568921566
-7.08129215240479	-6.2415657043457	-8.14655113220215	-0.244222819805145	0.000315028941258788	0.0245560891926289
-7.08117485046387	-6.24058294296265	-8.15615558624268	-0.244214773178101	0.000403792306315154	0.0245830304920673
-7.07510948181152	-6.24027872085571	-8.14931297302246	-0.244110316038132	0.000495789689011872	0.0245394818484783
-7.06879186630249	-6.23924446105957	-8.14417839050293	-0.244151249527931	0.000638586410786957	0.0245739817619324
-7.06367111206055	-6.23752593994141	-8.14765739440918	-0.244202107191086	0.000640441139694303	0.0245749372988939
-7.06125068664551	-6.24121236801147	-8.14656925201416	-0.244111940264702	0.000710423977579921	0.0244460143148899
-7.05160617828369	-6.23564147949219	-8.14362621307373	-0.2441575974226	0.000827610900159925	0.0243693646043539
-7.04421424865723	-6.23900699615479	-8.14092826843262	-0.244085058569908	0.000858015613630414	0.0243818294256926
-7.0347580909729	-6.23490619659424	-8.13614845275879	-0.244059711694717	0.00097347580594942	0.0242616310715675
-7.02727079391479	-6.2375431060791	-8.12854385375977	-0.244096904993057	0.00103432324249297	0.0241958275437355
-7.0286169052124	-6.2374701499939	-8.13522911071777	-0.244094088673592	0.00115411507431418	0.0241249687969685
-7.01494789123535	-6.23568439483643	-8.12374877929688	-0.243999511003494	0.00117402605246753	0.024132939055562
-7.0091347694397	-6.23458242416382	-8.11750793457031	-0.244009658694267	0.00125427485909313	0.0240522567182779
-7.00478172302246	-6.23302030563354	-8.10733890533447	-0.243968188762665	0.00143660546746105	0.0240447241812944
-7.00036096572876	-6.23755788803101	-8.10838985443115	-0.243902266025543	0.00155122333671898	0.023902028799057
-6.99487972259521	-6.23089933395386	-8.10443210601807	-0.243817776441574	0.00164050830062479	0.0238452516496181
-6.9882755279541	-6.23346662521362	-8.09673309326172	-0.24380424618721	0.00164428516291082	0.0238878410309553
-6.98543548583984	-6.23230409622192	-8.08292770385742	-0.243837386369705	0.00175592792220414	0.0238160844892263
-6.97606897354126	-6.23303699493408	-8.09077262878418	-0.243715777993202	0.00182434136513621	0.0236983634531498
-6.97040700912476	-6.22846746444702	-8.0828161239624	-0.24374058842659	0.0019466282101348	0.023652195930481
-6.96038389205933	-6.22833776473999	-8.07766628265381	-0.243674725294113	0.00197243317961693	0.0236467439681292
-6.95358991622925	-6.22587203979492	-8.0613842010498	-0.243693187832832	0.00204545585438609	0.0235795807093382
-6.9457859992981	-6.2252721786499	-8.06763553619385	-0.243603497743607	0.00218884716741741	0.0235072746872902
-6.93750047683716	-6.21786785125732	-8.05566024780273	-0.243559300899506	0.002244230825454	0.0233793500810862
-6.92301273345947	-6.21803855895996	-8.04499530792236	-0.243501380085945	0.00239896052516997	0.023356119170785
-6.91552448272705	-6.21116018295288	-8.02884483337402	-0.243520930409431	0.00249904184602201	0.0232509039342403
-6.90605592727661	-6.21088790893555	-8.02809715270996	-0.243415892124176	0.00265259994193912	0.0231524761766195
-6.89914131164551	-6.20243644714355	-8.01461315155029	-0.243375360965729	0.00281148101203144	0.0230147056281567
-6.88346529006958	-6.1991114616394	-8.00329399108887	-0.243253141641617	0.00291715236380696	0.0229449793696404
-6.87301397323608	-6.19236898422241	-7.99211502075195	-0.243271395564079	0.00298118777573109	0.022834774106741
-6.86291980743408	-6.19104385375977	-7.98351526260376	-0.243183478713036	0.0032261461019516	0.0226819571107626
-6.85540294647217	-6.18687629699707	-7.97782707214355	-0.243174880743027	0.00331855425611138	0.0225744917988777
-6.83793258666992	-6.17816877365112	-7.96538352966309	-0.243070051074028	0.00340881943702698	0.0224632993340492
-6.82780742645264	-6.17498540878296	-7.95327234268188	-0.243095830082893	0.00352325011044741	0.0223481431603432
-6.81367683410645	-6.17278575897217	-7.94968461990356	-0.243074730038643	0.00368537893518806	0.0221460051834583
-6.80480861663818	-6.16885805130005	-7.93830442428589	-0.243007510900497	0.00379924406297505	0.0220201965421438
-6.78873872756958	-6.16263484954834	-7.93620681762695	-0.242966815829277	0.00385632528923452	0.021929943934083
-6.77587842941284	-6.15802192687988	-7.9247875213623	-0.242949977517128	0.00392761453986168	0.0216894689947367
-6.76178789138794	-6.1587176322937	-7.91741371154785	-0.242969378829002	0.00415744259953499	0.021526712924242
-6.74821424484253	-6.15180158615112	-7.90998411178589	-0.242982730269432	0.00427226861938834	0.0213597044348717
-6.73483085632324	-6.14910364151001	-7.90527725219727	-0.24288709461689	0.00434273853898048	0.0212595853954554
-6.7193341255188	-6.14480304718018	-7.88820028305054	-0.242983371019363	0.00446800980716944	0.0210343133658171
-6.70233535766602	-6.14541435241699	-7.88124752044678	-0.242878779768944	0.00467545259743929	0.0208278521895409
-6.69063091278076	-6.14074182510376	-7.87190198898315	-0.242806851863861	0.00489218905568123	0.0206452161073685
-6.67434930801392	-6.13881635665894	-7.8712739944458	-0.242754250764847	0.00506503181532025	0.0205113850533962
-6.66287565231323	-6.13452005386353	-7.85485601425171	-0.242753863334656	0.00516406306996942	0.0202972795814276
-6.64548540115356	-6.13282537460327	-7.84540462493896	-0.242714032530785	0.00542726460844278	0.0200203601270914
-6.63269662857056	-6.12348556518555	-7.83214998245239	-0.242641657590866	0.00561288418248296	0.019795898348093
-6.62021017074585	-6.12694978713989	-7.83265352249146	-0.242564335465431	0.00573905929923058	0.019688131287694
-6.60690975189209	-6.12099075317383	-7.81462001800537	-0.242635145783424	0.00592135218903422	0.0195520017296076
-6.59661817550659	-6.1245641708374	-7.81535768508911	-0.242557540535927	0.00603159889578819	0.0194054450839758
-6.58524608612061	-6.11887359619141	-7.81340503692627	-0.242555543780327	0.00622357521206141	0.0192642249166965
-6.573486328125	-6.11603212356567	-7.8079047203064	-0.2425557076931	0.0062960865907371	0.0192040875554085
-6.56432580947876	-6.11461353302002	-7.79771709442139	-0.242585808038712	0.00652999291196465	0.0190331693738699
-6.56098127365112	-6.11055946350098	-7.79981517791748	-0.242463394999504	0.00664817355573177	0.0188861023634672
-6.5533275604248	-6.10189390182495	-7.79118967056274	-0.242411866784096	0.00675360066816211	0.018825352191925
-6.55122709274292	-6.09263563156128	-7.79760265350342	-0.242485091090202	0.00681281229481101	0.0187535490840673
-6.54644441604614	-6.09221887588501	-7.78640651702881	-0.242467641830444	0.00686021894216537	0.0187026727944613
-6.54682445526123	-6.08812427520752	-7.78657007217407	-0.242470607161522	0.00692393351346254	0.0186151620000601
-6.53641748428345	-6.08385324478149	-7.78105306625366	-0.242336913943291	0.00703907012939453	0.0186570342630148
-6.53463459014893	-6.07968807220459	-7.77761363983154	-0.242370948195457	0.00707333022728562	0.01854950748384
-6.53257083892822	-6.08518314361572	-7.7725133895874	-0.242250189185143	0.00715147517621517	0.0185387041419744
-6.52297878265381	-6.08551502227783	-7.76850891113281	-0.242148384451866	0.00730472523719072	0.0184683445841074
-6.51571130752563	-6.08609771728516	-7.76082754135132	-0.24208028614521	0.00741782039403915	0.01838368922472
-6.50580978393555	-6.09336423873901	-7.752760887146	-0.241940051317215	0.0074848597869277	0.0182562526315451
-6.50454616546631	-6.10040903091431	-7.75463199615479	-0.241786956787109	0.0077594518661499	0.0181090515106916
-6.49474287033081	-6.10744047164917	-7.74216032028198	-0.241642162203789	0.00787888839840889	0.0180794037878513
-6.48129796981812	-6.11752891540527	-7.73671960830688	-0.241543784737587	0.00807749666273594	0.0180263463407755
-6.47507238388062	-6.12957048416138	-7.72001504898071	-0.241361394524574	0.00818084087222815	0.0178788397461176
-6.47210931777954	-6.13849496841431	-7.72702074050903	-0.241214483976364	0.0086019691079855	0.017699658870697
-6.46338891983032	-6.14494609832764	-7.71553516387939	-0.240999579429626	0.00874910596758127	0.0176055785268545
-6.45509147644043	-6.14988803863525	-7.71073484420776	-0.240999475121498	0.00898969732224941	0.0174966622143984
-6.45439147949219	-6.15811729431152	-7.70415067672729	-0.240894198417664	0.00914393924176693	0.0173996686935425
-6.44699811935425	-6.16296768188477	-7.70950889587402	-0.240850359201431	0.0093428110703826	0.0172356776893139
-6.4384822845459	-6.16804647445679	-7.69564199447632	-0.240829095244408	0.00954612530767918	0.0172119121998549
-6.42613935470581	-6.17141532897949	-7.688148021698	-0.240727573633194	0.00967414677143097	0.0170157626271248
-6.42866182327271	-6.1750864982605	-7.68192005157471	-0.240645334124565	0.00996001902967691	0.0169688183814287
-6.41843938827515	-6.17766094207764	-7.67141199111938	-0.240530759096146	0.0102544082328677	0.0167603325098753
-6.41229295730591	-6.17311859130859	-7.66691732406616	-0.240547344088554	0.010434246622026	0.0166852977126837
-6.40737295150757	-6.17177772521973	-7.6568775177002	-0.240553811192513	0.0105966841802001	0.0165466498583555
-6.39935255050659	-6.17159748077393	-7.64983320236206	-0.240529432892799	0.0109200784936547	0.0164247639477253
-6.39364957809448	-6.16378307342529	-7.64378452301025	-0.240494608879089	0.0110778799280524	0.0163023956120014
-6.37817192077637	-6.15308856964111	-7.64161348342896	-0.24051608145237	0.0112288817763329	0.0161013919860125
-6.36950874328613	-6.14849805831909	-7.61872482299805	-0.240510404109955	0.0115429274737835	0.0160447880625725
-6.36247634887695	-6.14156770706177	-7.61541271209717	-0.240377977490425	0.0118625080212951	0.0160060152411461
-6.35448694229126	-6.12975025177002	-7.61227464675903	-0.240431159734726	0.0121185053139925	0.0161294229328632
-6.34722566604614	-6.12305450439453	-7.60393476486206	-0.2404455691576	0.012308195233345	0.0160917267203331
-6.34798192977905	-6.11958026885986	-7.59596061706543	-0.240446254611015	0.0125603964552283	0.0161421205848455
-6.34583330154419	-6.11683464050293	-7.5864634513855	-0.240360975265503	0.0127750672399998	0.0161267425864935
-6.34565448760986	-6.11344909667969	-7.58362817764282	-0.240365460515022	0.0130170667544007	0.0161807741969824
-6.34382629394531	-6.1134614944458	-7.57628107070923	-0.240297093987465	0.0130644999444485	0.0161287486553192
-6.35066413879395	-6.11605548858643	-7.57488918304443	-0.240237876772881	0.0134248519316316	0.0160915665328503
-6.35022878646851	-6.11694955825806	-7.56816339492798	-0.240162029862404	0.0135319596156478	0.0160235688090324
-6.34988164901733	-6.11813068389893	-7.56356811523438	-0.24003042280674	0.0137516865506768	0.0159800201654434
-6.34935855865479	-6.11963415145874	-7.56102848052979	-0.240031540393829	0.0139300907030702	0.0159160494804382
-6.3495192527771	-6.1246452331543	-7.55757617950439	-0.239835903048515	0.0141773046925664	0.0157935917377472
-6.34848213195801	-6.1209774017334	-7.54806900024414	-0.239791497588158	0.0144564285874367	0.0157506484538317
-6.34801197052002	-6.12348747253418	-7.54168081283569	-0.239591255784035	0.014646147377789	0.0156348310410976
-6.34961605072021	-6.12759399414063	-7.53109121322632	-0.239590287208557	0.0148387104272842	0.0156184649094939
-6.34981966018677	-6.13199949264526	-7.53735733032227	-0.239517986774445	0.0149582987651229	0.0155362887308002
-6.34973049163818	-6.1280403137207	-7.52818059921265	-0.239325225353241	0.0152424955740571	0.015494336374104
-6.35100746154785	-6.12642526626587	-7.52846240997314	-0.239267587661743	0.0153038557618856	0.0154792722314596
-6.35512590408325	-6.12974166870117	-7.51172542572021	-0.239243701100349	0.0155439116060734	0.01540856808424
-6.35705947875977	-6.12180614471436	-7.51334285736084	-0.239100158214569	0.0156390443444252	0.0153157068416476
-6.3559398651123	-6.11881065368652	-7.49755430221558	-0.238888189196587	0.0158400591462851	0.0152815785259008
-6.35682821273804	-6.11606645584106	-7.49627447128296	-0.238916322588921	0.0159398596733809	0.0152739770710468
-6.3573899269104	-6.11724472045898	-7.481125831604	-0.2386873960495	0.0161746833473444	0.0151689322665334
-6.36022043228149	-6.11393451690674	-7.47748994827271	-0.238578945398331	0.0163845866918564	0.0150566976517439
-6.35276460647583	-6.11043691635132	-7.4660792350769	-0.238323077559471	0.0164517369121313	0.0150696532800794
-6.35415935516357	-6.10660457611084	-7.45673608779907	-0.238322421908379	0.0167231131345034	0.015012888237834
-6.35006618499756	-6.10919380187988	-7.44520998001099	-0.238163813948631	0.016898425295949	0.0149124888703227
-6.35117387771606	-6.1065936088562	-7.43331098556519	-0.237977907061577	0.0171116422861815	0.014796975068748
-6.34626197814941	-6.10377168655396	-7.42776489257813	-0.237871065735817	0.0171794015914202	0.0147708840668201
-6.34460973739624	-6.10151863098145	-7.41196632385254	-0.237767517566681	0.0173789449036121	0.0146649982780218
-6.345055103302	-6.10256338119507	-7.41090869903564	-0.237622186541557	0.0174904093146324	0.0145481629297137
-6.34304046630859	-6.09681177139282	-7.40469026565552	-0.23746894299984	0.0176413301378489	0.0144038880243897
-6.33817291259766	-6.09726095199585	-7.40185880661011	-0.237471669912338	0.0176935661584139	0.0143115371465683
-6.33059787750244	-6.09612131118774	-7.38093757629395	-0.237304300069809	0.017873166128993	0.0141212847083807
-6.33100509643555	-6.09726047515869	-7.38011884689331	-0.237163037061691	0.0180240515619516	0.0139758652076125
-6.32535791397095	-6.09426593780518	-7.36523818969727	-0.236919552087784	0.0181074906140566	0.0138172805309296
-6.32284069061279	-6.09023189544678	-7.36303758621216	-0.236860916018486	0.0181878637522459	0.0136383008211851
-6.33179569244385	-6.09065055847168	-7.36253309249878	-0.23683562874794	0.0182830076664686	0.0135973561555147
-6.33046245574951	-6.08364772796631	-7.35363006591797	-0.236668527126312	0.0183080416172743	0.0134140821173787
-6.33272457122803	-6.08036804199219	-7.34157800674438	-0.236567571759224	0.018302071839571	0.0133921792730689
-6.33350038528442	-6.07979869842529	-7.34000968933105	-0.236434429883957	0.0183153189718723	0.0131955137476325
-6.34012317657471	-6.08169221878052	-7.3333911895752	-0.236388444900513	0.0184300504624844	0.0130996219813824
-6.34144735336304	-6.07984685897827	-7.32959794998169	-0.236219421029091	0.0183761063963175	0.0130171719938517
-6.34399127960205	-6.07603073120117	-7.33135747909546	-0.236116424202919	0.0184471346437931	0.0128938471898437
-6.35020112991333	-6.07933473587036	-7.31697654724121	-0.235959410667419	0.0184944011271	0.0127471536397934
-6.35038232803345	-6.07724332809448	-7.32464361190796	-0.235781610012054	0.0185491964221001	0.0125744007527828
-6.35204792022705	-6.07862138748169	-7.3140230178833	-0.235725671052933	0.0186372790485621	0.0125017520040274
-6.3533091545105	-6.08019208908081	-7.30858945846558	-0.235569387674332	0.018511651083827	0.0123171303421259
-6.36170291900635	-6.08281517028809	-7.31231832504272	-0.235478594899178	0.0186971426010132	0.0121498601511121
-6.36718273162842	-6.08435535430908	-7.30900049209595	-0.235396549105644	0.0186634380370378	0.0120438719168305
-6.36917209625244	-6.08751106262207	-7.3196907043457	-0.23530088365078	0.0186575502157211	0.0118793332949281
-6.3764533996582	-6.09303426742554	-7.30983734130859	-0.235256016254425	0.0187229495495558	0.0117522161453962
-6.38657999038696	-6.09297704696655	-7.31368017196655	-0.235093593597412	0.0187392365187407	0.0115854181349277
-6.3908519744873	-6.09616422653198	-7.31956624984741	-0.234922915697098	0.0186904408037663	0.0115302009508014
-6.39978075027466	-6.09827709197998	-7.31555223464966	-0.234895318746567	0.0187552589923143	0.0113713713362813
-6.40127182006836	-6.10473251342773	-7.31555414199829	-0.234758123755455	0.0188520178198814	0.0111724603921175
-6.40897560119629	-6.10492849349976	-7.31506967544556	-0.234583556652069	0.0189783684909344	0.0110599603503942
-6.41263055801392	-6.10921859741211	-7.31536817550659	-0.234513580799103	0.0188631825149059	0.0109570622444153
-6.41910314559937	-6.11654567718506	-7.31339454650879	-0.234482392668724	0.0189957022666931	0.010822556912899
-6.42668867111206	-6.11829233169556	-7.31677722930908	-0.234306529164314	0.0190323237329721	0.0106913689523935
-6.42786931991577	-6.12169694900513	-7.31327676773071	-0.234179943799973	0.0191623605787754	0.0105882380157709
-6.42884063720703	-6.12707233428955	-7.31291151046753	-0.234167605638504	0.0192309655249119	0.0104508344084024
-6.43648338317871	-6.13416051864624	-7.31700706481934	-0.23406420648098	0.0193352065980434	0.0102989263832569
-6.43864440917969	-6.1345272064209	-7.31164360046387	-0.233902409672737	0.0194806102663279	0.0102005852386355
-6.44178438186646	-6.13662052154541	-7.32159471511841	-0.2339046895504	0.0195570159703493	0.0100360503420234
-6.44989156723022	-6.14430236816406	-7.31626272201538	-0.233904480934143	0.0196591448038816	0.00998132675886154
-6.45320224761963	-6.14824199676514	-7.32289838790894	-0.233783423900604	0.0198019649833441	0.00977893266826868
-6.45932674407959	-6.15106678009033	-7.3298807144165	-0.233839675784111	0.019868329167366	0.00968522671610117
-6.46797657012939	-6.15649127960205	-7.33518218994141	-0.23400841653347	0.0197974350303411	0.00961690582334995
-6.47588539123535	-6.16290378570557	-7.34507274627686	-0.233933821320534	0.0197839997708797	0.00945309735834599
-6.4817852973938	-6.16538858413696	-7.35811614990234	-0.233997121453285	0.0199157316237688	0.00946649815887213
-6.4876012802124	-6.17253065109253	-7.36252117156982	-0.234012275934219	0.0198691394180059	0.00936844572424889
-6.4945502281189	-6.18175077438354	-7.36962223052979	-0.234015420079231	0.0200409982353449	0.00927408132702112
-6.50553512573242	-6.18460559844971	-7.38324451446533	-0.23412612080574	0.0200148560106754	0.0092669827863574
-6.51200342178345	-6.18803405761719	-7.387619972229	-0.234123215079308	0.0199679583311081	0.00924967229366302
-6.52404499053955	-6.18925285339355	-7.39906454086304	-0.234302386641502	0.0201283693313599	0.00921096932142973
-6.53516244888306	-6.2006573677063	-7.4065055847168	-0.234271109104156	0.0201115366071463	0.00915998220443726
-6.5409460067749	-6.20203924179077	-7.41495990753174	-0.234245613217354	0.0201583337038755	0.00916989147663116
-6.54867935180664	-6.20239973068237	-7.41858959197998	-0.234378606081009	0.020216466858983	0.00915643479675055
-6.55523157119751	-6.21267557144165	-7.4290976524353	-0.234369099140167	0.0203686133027077	0.00907543580979109
-6.56130027770996	-6.21407794952393	-7.43412065505981	-0.234372198581696	0.0205336473882198	0.00905135180801153
-6.56804037094116	-6.21850395202637	-7.43372917175293	-0.234366610646248	0.0206360351294279	0.00904462765902281
-6.57161903381348	-6.22244071960449	-7.43107414245605	-0.234452456235886	0.0207975022494793	0.00893767550587654
-6.58395910263062	-6.22374391555786	-7.44403743743896	-0.234378680586815	0.0209267027676106	0.00888518150895834
-6.5866551399231	-6.23024654388428	-7.44297313690186	-0.23441344499588	0.0210018567740917	0.00889549776911736
-6.59110069274902	-6.23031949996948	-7.44493770599365	-0.234416931867599	0.0211874172091484	0.00878454372286797
-6.60086107254028	-6.2327938079834	-7.44680118560791	-0.234457865357399	0.0214046835899353	0.00880250707268715
-6.60470056533813	-6.23552417755127	-7.44373893737793	-0.234326079487801	0.0214834995567799	0.0086830472573638
-6.60842037200928	-6.23689222335815	-7.45003080368042	-0.234442993998528	0.0216322690248489	0.00862220302224159
-6.61597776412964	-6.24144983291626	-7.4446063041687	-0.234405279159546	0.0217943619936705	0.0085369199514389
-6.62456226348877	-6.24303531646729	-7.45253705978394	-0.234347715973854	0.0219534263014793	0.00842488743364811
-6.62799978256226	-6.24379205703735	-7.45124387741089	-0.23435765504837	0.022066131234169	0.00836021918803453
-6.63613986968994	-6.24350261688232	-7.4505615234375	-0.234362542629242	0.0221482645720243	0.00829144846647978
-6.63979387283325	-6.25036573410034	-7.4567985534668	-0.234269201755524	0.0223227106034756	0.00816797465085983
-6.64636850357056	-6.24533939361572	-7.45502138137817	-0.234349653124809	0.0224493853747845	0.00814407505095005
-6.64552211761475	-6.24766397476196	-7.45582914352417	-0.234370052814484	0.0224629081785679	0.00797326397150755
-6.65196704864502	-6.24982690811157	-7.45508289337158	-0.234417632222176	0.0226769614964724	0.00789109710603952
-6.65562009811401	-6.25148248672485	-7.45820808410645	-0.234386876225471	0.0227483529597521	0.00773384654894471
-6.65422868728638	-6.25408935546875	-7.46960639953613	-0.234365716576576	0.0227982252836227	0.0076735308393836
-6.65741729736328	-6.25587511062622	-7.46593761444092	-0.234467208385468	0.0229142364114523	0.00755151733756065
-6.66163492202759	-6.25909233093262	-7.46710729598999	-0.234374865889549	0.0230449717491865	0.00742468377575278
-6.65927743911743	-6.25960493087769	-7.4672646522522	-0.234364002943039	0.0230242889374495	0.00732804462313652
-6.65894460678101	-6.26215076446533	-7.47245693206787	-0.234428599476814	0.0231469850987196	0.00718791596591473
-6.65961503982544	-6.26776075363159	-7.47818088531494	-0.234443888068199	0.023144880309701	0.00713283289223909
-6.65885829925537	-6.26928234100342	-7.47736263275146	-0.234431505203247	0.0231516659259796	0.00709834229201078
-6.65771198272705	-6.27176761627197	-7.48496961593628	-0.234467133879662	0.0232143513858318	0.00711834244430065
-6.65587425231934	-6.27935171127319	-7.4763560295105	-0.234537675976753	0.0232258066534996	0.00702612567692995
-6.66274785995483	-6.27822351455688	-7.497727394104	-0.234492465853691	0.0233514681458473	0.00699776317924261
-6.65742874145508	-6.28104305267334	-7.48732376098633	-0.234510362148285	0.0232852231711149	0.00695054279640317
-6.65530300140381	-6.28538846969604	-7.49095630645752	-0.234547451138496	0.0232693869620562	0.00689317751675844
-6.65852928161621	-6.29074239730835	-7.48974561691284	-0.23457370698452	0.0234422609210014	0.00685201026499271
-6.65415239334106	-6.29396057128906	-7.49296188354492	-0.234466031193733	0.02346121519804	0.00674989307299256
-6.65159606933594	-6.2949652671814	-7.49926805496216	-0.234513387084007	0.0235209725797176	0.00664146617054939
-6.64981937408447	-6.29756736755371	-7.49500274658203	-0.234577879309654	0.0235352125018835	0.00656765373423696
-6.64889860153198	-6.30402755737305	-7.50574398040771	-0.234590873122215	0.0236600320786238	0.00642481446266174
-6.64783906936646	-6.30111455917358	-7.50523662567139	-0.234532803297043	0.0236523952335119	0.00641074264422059
-6.640625	-6.30358076095581	-7.51002407073975	-0.234660401940346	0.0236994922161102	0.00629747658967972
-6.64339160919189	-6.30622100830078	-7.50505685806274	-0.234647259116173	0.023806169629097	0.00625991495326161
-6.64351558685303	-6.30985307693481	-7.51740169525146	-0.23457059264183	0.023875979706645	0.0061308010481298
-6.63993072509766	-6.30858325958252	-7.51247835159302	-0.23465721309185	0.0239131823182106	0.00612496864050627
-6.63966369628906	-6.31390905380249	-7.51140117645264	-0.234723970293999	0.0239353682845831	0.00601044995710254
-6.63077688217163	-6.32039403915405	-7.51454734802246	-0.234697893261909	0.0240450650453568	0.00589924957603216
-6.62840795516968	-6.31853675842285	-7.51733875274658	-0.234620034694672	0.0241482518613338	0.00581105425953865
-6.61642360687256	-6.3193826675415	-7.52067184448242	-0.234561398625374	0.0242239627987146	0.00569105567410588
-6.61659622192383	-6.31825113296509	-7.51286745071411	-0.234566673636436	0.0244231000542641	0.00558288814499974
-6.61818075180054	-6.31982898712158	-7.52148771286011	-0.234578385949135	0.02446055598557	0.00548023590818048
-6.61071634292603	-6.31937551498413	-7.51778936386108	-0.234537661075592	0.0245624165982008	0.00546059478074312
-6.60956430435181	-6.31497287750244	-7.51791667938232	-0.234563559293747	0.0245977286249399	0.00541046448051929
-6.60951709747314	-6.32172727584839	-7.52175807952881	-0.234586641192436	0.0246949084103107	0.00529390061274171
-6.6064453125	-6.32259559631348	-7.52151155471802	-0.234478786587715	0.0248749442398548	0.00521861435845494
-6.60721731185913	-6.32442474365234	-7.52502632141113	-0.234583795070648	0.0249774269759655	0.00519535876810551
-6.6022253036499	-6.32104873657227	-7.51401948928833	-0.234500125050545	0.0251720882952213	0.00506208371371031
-6.60293865203857	-6.3279070854187	-7.52278280258179	-0.234517842531204	0.0253325402736664	0.00492842216044664
-6.59429121017456	-6.3310866355896	-7.51502323150635	-0.234409213066101	0.0254480615258217	0.0049117156304419
-6.58523797988892	-6.32921457290649	-7.51319408416748	-0.234384074807167	0.0256248153746128	0.00478340452536941
-6.58375310897827	-6.33929204940796	-7.50539207458496	-0.234384462237358	0.0258800126612186	0.00469956081360579
-6.57484722137451	-6.33487415313721	-7.50589466094971	-0.234272643923759	0.0260684732347727	0.00450863968580961
-6.5696964263916	-6.33436059951782	-7.50260210037231	-0.234299004077911	0.0262954998761415	0.00441697658970952
-6.56364059448242	-6.33489036560059	-7.48976898193359	-0.234260752797127	0.0264053642749786	0.00431376975029707
-6.55785322189331	-6.33572626113892	-7.49548959732056	-0.234177619218826	0.0267610717564821	0.00407434022054076
-6.5573582649231	-6.33591032028198	-7.48525953292847	-0.234149917960167	0.0269131194800138	0.00404220772907138
-6.55047750473022	-6.33720922470093	-7.48196268081665	-0.234110623598099	0.0270238369703293	0.00383982458151877
-6.54904270172119	-6.34378480911255	-7.47897672653198	-0.234089493751526	0.0273499842733145	0.0037223759572953
-6.54980564117432	-6.33981800079346	-7.47252035140991	-0.234016910195351	0.0274471808224916	0.0036641142796725
-6.53779125213623	-6.33840799331665	-7.47390174865723	-0.234072312712669	0.0276555474847555	0.00350035075098276
-6.53843212127686	-6.33607196807861	-7.45846319198608	-0.234068438410759	0.0278927404433489	0.00335032725706697
-6.53190565109253	-6.34114694595337	-7.46428966522217	-0.233998313546181	0.0281075928360224	0.00315819657407701
-6.52641725540161	-6.33698797225952	-7.45380258560181	-0.233992993831635	0.0283598285168409	0.00307579850777984
-6.51885604858398	-6.33881044387817	-7.44894409179688	-0.233950585126877	0.0284847170114517	0.00292415474541485
-6.51375007629395	-6.3408350944519	-7.44797086715698	-0.233878955245018	0.0287473630160093	0.00271567539311945
-6.50703144073486	-6.33828830718994	-7.44021701812744	-0.233962535858154	0.0290082506835461	0.00260130036622286
-6.50087547302246	-6.33780288696289	-7.4425630569458	-0.233925104141235	0.0291984789073467	0.00250926660373807
-6.4977879524231	-6.34172964096069	-7.43622303009033	-0.233956232666969	0.0293563287705183	0.00238073291257024
-6.49897861480713	-6.33989763259888	-7.436598777771	-0.233926683664322	0.0295570101588964	0.00225551682524383
-6.49120330810547	-6.34095478057861	-7.43437623977661	-0.233968153595924	0.029692929238081	0.00217368989251554
-6.48654174804688	-6.34021282196045	-7.43217468261719	-0.234014108777046	0.0298620369285345	0.00205835839733481
-6.48725605010986	-6.34339618682861	-7.4423885345459	-0.234008491039276	0.0300847627222538	0.00202167686074972
-6.48470401763916	-6.34398031234741	-7.43518018722534	-0.234032869338989	0.0302327889949083	0.00195119739510119
-6.47899961471558	-6.34574270248413	-7.43691444396973	-0.234131306409836	0.0302921384572983	0.00189495796803385
-6.48230695724487	-6.34871864318848	-7.44598054885864	-0.234190672636032	0.0305346939712763	0.00184743164572865
-6.47488927841187	-6.35449457168579	-7.4454402923584	-0.234202533960342	0.0306155979633331	0.00174649269320071
-6.47218132019043	-6.35222864151001	-7.45545530319214	-0.234405934810638	0.0307267662137747	0.00168580992612988
-6.46950912475586	-6.3523850440979	-7.4514045715332	-0.234527468681335	0.0307254903018475	0.00161819206550717
-6.46943473815918	-6.35599899291992	-7.4651951789856	-0.234484404325485	0.0308249685913324	0.00150620832573622
-6.46493434906006	-6.35642766952515	-7.46416664123535	-0.234589830040932	0.0309512931853533	0.00159568502567708
-6.46684980392456	-6.35593938827515	-7.47114324569702	-0.234732314944267	0.0308926422148943	0.00155955424997956
-6.46802139282227	-6.36058235168457	-7.48081111907959	-0.234799966216087	0.0309465173631907	0.00156571879051626
-6.47266960144043	-6.36046981811523	-7.49568939208984	-0.234988927841187	0.0309919752180576	0.00162836781237274
-6.47201108932495	-6.35933256149292	-7.5014386177063	-0.235073775053024	0.0309072304517031	0.00162854476366192
-6.47497224807739	-6.35956907272339	-7.50777626037598	-0.235226318240166	0.0310167726129293	0.00170660193543881
-6.47831678390503	-6.36247205734253	-7.52683019638062	-0.235297307372093	0.0309399515390396	0.00175144209060818
-6.47658348083496	-6.36186265945435	-7.53901147842407	-0.235393717885017	0.0308817457407713	0.00190379202831537
-6.47910404205322	-6.36351537704468	-7.54945039749146	-0.235584229230881	0.0308879725635052	0.00192711071576923
-6.47790861129761	-6.36763858795166	-7.56339740753174	-0.235727980732918	0.0307705327868462	0.00193933548871428
-6.47553968429565	-6.36401462554932	-7.57043409347534	-0.23576395213604	0.0308117773383856	0.00200492283329368
-6.47810459136963	-6.36322832107544	-7.59062957763672	-0.236033886671066	0.0306742023676634	0.00209746649488807
-6.47876024246216	-6.36638498306274	-7.59270477294922	-0.236125767230988	0.0306108687072992	0.0022140780929476
-6.48214673995972	-6.36145401000977	-7.61027574539185	-0.236148789525032	0.0306092500686646	0.00220812973566353
-6.48025798797607	-6.36212921142578	-7.61999702453613	-0.236376419663429	0.0304263457655907	0.00235740607604384
-6.47935771942139	-6.36137866973877	-7.63094186782837	-0.23654493689537	0.030300248414278	0.00242452323436737
-6.48466396331787	-6.36045360565186	-7.64998197555542	-0.236649334430695	0.0302778054028749	0.0024825083091855
-6.48424005508423	-6.36018991470337	-7.65482521057129	-0.236735135316849	0.0301339868456125	0.00251487805508077
-6.48211574554443	-6.35567092895508	-7.67318296432495	-0.236911192536354	0.0299991052597761	0.00253412686288357
-6.48921394348145	-6.3583345413208	-7.68018865585327	-0.237036809325218	0.02984887547791	0.00256824633106589
-6.48789501190186	-6.35906887054443	-7.6997389793396	-0.237095609307289	0.0297308340668678	0.00248471787199378
-6.48762893676758	-6.35835838317871	-7.70358276367188	-0.237246036529541	0.0296498909592628	0.00258298823609948
-6.48529577255249	-6.35922241210938	-7.72097826004028	-0.237332552671432	0.0294243227690458	0.00251748878508806
-6.4851713180542	-6.36374282836914	-7.73365306854248	-0.23746345937252	0.0293695610016584	0.00250325282104313
-6.48509311676025	-6.35948467254639	-7.74199390411377	-0.237518414855003	0.0292779300361872	0.00254230387508869
-6.4829216003418	-6.35817289352417	-7.75695848464966	-0.237633273005486	0.0291785430163145	0.00253052730113268
-6.48606443405151	-6.35857200622559	-7.75326585769653	-0.237843856215477	0.0291311778128147	0.00256684329360724
-6.4865403175354	-6.35946846008301	-7.77277517318726	-0.237863391637802	0.0290802605450153	0.00251086545176804
-6.48496961593628	-6.35029935836792	-7.77428913116455	-0.238002315163612	0.0290173105895519	0.00255820224992931
-6.48943853378296	-6.35314083099365	-7.78681468963623	-0.238185063004494	0.0289027225226164	0.00260857259854674
-6.49050903320313	-6.35198259353638	-7.79844808578491	-0.238262161612511	0.0288013443350792	0.00268245674669743
-6.49599695205688	-6.34966850280762	-7.80011320114136	-0.23846672475338	0.0288597941398621	0.00271290214732289
-6.49306440353394	-6.34799766540527	-7.81909847259521	-0.238642498850822	0.0287313256412745	0.00288143544457853
-6.49978065490723	-6.34280967712402	-7.82033157348633	-0.238830074667931	0.0287382807582617	0.00296294223517179
-6.50207090377808	-6.34184312820435	-7.83490419387817	-0.238972097635269	0.0286783650517464	0.00301332375966012
-6.50263690948486	-6.34034538269043	-7.83388090133667	-0.239052087068558	0.0287495777010918	0.00309694092720747
-6.5037317276001	-6.33338165283203	-7.84223508834839	-0.239338114857674	0.0286071393638849	0.00316978199407458
-6.50442790985107	-6.33432674407959	-7.85281324386597	-0.239518776535988	0.0286078359931707	0.00329037685878575
-6.50724029541016	-6.32870149612427	-7.86555242538452	-0.239648476243019	0.0286757592111826	0.0033184892963618
-6.5068097114563	-6.32814455032349	-7.86744546890259	-0.239836379885674	0.0285842288285494	0.00341121712699533
-6.50724458694458	-6.32637596130371	-7.87404346466064	-0.240020990371704	0.0285900309681892	0.00350178289227188
-6.51008653640747	-6.32541561126709	-7.89183378219604	-0.240154564380646	0.0286424197256565	0.00353009975515306
-6.50958013534546	-6.32389450073242	-7.89029741287231	-0.240328714251518	0.028635561466217	0.00363948522135615
-6.50909280776978	-6.32012701034546	-7.9060001373291	-0.240564197301865	0.0286364089697599	0.00364050036296248
-6.51547241210938	-6.31853818893433	-7.91094732284546	-0.240795940160751	0.0286742430180311	0.00374762294813991
-6.51269721984863	-6.31619548797607	-7.9182186126709	-0.240896761417389	0.028628459200263	0.00375111005268991
-6.51120567321777	-6.31374979019165	-7.92853975296021	-0.241203963756561	0.028726426884532	0.00387716828845441
-6.51181888580322	-6.31052875518799	-7.92607259750366	-0.241368561983109	0.0286756530404091	0.00390142505057156
-6.51453971862793	-6.3099045753479	-7.94315814971924	-0.241504162549973	0.0287801753729582	0.00396690843626857
-6.51043653488159	-6.30493927001953	-7.94709348678589	-0.241670593619347	0.0288137085735798	0.00406559789553285
-6.50636768341064	-6.30104875564575	-7.95454740524292	-0.241894319653511	0.0287096910178661	0.00405524577945471
-6.5095682144165	-6.29851341247559	-7.95267343521118	-0.24216316640377	0.0288638174533844	0.00414963625371456
-6.50670957565308	-6.29688787460327	-7.9653434753418	-0.242311000823975	0.028810627758503	0.00407268712297082
-6.50241041183472	-6.28905439376831	-7.96492862701416	-0.24255445599556	0.0290055628865957	0.00419509178027511
-6.49731206893921	-6.28546380996704	-7.96231031417847	-0.242762520909309	0.0289612840861082	0.00420604972168803
-6.49461030960083	-6.28526210784912	-7.97519636154175	-0.242873698472977	0.0290728565305471	0.00410690950229764
-6.48845052719116	-6.27878904342651	-7.97604322433472	-0.243033811450005	0.0291769597679377	0.00414856569841504
-6.48285293579102	-6.27583074569702	-7.98095846176147	-0.243184521794319	0.0291459430009127	0.00415732990950346
-6.47755002975464	-6.27431869506836	-7.98315668106079	-0.243499830365181	0.0292505733668804	0.00412921980023384
-6.47552013397217	-6.27546548843384	-7.99801349639893	-0.24367156624794	0.0292576029896736	0.00411252863705158
-6.46803140640259	-6.26780366897583	-7.9967212677002	-0.24384979903698	0.0293201897293329	0.00417880481109023
-6.46626949310303	-6.26486825942993	-8.00424194335938	-0.244111686944962	0.0293127428740263	0.00420608976855874
-6.45938873291016	-6.26281547546387	-8.01346397399902	-0.244286492466927	0.0292918514460325	0.00417647045105696
-6.45510959625244	-6.25567293167114	-8.0138635635376	-0.244441345334053	0.0293164886534214	0.00423732260242105
-6.4505090713501	-6.25158596038818	-8.02014255523682	-0.244734719395638	0.0292831137776375	0.0042596491985023
-6.44404029846191	-6.24872446060181	-8.02292823791504	-0.244935721158981	0.0292859505861998	0.00423005735501647
-6.44413280487061	-6.24217653274536	-8.03361701965332	-0.245098188519478	0.0293035581707954	0.00421217037364841
-6.4359302520752	-6.23916959762573	-8.034348487854	-0.245258718729019	0.0293239615857601	0.00433225044980645
-6.42635679244995	-6.23196887969971	-8.03777408599854	-0.245434820652008	0.0293303467333317	0.00424509355798364
-6.43258905410767	-6.23361015319824	-8.04422283172607	-0.245650753378868	0.0293435864150524	0.00432168878614903
-6.42427539825439	-6.22810411453247	-8.04440402984619	-0.245722189545631	0.029329176992178	0.00429878709837794
-6.42016220092773	-6.22191381454468	-8.04373073577881	-0.24592824280262	0.0293534304946661	0.00431155785918236
-6.41633272171021	-6.22149229049683	-8.04327774047852	-0.24601885676384	0.029316671192646	0.00432282593101263
-6.41307544708252	-6.21714496612549	-8.05235004425049	-0.246217221021652	0.0293750092387199	0.00420580618083477
-6.40896034240723	-6.2135272026062	-8.05173683166504	-0.246296957135201	0.0293853804469109	0.00422383658587933
-6.39936876296997	-6.20676422119141	-8.0508975982666	-0.246423125267029	0.0293366312980652	0.00416155159473419
-6.39959239959717	-6.20854234695435	-8.0455207824707	-0.246613368391991	0.0294420626014471	0.00418059248477221
-6.39744901657104	-6.20424699783325	-8.05667495727539	-0.246563792228699	0.0294436365365982	0.00410565920174122
-6.38796806335449	-6.19964933395386	-8.06417751312256	-0.246771320700645	0.0294183418154716	0.00412377761676908
-6.38473224639893	-6.19805479049683	-8.05170822143555	-0.246977239847183	0.0293279141187668	0.00410278234630823
-6.38209629058838	-6.20357656478882	-8.06931686401367	-0.24710638821125	0.0293752159923315	0.00407712953165174
-6.37933683395386	-6.19278860092163	-8.07328987121582	-0.247331440448761	0.0293558817356825	0.00418155128136277
-6.37554168701172	-6.1976637840271	-8.07652187347412	-0.247465014457703	0.0292113590985537	0.00423803552985191
-6.37265205383301	-6.19956731796265	-8.08412456512451	-0.247561573982239	0.0291770100593567	0.00426071835681796
-6.37460279464722	-6.20370626449585	-8.09044456481934	-0.247811168432236	0.0290991645306349	0.00427074963226914
-6.3685564994812	-6.20093774795532	-8.10532855987549	-0.247867047786713	0.0290154740214348	0.0044239042326808
-6.36855888366699	-6.20189046859741	-8.09750175476074	-0.248039767146111	0.0289513878524303	0.00440067378804088
-6.36897706985474	-6.20718908309937	-8.10752010345459	-0.248122096061707	0.0288737267255783	0.00447607599198818
-6.36387348175049	-6.20457172393799	-8.10976791381836	-0.248224869370461	0.0288250613957644	0.00459083123132586
-6.36266565322876	-6.2054386138916	-8.11512851715088	-0.248363092541695	0.0287467278540134	0.00467070564627647
-6.36216878890991	-6.21033430099487	-8.11490345001221	-0.24845615029335	0.0286739189177752	0.00473275221884251
-6.36602830886841	-6.20969390869141	-8.11885166168213	-0.248477518558502	0.0286228936165571	0.00478566065430641
-6.36000919342041	-6.21122360229492	-8.1231575012207	-0.248575493693352	0.0285464096814394	0.00492400955408812
-6.36010217666626	-6.20978879928589	-8.12518692016602	-0.248614549636841	0.0283967666327953	0.00502501986920834
-6.36355257034302	-6.2163462638855	-8.12851238250732	-0.248681500554085	0.0283687859773636	0.0051014618948102
-6.3628044128418	-6.21645545959473	-8.12711334228516	-0.248635873198509	0.0283706653863192	0.00523130875080824
-6.3608660697937	-6.21764421463013	-8.13104820251465	-0.248776614665985	0.0282941125333309	0.00525388121604919
-6.36421012878418	-6.22114133834839	-8.12869739532471	-0.248738378286362	0.0282685961574316	0.00536668347194791
-6.36475896835327	-6.22344207763672	-8.1382999420166	-0.248692631721497	0.0282865762710571	0.00537569960579276
-6.36307334899902	-6.2284049987793	-8.13582420349121	-0.248826146125793	0.0282526053488255	0.00550781050696969
-6.35659742355347	-6.23335742950439	-8.14006519317627	-0.248832747340202	0.0280407443642616	0.00556611968204379
-6.36185073852539	-6.24331045150757	-8.14939594268799	-0.248932421207428	0.0280580632388592	0.00570533843711019
-6.3624472618103	-6.24745273590088	-8.15306091308594	-0.248987048864365	0.0279541779309511	0.00576627533882856
-6.36185932159424	-6.25260782241821	-8.16021060943604	-0.24908784031868	0.0279834102839231	0.00589666143059731
-6.36576795578003	-6.25987529754639	-8.15987968444824	-0.249114334583282	0.0278045348823071	0.00602286867797375
-6.36865234375	-6.26847553253174	-8.17109107971191	-0.249180138111115	0.0277561414986849	0.00610517989844084
-6.36587381362915	-6.27226305007935	-8.18162155151367	-0.249212175607681	0.0277352277189493	0.00636801077052951
-6.36876630783081	-6.28067255020142	-8.18564128875732	-0.249264255166054	0.0275672990828753	0.00641231751069427
-6.37326431274414	-6.28898525238037	-8.18250846862793	-0.249273389577866	0.0275752246379852	0.00651868525892496
-6.37777662277222	-6.29412031173706	-8.19095325469971	-0.24928842484951	0.0274907555431128	0.00666118366643786
-6.37548112869263	-6.29993391036987	-8.18901348114014	-0.24925908446312	0.0274614542722702	0.00681011704728007
-6.37975358963013	-6.30053520202637	-8.19005012512207	-0.249286070466042	0.0273585133254528	0.00694892508909106
-6.38342046737671	-6.31234741210938	-8.19525337219238	-0.249254003167152	0.0274126380681992	0.00704188412055373
-6.38227462768555	-6.31405782699585	-8.19503879547119	-0.24922613799572	0.0274186711758375	0.00721948174759746
-6.38530349731445	-6.31640148162842	-8.197509765625	-0.249141842126846	0.0273463651537895	0.00729950098320842
-6.39132404327393	-6.32401323318481	-8.18681812286377	-0.249143078923225	0.0273409057408571	0.0074628870934248
-6.39584827423096	-6.32855224609375	-8.19491100311279	-0.248994290828705	0.0272867791354656	0.00748788332566619
-6.39473819732666	-6.33243322372437	-8.19089317321777	-0.248909384012222	0.0274104606360197	0.00761946151033044
-6.39750385284424	-6.3370475769043	-8.19685173034668	-0.248992621898651	0.0272694025188684	0.00768266385421157
-6.39730262756348	-6.34698295593262	-8.1964168548584	-0.248922079801559	0.0273521728813648	0.007758520077914
-6.39884233474731	-6.35097122192383	-8.19848155975342	-0.248851120471954	0.0273212976753712	0.007797553204
-6.40019226074219	-6.3579740524292	-8.20010757446289	-0.248857080936432	0.0272891335189343	0.00792464707046747
-6.40290927886963	-6.36078786849976	-8.19605255126953	-0.248913392424583	0.0272650197148323	0.00798191875219345
-6.40771865844727	-6.37221097946167	-8.20243835449219	-0.248878300189972	0.0272060707211494	0.00799780339002609
-6.40989255905151	-6.37411880493164	-8.20425605773926	-0.24877741932869	0.0272279661148787	0.0080983554944396
-6.41116237640381	-6.38227653503418	-8.20809936523438	-0.248802214860916	0.0271665267646313	0.00813860446214676
-6.41277885437012	-6.38875293731689	-8.2021656036377	-0.24873548746109	0.0271170604974031	0.00820737704634666
-6.41960191726685	-6.39179706573486	-8.20510482788086	-0.248676106333733	0.0271399654448032	0.0081720519810915
-6.42026901245117	-6.39843130111694	-8.20487785339355	-0.248619928956032	0.0271646548062563	0.00828793551772833
-6.41724824905396	-6.40185928344727	-8.20669460296631	-0.248538553714752	0.0270315352827311	0.00826484430581331
-6.42719507217407	-6.40912246704102	-8.20835494995117	-0.248619362711906	0.0271318797022104	0.0083635775372386
-6.42836093902588	-6.41127490997314	-8.2118558883667	-0.24848435819149	0.0271486565470696	0.00834873877465725
-6.42997980117798	-6.41653108596802	-8.21005439758301	-0.248442083597183	0.0271443445235491	0.00835870299488306
-6.4309458732605	-6.42189836502075	-8.20441055297852	-0.248385190963745	0.027099447324872	0.00838315766304731
-6.43705224990845	-6.42660665512085	-8.20583915710449	-0.248348742723465	0.0272606331855059	0.00830607023090124
-6.43758106231689	-6.43041706085205	-8.19768524169922	-0.248198211193085	0.0272532142698765	0.00837001763284206
-6.43413496017456	-6.43026828765869	-8.19974803924561	-0.248138725757599	0.0273148603737354	0.00833150651305914
-6.44106101989746	-6.43397092819214	-8.19128131866455	-0.24809242784977	0.0273890849202871	0.00832257140427828
-6.43937826156616	-6.43647146224976	-8.19287395477295	-0.247951805591583	0.0274468902498484	0.00831833481788635
-6.44267463684082	-6.43646478652954	-8.1876859664917	-0.247957363724709	0.0275594312697649	0.00830409768968821
-6.44286155700684	-6.43913650512695	-8.18218421936035	-0.247825860977173	0.0275913719087839	0.00830186437815428
-6.44289255142212	-6.44561910629272	-8.18381214141846	-0.247788950800896	0.0277012288570404	0.00828456785529852
-6.44716024398804	-6.44697284698486	-8.18376159667969	-0.247688204050064	0.0278017204254866	0.00831334386020899
-6.44394111633301	-6.45001935958862	-8.18277835845947	-0.247629806399345	0.0277375411242247	0.00828817579895258
-6.44684886932373	-6.45086717605591	-8.17474460601807	-0.247661113739014	0.0278088562190533	0.00830502063035965
-6.44640827178955	-6.46177339553833	-8.18321895599365	-0.247626841068268	0.0278438925743103	0.00824141968041658
-6.44915008544922	-6.46179056167603	-8.18070602416992	-0.24763223528862	0.0279688034206629	0.00831728335469961
-6.44411325454712	-6.46584177017212	-8.18041324615479	-0.247568234801292	0.0279143434017897	0.00825935043394566
-6.44876766204834	-6.46908807754517	-8.17060375213623	-0.247575640678406	0.0280401352792978	0.00828329287469387
-6.44900035858154	-6.47677564620972	-8.17446804046631	-0.24743165075779	0.028052531182766	0.00825944263488054
-6.44517087936401	-6.47546577453613	-8.17346858978271	-0.24742029607296	0.0280757341533899	0.00826860498636961
-6.44637441635132	-6.47852182388306	-8.17369842529297	-0.247446641325951	0.0281319413334131	0.00817364919930696
-6.44617557525635	-6.48600006103516	-8.17469501495361	-0.24732269346714	0.0281450822949409	0.00821209233254194
-6.44542217254639	-6.48452377319336	-8.16985702514648	-0.247291415929794	0.0282159596681595	0.00818576570600271
-6.44209909439087	-6.48725605010986	-8.1722469329834	-0.247292622923851	0.0281980894505978	0.00815628562122583
-6.43994855880737	-6.48838090896606	-8.16158676147461	-0.247297316789627	0.0282249134033918	0.00812852010130882
-6.4458155632019	-6.49412250518799	-8.1744556427002	-0.247155398130417	0.0282223168760538	0.00805468577891588
-6.4385724067688	-6.49419498443604	-8.16778087615967	-0.24706469476223	0.0282182618975639	0.00805981829762459
-6.43991327285767	-6.4954686164856	-8.16733169555664	-0.247159779071808	0.0281939562410116	0.00798250362277031
-6.44166851043701	-6.50065994262695	-8.16585445404053	-0.24701339006424	0.028170058503747	0.00797778274863958
-6.44079732894897	-6.4986367225647	-8.16906356811523	-0.246963202953339	0.0281120464205742	0.00788769219070673
-6.43813562393188	-6.50135803222656	-8.16819000244141	-0.246863141655922	0.0281334109604359	0.00795811507850885
-6.43953847885132	-6.50323677062988	-8.16420841217041	-0.246885508298874	0.0280944984406233	0.0078406548127532
-6.44069337844849	-6.50380516052246	-8.16818141937256	-0.246775358915329	0.0280819945037365	0.00780008686706424
-6.43674325942993	-6.50071573257446	-8.16387844085693	-0.24663507938385	0.0280719585716724	0.00783414859324694
-6.43566656112671	-6.49973583221436	-8.17252540588379	-0.246621191501617	0.0280739273875952	0.00779742794111371
-6.43628263473511	-6.50092220306396	-8.16057014465332	-0.246538370847702	0.0279898773878813	0.0078226188197732
-6.43423748016357	-6.49721050262451	-8.16938209533691	-0.246437549591064	0.028056763112545	0.00775392586365342
-6.4337158203125	-6.49490737915039	-8.16333389282227	-0.246366038918495	0.0280037596821785	0.00789463240653276
-6.43014717102051	-6.48913669586182	-8.16190433502197	-0.246299713850021	0.0279636383056641	0.00784108228981495
-6.43528413772583	-6.48919200897217	-8.15910148620605	-0.246315717697144	0.0280265621840954	0.00795163959264755
-6.43346977233887	-6.48799133300781	-8.15598201751709	-0.246108964085579	0.0279957801103592	0.0078921327367425
-6.43107795715332	-6.48575115203857	-8.15277862548828	-0.246091812849045	0.0280452910810709	0.00795056577771902
-6.43178129196167	-6.48597145080566	-8.15288543701172	-0.246080756187439	0.0280058272182941	0.00786658842116594
-6.43731641769409	-6.48649263381958	-8.16324615478516	-0.24594783782959	0.0281064212322235	0.00780238350853324
-6.43669271469116	-6.48574495315552	-8.15072917938232	-0.245789870619774	0.0281325224786997	0.00766918528825045
-6.43415260314941	-6.48359632492065	-8.15311717987061	-0.245725348591805	0.0281704943627119	0.00756828859448433
-6.43552303314209	-6.48503398895264	-8.14490509033203	-0.245657101273537	0.0281693059951067	0.0074750455096364
-6.43505430221558	-6.48606061935425	-8.15087509155273	-0.245575979351997	0.0282721556723118	0.00735101336613297
-6.43172454833984	-6.48498153686523	-8.14600467681885	-0.245510771870613	0.0283182207494974	0.00740112131461501
-6.42659044265747	-6.48251056671143	-8.14174938201904	-0.245387971401215	0.0282946843653917	0.00722042238339782
-6.42792892456055	-6.48178911209106	-8.14518070220947	-0.245387583971024	0.0284255631268024	0.00719035277143121
-6.42870616912842	-6.48207807540894	-8.14655780792236	-0.245340272784233	0.028417469933629	0.0071379654109478
-6.42363595962524	-6.48067092895508	-8.1457462310791	-0.245332255959511	0.0284950062632561	0.00717226695269346
-6.42486238479614	-6.47866630554199	-8.13585662841797	-0.245461404323578	0.0284906402230263	0.00713618379086256
-6.42571353912354	-6.48144245147705	-8.14401626586914	-0.245492532849312	0.0285694915801287	0.00703135458752513
-6.42292547225952	-6.4723801612854	-8.14006805419922	-0.245465859770775	0.0286398343741894	0.00710457004606724
-6.42038345336914	-6.47179555892944	-8.13877010345459	-0.245433434844017	0.0285671893507242	0.00701450323686004
-6.41959953308105	-6.4712553024292	-8.13172149658203	-0.245611473917961	0.0286809019744396	0.00705452915281057
-6.42043304443359	-6.46878290176392	-8.13979816436768	-0.245552480220795	0.0287235025316477	0.00698634795844555
-6.41477632522583	-6.46537971496582	-8.13069820404053	-0.245585784316063	0.0287614595144987	0.00698691140860319
-6.41014957427979	-6.45779228210449	-8.12873363494873	-0.245678395032883	0.0288117807358503	0.00693383952602744
-6.40510654449463	-6.46307802200317	-8.12448787689209	-0.245738595724106	0.0289161540567875	0.00683363806456327
-6.40129947662354	-6.45520210266113	-8.11876773834229	-0.245719850063324	0.0289992764592171	0.00677104573696852
-6.39442014694214	-6.45397758483887	-8.1220064163208	-0.245798334479332	0.0289781261235476	0.00678998371586204
-6.38624572753906	-6.45138740539551	-8.10815906524658	-0.24586284160614	0.0290345568209887	0.0066464333795011
-6.38735485076904	-6.45330286026001	-8.11002731323242	-0.245888590812683	0.0290985889732838	0.00662588933482766
-6.38059043884277	-6.44809532165527	-8.10507488250732	-0.245903626084328	0.029159314930439	0.00661019887775183
-6.37135028839111	-6.44223642349243	-8.1030387878418	-0.246023580431938	0.0291838087141514	0.0064556896686554
-6.37144804000854	-6.44746065139771	-8.09830093383789	-0.246106788516045	0.0292078778147697	0.00651655159890652
-6.36535787582397	-6.44065856933594	-8.0973539352417	-0.246092617511749	0.02934854850173	0.00639880727976561
-6.35916042327881	-6.44059801101685	-8.08936595916748	-0.24626362323761	0.0294233001768589	0.00639671646058559
-6.35353899002075	-6.43740510940552	-8.08557033538818	-0.246262177824974	0.0294692423194647	0.00628309091553092
-6.35120582580566	-6.43800735473633	-8.08134651184082	-0.246298789978027	0.0296258740127087	0.00620981445536017
-6.34807300567627	-6.43462514877319	-8.07546806335449	-0.246322438120842	0.0297140683978796	0.00617291172966361
-6.33719778060913	-6.42947435379028	-8.06846141815186	-0.24638956785202	0.0298522170633078	0.00608507124707103
-6.33540296554565	-6.43138837814331	-8.06236553192139	-0.246524095535278	0.0299767311662436	0.00605159206315875
-6.33019590377808	-6.43114852905273	-8.06717681884766	-0.246435806155205	0.0301300585269928	0.00589678389951587
-6.32398653030396	-6.42888736724854	-8.05245494842529	-0.246568292379379	0.0302742496132851	0.00585310626775026
-6.32011127471924	-6.42946195602417	-8.05064678192139	-0.246604651212692	0.0303140077739954	0.00576390931382775
-6.31538915634155	-6.43198823928833	-8.04979038238525	-0.24666827917099	0.0305188279598951	0.00570667535066605
-6.31258630752563	-6.43123197555542	-8.04807758331299	-0.246767684817314	0.0306802429258823	0.00565693620592356
-6.30621147155762	-6.43283987045288	-8.04864501953125	-0.246805652976036	0.0308271758258343	0.00554779125377536
-6.30887317657471	-6.43440771102905	-8.03488445281982	-0.246976241469383	0.0310397744178772	0.00557257048785686
-6.30593252182007	-6.43651390075684	-8.04188346862793	-0.246987536549568	0.0311271250247955	0.00543364696204662
-6.30026149749756	-6.43693065643311	-8.04417610168457	-0.247048079967499	0.0312709733843803	0.00547509640455246
-6.2996621131897	-6.43996906280518	-8.03270244598389	-0.247173175215721	0.0314139313995838	0.00543964048847556
-6.29833936691284	-6.44603967666626	-8.03525066375732	-0.247178301215172	0.0315926112234592	0.00535534135997295
-6.29607534408569	-6.44509077072144	-8.04200649261475	-0.247232913970947	0.0317614525556564	0.00540393125265837
-6.29385948181152	-6.44831085205078	-8.03460025787354	-0.247445896267891	0.0319627784192562	0.00531308073550463
-6.29185628890991	-6.45374965667725	-8.0301456451416	-0.247504413127899	0.0320450216531754	0.005346086807549
-6.29544973373413	-6.4565863609314	-8.03641510009766	-0.247584193944931	0.0322704985737801	0.00529866199940443
-6.29294061660767	-6.46296548843384	-8.03691864013672	-0.24763922393322	0.0323718674480915	0.00529382983222604
-6.28884792327881	-6.46834182739258	-8.03355407714844	-0.247775465250015	0.0325181186199188	0.0052728708833456
-6.29039907455444	-6.47340393066406	-8.03365898132324	-0.247816443443298	0.0327180996537209	0.00521469349041581
-6.28640031814575	-6.47644281387329	-8.02999210357666	-0.247866854071617	0.0328765325248241	0.00518200360238552
-6.28714084625244	-6.47955656051636	-8.02941703796387	-0.247903391718864	0.0330938771367073	0.00519049121066928
-6.28274536132813	-6.48492527008057	-8.019944190979	-0.24793928861618	0.0332441292703152	0.00516475923359394
-6.28217458724976	-6.487548828125	-8.02604675292969	-0.248026087880135	0.0334946848452091	0.00511877471581101
-6.28051614761353	-6.48856925964355	-8.01886177062988	-0.248036533594131	0.0336793959140778	0.00518786907196045
-6.27426481246948	-6.49208068847656	-8.00988388061523	-0.248108878731728	0.0338109396398067	0.00513315806165338
-6.27833557128906	-6.49512434005737	-8.007080078125	-0.248112797737122	0.0340438969433308	0.00519767217338085
-6.27559852600098	-6.50055646896362	-8.00577163696289	-0.248117744922638	0.0341888330876827	0.00514682196080685
-6.27234268188477	-6.49879121780396	-8.00255298614502	-0.248165860772133	0.0343699306249619	0.00515512330457568
-6.27962636947632	-6.50262498855591	-7.99872350692749	-0.248209312558174	0.034530084580183	0.00512072304263711
-6.28152179718018	-6.51515054702759	-8.00419521331787	-0.248120352625847	0.0347415953874588	0.00502645829692483
-6.28143978118896	-6.51443481445313	-8.00236892700195	-0.248184576630592	0.034903459250927	0.00506199290975928
-6.28101873397827	-6.52317571640015	-8.00086498260498	-0.248343005776405	0.0349452756345272	0.00500502809882164
-6.28641223907471	-6.53456258773804	-8.00814247131348	-0.248322173953056	0.0351531319320202	0.00493755983188748
-6.2912917137146	-6.53780126571655	-8.01163291931152	-0.248277097940445	0.0352603867650032	0.00496941385790706
-6.28730821609497	-6.54522562026978	-8.0187873840332	-0.248405545949936	0.0353161990642548	0.00490926811471581
-6.2943696975708	-6.55184173583984	-8.01758766174316	-0.248478248715401	0.0353813692927361	0.00495235295966268
-6.29627132415771	-6.56499862670898	-8.03020572662354	-0.24852229654789	0.0354283265769482	0.00488391192629933
-6.29722213745117	-6.56792974472046	-8.03147888183594	-0.248571947216988	0.0355701334774494	0.00495812483131886
-6.30212640762329	-6.57289123535156	-8.04323959350586	-0.248635992407799	0.0355601571500301	0.00496663991361856
-6.30538272857666	-6.5841236114502	-8.03765678405762	-0.248605608940125	0.0357090421020985	0.00495898490771651
-6.31178665161133	-6.58949899673462	-8.04725360870361	-0.248607590794563	0.0357707850635052	0.00499733164906502
-6.31259870529175	-6.594970703125	-8.04538154602051	-0.24860018491745	0.0357685983181	0.00504409335553646
-6.31561756134033	-6.60176515579224	-8.0444450378418	-0.248733907938004	0.0358307100832462	0.00504985870793462
-6.32648372650146	-6.60783433914185	-8.05064105987549	-0.248665124177933	0.0359432063996792	0.00505265314131975
-6.32682371139526	-6.61144590377808	-8.04716968536377	-0.248584225773811	0.0359866805374622	0.00508607504889369
-6.3323187828064	-6.61626052856445	-8.05108737945557	-0.248623996973038	0.0360581874847412	0.0050369375385344
-6.33782720565796	-6.62567615509033	-8.05261421203613	-0.248635783791542	0.0361017361283302	0.00514731183648109
-6.34292125701904	-6.62700223922729	-8.05461025238037	-0.248566016554832	0.0362265221774578	0.0050458637997508
-6.34511852264404	-6.62935256958008	-8.05587673187256	-0.248595535755157	0.0362450070679188	0.00514997914433479
-6.34630012512207	-6.63625574111938	-8.05338954925537	-0.248599350452423	0.0362598337233067	0.00514287641271949
-6.35455179214478	-6.64401435852051	-8.05891418457031	-0.248578384518623	0.0364625416696072	0.00512811401858926
-6.35437870025635	-6.64621925354004	-8.06327247619629	-0.248587027192116	0.0364786311984062	0.00519807450473309
-6.35512828826904	-6.64704608917236	-8.06172752380371	-0.248609229922295	0.0364487245678902	0.0052053090184927
-6.36200571060181	-6.65648984909058	-8.06468486785889	-0.248745560646057	0.03645920753479	0.00527264270931482
-6.36557769775391	-6.66029119491577	-8.07964515686035	-0.248648777604103	0.0364806465804577	0.00525563536211848
-6.36935424804688	-6.66157341003418	-8.07851600646973	-0.248800322413445	0.0365139357745647	0.00530605297535658
-6.36978435516357	-6.66727685928345	-8.07775402069092	-0.248842537403107	0.0363917760550976	0.00530596170574427
-6.37706899642944	-6.67390108108521	-8.0898609161377	-0.248884662985802	0.0364750847220421	0.00533207459375262
-6.38202619552612	-6.67917394638062	-8.09646415710449	-0.248964741826057	0.0363458916544914	0.00536174653097987
-6.38444709777832	-6.67788457870483	-8.10650634765625	-0.249111473560333	0.0362183637917042	0.00528224324807525
-6.38979625701904	-6.67971086502075	-8.10313034057617	-0.249180093407631	0.0362296365201473	0.00528068235144019
-6.39251613616943	-6.68593502044678	-8.11657047271729	-0.249188274145126	0.0361710116267204	0.00519620208069682
-6.39449024200439	-6.68267393112183	-8.1191349029541	-0.249248400330544	0.03611109405756	0.00519142160192132
-6.39648723602295	-6.6856894493103	-8.12954998016357	-0.249323680996895	0.0359396561980248	0.0051544327288866
-6.40056180953979	-6.68716382980347	-8.13526916503906	-0.249336361885071	0.0359837301075459	0.00511814281344414
-6.40413808822632	-6.68998050689697	-8.1353588104248	-0.249474450945854	0.0358484052121639	0.00506521621719003
-6.40296792984009	-6.69018793106079	-8.14329051971436	-0.249405026435852	0.0357871614396572	0.00511852651834488
-6.40835666656494	-6.69003915786743	-8.13740539550781	-0.249548643827438	0.0357890799641609	0.00504892272874713
-6.40974617004395	-6.69387578964233	-8.15034866333008	-0.249462068080902	0.0357256904244423	0.0049633183516562
-6.41092205047607	-6.69025182723999	-8.15178203582764	-0.249542534351349	0.0357753485441208	0.00499024149030447
-6.41328144073486	-6.69143962860107	-8.15250492095947	-0.249675452709198	0.0356911197304726	0.00497480528429151
-6.41485595703125	-6.69421720504761	-8.15142726898193	-0.249699100852013	0.0356455631554127	0.00491557223722339
-6.42068719863892	-6.69049024581909	-8.15737819671631	-0.249693974852562	0.0356310717761517	0.00494020245969296
-6.4192042350769	-6.69104290008545	-8.15797996520996	-0.249760299921036	0.035462811589241	0.00495918188244104
-6.42252731323242	-6.69116592407227	-8.16125869750977	-0.249844804406166	0.0354879386723042	0.00497416965663433
-6.42696905136108	-6.69298696517944	-8.1678409576416	-0.249912679195404	0.0353194810450077	0.00491823861375451
-6.42865657806396	-6.69197654724121	-8.16779232025146	-0.249911949038506	0.0352881252765656	0.004957583732903
-6.43000745773315	-6.68741893768311	-8.17517948150635	-0.250028371810913	0.0351771637797356	0.00502429297193885
-6.43448305130005	-6.69101524353027	-8.17160415649414	-0.250075936317444	0.0351061895489693	0.0050229150801897
-6.44025230407715	-6.68969011306763	-8.18311595916748	-0.250062495470047	0.0350716561079025	0.00502610206604004
-6.43957090377808	-6.69143962860107	-8.17860698699951	-0.250125825405121	0.0349913351237774	0.0051590446382761
-6.44032001495361	-6.68920993804932	-8.18315982818604	-0.250152260065079	0.0348865948617458	0.00513184256851673
-6.44914817810059	-6.69113922119141	-8.18288898468018	-0.250243246555328	0.0348148196935654	0.00517135392874479
-6.44721412658691	-6.68932247161865	-8.18489265441895	-0.250267744064331	0.0347884558141232	0.00514289597049356
-6.44841623306274	-6.68446969985962	-8.18917179107666	-0.250274002552032	0.0348090417683125	0.00519077759236097
-6.44805955886841	-6.68509149551392	-8.17540740966797	-0.250291705131531	0.0346843078732491	0.00524856429547071
-6.45043468475342	-6.68731355667114	-8.1809139251709	-0.250260800123215	0.0347875133156776	0.00524194166064262
-6.45248126983643	-6.6803879737854	-8.17903232574463	-0.250223785638809	0.0346800349652767	0.00532216299325228
-6.44784212112427	-6.67504072189331	-8.18325710296631	-0.250260919332504	0.0346841290593147	0.00529550295323133
-6.45309925079346	-6.67285823822021	-8.1718111038208	-0.250261604785919	0.0346818938851357	0.00535382702946663
-6.45391654968262	-6.67200803756714	-8.1786060333252	-0.250153005123138	0.0346658267080784	0.00530412886291742
-6.45226335525513	-6.66628646850586	-8.16467952728271	-0.250192731618881	0.034709095954895	0.00538568198680878
-6.44870567321777	-6.66425561904907	-8.16278553009033	-0.250285923480988	0.034565944224596	0.0053844703361392
-6.45016241073608	-6.66599702835083	-8.16172695159912	-0.250188499689102	0.0346325859427452	0.00539169507101178
-6.45029830932617	-6.66161680221558	-8.16437911987305	-0.250219315290451	0.0346028842031956	0.00536783458665013
-6.44659471511841	-6.65951919555664	-8.16401863098145	-0.25019109249115	0.0346060171723366	0.00540323508903384
-6.44716119766235	-6.65615463256836	-8.15024375915527	-0.250281482934952	0.0345252938568592	0.00545892678201199
-6.45041179656982	-6.66019296646118	-8.15382766723633	-0.250223129987717	0.0345697924494743	0.00544327916577458
-6.44578409194946	-6.65344381332397	-8.15174579620361	-0.250318914651871	0.0345173366367817	0.00548447808250785
-6.44383811950684	-6.65460538864136	-8.15266799926758	-0.250221312046051	0.0343928597867489	0.00552253238856792
-6.44675540924072	-6.65346431732178	-8.14074897766113	-0.250345468521118	0.0344561040401459	0.00553186144679785
-6.44810390472412	-6.65173578262329	-8.14233207702637	-0.250227928161621	0.0343866534531116	0.00556303281337023
-6.4445629119873	-6.65053939819336	-8.13642024993896	-0.250152796506882	0.0343980677425861	0.00560859264805913
-6.44658660888672	-6.6472692489624	-8.13691234588623	-0.250307142734528	0.0343468673527241	0.00565210822969675
-6.44469690322876	-6.64912748336792	-8.13402652740479	-0.250187307596207	0.0343619883060455	0.00563902733847499
-6.4483585357666	-6.64643669128418	-8.13029193878174	-0.25019183754921	0.0343617387115955	0.00571044953539968
-6.44384622573853	-6.64785861968994	-8.12471580505371	-0.250133454799652	0.0342764481902123	0.00580400647595525
-6.44373655319214	-6.64331960678101	-8.12000846862793	-0.250246495008469	0.0343221239745617	0.00578554719686508
-6.44643926620483	-6.64487266540527	-8.11705589294434	-0.250101625919342	0.0343684926629066	0.00579299451783299
-6.44338274002075	-6.63978576660156	-8.11058521270752	-0.250038683414459	0.0343671627342701	0.00581187196075916
-6.44386863708496	-6.63915395736694	-8.11031150817871	-0.250077158212662	0.0343262925744057	0.00584350014105439
-6.44363689422607	-6.64202070236206	-8.10042667388916	-0.250014126300812	0.0343927815556526	0.00587262306362391
-6.44562339782715	-6.64036989212036	-8.10113620758057	-0.249964565038681	0.0343766547739506	0.00585741316899657
-6.44299745559692	-6.6416277885437	-8.10038375854492	-0.249949604272842	0.0342640690505505	0.00598383322358131
-6.44351434707642	-6.64231777191162	-8.10708904266357	-0.250058948993683	0.0341888964176178	0.00601581390947104
-6.44962120056152	-6.64716291427612	-8.10932922363281	-0.250084280967712	0.0341271050274372	0.00613339571282268
-6.4497594833374	-6.64628887176514	-8.11308765411377	-0.249978572130203	0.0340956151485443	0.0061247032135725
-6.44796800613403	-6.65085649490356	-8.11019706726074	-0.250109970569611	0.0340539999306202	0.00625367695465684
-6.45144081115723	-6.65224456787109	-8.11080169677734	-0.250050842761993	0.0339422598481178	0.00628234073519707
-6.45066976547241	-6.65621566772461	-8.11306571960449	-0.249993309378624	0.0339649803936481	0.0063422448001802
-6.45255851745605	-6.65794944763184	-8.10793018341064	-0.250025361776352	0.0339294523000717	0.00645182328298688
-6.4528374671936	-6.65500783920288	-8.11194515228271	-0.249953284859657	0.0337830074131489	0.00642919726669788
-6.45933485031128	-6.66115760803223	-8.10850715637207	-0.250010550022125	0.0338115431368351	0.00658068712800741
-6.45935583114624	-6.66161346435547	-8.11826705932617	-0.249817252159119	0.0337760709226131	0.0066065052524209
-6.46108913421631	-6.66197156906128	-8.11466407775879	-0.249869138002396	0.0337070152163506	0.00670032761991024
-6.46085643768311	-6.66451835632324	-8.10862827301025	-0.249831259250641	0.0337064675986767	0.0067290049046278
-6.4633936882019	-6.66919088363647	-8.10957431793213	-0.249815925955772	0.0337222665548325	0.00674292398616672
-6.46699476242065	-6.66709995269775	-8.10757255554199	-0.24971367418766	0.0337266586720943	0.00686175702139735
-6.46659421920776	-6.66992330551147	-8.11388969421387	-0.249706625938416	0.033626165241003	0.00692727835848928
-6.4720025062561	-6.66652488708496	-8.10198211669922	-0.24974912405014	0.0335984118282795	0.00700180092826486
-6.47280073165894	-6.67318868637085	-8.11058616638184	-0.249628275632858	0.0335512794554234	0.0071237008087337
-6.47111225128174	-6.66660976409912	-8.10244274139404	-0.249645128846169	0.0336360670626163	0.00722062867134809
-6.47110557556152	-6.66807174682617	-8.1044921875	-0.249543890357018	0.0334462448954582	0.0073699401691556
-6.48008012771606	-6.67121744155884	-8.10150718688965	-0.249645322561264	0.0335279032588005	0.0074776946566999
-6.48940706253052	-6.67207813262939	-8.10581111907959	-0.24959534406662	0.0334145948290825	0.00756496842950583
-6.49014759063721	-6.67192602157593	-8.11520385742188	-0.24961069226265	0.0333600454032421	0.00774418516084552
-6.49377012252808	-6.67551279067993	-8.10793972015381	-0.24961544573307	0.0332877449691296	0.00782260112464428
-6.49727201461792	-6.67776870727539	-8.11454391479492	-0.249519571661949	0.0333351530134678	0.00783319585025311
-6.49807691574097	-6.67527770996094	-8.11511039733887	-0.249559879302979	0.0333107635378838	0.00789469387382269
-6.49664783477783	-6.67588663101196	-8.11160945892334	-0.249525830149651	0.0332058928906918	0.00800261646509171
-6.50002384185791	-6.67642974853516	-8.10950660705566	-0.24956701695919	0.0332741737365723	0.00806229282170534
-6.50185489654541	-6.67788457870483	-8.11359596252441	-0.249435901641846	0.0331863053143024	0.00810458790510893
-6.50281715393066	-6.67742252349854	-8.11093711853027	-0.249383792281151	0.0332233868539333	0.00820351392030716
-6.50262022018433	-6.67288637161255	-8.11426544189453	-0.249455824494362	0.033198419958353	0.00829984340816736
-6.49485969543457	-6.68320941925049	-8.10407733917236	-0.24939227104187	0.0332042165100574	0.00855901185423136
-6.49266767501831	-6.6856632232666	-8.10338306427002	-0.249415323138237	0.0331559181213379	0.00858276803046465
-6.49246788024902	-6.67940807342529	-8.08777809143066	-0.249283447861671	0.0332234501838684	0.00874231290072203
-6.48766708374023	-6.6658501625061	-8.07627964019775	-0.249251618981361	0.0332711935043335	0.00878519006073475
-6.48685359954834	-6.66352653503418	-8.06103801727295	-0.249181360006332	0.0333376452326775	0.00890663731843233
-6.49303865432739	-6.65522861480713	-8.06471633911133	-0.249139279127121	0.0333803705871105	0.0089449118822813
-6.50161361694336	-6.65372848510742	-8.06910991668701	-0.249205216765404	0.0333537869155407	0.00908049009740353
-6.50759840011597	-6.65145492553711	-8.06757164001465	-0.249187707901001	0.0334416255354881	0.0090781832113862
-6.50984191894531	-6.6503529548645	-8.06680679321289	-0.249095886945724	0.0335003733634949	0.00905038416385651
-6.50918197631836	-6.64448165893555	-8.05267333984375	-0.248976245522499	0.0335369035601616	0.00905593018978834
-6.50794839859009	-6.63620233535767	-8.05705547332764	-0.248983949422836	0.0336374528706074	0.00908429082483053
-6.50907802581787	-6.63379812240601	-8.03757286071777	-0.248943701386452	0.033738698810339	0.00912840757519007
-6.51585865020752	-6.62661457061768	-8.04474925994873	-0.248905703425407	0.0338755324482918	0.00906845182180405
-6.5162501335144	-6.62430381774902	-8.03735637664795	-0.248864904046059	0.0339121073484421	0.0092136999592185
-6.5141167640686	-6.61652803421021	-8.02920150756836	-0.248863399028778	0.0339154414832592	0.00919545907527208
-6.52239608764648	-6.61272096633911	-8.03239250183105	-0.248824879527092	0.0340819843113422	0.00917491037398577
-6.52020215988159	-6.60903644561768	-8.01896190643311	-0.248685210943222	0.0341863743960857	0.00912266783416271
-6.52181577682495	-6.60245227813721	-8.01852321624756	-0.248728096485138	0.0342640802264214	0.00916589796543121
-6.52213573455811	-6.59849405288696	-8.00895500183105	-0.248660355806351	0.0342492572963238	0.00921760778874159
-6.52483654022217	-6.59409332275391	-8.01352596282959	-0.248626917600632	0.0343735702335835	0.00919272284954786
-6.52659034729004	-6.58627128601074	-8.00519752502441	-0.248565092682838	0.0344467386603355	0.00930244568735361
-6.52349758148193	-6.58343458175659	-8.00527477264404	-0.24864336848259	0.0345139503479004	0.00925266649574041
-6.52739143371582	-6.57722282409668	-7.99958848953247	-0.248720467090607	0.0345694832503796	0.00933352205902338
-6.52466344833374	-6.57487535476685	-7.99956035614014	-0.24859631061554	0.0345942117273808	0.009330322034657
-6.51536417007446	-6.57328605651855	-7.99491214752197	-0.24864587187767	0.0346396341919899	0.00953762140125036
-6.50960397720337	-6.57207870483398	-7.97546052932739	-0.248655289411545	0.0346391052007675	0.00942805875092745
-6.51609802246094	-6.56646585464478	-7.97341775894165	-0.248707860708237	0.0347831584513187	0.00947133637964725
-6.52140522003174	-6.55818367004395	-7.97304534912109	-0.248657241463661	0.0348326824605465	0.00951242167502642
-6.51861524581909	-6.55266284942627	-7.96600484848022	-0.248735725879669	0.0349185094237328	0.00953915901482105
-6.51976871490479	-6.54941701889038	-7.9653468132019	-0.248812079429626	0.0349220037460327	0.00953147560358047
-6.51931095123291	-6.55139493942261	-7.97281503677368	-0.248712360858917	0.0351007767021656	0.009396031498909
-6.51874780654907	-6.54638671875	-7.96895599365234	-0.248805195093155	0.0352202877402306	0.00939796306192875
-6.51373672485352	-6.54529285430908	-7.96774196624756	-0.248790115118027	0.0351957753300667	0.00925711635500193
-6.51651620864868	-6.54350996017456	-7.95717525482178	-0.248863071203232	0.0353713817894459	0.00924159027636051
-6.51804256439209	-6.54633522033691	-7.96678447723389	-0.248890787363052	0.0354424677789211	0.00917062349617481
-6.51936101913452	-6.54130554199219	-7.96325492858887	-0.248850703239441	0.0354526303708553	0.00916771497577429
-6.51975870132446	-6.53961896896362	-7.96890926361084	-0.249009683728218	0.0355480648577213	0.0091612171381712
-6.5177059173584	-6.54403352737427	-7.96790552139282	-0.24900521337986	0.0355898812413216	0.00906714051961899
-6.52027654647827	-6.53997755050659	-7.96673202514648	-0.24904403090477	0.0356564521789551	0.00897106528282166
-6.51500368118286	-6.53852367401123	-7.96765327453613	-0.249072298407555	0.0356880612671375	0.0089729567989707
-6.51428556442261	-6.53575706481934	-7.9632568359375	-0.249177470803261	0.0357214659452438	0.00886647496372461
-6.51470899581909	-6.53605604171753	-7.96290302276611	-0.24914063513279	0.0358453653752804	0.00880466587841511
-6.51026439666748	-6.5315408706665	-7.95608854293823	-0.249054834246635	0.0359058789908886	0.00877205468714237
-6.50928831100464	-6.53004264831543	-7.96118450164795	-0.249220937490463	0.0358780771493912	0.00872495677322149
-6.50765609741211	-6.52957916259766	-7.95809173583984	-0.249152690172195	0.0359289795160294	0.00869608949869871
-6.50004625320435	-6.53063440322876	-7.94904565811157	-0.249165967106819	0.0359693728387356	0.00862815231084824
-6.49567079544067	-6.5292854309082	-7.94040632247925	-0.249151602387428	0.0359415076673031	0.00860274489969015
-6.49740123748779	-6.52622842788696	-7.93580865859985	-0.249199166893959	0.035973634570837	0.0085029099136591
-6.50384283065796	-6.52108240127563	-7.93407392501831	-0.249227419495583	0.036134734749794	0.00847962778061628
-6.50182819366455	-6.51969957351685	-7.92931747436523	-0.24917870759964	0.0361451879143715	0.00842172745615244
-6.4965672492981	-6.51635599136353	-7.93075561523438	-0.24924635887146	0.0362358801066875	0.00834474340081215
-6.49803829193115	-6.51567125320435	-7.92794942855835	-0.249208763241768	0.0361663699150085	0.00822279788553715
-6.49462747573853	-6.51438045501709	-7.92189693450928	-0.24911829829216	0.0364173576235771	0.00801183562725782
-6.49398469924927	-6.5128755569458	-7.914954662323	-0.249120369553566	0.0364488661289215	0.00793998688459396
-6.48711013793945	-6.50885057449341	-7.9111065864563	-0.249066099524498	0.0364296436309814	0.00776810105890036
-6.49351930618286	-6.51114797592163	-7.90723323822021	-0.249034821987152	0.036589004099369	0.00768118910491467
-6.49371385574341	-6.5086841583252	-7.91081809997559	-0.248994141817093	0.0365760810673237	0.00761522864922881
-6.48920583724976	-6.50468063354492	-7.91165065765381	-0.249039188027382	0.0366077981889248	0.0075339125469327
-6.4902720451355	-6.50524091720581	-7.90227842330933	-0.249072477221489	0.0365540497004986	0.00746648479253054
-6.48824787139893	-6.51211023330688	-7.91232585906982	-0.249111443758011	0.0365695618093014	0.00736922072246671
-6.48986911773682	-6.50679779052734	-7.91331672668457	-0.249119371175766	0.0366548672318459	0.00729972496628761
-6.48956203460693	-6.51108360290527	-7.91716957092285	-0.249148473143578	0.0365378521382809	0.00723917549476027
-6.4947509765625	-6.51225328445435	-7.91755867004395	-0.24914987385273	0.0365580394864082	0.00719175022095442
-6.50166130065918	-6.51356172561646	-7.92182779312134	-0.249224320054054	0.0365052595734596	0.00706253806129098
-6.49904584884644	-6.5153021812439	-7.92993879318237	-0.249182343482971	0.0364607088267803	0.00711718061938882
-6.5021505355835	-6.51263570785522	-7.92486906051636	-0.249283358454704	0.0364895090460777	0.00699440389871597
-6.50698328018188	-6.51938247680664	-7.92706346511841	-0.249224647879601	0.0365212969481945	0.00683928094804287
-6.50456714630127	-6.51681423187256	-7.92469167709351	-0.249333679676056	0.0365139506757259	0.00684216571971774
-6.50627708435059	-6.51433181762695	-7.93059110641479	-0.249315872788429	0.0364235751330853	0.00678605865687132
-6.51105308532715	-6.51905059814453	-7.92750263214111	-0.249356582760811	0.0365838557481766	0.00668897666037083
-6.51484251022339	-6.51704025268555	-7.93233919143677	-0.249331623315811	0.0365132838487625	0.00660107098519802
-6.51360177993774	-6.51731157302856	-7.92799758911133	-0.249291449785233	0.036493107676506	0.00651981914415956
-6.51193809509277	-6.51564455032349	-7.9262547492981	-0.249361008405685	0.0365610010921955	0.00635844003409147
-6.51407957077026	-6.52100563049316	-7.92423582077026	-0.249259546399117	0.0366217866539955	0.00622497079893947
-6.51238822937012	-6.51517295837402	-7.92311525344849	-0.249165639281273	0.0366511195898056	0.00608353083953261
-6.51195192337036	-6.51549911499023	-7.91871166229248	-0.249186903238297	0.0366891846060753	0.0059928297996521
-6.5099573135376	-6.51714658737183	-7.91853427886963	-0.249155327677727	0.0366876684129238	0.00581347662955523
-6.51691579818726	-6.51811170578003	-7.92630624771118	-0.249140754342079	0.0367978923022747	0.00566150154918432
-6.51238965988159	-6.5190315246582	-7.92183446884155	-0.249081879854202	0.0368273630738258	0.00554673047736287
-6.51109838485718	-6.52143335342407	-7.92447185516357	-0.249136343598366	0.0368767082691193	0.00542719615623355
-6.51429748535156	-6.52722549438477	-7.92522668838501	-0.249222069978714	0.0368882790207863	0.00533038191497326
-6.51639270782471	-6.52535486221313	-7.93311071395874	-0.249273002147675	0.0368990562856197	0.00515235215425491
-6.51773500442505	-6.52788972854614	-7.93744659423828	-0.249411433935165	0.0369152165949345	0.00513030169531703
-6.5145959854126	-6.52953195571899	-7.93888568878174	-0.249434173107147	0.0368331521749496	0.00501457694917917
-6.52242183685303	-6.53325271606445	-7.95108366012573	-0.249521166086197	0.036857295781374	0.004980334546417
-6.5223970413208	-6.53656959533691	-7.95157384872437	-0.249543234705925	0.0368781872093678	0.00486636813730001
-6.51881170272827	-6.53502130508423	-7.96064758300781	-0.249646067619324	0.0368178673088551	0.0047952146269381
-6.52074861526489	-6.53638219833374	-7.95900821685791	-0.249783292412758	0.0367504395544529	0.00478424550965428
-6.52194833755493	-6.54137659072876	-7.97168731689453	-0.249793171882629	0.0368456579744816	0.00463545462116599
-6.51426029205322	-6.53806591033936	-7.97166204452515	-0.249875098466873	0.0367849096655846	0.0047407248057425
-6.50767183303833	-6.53918027877808	-7.97118330001831	-0.249984994530678	0.0366798117756844	0.00460671633481979
-6.5171275138855	-6.53951835632324	-7.96925020217896	-0.250093311071396	0.0368024371564388	0.00458251591771841
-6.52092933654785	-6.53430080413818	-7.97559452056885	-0.250066429376602	0.0368039645254612	0.00451958319172263
-6.51862239837646	-6.53130197525024	-7.972825050354	-0.250148475170136	0.0367687605321407	0.00452616345137358
-6.52045202255249	-6.52692890167236	-7.97265148162842	-0.250270575284958	0.0367676056921482	0.00445253867655993
-6.52105093002319	-6.5283374786377	-7.97793960571289	-0.250242650508881	0.0368202663958073	0.00431462842971087
-6.52051019668579	-6.52145767211914	-7.96766376495361	-0.250280559062958	0.0369694903492928	0.00420416053384542
-6.52028703689575	-6.51325941085815	-7.97423410415649	-0.250278532505035	0.0369690246880054	0.00420334795489907
-6.52106904983521	-6.51298522949219	-7.96453094482422	-0.250263303518295	0.037087220698595	0.00408092141151428
-6.52030420303345	-6.50396251678467	-7.95697021484375	-0.25019183754921	0.0372011475265026	0.00396501226350665
-6.52083873748779	-6.49844169616699	-7.95252227783203	-0.250195354223251	0.0372623689472675	0.00398937938734889
-6.5201621055603	-6.49275255203247	-7.94504690170288	-0.250245571136475	0.0373410806059837	0.00385056831873953
-6.5240421295166	-6.49201107025146	-7.95455741882324	-0.250222444534302	0.0374100804328918	0.00374530744738877
-6.52427387237549	-6.48843669891357	-7.94465494155884	-0.2502161860466	0.0374654829502106	0.00366839999333024
-6.523024559021	-6.48246812820435	-7.94725227355957	-0.25024339556694	0.0375322625041008	0.00354301813058555
-6.52948951721191	-6.48502016067505	-7.95096158981323	-0.250324577093124	0.0375131890177727	0.003495849436149
-6.52936935424805	-6.48151111602783	-7.95121955871582	-0.250397562980652	0.0375592336058617	0.0034550903365016
-6.53233480453491	-6.48110055923462	-7.95622730255127	-0.2505062520504	0.0375115573406219	0.00346105801872909
-6.53560447692871	-6.48318386077881	-7.95936727523804	-0.250592529773712	0.0374844633042812	0.00339633855037391
-6.5365161895752	-6.4847674369812	-7.96904039382935	-0.250650554895401	0.0375416874885559	0.00327919167466462
-6.53734016418457	-6.48722791671753	-7.97191572189331	-0.250764429569244	0.0375505983829498	0.00325181498192251
-6.53448677062988	-6.48512411117554	-7.98041486740112	-0.250818729400635	0.0375397354364395	0.00315408944152296
-6.53955411911011	-6.49201202392578	-7.97355175018311	-0.250900536775589	0.0376025997102261	0.00311973714269698
-6.53930044174194	-6.4907054901123	-7.97942590713501	-0.250872045755386	0.0375740751624107	0.00308610033243895
-6.5351710319519	-6.48837614059448	-7.9897665977478	-0.250999361276627	0.0376522317528725	0.0030104520265013
-6.53929328918457	-6.48860025405884	-7.97599840164185	-0.251087605953217	0.0376367717981339	0.00296346773393452
-6.53754091262817	-6.49247360229492	-7.98367786407471	-0.250991612672806	0.0376759916543961	0.00283484067767859
-6.53676080703735	-6.48749399185181	-7.98222732543945	-0.251066386699677	0.0377795062959194	0.00280963769182563
-6.53605365753174	-6.48406362533569	-7.97940015792847	-0.251100182533264	0.0377313829958439	0.00271566142328084
-6.5351996421814	-6.4884238243103	-7.97512149810791	-0.251110672950745	0.0378589183092117	0.00263829482719302
-6.53598976135254	-6.48112773895264	-7.9815616607666	-0.251160234212875	0.037927582859993	0.00250021787360311
-6.53133583068848	-6.48128175735474	-7.98364591598511	-0.251096218824387	0.0379092246294022	0.00246941251680255
-6.53392267227173	-6.47530841827393	-7.97426462173462	-0.251256316900253	0.038039717823267	0.00237019918859005
-6.53603076934814	-6.4745717048645	-7.97724437713623	-0.251191794872284	0.0381140448153019	0.00223142188042402
-6.52883529663086	-6.46909379959106	-7.97283983230591	-0.251154512166977	0.0382343158125877	0.00215538195334375
-6.52540588378906	-6.46358680725098	-7.9700403213501	-0.251233637332916	0.038255400955677	0.0020580377895385
-6.52681541442871	-6.46459722518921	-7.96083164215088	-0.251148760318756	0.0383348539471626	0.00191077217459679
-6.52841186523438	-6.45663833618164	-7.9587550163269	-0.251122415065765	0.0385484844446182	0.00177017552778125
-6.52618646621704	-6.45109224319458	-7.95474767684937	-0.251072764396667	0.0385836958885193	0.00168566172942519
-6.52291965484619	-6.44434261322021	-7.94481420516968	-0.251066297292709	0.0386199802160263	0.00154818431474268
-6.52727365493774	-6.43693161010742	-7.95700693130493	-0.250916808843613	0.0388298556208611	0.00133660575374961
-6.52551507949829	-6.43041276931763	-7.94391393661499	-0.250931620597839	0.038864653557539	0.00129538052715361
-6.52558898925781	-6.42306423187256	-7.94318962097168	-0.250871002674103	0.0388600341975689	0.00116397195961326
-6.53051137924194	-6.42026615142822	-7.9422459602356	-0.250837087631226	0.0390143282711506	0.00104981753975153
-6.52799797058105	-6.42277717590332	-7.93493175506592	-0.250761061906815	0.0389889515936375	0.000959756085649133
-6.53055763244629	-6.42447519302368	-7.944739818573	-0.250821620225906	0.0390338040888309	0.000885457789991051
-6.53057289123535	-6.42642831802368	-7.93928050994873	-0.25083601474762	0.039009302854538	0.000769196602050215
-6.53191137313843	-6.43285226821899	-7.95013952255249	-0.250719964504242	0.0391431637108326	0.000595458142925054
-6.53189420700073	-6.43420028686523	-7.9463529586792	-0.2507284283638	0.0392042249441147	0.000511070538777858
-6.52619743347168	-6.43798303604126	-7.95241117477417	-0.250670164823532	0.0391723401844502	0.000340700644301251
-6.52630186080933	-6.44539928436279	-7.95422601699829	-0.2506482899189	0.0392435751855373	0.00015720704686828
-6.52844190597534	-6.4460506439209	-7.95823335647583	-0.250621229410172	0.0392424389719963	1.82571493496653E-05
-6.521164894104	-6.44903230667114	-7.9599986076355	-0.250568121671677	0.0391900204122067	-0.000112561931018718
-6.52140808105469	-6.44895935058594	-7.95816946029663	-0.250651270151138	0.0392380841076374	-0.000254851765930653
-6.51829099655151	-6.4553165435791	-7.9625391960144	-0.250585108995438	0.0392070114612579	-0.000502445502206683
-6.51659679412842	-6.4527735710144	-7.95848703384399	-0.250572979450226	0.0392193235456944	-0.00062239560065791
-6.51572036743164	-6.44999217987061	-7.96846103668213	-0.250627845525742	0.0391088984906673	-0.000701128679793328
-6.51317977905273	-6.45810651779175	-7.96800804138184	-0.250574439764023	0.0391566343605518	-0.000908697780687362
-6.51421594619751	-6.45036363601685	-7.95854377746582	-0.250529944896698	0.0391499772667885	-0.00108032510615885
-6.51096105575562	-6.45154714584351	-7.95855712890625	-0.250529587268829	0.0391198731958866	-0.0012371827615425
-6.50673818588257	-6.44931507110596	-7.9526104927063	-0.250447779893875	0.0390998087823391	-0.00147687795106322
-6.51085519790649	-6.45018911361694	-7.9574294090271	-0.250405937433243	0.0391394458711147	-0.00160213548224419
-6.50509214401245	-6.44700765609741	-7.94818878173828	-0.250297695398331	0.0391378477215767	-0.00172717752866447
-6.49962282180786	-6.4429407119751	-7.94605875015259	-0.250288784503937	0.0391392037272453	-0.00195239670574665
-6.50405550003052	-6.44031715393066	-7.94306659698486	-0.250172585248947	0.0391441658139229	-0.00205827504396439
-6.49775457382202	-6.43577241897583	-7.93265628814697	-0.250088661909103	0.0391908399760723	-0.00227461475878954
-6.49425792694092	-6.43171358108521	-7.93037271499634	-0.250032275915146	0.039199274033308	-0.00236683967523277
-6.49404048919678	-6.43311452865601	-7.92911958694458	-0.249974012374878	0.0391899570822716	-0.0025382034946233
-6.49704360961914	-6.42712497711182	-7.92496299743652	-0.249856382608414	0.0392853133380413	-0.00268868845887482
-6.49502849578857	-6.42543506622314	-7.91664695739746	-0.249720573425293	0.0392864532768726	-0.00274327583611012
-6.48976469039917	-6.42091083526611	-7.9168758392334	-0.24968133866787	0.0392799787223339	-0.00294733513146639
-6.49090719223022	-6.42438077926636	-7.91389131546021	-0.249709576368332	0.0392836295068264	-0.0030364147387445
-6.49422597885132	-6.42379331588745	-7.91363382339478	-0.249586567282677	0.039296317845583	-0.00311842001974583
-6.49030208587646	-6.42072677612305	-7.92279434204102	-0.249563068151474	0.039351362735033	-0.00316237681545317
-6.49052238464355	-6.42001867294312	-7.9146990776062	-0.249650955200195	0.0393151119351387	-0.00323701044544578
-6.49303817749023	-6.42137145996094	-7.92147016525269	-0.249517232179642	0.0393180884420872	-0.00330478488467634
-6.4913501739502	-6.41864776611328	-7.91768074035645	-0.249546468257904	0.0393715351819992	-0.00332399201579392
-6.49024391174316	-6.41890048980713	-7.91649770736694	-0.249535888433456	0.0392908789217472	-0.00337644969113171
-6.4918098449707	-6.42172288894653	-7.9224419593811	-0.249547764658928	0.0393083766102791	-0.00340698868967593
-6.49128341674805	-6.41767549514771	-7.92255878448486	-0.249529346823692	0.0393413230776787	-0.00343076721765101
-6.49148511886597	-6.41637897491455	-7.93222808837891	-0.249524846673012	0.0393061712384224	-0.00343958428129554
-6.49219703674316	-6.41795635223389	-7.92227125167847	-0.249491691589355	0.0393629297614098	-0.00353373400866985
-6.49451732635498	-6.41744756698608	-7.92785739898682	-0.249487683176994	0.0393306501209736	-0.00356299849227071
-6.48993587493896	-6.41608905792236	-7.92606210708618	-0.249448746442795	0.0393085479736328	-0.0035670455545187
-6.48952579498291	-6.41409063339233	-7.93191814422607	-0.249471887946129	0.0393220223486423	-0.0036163218319416
-6.48942565917969	-6.41441869735718	-7.92454099655151	-0.249419376254082	0.0393222607672215	-0.0036725893151015
-6.48841571807861	-6.40843629837036	-7.92616033554077	-0.249375462532043	0.0394031293690205	-0.00365498941391706
-6.48527383804321	-6.40678977966309	-7.92598485946655	-0.24941973388195	0.0393985323607922	-0.00365849654190242
-6.4874701499939	-6.40492105484009	-7.91797780990601	-0.249348029494286	0.0394012928009033	-0.00370561191812158
-6.48566913604736	-6.40418195724487	-7.92304992675781	-0.249268904328346	0.0394215360283852	-0.00374525086954236
-6.48583126068115	-6.39926671981812	-7.92264366149902	-0.249352365732193	0.0394804179668427	-0.00376029987819493
-6.48267650604248	-6.39809513092041	-7.91506958007813	-0.249291703104973	0.0393563024699688	-0.0037510646507144
-6.48166847229004	-6.39831018447876	-7.92455768585205	-0.249321475625038	0.0394042767584324	-0.00382977607659996
-6.48072957992554	-6.39110469818115	-7.92350959777832	-0.249337568879128	0.0394775941967964	-0.00375788891687989
-6.48005676269531	-6.39130878448486	-7.92104053497314	-0.249301955103874	0.039378147572279	-0.00379183236509562
-6.47888231277466	-6.39231157302856	-7.91971111297607	-0.249391198158264	0.0394617132842541	-0.0038303155452013
-6.48076057434082	-6.39008092880249	-7.91302013397217	-0.249259442090988	0.0394563563168049	-0.00385290035046637
-6.47509813308716	-6.38876152038574	-7.91150093078613	-0.249211698770523	0.0393631085753441	-0.00387823395431042
-6.47562551498413	-6.38866519927979	-7.91267776489258	-0.249345809221268	0.039442390203476	-0.00390103436075151
-6.47523498535156	-6.38643932342529	-7.91617584228516	-0.24928791821003	0.039437472820282	-0.00388525333255529
-6.47142934799194	-6.38229608535767	-7.92187833786011	-0.24927045404911	0.0394904501736164	-0.00389206875115633
-6.46856212615967	-6.38274621963501	-7.90891599655151	-0.249317333102226	0.0394491292536259	-0.00396268721669912
-6.46841287612915	-6.38239288330078	-7.91137552261353	-0.249255418777466	0.0395364165306091	-0.00401212181895971
-6.46506500244141	-6.3827428817749	-7.91616296768188	-0.249173015356064	0.0395087599754334	-0.00398385804146528
-6.46150779724121	-6.38172578811646	-7.91241979598999	-0.249270886182785	0.0395569168031216	-0.00408960413187742
-6.46555042266846	-6.37796211242676	-7.90771293640137	-0.249246001243591	0.039633683860302	-0.00407609762623906
-6.46006345748901	-6.37902498245239	-7.90301275253296	-0.249153941869736	0.0395967736840248	-0.00413803104311228
-6.45336484909058	-6.3736252784729	-7.90500640869141	-0.249173730611801	0.0395805574953556	-0.00422351900488138
-6.45573997497559	-6.37477731704712	-7.89409589767456	-0.249131336808205	0.0396859608590603	-0.00425340374931693
-6.45349025726318	-6.37118244171143	-7.89702796936035	-0.249039769172668	0.0397269353270531	-0.00424150424078107
-6.44765901565552	-6.36622667312622	-7.90261936187744	-0.249039679765701	0.0396758355200291	-0.00429369043558836
-6.44923257827759	-6.36522531509399	-7.89080429077148	-0.249070972204208	0.0397653095424175	-0.00429322710260749
-6.44892978668213	-6.3693265914917	-7.89582109451294	-0.249001860618591	0.0396942980587482	-0.00436660042032599
-6.44582605361938	-6.36056041717529	-7.89489650726318	-0.248937577009201	0.0398053750395775	-0.00429697567597032
-6.4448823928833	-6.36231088638306	-7.88580513000488	-0.248941704630852	0.0397318862378597	-0.00438965437933803
-6.44201517105103	-6.36534261703491	-7.89095592498779	-0.248886957764626	0.0398184098303318	-0.00438852468505502
-6.4400315284729	-6.36090612411499	-7.88617086410522	-0.248873308300972	0.0398569516837597	-0.00440811878070235
-6.43591690063477	-6.36098194122314	-7.88392686843872	-0.24883858859539	0.0397835075855255	-0.0044165919534862
-6.43646621704102	-6.36176633834839	-7.88313388824463	-0.248825162649155	0.0398337952792645	-0.00448260921984911
-6.43835401535034	-6.36016130447388	-7.8792200088501	-0.248737648129463	0.0399419218301773	-0.00455707311630249
-6.43235301971436	-6.35887289047241	-7.87536907196045	-0.248650908470154	0.039896160364151	-0.00457761576399207
-6.42663621902466	-6.36055469512939	-7.87029361724854	-0.248660027980804	0.0399100333452225	-0.00459209689870477
-6.43121099472046	-6.35607767105103	-7.87387180328369	-0.24855238199234	0.0400355942547321	-0.00464851735159755
-6.42686891555786	-6.35742473602295	-7.86982440948486	-0.248484969139099	0.0400115102529526	-0.00458462303504348
-6.42546844482422	-6.35365867614746	-7.86323738098145	-0.248423174023628	0.0400141589343548	-0.00468089897185564
-6.42907953262329	-6.35449123382568	-7.86218547821045	-0.24837501347065	0.0400832183659077	-0.00472284434363246
-6.42843866348267	-6.35524892807007	-7.85540437698364	-0.248278930783272	0.0400855392217636	-0.00471420213580132
-6.42472887039185	-6.35147666931152	-7.85953712463379	-0.24817755818367	0.0400246568024158	-0.00476561486721039
-6.4282922744751	-6.35226392745972	-7.85548877716064	-0.248229056596756	0.040078591555357	-0.00470285676419735
-6.42958354949951	-6.3509087562561	-7.8618278503418	-0.248108118772507	0.0400637462735176	-0.00472020311281085
-6.42677974700928	-6.34836006164551	-7.84929370880127	-0.248114258050919	0.0400821343064308	-0.00473083881661296
-6.43155765533447	-6.34831809997559	-7.84675264358521	-0.248069733381271	0.0401178747415543	-0.0047784042544663
-6.42919588088989	-6.34579706192017	-7.8523154258728	-0.247925862669945	0.0401095300912857	-0.00478712655603886
-6.42456293106079	-6.34403562545776	-7.8423318862915	-0.247900113463402	0.0401174053549767	-0.00475309649482369
-6.42611312866211	-6.3447904586792	-7.84434175491333	-0.247972637414932	0.0400227718055248	-0.00471287546679378
-6.42688608169556	-6.34545564651489	-7.84531021118164	-0.247827306389809	0.0401152074337006	-0.00473489658907056
-6.42545747756958	-6.34133195877075	-7.83502244949341	-0.247656390070915	0.0401568487286568	-0.00470669008791447
-6.42645788192749	-6.34057807922363	-7.83534288406372	-0.247632130980492	0.040076956152916	-0.00459182215854526
-6.42212581634521	-6.33743333816528	-7.82304954528809	-0.247489884495735	0.0401024781167507	-0.00467047654092312
-6.4255108833313	-6.33531141281128	-7.8242654800415	-0.247483670711517	0.0402477197349072	-0.00463942438364029
-6.42495536804199	-6.33231210708618	-7.81561851501465	-0.247403174638748	0.0401885621249676	-0.0046276138164103
-6.42260551452637	-6.33133983612061	-7.81179428100586	-0.24731133878231	0.0402040891349316	-0.00471999868750572
-6.4214448928833	-6.32978391647339	-7.80586194992065	-0.247176945209503	0.0403103083372116	-0.00482515199109912
-6.41816520690918	-6.33382368087769	-7.80123805999756	-0.247082203626633	0.0403524301946163	-0.00485325464978814
-6.41565608978271	-6.33161401748657	-7.79933404922485	-0.24701364338398	0.0403159074485302	-0.00492956815287471
-6.41595458984375	-6.33456802368164	-7.79371738433838	-0.246970295906067	0.0403864979743958	-0.00508278934285045
-6.41926908493042	-6.33596324920654	-7.79205131530762	-0.246891289949417	0.0403851941227913	-0.00512093957513571
-6.41256809234619	-6.33723020553589	-7.79650688171387	-0.246929153800011	0.0403582490980625	-0.00522758159786463
-6.41377305984497	-6.3415207862854	-7.80042791366577	-0.247001066803932	0.0403910242021084	-0.00523999379947782
-6.41631698608398	-6.345534324646	-7.80659103393555	-0.247017934918404	0.0402608327567577	-0.00528421811759472
-6.41154336929321	-6.3475489616394	-7.81783819198608	-0.247026011347771	0.0401124134659767	-0.00516997603699565
-6.41405487060547	-6.35387659072876	-7.8193826675415	-0.247169941663742	0.0401460751891136	-0.00525775784626603
-6.41389656066895	-6.35838747024536	-7.82296562194824	-0.247184559702873	0.0400216542184353	-0.00526795536279678
-6.41085338592529	-6.36057329177856	-7.83085060119629	-0.247190937399864	0.0399563945829868	-0.00523461773991585
-6.40698909759521	-6.36310005187988	-7.83507108688354	-0.247291460633278	0.0399019494652748	-0.00524235935881734
-6.41278219223022	-6.36746120452881	-7.83556127548218	-0.247266516089439	0.0398770570755005	-0.00522479927167296
-6.40665721893311	-6.36828279495239	-7.83474683761597	-0.247266843914986	0.0397868007421494	-0.00518949376419187
-6.40305471420288	-6.37119817733765	-7.84133863449097	-0.247332528233528	0.0397087223827839	-0.00519256899133325
-6.41209030151367	-6.3755955696106	-7.84243249893188	-0.247432053089142	0.039698887616396	-0.00526929274201393
-6.40895223617554	-6.37736320495605	-7.84681558609009	-0.24757981300354	0.0395066104829311	-0.00541603192687035
-6.40176296234131	-6.37718343734741	-7.84973526000977	-0.247646421194077	0.0394852422177792	-0.00548646878451109
-6.39423418045044	-6.37870502471924	-7.849280834198	-0.247649446129799	0.0394562557339668	-0.00557167734950781
-6.38789463043213	-6.37912893295288	-7.84654521942139	-0.247469037771225	0.0394755676388741	-0.00559391360729933
-6.38600778579712	-6.3773627281189	-7.84702396392822	-0.247408390045166	0.0395075269043446	-0.00555193703621626
-6.38796424865723	-6.37568283081055	-7.84113883972168	-0.247577637434006	0.0394028015434742	-0.00556470407173038
-6.38728713989258	-6.37756681442261	-7.842453956604	-0.247585505247116	0.0394034199416637	-0.005613898858428
-6.38761472702026	-6.36807441711426	-7.8370189666748	-0.247585311532021	0.0394045114517212	-0.00558671308681369
-6.3881049156189	-6.36701965332031	-7.84577465057373	-0.247717469930649	0.0392567627131939	-0.00546175427734852
-6.39120244979858	-6.37471151351929	-7.84079742431641	-0.24763648211956	0.0392639189958572	-0.00550469756126404
-6.38998699188232	-6.36999130249023	-7.83800029754639	-0.247695699334145	0.0391832590103149	-0.00544193666428328
-6.39110898971558	-6.3719916343689	-7.8422679901123	-0.247791141271591	0.0392142608761787	-0.00537343043833971
-6.39159679412842	-6.37336587905884	-7.83485126495361	-0.247722178697586	0.0391708835959435	-0.00540027022361755
-6.39084625244141	-6.37196683883667	-7.84466028213501	-0.247766509652138	0.0391877591609955	-0.00537900160998106
-6.38824987411499	-6.37164735794067	-7.84084606170654	-0.247905731201172	0.0391812324523926	-0.00529951136559248
-6.38842344284058	-6.36921977996826	-7.83867216110229	-0.247936889529228	0.0390605702996254	-0.00524303689599037
-6.39121055603027	-6.36975193023682	-7.84411239624023	-0.247911244630814	0.0391519367694855	-0.00517985224723816
-6.39479494094849	-6.36751985549927	-7.83557891845703	-0.247954726219177	0.0391492545604706	-0.00506660342216492
-6.39210271835327	-6.36478042602539	-7.84356880187988	-0.247961074113846	0.0390183627605438	-0.00504274992272258
-6.39360809326172	-6.37028551101685	-7.84349822998047	-0.248051479458809	0.0390856713056564	-0.00498176505789161
-6.40000343322754	-6.3666353225708	-7.83826446533203	-0.247992008924484	0.0391536578536034	-0.00489130197092891
-6.39454507827759	-6.36284303665161	-7.84227800369263	-0.248025208711624	0.0390762835741043	-0.00491785304620862
-6.40126800537109	-6.36381912231445	-7.8343505859375	-0.248079687356949	0.0391531065106392	-0.0048748254776001
-6.40260934829712	-6.36579418182373	-7.83435201644897	-0.24799832701683	0.0391586944460869	-0.004863690584898
-6.39835929870605	-6.36201620101929	-7.83594179153442	-0.247905448079109	0.0391060635447502	-0.00476658018305898
-6.39953899383545	-6.36063671112061	-7.82626962661743	-0.247931629419327	0.0391917116940022	-0.00475492840632796
-6.39989042282104	-6.36041116714478	-7.83055925369263	-0.247933849692345	0.0392580181360245	-0.00477456767112017
-6.39903116226196	-6.35766220092773	-7.82173776626587	-0.247915759682655	0.0392628535628319	-0.00467556389048696
-6.39762830734253	-6.35691928863525	-7.82267141342163	-0.247958332300186	0.0392427854239941	-0.00473796715959907
-6.40252017974854	-6.35732412338257	-7.82171106338501	-0.247963756322861	0.0391843803226948	-0.00470906822010875
-6.40126991271973	-6.35627555847168	-7.82107734680176	-0.247888505458832	0.0392442420125008	-0.00464503234252334
-6.40050601959229	-6.355637550354	-7.82427740097046	-0.248039931058884	0.0392125993967056	-0.00454877177253366
-6.40816640853882	-6.35649442672729	-7.81639957427979	-0.248046651482582	0.0391631126403809	-0.00450251251459122
-6.40820455551147	-6.35827302932739	-7.8236722946167	-0.248023211956024	0.039223488420248	-0.00451924791559577
-6.40938806533813	-6.35691595077515	-7.82328176498413	-0.248130276799202	0.0391788445413113	-0.0044399076141417
-6.41096687316895	-6.35732889175415	-7.82044887542725	-0.248100161552429	0.0390695855021477	-0.00438449112698436
-6.41591548919678	-6.36214733123779	-7.8286771774292	-0.248118594288826	0.0391184166073799	-0.00443513737991452
-6.41740083694458	-6.35949802398682	-7.82674646377563	-0.248160302639008	0.0391188077628613	-0.0042676767334342
-6.41699552536011	-6.36144161224365	-7.8277063369751	-0.248149365186691	0.0389981493353844	-0.00434857420623302
-6.42155981063843	-6.36361265182495	-7.83287572860718	-0.248192206025124	0.0389825664460659	-0.0043137869797647
-6.42404365539551	-6.36278676986694	-7.83578968048096	-0.248173892498016	0.038983628153801	-0.00425238627940416
-6.42316102981567	-6.36201763153076	-7.83278560638428	-0.248060017824173	0.0388911329209805	-0.00430319225415587
-6.42868518829346	-6.36333656311035	-7.82972192764282	-0.248195618391037	0.0389078333973885	-0.00425315229222178
-6.43118762969971	-6.36780881881714	-7.83843183517456	-0.248126626014709	0.0388440936803818	-0.00423755729570985
-6.43124866485596	-6.36515951156616	-7.83100557327271	-0.248066067695618	0.0388102643191814	-0.00420398497954011
-6.4321608543396	-6.36436653137207	-7.82878351211548	-0.248139336705208	0.0386683829128742	-0.00416682753711939
-6.43765640258789	-6.36926555633545	-7.83704662322998	-0.248072192072868	0.0386872589588165	-0.004189383238554
-6.43680906295776	-6.36756420135498	-7.8316593170166	-0.247941762208939	0.0387133359909058	-0.00420984392985702
-6.4363808631897	-6.36966848373413	-7.83067464828491	-0.248052835464478	0.0385695844888687	-0.00418715504929423
-6.44165754318237	-6.37324380874634	-7.83217716217041	-0.247975692152977	0.038563534617424	-0.00424497062340379
-6.44349431991577	-6.37338876724243	-7.83437776565552	-0.24788373708725	0.0385125353932381	-0.00424737809225917
-6.44835472106934	-6.37505531311035	-7.83588218688965	-0.247975468635559	0.0384771525859833	-0.00421539228409529
-6.44769430160522	-6.37972784042358	-7.83628749847412	-0.2479357868433	0.0382964871823788	-0.00420289160683751
-6.45383739471436	-6.38244390487671	-7.84570455551147	-0.247912183403969	0.0383677743375301	-0.00430562347173691
-6.45353651046753	-6.38498735427856	-7.84281253814697	-0.247881785035133	0.0382169857621193	-0.00420739315450192
-6.45520639419556	-6.38600158691406	-7.84460163116455	-0.247830390930176	0.0380228571593761	-0.00423785904422402
-6.45921564102173	-6.38976144790649	-7.84699964523315	-0.247851684689522	0.0379996821284294	-0.00421104114502668
-6.4653582572937	-6.39342308044434	-7.84927606582642	-0.247801318764687	0.0379357151687145	-0.0042244172655046
-6.46297359466553	-6.39174222946167	-7.8526406288147	-0.247798934578896	0.0378377437591553	-0.00428296253085136
-6.4701623916626	-6.39672803878784	-7.84023523330688	-0.247792065143585	0.0377948507666588	-0.00425423914566636
-6.47363042831421	-6.39931440353394	-7.85162591934204	-0.247700214385986	0.0377040281891823	-0.00429415144026279
-6.47320938110352	-6.40013885498047	-7.85456848144531	-0.247691914439201	0.0376466251909733	-0.0042447536252439
-6.47768402099609	-6.39973258972168	-7.85141038894653	-0.247632205486298	0.0375448428094387	-0.00427292194217443
-6.4789571762085	-6.4058256149292	-7.85095977783203	-0.247560545802116	0.0374381318688393	-0.00428994745016098
-6.48357582092285	-6.40209054946899	-7.84969615936279	-0.247507244348526	0.0374220982193947	-0.00426472816616297
-6.48331165313721	-6.40358066558838	-7.85921144485474	-0.247645854949951	0.0373355820775032	-0.00427599670365453
-6.48901844024658	-6.41030979156494	-7.86019945144653	-0.247547537088394	0.0371686145663261	-0.00427643489092588
-6.49242639541626	-6.40908527374268	-7.85876035690308	-0.247486844658852	0.0370732918381691	-0.0042885635048151
-6.49298429489136	-6.41041278839111	-7.86038875579834	-0.247559532523155	0.0369081199169159	-0.00427284184843302
-6.49695158004761	-6.41344356536865	-7.86501026153564	-0.247579082846642	0.036746758967638	-0.00428153341636062
-6.49956798553467	-6.41352224349976	-7.87937688827515	-0.247529059648514	0.0367120318114758	-0.0042971707880497
-6.50302124023438	-6.41725158691406	-7.87725782394409	-0.247582852840424	0.0365458317101002	-0.00424571288749576
-6.50122404098511	-6.42097902297974	-7.87364625930786	-0.247618541121483	0.0363872312009335	-0.00430024694651365
-6.50784063339233	-6.42548322677612	-7.88594818115234	-0.247562810778618	0.0362864285707474	-0.00429817894473672
-6.50839281082153	-6.42227697372437	-7.89148664474487	-0.247574463486671	0.0362148396670818	-0.00423741107806563
-6.50646495819092	-6.42702198028564	-7.88793897628784	-0.24754486978054	0.0359544605016708	-0.00429638801142573
-6.51059818267822	-6.42815160751343	-7.89513111114502	-0.247546136379242	0.0359766408801079	-0.00429640524089336
-6.51187515258789	-6.42632055282593	-7.89905071258545	-0.247503414750099	0.0357850231230259	-0.00428298208862543
-6.51139450073242	-6.4249153137207	-7.89266014099121	-0.247498065233231	0.0356623418629169	-0.00425810180604458
-6.51422929763794	-6.42575740814209	-7.89698123931885	-0.247567668557167	0.0356187969446182	-0.00420464761555195
-6.51588726043701	-6.42880010604858	-7.89875507354736	-0.247506693005562	0.0355021096765995	-0.00425794115290046
-6.51705026626587	-6.42514228820801	-7.89601373672485	-0.247445836663246	0.0354474075138569	-0.00420098472386599
-6.51898574829102	-6.42203569412231	-7.90217685699463	-0.247518315911293	0.035332515835762	-0.00417889188975096
-6.52095937728882	-6.42459106445313	-7.89922428131104	-0.247421190142632	0.0352606698870659	-0.00419364403933287
-6.52423906326294	-6.41848564147949	-7.90012073516846	-0.247459128499031	0.0352113544940948	-0.00419428339228034
-6.5246319770813	-6.41667795181274	-7.90434122085571	-0.247457057237625	0.0351334400475025	-0.00411442341282964
-6.52431917190552	-6.41564512252808	-7.9001612663269	-0.24741730093956	0.0350136607885361	-0.00413112947717309
-6.53055334091187	-6.41446447372437	-7.90452766418457	-0.247459575533867	0.035014558583498	-0.00411127973347902
-6.52989292144775	-6.41032934188843	-7.90432834625244	-0.247423499822617	0.0348830334842205	-0.00401392765343189
-6.52534770965576	-6.40690279006958	-7.90105867385864	-0.247461572289467	0.0348122082650661	-0.00405312376096845
-6.53492069244385	-6.40949153900146	-7.90746402740479	-0.247468337416649	0.0348659977316856	-0.0040278472006321
-6.53269004821777	-6.4038519859314	-7.90210580825806	-0.247401386499405	0.0347716622054577	-0.00402607535943389
-6.53023386001587	-6.4012303352356	-7.90250730514526	-0.247513011097908	0.03475221991539	-0.00401489436626434
-6.53283262252808	-6.40159845352173	-7.89508438110352	-0.24741867184639	0.0346476286649704	-0.00402109324932098
-6.53244352340698	-6.39969062805176	-7.90319919586182	-0.247330412268639	0.0347604602575302	-0.00410342309623957
-6.53237628936768	-6.39796018600464	-7.89384651184082	-0.247372061014175	0.034743819385767	-0.00398378632962704
-6.52810144424438	-6.39417409896851	-7.89259767532349	-0.247340962290764	0.0346515588462353	-0.00404657470062375
-6.5288257598877	-6.39575576782227	-7.89323997497559	-0.247313395142555	0.0347275845706463	-0.00406889757141471
-6.52869081497192	-6.39125967025757	-7.88858795166016	-0.247325643897057	0.0347448326647282	-0.00406038109213114
-6.52349853515625	-6.38860893249512	-7.88972043991089	-0.247279927134514	0.0346587896347046	-0.00414224993437529
-6.52423524856567	-6.38850545883179	-7.88196229934692	-0.24729235470295	0.0347988978028297	-0.00413315929472446
-6.52355861663818	-6.38463115692139	-7.88491725921631	-0.247292414307594	0.0346882827579975	-0.00419309455901384
-6.51763963699341	-6.38506984710693	-7.88603496551514	-0.247267246246338	0.0347446911036968	-0.00416353112086654
-6.5205979347229	-6.38287782669067	-7.88111448287964	-0.247306346893311	0.0347811914980412	-0.0041979718953371
-6.51964855194092	-6.38314723968506	-7.88685846328735	-0.247279137372971	0.0348635017871857	-0.00432872725650668
-6.51388502120972	-6.38063669204712	-7.87820100784302	-0.247276544570923	0.034766249358654	-0.00430638901889324
-6.51550245285034	-6.37484121322632	-7.88662385940552	-0.247369840741158	0.0348141044378281	-0.00437573343515396
-6.51292276382446	-6.37553596496582	-7.88418245315552	-0.247311130166054	0.034812580794096	-0.00441740360110998
-6.51010465621948	-6.36998176574707	-7.88551139831543	-0.247283130884171	0.0348747260868549	-0.00450390065088868
-6.50724983215332	-6.36777353286743	-7.88294076919556	-0.247346073389053	0.0349437966942787	-0.00449231825768948
-6.50139665603638	-6.36438274383545	-7.86752796173096	-0.247336938977242	0.0349367223680019	-0.00453668879345059
-6.50362062454224	-6.36466884613037	-7.88011837005615	-0.247253954410553	0.035095039755106	-0.00467602722346783
-6.5006422996521	-6.36185169219971	-7.87138509750366	-0.247276827692986	0.0351240448653698	-0.00465373275801539
-6.49579620361328	-6.35704374313354	-7.86543035507202	-0.247287139296532	0.0351351946592331	-0.00474133063107729
-6.49389743804932	-6.35484457015991	-7.86494112014771	-0.247197568416595	0.03522614762187	-0.00476251309737563
-6.48887395858765	-6.352867603302	-7.85664653778076	-0.247168838977814	0.0352484732866287	-0.00487317750230432
-6.48434352874756	-6.35121965408325	-7.85975742340088	-0.247166529297829	0.0354220606386662	-0.00491566583514214
-6.48397207260132	-6.34906721115112	-7.8486967086792	-0.247158721089363	0.0354730412364006	-0.00493537401780486
-6.48042058944702	-6.34769535064697	-7.85419034957886	-0.247044414281845	0.0355204306542873	-0.00509164528921247
-6.47457313537598	-6.34499311447144	-7.84653663635254	-0.247082129120827	0.0356447361409664	-0.00507160602137446
-6.47065830230713	-6.34410810470581	-7.84088850021362	-0.247088208794594	0.0355850495398045	-0.00511314952746034
-6.4691047668457	-6.34817218780518	-7.84717178344727	-0.247081995010376	0.0356853678822517	-0.00522609986364841
-6.46305656433105	-6.34370565414429	-7.84801054000854	-0.247061163187027	0.0357649512588978	-0.00525103136897087
-6.45894527435303	-6.34465646743774	-7.85276174545288	-0.247116297483444	0.0356520712375641	-0.00527536822482944
-6.45647096633911	-6.34731531143188	-7.84873485565186	-0.24712361395359	0.0357011929154396	-0.00532832136377692
-6.45766592025757	-6.34595489501953	-7.84841728210449	-0.247079536318779	0.0357199683785439	-0.00538282329216599
-6.45340728759766	-6.34702157974243	-7.8497953414917	-0.247193187475204	0.0356560274958611	-0.00532464776188135
-6.45121479034424	-6.34750938415527	-7.84643173217773	-0.24724654853344	0.0357025973498821	-0.00539816031232476
-6.45259046554565	-6.34897184371948	-7.85284805297852	-0.247198954224586	0.0357093438506126	-0.00539987394586205
-6.45099544525146	-6.34720087051392	-7.8568754196167	-0.24724967777729	0.0355914123356342	-0.00534514477476478
-6.44490194320679	-6.34797477722168	-7.85611534118652	-0.247284635901451	0.0356104709208012	-0.00539166247472167
-6.45047330856323	-6.34912157058716	-7.85958623886108	-0.247276157140732	0.0356709286570549	-0.00534108793362975
-6.44398403167725	-6.34538459777832	-7.85545539855957	-0.247285977005959	0.0356324762105942	-0.0053355754353106
-6.43828296661377	-6.34186792373657	-7.85960674285889	-0.247390821576118	0.0355540029704571	-0.00535146007314324
-6.44199705123901	-6.34501886367798	-7.85194063186646	-0.247412323951721	0.0355585850775242	-0.00531158084049821
-6.4412727355957	-6.34305620193481	-7.86651468276978	-0.247258976101875	0.0355902388691902	-0.00536560080945492
-6.4385986328125	-6.34263706207275	-7.85910844802856	-0.247357919812202	0.0355594232678413	-0.00528838858008385
-6.43502140045166	-6.34031629562378	-7.86307811737061	-0.247358456254005	0.0354764685034752	-0.00529916677623987
-6.43678188323975	-6.33991098403931	-7.85924053192139	-0.247337982058525	0.035558570176363	-0.00532202841714025
-6.43631601333618	-6.33706045150757	-7.85465812683105	-0.247298464179039	0.0355509780347347	-0.00534767005592585
-6.43242311477661	-6.33531761169434	-7.86314964294434	-0.247321158647537	0.03550785779953	-0.00540674338117242
-6.43368768692017	-6.33409881591797	-7.85604953765869	-0.247399523854256	0.0355062074959278	-0.00542543362826109
-6.43129301071167	-6.3391809463501	-7.86590719223022	-0.247422605752945	0.0355057865381241	-0.00549861695617437
-6.4320125579834	-6.3359375	-7.86570739746094	-0.247444361448288	0.0355334579944611	-0.00549142481759191
-6.42957544326782	-6.33915567398071	-7.87085151672363	-0.247507944703102	0.0353898070752621	-0.00554017908871174
-6.43326091766357	-6.34429216384888	-7.87722063064575	-0.247471079230309	0.0354662425816059	-0.00559997744858265
-6.43387937545776	-6.34051942825317	-7.88100337982178	-0.24746310710907	0.0355071015655994	-0.00566957332193851
-6.43087148666382	-6.3425087928772	-7.88368558883667	-0.247480303049088	0.0354325249791145	-0.0055868960916996
-6.43135404586792	-6.34257459640503	-7.88585186004639	-0.247551411390305	0.0354758724570274	-0.00566822988912463
-6.43345880508423	-6.34587383270264	-7.89433193206787	-0.247589945793152	0.0354866720736027	-0.00570538360625505
-6.4309287071228	-6.34425210952759	-7.88627624511719	-0.247524186968803	0.0354796014726162	-0.00566642917692661
-6.43050861358643	-6.34278345108032	-7.8943886756897	-0.247639089822769	0.0355598255991936	-0.00571735482662916
-6.43396282196045	-6.34456348419189	-7.88975048065186	-0.247528553009033	0.0355461128056049	-0.0057585472241044
-6.43161678314209	-6.34201288223267	-7.89087438583374	-0.247555941343307	0.0356187075376511	-0.00576853659003973
-6.43200206756592	-6.34295225143433	-7.88958978652954	-0.247481867671013	0.0356714949011803	-0.00574204884469509
-6.42931795120239	-6.34039688110352	-7.88349723815918	-0.247472658753395	0.0356954708695412	-0.00576371932402253
-6.43425369262695	-6.33767795562744	-7.88930463790894	-0.247395917773247	0.0358785018324852	-0.00577908661216497
-6.43081760406494	-6.33489942550659	-7.88253545761108	-0.247373282909393	0.0358986556529999	-0.00575075065717101
-6.42926025390625	-6.33070468902588	-7.87546968460083	-0.247285038232803	0.0359772108495235	-0.00579161709174514
-6.43546152114868	-6.32975244522095	-7.87687206268311	-0.247287675738335	0.0361780673265457	-0.00580125348642468
-6.43257904052734	-6.32687854766846	-7.86443424224854	-0.247182860970497	0.0362660996615887	-0.00581800611689687
-6.43087768554688	-6.32511711120605	-7.86909198760986	-0.247287407517433	0.036351602524519	-0.00581941986456513
-6.43396806716919	-6.32692861557007	-7.86657667160034	-0.247326925396919	0.0364471487700939	-0.00579132465645671
-6.43239116668701	-6.32808303833008	-7.86979961395264	-0.247284904122353	0.0364373996853828	-0.00577090959995985
-6.43273305892944	-6.32914876937866	-7.87071180343628	-0.247342675924301	0.0365270152688026	-0.0057157832197845
-6.43342399597168	-6.33056545257568	-7.8722071647644	-0.247499346733093	0.036537379026413	-0.00568066397681832
-6.43974018096924	-6.3356785774231	-7.88439273834229	-0.247542500495911	0.036557499319315	-0.00567554123699665
-6.43772554397583	-6.33446455001831	-7.88426923751831	-0.247643858194351	0.0366487950086594	-0.00562210753560066
-6.43835210800171	-6.33742475509644	-7.89424657821655	-0.247759446501732	0.0366521701216698	-0.00551712838932872
-6.44071483612061	-6.34268808364868	-7.89541339874268	-0.247778207063675	0.0366706997156143	-0.00553931808099151
-6.44274520874023	-6.3408145904541	-7.89651966094971	-0.247858732938766	0.0367694422602654	-0.00546245975419879
-6.44018125534058	-6.34308815002441	-7.89869213104248	-0.247889384627342	0.0367228277027607	-0.00533648859709501
-6.44033813476563	-6.34434700012207	-7.89886426925659	-0.247994899749756	0.0368121787905693	-0.00540834059938788
-6.4431676864624	-6.3494725227356	-7.89986181259155	-0.248030558228493	0.0368775017559528	-0.00531720649451017
-6.44008684158325	-6.34773635864258	-7.89701080322266	-0.247943207621574	0.0368715710937977	-0.00531265046447515
-6.43831539154053	-6.34598779678345	-7.89780473709106	-0.248001873493195	0.0369508303701878	-0.00527097983285785
-6.44140434265137	-6.3497142791748	-7.89878082275391	-0.247914344072342	0.0370205566287041	-0.00523345032706857
-6.43946504592896	-6.34415197372437	-7.89443016052246	-0.248001933097839	0.0370940715074539	-0.00531802186742425
-6.43725490570068	-6.3451566696167	-7.88938426971436	-0.248029872775078	0.0371650010347366	-0.00523695955052972
-6.4399266242981	-6.34775590896606	-7.88283252716064	-0.248076349496841	0.037155132740736	-0.0052276118658483
-6.43937015533447	-6.34539794921875	-7.88990926742554	-0.247976645827293	0.0372647903859615	-0.00531957950443029
-6.43347787857056	-6.34509611129761	-7.88211011886597	-0.248084411025047	0.0373025760054588	-0.00525219272822142
-6.43557167053223	-6.34358739852905	-7.88141393661499	-0.248017117381096	0.0372194722294807	-0.00532265240326524
-6.43454265594482	-6.34789848327637	-7.88489961624146	-0.248029246926308	0.0373154580593109	-0.00527385342866182
-6.43517255783081	-6.34409046173096	-7.87981367111206	-0.248011559247971	0.0373554527759552	-0.00526019278913736
-6.43151235580444	-6.34595203399658	-7.88480472564697	-0.248096331954002	0.0372587479650974	-0.00534642534330487
-6.43508625030518	-6.34764194488525	-7.87917041778564	-0.248089551925659	0.03734977170825	-0.0053609823808074
-6.43670415878296	-6.35024976730347	-7.88780975341797	-0.248133108019829	0.0373364016413689	-0.00533675216138363
-6.43408727645874	-6.34653329849243	-7.89096021652222	-0.248025551438332	0.0373629368841648	-0.00531034031882882
-6.43638801574707	-6.35003900527954	-7.880943775177	-0.248086526989937	0.0373843498528004	-0.00529022188857198
-6.43741464614868	-6.35461044311523	-7.8844165802002	-0.247987166047096	0.0374890044331551	-0.00535298930481076
-6.43654298782349	-6.34984493255615	-7.88384103775024	-0.247967258095741	0.0374740622937679	-0.00531322555616498
-6.43810176849365	-6.34953451156616	-7.88640928268433	-0.247980043292046	0.0374570339918137	-0.00533175002783537
-6.43933343887329	-6.35517024993896	-7.8788161277771	-0.247915551066399	0.0374500937759876	-0.00529654137790203
-6.4399561882019	-6.35418891906738	-7.88367462158203	-0.247777238488197	0.0376200526952744	-0.00534060224890709
-6.43939590454102	-6.35381031036377	-7.87891721725464	-0.247817739844322	0.037583451718092	-0.00531109469011426
-6.43659925460815	-6.35777616500854	-7.87260770797729	-0.247749596834183	0.0375640243291855	-0.00537309935316443
-6.44261646270752	-6.35474491119385	-7.88770389556885	-0.247609779238701	0.0377548709511757	-0.00542442500591278
-6.44366884231567	-6.35552644729614	-7.87731122970581	-0.247604355216026	0.0377876497805119	-0.00534977996721864
-6.43906497955322	-6.35538244247437	-7.86474895477295	-0.247524052858353	0.0377516336739063	-0.00545605132356286
-6.44399976730347	-6.35576677322388	-7.8684253692627	-0.247411981225014	0.0378618203103542	-0.00548675283789635
-6.43914604187012	-6.35277986526489	-7.86306619644165	-0.247297793626785	0.0379128567874432	-0.00548262940719724
-6.43726825714111	-6.35432147979736	-7.86383581161499	-0.247259199619293	0.0379622243344784	-0.00556531315669417
-6.44291162490845	-6.35416412353516	-7.86147499084473	-0.247180491685867	0.0380738861858845	-0.00558257009834051
-6.44286346435547	-6.35451316833496	-7.86333274841309	-0.247051745653152	0.038102712482214	-0.00561945652589202
-6.43897199630737	-6.35438251495361	-7.85874462127686	-0.247002154588699	0.0382158420979977	-0.00565120065584779
-6.44061422348022	-6.35603475570679	-7.85827732086182	-0.247022807598114	0.0382182635366917	-0.00567625602707267
-6.44240951538086	-6.3604793548584	-7.86111974716187	-0.246983245015144	0.0382654331624508	-0.0057868012227118
-6.44154119491577	-6.35844373703003	-7.86180257797241	-0.246868401765823	0.03827990218997	-0.0057047656737268
-6.44284343719482	-6.3596715927124	-7.87269449234009	-0.247013881802559	0.0382438339293003	-0.0056447540409863
-6.44253396987915	-6.3656439781189	-7.87784767150879	-0.246952071785927	0.0382132865488529	-0.00569293508306146
-6.4448390007019	-6.36503839492798	-7.87525367736816	-0.246972501277924	0.0382475964725018	-0.00570727232843637
-6.44448852539063	-6.36889743804932	-7.88237524032593	-0.246977522969246	0.038203489035368	-0.0056331274099648
-6.44272994995117	-6.37108898162842	-7.88618755340576	-0.247017621994019	0.0381891392171383	-0.0056386417709291
-6.44979095458984	-6.36906576156616	-7.88914823532104	-0.24692989885807	0.0382038131356239	-0.00560345547273755
-6.44660997390747	-6.37450361251831	-7.89364194869995	-0.246990352869034	0.0381398759782314	-0.00550645543262362
-6.44709873199463	-6.3743839263916	-7.89113569259644	-0.247014194726944	0.0381212271749973	-0.00557158282026649
-6.44934415817261	-6.37571954727173	-7.8883490562439	-0.247029095888138	0.0381518825888634	-0.0054565011523664
-6.45033311843872	-6.37700414657593	-7.89117240905762	-0.246959373354912	0.0381433479487896	-0.00546909216791391
-6.44417095184326	-6.37333965301514	-7.88980054855347	-0.247024238109589	0.0380801148712635	-0.00548474816605449
-6.44978046417236	-6.37761259078979	-7.88955593109131	-0.247051045298576	0.0381238795816898	-0.00543705001473427
-6.45038223266602	-6.37670373916626	-7.8930401802063	-0.246911093592644	0.0381074212491512	-0.00538103887811303
-6.44500303268433	-6.37375688552856	-7.89121007919312	-0.246976792812347	0.0380886048078537	-0.00539862783625722
-6.4489278793335	-6.37320423126221	-7.88424682617188	-0.24703274667263	0.038064006716013	-0.00537569168955088
-6.45008277893066	-6.37401008605957	-7.88517141342163	-0.246862426400185	0.0380546152591705	-0.00533610768616199
-6.44632244110107	-6.36930179595947	-7.88185787200928	-0.246860757470131	0.0381707549095154	-0.00533266691491008
-6.44664430618286	-6.36465120315552	-7.87678909301758	-0.246899276971817	0.0381474196910858	-0.00534633221104741
-6.44551992416382	-6.37068843841553	-7.87868452072144	-0.246862962841988	0.0381757132709026	-0.00537409819662571
-6.44391250610352	-6.36277961730957	-7.87181377410889	-0.24678148329258	0.0382537953555584	-0.00535168778151274
-6.44069528579712	-6.35868692398071	-7.87651443481445	-0.246912255883217	0.0381700396537781	-0.00533131556585431
-6.44180202484131	-6.36019229888916	-7.86827802658081	-0.246938958764076	0.0382639542222023	-0.00531213404610753
-6.44365453720093	-6.35343408584595	-7.8663387298584	-0.246840968728065	0.038331113755703	-0.00533944228664041
-6.44139385223389	-6.35309219360352	-7.8664288520813	-0.246969953179359	0.0382059998810291	-0.00528104230761528
-6.44049978256226	-6.35402202606201	-7.86910200119019	-0.246975392103195	0.0382683537900448	-0.00521178217604756
-6.44476985931396	-6.355224609375	-7.87713098526001	-0.247073829174042	0.0381715185940266	-0.00524652609601617
-6.44277620315552	-6.35298299789429	-7.87496376037598	-0.247110918164253	0.0381585396826267	-0.00519561441615224
-6.44313812255859	-6.35277557373047	-7.88384437561035	-0.247203201055527	0.0380856357514858	-0.00516517413780093
-6.45056676864624	-6.35684490203857	-7.88486862182617	-0.247243538498878	0.0381451733410358	-0.00513485074043274
-6.44543313980103	-6.35809946060181	-7.89045238494873	-0.247267201542854	0.0380663610994816	-0.00511703034862876
-6.44344615936279	-6.35775804519653	-7.89355850219727	-0.247344851493835	0.0380373150110245	-0.00505686644464731
-6.44299125671387	-6.35702466964722	-7.88817834854126	-0.247373327612877	0.0378915891051292	-0.00501533830538392
-6.44479179382324	-6.3605375289917	-7.89418315887451	-0.247344061732292	0.037997268140316	-0.0050902278162539
-6.44496440887451	-6.35630512237549	-7.89555692672729	-0.247381597757339	0.038067776709795	-0.004970024805516
-6.44163465499878	-6.35885524749756	-7.89854717254639	-0.247398853302002	0.0379257798194885	-0.00495631527155638
-6.44485378265381	-6.36066865921021	-7.89828109741211	-0.247386515140533	0.0379869304597378	-0.00497544836252928
-6.44616508483887	-6.35696840286255	-7.89534711837769	-0.247346922755241	0.0379347987473011	-0.00495268683880568
-6.43977785110474	-6.35722494125366	-7.89201545715332	-0.247344672679901	0.0378632843494415	-0.00494699412956834
-6.43993902206421	-6.35807466506958	-7.88719129562378	-0.247440963983536	0.0378944724798203	-0.00493766972795129
-6.44247102737427	-6.3570704460144	-7.88820743560791	-0.247281894087791	0.0378765687346458	-0.00496790837496519
-6.43759489059448	-6.35224342346191	-7.88620233535767	-0.24721771478653	0.0378604233264923	-0.00490792049095035
-6.43519163131714	-6.34770917892456	-7.8764443397522	-0.247307509183884	0.0378813222050667	-0.0049483603797853
-6.43766164779663	-6.35184240341187	-7.88176774978638	-0.24727463722229	0.0379284806549549	-0.00499708065763116
-6.43350839614868	-6.34599685668945	-7.87090015411377	-0.247153356671333	0.0379294119775295	-0.0049926289357245
-6.43051433563232	-6.34244012832642	-7.87615346908569	-0.247208788990974	0.0379342287778854	-0.00504208542406559
-6.43497180938721	-6.34520626068115	-7.88113451004028	-0.247221410274506	0.037918820977211	-0.00501417694613338
-6.43021631240845	-6.34166860580444	-7.87643337249756	-0.247146084904671	0.03785640001297	-0.00502628367394209
-6.43269777297974	-6.33896732330322	-7.87542104721069	-0.247181266546249	0.0378544665873051	-0.00491466745734215
-6.43197870254517	-6.34547853469849	-7.87189865112305	-0.247247338294983	0.0377742536365986	-0.00495219090953469
-6.436110496521	-6.34380340576172	-7.88251972198486	-0.247275769710541	0.0377908237278461	-0.00493518495932221
-6.43414068222046	-6.34508085250854	-7.87850522994995	-0.247340559959412	0.0377356484532356	-0.00483870133757591
-6.43404865264893	-6.34064722061157	-7.88832473754883	-0.247263252735138	0.037571806460619	-0.00485154753550887
-6.43696689605713	-6.34508323669434	-7.88487529754639	-0.247378498315811	0.0376850515604019	-0.00484981061890721
-6.43895101547241	-6.34452772140503	-7.88631963729858	-0.247312784194946	0.0376578383147717	-0.00477236788719893
-6.43634653091431	-6.34167194366455	-7.89110565185547	-0.247333735227585	0.0375118777155876	-0.00475858338177204
-6.44113111495972	-6.3418493270874	-7.88584566116333	-0.247357547283173	0.0376025699079037	-0.00474414462223649
-6.44057512283325	-6.34599637985229	-7.88957738876343	-0.247327879071236	0.0375734828412533	-0.00467738881707191
-6.43999910354614	-6.34199714660645	-7.88799524307251	-0.24719700217247	0.037665031850338	-0.00464118039235473
-6.43889188766479	-6.34109020233154	-7.88047409057617	-0.247270807623863	0.03752850741148	-0.00462046591565013
-6.43933582305908	-6.3440203666687	-7.88633251190186	-0.247144103050232	0.0376158431172371	-0.00465756328776479
-6.43860483169556	-6.33917474746704	-7.87763357162476	-0.24710638821125	0.0376982092857361	-0.00462603708729148
-6.43755292892456	-6.3391547203064	-7.87941265106201	-0.247087940573692	0.0376149192452431	-0.00464335735887289
-6.43991756439209	-6.33900260925293	-7.86934375762939	-0.247010469436646	0.0377082638442516	-0.00461625680327415
-6.43897581100464	-6.3364520072937	-7.86478614807129	-0.246912702918053	0.0378217212855816	-0.00463826674968004
-6.43620491027832	-6.33610105514526	-7.86460065841675	-0.246862903237343	0.037812314927578	-0.00459175370633602
-6.4352502822876	-6.33518695831299	-7.85606002807617	-0.246895730495453	0.0378766506910324	-0.00461316341534257
-6.43558216094971	-6.33239698410034	-7.86140012741089	-0.246713235974312	0.0379522442817688	-0.00462731532752514
-6.4359130859375	-6.32938861846924	-7.84479808807373	-0.246645420789719	0.0379990488290787	-0.00461754575371742
-6.43327569961548	-6.32613515853882	-7.85079956054688	-0.246593236923218	0.0380652397871017	-0.00469592353329062
-6.43767166137695	-6.32987785339355	-7.84641313552856	-0.246712699532509	0.0381689108908176	-0.00463749840855598
-6.43765735626221	-6.3316822052002	-7.85019397735596	-0.246554523706436	0.0381138399243355	-0.00466084200888872
-6.43578672409058	-6.33065462112427	-7.85934495925903	-0.246734663844109	0.0381016992032528	-0.00453781755641103
-6.4416766166687	-6.33370208740234	-7.85410642623901	-0.246738970279694	0.0380147956311703	-0.00455366261303425
-6.44293355941772	-6.33913421630859	-7.86102914810181	-0.24671958386898	0.03809479996562	-0.00453218538314104
-6.44480657577515	-6.33852958679199	-7.86827754974365	-0.246765896677971	0.0380696468055248	-0.00438087899237871
-6.44640493392944	-6.34297847747803	-7.86946678161621	-0.246758580207825	0.0380262434482574	-0.00437388475984335
-6.44958782196045	-6.34668731689453	-7.87339019775391	-0.246747151017189	0.0381001159548759	-0.00435180217027664
-6.44886112213135	-6.34569787979126	-7.86811399459839	-0.246821060776711	0.0381200090050697	-0.00427078688517213
-6.44958066940308	-6.34912252426147	-7.87549829483032	-0.246823489665985	0.0380743220448494	-0.00423936499282718
-6.45232582092285	-6.3529052734375	-7.87153387069702	-0.246772602200508	0.0380837507545948	-0.00419785175472498
-6.46066999435425	-6.3516092300415	-7.86964893341064	-0.246749684214592	0.038166917860508	-0.00413072900846601
-6.45343589782715	-6.35441303253174	-7.87243890762329	-0.246688798069954	0.038201529532671	-0.00406022043898702
-6.45386648178101	-6.35284376144409	-7.86343860626221	-0.246714159846306	0.0382618717849255	-0.0040575317107141
-6.4614520072937	-6.35774374008179	-7.87082004547119	-0.246698200702667	0.0382846929132938	-0.00411771982908249
-6.45702838897705	-6.35694313049316	-7.85846519470215	-0.246589183807373	0.0383322946727276	-0.00403279857710004
-6.45528268814087	-6.35635709762573	-7.85794401168823	-0.246556684374809	0.0383415296673775	-0.00408047577366233
-6.4601263999939	-6.36107969284058	-7.85522937774658	-0.246577233076096	0.0384638756513596	-0.00394453341141343
-6.45837497711182	-6.35698366165161	-7.84804344177246	-0.2463618516922	0.0385868065059185	-0.00397886848077178
-6.45456027984619	-6.35488033294678	-7.84871625900269	-0.246422916650772	0.0386658050119877	-0.00398513348773122
-6.45754337310791	-6.35480165481567	-7.83924245834351	-0.246382340788841	0.0387845486402512	-0.00395911931991577
-6.45730686187744	-6.35206937789917	-7.83840465545654	-0.246221646666527	0.038813304156065	-0.00399654684588313
-6.45218753814697	-6.35191106796265	-7.834059715271	-0.246311277151108	0.0388061553239822	-0.00394602958112955
-6.45543146133423	-6.35147380828857	-7.82487916946411	-0.246274501085281	0.0388456210494041	-0.00397165725007653
-6.45452451705933	-6.35812997817993	-7.83475828170776	-0.246296375989914	0.0389475077390671	-0.00394322397187352
-6.45457410812378	-6.35383081436157	-7.83153867721558	-0.246282011270523	0.0389957837760448	-0.00387286953628063
-6.45184993743896	-6.35624170303345	-7.83091354370117	-0.24632366001606	0.0389334559440613	-0.00390989519655705
-6.45118236541748	-6.3592357635498	-7.82782602310181	-0.246290817856789	0.0388912931084633	-0.00384244392625988
-6.45303058624268	-6.35969638824463	-7.82699298858643	-0.246241062879562	0.0389332696795464	-0.00385944871231914
-6.45091009140015	-6.3616623878479	-7.82878398895264	-0.246294364333153	0.038861121982336	-0.00378245976753533
-6.45192956924438	-6.36429786682129	-7.82687377929688	-0.246326938271523	0.038966216146946	-0.0037094138097018
-6.45583486557007	-6.36386823654175	-7.83374834060669	-0.246285945177078	0.038931705057621	-0.0037361029535532
-6.4543080329895	-6.36823034286499	-7.82655620574951	-0.246285125613213	0.0388504825532436	-0.00366296735592186
-6.45113658905029	-6.3665246963501	-7.82102060317993	-0.246274128556252	0.0388622283935547	-0.00362007692456245
-6.45539617538452	-6.37123250961304	-7.82799530029297	-0.246261492371559	0.0388751365244389	-0.00365832098759711
-6.4544095993042	-6.36810255050659	-7.81950902938843	-0.24616876244545	0.038921806961298	-0.00360371824353933
-6.45277881622314	-6.36390686035156	-7.82728052139282	-0.246182486414909	0.0388616397976875	-0.00358179630711675
-6.45946359634399	-6.36759948730469	-7.82215738296509	-0.246165558695793	0.0388354808092117	-0.00353151885792613
-6.4581470489502	-6.36664962768555	-7.81911706924438	-0.246054485440254	0.0388296879827976	-0.00356116169132292
-6.45672512054443	-6.36480283737183	-7.81756019592285	-0.246105700731277	0.0388308241963387	-0.00350778619758785
-6.45777273178101	-6.36673259735107	-7.80916357040405	-0.246096819639206	0.0387425497174263	-0.00348474062047899
-6.46049356460571	-6.36662292480469	-7.81399393081665	-0.246016293764114	0.0387688428163528	-0.00356158358044922
-6.46201181411743	-6.3581919670105	-7.81869220733643	-0.245977371931076	0.0387258306145668	-0.00341913942247629
-6.4606990814209	-6.36054039001465	-7.81443357467651	-0.246026903390884	0.0386070236563683	-0.00347133260220289
-6.46223878860474	-6.35918712615967	-7.81018686294556	-0.245948240160942	0.0385708250105381	-0.00343511975370348
-6.46534061431885	-6.35882949829102	-7.81457901000977	-0.245965272188187	0.0385013595223427	-0.00338555802591145
-6.46068477630615	-6.35663175582886	-7.81056547164917	-0.245870143175125	0.0384538061916828	-0.00344329047948122
-6.46299028396606	-6.35508155822754	-7.80546045303345	-0.245960861444473	0.0384585000574589	-0.0033623268827796
-6.46802806854248	-6.35557174682617	-7.81132316589355	-0.245802238583565	0.038410060107708	-0.00337850116193295
-6.46494102478027	-6.35360622406006	-7.8071346282959	-0.245752960443497	0.0383793562650681	-0.00334972632117569
-6.463210105896	-6.35188674926758	-7.80327749252319	-0.245768561959267	0.0383704639971256	-0.0033119844738394
-6.46791982650757	-6.35439300537109	-7.79657888412476	-0.245592042803764	0.0384151786565781	-0.00340244057588279
-6.46712160110474	-6.35297441482544	-7.79870414733887	-0.245591253042221	0.0385086685419083	-0.00337532325647771
-6.46434736251831	-6.3509840965271	-7.79538488388062	-0.245556220412254	0.0383738875389099	-0.00335591146722436
-6.46442031860352	-6.35014200210571	-7.78357362747192	-0.245427072048187	0.038378581404686	-0.00339189474470913
-6.47287511825562	-6.34749317169189	-7.79548168182373	-0.245402798056602	0.0384446159005165	-0.00338366045616567
-6.46654462814331	-6.3515887260437	-7.78659534454346	-0.245257765054703	0.038498230278492	-0.00335943256504834
-6.46161937713623	-6.34791326522827	-7.78575038909912	-0.24525198340416	0.0384204089641571	-0.00341641833074391
-6.46936225891113	-6.35037755966187	-7.78448152542114	-0.245277777314186	0.0385157987475395	-0.00340900709852576
-6.46591281890869	-6.34572315216064	-7.77951622009277	-0.245038077235222	0.0385430976748466	-0.00345137529075146
-6.46517705917358	-6.34706497192383	-7.78409194946289	-0.245192900300026	0.0386400260031223	-0.00347761204466224
-6.46514463424683	-6.34882593154907	-7.77362012863159	-0.245123296976089	0.038634218275547	-0.00346312578767538
-6.46473407745361	-6.34703588485718	-7.78087282180786	-0.245065703988075	0.0386710129678249	-0.00355272530578077
-6.4637975692749	-6.35081911087036	-7.77844905853271	-0.245022356510162	0.0386527255177498	-0.00350696034729481
-6.46322345733643	-6.34936666488647	-7.77913379669189	-0.245008438825607	0.0386388339102268	-0.0035032220184803
-6.46342134475708	-6.35122919082642	-7.78028774261475	-0.24495841562748	0.03869653865695	-0.00357230007648468
-6.46688461303711	-6.34784841537476	-7.78448390960693	-0.244981333613396	0.0387877859175205	-0.00352640426717699
-6.46117734909058	-6.35306167602539	-7.78899574279785	-0.245030760765076	0.0387552492320538	-0.00358086987398565
-6.4668173789978	-6.35613584518433	-7.78173589706421	-0.24504254758358	0.0388557314872742	-0.00354970060288906
-6.46934270858765	-6.35842037200928	-7.79141187667847	-0.244971558451653	0.0388416573405266	-0.00359712680801749
-6.46414279937744	-6.35805320739746	-7.79620695114136	-0.244999498128891	0.0388419404625893	-0.00362431537359953
-6.46659708023071	-6.3587327003479	-7.78870487213135	-0.244981124997139	0.0388635881245136	-0.00364011083729565
-6.46386289596558	-6.36433792114258	-7.79831218719482	-0.244974061846733	0.0389462150633335	-0.00367949483916163
-6.46455097198486	-6.36010122299194	-7.79276514053345	-0.244957089424133	0.0390165820717812	-0.00363997067324817
-6.46180200576782	-6.3615140914917	-7.78994607925415	-0.245015010237694	0.0390299670398235	-0.00364007498137653
-6.46342372894287	-6.36232376098633	-7.79558610916138	-0.244928121566772	0.0391268543899059	-0.00368524622172117
-6.46222400665283	-6.35792064666748	-7.79699611663818	-0.244942292571068	0.039224274456501	-0.00373579561710358
-6.46104907989502	-6.3614354133606	-7.7903299331665	-0.244889110326767	0.039264690130949	-0.00371418800204992
-6.45933771133423	-6.35983943939209	-7.78827714920044	-0.244885429739952	0.039381131529808	-0.00375587260350585
-6.46202993392944	-6.36269092559814	-7.79908561706543	-0.244906604290009	0.0394909717142582	-0.00377484294585884
-6.45699596405029	-6.3593955039978	-7.7887749671936	-0.244833782315254	0.0395662300288677	-0.00377144990488887
-6.45604038238525	-6.35755348205566	-7.79521179199219	-0.244943082332611	0.039537075906992	-0.00382132711820304
-6.45995616912842	-6.36024808883667	-7.79634094238281	-0.245013877749443	0.0395350232720375	-0.00382726010866463
-6.45693874359131	-6.36142015457153	-7.7977352142334	-0.244979754090309	0.0395889356732368	-0.00388216250576079
-6.45923089981079	-6.36389493942261	-7.80980920791626	-0.24515038728714	0.0396430604159832	-0.00380025990307331
-6.45736360549927	-6.36542701721191	-7.80616521835327	-0.245275065302849	0.039522934705019	-0.00386329111643136
-6.4591908454895	-6.36902284622192	-7.81867837905884	-0.245287597179413	0.039541020989418	-0.00385857769288123
-6.45768737792969	-6.36862182617188	-7.822998046875	-0.245383188128471	0.0395679920911789	-0.00376715161837637
-6.45515394210815	-6.36976671218872	-7.82688283920288	-0.245469927787781	0.0395233519375324	-0.00383509043604136
-6.45929431915283	-6.37337875366211	-7.83120012283325	-0.245521739125252	0.0395952761173248	-0.00383799313567579
-6.45507955551147	-6.37398147583008	-7.83228492736816	-0.245587319135666	0.0395066514611244	-0.00384258269332349
-6.44817447662354	-6.37584495544434	-7.83240127563477	-0.245613604784012	0.0395395867526531	-0.00390871427953243
-6.45043659210205	-6.37575197219849	-7.83163785934448	-0.245712831616402	0.0395603738725185	-0.0039070607163012
-6.45416593551636	-6.37517881393433	-7.83996963500977	-0.245707914233208	0.0395608060061932	-0.00392557214945555
-6.44481182098389	-6.37590742111206	-7.84046983718872	-0.245725244283676	0.0395619422197342	-0.00390314147807658
-6.44449615478516	-6.37405586242676	-7.8344988822937	-0.245816797018051	0.0396154075860977	-0.00396003108471632
-6.44705200195313	-6.37593364715576	-7.8386435508728	-0.245790332555771	0.0396727733314037	-0.00406858138740063
-6.44319629669189	-6.37317657470703	-7.83253908157349	-0.245746687054634	0.0396952107548714	-0.00404026638716459
-6.44245958328247	-6.37050819396973	-7.83481025695801	-0.245781764388084	0.0396942682564259	-0.00412390055134892
-6.4427433013916	-6.37387275695801	-7.83728265762329	-0.245927840471268	0.0397463217377663	-0.00403504958376288
-6.43640661239624	-6.37015914916992	-7.8346529006958	-0.245829343795776	0.0397979430854321	-0.00414486741647124
-6.43370056152344	-6.3644552230835	-7.82795381546021	-0.245885521173477	0.0398284606635571	-0.00419448921456933
-6.43055868148804	-6.36702728271484	-7.82309675216675	-0.245880901813507	0.0399219542741776	-0.0042580752633512
-6.4322772026062	-6.36216640472412	-7.82859563827515	-0.245918646454811	0.0399820655584335	-0.00436256686225533
-6.43042993545532	-6.36180257797241	-7.8229775428772	-0.245954141020775	0.0400077104568481	-0.00432125525549054
-6.42973566055298	-6.36077928543091	-7.82791662216187	-0.245963826775551	0.039985217154026	-0.00431591831147671
-6.43025779724121	-6.36142873764038	-7.83365774154663	-0.245967522263527	0.0400511287152767	-0.00431555882096291
-6.42897891998291	-6.35944843292236	-7.83119773864746	-0.246134296059608	0.0400727465748787	-0.00430663907900453
-6.42265796661377	-6.36138772964478	-7.83518266677856	-0.246145099401474	0.0400617532432079	-0.00437537720426917
-6.42466735839844	-6.36140155792236	-7.8344988822937	-0.246227204799652	0.0401006080210209	-0.00442724162712693
-6.42776393890381	-6.3602089881897	-7.84518480300903	-0.246235102415085	0.0401830151677132	-0.00445345230400562
-6.42313385009766	-6.36280393600464	-7.84777164459229	-0.246313869953156	0.0400962829589844	-0.00432431465014815
-6.42688179016113	-6.36039304733276	-7.84733581542969	-0.246363863348961	0.0401689112186432	-0.00437038857489824
-6.42501735687256	-6.36460781097412	-7.84948873519897	-0.246320858597755	0.0401808582246304	-0.00439206371083856
-6.42363166809082	-6.35918140411377	-7.84698677062988	-0.246301054954529	0.0402204915881157	-0.0043440256267786
-6.42399215698242	-6.35600328445435	-7.8471827507019	-0.246400192379951	0.0403015427291393	-0.00436887238174677
-6.42376947402954	-6.36092185974121	-7.84930658340454	-0.246359914541245	0.0402707159519196	-0.00439107185229659
-6.42395305633545	-6.35688018798828	-7.84881019592285	-0.246265292167664	0.0403529219329357	-0.0044000088237226
-6.4223461151123	-6.35626983642578	-7.85150957107544	-0.246381402015686	0.040345411747694	-0.00438653491437435
-6.42008590698242	-6.35570573806763	-7.84445524215698	-0.246363922953606	0.0403376705944538	-0.00434545194730163
-6.42482471466064	-6.35370969772339	-7.85400152206421	-0.246267110109329	0.0405040085315704	-0.00443237880244851
-6.42149448394775	-6.35156631469727	-7.84809875488281	-0.246256783604622	0.0404708087444305	-0.00442354427650571
-6.41759824752808	-6.3488883972168	-7.84651136398315	-0.246265754103661	0.0404988117516041	-0.00445318408310413
-6.422926902771	-6.34943246841431	-7.84900760650635	-0.246245592832565	0.0405861362814903	-0.00446224398910999
-6.42390012741089	-6.34887027740479	-7.84771394729614	-0.246129974722862	0.0405993573367596	-0.00454974314197898
-6.41954040527344	-6.34587001800537	-7.85243606567383	-0.246155142784119	0.040647704154253	-0.00449607521295547
-6.42572021484375	-6.34655332565308	-7.85336875915527	-0.246186718344688	0.0406805351376534	-0.00449104746803641
-6.42634391784668	-6.35049390792847	-7.85897493362427	-0.246180579066277	0.040631964802742	-0.00457671750336885
-6.42701530456543	-6.35171318054199	-7.86594915390015	-0.246180966496468	0.0406992509961128	-0.00454168720170856
-6.42800760269165	-6.35565948486328	-7.86195755004883	-0.246207907795906	0.0406847894191742	-0.0045130793005228
-6.43154811859131	-6.36268281936646	-7.87243556976318	-0.246172025799751	0.0406951904296875	-0.00462394813075662
-6.43035459518433	-6.36076164245605	-7.87709379196167	-0.246158733963966	0.0407401919364929	-0.00454144040122628
-6.43151521682739	-6.36300945281982	-7.88467264175415	-0.246199831366539	0.0406443402171135	-0.00450215209275484
-6.432448387146	-6.37051057815552	-7.88606834411621	-0.246207609772682	0.0407094471156597	-0.00455151684582233
-6.43666362762451	-6.36994504928589	-7.89072751998901	-0.246174693107605	0.0406898967921734	-0.00452612619847059
-6.4385290145874	-6.37523508071899	-7.89432382583618	-0.246186897158623	0.0407075211405754	-0.00442941021174192
-6.44072103500366	-6.37710428237915	-7.89205646514893	-0.246164128184319	0.0408094525337219	-0.00454771751537919
-6.44604158401489	-6.38012218475342	-7.9049768447876	-0.246086120605469	0.0408217161893845	-0.0044930181466043
-6.44440221786499	-6.38363647460938	-7.90062427520752	-0.246066525578499	0.0408519990742207	-0.00445693591609597
-6.44246101379395	-6.38000440597534	-7.90586853027344	-0.246075361967087	0.0408881492912769	-0.00448190746828914
-6.45012855529785	-6.38561105728149	-7.90874004364014	-0.246068865060806	0.0409802347421646	-0.00438487809151411
[truncated: 9,223 more rows]
