# Supplementary material for: Identification of Haptic Based Guiding Using Hard Reins
Source: PLoS One. 2015 Jul 22;10(7):e0132020. doi: 10.1371/journal.pone.0132020 (PMC4511788; doi:10.1371/journal.pone.0132020)
Supplement: S6 File — (ZIP) [file pone.0132020.s006.zip › Exp2_ForceData2/Subject8/path1/T8.csv]

Force X (N)	Force Y (N)	Force Z (N)	Torque X (N-m)	Torque Y (N-m)	Torque Z (N-m)	Frequency = 10000	Averaging Level = 16	F/T Serial Number = FT11772	Time Started = 18/02/2013 10:44:02
-5.73940706253052	-7.49367046356201	-11.6572065353394	-0.108600802719593	0.262371480464935	-0.028982400894165
-5.73945379257202	-7.50074911117554	-11.6471195220947	-0.108597919344902	0.262207478284836	-0.0288611073046923
-5.73699808120728	-7.49550342559814	-11.6571006774902	-0.10855633020401	0.262379199266434	-0.0288681741803885
-5.74016904830933	-7.50358486175537	-11.6442899703979	-0.108529306948185	0.262197375297546	-0.0286511275917292
-5.73629283905029	-7.49789524078369	-11.6495990753174	-0.108592972159386	0.262332737445831	-0.0287304650992155
-5.73806762695313	-7.50562429428101	-11.6516933441162	-0.108608283102512	0.262194633483887	-0.0286431908607483
-5.73690462112427	-7.49403285980225	-11.6452484130859	-0.108586624264717	0.262246608734131	-0.028779823333025
-5.74013423919678	-7.5013952255249	-11.6424074172974	-0.108553871512413	0.262166321277618	-0.0286675151437521
-5.73709630966187	-7.49997329711914	-11.6450252532959	-0.108563721179962	0.262290120124817	-0.0286776274442673
-5.73621416091919	-7.50743436813354	-11.640362739563	-0.10850590467453	0.262180030345917	-0.0285827610641718
-5.7367844581604	-7.50351810455322	-11.6463022232056	-0.108520708978176	0.262241095304489	-0.0285119954496622
-5.73970651626587	-7.50689506530762	-11.6300039291382	-0.108518168330193	0.262144386768341	-0.0283747706562281
-5.73482131958008	-7.50259447097778	-11.6410980224609	-0.108525492250919	0.262267768383026	-0.0284293834120035
-5.73669576644897	-7.51316118240356	-11.6469478607178	-0.108525082468987	0.262099385261536	-0.0282903723418713
-5.73491668701172	-7.50426626205444	-11.6481266021729	-0.108441859483719	0.262183994054794	-0.0283590853214264
-5.73909568786621	-7.5138897895813	-11.6358804702759	-0.108460053801537	0.262081861495972	-0.0281557999551296
-5.73824262619019	-7.50579500198364	-11.6478776931763	-0.108437970280647	0.262116670608521	-0.0282051954418421
-5.73714160919189	-7.51144742965698	-11.6404809951782	-0.108514711260796	0.262040138244629	-0.028217226266861
-5.74093341827393	-7.50634098052979	-11.6496906280518	-0.10844274610281	0.262159079313278	-0.0281626954674721
-5.73721790313721	-7.51101970672607	-11.6322174072266	-0.108382068574429	0.262146681547165	-0.0281996037811041
-5.74203014373779	-7.51090335845947	-11.6562767028809	-0.108268111944199	0.262139499187469	-0.0280800089240074
-5.73880815505981	-7.51456642150879	-11.6300640106201	-0.108361281454563	0.262135058641434	-0.028241366147995
-5.74468469619751	-7.51047611236572	-11.6472015380859	-0.108199521899223	0.262076050043106	-0.027976518496871
-5.73734283447266	-7.51276874542236	-11.633828163147	-0.108280636370182	0.262112021446228	-0.0280719436705112
-5.74079418182373	-7.51534795761108	-11.651291847229	-0.108209364116192	0.262014806270599	-0.0280183739960194
-5.74005937576294	-7.50744199752808	-11.6372699737549	-0.108140863478184	0.262123703956604	-0.0281181018799543
-5.74360227584839	-7.51356172561646	-11.6393070220947	-0.1081218495965	0.262006640434265	-0.027960292994976
-5.74106025695801	-7.50944137573242	-11.6347389221191	-0.107992067933083	0.262063354253769	-0.0280760563910007
-5.74413728713989	-7.51743316650391	-11.6413221359253	-0.108042284846306	0.26196962594986	-0.0280333906412125
-5.74089002609253	-7.50857734680176	-11.6447477340698	-0.107908189296722	0.262042254209518	-0.0281347595155239
-5.74155521392822	-7.51311445236206	-11.6374950408936	-0.10783576965332	0.261853098869324	-0.0279749911278486
-5.74080657958984	-7.51078939437866	-11.6423988342285	-0.107788518071175	0.261995822191238	-0.0280790682882071
-5.74025011062622	-7.51771068572998	-11.6396331787109	-0.107739999890327	0.261929929256439	-0.0279695577919483
-5.742431640625	-7.5111198425293	-11.6498432159424	-0.107617564499378	0.261968404054642	-0.0279451031237841
-5.74355459213257	-7.51895618438721	-11.6286020278931	-0.107561662793159	0.261825501918793	-0.0279606562107801
-5.74270725250244	-7.51215744018555	-11.6486234664917	-0.107519097626209	0.261925578117371	-0.0279410127550364
-5.74054336547852	-7.51879596710205	-11.6373205184937	-0.107498407363892	0.261835664510727	-0.0280113331973553
-5.74153614044189	-7.51100587844849	-11.6520328521729	-0.107341609895229	0.261810183525085	-0.0279323328286409
-5.74305152893066	-7.51584672927856	-11.6322412490845	-0.107407353818417	0.261775255203247	-0.027971874922514
-5.74402475357056	-7.51348400115967	-11.6584539413452	-0.107316814363003	0.261718899011612	-0.0279670134186745
-5.74010229110718	-7.51428270339966	-11.63743019104	-0.10730305314064	0.26177191734314	-0.02805713750422
-5.74452304840088	-7.51049137115479	-11.64817237854	-0.107135914266109	0.261734187602997	-0.027968306094408
-5.73736143112183	-7.5165958404541	-11.6394510269165	-0.107118085026741	0.261736512184143	-0.02800377830863
-5.74152374267578	-7.51654815673828	-11.6552591323853	-0.107037782669067	0.261573612689972	-0.0279516205191612
-5.73598670959473	-7.51609039306641	-11.6406297683716	-0.107021823525429	0.261648684740067	-0.028162008151412
-5.74177265167236	-7.51580667495728	-11.6460781097412	-0.106993936002254	0.261565268039703	-0.0279275681823492
-5.73512125015259	-7.51082706451416	-11.6373767852783	-0.106932140886784	0.261607110500336	-0.0281450748443604
-5.73806238174438	-7.51431608200073	-11.6505327224731	-0.106871947646141	0.26147934794426	-0.0280804336071014
-5.7326283454895	-7.50715255737305	-11.6410036087036	-0.106891341507435	0.261506229639053	-0.0281853973865509
-5.73652839660645	-7.51377773284912	-11.6462831497192	-0.106791593134403	0.261290490627289	-0.0279974471777678
-5.73100566864014	-7.50677251815796	-11.6417770385742	-0.106791891157627	0.261431694030762	-0.0281882397830486
-5.73397827148438	-7.51103973388672	-11.6508178710938	-0.106763057410717	0.261264950037003	-0.0281098429113626
-5.73310947418213	-7.50522518157959	-11.6424407958984	-0.106797397136688	0.261375933885574	-0.0282041113823652
-5.73491525650024	-7.50776195526123	-11.6518039703369	-0.106705211102962	0.2612564265728	-0.0281381979584694
-5.73218631744385	-7.50734329223633	-11.6380023956299	-0.106621131300926	0.261370718479156	-0.0283158775418997
-5.73372888565063	-7.51070547103882	-11.6654205322266	-0.106494300067425	0.26129549741745	-0.0283081252127886
-5.73133611679077	-7.51024007797241	-11.6544513702393	-0.106451913714409	0.261290162801743	-0.0285402871668339
-5.73550319671631	-7.51262331008911	-11.6617441177368	-0.106273368000984	0.261261343955994	-0.0285081844776869
-5.73113822937012	-7.51102781295776	-11.6505613327026	-0.106246158480644	0.261305928230286	-0.0285485796630383
-5.73624801635742	-7.50966787338257	-11.6643981933594	-0.106131851673126	0.26117879152298	-0.0286048073321581
-5.73199939727783	-7.50652170181274	-11.6604604721069	-0.106090679764748	0.261222064495087	-0.0287646986544132
-5.73447751998901	-7.50835847854614	-11.6681299209595	-0.105908922851086	0.261129140853882	-0.0286542773246765
-5.72979640960693	-7.51075601577759	-11.6526412963867	-0.105760850012302	0.261129796504974	-0.0288080275058746
-5.73071193695068	-7.5102596282959	-11.6779298782349	-0.105609260499477	0.260990917682648	-0.0287222433835268
-5.72782850265503	-7.50878524780273	-11.6588506698608	-0.105565056204796	0.261022597551346	-0.0289534870535135
-5.73499584197998	-7.50687074661255	-11.6750135421753	-0.105356387794018	0.26086214184761	-0.0287622883915901
-5.72703838348389	-7.50313091278076	-11.6615810394287	-0.105262108147144	0.260897785425186	-0.0289401710033417
-5.72858715057373	-7.50528717041016	-11.679126739502	-0.105167977511883	0.260773062705994	-0.0289062634110451
-5.72758197784424	-7.49873161315918	-11.6656198501587	-0.105085678398609	0.260828375816345	-0.0290733240544796
-5.72753000259399	-7.50212717056274	-11.6717510223389	-0.104940161108971	0.260640442371368	-0.0289348065853119
-5.72695159912109	-7.49832391738892	-11.6598901748657	-0.104857206344604	0.260679125785828	-0.0290899164974689
-5.72833108901978	-7.50087118148804	-11.6819000244141	-0.104743421077728	0.260527551174164	-0.0290204137563705
-5.72480058670044	-7.49378108978271	-11.6699981689453	-0.104637823998928	0.260534346103668	-0.0292151644825935
-5.7248477935791	-7.49638843536377	-11.6707735061646	-0.104475483298302	0.260322540998459	-0.0290451999753714
-5.72700977325439	-7.48972225189209	-11.6775817871094	-0.104339584708214	0.260470241308212	-0.0292144324630499
-5.72596549987793	-7.4932656288147	-11.6741600036621	-0.104271821677685	0.260208785533905	-0.0291699524968863
-5.72897005081177	-7.48438358306885	-11.6799993515015	-0.104152604937553	0.260276734828949	-0.0292265526950359
-5.72723913192749	-7.48888969421387	-11.6698989868164	-0.104072563350201	0.260080814361572	-0.0291533526033163
-5.72836256027222	-7.48384761810303	-11.6888818740845	-0.103892996907234	0.260144233703613	-0.0292754136025906
-5.72513484954834	-7.48780727386475	-11.6765127182007	-0.103824451565742	0.259957075119019	-0.0294231977313757
-5.72821092605591	-7.47773742675781	-11.6916017532349	-0.103569053113461	0.259912431240082	-0.0293949767947197
-5.72987127304077	-7.4825587272644	-11.6631288528442	-0.103546127676964	0.25984251499176	-0.0294397808611393
-5.73354482650757	-7.47556114196777	-11.6889266967773	-0.103362187743187	0.259745955467224	-0.029512582346797
-5.72868919372559	-7.47347593307495	-11.6772994995117	-0.103332675993443	0.259691566228867	-0.0296823997050524
-5.73238563537598	-7.47183179855347	-11.686279296875	-0.103192463517189	0.259606778621674	-0.0295866616070271
-5.7322096824646	-7.47246217727661	-11.6784114837646	-0.103119008243084	0.259729117155075	-0.0297706462442875
-5.73649454116821	-7.47538137435913	-11.6865673065186	-0.103051975369453	0.259497493505478	-0.0297993663698435
-5.73742771148682	-7.46734857559204	-11.6864862442017	-0.102990873157978	0.259565532207489	-0.0299422759562731
-5.74210691452026	-7.46921348571777	-11.6812152862549	-0.102936692535877	0.259466707706451	-0.0298594366759062
-5.74289131164551	-7.46464776992798	-11.6830387115479	-0.10289154946804	0.259507387876511	-0.0300387814640999
-5.7440938949585	-7.47018957138062	-11.6890449523926	-0.102844685316086	0.25942662358284	-0.0300988629460335
-5.74631690979004	-7.45962572097778	-11.6927852630615	-0.102716132998466	0.259434461593628	-0.0301405265927315
-5.74589014053345	-7.46567440032959	-11.6750936508179	-0.102767467498779	0.259376704692841	-0.0301297251135111
-5.75298500061035	-7.46055459976196	-11.6959867477417	-0.102727435529232	0.259393304586411	-0.0302232168614864
-5.74822521209717	-7.46301126480103	-11.6826267242432	-0.102780237793922	0.259344071149826	-0.0303277038037777
-5.75252962112427	-7.45941734313965	-11.6961297988892	-0.102702990174294	0.259315997362137	-0.0302881058305502
-5.74858427047729	-7.46190547943115	-11.6722583770752	-0.102755360305309	0.259226053953171	-0.0303739458322525
-5.75217390060425	-7.46074819564819	-11.6978054046631	-0.102652601897717	0.259235948324203	-0.0303978566080332
-5.75051784515381	-7.46468448638916	-11.6776075363159	-0.102688454091549	0.259226948022842	-0.0305607095360756
-5.75428247451782	-7.46092939376831	-11.6940469741821	-0.102591641247272	0.259182721376419	-0.0304494258016348
-5.75301456451416	-7.4636869430542	-11.6729555130005	-0.102661155164242	0.259262293577194	-0.0306038353592157
-5.75347471237183	-7.46552658081055	-11.6913776397705	-0.10259647667408	0.259145766496658	-0.0305910110473633
-5.75135517120361	-7.45709896087646	-11.6862449645996	-0.102517008781433	0.259268373250961	-0.0307560507208109
-5.754319190979	-7.46544599533081	-11.6725177764893	-0.102532170712948	0.259082078933716	-0.0306910034269094
-5.75616216659546	-7.45976209640503	-11.6847257614136	-0.102476447820663	0.259108036756516	-0.0307780560106039
-5.75311756134033	-7.46504926681519	-11.6773624420166	-0.102483108639717	0.259070307016373	-0.0309167597442865
-5.75677537918091	-7.45828914642334	-11.6829681396484	-0.102376587688923	0.259056001901627	-0.030822167173028
-5.75351285934448	-7.46097326278687	-11.6719541549683	-0.102412708103657	0.259136378765106	-0.0309488549828529
-5.75724697113037	-7.46378707885742	-11.6894769668579	-0.102394714951515	0.259004145860672	-0.0309806764125824
-5.75269079208374	-7.46035528182983	-11.6681785583496	-0.102379858493805	0.259051084518433	-0.0311287082731724
-5.75556135177612	-7.46342277526855	-11.672287940979	-0.102274470031261	0.258943676948547	-0.0309801809489727
-5.75055313110352	-7.46148824691772	-11.6690120697021	-0.102371789515018	0.259079068899155	-0.0310999229550362
-5.75045680999756	-7.46452617645264	-11.6725149154663	-0.102255940437317	0.258906632661819	-0.0311010144650936
-5.7447772026062	-7.45904350280762	-11.6689748764038	-0.102232597768307	0.258929520845413	-0.0311966687440872
-5.74722051620483	-7.46367168426514	-11.6551809310913	-0.102248780429363	0.258799731731415	-0.0310292690992355
-5.74299907684326	-7.45774507522583	-11.663516998291	-0.102174527943134	0.258915841579437	-0.0312005113810301
-5.74083805084229	-7.46254682540894	-11.6565284729004	-0.102243274450302	0.258783578872681	-0.031158184632659
-5.73966121673584	-7.45573043823242	-11.6624393463135	-0.102090783417225	0.258748173713684	-0.0312185510993004
-5.73520565032959	-7.46115779876709	-11.6478977203369	-0.10207449644804	0.258797347545624	-0.0312460344284773
-5.74023628234863	-7.45818090438843	-11.6624250411987	-0.101949132978916	0.258758008480072	-0.0313214622437954
-5.73450326919556	-7.46113920211792	-11.6459970474243	-0.101950541138649	0.258679568767548	-0.031496100127697
-5.73722648620605	-7.46023607254028	-11.6528520584106	-0.101815424859524	0.258647978305817	-0.0314239747822285
-5.72835779190063	-7.45926666259766	-11.6451253890991	-0.101782530546188	0.258695393800735	-0.0316188409924507
-5.73195743560791	-7.46630620956421	-11.6531047821045	-0.101693361997604	0.258643001317978	-0.0315680243074894
-5.72787475585938	-7.46251249313354	-11.6428833007813	-0.101609393954277	0.258669078350067	-0.0317962951958179
-5.73281288146973	-7.46947717666626	-11.6439180374146	-0.101536497473717	0.258524715900421	-0.0316789373755455
-5.72850179672241	-7.46485137939453	-11.6485786437988	-0.101521365344524	0.2586290538311	-0.0318761095404625
-5.72987174987793	-7.46887302398682	-11.6432733535767	-0.101356066763401	0.258550554513931	-0.0318576171994209
-5.72926998138428	-7.4607515335083	-11.6519403457642	-0.101242825388908	0.258632630109787	-0.0319288186728954
-5.72728109359741	-7.46906185150146	-11.6345291137695	-0.101172089576721	0.258472621440887	-0.0318868830800056
-5.73362874984741	-7.46507596969604	-11.6532926559448	-0.10111515969038	0.258595407009125	-0.0319983214139938
-5.72940015792847	-7.47133302688599	-11.6405477523804	-0.101096011698246	0.258443027734756	-0.032078243792057
-5.73231172561646	-7.46339654922485	-11.6585521697998	-0.100877285003662	0.258478373289108	-0.0320519879460335
-5.7285680770874	-7.4721097946167	-11.6400671005249	-0.100868999958038	0.258474349975586	-0.0320580191910267
-5.73270320892334	-7.47107982635498	-11.6578302383423	-0.100733652710915	0.258455157279968	-0.0321676507592201
-5.72961807250977	-7.47096061706543	-11.6531553268433	-0.100720003247261	0.258422255516052	-0.032313235104084
-5.73403644561768	-7.47334241867065	-11.6521806716919	-0.100608147680759	0.258390337228775	-0.0322204940021038
-5.73211240768433	-7.47064542770386	-11.6500663757324	-0.10059031099081	0.258536607027054	-0.0323621109127998
-5.73527002334595	-7.47828435897827	-11.6530790328979	-0.100490257143974	0.258473724126816	-0.0324396789073944
-5.73238945007324	-7.47021675109863	-11.661675453186	-0.10028950124979	0.258479237556458	-0.0325303450226784
-5.73811674118042	-7.47897434234619	-11.6428108215332	-0.100254729390144	0.258395731449127	-0.0324789844453335
-5.73760604858398	-7.47503232955933	-11.6649932861328	-0.100069157779217	0.258408337831497	-0.0325792506337166
-5.73544931411743	-7.48088073730469	-11.6548290252686	-0.100017108023167	0.258350312709808	-0.0326770432293415
-5.74303817749023	-7.47069978713989	-11.6715250015259	-0.0998084843158722	0.258391827344894	-0.0326581262052059
-5.73432207107544	-7.47970867156982	-11.6554841995239	-0.0997585952281952	0.258422672748566	-0.0326639264822006
-5.74001979827881	-7.48039770126343	-11.6682348251343	-0.0996403619647026	0.258327841758728	-0.0327431783080101
-5.73583316802979	-7.47578144073486	-11.6624174118042	-0.0995814874768257	0.258303225040436	-0.0328983217477798
-5.74178028106689	-7.48050117492676	-11.6551389694214	-0.0994788333773613	0.258299350738525	-0.0327838622033596
-5.73550176620483	-7.47584819793701	-11.6594505310059	-0.0993447825312614	0.258346617221832	-0.0329319760203362
-5.7363076210022	-7.48312902450562	-11.6632013320923	-0.099337600171566	0.258240878582001	-0.0329416990280151
-5.73874664306641	-7.4742431640625	-11.6620435714722	-0.0991978049278259	0.258330255746841	-0.0330326594412327
-5.73762989044189	-7.48014545440674	-11.6510334014893	-0.0991965085268021	0.258255451917648	-0.0330125242471695
-5.73753643035889	-7.47677612304688	-11.6660480499268	-0.0991510823369026	0.258236885070801	-0.0331311896443367
-5.73563051223755	-7.48056173324585	-11.654806137085	-0.0990658923983574	0.258168369531631	-0.0331723168492317
-5.74188327789307	-7.47366952896118	-11.669075012207	-0.0989624187350273	0.258311450481415	-0.0332142785191536
-5.73456954956055	-7.47455501556396	-11.6494483947754	-0.0989440530538559	0.258260846138	-0.033340610563755
-5.74013471603394	-7.47461318969727	-11.675347328186	-0.0988438501954079	0.25827369093895	-0.0333455912768841
-5.73771953582764	-7.47454261779785	-11.6536121368408	-0.0989172905683517	0.258320689201355	-0.0336149893701077
-5.74236106872559	-7.47420740127563	-11.6661014556885	-0.0988170355558395	0.258244901895523	-0.0334750115871429
-5.73907613754272	-7.47321176528931	-11.6625642776489	-0.0988067016005516	0.258404761552811	-0.0336912907660007
-5.74183654785156	-7.47794246673584	-11.6674308776855	-0.0987908691167831	0.258296012878418	-0.0337182208895683
-5.73816776275635	-7.46688365936279	-11.6691923141479	-0.0987096875905991	0.258417397737503	-0.033865612000227
-5.74124002456665	-7.47628021240234	-11.6579294204712	-0.0987798944115639	0.258327424526215	-0.0337860286235809
-5.74157905578613	-7.46790027618408	-11.6732244491577	-0.0987386479973793	0.258461266756058	-0.0339176766574383
-5.73896741867065	-7.47419738769531	-11.6598329544067	-0.0987380668520927	0.258380651473999	-0.0340341627597809
-5.74167442321777	-7.46343183517456	-11.6695156097412	-0.0987250283360481	0.258480578660965	-0.0341331027448177
-5.73679065704346	-7.4686450958252	-11.6592702865601	-0.0986393392086029	0.258408278226852	-0.0341036655008793
-5.73955535888672	-7.46559715270996	-11.6818370819092	-0.0986221209168434	0.258496701717377	-0.0341736488044262
-5.73683929443359	-7.46734762191772	-11.6682901382446	-0.0987376123666763	0.258435159921646	-0.0343541912734509
-5.73726272583008	-7.46481513977051	-11.6699810028076	-0.0986222103238106	0.258449167013168	-0.0342294536530972
-5.73820114135742	-7.46157169342041	-11.6724872589111	-0.0987037271261215	0.258586466312408	-0.0343929789960384
-5.73696088790894	-7.46502447128296	-11.6657371520996	-0.0986557677388191	0.258475631475449	-0.0344536267220974
-5.73606252670288	-7.45757675170898	-11.6787748336792	-0.0986498221755028	0.258559167385101	-0.0345089435577393
-5.73559713363647	-7.46292781829834	-11.6599149703979	-0.098682813346386	0.25852558016777	-0.0345704257488251
-5.7382640838623	-7.456618309021	-11.6810894012451	-0.0986756235361099	0.258614867925644	-0.0346854291856289
-5.73766469955444	-7.46220779418945	-11.6716213226318	-0.0986224040389061	0.258627325296402	-0.0348495617508888
-5.74094486236572	-7.45689153671265	-11.6840028762817	-0.0985247045755386	0.258612453937531	-0.0348901338875294
-5.73917245864868	-7.45402669906616	-11.6740379333496	-0.0985926687717438	0.258818686008453	-0.035150583833456
-5.74448108673096	-7.45528030395508	-11.6864576339722	-0.0985303074121475	0.258719265460968	-0.0353480838239193
-5.74664688110352	-7.45023107528687	-11.6847429275513	-0.0983657985925674	0.258857667446136	-0.0353770442306995
-5.73725652694702	-7.45565843582153	-11.6716690063477	-0.0983016490936279	0.258699327707291	-0.0354345589876175
-5.74024105072021	-7.44981050491333	-11.6915435791016	-0.0982206538319588	0.258836209774017	-0.0355013981461525
-5.74019908905029	-7.44892072677612	-11.673228263855	-0.0982863306999207	0.258760660886765	-0.0355905070900917
-5.74457406997681	-7.44384717941284	-11.6817979812622	-0.0981520339846611	0.258756935596466	-0.0354849472641945
-5.73773002624512	-7.44583415985107	-11.662410736084	-0.0981739982962608	0.258769541978836	-0.0356889702379704
-5.73729753494263	-7.44959402084351	-11.6854467391968	-0.0980633571743965	0.258723437786102	-0.0357703045010567
-5.73384952545166	-7.44367027282715	-11.6814002990723	-0.0979645773768425	0.258828788995743	-0.0359514206647873
-5.73398303985596	-7.45078372955322	-11.6745853424072	-0.0979261696338654	0.258757740259171	-0.0358716137707233
-5.73185873031616	-7.44433450698853	-11.6800403594971	-0.0979401171207428	0.258936792612076	-0.0360476635396481
-5.72899103164673	-7.45344257354736	-11.6772575378418	-0.0980241224169731	0.258875250816345	-0.0360207073390484
-5.72734594345093	-7.44124698638916	-11.6826248168945	-0.0978532284498215	0.259040355682373	-0.0360953435301781
-5.71882247924805	-7.44828224182129	-11.6752901077271	-0.0979101061820984	0.258942067623138	-0.0360761098563671
-5.7183141708374	-7.44838619232178	-11.6882381439209	-0.0978257730603218	0.258978694677353	-0.0361078046262264
-5.71053457260132	-7.45221376419067	-11.6683034896851	-0.0978674069046974	0.259048134088516	-0.0362561084330082
-5.71195697784424	-7.45203733444214	-11.6806268692017	-0.0977082848548889	0.258970409631729	-0.0360798947513103
-5.70130777359009	-7.45305681228638	-11.6685199737549	-0.0977752432227135	0.259118765592575	-0.0361138917505741
-5.69375848770142	-7.46284484863281	-11.6683340072632	-0.0977302938699722	0.259070634841919	-0.035981073975563
-5.68206310272217	-7.45842742919922	-11.6632356643677	-0.0977029129862785	0.259119629859924	-0.0359786413609982
-5.6784987449646	-7.4652533531189	-11.6553249359131	-0.0976750627160072	0.259017735719681	-0.035663902759552
-5.66648530960083	-7.46458101272583	-11.6379823684692	-0.0977003425359726	0.259189695119858	-0.0357254035770893
-5.66150522232056	-7.46871948242188	-11.6456327438354	-0.0977474227547646	0.259085595607758	-0.0355340428650379
-5.6517767906189	-7.46524572372437	-11.6345663070679	-0.0977305620908737	0.25923103094101	-0.0354343168437481
-5.64507675170898	-7.47469806671143	-11.6202278137207	-0.0977137386798859	0.259135872125626	-0.035294197499752
-5.63869714736938	-7.47186279296875	-11.6303682327271	-0.0977258533239365	0.259212017059326	-0.0352714769542217
-5.63066673278809	-7.4795503616333	-11.6127023696899	-0.0977715775370598	0.259215384721756	-0.0352248512208462
-5.6315598487854	-7.47471284866333	-11.6233606338501	-0.0978014692664146	0.259283423423767	-0.0349947959184647
-5.61937999725342	-7.47781753540039	-11.5973148345947	-0.0978546142578125	0.259238392114639	-0.0349793136119843
-5.61361217498779	-7.48152494430542	-11.6184406280518	-0.0979038998484612	0.259312927722931	-0.0347970239818096
-5.60460424423218	-7.48199224472046	-11.5967082977295	-0.0979539304971695	0.259324043989182	-0.0348130911588669
-5.6024022102356	-7.48268175125122	-11.6037731170654	-0.097974069416523	0.259262442588806	-0.0344651453197002
-5.59307813644409	-7.48221683502197	-11.5853118896484	-0.0980793759226799	0.259268164634705	-0.034381341189146
-5.58863210678101	-7.48671913146973	-11.5946283340454	-0.0981779620051384	0.259279519319534	-0.0342144593596458
-5.58183193206787	-7.48474979400635	-11.583571434021	-0.098232127726078	0.25935298204422	-0.0342144221067429
-5.57854461669922	-7.48741960525513	-11.5790224075317	-0.0982311144471169	0.25929406285286	-0.0339901521801949
-5.57220697402954	-7.48710107803345	-11.576135635376	-0.0982947126030922	0.259407699108124	-0.0340641178190708
-5.56888103485107	-7.49001836776733	-11.5750436782837	-0.0984147638082504	0.259358555078506	-0.0339545980095863
-5.56540966033936	-7.47910070419312	-11.575101852417	-0.0983266532421112	0.259428113698959	-0.0339286401867867
-5.55931520462036	-7.48668575286865	-11.5651512145996	-0.0984336361289024	0.259371519088745	-0.0337765961885452
-5.55313396453857	-7.48384284973145	-11.5731945037842	-0.098470464348793	0.259455382823944	-0.0338080115616322
-5.54642057418823	-7.48356294631958	-11.5605115890503	-0.0985416769981384	0.259428411722183	-0.0337251909077168
-5.54649925231934	-7.48441934585571	-11.5588598251343	-0.0985226780176163	0.259386330842972	-0.0334258303046227
-5.53926372528076	-7.48216581344604	-11.5473327636719	-0.0986061170697212	0.259493201971054	-0.0334084294736385
-5.53524160385132	-7.48418283462524	-11.5463514328003	-0.0986821055412292	0.259433180093765	-0.0333358533680439
-5.53026580810547	-7.47822427749634	-11.5482234954834	-0.0985751748085022	0.259447276592255	-0.0332533903419971
-5.52716112136841	-7.48703193664551	-11.5321807861328	-0.0987522527575493	0.259452372789383	-0.033126100897789
-5.52936315536499	-7.48317241668701	-11.5476655960083	-0.0987294614315033	0.259523421525955	-0.0329843610525131
-5.52270603179932	-7.48441648483276	-11.5377864837646	-0.0988526567816734	0.259562790393829	-0.0329882651567459
-5.52122020721436	-7.48801565170288	-11.5447692871094	-0.0988220572471619	0.259498178958893	-0.032759964466095
-5.52140426635742	-7.48990106582642	-11.5499534606934	-0.0988916084170341	0.259718984365463	-0.0327377989888191
-5.52174711227417	-7.49934005737305	-11.5481033325195	-0.0990125834941864	0.25970533490181	-0.0326735787093639
-5.52225208282471	-7.49760293960571	-11.5565872192383	-0.0990070700645447	0.259698927402496	-0.0324206277728081
-5.50619840621948	-7.49577951431274	-11.5358724594116	-0.0990580543875694	0.259596228599548	-0.0322687476873398
-5.49719476699829	-7.49272584915161	-11.5521030426025	-0.0990752875804901	0.259438753128052	-0.0319216512143612
-5.49203491210938	-7.48448038101196	-11.5369577407837	-0.0991971641778946	0.259427279233933	-0.0318661630153656
-5.49117469787598	-7.48697519302368	-11.5249166488647	-0.0992541387677193	0.25932976603508	-0.0315271243453026
-5.48517084121704	-7.47993803024292	-11.5335960388184	-0.0992912650108337	0.259332776069641	-0.0314840190112591
-5.47970485687256	-7.48625755310059	-11.5276708602905	-0.0992661863565445	0.259270697832108	-0.0313680432736874
-5.4853572845459	-7.48940849304199	-11.5317478179932	-0.0992167890071869	0.259356945753098	-0.0312927924096584
-5.48451519012451	-7.49378156661987	-11.5322952270508	-0.0990431681275368	0.259597301483154	-0.0315273441374302
-5.47371959686279	-7.49791049957275	-11.5527992248535	-0.0987105816602707	0.259496301412582	-0.0311956759542227
-5.45970773696899	-7.49384689331055	-11.5395030975342	-0.0986235365271568	0.259421050548553	-0.0310587361454964
-5.45405578613281	-7.4955883026123	-11.5345544815063	-0.098720520734787	0.259256094694138	-0.0306978523731232
-5.45562553405762	-7.48902177810669	-11.5403966903687	-0.0987619459629059	0.259469836950302	-0.0307360272854567
-5.45093727111816	-7.49478816986084	-11.5280532836914	-0.0987760722637177	0.259360492229462	-0.0306410025805235
-5.44520282745361	-7.48603868484497	-11.5336227416992	-0.0987022817134857	0.259273916482925	-0.0305670332163572
-5.44436407089233	-7.49411725997925	-11.5150194168091	-0.0985773205757141	0.259140223264694	-0.0304044280201197
-5.43906307220459	-7.49395132064819	-11.5404357910156	-0.0985292494297028	0.259202152490616	-0.0302832461893559
-5.43080854415894	-7.49722099304199	-11.5230340957642	-0.0984709113836288	0.259054809808731	-0.0302911531180143
-5.42588424682617	-7.4950270652771	-11.5378065109253	-0.0983486920595169	0.259022891521454	-0.0299547649919987
-5.41791200637817	-7.49692249298096	-11.5168762207031	-0.0983597710728645	0.259006530046463	-0.0299280863255262
-5.41648960113525	-7.49889135360718	-11.5396909713745	-0.0983442366123199	0.258940279483795	-0.0296865366399288
-5.40859603881836	-7.49764633178711	-11.5255756378174	-0.0983513444662094	0.258978605270386	-0.0297674033790827
-5.40366840362549	-7.50119256973267	-11.532642364502	-0.098244808614254	0.258814692497253	-0.029500113800168
-5.39747524261475	-7.501305103302	-11.534686088562	-0.0981544703245163	0.258928567171097	-0.0294828321784735
-5.39413928985596	-7.50446510314941	-11.5368347167969	-0.0981102287769318	0.258703649044037	-0.0294349249452353
-5.39124250411987	-7.50220489501953	-11.5364942550659	-0.0979714244604111	0.258803158998489	-0.0293595846742392
-5.38815498352051	-7.50974702835083	-11.5223731994629	-0.0979031324386597	0.258757293224335	-0.029206607490778
-5.3764476776123	-7.50778388977051	-11.5362520217896	-0.0978458300232887	0.258803248405457	-0.0291652213782072
-5.37213563919067	-7.51715564727783	-11.532525062561	-0.097754180431366	0.258659899234772	-0.0290947910398245
-5.36435794830322	-7.51124095916748	-11.542896270752	-0.0976265445351601	0.258657515048981	-0.0289196204394102
-5.36111307144165	-7.52130222320557	-11.5300703048706	-0.0975664630532265	0.258630901575089	-0.0288181025534868
-5.35625123977661	-7.52243757247925	-11.5458364486694	-0.0975707694888115	0.258606970310211	-0.0287279337644577
-5.34871864318848	-7.52843713760376	-11.5433177947998	-0.0975495725870132	0.258640468120575	-0.0287572797387838
-5.34411239624023	-7.52888298034668	-11.5472192764282	-0.0974665135145187	0.258567422628403	-0.0285151470452547
-5.33529043197632	-7.5321249961853	-11.5405740737915	-0.0973281934857368	0.258719176054001	-0.0285501666367054
-5.33654165267944	-7.53917121887207	-11.5548858642578	-0.0972935780882835	0.258551865816116	-0.0284262523055077
-5.3283257484436	-7.53468132019043	-11.5462989807129	-0.0972582399845123	0.258627742528915	-0.0284063722938299
-5.32401895523071	-7.54261445999146	-11.5538625717163	-0.0971450805664063	0.25853019952774	-0.028098750859499
-5.31285953521729	-7.54266214370728	-11.5575094223022	-0.0971576049923897	0.258604645729065	-0.028173316270113
-5.31110382080078	-7.54949235916138	-11.5543947219849	-0.0970881283283234	0.258549898862839	-0.0280997361987829
-5.30942535400391	-7.5475172996521	-11.5625410079956	-0.0970136523246765	0.258583664894104	-0.0280196517705917
-5.30226993560791	-7.55733156204224	-11.5435619354248	-0.0970342382788658	0.258612006902695	-0.0279764086008072
-5.29941129684448	-7.55744457244873	-11.5651512145996	-0.0969439297914505	0.2586550116539	-0.0278744902461767
-5.2931079864502	-7.55917263031006	-11.5536003112793	-0.0969267785549164	0.258654177188873	-0.0279906410723925
-5.29125452041626	-7.55937767028809	-11.5642614364624	-0.0967407748103142	0.258581310510635	-0.0278056506067514
-5.28549480438232	-7.56563806533813	-11.5468797683716	-0.0967130064964294	0.258728206157684	-0.0279613640159369
-5.28506231307983	-7.56886768341064	-11.5708980560303	-0.0966470092535019	0.258707851171494	-0.0278294142335653
-5.28091669082642	-7.56973838806152	-11.5535306930542	-0.0966586843132973	0.25880840420723	-0.02795803360641
-5.28137016296387	-7.56778001785278	-11.5652761459351	-0.0965450927615166	0.258683949708939	-0.0278219655156136
-5.27605295181274	-7.57328033447266	-11.5626363754272	-0.0965371653437614	0.258845090866089	-0.0279710777103901
-5.27698659896851	-7.57769775390625	-11.5720434188843	-0.0963493436574936	0.258785843849182	-0.0279017835855484
-5.27423763275146	-7.57469940185547	-11.5739288330078	-0.096220426261425	0.258913844823837	-0.0280673373490572
-5.27468204498291	-7.5836968421936	-11.5743980407715	-0.0962703749537468	0.258792728185654	-0.027907133102417
-5.2677001953125	-7.57704448699951	-11.5701761245728	-0.0962574779987335	0.258839577436447	-0.0281208604574203
-5.26828384399414	-7.58463764190674	-11.5812511444092	-0.0962944179773331	0.258784234523773	-0.028041111305356
-5.26694297790527	-7.57688426971436	-11.5781631469727	-0.0961936041712761	0.25893622636795	-0.0281383972615004
-5.26223468780518	-7.58480024337769	-11.5704622268677	-0.0962253659963608	0.258820474147797	-0.0280334148555994
-5.26118803024292	-7.57715463638306	-11.5850486755371	-0.0962279438972473	0.258922010660172	-0.0281292833387852
-5.25782823562622	-7.58471822738647	-11.5675716400146	-0.0962436944246292	0.258818060159683	-0.0282490085810423
-5.26091337203979	-7.57309341430664	-11.5837545394897	-0.0962006002664566	0.258946269750595	-0.0282168947160244
-5.25631427764893	-7.579345703125	-11.5635547637939	-0.0961858183145523	0.258893609046936	-0.0283374954015017
-5.25786876678467	-7.57609272003174	-11.5868892669678	-0.0961566269397736	0.2590152323246	-0.0284873265773058
-5.25748825073242	-7.5775728225708	-11.5722999572754	-0.0961750000715256	0.258963078260422	-0.0286493487656116
-5.26008558273315	-7.57313251495361	-11.5899896621704	-0.0961505994200706	0.259074449539185	-0.028728848323226
-5.25955820083618	-7.57653903961182	-11.5692157745361	-0.0962411686778069	0.259145826101303	-0.028828838840127
-5.26256322860718	-7.57231426239014	-11.5839338302612	-0.0962881147861481	0.259216517210007	-0.0289805717766285
-5.25819301605225	-7.57370758056641	-11.5757875442505	-0.0962510034441948	0.259223699569702	-0.0292544756084681
-5.26490545272827	-7.56699228286743	-11.5869798660278	-0.0962126702070236	0.259411185979843	-0.0292886588722467
-5.25800848007202	-7.57216691970825	-11.567476272583	-0.0962919592857361	0.259461313486099	-0.0294909533113241
-5.26286029815674	-7.56963443756104	-11.5947093963623	-0.0963005945086479	0.259503245353699	-0.0295697189867496
-5.26114177703857	-7.57227230072021	-11.5720090866089	-0.0964278429746628	0.259515523910522	-0.0298309214413166
-5.26606178283691	-7.56368589401245	-11.5922822952271	-0.0962904095649719	0.259602844715118	-0.0298103243112564
-5.26141691207886	-7.56336688995361	-11.5748338699341	-0.096379242837429	0.259722888469696	-0.0300802737474442
-5.26307725906372	-7.56728458404541	-11.5923728942871	-0.0964091569185257	0.259709537029266	-0.030168266966939
-5.26275062561035	-7.5605583190918	-11.5800838470459	-0.0964391529560089	0.259828448295593	-0.0303746033459902
-5.26558113098145	-7.5612645149231	-11.5827779769897	-0.0964505076408386	0.259812355041504	-0.0303516164422035
-5.2642936706543	-7.55747270584106	-11.5768804550171	-0.0965771153569222	0.259989589452744	-0.0306416731327772
-5.26715183258057	-7.55868721008301	-11.5822830200195	-0.0966191738843918	0.259925246238709	-0.0307529680430889
-5.26741409301758	-7.55024480819702	-11.5836706161499	-0.0965554639697075	0.260169476270676	-0.0310528464615345
-5.26430368423462	-7.55565309524536	-11.5803661346436	-0.0965853556990623	0.260048061609268	-0.031021511182189
-5.26849174499512	-7.55138969421387	-11.5824213027954	-0.0966407358646393	0.260330855846405	-0.0313610471785069
-5.27138805389404	-7.55431985855103	-11.5816020965576	-0.096683606505394	0.260316550731659	-0.0314900688827038
-5.27398061752319	-7.54872560501099	-11.588791847229	-0.0967029705643654	0.260418802499771	-0.0317420922219753
-5.27299737930298	-7.55334806442261	-11.5760021209717	-0.0967756733298302	0.260427445173264	-0.0318852104246616
-5.27237796783447	-7.54700994491577	-11.600643157959	-0.0968714132905006	0.260581195354462	-0.0320783704519272
-5.27239418029785	-7.55089235305786	-11.5775079727173	-0.0968550890684128	0.260630220174789	-0.0322757437825203
-5.27657127380371	-7.54872846603394	-11.5915803909302	-0.0968724265694618	0.260738760232925	-0.0322805866599083
-5.27754497528076	-7.55039262771606	-11.5681896209717	-0.0969599410891533	0.260833978652954	-0.032503567636013
-5.27992820739746	-7.54828643798828	-11.5920324325562	-0.0969626903533936	0.260842323303223	-0.0325787961483002
-5.27772665023804	-7.54568147659302	-11.583366394043	-0.0971024483442307	0.261010587215424	-0.0328926667571068
-5.28107213973999	-7.5477933883667	-11.5813407897949	-0.097072534263134	0.261003226041794	-0.0328589230775833
-5.27919960021973	-7.54690504074097	-11.585431098938	-0.0972001254558563	0.261231482028961	-0.0331353321671486
-5.28227376937866	-7.55386018753052	-11.5853414535522	-0.0973108187317848	0.261238664388657	-0.0332747064530849
-5.28563928604126	-7.54906511306763	-11.5892705917358	-0.0973488911986351	0.261409431695938	-0.0333570130169392
-5.28405570983887	-7.55250978469849	-11.5777521133423	-0.0974169373512268	0.261492192745209	-0.0336453169584274
-5.28777313232422	-7.55604410171509	-11.601466178894	-0.0974134206771851	0.261528640985489	-0.0337115749716759
-5.2859263420105	-7.55616664886475	-11.5900411605835	-0.09747364372015	0.261718988418579	-0.0340341217815876
-5.29585790634155	-7.56282186508179	-11.5971832275391	-0.0975049063563347	0.261721670627594	-0.0339840240776539
-5.29622650146484	-7.5645055770874	-11.5926284790039	-0.097649022936821	0.261985152959824	-0.0342698134481907
-5.30303573608398	-7.57206201553345	-11.5988254547119	-0.0976673141121864	0.26203316450119	-0.0344649590551853
-5.30684471130371	-7.56739568710327	-11.6128740310669	-0.0975818485021591	0.262230753898621	-0.0346944108605385
-5.30490875244141	-7.58248996734619	-11.5967254638672	-0.0976752117276192	0.262301802635193	-0.0347084924578667
-5.31031036376953	-7.58219385147095	-11.6152944564819	-0.0977033525705338	0.262520968914032	-0.0347789339721203
-5.31159543991089	-7.58765411376953	-11.6081132888794	-0.0977689772844315	0.262541979551315	-0.0351631864905357
-5.32095718383789	-7.58709049224854	-11.6200523376465	-0.0976313278079033	0.262698829174042	-0.0351532101631165
-5.3171706199646	-7.59198665618896	-11.6100521087646	-0.0977360084652901	0.262919723987579	-0.0353278554975986
-5.32389116287231	-7.5965690612793	-11.6250610351563	-0.0975176468491554	0.262881815433502	-0.0355087518692017
-5.32657814025879	-7.58918333053589	-11.6235885620117	-0.0975005105137825	0.263022720813751	-0.0358047410845757
-5.33002805709839	-7.60008239746094	-11.6160755157471	-0.0974175706505775	0.262984573841095	-0.0357424393296242
-5.33160305023193	-7.59447431564331	-11.6373987197876	-0.0973581746220589	0.263174206018448	-0.0359524004161358
-5.32934999465942	-7.5967698097229	-11.6214456558228	-0.0972476154565811	0.263104289770126	-0.0361182279884815
-5.33076333999634	-7.5924015045166	-11.6376085281372	-0.0971528440713882	0.26313716173172	-0.0361057408154011
-5.33351039886475	-7.6015248298645	-11.6182374954224	-0.0971689596772194	0.263166129589081	-0.0361881628632545
-5.33694553375244	-7.59947109222412	-11.641134262085	-0.0970561057329178	0.263201177120209	-0.0362990945577621
-5.33893823623657	-7.59783220291138	-11.6243228912354	-0.0970273613929749	0.263278663158417	-0.036531925201416
-5.3402361869812	-7.6017689704895	-11.6322021484375	-0.0969223603606224	0.263219714164734	-0.0364906713366508
-5.34128379821777	-7.60017585754395	-11.6313323974609	-0.0968368947505951	0.263364881277084	-0.0367732606828213
-5.34422397613525	-7.60539531707764	-11.6281929016113	-0.0968242958188057	0.26322728395462	-0.0369052588939667
-5.34763717651367	-7.59951257705688	-11.6418323516846	-0.0967489928007126	0.263359814882278	-0.036956399679184
-5.35107231140137	-7.60470867156982	-11.6225090026855	-0.0966425389051437	0.26330691576004	-0.0371024832129478
-5.35108041763306	-7.60485076904297	-11.6427249908447	-0.0966017171740532	0.263434141874313	-0.0371798910200596
-5.35421800613403	-7.6077299118042	-11.6307420730591	-0.0964865982532501	0.26348203420639	-0.0373522974550724
-5.36152601242065	-7.6109676361084	-11.6376457214355	-0.0964176133275032	0.26342386007309	-0.0372971184551716
-5.35945558547974	-7.60826683044434	-11.6361103057861	-0.0963608771562576	0.26357889175415	-0.0375323593616486
-5.36253356933594	-7.61931228637695	-11.6377649307251	-0.0963340029120445	0.263443648815155	-0.0376370027661324
-5.36410427093506	-7.61058378219604	-11.6504182815552	-0.0960979983210564	0.263560473918915	-0.0377528667449951
-5.36706924438477	-7.61842727661133	-11.6387634277344	-0.0959883108735085	0.263567328453064	-0.0379120446741581
-5.37545680999756	-7.61895036697388	-11.6608037948608	-0.0959480851888657	0.26361209154129	-0.0379922464489937
-5.37640953063965	-7.61880111694336	-11.6457118988037	-0.0958370864391327	0.263661921024323	-0.0383514985442162
-5.38161563873291	-7.62257862091064	-11.6540727615356	-0.0956684648990631	0.263577818870544	-0.0383474007248878
-5.38204336166382	-7.6191201210022	-11.659610748291	-0.0955617502331734	0.263745158910751	-0.0387476533651352
-5.38864469528198	-7.62951469421387	-11.6704664230347	-0.0954259112477303	0.26365265250206	-0.0388148538768291
-5.39507961273193	-7.62978506088257	-11.6656427383423	-0.0953319892287254	0.263818889856339	-0.0389274135231972
-5.3945951461792	-7.63318586349487	-11.6600370407104	-0.0952331200242043	0.263868391513824	-0.0390457063913345
-5.39900207519531	-7.63437128067017	-11.6845264434814	-0.0950436443090439	0.26392462849617	-0.0392381921410561
-5.39873313903809	-7.63479471206665	-11.6810464859009	-0.0949965193867683	0.263974398374558	-0.0395129770040512
-5.41143989562988	-7.64046955108643	-11.6844434738159	-0.0949236825108528	0.263958424329758	-0.0394894108176231
-5.41179132461548	-7.64244937896729	-11.7007827758789	-0.0948332697153091	0.264142572879791	-0.0397197790443897
-5.41608905792236	-7.64935970306396	-11.690845489502	-0.0947302430868149	0.264164090156555	-0.0398924797773361
-5.42176008224487	-7.64896297454834	-11.7098436355591	-0.0946368277072906	0.264218181371689	-0.0398569591343403
-5.42689752578735	-7.65695667266846	-11.6997594833374	-0.0945470556616783	0.264364838600159	-0.0401337035000324
-5.43375539779663	-7.66291999816895	-11.7235870361328	-0.0944940447807312	0.264401137828827	-0.0401551760733128
-5.43649530410767	-7.66280317306519	-11.7227945327759	-0.0944520533084869	0.264529943466187	-0.0403952710330486
-5.44611024856567	-7.6702709197998	-11.7291669845581	-0.0943384766578674	0.264549911022186	-0.0403238572180271
-5.44865894317627	-7.67462730407715	-11.7527866363525	-0.0941905900835991	0.264815986156464	-0.0405893139541149
-5.45553493499756	-7.68458127975464	-11.7537155151367	-0.0942028015851974	0.264813035726547	-0.0407016314566135
-5.46646022796631	-7.68222188949585	-11.7689399719238	-0.0940821245312691	0.264931619167328	-0.0407503992319107
-5.46984434127808	-7.69347047805786	-11.7622842788696	-0.094075582921505	0.265001744031906	-0.0407617092132568
-5.47422885894775	-7.69876909255981	-11.7915477752686	-0.0939880684018135	0.265219241380692	-0.0408191569149494
-5.47994518280029	-7.70034170150757	-11.7964820861816	-0.0938435941934586	0.265342593193054	-0.0410027839243412
-5.48886489868164	-7.70996427536011	-11.8094692230225	-0.0937149301171303	0.265408635139465	-0.0409379415214062
-5.49643325805664	-7.71105813980103	-11.8175325393677	-0.0936504378914833	0.265664458274841	-0.0411468222737312
-5.50239181518555	-7.72322845458984	-11.8394422531128	-0.0936749204993248	0.265784531831741	-0.0411460623145103
-5.51069927215576	-7.71345806121826	-11.857271194458	-0.0934642031788826	0.265892088413239	-0.041369266808033
-5.51917839050293	-7.72633647918701	-11.8561325073242	-0.0934112444519997	0.265966892242432	-0.0412220656871796
-5.52597761154175	-7.73002147674561	-11.8897933959961	-0.0933496132493019	0.266148030757904	-0.041219737380743
-5.53347063064575	-7.7403564453125	-11.8903932571411	-0.0932721942663193	0.266128391027451	-0.0413575619459152
-5.54459047317505	-7.73810577392578	-11.9055461883545	-0.0929880440235138	0.266323536634445	-0.0414232313632965
-5.55041122436523	-7.748215675354	-11.8971881866455	-0.0928490832448006	0.266303509473801	-0.0415206141769886
-5.55801010131836	-7.7534122467041	-11.9283924102783	-0.0927492380142212	0.266497999429703	-0.0414414554834366
-5.56247568130493	-7.76213026046753	-11.9185914993286	-0.0926252901554108	0.266534566879272	-0.0415659472346306
-5.56783246994019	-7.75777864456177	-11.9374465942383	-0.0924278721213341	0.266618609428406	-0.0414622873067856
-5.57954931259155	-7.76924657821655	-11.9289979934692	-0.0923394933342934	0.266717195510864	-0.0414520502090454
-5.58512735366821	-7.77034521102905	-11.9584093093872	-0.0922637805342674	0.266853451728821	-0.0414069555699825
-5.58479642868042	-7.77539873123169	-11.951153755188	-0.0922034755349159	0.266850352287292	-0.0414475128054619
-5.59488153457642	-7.77976083755493	-11.9676389694214	-0.0919379815459251	0.266899079084396	-0.0412836037576199
-5.59629011154175	-7.78247547149658	-11.9801797866821	-0.0918619185686111	0.266990393400192	-0.0414032079279423
-5.60411691665649	-7.79280138015747	-11.9865055084229	-0.0917438119649887	0.266936540603638	-0.0414710901677608
-5.6140832901001	-7.78932332992554	-12.0026063919067	-0.091562919318676	0.267135769128799	-0.0414824783802032
-5.61766719818115	-7.80005359649658	-11.9939060211182	-0.0915372148156166	0.267171949148178	-0.0413755625486374
-5.61713266372681	-7.80486297607422	-12.0257225036621	-0.0913714468479156	0.267304301261902	-0.0412936322391033
-5.62266778945923	-7.81186151504517	-12.0208969116211	-0.0913065820932388	0.267293244600296	-0.0413125865161419
-5.63159465789795	-7.80868768692017	-12.0435447692871	-0.0911873057484627	0.26735708117485	-0.0412689559161663
-5.63629388809204	-7.81826782226563	-12.0366201400757	-0.0912259370088577	0.26744332909584	-0.041261475533247
-5.64804792404175	-7.81806945800781	-12.0639915466309	-0.0911223962903023	0.267535895109177	-0.0413205549120903
-5.65089654922485	-7.82941961288452	-12.0637683868408	-0.0911111459136009	0.26768633723259	-0.0413468666374683
-5.65553760528564	-7.84272050857544	-12.0774574279785	-0.091072641313076	0.267693996429443	-0.0410454645752907
-5.64958667755127	-7.8701810836792	-12.0777578353882	-0.0910838842391968	0.268057644367218	-0.0404709465801716
-5.64863061904907	-7.89002513885498	-12.0912857055664	-0.0910961925983429	0.268018424510956	-0.0402689017355442
-5.65569591522217	-7.8839111328125	-12.1018943786621	-0.0909208580851555	0.268115133047104	-0.040425781160593
-5.66284894943237	-7.89490747451782	-12.0998306274414	-0.0908704772591591	0.268132656812668	-0.0403467528522015
-5.66763353347778	-7.89676380157471	-12.1230487823486	-0.0907698348164558	0.268250197172165	-0.0404627956449986
-5.67000436782837	-7.90810346603394	-12.1204023361206	-0.0906912088394165	0.268290817737579	-0.0405376851558685
-5.67945194244385	-7.90872478485107	-12.1367721557617	-0.0905468463897705	0.268375813961029	-0.0404803678393364
-5.67922115325928	-7.9231104850769	-12.1254911422729	-0.090576745569706	0.268416613340378	-0.0404125042259693
-5.68665599822998	-7.92630004882813	-12.1571187973022	-0.0905053839087486	0.268592298030853	-0.0403155796229839
-5.68609666824341	-7.92777824401855	-12.1435613632202	-0.0904177352786064	0.268564850091934	-0.0405442602932453
-5.69426393508911	-7.93434762954712	-12.1633281707764	-0.0902676209807396	0.26849490404129	-0.0403397269546986
-5.6968731880188	-7.93344831466675	-12.1550636291504	-0.0901675522327423	0.268760740756989	-0.0405589528381824
-5.70432996749878	-7.93780088424683	-12.1824951171875	-0.0900697484612465	0.268604695796967	-0.0404796898365021
-5.70616960525513	-7.93970918655396	-12.1813917160034	-0.0900621339678764	0.268722176551819	-0.0405122078955173
-5.71198177337646	-7.94883108139038	-12.1875667572021	-0.0898906886577606	0.268591076135635	-0.040373183786869
-5.7108302116394	-7.9541187286377	-12.1936721801758	-0.0899159088730812	0.268831491470337	-0.0404079891741276
-5.71576023101807	-7.96012544631958	-12.2031812667847	-0.0897978097200394	0.268617540597916	-0.0403415895998478
-5.71820116043091	-7.95811176300049	-12.203953742981	-0.0897621661424637	0.268660694360733	-0.0404250919818878
-5.72570705413818	-7.96689510345459	-12.1986513137817	-0.0897174328565598	0.268660336732864	-0.0402967855334282
-5.72627067565918	-7.95866537094116	-12.2128934860229	-0.0896398648619652	0.268745988607407	-0.0404137670993805
-5.73085451126099	-7.97048616409302	-12.2084226608276	-0.0895765796303749	0.268642455339432	-0.04041912779212
-5.73486375808716	-7.96007966995239	-12.2191801071167	-0.0893852785229683	0.268721401691437	-0.0405866876244545
-5.73719501495361	-7.9717059135437	-12.2129602432251	-0.0893028900027275	0.268577814102173	-0.040516410022974
-5.74114084243774	-7.97541236877441	-12.2288246154785	-0.0891622453927994	0.268672436475754	-0.0403827168047428
-5.74488019943237	-7.98481607437134	-12.2184019088745	-0.0891572758555412	0.268650054931641	-0.0404277741909027
-5.74772214889526	-7.97875308990479	-12.2432441711426	-0.0890307500958443	0.268725514411926	-0.0403176322579384
-5.74533748626709	-7.98539161682129	-12.2204370498657	-0.0890206173062325	0.268504410982132	-0.0402423553168774
-5.74552583694458	-7.97661399841309	-12.2438650131226	-0.0889203995466232	0.268456488847733	-0.0403033643960953
-5.7479829788208	-7.9824481010437	-12.2303285598755	-0.0889266952872276	0.268374860286713	-0.0403570160269737
-5.75146484375	-7.97833156585693	-12.2438154220581	-0.0886460840702057	0.268385350704193	-0.0403244085609913
-5.75352239608765	-7.98571825027466	-12.2276926040649	-0.0885574296116829	0.268351852893829	-0.0403244532644749
-5.7580394744873	-7.98851871490479	-12.2443046569824	-0.0884660854935646	0.268313825130463	-0.0402850806713104
-5.75982046127319	-7.98311138153076	-12.2405872344971	-0.088296614587307	0.268356263637543	-0.0403954610228539
-5.76679611206055	-7.98970746994019	-12.2415285110474	-0.0880588889122009	0.268179327249527	-0.0402746684849262
-5.77117204666138	-7.98332071304321	-12.2515230178833	-0.087866947054863	0.268161684274673	-0.0403912998735905
-5.77718114852905	-7.98559617996216	-12.2510499954224	-0.0878104120492935	0.267890274524689	-0.0403751954436302
-5.78141164779663	-7.97842645645142	-12.2583065032959	-0.0876441150903702	0.267895549535751	-0.0403631664812565
-5.78431844711304	-7.98134565353394	-12.2527151107788	-0.0874028354883194	0.267645239830017	-0.0402126088738441
-5.78494262695313	-7.97330760955811	-12.2563457489014	-0.0872464627027512	0.267627745866776	-0.0403337813913822
-5.78743934631348	-7.98352193832397	-12.2508592605591	-0.0872042775154114	0.267460018396378	-0.0401710011065006
-5.78807926177979	-7.97429847717285	-12.2554168701172	-0.0869575515389442	0.267414182424545	-0.0400932841002941
-5.7901759147644	-7.97807502746582	-12.2377471923828	-0.0867404639720917	0.26714700460434	-0.0400538928806782
-5.79713916778564	-7.97163152694702	-12.2586574554443	-0.0866078287363052	0.267213821411133	-0.0400833711028099
-5.79952430725098	-7.97170209884644	-12.25217628479	-0.0864323973655701	0.266936361789703	-0.0402408093214035
-5.80494832992554	-7.96404027938843	-12.2680835723877	-0.0861622467637062	0.266954630613327	-0.0402407310903072
-5.80815505981445	-7.97352123260498	-12.2480220794678	-0.0860156714916229	0.266760349273682	-0.0401503928005695
-5.81405735015869	-7.97025489807129	-12.2693777084351	-0.0858139991760254	0.266648977994919	-0.0401540622115135
-5.81721115112305	-7.96937656402588	-12.2619009017944	-0.0857008099555969	0.266510725021362	-0.0402580425143242
-5.82483530044556	-7.96431541442871	-12.2780923843384	-0.0853921175003052	0.266246646642685	-0.0401377975940704
-5.82644510269165	-7.96768569946289	-12.2638053894043	-0.0851811543107033	0.266120582818985	-0.0402486361563206
-5.83146619796753	-7.96765613555908	-12.2870874404907	-0.0850335359573364	0.266021013259888	-0.0401563793420792
-5.83194875717163	-7.96648502349854	-12.2673683166504	-0.0847929418087006	0.265964090824127	-0.0402850471436977
-5.83994436264038	-7.97100877761841	-12.2758550643921	-0.0845848768949509	0.265754640102386	-0.0400372482836246
-5.83853149414063	-7.96620559692383	-12.2702045440674	-0.0844129472970963	0.265685498714447	-0.0400968044996262
-5.84258556365967	-7.9672384262085	-12.273775100708	-0.0842366889119148	0.265410989522934	-0.0399431101977825
-5.84458208084106	-7.95811223983765	-12.2817268371582	-0.0839047059416771	0.265316933393478	-0.039963573217392
-5.84945869445801	-7.96387052536011	-12.2719821929932	-0.0837064757943153	0.265163362026215	-0.0398470722138882
-5.85646629333496	-7.9624719619751	-12.2940073013306	-0.0833976417779922	0.26495149731636	-0.039822906255722
-5.85567235946655	-7.96609735488892	-12.2802181243896	-0.0832954272627831	0.264820843935013	-0.0398707799613476
-5.86544322967529	-7.96552848815918	-12.2943820953369	-0.083013616502285	0.264705449342728	-0.0396244935691357
-5.86552858352661	-7.96745681762695	-12.292010307312	-0.0826895013451576	0.26469150185585	-0.0397549755871296
-5.8739161491394	-7.97775888442993	-12.3087024688721	-0.0823872685432434	0.264377951622009	-0.03957200050354
-5.87442874908447	-7.97544622421265	-12.3038454055786	-0.0822127908468246	0.264307349920273	-0.0396365188062191
-5.88360452651978	-7.98115205764771	-12.3162822723389	-0.0818842574954033	0.264060616493225	-0.0392372012138367
-5.88190460205078	-7.97702693939209	-12.3066930770874	-0.0816852673888206	0.264000713825226	-0.0392174124717712
-5.8873176574707	-7.97825002670288	-12.3236141204834	-0.0814266502857208	0.263681530952454	-0.0390860624611378
-5.88865518569946	-7.97465133666992	-12.3209829330444	-0.0812595188617706	0.263640314340591	-0.039048720151186
-5.89175844192505	-7.97526454925537	-12.3292903900146	-0.0809339359402657	0.26332014799118	-0.0387937463819981
-5.89079093933105	-7.97515296936035	-12.3095541000366	-0.0807629376649857	0.263267755508423	-0.0387844331562519
-5.89649868011475	-7.97738313674927	-12.335862159729	-0.0804813876748085	0.263020873069763	-0.0384721495211124
-5.89559173583984	-7.97303771972656	-12.3226461410522	-0.0803251042962074	0.262745261192322	-0.0384648814797401
-5.89953947067261	-7.97061061859131	-12.3296756744385	-0.080058217048645	0.262484699487686	-0.0380579009652138
-5.89646100997925	-7.97150325775146	-12.3150129318237	-0.0800697207450867	0.262430310249329	-0.037945281714201
-5.90062808990479	-7.97314929962158	-12.334680557251	-0.0798799842596054	0.262115567922592	-0.0376551412045956
-5.89852428436279	-7.96266508102417	-12.3266620635986	-0.0796608105301857	0.261989921331406	-0.0375766754150391
-5.89985418319702	-7.96769189834595	-12.3236379623413	-0.0795665830373764	0.26164636015892	-0.0371818989515305
-5.901451587677	-7.96394395828247	-12.3291692733765	-0.0793856307864189	0.261661320924759	-0.0370003245770931
-5.90078687667847	-7.97112083435059	-12.3192129135132	-0.0793573558330536	0.261351853609085	-0.0367664396762848
-5.89964485168457	-7.95984697341919	-12.332275390625	-0.0790743678808212	0.261238276958466	-0.0365649685263634
-5.90024328231812	-7.96777486801147	-12.3110065460205	-0.0790098905563354	0.261011719703674	-0.0361941531300545
-5.89803838729858	-7.96012592315674	-12.3251991271973	-0.0788328722119331	0.260946869850159	-0.0359891951084137
-5.89562654495239	-7.96930932998657	-12.3175573348999	-0.0787210240960121	0.260607421398163	-0.0356729850172997
-5.89787197113037	-7.95939636230469	-12.3228759765625	-0.0785255953669548	0.260473161935806	-0.0353810861706734
-5.89591693878174	-7.96882963180542	-12.3086061477661	-0.0784293636679649	0.260144174098969	-0.034917525947094
-5.89285278320313	-7.96507358551025	-12.3223962783813	-0.0782765299081802	0.260088384151459	-0.0346254482865334
-5.88936758041382	-7.96991205215454	-12.306300163269	-0.0781359821557999	0.259811580181122	-0.0343083813786507
-5.88718366622925	-7.96536302566528	-12.3151321411133	-0.0779651179909706	0.259649902582169	-0.0339563228189945
-5.88454341888428	-7.97426509857178	-12.2974081039429	-0.077900119125843	0.259361386299133	-0.033479630947113
-5.88510084152222	-7.97273063659668	-12.3084812164307	-0.0776757597923279	0.259283035993576	-0.0332578495144844
-5.88329792022705	-7.98219156265259	-12.3114500045776	-0.0775491073727608	0.2589291036129	-0.0328707732260227
-5.87992525100708	-7.97668313980103	-12.302433013916	-0.0773329064249992	0.258935123682022	-0.0325844213366508
-5.88028955459595	-7.98866415023804	-12.3000888824463	-0.0771090462803841	0.258666098117828	-0.0320594757795334
-5.87748336791992	-7.98956441879272	-12.2990522384644	-0.0769611448049545	0.25867834687233	-0.0317960754036903
-5.87887573242188	-7.99924373626709	-12.3079357147217	-0.0767728537321091	0.258345872163773	-0.0313472226262093
-5.87419939041138	-7.99724102020264	-12.3062744140625	-0.0765363872051239	0.258257448673248	-0.0311336778104305
-5.87850570678711	-8.01008605957031	-12.3030548095703	-0.0763415843248367	0.257925003767014	-0.0304873138666153
-5.87190532684326	-8.01319122314453	-12.2980527877808	-0.0762167498469353	0.257874429225922	-0.0303017143160105
-5.87250471115112	-8.01839923858643	-12.31272315979	-0.0759304016828537	0.25755849480629	-0.0297247320413589
-5.86656093597412	-8.02686500549316	-12.2911205291748	-0.0758662074804306	0.257370680570602	-0.0293693952262402
-5.8700852394104	-8.0222635269165	-12.3067607879639	-0.0755711123347282	0.257122695446014	-0.0287819541990757
-5.86345481872559	-8.03188896179199	-12.2906808853149	-0.0753473192453384	0.256863176822662	-0.0282853879034519
-5.86008596420288	-8.03160858154297	-12.3065872192383	-0.0751534104347229	0.256684124469757	-0.0278021711856127
-5.8577299118042	-8.04148387908936	-12.289044380188	-0.075056754052639	0.256389886140823	-0.0272954814136028
-5.85329866409302	-8.03725814819336	-12.296971321106	-0.0749212726950645	0.256277024745941	-0.0267437994480133
-5.84964084625244	-8.0454797744751	-12.2796115875244	-0.0748266205191612	0.255955189466476	-0.0260021407157183
-5.83969640731812	-8.04239845275879	-12.2791767120361	-0.0747496038675308	0.255805820226669	-0.025597745552659
-5.83750629425049	-8.05211448669434	-12.2813234329224	-0.0746985673904419	0.255402326583862	-0.0249387677758932
-5.82805728912354	-8.04381370544434	-12.2644653320313	-0.0745413973927498	0.255325943231583	-0.0244650300592184
-5.82643938064575	-8.04744529724121	-12.2669658660889	-0.0743468999862671	0.25494784116745	-0.023744398728013
-5.81677198410034	-8.05104637145996	-12.2467203140259	-0.0743643790483475	0.254867285490036	-0.023240813985467
-5.81624555587769	-8.05027675628662	-12.269362449646	-0.0743205174803734	0.254632890224457	-0.0226183459162712
-5.80949020385742	-8.05919551849365	-12.2422714233398	-0.0743466466665268	0.254361838102341	-0.0221991389989853
-5.80678176879883	-8.05312538146973	-12.2584686279297	-0.0742208883166313	0.254224061965942	-0.0215865056961775
-5.80500459671021	-8.06269264221191	-12.2393960952759	-0.074191115796566	0.253890544176102	-0.0209250319749117
-5.79345464706421	-8.05835342407227	-12.2374019622803	-0.0741631761193275	0.25381401181221	-0.0204808078706265
-5.79330682754517	-8.0662727355957	-12.2440176010132	-0.0741967633366585	0.253491789102554	-0.0198703892529011
-5.78411817550659	-8.06363010406494	-12.2227439880371	-0.0741920173168182	0.2533078789711	-0.0194582734256983
-5.78249502182007	-8.06063556671143	-12.2359609603882	-0.0741795152425766	0.253113448619843	-0.018809599801898
-5.77571439743042	-8.06921863555908	-12.2111978530884	-0.0742603912949562	0.252810060977936	-0.0182292181998491
-5.76980638504028	-8.06307315826416	-12.2212772369385	-0.0743333995342255	0.25282621383667	-0.017806351184845
-5.76617193222046	-8.07220268249512	-12.2153978347778	-0.074249342083931	0.252374470233917	-0.0171786323189735
-5.75809335708618	-8.06488704681396	-12.2068033218384	-0.0742646232247353	0.252252042293549	-0.0167794618755579
-5.75907182693481	-8.07016372680664	-12.207407951355	-0.0742501243948936	0.252021253108978	-0.0161079205572605
-5.75031328201294	-8.06663227081299	-12.1923685073853	-0.0743701010942459	0.251973569393158	-0.0158175304532051
-5.74895143508911	-8.0655460357666	-12.2048120498657	-0.074275866150856	0.251680433750153	-0.0151946088299155
-5.73824119567871	-8.07308483123779	-12.1879796981812	-0.0743724927306175	0.2514468729496	-0.0147580225020647
-5.73818445205688	-8.06487655639648	-12.1933259963989	-0.0742717161774635	0.251385986804962	-0.0142206409946084
-5.73411893844604	-8.07339954376221	-12.1903085708618	-0.07417381554842	0.251080185174942	-0.0136545114219189
-5.72721910476685	-8.07543468475342	-12.1843929290771	-0.0742471963167191	0.251060843467712	-0.0133744468912482
-5.72666311264038	-8.07685565948486	-12.2117176055908	-0.0740787237882614	0.250836968421936	-0.0128493113443255
-5.71759223937988	-8.08385944366455	-12.1881198883057	-0.0739770531654358	0.25056380033493	-0.0125162480399013
-5.71804332733154	-8.07664585113525	-12.2019815444946	-0.0738022029399872	0.250439912080765	-0.0120754819363356
-5.71884632110596	-8.08597469329834	-12.2037467956543	-0.0737309530377388	0.250180542469025	-0.0114899110049009
-5.71083354949951	-8.08617305755615	-12.1905565261841	-0.0736362785100937	0.25013267993927	-0.0112215662375093
-5.70512008666992	-8.08586883544922	-12.2090167999268	-0.0735874995589256	0.25001072883606	-0.0108097651973367
-5.70661592483521	-8.0944766998291	-12.1985445022583	-0.0734734833240509	0.249774605035782	-0.010330718010664
-5.69554138183594	-8.08837127685547	-12.1826992034912	-0.0733699798583984	0.24971678853035	-0.0100325187668204
-5.69210481643677	-8.08830547332764	-12.1982927322388	-0.0731554552912712	0.249550431966782	-0.00946248508989811
-5.68934869766235	-8.09761905670166	-12.181224822998	-0.0731207504868507	0.249297857284546	-0.00902919471263886
-5.68167638778687	-8.09334087371826	-12.1817674636841	-0.0730625092983246	0.249288558959961	-0.00876335985958576
-5.67964172363281	-8.09739303588867	-12.1950969696045	-0.0729305371642113	0.249065518379211	-0.00821404065936804
-5.67142295837402	-8.09772872924805	-12.1679954528809	-0.0729104802012444	0.249020516872406	-0.00799288507550955
-5.66957235336304	-8.09602165222168	-12.184814453125	-0.072812020778656	0.248923256993294	-0.00745931407436728
-5.66164350509644	-8.10488224029541	-12.1612510681152	-0.0727831348776817	0.248726397752762	-0.00691331643611193
-5.65516090393066	-8.09773921966553	-12.1711168289185	-0.0726877003908157	0.248741805553436	-0.00669756019487977
-5.65731811523438	-8.1050968170166	-12.1837882995605	-0.0725237056612968	0.248551085591316	-0.00620988942682743
-5.64670753479004	-8.10553359985352	-12.1630887985229	-0.0725386813282967	0.248509421944618	-0.00597735773772001
-5.63953304290771	-8.09855175018311	-12.1744632720947	-0.0725536346435547	0.248532354831696	-0.00566893350332975
-5.6332573890686	-8.1061897277832	-12.1670322418213	-0.0724190399050713	0.248290851712227	-0.00511542009189725
-5.62440204620361	-8.10616588592529	-12.1546907424927	-0.0724003612995148	0.248289987444878	-0.00488616805523634
-5.62015628814697	-8.10152053833008	-12.1795082092285	-0.0722976997494698	0.248265162110329	-0.00453020771965384
-5.61649751663208	-8.11444664001465	-12.1623201370239	-0.0722939223051071	0.248232468962669	-0.00409419368952513
-5.60772895812988	-8.11087226867676	-12.153938293457	-0.0722806975245476	0.248263150453568	-0.0039126886986196
-5.60611915588379	-8.11024856567383	-12.1678161621094	-0.072233110666275	0.248140200972557	-0.00330006005242467
-5.60333585739136	-8.12084770202637	-12.1501798629761	-0.0723139271140099	0.248107597231865	-0.00288257491774857
-5.5961480140686	-8.11464691162109	-12.1548070907593	-0.0722246170043945	0.248245030641556	-0.0026118631940335
-5.59309577941895	-8.11716556549072	-12.1722564697266	-0.0721591934561729	0.248135268688202	-0.00213581323623657
-5.58599138259888	-8.12331867218018	-12.1488161087036	-0.0721611678600311	0.248123690485954	-0.00187823968008161
-5.58412408828735	-8.11486053466797	-12.1601123809814	-0.0720710903406143	0.248222753405571	-0.00148629548493773
-5.5831356048584	-8.11949062347412	-12.1613206863403	-0.0720099732279778	0.248136192560196	-0.000913941883482039
-5.57605123519897	-8.12628078460693	-12.138373374939	-0.0720211565494537	0.248168349266052	-0.000557605060748756
-5.57240867614746	-8.11850452423096	-12.1549110412598	-0.0719917267560959	0.2483299523592	-0.000291982956696302
-5.57323026657104	-8.12592887878418	-12.1739988327026	-0.0719112604856491	0.248280256986618	0.000304187007714063
-5.56623411178589	-8.13274669647217	-12.1510257720947	-0.0719307214021683	0.248203977942467	0.000686319312080741
-5.56278562545776	-8.12448120117188	-12.1617813110352	-0.0718098506331444	0.248380944132805	0.00102199392858893
-5.56493854522705	-8.13278675079346	-12.1692810058594	-0.0717364549636841	0.24828115105629	0.00162076111882925
-5.55699157714844	-8.13467121124268	-12.1448020935059	-0.0716940760612488	0.248315498232841	0.00194784137420356
-5.549973487854	-8.12950706481934	-12.1664867401123	-0.0716068968176842	0.248467221856117	0.0022448506206274
-5.54684257507324	-8.13761043548584	-12.1704969406128	-0.0715474784374237	0.248360648751259	0.00277874153107405
-5.53726148605347	-8.14228343963623	-12.15172290802	-0.0714467614889145	0.248333349823952	0.00318999006412923
-5.52506351470947	-8.13683700561523	-12.151819229126	-0.0714606046676636	0.248361393809319	0.00348133407533169
-5.52670621871948	-8.13118457794189	-12.1624155044556	-0.0713399574160576	0.248402386903763	0.0040417411364615
-5.52293539047241	-8.1398286819458	-12.1563348770142	-0.0713451877236366	0.2483069896698	0.00455621257424355
-5.51251888275146	-8.138258934021	-12.1355113983154	-0.0713066384196281	0.24828240275383	0.00477844243869185
-5.50686693191528	-8.13025951385498	-12.1430530548096	-0.071329340338707	0.248490750789642	0.0050346995703876
-5.50744915008545	-8.12806415557861	-12.1550798416138	-0.0712681487202644	0.248435229063034	0.00541545264422894
-5.49939775466919	-8.13637924194336	-12.1461305618286	-0.0713442713022232	0.248324170708656	0.00583438714966178
-5.4915509223938	-8.13404941558838	-12.126974105835	-0.07135359197855	0.248452514410019	0.00601958530023694
-5.48675155639648	-8.1249418258667	-12.1383037567139	-0.0712732374668121	0.248524859547615	0.00642355158925056
-5.48618173599243	-8.12566184997559	-12.1479454040527	-0.0712276175618172	0.248482793569565	0.00695661269128323
-5.48027038574219	-8.13772487640381	-12.1292810440063	-0.0712907761335373	0.248481929302216	0.00736247794702649
-5.46997880935669	-8.13310718536377	-12.1242084503174	-0.0713250935077667	0.248671799898148	0.00761087518185377
-5.47000646591187	-8.13217067718506	-12.1440944671631	-0.071292370557785	0.248643815517426	0.00800161249935627
-5.46724224090576	-8.13975048065186	-12.144362449646	-0.0712343826889992	0.248626336455345	0.00843680184334517
-5.45666980743408	-8.14002323150635	-12.1254568099976	-0.0713736191391945	0.248625069856644	0.00868574064224958
-5.45176362991333	-8.12847328186035	-12.1295127868652	-0.071321927011013	0.24882847070694	0.00891608092933893
-5.45123863220215	-8.13554668426514	-12.133505821228	-0.0712961927056313	0.248805031180382	0.00941376760601997
-5.44638347625732	-8.14208030700684	-12.1212787628174	-0.0714290216565132	0.248786702752113	0.00982396118342876
-5.43607425689697	-8.13809776306152	-12.1005239486694	-0.071461521089077	0.248935386538506	0.00995071511715651
-5.43035221099854	-8.13233947753906	-12.11510181427	-0.0714283660054207	0.24905914068222	0.0102467145770788
-5.42725992202759	-8.13996315002441	-12.128438949585	-0.0716112479567528	0.249017059803009	0.010680683888495
-5.41978073120117	-8.14691829681396	-12.1112518310547	-0.0716474577784538	0.249006107449532	0.0110391033813357
-5.41291189193726	-8.14234638214111	-12.0958938598633	-0.0717846155166626	0.249153688549995	0.0111966170370579
-5.40788269042969	-8.13668632507324	-12.106201171875	-0.071842722594738	0.249292150139809	0.0115835256874561
-5.40953397750854	-8.14118671417236	-12.1107950210571	-0.0719096958637238	0.249240651726723	0.0118946405127645
-5.40312814712524	-8.1414680480957	-12.0866937637329	-0.0720274597406387	0.249313607811928	0.0119806388393044
-5.39988231658936	-8.13885021209717	-12.0874481201172	-0.0722050666809082	0.249633193016052	0.0121375685557723
-5.39960718154907	-8.13726234436035	-12.1046466827393	-0.0722494199872017	0.249652057886124	0.0124054336920381
-5.39832925796509	-8.14685821533203	-12.0929727554321	-0.0723648890852928	0.249631509184837	0.0126453768461943
-5.39008855819702	-8.14568901062012	-12.0782098770142	-0.072573684155941	0.249819025397301	0.0127532836049795
-5.38774347305298	-8.14168930053711	-12.0835132598877	-0.0726077184081078	0.250026732683182	0.0129892770200968
-5.38805818557739	-8.13924407958984	-12.0955371856689	-0.0726142153143883	0.250158280134201	0.0133036794140935
-5.38711881637573	-8.14661407470703	-12.0860910415649	-0.0726592540740967	0.250126004219055	0.0135506866499782
-5.38252067565918	-8.15294361114502	-12.0614128112793	-0.0728333964943886	0.250292658805847	0.0137699889019132
-5.38151454925537	-8.14673137664795	-12.0631322860718	-0.0729640871286392	0.250594645738602	0.0137280290946364
-5.38197708129883	-8.14355564117432	-12.0780038833618	-0.072962112724781	0.250765055418015	0.0138281248509884
-5.37956285476685	-8.15261745452881	-12.0760164260864	-0.0730298310518265	0.250815361738205	0.0140636069700122
-5.37817192077637	-8.15482330322266	-12.0617694854736	-0.0730894431471825	0.250960022211075	0.0140875121578574
-5.37426328659058	-8.15279293060303	-12.0502376556396	-0.0732439830899239	0.251285314559937	0.0141588458791375
-5.37655305862427	-8.15154838562012	-12.0738105773926	-0.0733150392770767	0.251496553421021	0.0143822971731424
-5.3817081451416	-8.15633583068848	-12.0643978118896	-0.0732569471001625	0.251599788665771	0.0144518567249179
-5.37955284118652	-8.16471385955811	-12.049843788147	-0.073412150144577	0.251889616250992	0.0145563334226608
-5.37668752670288	-8.16463565826416	-12.0471544265747	-0.0734952464699745	0.252282649278641	0.0145708816125989
-5.38106298446655	-8.16381549835205	-12.0715103149414	-0.0735021978616714	0.252475261688232	0.0145287690684199
-5.38635206222534	-8.1702299118042	-12.0780935287476	-0.0734709352254868	0.252580493688583	0.0145965507254004
-5.38298797607422	-8.18531322479248	-12.0531177520752	-0.0735905468463898	0.252814590930939	0.0146022690460086
-5.38060522079468	-8.1845703125	-12.0502548217773	-0.0737374350428581	0.253217816352844	0.0145445009693503
-5.38367795944214	-8.18497276306152	-12.0657863616943	-0.0736774951219559	0.253474563360214	0.0147477490827441
-5.38420248031616	-8.20102405548096	-12.0681838989258	-0.0738164037466049	0.253699004650116	0.0150360558182001
-5.37986326217651	-8.20555877685547	-12.0408430099487	-0.0739062130451202	0.253791183233261	0.0149101307615638
-5.37808704376221	-8.20439720153809	-12.030200958252	-0.0740323886275291	0.254119098186493	0.0147679438814521
-5.37692213058472	-8.20569229125977	-12.0447292327881	-0.074139840900898	0.254502862691879	0.0148191815242171
-5.38319253921509	-8.20759582519531	-12.0548601150513	-0.0742129981517792	0.254691272974014	0.0147562017664313
-5.38275337219238	-8.21902275085449	-12.0630855560303	-0.0742994621396065	0.254826188087463	0.0149576682597399
-5.37911176681519	-8.22789096832275	-12.0429124832153	-0.0745073482394218	0.255043476819992	0.0149185247719288
-5.37686777114868	-8.22685432434082	-12.0307874679565	-0.0746034607291222	0.255322933197021	0.0147957280278206
-5.38053750991821	-8.2229528427124	-12.038685798645	-0.0745888575911522	0.25563982129097	0.0147866234183311
-5.38409280776978	-8.23367404937744	-12.0441226959229	-0.0747023820877075	0.255774229764938	0.0151119371876121
-5.38065195083618	-8.24067687988281	-12.0181617736816	-0.0748641714453697	0.25598618388176	0.0149682592600584
-5.37805891036987	-8.23752975463867	-12.0062389373779	-0.0750681310892105	0.25627475976944	0.0148133523762226
-5.37876319885254	-8.2404146194458	-12.0323400497437	-0.0752765387296677	0.256556659936905	0.0149228293448687
-5.37862110137939	-8.24815654754639	-12.0333337783813	-0.0753757283091545	0.256612092256546	0.015140718780458
-5.37732553482056	-8.2537784576416	-12.0180034637451	-0.0756077989935875	0.25679349899292	0.0150012308731675
-5.37243032455444	-8.25161838531494	-12.0067873001099	-0.0757231861352921	0.25704088807106	0.0148731814697385
-5.37145233154297	-8.25111484527588	-12.0088396072388	-0.0758963972330093	0.257356464862823	0.0149668212980032
-5.37630367279053	-8.2540807723999	-12.0176029205322	-0.0760195702314377	0.257445991039276	0.0151229137554765
-5.37696075439453	-8.26251602172852	-12.0029897689819	-0.0761418044567108	0.25745365023613	0.0151335196569562
-5.37447929382324	-8.25561046600342	-11.9910430908203	-0.0762529522180557	0.257688641548157	0.0147791756317019
-5.37936925888062	-8.24245262145996	-12.0200386047363	-0.076202005147934	0.25762152671814	0.0143540883436799
-5.3917293548584	-8.24092388153076	-12.030800819397	-0.0763624608516693	0.257648259401321	0.0142446029931307
-5.3919472694397	-8.2461404800415	-12.0222997665405	-0.0764399617910385	0.257889062166214	0.014033860526979
-5.39238786697388	-8.2547492980957	-12.0006666183472	-0.0766351372003555	0.258025914430618	0.0139439748600125
-5.38905429840088	-8.24807167053223	-12.0012187957764	-0.076682560145855	0.258248686790466	0.0137397525832057
-5.39271116256714	-8.24313068389893	-12.0133628845215	-0.0767918527126312	0.258493036031723	0.0138698453083634
-5.39423131942749	-8.24836158752441	-12.0143451690674	-0.0768467783927917	0.258541166782379	0.0139747951179743
-5.3922324180603	-8.2573070526123	-11.9984264373779	-0.0770005509257317	0.258571147918701	0.0140003459528089
-5.38961791992188	-8.25420951843262	-11.9835319519043	-0.0771096274256706	0.258814424276352	0.0138982413336635
-5.38832473754883	-8.24951839447021	-11.9962968826294	-0.0771627202630043	0.259007751941681	0.013800997287035
-5.38989162445068	-8.25100231170654	-11.9986772537231	-0.0772486254572868	0.258967757225037	0.0138592608273029
-5.38670063018799	-8.25964832305908	-11.9942874908447	-0.0774065777659416	0.258950412273407	0.0139260031282902
-5.3800368309021	-8.25617599487305	-11.9748764038086	-0.0775332152843475	0.259161382913589	0.0138841532170773
-5.38767719268799	-8.24639225006104	-11.9900875091553	-0.0775042623281479	0.259302020072937	0.0139190629124641
-5.38637018203735	-8.25195503234863	-11.98805809021	-0.077652171254158	0.259272903203964	0.0141851352527738
-5.38137245178223	-8.26111888885498	-11.9683513641357	-0.0777747854590416	0.259269088506699	0.0142152737826109
-5.37724494934082	-8.25090980529785	-11.9594964981079	-0.0779252126812935	0.259451448917389	0.0140000944957137
-5.37896823883057	-8.25036430358887	-11.9776268005371	-0.0779519751667976	0.259508162736893	0.0140062915161252
-5.38111352920532	-8.25637626647949	-11.9891557693481	-0.078048899769783	0.259449750185013	0.0142007749527693
-5.37810182571411	-8.26115226745605	-11.9711542129517	-0.0781267434358597	0.259546965360641	0.014122829772532
-5.375328540802	-8.25356006622314	-11.9701719284058	-0.0781925693154335	0.259697467088699	0.013952823355794
-5.3874192237854	-8.25251388549805	-11.9903030395508	-0.0781753584742546	0.259806036949158	0.0139859989285469
-5.39189004898071	-8.25703144073486	-11.9835186004639	-0.0781760066747665	0.259728729724884	0.0140053639188409
-5.38557243347168	-8.26353359222412	-11.9676380157471	-0.0782734900712967	0.259785175323486	0.0139465369284153
-5.38625383377075	-8.26617908477783	-11.9768400192261	-0.0783255025744438	0.260028123855591	0.0139989797025919
-5.38944959640503	-8.26809406280518	-12.0047073364258	-0.0782778188586235	0.259961009025574	0.0141070121899247
-5.39748954772949	-8.27443599700928	-12.0035953521729	-0.0782933235168457	0.259956777095795	0.0141232870519161
-5.39686965942383	-8.27890872955322	-11.9936494827271	-0.0782950446009636	0.259984791278839	0.0139741124585271
-5.39582109451294	-8.2741174697876	-11.995888710022	-0.0783992037177086	0.26014044880867	0.0138798672705889
-5.40173578262329	-8.27173900604248	-12.0140600204468	-0.0783674195408821	0.260220646858215	0.0140402214601636
-5.4057788848877	-8.27777481079102	-12.0173759460449	-0.0783837661147118	0.260023653507233	0.0141846919432282
-5.40546178817749	-8.28586483001709	-12.0011672973633	-0.0784661769866943	0.260136663913727	0.0141306594014168
-5.4036111831665	-8.2848424911499	-12.0136232376099	-0.0785348415374756	0.260283231735229	0.0142293069511652
-5.40719032287598	-8.28658962249756	-12.0313091278076	-0.0785383209586143	0.260291516780853	0.0143895540386438
-5.41061878204346	-8.29476737976074	-12.0322751998901	-0.0786629095673561	0.260215133428574	0.0144168557599187
-5.41144418716431	-8.29598331451416	-12.0237255096436	-0.0787496045231819	0.260258287191391	0.0143173076212406
-5.41030836105347	-8.28977012634277	-12.0270690917969	-0.0787092670798302	0.260406792163849	0.0141472378745675
-5.41667938232422	-8.28671455383301	-12.0466585159302	-0.0787195116281509	0.260410398244858	0.0141863925382495
-5.42329168319702	-8.29058170318604	-12.0588521957397	-0.0787182822823524	0.260358899831772	0.0142393205314875
-5.42204999923706	-8.3018856048584	-12.037163734436	-0.0787895321846008	0.260323137044907	0.0142845343798399
-5.41709756851196	-8.30437755584717	-12.0323438644409	-0.0789624080061913	0.260477602481842	0.0142535697668791
-5.421546459198	-8.29587459564209	-12.050482749939	-0.078985221683979	0.2605921626091	0.0141576435416937
-5.42634296417236	-8.29409217834473	-12.0600652694702	-0.0789883062243462	0.260594248771667	0.0141639718785882
-5.42556428909302	-8.3048734664917	-12.065375328064	-0.0790848433971405	0.26046434044838	0.0143460333347321
-5.42216444015503	-8.31220626831055	-12.0443658828735	-0.0792366713285446	0.260496616363525	0.0143742244690657
-5.42359828948975	-8.30658340454102	-12.0419416427612	-0.079354003071785	0.260662227869034	0.0142203085124493
-5.42681884765625	-8.29834747314453	-12.0560026168823	-0.0793833881616592	0.260731250047684	0.0143175953999162
-5.4291296005249	-8.30340194702148	-12.0596399307251	-0.0794782713055611	0.26067516207695	0.0145063446834683
-5.425461769104	-8.30600643157959	-12.0387105941772	-0.0796499699354172	0.260680675506592	0.0145314587280154
-5.42041301727295	-8.30366230010986	-12.0321044921875	-0.0798124074935913	0.260880827903748	0.0144583117216825
-5.42076921463013	-8.29860591888428	-12.0467510223389	-0.07994294911623	0.260940492153168	0.0145197110250592
-5.42242574691772	-8.30171012878418	-12.055685043335	-0.0799966007471085	0.260795503854752	0.0146537255495787
-5.41840410232544	-8.30688095092773	-12.040810585022	-0.0802652686834335	0.260886996984482	0.0146885542199016
-5.40900278091431	-8.30171394348145	-12.032112121582	-0.0804534927010536	0.261054992675781	0.0146526172757149
-5.4124174118042	-8.29668140411377	-12.0422782897949	-0.0805913284420967	0.261132478713989	0.0148333366960287
-5.41242694854736	-8.29791641235352	-12.0541648864746	-0.0807819366455078	0.261119902133942	0.0151025895029306
-5.41076183319092	-8.30288314819336	-12.0357942581177	-0.0810201466083527	0.261153697967529	0.0152021199464798
-5.40678644180298	-8.302170753479	-12.0272531509399	-0.0812244191765785	0.261292278766632	0.0150817688554525
-5.40608596801758	-8.28657150268555	-12.0355424880981	-0.0813926085829735	0.26151317358017	0.0148632377386093
-5.41253232955933	-8.28570175170898	-12.0494804382324	-0.0815552473068237	0.261481612920761	0.0148450182750821
-5.41272258758545	-8.29737854003906	-12.0465669631958	-0.0819355770945549	0.261574774980545	0.0150217916816473
-5.40970849990845	-8.29567432403564	-12.0309371948242	-0.0821776539087296	0.261813312768936	0.0148859657347202
-5.41105318069458	-8.29028606414795	-12.0432109832764	-0.0823013111948967	0.261917382478714	0.0147852059453726
-5.41476345062256	-8.2977180480957	-12.0557622909546	-0.0825736671686172	0.261982709169388	0.0150117138400674
-5.41245555877686	-8.3095645904541	-12.0392627716064	-0.0827798992395401	0.26203715801239	0.0150827709585428
-5.41214084625244	-8.30728244781494	-12.0318183898926	-0.0830171927809715	0.262334883213043	0.0150489564985037
-5.41102409362793	-8.30395603179932	-12.045919418335	-0.0831783190369606	0.262562036514282	0.0149789378046989
-5.41656875610352	-8.30622386932373	-12.0675630569458	-0.0833858773112297	0.26262030005455	0.0150488382205367
-5.42147350311279	-8.31226825714111	-12.0626735687256	-0.0835025906562805	0.262625187635422	0.014974620193243
-5.42035531997681	-8.31193256378174	-12.0548734664917	-0.0838732719421387	0.262838959693909	0.0147840948775411
-5.42195129394531	-8.31141567230225	-12.0656862258911	-0.083910845220089	0.263074189424515	0.0147931296378374
-5.42527675628662	-8.31851482391357	-12.0725355148315	-0.0841140449047089	0.263072729110718	0.0150282308459282
-5.42337799072266	-8.32617855072021	-12.054009437561	-0.0842507481575012	0.263264089822769	0.014919301494956
-5.42266416549683	-8.32267189025879	-12.0542421340942	-0.0844573900103569	0.26352259516716	0.0147820189595222
-5.42797708511353	-8.322340965271	-12.0711288452148	-0.0846030339598656	0.263643056154251	0.0147945126518607
-5.42882204055786	-8.32819271087646	-12.0857734680176	-0.0846949145197868	0.263687014579773	0.014897077344358
-5.42930555343628	-8.33549118041992	-12.065673828125	-0.0849740877747536	0.26373502612114	0.0147526971995831
-5.43022060394287	-8.33402824401855	-12.0607824325562	-0.0851361304521561	0.263948857784271	0.0145977176725864
-5.43203687667847	-8.32848644256592	-12.0753650665283	-0.0852414071559906	0.264208734035492	0.0145176062360406
-5.43734884262085	-8.3348274230957	-12.0821084976196	-0.0853281915187836	0.264231562614441	0.0145606873556972
-5.43817901611328	-8.34608364105225	-12.0758256912231	-0.0855192244052887	0.264391779899597	0.0144712692126632
-5.43707084655762	-8.34144496917725	-12.06711769104	-0.0856723636388779	0.264661192893982	0.0141826001927257
-5.44608497619629	-8.33858871459961	-12.0899324417114	-0.0857068374752998	0.264845162630081	0.0139641519635916
-5.45012426376343	-8.34299850463867	-12.0897922515869	-0.0858855098485947	0.264865398406982	0.0138437757268548
-5.44947719573975	-8.34802722930908	-12.0731945037842	-0.0860416144132614	0.26503250002861	0.0135789914056659
-5.44960784912109	-8.34248733520508	-12.0707817077637	-0.0861712619662285	0.265304177999496	0.013231529854238
-5.46150493621826	-8.33439540863037	-12.0880889892578	-0.0861457884311676	0.265559405088425	0.0130413975566626
-5.46603631973267	-8.34119033813477	-12.0918121337891	-0.086181640625	0.265615969896317	0.0129643538966775
-5.47122812271118	-8.34539890289307	-12.0793876647949	-0.0862294882535934	0.265685945749283	0.0126457428559661
-5.47407245635986	-8.34457397460938	-12.0686340332031	-0.0863270983099937	0.266048520803452	0.012211206369102
-5.47898578643799	-8.33995819091797	-12.0869989395142	-0.0863147005438805	0.266197353601456	0.0118951518088579
-5.49016427993774	-8.34328651428223	-12.1053991317749	-0.0862564891576767	0.266369104385376	0.0117404330521822
-5.49368286132813	-8.34741878509521	-12.0873956680298	-0.0863596946001053	0.266434133052826	0.0114175574854016
-5.49632740020752	-8.34381866455078	-12.078857421875	-0.0863767489790916	0.266657173633575	0.0110362879931927
-5.50492906570435	-8.33636474609375	-12.0953426361084	-0.0863891765475273	0.266812473535538	0.0108349872753024
-5.51410579681396	-8.34215545654297	-12.0981884002686	-0.0863626226782799	0.26690137386322	0.0107793379575014
-5.51406478881836	-8.34354400634766	-12.0735015869141	-0.0864223092794418	0.266968756914139	0.0104326009750366
-5.51673603057861	-8.33716201782227	-12.0804071426392	-0.0864245519042015	0.267286479473114	0.0100571559742093
-5.52714538574219	-8.33718872070313	-12.0981407165527	-0.0864209905266762	0.26738315820694	0.00994835421442986
-5.53339099884033	-8.34318542480469	-12.0883226394653	-0.0864702165126801	0.267329066991806	0.00975251104682684
-5.53537750244141	-8.33520889282227	-12.0745887756348	-0.086455374956131	0.26761132478714	0.00933099165558815
-5.54726982116699	-8.33214664459229	-12.0909118652344	-0.0864071547985077	0.26773789525032	0.00920821819454432
-5.5563268661499	-8.34050846099854	-12.0816297531128	-0.0864888802170753	0.267764151096344	0.00916737876832485
-5.55511426925659	-8.33867263793945	-12.0725746154785	-0.0865719094872475	0.267981350421906	0.00883172452449799
-5.56411170959473	-8.33525943756104	-12.073676109314	-0.0866749659180641	0.268190056085587	0.0084830904379487
-5.56896829605103	-8.33400726318359	-12.0947504043579	-0.0866879299283028	0.268218636512756	0.00834823958575726
-5.57602405548096	-8.33994197845459	-12.092004776001	-0.086824968457222	0.268265306949615	0.00822876393795013
-5.57977437973022	-8.34174537658691	-12.072075843811	-0.0868368595838547	0.268355786800385	0.0078236348927021
-5.5872220993042	-8.33310699462891	-12.067889213562	-0.086866058409214	0.268588423728943	0.0075651821680367
-5.59500026702881	-8.32795333862305	-12.0860052108765	-0.0868269801139832	0.268761485815048	0.00743893068283796
-5.60287523269653	-8.33254909515381	-12.0846376419067	-0.0868486762046814	0.26871120929718	0.007345677819103
-5.60477256774902	-8.33773994445801	-12.0595684051514	-0.0869460105895996	0.268745869398117	0.00703934580087662
-5.61009407043457	-8.32855987548828	-12.0622940063477	-0.0869949385523796	0.269010007381439	0.00674160709604621
-5.61599016189575	-8.32488441467285	-12.0796346664429	-0.0869404003024101	0.269136071205139	0.00656717224046588
-5.62328195571899	-8.33162784576416	-12.0740165710449	-0.0869837552309036	0.269090384244919	0.00641325023025274
-5.62365770339966	-8.33240509033203	-12.0646018981934	-0.0870198085904121	0.269079089164734	0.00620495062321424
-5.62602615356445	-8.3259449005127	-12.0591621398926	-0.0870844051241875	0.269267380237579	0.00592906353995204
-5.6330451965332	-8.31860256195068	-12.0659437179565	-0.0870175734162331	0.269350916147232	0.00587055971845984
-5.63804721832275	-8.32200813293457	-12.0736379623413	-0.0870354175567627	0.269243955612183	0.00594663061201572
-5.63934278488159	-8.32795715332031	-12.0516862869263	-0.0870317742228508	0.269191563129425	0.0057904333807528
-5.63939046859741	-8.32394695281982	-12.0384368896484	-0.087132140994072	0.26940444111824	0.0055651068687439
-5.64242744445801	-8.31968975067139	-12.0519924163818	-0.0871723592281342	0.269479900598526	0.00548993330448866
-5.65415573120117	-8.3206090927124	-12.0674610137939	-0.0871530175209045	0.269435793161392	0.00548807252198458
-5.65627098083496	-8.32412815093994	-12.0498285293579	-0.0871206372976303	0.269420921802521	0.00533875497058034
-5.65619850158691	-8.32158088684082	-12.0406942367554	-0.0871614962816238	0.269572198390961	0.00510216085240245
-5.66196346282959	-8.31462955474854	-12.0502033233643	-0.0871173068881035	0.269523143768311	0.0050987945869565
-5.66498231887817	-8.31948184967041	-12.0501337051392	-0.0871318280696869	0.26944687962532	0.00522352429106832
-5.66173028945923	-8.31801223754883	-12.0236463546753	-0.0871299207210541	0.269454330205917	0.00507609453052282
-5.6656699180603	-8.31379318237305	-12.0371265411377	-0.0870960131287575	0.269524276256561	0.00510264653712511
-5.67048120498657	-8.31680107116699	-12.0485754013062	-0.0871451273560524	0.269454777240753	0.0052389232441783
-5.66805934906006	-8.32267665863037	-12.0314321517944	-0.0870988368988037	0.269389986991882	0.00524631701409817
-5.66747426986694	-8.31346988677979	-12.0250244140625	-0.0871721506118774	0.269456803798676	0.00514269433915615
-5.67342233657837	-8.31199073791504	-12.0417327880859	-0.087015800178051	0.269406139850616	0.00536621827632189
-5.6755518913269	-8.32244968414307	-12.0269174575806	-0.0870848596096039	0.269235789775848	0.005556914024055
-5.66986656188965	-8.32230186462402	-12.0232744216919	-0.0871976912021637	0.269365668296814	0.0055296141654253
-5.67445087432861	-8.31968975067139	-12.0368375778198	-0.0871221050620079	0.269360095262527	0.00567322270944715
-5.6754674911499	-8.32598209381104	-12.0374755859375	-0.0871621668338776	0.269184470176697	0.00591519568115473
-5.67250537872314	-8.33401203155518	-12.0246210098267	-0.0871724784374237	0.269072890281677	0.00602821400389075
-5.66892910003662	-8.32673740386963	-12.0313339233398	-0.0870793089270592	0.269171208143234	0.00615620240569115
-5.67080783843994	-8.3286247253418	-12.0403413772583	-0.0870241448283196	0.269015997648239	0.00649347528815269
-5.67129707336426	-8.33925437927246	-12.021505355835	-0.0870266854763031	0.268858522176743	0.00687680346891284
-5.66637992858887	-8.3400821685791	-12.0188388824463	-0.087054006755352	0.268837988376617	0.0069849151186645
-5.66751098632813	-8.3347225189209	-12.0385751724243	-0.087000772356987	0.268811643123627	0.00721516972407699
-5.66535902023315	-8.34607887268066	-12.0413303375244	-0.0868550166487694	0.268555641174316	0.00758021697402
-5.6628680229187	-8.3529577255249	-12.0292272567749	-0.0868547484278679	0.268404901027679	0.00779973715543747
-5.65678358078003	-8.34682559967041	-12.0384435653687	-0.0867553725838661	0.26839616894722	0.00800987333059311
-5.66332817077637	-8.34740161895752	-12.0494728088379	-0.0866230875253677	0.268250346183777	0.00845934730023146
-5.65709829330444	-8.35752487182617	-12.0306215286255	-0.0864699557423592	0.267921388149261	0.0087285777553916
-5.65366458892822	-8.36032772064209	-12.0206089019775	-0.0863881707191467	0.267919570207596	0.00891899410635233
-5.65373945236206	-8.35607814788818	-12.0477304458618	-0.0862376093864441	0.267867118120193	0.00912951584905386
-5.65615558624268	-8.36188697814941	-12.0602569580078	-0.0860416516661644	0.267646223306656	0.00943542737513781
-5.65641641616821	-8.37098789215088	-12.0491981506348	-0.0859876275062561	0.267427980899811	0.00966096390038729
-5.651198387146	-8.36831951141357	-12.0443210601807	-0.0857673957943916	0.267361849546433	0.00971095636487007
-5.65184783935547	-8.36305809020996	-12.0548143386841	-0.0856201350688934	0.267233371734619	0.00988975632935762
-5.65390872955322	-8.36745738983154	-12.06618309021	-0.0854008495807648	0.267030835151672	0.0103035876527429
-5.65313005447388	-8.37315082550049	-12.0506649017334	-0.0852546468377113	0.266774743795395	0.0106298327445984
-5.65097236633301	-8.37284851074219	-12.0388107299805	-0.0851564109325409	0.266741961240768	0.0106299975886941
-5.64972400665283	-8.365891456604	-12.0548095703125	-0.0850717052817345	0.266621559858322	0.010683954693377
-5.65411806106567	-8.3685131072998	-12.0694952011108	-0.0848787873983383	0.266410708427429	0.0109934695065022
-5.64983129501343	-8.37363624572754	-12.0606346130371	-0.0847707912325859	0.266175806522369	0.0113179730251431
-5.64521360397339	-8.37092304229736	-12.0445690155029	-0.0846869796514511	0.266012996435165	0.0113325398415327
-5.64173936843872	-8.36248111724854	-12.0471220016479	-0.0845954492688179	0.265910923480988	0.0114082796499133
-5.64693021774292	-8.34898471832275	-12.0613536834717	-0.0844193696975708	0.265784174203873	0.0115907210856676
-5.64662981033325	-8.3537654876709	-12.0634765625	-0.0842092409729958	0.265454888343811	0.0119042443111539
-5.64446544647217	-8.35591888427734	-12.0525054931641	-0.0842395126819611	0.265131831169128	0.0121428184211254
-5.63677072525024	-8.34793281555176	-12.0453081130981	-0.0841964110732079	0.265106022357941	0.0121406009420753
-5.63837862014771	-8.34113025665283	-12.0654354095459	-0.0840213522315025	0.264941513538361	0.0123494146391749
-5.638747215271	-8.34181308746338	-12.071216583252	-0.0839297100901604	0.264688193798065	0.0126023851335049
-5.63541889190674	-8.34390544891357	-12.0612478256226	-0.0839374884963036	0.26449528336525	0.0127348527312279
-5.63033962249756	-8.33483791351318	-12.0479755401611	-0.0838755667209625	0.264433413743973	0.0126341702416539
-5.63182306289673	-8.32074546813965	-12.0604381561279	-0.0837602689862251	0.2643683552742	0.0126915229484439
-5.63606643676758	-8.32293128967285	-12.0689268112183	-0.0836808383464813	0.264209628105164	0.0130877448245883
-5.6339168548584	-8.3283634185791	-12.0564041137695	-0.0835810303688049	0.263983845710754	0.013226100243628
-5.62918090820313	-8.32820224761963	-12.050802230835	-0.0835520476102829	0.263944298028946	0.0131676532328129
-5.63075828552246	-8.31898975372314	-12.0735292434692	-0.0833785608410835	0.263950705528259	0.0131874326616526
-5.63359880447388	-8.32362747192383	-12.0899705886841	-0.0832250043749809	0.263711661100388	0.0134299695491791
-5.62954139709473	-8.32763862609863	-12.0825157165527	-0.0831655487418175	0.263590842485428	0.0134484507143497
-5.62405109405518	-8.32202625274658	-12.0745754241943	-0.0830763280391693	0.263592779636383	0.0134984692558646
-5.62407922744751	-8.31920719146729	-12.0991315841675	-0.0828666836023331	0.263569861650467	0.0137223405763507
-5.62749099731445	-8.31487369537354	-12.1063184738159	-0.082722395658493	0.263363838195801	0.0139450030401349
-5.62639331817627	-8.32119750976563	-12.0994501113892	-0.0826422497630119	0.263203054666519	0.0141334561631083
-5.62031936645508	-8.32335090637207	-12.0862894058228	-0.0825153514742851	0.263064354658127	0.0141953872516751
-5.61524295806885	-8.31275653839111	-12.0902891159058	-0.0823719277977943	0.263138651847839	0.0141983050853014
-5.61640214920044	-8.30729389190674	-12.113826751709	-0.0822479054331779	0.263048678636551	0.0143583016470075
-5.613929271698	-8.30968379974365	-12.124906539917	-0.0821453854441643	0.262830227613449	0.0146603127941489
-5.61268138885498	-8.30943775177002	-12.1109809875488	-0.0821018517017365	0.262705028057098	0.0145720979198813
-5.60569095611572	-8.3032169342041	-12.1003007888794	-0.0818973481655121	0.262639731168747	0.0145288445055485
-5.60275745391846	-8.29334831237793	-12.1171970367432	-0.0817735120654106	0.262607097625732	0.0146248079836369
-5.60117769241333	-8.28998851776123	-12.1252346038818	-0.0815543159842491	0.262453734874725	0.0149356173351407
-5.5982084274292	-8.292067527771	-12.1160526275635	-0.0815039277076721	0.262202739715576	0.0149964923039079
-5.59358072280884	-8.28425788879395	-12.1078367233276	-0.0814054682850838	0.262143760919571	0.0149610005319119
-5.59259414672852	-8.28169059753418	-12.1064414978027	-0.0813525095582008	0.26216983795166	0.0149586740881205
-5.59142637252808	-8.27376079559326	-12.1229782104492	-0.0811845883727074	0.262200266122818	0.0149725740775466
-5.58916091918945	-8.27342510223389	-12.1471538543701	-0.0809976682066917	0.262005627155304	0.0151595007628202
-5.58715343475342	-8.27728462219238	-12.1446447372437	-0.0808842852711678	0.261855393648148	0.0151802664622664
-5.58630800247192	-8.2748498916626	-12.1401271820068	-0.0807358175516129	0.261676520109177	0.0152021422982216
-5.57621288299561	-8.27106189727783	-12.1304082870483	-0.080674335360527	0.261635094881058	0.0151448221877217
-5.57752370834351	-8.25926494598389	-12.1337909698486	-0.0804324597120285	0.26164436340332	0.0151517586782575
-5.5786075592041	-8.25685119628906	-12.1516170501709	-0.0802310630679131	0.261566430330276	0.0152700366452336
-5.57660484313965	-8.25618171691895	-12.1536560058594	-0.0800568088889122	0.261302798986435	0.0155382202938199
-5.56936359405518	-8.25473022460938	-12.1297550201416	-0.0799970105290413	0.261146605014801	0.0154832517728209
-5.56399345397949	-8.24722385406494	-12.1296167373657	-0.0798380002379417	0.261214256286621	0.0153458369895816
-5.5615291595459	-8.24134922027588	-12.1494979858398	-0.0796592384576797	0.261142462491989	0.0154307540506124
-5.56088733673096	-8.23764801025391	-12.1586589813232	-0.0794698596000671	0.260994732379913	0.0155022023245692
-5.56136894226074	-8.24087905883789	-12.1577806472778	-0.0794175788760185	0.260821759700775	0.0157000571489334
-5.5533504486084	-8.23765754699707	-12.1397438049316	-0.0792146325111389	0.260631620883942	0.0155422845855355
-5.54486417770386	-8.22908306121826	-12.134557723999	-0.0791569501161575	0.260631561279297	0.015494616702199
-5.54474306106567	-8.21528720855713	-12.1426191329956	-0.078947015106678	0.260627597570419	0.0155476527288556
-5.54236268997192	-8.21224784851074	-12.1520757675171	-0.078705795109272	0.260436356067657	0.0157750621438026
-5.53629207611084	-8.21525573730469	-12.1302785873413	-0.0786994397640228	0.260254800319672	0.0158112514764071
-5.52734708786011	-8.2033224105835	-12.1187181472778	-0.0786037594079971	0.260313153266907	0.0156287364661694
-5.53022146224976	-8.19142627716064	-12.1387538909912	-0.0784155279397964	0.26034340262413	0.0156068950891495
-5.52791786193848	-8.19121074676514	-12.1473731994629	-0.0782200172543526	0.260065406560898	0.0157616659998894
-5.5223240852356	-8.19468688964844	-12.1356792449951	-0.0782165974378586	0.259934604167938	0.0157368015497923
-5.51497220993042	-8.19091987609863	-12.1167068481445	-0.0781329348683357	0.259931027889252	0.0157029069960117
-5.51358604431152	-8.17234897613525	-12.1183233261108	-0.0779605135321617	0.25994074344635	0.0154903158545494
-5.51562309265137	-8.16291427612305	-12.122031211853	-0.0778333321213722	0.259875923395157	0.0156404227018356
-5.51102685928345	-8.1627197265625	-12.1263208389282	-0.0776669010519981	0.25967812538147	0.0158291943371296
-5.50269460678101	-8.16048336029053	-12.1012668609619	-0.0775691643357277	0.259535729885101	0.0158864744007587
-5.496506690979	-8.15746402740479	-12.0922527313232	-0.0774471014738083	0.259571254253387	0.0157566983252764
-5.49491834640503	-8.14493465423584	-12.0968732833862	-0.0774293765425682	0.259662419557571	0.0156779028475285
-5.49391317367554	-8.13741683959961	-12.1118583679199	-0.0771622806787491	0.259552806615829	0.0156450998038054
-5.49016809463501	-8.1359281539917	-12.1110153198242	-0.0770898684859276	0.259397655725479	0.0157693643122911
-5.48416185379028	-8.13535118103027	-12.0934600830078	-0.0769731998443604	0.259300470352173	0.0157764498144388
-5.47794151306152	-8.12639617919922	-12.0741348266602	-0.0769006982445717	0.259333372116089	0.0157300140708685
-5.47722864151001	-8.11305618286133	-12.0791540145874	-0.0767622962594032	0.259376734495163	0.0155941611155868
-5.47929430007935	-8.10254859924316	-12.0930757522583	-0.0766203105449677	0.259280979633331	0.0156471151858568
-5.47504234313965	-8.10958290100098	-12.0832500457764	-0.0766311511397362	0.259227633476257	0.0159250516444445
-5.47057580947876	-8.11396503448486	-12.0672206878662	-0.0766371488571167	0.259103029966354	0.0160842295736074
-5.46507358551025	-8.10972118377686	-12.0499296188354	-0.076541006565094	0.259132593870163	0.0160634163767099
-5.45682096481323	-8.09678840637207	-12.0486297607422	-0.0765274167060852	0.259250104427338	0.0160011015832424
-5.45484495162964	-8.0892333984375	-12.0601921081543	-0.0764407366514206	0.259208202362061	0.0160156320780516
-5.45742893218994	-8.0883674621582	-12.0598049163818	-0.0764451697468758	0.259086340665817	0.0161540396511555
-5.44935464859009	-8.0877571105957	-12.0354433059692	-0.07646144926548	0.259018778800964	0.0160559769719839
-5.44331693649292	-8.08292102813721	-12.0291423797607	-0.076499454677105	0.259089738130569	0.0160604137927294
-5.43793439865112	-8.07036113739014	-12.0173139572144	-0.0764953270554543	0.2591313123703	0.0160014592111111
-5.43797826766968	-8.05899906158447	-12.0227870941162	-0.0764909833669662	0.259163111448288	0.0160595737397671
-5.44039297103882	-8.05335140228271	-12.0339002609253	-0.0764642879366875	0.25915065407753	0.0161413867026567
-5.43729543685913	-8.05007171630859	-12.0219669342041	-0.0764897391200066	0.259054005146027	0.0161816067993641
-5.43215942382813	-8.04852867126465	-11.9977779388428	-0.0765931829810143	0.258978188037872	0.016209352761507
-5.42467260360718	-8.04439163208008	-11.985071182251	-0.076659582555294	0.258957594633102	0.0162037275731564
-5.41950702667236	-8.03806018829346	-11.9748735427856	-0.0766839385032654	0.259048581123352	0.0160923507064581
-5.41706943511963	-8.02870655059814	-11.9807348251343	-0.0767881274223328	0.259136438369751	0.0159280896186829
-5.41635656356812	-8.02156257629395	-11.9908208847046	-0.0767452865839005	0.259115010499954	0.0160450097173452
-5.41381168365479	-8.02213668823242	-11.991982460022	-0.0767907872796059	0.259009391069412	0.016146270558238
-5.40984964370728	-8.0171480178833	-11.9771900177002	-0.0767971873283386	0.258965849876404	0.0159462187439203
-5.40029096603394	-8.00775241851807	-11.9657163619995	-0.07684326171875	0.259085685014725	0.0158990062773228
-5.40210294723511	-8.00271797180176	-11.9719581604004	-0.0768600553274155	0.25916787981987	0.0160673595964909
-5.40452003479004	-8.0007266998291	-11.9776306152344	-0.0767524838447571	0.259045392274857	0.0160716976970434
-5.39967155456543	-8.00274085998535	-11.957218170166	-0.0768360197544098	0.259049028158188	0.0161105915904045
-5.39330530166626	-7.995680809021	-11.9490852355957	-0.0769643113017082	0.259228229522705	0.0159975942224264
-5.3927206993103	-7.9858832359314	-11.962140083313	-0.0768816918134689	0.25927010178566	0.0158467590808868
-5.38982677459717	-7.98359394073486	-11.9850234985352	-0.0768630132079124	0.259220957756042	0.0159395933151245
-5.38995409011841	-7.98505210876465	-11.9773902893066	-0.076821967959404	0.259146451950073	0.0159003585577011
-5.38381004333496	-7.98345994949341	-11.9612550735474	-0.0769299939274788	0.259165942668915	0.0158134493976831
-5.37846899032593	-7.97181463241577	-11.9747343063354	-0.0768276378512383	0.259324282407761	0.0157427135854959
-5.37981176376343	-7.96467924118042	-11.9883098602295	-0.0766738876700401	0.25928407907486	0.0158616416156292
-5.37607908248901	-7.96930074691772	-11.9808158874512	-0.0766647309064865	0.259089261293411	0.0160478483885527
-5.36961221694946	-7.96678495407104	-11.9681577682495	-0.0765876770019531	0.259164780378342	0.0160548016428947
-5.36447954177856	-7.9589900970459	-11.9615831375122	-0.0764761194586754	0.259244918823242	0.0158975794911385
-5.36209297180176	-7.95229816436768	-11.976170539856	-0.0765326023101807	0.259366631507874	0.0159307736903429
-5.36212062835693	-7.94391059875488	-11.9999132156372	-0.0764466747641563	0.259368002414703	0.0159401800483465
-5.36103868484497	-7.94298315048218	-12.0020055770874	-0.0764435678720474	0.259236335754395	0.0160247012972832
-5.35697078704834	-7.95053100585938	-12.0015420913696	-0.0764545425772667	0.259149044752121	0.0161680113524199
-5.35052299499512	-7.94407272338867	-11.9830389022827	-0.0764687582850456	0.259243547916412	0.0162182189524174
-5.34699296951294	-7.93115901947021	-11.9919919967651	-0.076422207057476	0.259324818849564	0.0161432456225157
-5.34123182296753	-7.92501544952393	-12.0081787109375	-0.0763617381453514	0.259304314851761	0.016397051513195
-5.33760356903076	-7.92471361160278	-12.0103387832642	-0.0763986632227898	0.259122729301453	0.0165969356894493
-5.33445358276367	-7.92395162582397	-12.0068778991699	-0.0764794126152992	0.25903707742691	0.0167984571307898
-5.31665515899658	-7.92403888702393	-11.9906988143921	-0.0765267387032509	0.25909149646759	0.0170611254870892
-5.30735635757446	-7.9161524772644	-11.995997428894	-0.0766324624419212	0.259245157241821	0.0170492902398109
-5.30584859848022	-7.90614557266235	-12.0171070098877	-0.0765712112188339	0.25921368598938	0.0171380285173655
-5.30182075500488	-7.90701198577881	-12.0271596908569	-0.0766023844480515	0.259043961763382	0.0173476506024599
-5.29115724563599	-7.90885543823242	-12.0056352615356	-0.0767116621136665	0.259061545133591	0.0174659918993711
-5.2766752243042	-7.90332746505737	-11.9993495941162	-0.0768106132745743	0.259149223566055	0.0175176467746496
-5.27284049987793	-7.89223194122314	-12.0207185745239	-0.0767894461750984	0.259141057729721	0.0177510473877192
-5.2687840461731	-7.89467430114746	-12.0273017883301	-0.076819933950901	0.259093791246414	0.0181283354759216
-5.25703525543213	-7.8921914100647	-12.0051364898682	-0.0769148543477058	0.258990794420242	0.0181741528213024
-5.24515676498413	-7.88908720016479	-11.9973983764648	-0.0770342648029327	0.259037345647812	0.0182899218052626
-5.2374324798584	-7.88205814361572	-12.0190467834473	-0.0771174505352974	0.259183526039124	0.0185334738343954
-5.23283529281616	-7.87672138214111	-12.0258951187134	-0.0771155804395676	0.259026378393173	0.0186828169971704
-5.22314548492432	-7.87922716140747	-12.0181550979614	-0.0773601084947586	0.258952081203461	0.0189700610935688
-5.21025657653809	-7.87432050704956	-12.0056533813477	-0.0774852186441422	0.2590272128582	0.0191581249237061
-5.20097875595093	-7.8636302947998	-12.0142707824707	-0.0776888728141785	0.259059339761734	0.0193903781473637
-5.19766235351563	-7.85791635513306	-12.0230751037598	-0.0776994079351425	0.258983254432678	0.0196542721241713
-5.18698596954346	-7.86200571060181	-12.0014333724976	-0.0779227763414383	0.258905559778214	0.019941970705986
-5.17570543289185	-7.8560037612915	-11.987359046936	-0.0781393125653267	0.259040802717209	0.020115690305829
-5.16891098022461	-7.84618186950684	-12.0034942626953	-0.078231155872345	0.259154051542282	0.0203486327081919
-5.16302633285522	-7.84226608276367	-12.023078918457	-0.0784050524234772	0.259088665246964	0.0206089615821838
-5.15591096878052	-7.84422874450684	-12.0095262527466	-0.0786391943693161	0.258997619152069	0.0209127198904753
-5.14388656616211	-7.84242630004883	-11.9958095550537	-0.0788582339882851	0.25907176733017	0.0209293719381094
-5.13577365875244	-7.82920694351196	-12.0008745193481	-0.0790638402104378	0.259180992841721	0.0211033783853054
-5.13123035430908	-7.826096534729	-12.0131053924561	-0.0791745036840439	0.259171217679977	0.0214357804507017
-5.12888813018799	-7.82381772994995	-12.0108137130737	-0.0793411657214165	0.259129792451859	0.0216771028935909
-5.11590147018433	-7.82371234893799	-11.9994277954102	-0.079604409635067	0.259077072143555	0.0218566097319126
-5.10500526428223	-7.8232684135437	-11.9909515380859	-0.0798078700900078	0.259215176105499	0.0220998879522085
-5.09119749069214	-7.81583833694458	-11.9895362854004	-0.0801301822066307	0.259288191795349	0.0222304742783308
-5.08817529678345	-7.81295299530029	-12.008749961853	-0.0802482292056084	0.259413123130798	0.022579737007618
-5.07549858093262	-7.8199028968811	-12.0024175643921	-0.0805702283978462	0.259332001209259	0.0228556115180254
-5.06259202957153	-7.81446933746338	-11.9878911972046	-0.0808009058237076	0.259481757879257	0.0228769276291132
-5.05530691146851	-7.80851459503174	-11.9948759078979	-0.0809236466884613	0.259671479463577	0.0231599118560553
-5.05025386810303	-7.80322313308716	-12.0103425979614	-0.0810899659991264	0.259680956602097	0.0234669875353575
-5.04149961471558	-7.80260276794434	-11.9948740005493	-0.0812997370958328	0.259637236595154	0.0236564483493567
-5.02780199050903	-7.80589008331299	-11.9728097915649	-0.0816194787621498	0.259745717048645	0.023890184238553
-5.01449918746948	-7.80169582366943	-11.9787998199463	-0.0818625390529633	0.259994268417358	0.0240638498216867
-5.00862312316895	-7.79913187026978	-11.9953279495239	-0.0819806829094887	0.260082870721817	0.0243696887046099
-5.00274085998535	-7.80663204193115	-11.9917058944702	-0.0821121111512184	0.26015430688858	0.0245585273951292
-4.99171924591064	-7.81007051467896	-11.9815692901611	-0.0823075100779533	0.260224223136902	0.0245523173362017
-4.97887563705444	-7.80872201919556	-11.9717922210693	-0.0824081972241402	0.260405451059341	0.0245642066001892
-4.96872329711914	-7.80786561965942	-11.9760074615479	-0.0825140476226807	0.260658234357834	0.0249714814126492
-4.96169471740723	-7.80999946594238	-11.9877490997314	-0.0825244560837746	0.260697185993195	0.0251974947750568
-4.94993782043457	-7.8159966468811	-11.9819793701172	-0.082536093890667	0.260726243257523	0.0255675036460161
-4.93638372421265	-7.82390356063843	-11.9557180404663	-0.0826581418514252	0.260796844959259	0.0258079711347818
-4.92284059524536	-7.82408475875854	-11.9619302749634	-0.0827979668974876	0.261017471551895	0.0258229561150074
-4.91191053390503	-7.82460308074951	-11.9672231674194	-0.0827844366431236	0.261285066604614	0.0261208023875952
-4.90622758865356	-7.82774305343628	-11.9732303619385	-0.0828335359692574	0.26127365231514	0.0262650717049837
-4.89920282363892	-7.83449649810791	-11.9745559692383	-0.082993857562542	0.261347323656082	0.0266055352985859
-4.888352394104	-7.84308815002441	-11.9576644897461	-0.0831011533737183	0.261434078216553	0.0266802962869406
-4.8794994354248	-7.84643125534058	-11.9436473846436	-0.0832158848643303	0.261556774377823	0.0267225801944733
-4.86614561080933	-7.84803056716919	-11.9438514709473	-0.0832885727286339	0.261738210916519	0.0269507970660925
-4.86513710021973	-7.8499608039856	-11.9467678070068	-0.0833717659115791	0.261889457702637	0.0272596199065447
-4.85959339141846	-7.85931873321533	-11.9489278793335	-0.0835473090410233	0.261902809143066	0.0277333743870258
-4.85043811798096	-7.86679840087891	-11.9388704299927	-0.0836837366223335	0.26192370057106	0.027803298085928
-4.84346389770508	-7.87858104705811	-11.9263734817505	-0.0838147327303886	0.262013107538223	0.0280240867286921
-4.83261632919312	-7.88052845001221	-11.9173183441162	-0.0839845463633537	0.262215912342072	0.0280255060642958
-4.82385349273682	-7.8802227973938	-11.9110879898071	-0.0841691642999649	0.262470573186874	0.0279833413660526
-4.82176685333252	-7.88174295425415	-11.9221839904785	-0.0842448621988297	0.262532830238342	0.0281182192265987
-4.81914949417114	-7.88856792449951	-11.9339609146118	-0.0843888446688652	0.262550503015518	0.028284128755331
-4.81510210037231	-7.90021514892578	-11.9220695495605	-0.0845878645777702	0.262600302696228	0.0284609887748957
-4.80779361724854	-7.90740871429443	-11.9101552963257	-0.0847980678081512	0.262653648853302	0.0285773575305939
-4.80114793777466	-7.91589879989624	-11.9033317565918	-0.0850062593817711	0.262768238782883	0.0286943782120943
-4.79970264434814	-7.91159820556641	-11.9009418487549	-0.0850955545902252	0.262937426567078	0.0285435933619738
-4.79763269424438	-7.91241502761841	-11.903862953186	-0.0852965787053108	0.263078451156616	0.0286267288029194
-4.79495525360107	-7.92004203796387	-11.9033479690552	-0.0854417234659195	0.263232886791229	0.0290078241378069
-4.78694009780884	-7.92880153656006	-11.9076061248779	-0.0855156928300858	0.263227850198746	0.0292813330888748
-4.7785005569458	-7.93655395507813	-11.8871850967407	-0.0857318192720413	0.263281911611557	0.0295267589390278
-4.76461887359619	-7.94616794586182	-11.8655309677124	-0.0859723910689354	0.26326322555542	0.0297603085637093
-4.75550270080566	-7.94841194152832	-11.8561344146729	-0.0861681401729584	0.263599067926407	0.0298026390373707
-4.74945020675659	-7.94864416122437	-11.8659200668335	-0.0862578302621841	0.263686060905457	0.0298373699188232
-4.74887609481812	-7.954665184021	-11.8693475723267	-0.0863596424460411	0.263672679662704	0.0300279818475246
-4.74394655227661	-7.97193670272827	-11.8713617324829	-0.0863816812634468	0.26371043920517	0.0302617214620113
-4.73876428604126	-7.98098993301392	-11.8525867462158	-0.0865499749779701	0.263693183660507	0.0302064847201109
-4.72955226898193	-7.98896598815918	-11.8406705856323	-0.0866497531533241	0.263848721981049	0.0303945373743773
-4.7196478843689	-7.99059820175171	-11.8353309631348	-0.0867650359869003	0.263973563909531	0.03037672303617
-4.71796274185181	-7.9897289276123	-11.8268871307373	-0.0866668149828911	0.264125436544418	0.0305317137390375
-4.71320533752441	-7.99849987030029	-11.8362636566162	-0.0866786167025566	0.264179617166519	0.030815877020359
-4.71182489395142	-8.00967216491699	-11.8303356170654	-0.0867990627884865	0.264101505279541	0.0310663282871246
-4.70706081390381	-8.02149868011475	-11.8173837661743	-0.0868885219097137	0.264076113700867	0.0313271954655647
-4.69992685317993	-8.03417301177979	-11.7982740402222	-0.0869581699371338	0.264121800661087	0.0313989333808422
-4.68759679794312	-8.04267120361328	-11.7823095321655	-0.0870834812521935	0.264251172542572	0.0315863937139511
-4.68520164489746	-8.03946781158447	-11.790699005127	-0.0871569290757179	0.264421969652176	0.0315458588302135
-4.68090534210205	-8.0452766418457	-11.7963418960571	-0.0871457308530808	0.264373391866684	0.031803447753191
-4.67591762542725	-8.05885219573975	-11.7922306060791	-0.087260439991951	0.264337360858917	0.0319737419486046
-4.66933679580688	-8.06388568878174	-11.772686958313	-0.0873576700687408	0.264245480298996	0.0319818742573261
-4.65826988220215	-8.06697750091553	-11.7524404525757	-0.0874438211321831	0.264312267303467	0.0320981442928314
-4.64664649963379	-8.0708703994751	-11.7410650253296	-0.0875496491789818	0.264435261487961	0.0322814136743546
-4.64584970474243	-8.0648307800293	-11.7428150177002	-0.0874958857893944	0.264537364244461	0.0323672369122505
-4.64057922363281	-8.07531642913818	-11.7396011352539	-0.0875045508146286	0.264465600252151	0.0326255336403847
-4.63823366165161	-8.08567905426025	-11.7251062393188	-0.0875930190086365	0.264341801404953	0.0329328253865242
-4.62825965881348	-8.09138774871826	-11.7054424285889	-0.0876510739326477	0.264387041330338	0.0329012721776962
-4.61675500869751	-8.0928955078125	-11.6885814666748	-0.0876621752977371	0.264469414949417	0.0329545326530933
-4.60620355606079	-8.09657859802246	-11.693699836731	-0.0876583382487297	0.264515578746796	0.0331991612911224
-4.60569190979004	-8.09664821624756	-11.6941394805908	-0.0875943750143051	0.264482140541077	0.0332423523068428
-4.59995031356812	-8.1111011505127	-11.6904468536377	-0.0876534059643745	0.264500021934509	0.0334460735321045
-4.59971046447754	-8.11865615844727	-11.6739664077759	-0.0876696184277534	0.264422476291656	0.033516451716423
-4.6001033782959	-8.12266540527344	-11.6588478088379	-0.0877227038145065	0.264374017715454	0.0333716049790382
-4.59601306915283	-8.12148475646973	-11.6468849182129	-0.0877486988902092	0.264375686645508	0.0333992652595043
-4.59582328796387	-8.11725234985352	-11.6516180038452	-0.08766770362854	0.264456242322922	0.0334850437939167
-4.59367418289185	-8.12162685394287	-11.6537923812866	-0.0876870900392532	0.264380931854248	0.0337574742734432
-4.59059953689575	-8.12665557861328	-11.6550817489624	-0.0875370427966118	0.264324903488159	0.0339981690049171
-4.58700323104858	-8.13667488098145	-11.635814666748	-0.0874736458063126	0.264280647039413	0.0341271087527275
-4.57951784133911	-8.14430046081543	-11.6153039932251	-0.0874613747000694	0.264271914958954	0.0340893566608429
-4.57608604431152	-8.14642524719238	-11.6161117553711	-0.08736302703619	0.264378786087036	0.0340162366628647
-4.57616758346558	-8.15081977844238	-11.6317911148071	-0.0872273296117783	0.264406353235245	0.034164410084486
-4.57183408737183	-8.1585111618042	-11.6372137069702	-0.0871634781360626	0.264362066984177	0.0342657677829266
-4.56637334823608	-8.16391658782959	-11.6307497024536	-0.0869985967874527	0.264244854450226	0.0344163812696934
-4.56266069412231	-8.16548538208008	-11.6074810028076	-0.0869267135858536	0.264233261346817	0.0344460979104042
-4.55509948730469	-8.16775417327881	-11.5867462158203	-0.0868366956710815	0.264225363731384	0.0343735963106155
-4.55135726928711	-8.16550064086914	-11.575478553772	-0.0866835415363312	0.264245718717575	0.0343220271170139
-4.54639625549316	-8.16482162475586	-11.5809545516968	-0.0865413993597031	0.264249682426453	0.0343826748430729
-4.54734802246094	-8.16334438323975	-11.5839176177979	-0.0864522159099579	0.264167815446854	0.034490168094635
-4.54603433609009	-8.17505645751953	-11.5861892700195	-0.0863928124308586	0.264176964759827	0.0347868800163269
-4.54091024398804	-8.18106079101563	-11.5803689956665	-0.0863888263702393	0.264007598161697	0.0349912159144878
-4.53348159790039	-8.18914127349854	-11.5650510787964	-0.0862629488110542	0.264007210731506	0.0349780172109604
-4.53328227996826	-8.19723320007324	-11.5483856201172	-0.0863063037395477	0.264005571603775	0.0351587757468224
-4.52754306793213	-8.19830226898193	-11.5297479629517	-0.0862488597631454	0.264049172401428	0.0350901857018471
-4.52457618713379	-8.19732856750488	-11.5342950820923	-0.0862302705645561	0.264141589403152	0.0350924171507359
-4.52200746536255	-8.19852447509766	-11.5413732528687	-0.0861487165093422	0.264099836349487	0.0351517200469971
-4.51914310455322	-8.19866371154785	-11.5374917984009	-0.08597681671381	0.264070093631744	0.0351567082107067
-4.51591348648071	-8.20788097381592	-11.5391120910645	-0.085944652557373	0.264016687870026	0.0353370755910873
-4.49428510665894	-8.21703910827637	-11.5079650878906	-0.0858805850148201	0.263986825942993	0.0352521874010563
-4.44546985626221	-8.21892929077148	-11.4440565109253	-0.0857536569237709	0.264206886291504	0.0354275070130825
-4.42506551742554	-8.19747543334961	-11.374041557312	-0.0860025808215141	0.264205276966095	0.0356571227312088
-4.50884008407593	-8.13691902160645	-11.4015913009644	-0.0861427783966064	0.263129234313965	0.0356840789318085
-4.57460880279541	-8.13406658172607	-11.484034538269	-0.0865075662732124	0.262755692005157	0.0355974622070789
-4.56597423553467	-8.15624237060547	-11.5185794830322	-0.0870831087231636	0.263363778591156	0.0358426086604595
-4.54075288772583	-8.1755199432373	-11.4976758956909	-0.0872318893671036	0.263544470071793	0.0363534316420555
-4.48817729949951	-8.18162631988525	-11.435417175293	-0.0872558504343033	0.26375475525856	0.0368001088500023
-4.48275756835938	-8.20323848724365	-11.404953956604	-0.087233878672123	0.263929843902588	0.0369521491229534
-4.50940656661987	-8.21964550018311	-11.4267807006836	-0.0869025439023972	0.263841867446899	0.0363242924213409
-4.53289318084717	-8.23839473724365	-11.4738664627075	-0.0868057683110237	0.264123439788818	0.0354719758033752
-4.54978132247925	-8.24068737030029	-11.5021781921387	-0.0868687704205513	0.264342218637466	0.03512267395854
-4.55455303192139	-8.2433614730835	-11.5157232284546	-0.08697409927845	0.264151394367218	0.0351048037409782
-4.53615665435791	-8.23726844787598	-11.4783763885498	-0.0871727541089058	0.264220029115677	0.0351712964475155
-4.52354621887207	-8.24178218841553	-11.4598255157471	-0.0870815515518188	0.264281362295151	0.0352521613240242
-4.52328252792358	-8.23910045623779	-11.4575786590576	-0.0866309553384781	0.264434069395065	0.0349825359880924
-4.53087520599365	-8.23622131347656	-11.4745454788208	-0.0864794701337814	0.264434009790421	0.0346490740776062
-4.53051996231079	-8.23863887786865	-11.4839687347412	-0.0865947604179382	0.264518290758133	0.0345209464430809
-4.52856063842773	-8.24284362792969	-11.4981966018677	-0.0864877551794052	0.264540165662766	0.0344675704836845
-4.52845096588135	-8.24393844604492	-11.4974422454834	-0.0863139927387238	0.264436960220337	0.0343364737927914
-4.52709102630615	-8.25273609161377	-11.5011835098267	-0.0861624106764793	0.264361321926117	0.0340887680649757
-4.52307176589966	-8.25227355957031	-11.4868755340576	-0.0861822292208672	0.264464110136032	0.033919733017683
-4.52229738235474	-8.24162769317627	-11.4795818328857	-0.0860963389277458	0.26450178027153	0.0336340963840485
-4.52232885360718	-8.2344913482666	-11.4729318618774	-0.0860772952437401	0.264508485794067	0.0334179550409317
-4.52281379699707	-8.23259353637695	-11.4802808761597	-0.085918590426445	0.264463067054749	0.0331541784107685
-4.53090620040894	-8.22790908813477	-11.50168800354	-0.0856700837612152	0.264392971992493	0.0329617634415627
-4.54019546508789	-8.21907806396484	-11.5019302368164	-0.0856518745422363	0.264355003833771	0.0328063890337944
-4.54601621627808	-8.21692943572998	-11.499566078186	-0.0855389982461929	0.264154314994812	0.0327179133892059
-4.54918956756592	-8.22058773040771	-11.4911079406738	-0.0854431018233299	0.26409524679184	0.0324548780918121
-4.55526113510132	-8.21716213226318	-11.4914178848267	-0.0852368101477623	0.264007031917572	0.0321729555726051
-4.56133651733398	-8.20542240142822	-11.4924945831299	-0.0850894153118134	0.263972669839859	0.0318594239652157
-4.56585597991943	-8.19347953796387	-11.5000743865967	-0.0849376395344734	0.263940423727036	0.031671479344368
-4.57259130477905	-8.19020843505859	-11.5163145065308	-0.0846447572112083	0.263794243335724	0.0315400175750256
-4.5810809135437	-8.19370937347412	-11.5171222686768	-0.0844033733010292	0.263526052236557	0.0312991626560688
-4.58806133270264	-8.18940544128418	-11.5110130310059	-0.0842827185988426	0.263440042734146	0.0311313699930906
-4.59229326248169	-8.18489360809326	-11.4995059967041	-0.0841758102178574	0.263423413038254	0.0308461543172598
-4.59311294555664	-8.17902660369873	-11.4915771484375	-0.0840628668665886	0.263337761163712	0.0305071994662285
-4.59908103942871	-8.16905689239502	-11.5046396255493	-0.0837989524006844	0.263229817152023	0.0302564650774002
-4.60684967041016	-8.15822505950928	-11.528826713562	-0.0836381912231445	0.263091802597046	0.0301032047718763
-4.61108589172363	-8.15366172790527	-11.533465385437	-0.0834395363926888	0.26287654042244	0.0300018265843391
-4.61716413497925	-8.15157032012939	-11.5247468948364	-0.0832842886447906	0.262654632329941	0.029889740049839
-4.62311410903931	-8.14534664154053	-11.5127401351929	-0.0831291154026985	0.26239550113678	0.0295632779598236
-4.62293004989624	-8.13603210449219	-11.5097675323486	-0.082909420132637	0.262409418821335	0.0293163694441319
-4.62644481658936	-8.12048149108887	-11.5239143371582	-0.0826958194375038	0.26239088177681	0.0291120242327452
-4.63649559020996	-8.11045742034912	-11.5333814620972	-0.0825042650103569	0.262243986129761	0.0290804356336594
-4.64210319519043	-8.11486053466797	-11.5370855331421	-0.0823774114251137	0.261955112218857	0.0290319733321667
-4.64736700057983	-8.11760711669922	-11.5238027572632	-0.0821124017238617	0.261725246906281	0.0288237128406763
-4.64854383468628	-8.11311626434326	-11.514458656311	-0.0819922164082527	0.261783301830292	0.0285515822470188
-4.65473651885986	-8.09792518615723	-11.5228939056396	-0.0819285809993744	0.261719226837158	0.0283356867730618
-4.65797472000122	-8.09197998046875	-11.5424938201904	-0.0817440748214722	0.26155024766922	0.0282607320696115
-4.65841197967529	-8.09308242797852	-11.5468740463257	-0.0815073847770691	0.261282682418823	0.0281896498054266
-4.66325044631958	-8.09113025665283	-11.5430164337158	-0.0813203454017639	0.261049836874008	0.0279901791363955
-4.65948867797852	-8.07932662963867	-11.5256719589233	-0.0811760723590851	0.260943293571472	0.0278108287602663
-4.65776872634888	-8.06671142578125	-11.5243577957153	-0.0811237618327141	0.260929852724075	0.0277274567633867
-4.65571928024292	-8.05504989624023	-11.528263092041	-0.0809527784585953	0.260692924261093	0.0276828929781914
-4.6606502532959	-8.04475784301758	-11.5348978042603	-0.0807221680879593	0.260602861642838	0.0277716610580683
-4.66203165054321	-8.03784561157227	-11.5378532409668	-0.080637663602829	0.260337859392166	0.0279818624258041
-4.66157054901123	-8.03342914581299	-11.5225820541382	-0.0806092172861099	0.260109931230545	0.0279941149055958
-4.65821886062622	-8.0317440032959	-11.5037155151367	-0.0805208384990692	0.259882718324661	0.0280089508742094
-4.65778160095215	-8.02135944366455	-11.5009078979492	-0.0804369226098061	0.259788244962692	0.0279118772596121
-4.65391540527344	-8.01193332672119	-11.4959449768066	-0.0803354904055595	0.259733438491821	0.0278567783534527
-4.6523118019104	-8.00140762329102	-11.5083684921265	-0.080317385494709	0.259636551141739	0.0278679765760899
-4.65247058868408	-7.99724817276001	-11.5146741867065	-0.0801730528473854	0.259397715330124	0.0279760137200356
-4.65238380432129	-7.99691438674927	-11.5097389221191	-0.0801540315151215	0.259176671504974	0.0280394796282053
-4.6495246887207	-7.99246263504028	-11.4975652694702	-0.0800874158740044	0.258997887372971	0.028016334399581
-4.64339637756348	-7.97819948196411	-11.49831199646	-0.0800403580069542	0.258958876132965	0.0278964657336473
-4.64398813247681	-7.96809196472168	-11.5046701431274	-0.079925574362278	0.258880287408829	0.0280008371919394
-4.64821720123291	-7.96158409118652	-11.5120668411255	-0.0798357576131821	0.25862130522728	0.0282183978706598
-4.64486169815063	-7.96499395370483	-11.4969148635864	-0.0797970294952393	0.258462846279144	0.0282262731343508
-4.6398983001709	-7.9572639465332	-11.4824180603027	-0.0798644050955772	0.258419066667557	0.0281387269496918
-4.63781976699829	-7.9422435760498	-11.494909286499	-0.0797254517674446	0.258384734392166	0.028065662831068
-4.64104652404785	-7.93716526031494	-11.5166206359863	-0.0796118453145027	0.258216351270676	0.0281234066933393
-4.63759851455688	-7.94302034378052	-11.4969320297241	-0.0795489847660065	0.2579525411129	0.0281646270304918
-4.63392353057861	-7.93848896026611	-11.4908304214478	-0.0794840678572655	0.257948964834213	0.0280597172677517
-4.62839651107788	-7.92842721939087	-11.4982242584229	-0.0793644413352013	0.257957279682159	0.0280773676931858
-4.62779378890991	-7.9270167350769	-11.5023441314697	-0.0791503712534904	0.257792770862579	0.0282318964600563
-4.62771797180176	-7.92974710464478	-11.5056266784668	-0.0791196376085281	0.25752580165863	0.0283664837479591
-4.62277460098267	-7.92985963821411	-11.4949207305908	-0.0790371969342232	0.257462799549103	0.0283216014504433
-4.61737394332886	-7.92318201065063	-11.4867305755615	-0.0790232494473457	0.257540583610535	0.028180006891489
-4.6156120300293	-7.91617965698242	-11.5033092498779	-0.0789155289530754	0.257505238056183	0.0281216558068991
-4.61607789993286	-7.91562795639038	-11.5251398086548	-0.0787974521517754	0.257376909255981	0.0282181594520807
-4.6164116859436	-7.91760015487671	-11.5118265151978	-0.0787981450557709	0.257261991500854	0.0282423850148916
-4.6094183921814	-7.91463994979858	-11.5026988983154	-0.0787823870778084	0.25718680024147	0.0281535424292088
-4.61046743392944	-7.90924453735352	-11.5049457550049	-0.0787621662020683	0.257253408432007	0.028137443587184
-4.60955190658569	-7.90173387527466	-11.513445854187	-0.0786378085613251	0.257158577442169	0.0282267779111862
-4.60919713973999	-7.9015645980835	-11.5241413116455	-0.0785708129405975	0.257101774215698	0.0284602511674166
-4.60772705078125	-7.9067006111145	-11.5147933959961	-0.0784873440861702	0.25689110159874	0.0286095999181271
-4.60132646560669	-7.90536260604858	-11.4910087585449	-0.0784921422600746	0.256792068481445	0.0285683255642653
-4.59447860717773	-7.89812994003296	-11.4943523406982	-0.078422874212265	0.256825566291809	0.0285115912556648
-4.59501647949219	-7.8939151763916	-11.5088548660278	-0.0782988592982292	0.256845504045486	0.0285138562321663
-4.59517383575439	-7.89562368392944	-11.522479057312	-0.078210860490799	0.256625592708588	0.0286345425993204
-4.59692287445068	-7.90162563323975	-11.5203008651733	-0.0781382918357849	0.256504327058792	0.0286291483789682
-4.59303331375122	-7.90080547332764	-11.5099620819092	-0.0780520141124725	0.256552904844284	0.0284491535276175
-4.59113836288452	-7.88986206054688	-11.5155515670776	-0.0779275223612785	0.256652683019638	0.0283323042094707
-4.59317398071289	-7.89356803894043	-11.5308961868286	-0.0777860581874847	0.256485104560852	0.0284264460206032
-4.59549999237061	-7.89652061462402	-11.5235433578491	-0.0776780620217323	0.256399005651474	0.0285084825009108
-4.59295082092285	-7.8979697227478	-11.5070962905884	-0.0777044966816902	0.256448656320572	0.0282993223518133
-4.59380102157593	-7.89276552200317	-11.5208444595337	-0.0776340737938881	0.256523758172989	0.0281855333596468
-4.5958423614502	-7.89629793167114	-11.5398073196411	-0.0775108113884926	0.256468027830124	0.0282685924321413
-4.59608364105225	-7.90200853347778	-11.5400648117065	-0.0774283483624458	0.256339102983475	0.0282267797738314
-4.60018253326416	-7.90220499038696	-11.5217504501343	-0.0773639380931854	0.256294637918472	0.0281605999916792
-4.5981707572937	-7.90181922912598	-11.5143127441406	-0.0773180276155472	0.256273865699768	0.0280110817402601
-4.59955453872681	-7.89458179473877	-11.5176639556885	-0.0771998465061188	0.25633642077446	0.027886264026165
-4.60045671463013	-7.89144039154053	-11.5358858108521	-0.0771144032478333	0.256334453821182	0.0279509406536818
-4.60271406173706	-7.89895105361938	-11.5465002059937	-0.0769366472959518	0.256261974573135	0.028018943965435
-4.59745740890503	-7.90453243255615	-11.5201320648193	-0.0768504738807678	0.256113827228546	0.0279505737125874
-4.59726095199585	-7.90501594543457	-11.5150032043457	-0.0768463015556335	0.2562255859375	0.0277549233287573
-4.6000075340271	-7.90337419509888	-11.5329971313477	-0.0767826363444328	0.256317794322968	0.0275918561965227
-4.60471391677856	-7.90153217315674	-11.5524797439575	-0.0766207799315453	0.256261646747589	0.0275032892823219
-4.60651922225952	-7.90857791900635	-11.5652132034302	-0.076584056019783	0.256145834922791	0.0275098197162151
-4.60371875762939	-7.91297435760498	-11.5442218780518	-0.0765620991587639	0.256146043539047	0.0273419395089149
-4.60196447372437	-7.91381216049194	-11.538763999939	-0.0765633881092072	0.256173223257065	0.0270898938179016
-4.60190200805664	-7.90389013290405	-11.5479307174683	-0.076507568359375	0.25624480843544	0.0269420854747295
-4.60982275009155	-7.8991641998291	-11.5526943206787	-0.0764066427946091	0.256326854228973	0.0267636235803366
-4.61559724807739	-7.90572309494019	-11.5598611831665	-0.0763446465134621	0.256251633167267	0.0267459433525801
-4.6216082572937	-7.91241455078125	-11.5632677078247	-0.0762962996959686	0.256197422742844	0.0266397297382355
-4.61889314651489	-7.91835594177246	-11.5443840026855	-0.0762740448117256	0.256127536296844	0.0263162050396204
-4.62283754348755	-7.91475868225098	-11.5484647750854	-0.0762629508972168	0.256370097398758	0.0259407479315996
-4.63136434555054	-7.91346168518066	-11.5692939758301	-0.0761625319719315	0.256475627422333	0.0256880465894938
-4.63762044906616	-7.91369581222534	-11.5787515640259	-0.0761043652892113	0.256473183631897	0.0254500042647123
-4.64404582977295	-7.9194540977478	-11.5870876312256	-0.0761056467890739	0.256408452987671	0.0253119226545095
-4.64758348464966	-7.92313051223755	-11.5790300369263	-0.0761358141899109	0.256428301334381	0.0249694064259529
-4.64829635620117	-7.92071485519409	-11.5674104690552	-0.0761233046650887	0.256544351577759	0.0245289318263531
-4.65509414672852	-7.91385412216187	-11.5766859054565	-0.0761029720306396	0.256642699241638	0.0243192128837109
-4.66400003433228	-7.9110803604126	-11.5914192199707	-0.0760146826505661	0.256691366434097	0.0241662990301847
-4.67066240310669	-7.91889715194702	-11.5863418579102	-0.076103501021862	0.256638705730438	0.0240536145865917
-4.67039728164673	-7.92405843734741	-11.5639572143555	-0.0761068537831306	0.256642937660217	0.0237473417073488
-4.66985511779785	-7.91661214828491	-11.5671415328979	-0.0761485248804092	0.256786823272705	0.0234867129474878
-4.67378616333008	-7.90755319595337	-11.5806341171265	-0.0761143863201141	0.256845355033875	0.0232332888990641
-4.68124389648438	-7.9109320640564	-11.5985708236694	-0.0761510953307152	0.256830006837845	0.0231079552322626
-4.68155479431152	-7.91661357879639	-11.5769596099854	-0.0762348547577858	0.256797313690186	0.022974094375968
-4.68086051940918	-7.92106771469116	-11.5684537887573	-0.0763778537511826	0.256783276796341	0.0226107388734818
-4.6837944984436	-7.90938186645508	-11.5687284469604	-0.0763645693659782	0.256949156522751	0.0223389118909836
-4.68979167938232	-7.90189695358276	-11.5789909362793	-0.0763641744852066	0.256937116384506	0.022214462980628
-4.69110918045044	-7.90701246261597	-11.5808124542236	-0.0764094293117523	0.256872057914734	0.0221883859485388
-4.6951265335083	-7.91653347015381	-11.5675630569458	-0.0765245035290718	0.256875991821289	0.022089621052146
-4.6938853263855	-7.91325044631958	-11.5547332763672	-0.07659612596035	0.257003635168076	0.0217350609600544
-4.69533109664917	-7.90322828292847	-11.5758275985718	-0.0767043009400368	0.257104605436325	0.0214994587004185
-4.70284128189087	-7.90680408477783	-11.5896301269531	-0.0767998471856117	0.257071971893311	0.0213880855590105
-4.70591592788696	-7.90849208831787	-11.5798845291138	-0.0768873617053032	0.256949186325073	0.0212116595357656
-4.70432662963867	-7.90580177307129	-11.5609502792358	-0.0768864378333092	0.257070362567902	0.0208233296871185
-4.71018505096436	-7.89747714996338	-11.5725259780884	-0.0769497454166412	0.257152080535889	0.020630395039916
-4.71883392333984	-7.89361000061035	-11.5844097137451	-0.0769130066037178	0.257161349058151	0.0205212030559778
-4.72255229949951	-7.89905214309692	-11.5658359527588	-0.0769998207688332	0.257060378789902	0.0203263163566589
-4.71843814849854	-7.89652585983276	-11.5514001846313	-0.0771354958415031	0.257311344146729	0.0200168173760176
-4.72092294692993	-7.89003419876099	-11.5717430114746	-0.0771973356604576	0.257329255342484	0.0198533106595278
-4.72561883926392	-7.89799690246582	-11.5828819274902	-0.0772466212511063	0.257191717624664	0.0198358260095119
-4.72411441802979	-7.89835596084595	-11.5587549209595	-0.077264316380024	0.257303923368454	0.0196078196167946
-4.72691249847412	-7.88467502593994	-11.5638904571533	-0.0773221179842949	0.257452577352524	0.0193659365177155
-4.73482656478882	-7.88536643981934	-11.5745410919189	-0.0773187652230263	0.257384359836578	0.0193183273077011
-4.74092245101929	-7.88602638244629	-11.5660333633423	-0.0774028897285461	0.257346898317337	0.0191492233425379
-4.74131965637207	-7.88160371780396	-11.5486936569214	-0.0775348097085953	0.257464021444321	0.018766051158309
-4.74658489227295	-7.87333393096924	-11.5645341873169	-0.0775932893157005	0.25765386223793	0.0185783244669437
-4.74707460403442	-7.87643766403198	-11.5808143615723	-0.0776204317808151	0.257551670074463	0.0186807755380869
-4.74793910980225	-7.88480949401855	-11.5619993209839	-0.0777759477496147	0.257506012916565	0.0186150837689638
-4.74452066421509	-7.88203716278076	-11.547815322876	-0.0778136029839516	0.257569819688797	0.0183660238981247
-4.75163173675537	-7.86676406860352	-11.5600290298462	-0.0777772590517998	0.257621705532074	0.0181630626320839
-4.75320625305176	-7.86440944671631	-11.5715169906616	-0.0778546780347824	0.257602363824844	0.0181799363344908
-4.75268697738647	-7.86684513092041	-11.5568017959595	-0.0778959542512894	0.257530450820923	0.0180969033390284
-4.75402498245239	-7.86260986328125	-11.5307931900024	-0.0779878348112106	0.257592558860779	0.0178240891546011
-4.75211381912231	-7.85446739196777	-11.5383939743042	-0.0780531987547874	0.257735848426819	0.0176348574459553
-4.75512361526489	-7.84819841384888	-11.5521392822266	-0.0780664831399918	0.257647484540939	0.0174809824675322
-4.75861215591431	-7.85106658935547	-11.5479869842529	-0.0781225338578224	0.257518410682678	0.0174501333385706
-4.74986219406128	-7.8502836227417	-11.5253105163574	-0.0783127769827843	0.257614403963089	0.0174117833375931
-4.75119400024414	-7.83660745620728	-11.5287055969238	-0.078348807990551	0.25766995549202	0.0172387454658747
-4.75568151473999	-7.83228063583374	-11.528998374939	-0.0782704651355743	0.257577657699585	0.0172549597918987
-4.75520420074463	-7.83590984344482	-11.5119132995605	-0.078494980931282	0.257518172264099	0.0172093082219362
-4.75263786315918	-7.82904243469238	-11.4971923828125	-0.0785647854208946	0.257534891366959	0.0169093906879425
-4.75454187393188	-7.82024955749512	-11.5098657608032	-0.0786523297429085	0.257695645093918	0.0167170707136393
-4.75825691223145	-7.82640218734741	-11.5268659591675	-0.0788602828979492	0.257639110088348	0.0167176946997643
-4.75491666793823	-7.83335399627686	-11.4981689453125	-0.0790412724018097	0.257592588663101	0.0165629200637341
-4.75022792816162	-7.81702899932861	-11.495231628418	-0.079079695045948	0.257743239402771	0.0162379648536444
-4.7561616897583	-7.81422710418701	-11.5019311904907	-0.0791860371828079	0.257699191570282	0.0162628665566444
-4.75441360473633	-7.82112169265747	-11.4793033599854	-0.0794523879885674	0.25758957862854	0.0163195095956326
-4.74904346466064	-7.81561756134033	-11.4636011123657	-0.0796537175774574	0.257715404033661	0.0160240661352873
-4.74841547012329	-7.81054019927979	-11.4813318252563	-0.0798617750406265	0.257802665233612	0.0159688405692577
-4.746422290802	-7.81586885452271	-11.478476524353	-0.0800855383276939	0.25765123963356	0.0160138327628374
-4.74218940734863	-7.81890344619751	-11.4485597610474	-0.0803606957197189	0.257607758045197	0.0159764382988214
-4.74047946929932	-7.80913305282593	-11.4545164108276	-0.0805480182170868	0.257768541574478	0.0158387757837772
-4.74448108673096	-7.80870962142944	-11.4622983932495	-0.0807010605931282	0.257732063531876	0.0159777961671352
-4.74444246292114	-7.81448364257813	-11.4403066635132	-0.0810299217700958	0.257731050252914	0.0158064495772123
-4.73864507675171	-7.80921840667725	-11.4301595687866	-0.0812356397509575	0.257856607437134	0.0155173782259226
-4.73855352401733	-7.81271409988403	-11.4461469650269	-0.0815275609493256	0.257810980081558	0.0156635697931051
-4.73437452316284	-7.82547616958618	-11.4319972991943	-0.081787221133709	0.257706463336945	0.0157328229397535
-4.72954368591309	-7.82392549514771	-11.4122753143311	-0.0820522010326386	0.257805913686752	0.0154716735705733
-4.73468828201294	-7.81345129013062	-11.4136562347412	-0.0821865573525429	0.257958054542542	0.0153700914233923
-4.73380613327026	-7.81962060928345	-11.416054725647	-0.0824466198682785	0.257819175720215	0.0156105505302548
-4.72694063186646	-7.8280291557312	-11.3882579803467	-0.0827621966600418	0.257821142673492	0.0155091322958469
-4.72228670120239	-7.82525062561035	-11.380352973938	-0.08303452283144	0.257926493883133	0.0153887188062072
-4.72185897827148	-7.82378768920898	-11.3952512741089	-0.0832989141345024	0.257980465888977	0.0152880139648914
-4.72296237945557	-7.8310694694519	-11.3808727264404	-0.0835455805063248	0.257897019386292	0.0152212828397751
-4.72009801864624	-7.82640409469604	-11.3568468093872	-0.0838457122445107	0.258011281490326	0.0148057071492076
-4.72452783584595	-7.82337617874146	-11.3696632385254	-0.0840492323040962	0.258238315582275	0.0146423662081361
-4.73159217834473	-7.83268260955811	-11.3706359863281	-0.0842141285538673	0.258136510848999	0.0147550003603101
-4.73037958145142	-7.84186553955078	-11.3479909896851	-0.0845355540513992	0.25821641087532	0.0145499482750893
-4.73109531402588	-7.84250736236572	-11.3452472686768	-0.0848322361707687	0.258465081453323	0.0142635116353631
-4.73899698257446	-7.85042858123779	-11.3605298995972	-0.085057869553566	0.258440136909485	0.0141818895936012
-4.73890209197998	-7.86521100997925	-11.3516864776611	-0.0853129252791405	0.258360594511032	0.0140387807041407
-4.73806524276733	-7.87287521362305	-11.3383913040161	-0.0856173783540726	0.258602023124695	0.0138917248696089
-4.74590301513672	-7.87562417984009	-11.3479852676392	-0.085856057703495	0.258748888969421	0.0137796951457858
-4.75470495223999	-7.88287162780762	-11.3510503768921	-0.0861082002520561	0.258708477020264	0.0136985778808594
-4.75570058822632	-7.89413261413574	-11.3275451660156	-0.0863341391086578	0.258773118257523	0.0133406519889832
-4.76196908950806	-7.89539098739624	-11.3318939208984	-0.0866721644997597	0.259047567844391	0.0129268169403076
-4.77442026138306	-7.90445995330811	-11.3449211120605	-0.0868330672383308	0.259084969758987	0.0127366716042161
-4.77712297439575	-7.92447996139526	-11.3317422866821	-0.0873030722141266	0.259162962436676	0.012533301487565
-4.78258752822876	-7.92335891723633	-11.33083152771	-0.0875072851777077	0.259430974721909	0.0120141301304102
-4.79622936248779	-7.93006753921509	-11.3403329849243	-0.0876938924193382	0.259468644857407	0.0119068752974272
-4.80392837524414	-7.94528484344482	-11.320686340332	-0.0880114510655403	0.259514361619949	0.0115245413035154
-4.80555582046509	-7.95361566543579	-11.3309202194214	-0.0883232802152634	0.259859412908554	0.0111537640914321
-4.8114595413208	-7.96361923217773	-11.3378267288208	-0.0884869024157524	0.259956151247025	0.0109443310648203
-4.81281471252441	-7.97495746612549	-11.3137121200562	-0.0887903943657875	0.260080695152283	0.0104951784014702
-4.80992698669434	-7.97205018997192	-11.3166990280151	-0.0889894664287567	0.260282814502716	0.0102368341758847
-4.81889724731445	-7.98086833953857	-11.3254680633545	-0.0891890674829483	0.260305792093277	0.0102176629006863
-4.8160982131958	-7.99090051651001	-11.3028707504272	-0.0895005688071251	0.260360240936279	0.00999063346534967
-4.80915260314941	-7.99073457717896	-11.3087024688721	-0.0898109823465347	0.260607063770294	0.00977722089737654
-4.81889915466309	-7.99873685836792	-11.3128471374512	-0.0900034159421921	0.260655730962753	0.00969687756150961
-4.8125524520874	-7.99775743484497	-11.2876777648926	-0.0903265476226807	0.260713815689087	0.00948825106024742
-4.81181716918945	-7.99424457550049	-11.2961235046387	-0.0904859602451324	0.260926812887192	0.00949635449796915
-4.81284141540527	-8.00476551055908	-11.282904624939	-0.0908108651638031	0.260792762041092	0.00943833496421576
-4.80846738815308	-8.00285625457764	-11.2614192962646	-0.0911448821425438	0.261009246110916	0.00915402639657259
-4.81523752212524	-8.00829887390137	-11.2926111221313	-0.0913944318890572	0.261169075965881	0.00918592419475317
-4.81797313690186	-8.02273273468018	-11.272047996521	-0.0916152745485306	0.261106610298157	0.00917066633701324
-4.80830097198486	-8.03436374664307	-11.2501983642578	-0.0918538346886635	0.261376410722733	0.0091038029640913
-4.8004264831543	-8.05119323730469	-11.2553844451904	-0.0920777544379234	0.261471539735794	0.00959877856075764
-4.8005805015564	-8.06108474731445	-11.223575592041	-0.0921879857778549	0.261488884687424	0.00949362479150295
-4.8004150390625	-8.05464363098145	-11.2358694076538	-0.0923590585589409	0.261653065681458	0.00936635583639145
-4.80561304092407	-8.06696128845215	-11.2336587905884	-0.0925657451152802	0.261498421430588	0.00941447354853153
-4.81073808670044	-8.07080936431885	-11.2133321762085	-0.0927626565098763	0.261786252260208	0.00912793353199959
-4.82961368560791	-8.08484268188477	-11.2516899108887	-0.0926481112837791	0.261556088924408	0.00912727974355221
-4.82718133926392	-8.10121440887451	-11.2358121871948	-0.0926269143819809	0.261535406112671	0.00897794496268034
-4.80920362472534	-8.07577896118164	-11.2107343673706	-0.0930478200316429	0.261880725622177	0.00906119961291552
-4.80055093765259	-8.06040191650391	-11.2028579711914	-0.0934901013970375	0.261755973100662	0.00973879918456078
-4.78897476196289	-8.05908679962158	-11.1472949981689	-0.0935311391949654	0.261344492435455	0.00986625533550978
-4.78886938095093	-8.04463195800781	-11.1398801803589	-0.0934920161962509	0.261338472366333	0.00986937992274761
-4.79759693145752	-8.05350589752197	-11.1479654312134	-0.0935954004526138	0.261101126670837	0.0103288777172565
-4.79072904586792	-8.07387828826904	-11.1262054443359	-0.0938606187701225	0.261053144931793	0.0105763217434287
-4.77806377410889	-8.07185745239258	-11.1247186660767	-0.0940929800271988	0.261145979166031	0.0107342330738902
-4.77696752548218	-8.07517528533936	-11.1215724945068	-0.0941143557429314	0.260800957679749	0.0108547788113356
-4.76855564117432	-8.06728839874268	-11.0958528518677	-0.0942225903272629	0.260724514722824	0.0106905242428184
-4.76579618453979	-8.05961418151855	-11.1156044006348	-0.0941869989037514	0.260728418827057	0.01079978980124
-4.76494789123535	-8.06104946136475	-11.0868053436279	-0.0942778363823891	0.260495483875275	0.0110334614291787
-4.75546503067017	-8.04668712615967	-11.0650930404663	-0.0944359228014946	0.260572493076324	0.0111334109678864
-4.76060342788696	-8.04347133636475	-11.0837984085083	-0.0943992286920547	0.260301202535629	0.0114544657990336
-4.75466966629028	-8.0528392791748	-11.059775352478	-0.0945894494652748	0.260161608457565	0.0114968307316303
-4.75506448745728	-8.04433631896973	-11.0639457702637	-0.0945671871304512	0.260199576616287	0.0115374522283673
-4.76141786575317	-8.04936504364014	-11.0665674209595	-0.0946524068713188	0.260028928518295	0.0118311587721109
-4.75585222244263	-8.04934310913086	-11.0366554260254	-0.0948696210980415	0.259795933961868	0.0119162267073989
-4.75731229782104	-8.04389476776123	-11.0600633621216	-0.0948349684476852	0.259719967842102	0.0119428057223558
-4.75074577331543	-8.05111885070801	-11.0565395355225	-0.0948621481657028	0.25950887799263	0.012176651507616
-4.7428297996521	-8.04166030883789	-11.0268182754517	-0.0949119031429291	0.259457528591156	0.0121849700808525
-4.7424054145813	-8.02744960784912	-11.0242891311646	-0.0949451178312302	0.259308516979218	0.0123587474226952
-4.74285078048706	-8.02662754058838	-11.0235157012939	-0.0948865786194801	0.258964419364929	0.0127298189327121
-4.73999071121216	-8.02542209625244	-11.0027751922607	-0.0948881283402443	0.258896470069885	0.0126067232340574
-4.73812103271484	-8.01745986938477	-11.0089979171753	-0.0948966667056084	0.258780032396317	0.0125654917210341
-4.73709011077881	-8.02046775817871	-11.0122470855713	-0.0949122607707977	0.258489161729813	0.0128769660368562
-4.72917318344116	-8.01717090606689	-10.9968891143799	-0.094956062734127	0.258392542600632	0.0127852354198694
-4.73618364334106	-8.00432968139648	-11.0104904174805	-0.0948352813720703	0.258291929960251	0.0128888888284564
-4.73387670516968	-7.99902200698853	-11.000244140625	-0.0948408991098404	0.257967740297318	0.0130129493772984
-4.72802448272705	-7.99590873718262	-10.9791288375854	-0.0949760153889656	0.257889717817307	0.012988549657166
-4.7239727973938	-7.9858570098877	-10.996545791626	-0.0949695408344269	0.257755368947983	0.0131289260461926
-4.72537994384766	-7.98627948760986	-10.9977760314941	-0.0949547290802002	0.257415860891342	0.0133800581097603
-4.72187471389771	-7.97626495361328	-10.9786939620972	-0.0950109735131264	0.257182717323303	0.0132466051727533
-4.71865558624268	-7.95751953125	-10.9897890090942	-0.0948521792888641	0.257138133049011	0.013172878883779
-4.72166061401367	-7.95874643325806	-10.9886674880981	-0.0947495624423027	0.256819695234299	0.0134516209363937
-4.71618318557739	-7.95799493789673	-10.9669237136841	-0.0948115736246109	0.256689667701721	0.0134357521310449
-4.71856641769409	-7.94634103775024	-10.9872798919678	-0.0946920290589333	0.256626516580582	0.0132997361943126
-4.71957063674927	-7.94767189025879	-10.9818315505981	-0.0945681557059288	0.256277441978455	0.0133127300068736
-4.71477651596069	-7.94097328186035	-10.9682607650757	-0.0946110635995865	0.256246834993362	0.0131667153909802
-4.71783685684204	-7.92656135559082	-10.9832372665405	-0.0944471061229706	0.256185501813889	0.0132868736982346
-4.72179269790649	-7.928297996521	-10.9729537963867	-0.0943671017885208	0.255893021821976	0.0133263319730759
-4.71702814102173	-7.9192328453064	-10.9699096679688	-0.0942389890551567	0.255899399518967	0.0131201650947332
-4.72011041641235	-7.91246843338013	-11.0006122589111	-0.0940970480442047	0.255678594112396	0.0132275680080056
-4.72124147415161	-7.91572713851929	-10.9784498214722	-0.0939889624714851	0.255542993545532	0.0131902508437634
-4.71783638000488	-7.90205717086792	-10.9785652160645	-0.0938277170062065	0.255496233701706	0.0131058553233743
-4.724045753479	-7.90103435516357	-10.9990949630737	-0.0935820713639259	0.255356431007385	0.0132477739825845
-4.72021961212158	-7.90641164779663	-10.9813928604126	-0.0934549421072006	0.255137026309967	0.0134591888636351
-4.71598434448242	-7.90159463882446	-10.9924087524414	-0.0933935716748238	0.255165278911591	0.0135273123160005
-4.71514129638672	-7.90642642974854	-11.0036640167236	-0.0931110605597496	0.254972100257874	0.0139285260811448
-4.70741510391235	-7.91291332244873	-10.9830617904663	-0.0930623561143875	0.25484973192215	0.0141959264874458
-4.70311212539673	-7.9123682975769	-10.9846277236938	-0.0928917899727821	0.254858583211899	0.0144823333248496
-4.70109081268311	-7.91844797134399	-11.0022401809692	-0.0926760882139206	0.254635661840439	0.0150566585361958
-4.69275426864624	-7.93253374099731	-10.9743251800537	-0.0926571637392044	0.254583925008774	0.0153918638825417
-4.68426275253296	-7.92978239059448	-10.990442276001	-0.0925827845931053	0.254584550857544	0.0156917348504066
-4.68041610717773	-7.94031047821045	-10.9995012283325	-0.0924051180481911	0.254367560148239	0.0161922127008438
-4.67132759094238	-7.94749927520752	-10.9858179092407	-0.0924095809459686	0.254313260316849	0.0165292397141457
-4.66920757293701	-7.94704437255859	-10.9931020736694	-0.0922951325774193	0.254306018352509	0.0169732924550772
-4.66128540039063	-7.96196603775024	-10.987190246582	-0.0922255739569664	0.254105359315872	0.017548156902194
-4.64854764938354	-7.96545934677124	-10.9735326766968	-0.0922126322984695	0.254108399152756	0.0177896376699209
-4.64543771743774	-7.96656656265259	-10.9983558654785	-0.092179998755455	0.254048526287079	0.0181771777570248
-4.6407527923584	-7.98148584365845	-11.0059194564819	-0.0921464338898659	0.253939777612686	0.0186799485236406
-4.6317138671875	-7.98741292953491	-10.9790658950806	-0.0921536609530449	0.253872275352478	0.0189600996673107
-4.62698793411255	-7.9861364364624	-10.9894113540649	-0.0921747833490372	0.253978759050369	0.0192811395972967
-4.62514972686768	-7.99518537521362	-10.9994506835938	-0.0920739769935608	0.25383472442627	0.0197881907224655
-4.61570882797241	-8.01028919219971	-10.9798898696899	-0.092039592564106	0.253781735897064	0.020124439150095
-4.60641527175903	-8.01118946075439	-10.9869070053101	-0.0921521112322807	0.253926485776901	0.0203238278627396
-4.60577726364136	-8.0180196762085	-11.0107736587524	-0.092048667371273	0.253849238157272	0.0207339264452457
-4.59917497634888	-8.03122138977051	-10.9989948272705	-0.0922065675258636	0.253753274679184	0.0210468843579292
-4.59526109695435	-8.03525257110596	-10.9918479919434	-0.0923308208584785	0.25382798910141	0.0211777687072754
-4.59200716018677	-8.0324649810791	-11.0026521682739	-0.092312403023243	0.2539282143116	0.0215078108012676
-4.59229469299316	-8.04209327697754	-11.0085210800171	-0.0923425331711769	0.253826707601547	0.0219729207456112
-4.58565330505371	-8.05202388763428	-10.9899730682373	-0.0924678444862366	0.253780126571655	0.0222856309264898
-4.57878589630127	-8.05129051208496	-10.9903707504272	-0.0926162302494049	0.253898859024048	0.0224483758211136
-4.5800313949585	-8.05544471740723	-11.0146751403809	-0.0926940366625786	0.253915220499039	0.0227290522307158
-4.57548999786377	-8.06591415405273	-11.0001783370972	-0.0928387194871902	0.253748863935471	0.0230291914194822
-4.56797218322754	-8.06330871582031	-10.9885053634644	-0.0929871127009392	0.253877997398376	0.0231226179748774
-4.57119798660278	-8.06216716766357	-11.0041151046753	-0.0930050238966942	0.253949820995331	0.0234280675649643
-4.57168006896973	-8.06992816925049	-11.0090322494507	-0.0931264758110046	0.253858387470245	0.023758988827467
-4.56516265869141	-8.07942771911621	-10.9876346588135	-0.0933303758502007	0.253877609968185	0.0238983072340488
-4.55959415435791	-8.07998275756836	-10.9914436340332	-0.0933577418327332	0.253988355398178	0.023950669914484
-4.56331968307495	-8.08012771606445	-11.0209703445435	-0.0934221148490906	0.254044562578201	0.0241944175213575
-4.55971765518188	-8.09075546264648	-11.0131921768188	-0.0935740247368813	0.25390687584877	0.0244033969938755
-4.55175447463989	-8.09431552886963	-10.997953414917	-0.0936922356486321	0.253934621810913	0.0243944264948368
-4.55583763122559	-8.08788871765137	-11.0071840286255	-0.0937129706144333	0.254068195819855	0.0245511326938868
-4.55971956253052	-8.09009552001953	-11.0244293212891	-0.0937570258975029	0.254020929336548	0.0248635243624449
-4.55605888366699	-8.09955978393555	-11.0073957443237	-0.0938427671790123	0.253945648670197	0.0249988902360201
-4.55347490310669	-8.10244083404541	-10.9913520812988	-0.094025619328022	0.254084587097168	0.0250107944011688
-4.55165004730225	-8.09788608551025	-11.0230579376221	-0.0940642431378365	0.254144310951233	0.0251966156065464
-4.55214977264404	-8.10058403015137	-11.023325920105	-0.0941830724477768	0.254002064466476	0.0253915023058653
-4.55080032348633	-8.10513973236084	-11.0092515945435	-0.0942540764808655	0.253973364830017	0.0254311468452215
-4.54509592056274	-8.09982776641846	-11.0015563964844	-0.0944238379597664	0.254080921411514	0.0254310518503189
-4.54878282546997	-8.09574317932129	-11.0220212936401	-0.0944004133343697	0.254042744636536	0.0256988182663918
-4.54838085174561	-8.10177135467529	-11.0088548660278	-0.0945055857300758	0.253971219062805	0.0258204136043787
-4.54451560974121	-8.10170650482178	-10.9963397979736	-0.0946443006396294	0.253975331783295	0.0258514396846294
-4.54038953781128	-8.09634780883789	-10.9958200454712	-0.0947495177388191	0.254105061292648	0.0257844161242247
-4.53913736343384	-8.09142303466797	-11.0103454589844	-0.0947893857955933	0.254087299108505	0.0258615985512733
-4.54212665557861	-8.09520244598389	-11.0128831863403	-0.0948282703757286	0.253959089517593	0.0259620677679777
-4.53921318054199	-8.09822750091553	-11.0027618408203	-0.0949286967515945	0.253942221403122	0.0259373001754284
-4.53312397003174	-8.09245109558105	-10.9935703277588	-0.0950906202197075	0.253996133804321	0.0257892664521933
-4.53536415100098	-8.08289241790771	-11.007737159729	-0.0951288715004921	0.254064083099365	0.025826558470726
-4.53974962234497	-8.08294105529785	-11.0186071395874	-0.0951430797576904	0.253929257392883	0.025990629568696
-4.53960180282593	-8.08582973480225	-11.0013866424561	-0.0951437950134277	0.253805637359619	0.0258819423615932
-4.53747463226318	-8.07940864562988	-10.9875411987305	-0.0953047350049019	0.253944963216782	0.0256463680416346
-4.54047441482544	-8.06656646728516	-11.0040664672852	-0.0953812450170517	0.254081785678864	0.0255091320723295
-4.5444130897522	-8.06800746917725	-11.0186653137207	-0.0953581407666206	0.253844052553177	0.0254554059356451
-4.54203796386719	-8.06598281860352	-11.0002536773682	-0.095442071557045	0.253822952508926	0.0251250863075256
-4.54105424880981	-8.04843235015869	-10.9971122741699	-0.0954478159546852	0.253979951143265	0.0247893016785383
-4.54823875427246	-8.04189872741699	-11.0089492797852	-0.0954339727759361	0.253934860229492	0.0245916247367859
-4.55298376083374	-8.03563499450684	-11.0149984359741	-0.0953551456332207	0.25387516617775	0.0244718492031097
-4.55406904220581	-8.03673458099365	-11.0054111480713	-0.0954203754663467	0.25384846329689	0.0242015011608601
-4.55356216430664	-8.0288610458374	-10.9896402359009	-0.0954025238752365	0.253888070583344	0.0237641762942076
-4.55418872833252	-8.01483345031738	-10.999324798584	-0.0954201966524124	0.253970414400101	0.023372832685709
-4.55963182449341	-8.00848770141602	-11.0112829208374	-0.095442570745945	0.253940552473068	0.023067332804203
-4.56465005874634	-8.00783538818359	-11.0173425674438	-0.0954251736402512	0.253829300403595	0.0228235516697168
-4.56330156326294	-8.00391006469727	-11.0022878646851	-0.0955674350261688	0.253948777914047	0.0223287846893072
-4.56958770751953	-7.98969078063965	-11.0085191726685	-0.0955451354384422	0.254048347473145	0.0219272803515196
-4.57672023773193	-7.98065853118896	-11.0169286727905	-0.0954611226916313	0.254091680049896	0.0216333698481321
-4.58387899398804	-7.9803352355957	-11.0218372344971	-0.0955126509070396	0.254091411828995	0.0213620755821466
-4.5858941078186	-7.97543811798096	-11.0020933151245	-0.0955666974186897	0.253974705934525	0.0209250617772341
-4.58728933334351	-7.96558141708374	-11.0045709609985	-0.0956026762723923	0.254170209169388	0.0203850250691175
-4.59618425369263	-7.95810079574585	-11.0344934463501	-0.0955597087740898	0.254248172044754	0.0200919900089502
-4.60319900512695	-7.95951271057129	-11.0295810699463	-0.0955296829342842	0.254151552915573	0.0196828655898571
-4.60658740997314	-7.95813703536987	-11.016921043396	-0.0955773964524269	0.254285961389542	0.0191304963082075
-4.61239624023438	-7.9447717666626	-11.0227527618408	-0.0954608768224716	0.254455924034119	0.0185814928263426
-4.62253904342651	-7.94204568862915	-11.0431900024414	-0.0953845679759979	0.254423171281815	0.0183063168078661
-4.6300196647644	-7.94223499298096	-11.0350675582886	-0.0953515395522118	0.254428267478943	0.0178952366113663
-4.63490009307861	-7.94167327880859	-11.0224685668945	-0.0953555554151535	0.254683703184128	0.0172776412218809
-4.64188289642334	-7.93345165252686	-11.0462713241577	-0.0952962413430214	0.254835337400436	0.0167789719998837
-4.65298652648926	-7.93327903747559	-11.0593318939209	-0.0951707437634468	0.254865258932114	0.0163927152752876
-4.65454769134521	-7.9343957901001	-11.0426788330078	-0.095208004117012	0.254879891872406	0.0157922506332397
-4.65912866592407	-7.92227506637573	-11.0523710250854	-0.0952297821640968	0.255087584257126	0.0153021747246385
-4.67219734191895	-7.9198694229126	-11.0695343017578	-0.0950750261545181	0.255153805017471	0.0150817083194852
-4.67431592941284	-7.92293262481689	-11.0543689727783	-0.0950941070914268	0.255164980888367	0.0146373137831688
-4.67708587646484	-7.91390514373779	-11.0512075424194	-0.0951191484928131	0.255429178476334	0.0141282379627228
-4.68309831619263	-7.91261672973633	-11.0740346908569	-0.0950893461704254	0.255390733480453	0.013817435130477
-4.68493700027466	-7.91700839996338	-11.0625820159912	-0.0951428338885307	0.25541815161705	0.013443723320961
-4.68878126144409	-7.90300750732422	-11.0626544952393	-0.0951180011034012	0.255642056465149	0.0130137447267771
-4.69431781768799	-7.90105533599854	-11.0793981552124	-0.0950642824172974	0.255770176649094	0.012782490812242
-4.6999397277832	-7.90375661849976	-11.0671873092651	-0.09512659907341	0.255669683218002	0.0124958623200655
-4.69705867767334	-7.89987516403198	-11.0516014099121	-0.0951698869466782	0.255866289138794	0.0119863403961062
-4.7045783996582	-7.89212560653687	-11.0826225280762	-0.0950994342565537	0.256052285432816	0.0116932624951005
-4.71052122116089	-7.89747047424316	-11.0850648880005	-0.0951519086956978	0.256058812141418	0.0114445816725492
-4.71184968948364	-7.89445686340332	-11.0657062530518	-0.0952090620994568	0.256148397922516	0.0109917894005775
-4.71479797363281	-7.8851203918457	-11.078332901001	-0.095165491104126	0.256317853927612	0.0107503570616245
-4.72078561782837	-7.8905611038208	-11.0842428207397	-0.0951464548707008	0.256254822015762	0.0106941191479564
-4.717857837677	-7.89064168930054	-11.0690860748291	-0.0952289253473282	0.256432563066483	0.0102751599624753
-4.7229175567627	-7.88503742218018	-11.0860929489136	-0.0952259749174118	0.256588816642761	0.0100232223048806
-4.72731637954712	-7.89000940322876	-11.0899381637573	-0.095269575715065	0.25650829076767	0.0098911365494132
-4.72802114486694	-7.88858890533447	-11.0718765258789	-0.0953538790345192	0.256683856248856	0.00954993721097708
-4.72909927368164	-7.88240385055542	-11.0949621200562	-0.0953547433018684	0.25685840845108	0.00944482535123825
-4.73596382141113	-7.88872289657593	-11.0930004119873	-0.0954040214419365	0.25681859254837	0.00945190619677305
-4.73352479934692	-7.88955545425415	-11.0728521347046	-0.0954883769154549	0.256915658712387	0.0092534152790904
-4.73666095733643	-7.88775491714478	-11.0894155502319	-0.0955612882971764	0.257071226835251	0.00910217314958572
-4.7374849319458	-7.89818048477173	-11.0952568054199	-0.0956223234534264	0.256970971822739	0.00920871272683144
-4.73429536819458	-7.89412784576416	-11.08327293396	-0.0957477241754532	0.257135301828384	0.00902129057794809
-4.73686361312866	-7.89223432540894	-11.098123550415	-0.0956622809171677	0.257206678390503	0.00916851218789816
-4.73717403411865	-7.90259170532227	-11.081690788269	-0.0957483947277069	0.257158905267715	0.00927570648491383
-4.73234510421753	-7.8997163772583	-11.0828104019165	-0.0958183333277702	0.257291436195374	0.00926179904490709
-4.73646974563599	-7.90505647659302	-11.1057510375977	-0.0958103612065315	0.257295966148376	0.00945054553449154
-4.73493719100952	-7.91317462921143	-11.0878744125366	-0.0959864854812622	0.257293045520782	0.00949857663363218
-4.73385000228882	-7.90959692001343	-11.0984411239624	-0.0960837602615356	0.257444471120834	0.00957494042813778
-4.73868036270142	-7.91660499572754	-11.098705291748	-0.0960253700613976	0.257385909557343	0.00994381122291088
-4.73394441604614	-7.92639064788818	-11.0817098617554	-0.0962033420801163	0.257425218820572	0.00997685547918081
-4.73105907440186	-7.92442417144775	-11.0937929153442	-0.096304178237915	0.257569521665573	0.0100356359034777
-4.73357582092285	-7.9353232383728	-11.1038866043091	-0.0963319167494774	0.257444947957993	0.0103341611102223
-4.72862958908081	-7.93977117538452	-11.0887289047241	-0.096462681889534	0.257510244846344	0.0103723304346204
-4.7292103767395	-7.93332767486572	-11.0989627838135	-0.0964540541172028	0.257552653551102	0.0104845091700554
-4.73221349716187	-7.94013452529907	-11.1052522659302	-0.0965270549058914	0.257494390010834	0.010758088901639
-4.72481155395508	-7.95017004013062	-11.0810127258301	-0.0966615229845047	0.257498472929001	0.0108271408826113
-4.72668981552124	-7.94442939758301	-11.0943241119385	-0.0966765284538269	0.257710367441177	0.0108090378344059
-4.72603225708008	-7.95009279251099	-11.1134614944458	-0.0966749116778374	0.257630288600922	0.0110127301886678
-4.72471189498901	-7.96225261688232	-11.0898809432983	-0.09676643460989	0.257588446140289	0.0110091045498848
-4.72207403182983	-7.95476484298706	-11.0952091217041	-0.0967771410942078	0.257761389017105	0.0109561011195183
-4.72945022583008	-7.95717620849609	-11.1023149490356	-0.0967878252267838	0.257673382759094	0.0111508499830961
-4.72598600387573	-7.96571779251099	-11.094349861145	-0.0968764647841454	0.25766533613205	0.0110487109050155
-4.72746324539185	-7.96171903610229	-11.1047773361206	-0.0969452261924744	0.257918745279312	0.0108789540827274
-4.73023891448975	-7.96645545959473	-11.1185312271118	-0.0969901755452156	0.257833540439606	0.0108856596052647
-4.72917604446411	-7.97135257720947	-11.1044683456421	-0.097058467566967	0.257851779460907	0.0107330158352852
-4.73097991943359	-7.96112871170044	-11.1173152923584	-0.0970317125320435	0.258003205060959	0.0105033414438367
-4.74062776565552	-7.96124124526978	-11.1259517669678	-0.0970425829291344	0.257956445217133	0.0105025470256805
-4.73836517333984	-7.96637105941772	-11.1003894805908	-0.0971194878220558	0.257998168468475	0.0103074926882982
-4.73721647262573	-7.95622396469116	-11.1091556549072	-0.0970891788601875	0.258133828639984	0.00995686091482639
-4.74567031860352	-7.95546197891235	-11.1291847229004	-0.0970756784081459	0.258117198944092	0.00978072173893452
-4.74534034729004	-7.95605707168579	-11.1182460784912	-0.0971213206648827	0.258118689060211	0.00942542497068644
-4.74829196929932	-7.93842840194702	-11.1170997619629	-0.0971502065658569	0.258307337760925	0.00897049065679312
-4.75726652145386	-7.9409966468811	-11.1336374282837	-0.0971120521426201	0.258310317993164	0.00881103705614805
-4.75989007949829	-7.94287538528442	-11.1115446090698	-0.0970904305577278	0.258333563804626	0.00846961420029402
-4.75931167602539	-7.93318176269531	-11.1244831085205	-0.0971367657184601	0.258506804704666	0.00796375051140785
-4.77104234695435	-7.93071222305298	-11.136682510376	-0.0970797091722488	0.258529245853424	0.00773039693012834
-4.77096271514893	-7.93110132217407	-11.1214294433594	-0.0971567630767822	0.258644551038742	0.00719442497938871
-4.77618551254272	-7.92045450210571	-11.1325273513794	-0.0971364825963974	0.258797079324722	0.00678811455145478
-4.78643274307251	-7.91879558563232	-11.1441020965576	-0.0969831496477127	0.258772909641266	0.00661781756207347
-4.78779411315918	-7.91740036010742	-11.1215753555298	-0.0970529764890671	0.258898079395294	0.00609413394704461
-4.78972387313843	-7.90525722503662	-11.1428155899048	-0.0970162972807884	0.259002357721329	0.00569499656558037
-4.79852676391602	-7.90611600875854	-11.1447458267212	-0.0970185175538063	0.25897154211998	0.00541518209502101
-4.79722929000854	-7.9042797088623	-11.1322317123413	-0.0969925969839096	0.259087562561035	0.00485722115263343
-4.80854749679565	-7.89091634750366	-11.1499242782593	-0.0968778878450394	0.259240984916687	0.00451633473858237
-4.81360912322998	-7.89499950408936	-11.148663520813	-0.0968356877565384	0.259244740009308	0.00424172729253769
-4.81540489196777	-7.89337682723999	-11.1364879608154	-0.0967946574091911	0.259442985057831	0.00371680781245232
-4.82367181777954	-7.88623857498169	-11.1712923049927	-0.0966377109289169	0.259454548358917	0.00337491044774652
-4.82907009124756	-7.89074993133545	-11.1577701568604	-0.0966846272349358	0.259465754032135	0.00291077932342887
-4.83497333526611	-7.87741851806641	-11.152232170105	-0.096553236246109	0.259665548801422	0.00239170086570084
-4.84445571899414	-7.87703132629395	-11.1732330322266	-0.0964289382100105	0.259680837392807	0.0021800147369504
-4.84328889846802	-7.87642240524292	-11.1543874740601	-0.0963866710662842	0.259661257266998	0.00173386989627033
-4.8477463722229	-7.86788320541382	-11.1734495162964	-0.0963515564799309	0.259879440069199	0.00126793759409338
-4.85603952407837	-7.86828517913818	-11.1867761611938	-0.0961535349488258	0.259848564863205	0.000921897822991014
-4.8564624786377	-7.86348295211792	-11.1692743301392	-0.0961992591619492	0.259995847940445	0.000386610685382038
-4.8598804473877	-7.85291910171509	-11.1952838897705	-0.0960532799363136	0.260073721408844	0.000146962702274323
-4.86670637130737	-7.85596990585327	-11.1865968704224	-0.0959676206111908	0.259995579719543	-0.000138073097332381
-4.86635589599609	-7.84409618377686	-11.1884794235229	-0.0959323197603226	0.2602219581604	-0.000624515407253057
-4.8751163482666	-7.84512948989868	-11.2130851745605	-0.0958554595708847	0.26019412279129	-0.000851872202474624
-4.87400007247925	-7.8425612449646	-11.2017068862915	-0.0958822295069695	0.260246485471725	-0.00130922975949943
-4.88535785675049	-7.83198308944702	-11.219388961792	-0.0958094820380211	0.260411620140076	-0.00154085201211274
-4.88517093658447	-7.8351583480835	-11.2150268554688	-0.0956815257668495	0.260336965322495	-0.00175874680280685
-4.8887414932251	-7.82443475723267	-11.2246913909912	-0.095677986741066	0.26058554649353	-0.0022240080870688
-4.89220571517944	-7.82416105270386	-11.2532434463501	-0.0955710411071777	0.260464727878571	-0.00241539627313614
-4.89179039001465	-7.82338333129883	-11.2411508560181	-0.0955889075994492	0.260531634092331	-0.00284600420854986
-4.89930486679077	-7.80965518951416	-11.260425567627	-0.0953388288617134	0.260633409023285	-0.00310496869497001
-4.90747308731079	-7.81408309936523	-11.2603826522827	-0.0952016413211823	0.260596513748169	-0.0032943484839052
-4.90816402435303	-7.80743741989136	-11.2629127502441	-0.0950878709554672	0.260820597410202	-0.0038171464111656
-4.91691637039185	-7.8074369430542	-11.2985467910767	-0.0949136540293694	0.260780066251755	-0.00405380316078663
-4.91985464096069	-7.80842018127441	-11.2896032333374	-0.0947998762130737	0.260847240686417	-0.00457701319828629
-4.93059968948364	-7.79722785949707	-11.3246259689331	-0.0945497080683708	0.260953933000565	-0.00484099704772234
-4.93696165084839	-7.80622243881226	-11.3209857940674	-0.0944529995322227	0.260899752378464	-0.00496139144524932
-4.9368257522583	-7.80241727828979	-11.3258991241455	-0.0942889675498009	0.261000514030457	-0.0053141568787396
-4.94492244720459	-7.80058240890503	-11.3575296401978	-0.0941047444939613	0.261041969060898	-0.00540168397128582
-4.94720697402954	-7.80536317825317	-11.3530435562134	-0.0939761847257614	0.260980933904648	-0.00574456388130784
-4.95016288757324	-7.78950643539429	-11.3725929260254	-0.0937170833349228	0.261033475399017	-0.00613012304529548
-4.95814228057861	-7.7938175201416	-11.3911304473877	-0.0934311002492905	0.260921776294708	-0.00617573270574212
-4.95669937133789	-7.79256629943848	-11.3799524307251	-0.093376487493515	0.260979562997818	-0.00658422941341996
-4.96453619003296	-7.7866678237915	-11.4060382843018	-0.0931082591414452	0.261067241430283	-0.00691531831398606
-4.96965408325195	-7.7935848236084	-11.4226922988892	-0.0928895622491837	0.260871440172195	-0.00703477952629328
-4.97079563140869	-7.78516578674316	-11.4288358688354	-0.0928032174706459	0.260982632637024	-0.00734821055084467
-4.97756814956665	-7.78660917282104	-11.4474401473999	-0.0924801602959633	0.260816812515259	-0.00736021623015404
-4.97828149795532	-7.78867244720459	-11.4366998672485	-0.092355452477932	0.260772705078125	-0.00761268613860011
-4.98518753051758	-7.78058576583862	-11.4719457626343	-0.0920656621456146	0.260844349861145	-0.00785522442311049
-4.98945999145508	-7.78566408157349	-11.471152305603	-0.0920460447669029	0.260631501674652	-0.00814967975020409
-4.99177598953247	-7.77990055084229	-11.4748134613037	-0.0918087214231491	0.260692775249481	-0.00847162306308746
-5.00769138336182	-7.77385759353638	-11.5055532455444	-0.091451108455658	0.26064196228981	-0.00859567988663912
-5.00695610046387	-7.78142738342285	-11.4905757904053	-0.0913056060671806	0.260564535856247	-0.00892292987555265
-5.01444292068481	-7.7782998085022	-11.5239820480347	-0.0910981670022011	0.260685861110687	-0.00920268800109625
-5.0200047492981	-7.78869009017944	-11.5311145782471	-0.0908828601241112	0.260480433702469	-0.00928973220288754
-5.02268838882446	-7.77907657623291	-11.5378904342651	-0.0906523615121841	0.260576575994492	-0.00966611783951521
-5.03570985794067	-7.78093242645264	-11.558443069458	-0.0903541520237923	0.260455638170242	-0.00979614537209272
-5.03780508041382	-7.78257513046265	-11.5511741638184	-0.0902728363871574	0.260428160429001	-0.0101286228746176
-5.04812288284302	-7.78646278381348	-11.5918016433716	-0.090009868144989	0.260541707277298	-0.0102855889126658
-5.0530424118042	-7.79644918441772	-11.585823059082	-0.0898158252239227	0.26042252779007	-0.0105106858536601
-5.06153249740601	-7.78748369216919	-11.604175567627	-0.0896937102079391	0.260419279336929	-0.0106964502483606
-5.06701612472534	-7.80011606216431	-11.6116542816162	-0.0895059034228325	0.260226398706436	-0.010769578628242
-5.0693998336792	-7.79550409317017	-11.6175947189331	-0.0893795788288116	0.260391026735306	-0.0111416131258011
-5.08187103271484	-7.79955244064331	-11.648533821106	-0.0892403274774551	0.260294735431671	-0.0113309547305107
-5.08129453659058	-7.80016326904297	-11.645622253418	-0.0891209915280342	0.260273993015289	-0.0116549367085099
-5.09273290634155	-7.80143404006958	-11.6734981536865	-0.0888812839984894	0.260258942842484	-0.0116843637079
-5.09206867218018	-7.81167221069336	-11.6646137237549	-0.0887880548834801	0.260118812322617	-0.0118167456239462
-5.0968165397644	-7.80795431137085	-11.6871910095215	-0.0886794775724411	0.26029908657074	-0.0120279146358371
-5.10338973999023	-7.81698513031006	-11.6968078613281	-0.0885570049285889	0.2601178586483	-0.0121091390028596
-5.1021032333374	-7.8148078918457	-11.6994705200195	-0.0884928107261658	0.260096609592438	-0.0124351978302002
-5.10788822174072	-7.81846237182617	-11.7151594161987	-0.0883436873555183	0.260009855031967	-0.0123195387423038
-5.10918045043945	-7.82763147354126	-11.7148685455322	-0.088381327688694	0.259970515966415	-0.0124231074005365
-5.1138858795166	-7.82543182373047	-11.7340621948242	-0.0881884172558784	0.260009348392487	-0.0126092350110412
-5.11379384994507	-7.83629417419434	-11.7363328933716	-0.0882242247462273	0.259807020425797	-0.0125193325802684
-5.11790657043457	-7.83621406555176	-11.743034362793	-0.088223785161972	0.259967923164368	-0.0126414336264133
-5.12656164169312	-7.84568548202515	-11.755352973938	-0.0880906730890274	0.259975641965866	-0.0125367054715753
-5.12726020812988	-7.85881185531616	-11.7391977310181	-0.0880291759967804	0.260048180818558	-0.0126105081290007
-5.13024520874023	-7.86202430725098	-11.7569646835327	-0.0880129039287567	0.260159462690353	-0.0127023151144385
-5.13752317428589	-7.87937021255493	-11.7725954055786	-0.0879380032420158	0.26006406545639	-0.0126281175762415
-5.13233757019043	-7.87956619262695	-11.7612619400024	-0.0879957303404808	0.26019412279129	-0.0128091685473919
-5.14078521728516	-7.88055801391602	-11.7799949645996	-0.0878560617566109	0.260181546211243	-0.0127430316060781
-5.13895893096924	-7.8956036567688	-11.7662353515625	-0.0878817364573479	0.260237991809845	-0.0127358790487051
-5.13654899597168	-7.89718437194824	-11.7757949829102	-0.0878486037254334	0.26052588224411	-0.0128664607182145
-5.14001607894897	-7.90671300888062	-11.7915353775024	-0.087811604142189	0.260400503873825	-0.0127515504136682
-5.13871335983276	-7.91933679580688	-11.7748041152954	-0.0878096148371696	0.2604621052742	-0.0128875663504004
-5.14471435546875	-7.9202094078064	-11.7982864379883	-0.0877090990543365	0.260679185390472	-0.0128872292116284
-5.14829206466675	-7.93336534500122	-11.7902727127075	-0.0877199396491051	0.260647982358933	-0.0126956850290298
-5.14227104187012	-7.93898010253906	-11.7788133621216	-0.0877990573644638	0.260862290859222	-0.0128684500232339
-5.14732789993286	-7.94333219528198	-11.7992038726807	-0.0876890793442726	0.260936945676804	-0.0128032425418496
-5.14427804946899	-7.95574426651001	-11.7871026992798	-0.0877764150500298	0.26094925403595	-0.0127389086410403
-5.14693450927734	-7.9512095451355	-11.7813920974731	-0.0877957120537758	0.261214464902878	-0.0128092812374234
-5.1492862701416	-7.95909357070923	-11.7886724472046	-0.0877688303589821	0.261199325323105	-0.0125891901552677
-5.14146852493286	-7.96692419052124	-11.7706804275513	-0.0879360809922218	0.261296272277832	-0.0127235958352685
-5.14452457427979	-7.96829128265381	-11.7919244766235	-0.0879098922014236	0.261563420295715	-0.0126782618463039
-5.14275503158569	-7.97875261306763	-11.765007019043	-0.0880447253584862	0.261520594358444	-0.0127539094537497
-5.13576555252075	-7.97035551071167	-11.7756290435791	-0.0879826247692108	0.261724084615707	-0.0128258196637034
-5.14047718048096	-7.97480773925781	-11.7634859085083	-0.087988592684269	0.261734306812286	-0.0126465652137995
-5.13087511062622	-7.97794342041016	-11.7429723739624	-0.0880559459328651	0.261913150548935	-0.0128487963229418
-5.13163805007935	-7.97442770004272	-11.7607660293579	-0.0880925431847572	0.262092858552933	-0.0128864208236337
-5.13367128372192	-7.98625564575195	-11.7482528686523	-0.0882731378078461	0.262148439884186	-0.0129530439153314
-5.1318564414978	-7.98137044906616	-11.7379217147827	-0.088390551507473	0.262385606765747	-0.0131012331694365
-5.13677215576172	-7.98775768280029	-11.7483100891113	-0.0884662196040154	0.26249635219574	-0.0130671914666891
-5.13110208511353	-7.9963698387146	-11.7205619812012	-0.088771253824234	0.262587308883667	-0.0132302260026336
-5.1334023475647	-7.99201202392578	-11.7400817871094	-0.0889162346720696	0.262799799442291	-0.0133644696325064
-5.13365936279297	-8.00164985656738	-11.7202272415161	-0.089070700109005	0.262831449508667	-0.0134765263646841
-5.12723064422607	-7.99468374252319	-11.7108545303345	-0.0891711413860321	0.263106971979141	-0.0137905236333609
-5.13297510147095	-7.99559116363525	-11.7145757675171	-0.0892079323530197	0.26322939991951	-0.0138063868507743
-5.1297755241394	-8.00088977813721	-11.6881265640259	-0.0894127190113068	0.263405233621597	-0.0140760242938995
-5.13441896438599	-7.99818706512451	-11.7036046981812	-0.0894938632845879	0.263618856668472	-0.0144053446128964
-5.13565540313721	-8.00843334197998	-11.6935968399048	-0.0896386504173279	0.263617783784866	-0.0145292403176427
-5.13294267654419	-7.99757623672485	-11.6792278289795	-0.0898474603891373	0.26390528678894	-0.0148463351652026
-5.13772487640381	-7.99663114547729	-11.6856527328491	-0.0899209976196289	0.264037400484085	-0.0149603402242064
-5.13596820831299	-8.0043306350708	-11.6566114425659	-0.0901560038328171	0.264106601476669	-0.0152649497613311
-5.13561964035034	-7.99730539321899	-11.6654443740845	-0.0902573615312576	0.264476984739304	-0.0156761799007654
-5.13921165466309	-8.00065422058105	-11.6623125076294	-0.0904006436467171	0.264470666646957	-0.015921114012599
-5.13527822494507	-7.9922981262207	-11.6354188919067	-0.0905947908759117	0.264714449644089	-0.0164927374571562
-5.1427960395813	-7.98946142196655	-11.64528465271	-0.0905692800879478	0.264873504638672	-0.0167306587100029
-5.13933134078979	-7.98780870437622	-11.6191158294678	-0.0907439291477203	0.2650186419487	-0.0172692611813545
-5.14648962020874	-7.97911596298218	-11.6327524185181	-0.0908509790897369	0.265287697315216	-0.0178053136914968
-5.14421939849854	-7.98304462432861	-11.6129131317139	-0.0909660533070564	0.265339344739914	-0.0183090660721064
-5.15560626983643	-7.97030210494995	-11.6187801361084	-0.0910354033112526	0.265715271234512	-0.0189420469105244
-5.16179752349854	-7.97167062759399	-11.6005811691284	-0.091070681810379	0.265706807374954	-0.0193829573690891
-5.1685996055603	-7.96485137939453	-11.6055946350098	-0.0912915170192719	0.266106218099594	-0.0201585292816162
-5.18555021286011	-7.96146869659424	-11.6162147521973	-0.0913573428988457	0.266202837228775	-0.0206367839127779
-5.19032621383667	-7.95184755325317	-11.589937210083	-0.0915577337145805	0.266494512557983	-0.0214463956654072
-5.20383214950562	-7.9427433013916	-11.603931427002	-0.0915301665663719	0.266669362783432	-0.0218859929591417
-5.20857000350952	-7.94044256210327	-11.5798168182373	-0.0917179211974144	0.266921073198318	-0.0226322151720524
-5.21902799606323	-7.93017196655273	-11.5981731414795	-0.0917107537388802	0.267058551311493	-0.0232666973024607
-5.22399091720581	-7.92272090911865	-11.5787267684937	-0.0917786434292793	0.267309159040451	-0.0240018218755722
-5.234215259552	-7.90901279449463	-11.5885152816772	-0.0917162224650383	0.267504423856735	-0.0245464816689491
-5.23877191543579	-7.90340328216553	-11.5546684265137	-0.0917528495192528	0.267545580863953	-0.0251970831304789
-5.24853992462158	-7.88781261444092	-11.5810918807983	-0.0917204841971397	0.267739534378052	-0.0258616805076599
-5.25751829147339	-7.88231706619263	-11.56871509552	-0.0917981117963791	0.267825812101364	-0.0264852773398161
-5.26327037811279	-7.86495304107666	-11.5683917999268	-0.0916792824864388	0.268003404140472	-0.0271864794194698
-5.27348470687866	-7.86121368408203	-11.5666170120239	-0.0915779322385788	0.268003046512604	-0.0276396293193102
-5.27611827850342	-7.84964895248413	-11.5593795776367	-0.0915689393877983	0.268172472715378	-0.0284062083810568
-5.28322076797485	-7.85574245452881	-11.5734834671021	-0.0914484113454819	0.268112808465958	-0.0288068074733019
-5.27813053131104	-7.85858345031738	-11.5604190826416	-0.0914560481905937	0.268198668956757	-0.0289673004299402
-5.28397798538208	-7.85823392868042	-11.5719938278198	-0.091338224709034	0.268182694911957	-0.0289620812982321
-5.28470945358276	-7.85467624664307	-11.5561561584473	-0.0911569446325302	0.268110573291779	-0.0294630154967308
-5.29077816009521	-7.85028505325317	-11.5765037536621	-0.0909781977534294	0.268023103475571	-0.02969223074615
-5.28881692886353	-7.85523700714111	-11.5587921142578	-0.0909651890397072	0.267995893955231	-0.0299343932420015
-5.29556322097778	-7.84269094467163	-11.5755214691162	-0.09072045981884	0.267894834280014	-0.0301960445940495
-5.2936897277832	-7.84979772567749	-11.5631246566772	-0.0905463099479675	0.267712980508804	-0.0303093921393156
-5.30045652389526	-7.84703636169434	-11.5863037109375	-0.0902913063764572	0.267682701349258	-0.0305646471679211
-5.30084419250488	-7.85377502441406	-11.580135345459	-0.0901383608579636	0.267458200454712	-0.0307259261608124
-5.30406045913696	-7.8413257598877	-11.5912895202637	-0.0897591561079025	0.267389953136444	-0.0310212094336748
-5.3083176612854	-7.84272050857544	-11.5802440643311	-0.0894757434725761	0.267219364643097	-0.0312744379043579
-5.29896020889282	-7.86850214004517	-11.5936269760132	-0.0894006863236427	0.267395198345184	-0.0305776353925467
-5.28333425521851	-7.90299892425537	-11.5673093795776	-0.0893694460391998	0.267423182725906	-0.0298491567373276
-5.28320455551147	-7.88140058517456	-11.5880651473999	-0.0889004245400429	0.267091751098633	-0.0301987621933222
-5.28698968887329	-7.88687181472778	-11.5783596038818	-0.088624931871891	0.266835659742355	-0.0302004963159561
-5.2838659286499	-7.88374328613281	-11.5882329940796	-0.088343620300293	0.266869634389877	-0.0301303006708622
-5.28443336486816	-7.89420366287231	-11.5818996429443	-0.0880667567253113	0.266540080308914	-0.0302837993949652
-5.28716707229614	-7.88575506210327	-11.5944261550903	-0.0876829847693443	0.266385704278946	-0.0303455498069525
-5.28978776931763	-7.88977861404419	-11.5861396789551	-0.0872999951243401	0.266056686639786	-0.0305074453353882
-5.29054355621338	-7.88208532333374	-11.5940055847168	-0.087002120912075	0.266013085842133	-0.03066829405725
-5.29395532608032	-7.88761758804321	-11.6057434082031	-0.0866342708468437	0.26566356420517	-0.0306278206408024
-5.29065036773682	-7.88067483901978	-11.5974435806274	-0.0863573104143143	0.26550367474556	-0.0308270957320929
-5.29422855377197	-7.87647342681885	-11.6126823425293	-0.0859208479523659	0.265237778425217	-0.0306796729564667
-5.296799659729	-7.87902355194092	-11.5945510864258	-0.0856163054704666	0.264989584684372	-0.0308825355023146
-5.30040836334229	-7.86642646789551	-11.6122074127197	-0.0852817222476006	0.264976561069489	-0.0311151817440987
-5.29975461959839	-7.87142848968506	-11.6081085205078	-0.0850168541073799	0.264619529247284	-0.031089048832655
-5.30407094955444	-7.86182832717896	-11.616678237915	-0.0846652388572693	0.264450013637543	-0.0310862921178341
-5.30757474899292	-7.86309480667114	-11.6018381118774	-0.0843175873160362	0.264071494340897	-0.0311304181814194
-5.30807495117188	-7.85558223724365	-11.6183395385742	-0.0840447843074799	0.26406717300415	-0.0312047284096479
-5.3144907951355	-7.8631854057312	-11.620135307312	-0.0837624222040176	0.263723075389862	-0.0310353431850672
-5.30802631378174	-7.84592056274414	-11.6212320327759	-0.0834671929478645	0.263612359762192	-0.0312068480998278
-5.31977653503418	-7.8372802734375	-11.628701210022	-0.0830392986536026	0.263210386037827	-0.0311884097754955
-5.31624746322632	-7.8361873626709	-11.6154098510742	-0.082906998693943	0.263186186552048	-0.0311905704438686
-5.31784677505493	-7.83335971832275	-11.6420879364014	-0.0825938433408737	0.26283985376358	-0.0310216937214136
-5.31483936309814	-7.83175945281982	-11.6232652664185	-0.0823997557163239	0.262721717357636	-0.0309897065162659
-5.31970500946045	-7.82777404785156	-11.6402988433838	-0.0820719823241234	0.262410223484039	-0.0306501034647226
-5.31892919540405	-7.8195276260376	-11.6262521743774	-0.0818344801664352	0.262198090553284	-0.0307343807071447
-5.32096529006958	-7.80771398544312	-11.6541395187378	-0.0816453620791435	0.262093007564545	-0.0306735690683126
-5.3188362121582	-7.80688619613647	-11.6353530883789	-0.0815119594335556	0.261776775121689	-0.0307059660553932
-5.32292079925537	-7.79796457290649	-11.6536998748779	-0.0811040848493576	0.261579602956772	-0.0304455477744341
-5.32179355621338	-7.79941415786743	-11.6311101913452	-0.0810312405228615	0.261406004428864	-0.0302788317203522
-5.32322359085083	-7.79477596282959	-11.6535711288452	-0.080846019089222	0.261158525943756	-0.0300621259957552
-5.31772613525391	-7.78675603866577	-11.64537525177	-0.08065115660429	0.261014968156815	-0.0300234649330378
-5.32398509979248	-7.77382564544678	-11.6606140136719	-0.080311618745327	0.260705560445786	-0.0298426561057568
-5.32099103927612	-7.77281618118286	-11.6514644622803	-0.0802448987960815	0.260538101196289	-0.029764337465167
-5.32557344436646	-7.76544523239136	-11.680793762207	-0.0800140351057053	0.260329604148865	-0.0297072846442461
-5.32346296310425	-7.76553869247437	-11.6618423461914	-0.0798886269330978	0.260093688964844	-0.029636412858963
-5.32866668701172	-7.75641298294067	-11.6843614578247	-0.0796927288174629	0.260004013776779	-0.0292923524975777
-5.32492637634277	-7.75944948196411	-11.6664066314697	-0.0795632973313332	0.259637057781219	-0.0289938487112522
-5.32417583465576	-7.74556970596313	-11.6876983642578	-0.0794233381748199	0.259654253721237	-0.0289570223540068
-5.32734537124634	-7.74793767929077	-11.6834583282471	-0.0793297067284584	0.259225755929947	-0.0287597123533487
-5.32619285583496	-7.73268747329712	-11.6898279190063	-0.0791048780083656	0.259084165096283	-0.0286584198474884
-5.32832717895508	-7.73119640350342	-11.699634552002	-0.0789295807480812	0.258818209171295	-0.0283044371753931
-5.32282686233521	-7.72840785980225	-11.6852874755859	-0.0788818150758743	0.258716434240341	-0.028146043419838
-5.32678318023682	-7.72149515151978	-11.7126846313477	-0.0786824747920036	0.258417427539825	-0.0279222391545773
-5.32148742675781	-7.72075080871582	-11.7008819580078	-0.0786141604185104	0.258191257715225	-0.0277443472296
-5.33063507080078	-7.71419906616211	-11.7244205474854	-0.0784997269511223	0.258059740066528	-0.027318449690938
-5.32626867294312	-7.7180290222168	-11.6989698410034	-0.0784276500344276	0.257750481367111	-0.027066370472312
-5.32620048522949	-7.70821094512939	-11.7308158874512	-0.078262023627758	0.257769793272018	-0.0267918147146702
-5.32736015319824	-7.7162914276123	-11.72239112854	-0.0782103464007378	0.257557332515717	-0.0264453087002039
-5.32334280014038	-7.70598983764648	-11.7392854690552	-0.0780826583504677	0.257441818714142	-0.0261457115411758
-5.32644605636597	-7.71562671661377	-11.7331485748291	-0.0780247896909714	0.257191330194473	-0.0256115421652794
-5.32475900650024	-7.71210718154907	-11.7427492141724	-0.0780655145645142	0.257180422544479	-0.0253768656402826
-5.32716751098633	-7.71896553039551	-11.754430770874	-0.0779532864689827	0.25687974691391	-0.024968896061182
-5.3227105140686	-7.71588134765625	-11.7570486068726	-0.0779552161693573	0.256872266530991	-0.0247465409338474
-5.32953643798828	-7.72132539749146	-11.7625675201416	-0.077884778380394	0.2567218542099	-0.0241100359708071
-5.32283401489258	-7.72055816650391	-11.7541465759277	-0.0778783932328224	0.256555467844009	-0.0239367224276066
-5.32871770858765	-7.72363662719727	-11.7909965515137	-0.0777750089764595	0.256437093019485	-0.02348399348557
-5.32488679885864	-7.72731399536133	-11.7728452682495	-0.0778495743870735	0.256340593099594	-0.0232174247503281
-5.32410383224487	-7.7219762802124	-11.7888813018799	-0.0777169466018677	0.256275445222855	-0.0228542853146791
-5.3214750289917	-7.73392152786255	-11.78244972229	-0.0777461379766464	0.256115227937698	-0.0224677883088589
-5.32072353363037	-7.72864580154419	-11.799464225769	-0.0777331292629242	0.256086260080338	-0.0221199262887239
-5.31932258605957	-7.74052000045776	-11.8001480102539	-0.0776969268918037	0.255884498357773	-0.0217412076890469
-5.31537008285522	-7.73724603652954	-11.7973575592041	-0.0777131840586662	0.255934536457062	-0.0214907582849264
-5.31832408905029	-7.74204015731812	-11.8104667663574	-0.077641174197197	0.255799949169159	-0.0208850931376219
-5.31062698364258	-7.74599552154541	-11.792498588562	-0.077640175819397	0.255709707736969	-0.0206734519451857
-5.30921030044556	-7.7458667755127	-11.8166570663452	-0.0775782242417336	0.255622982978821	-0.0202458780258894
-5.30118417739868	-7.75661420822144	-11.805908203125	-0.0776156932115555	0.255409955978394	-0.0199219062924385
-5.29935359954834	-7.75046253204346	-11.8165254592896	-0.0775191709399223	0.255425602197647	-0.0195161215960979
-5.29568767547607	-7.76543617248535	-11.8040132522583	-0.0774673596024513	0.255275815725327	-0.0190351158380508
-5.2908616065979	-7.76738309860229	-11.8064584732056	-0.0775187611579895	0.25535637140274	-0.0187869481742382
-5.28884935379028	-7.77473020553589	-11.8227443695068	-0.0774481147527695	0.255172103643417	-0.0183016024529934
-5.28271245956421	-7.77969455718994	-11.8050670623779	-0.0774611309170723	0.255145996809006	-0.0180321652442217
-5.28231239318848	-7.78572273254395	-11.8183612823486	-0.0773458108305931	0.255094647407532	-0.0173663813620806
-5.27276706695557	-7.79477691650391	-11.7957210540771	-0.0773641467094421	0.255031555891037	-0.0170807577669621
-5.27150392532349	-7.79766225814819	-11.8242120742798	-0.0773493573069572	0.255031049251556	-0.0166136603802443
-5.26417779922485	-7.81118679046631	-11.8014965057373	-0.0773556381464005	0.254866242408752	-0.016161160543561
-5.25705099105835	-7.80988264083862	-11.8110027313232	-0.0772420912981033	0.254880845546722	-0.0157221294939518
-5.24993228912354	-7.82219266891479	-11.8035154342651	-0.0772548913955688	0.254632115364075	-0.0151076139882207
-5.24033641815186	-7.82523393630981	-11.7942476272583	-0.0773115605115891	0.254828244447708	-0.0147152999415994
-5.23579502105713	-7.83569192886353	-11.8016376495361	-0.0772092044353485	0.254581332206726	-0.014116014353931
-5.22343397140503	-7.84501266479492	-11.780234336853	-0.0771840959787369	0.254539042711258	-0.0137399081140757
-5.21984148025513	-7.84542322158813	-11.7912797927856	-0.0771744102239609	0.254527360200882	-0.0131217585876584
-5.2133264541626	-7.86033725738525	-11.7702379226685	-0.0771836191415787	0.254354447126389	-0.0124992886558175
-5.20197439193726	-7.85739994049072	-11.7554759979248	-0.077274926006794	0.254483103752136	-0.0120732476934791
-5.20118761062622	-7.8649754524231	-11.7754650115967	-0.0771335810422897	0.254280716180801	-0.0114342570304871
-5.18816566467285	-7.87298202514648	-11.7472524642944	-0.07731793820858	0.254221230745316	-0.0110323475673795
-5.18470573425293	-7.87341022491455	-11.7500314712524	-0.0773031860589981	0.254260897636414	-0.0104821361601353
-5.17788457870483	-7.88401746749878	-11.7409553527832	-0.0773188769817352	0.254095435142517	-0.00978823006153107
-5.16775274276733	-7.89010620117188	-11.7265377044678	-0.0774497464299202	0.254148155450821	-0.009450389072299
-5.16464281082153	-7.8956618309021	-11.7405452728271	-0.0774345621466637	0.254129379987717	-0.00887923687696457
-5.15527582168579	-7.90709972381592	-11.7251062393188	-0.0775494500994682	0.253974795341492	-0.00845413934439421
-5.14912605285645	-7.90145492553711	-11.7136392593384	-0.0775378495454788	0.254057645797729	-0.00803834479302168
-5.14836549758911	-7.91384983062744	-11.7145624160767	-0.0776764005422592	0.253951787948608	-0.00731318211182952
-5.1368522644043	-7.9224796295166	-11.6887807846069	-0.0777512565255165	0.253962159156799	-0.00693390937522054
-5.13277387619019	-7.91709089279175	-11.701831817627	-0.0778024420142174	0.253901481628418	-0.00649847742170095
-5.12902545928955	-7.9231595993042	-11.696683883667	-0.0779207646846771	0.253755033016205	-0.00590804545208812
-5.11345672607422	-7.9289722442627	-11.6697082519531	-0.078000009059906	0.253721803426743	-0.00551250204443932
-5.11124515533447	-7.9249382019043	-11.6821584701538	-0.0780493319034576	0.253827780485153	-0.00500164926052094
-5.10439682006836	-7.93436622619629	-11.6671781539917	-0.0781038179993629	0.253528088331223	-0.0043649710714817
-5.09227991104126	-7.93642950057983	-11.638162612915	-0.0783813670277596	0.253561079502106	-0.00401052739471197
-5.08856010437012	-7.93471527099609	-11.6503381729126	-0.0783953368663788	0.253586024045944	-0.00360122486017644
-5.08390188217163	-7.94228506088257	-11.6443290710449	-0.0785006359219551	0.253404408693314	-0.00300413626246154
-5.06901025772095	-7.94454956054688	-11.6218156814575	-0.0787031203508377	0.253321141004562	-0.00261903717182577
-5.06461095809937	-7.93526887893677	-11.6229419708252	-0.0786607190966606	0.253375321626663	-0.0021223914809525
-5.06313180923462	-7.94617080688477	-11.6218767166138	-0.0788280591368675	0.253177493810654	-0.00149617425631732
-5.05203199386597	-7.95157718658447	-11.5852041244507	-0.0790520161390305	0.253141701221466	-0.00101485196501017
-5.04376411437988	-7.94671630859375	-11.5870943069458	-0.0792344808578491	0.253207147121429	-0.000621809449512511
-5.0405650138855	-7.95208978652954	-11.5988988876343	-0.0792997032403946	0.253066658973694	-3.38681529683527E-05
-5.02955484390259	-7.9554271697998	-11.5739831924438	-0.0795581415295601	0.252941697835922	0.00030153535772115
-5.02598190307617	-7.94809579849243	-11.5656147003174	-0.0797191634774208	0.253012180328369	0.000684353755787015
-5.02259111404419	-7.95150136947632	-11.5675640106201	-0.0798553302884102	0.252890586853027	0.00143236352596432
-5.01237869262695	-7.95981788635254	-11.541937828064	-0.0800064727663994	0.25280949473381	0.00181075010914356
-5.0036153793335	-7.95300483703613	-11.5324373245239	-0.0801860392093658	0.252943009138107	0.00210014474578202
-5.00344705581665	-7.94974279403687	-11.5500497817993	-0.0803046226501465	0.252852648496628	0.00253725564107299
-4.99537372589111	-7.96485137939453	-11.5375967025757	-0.0804566740989685	0.252707809209824	0.00304771377705038
-4.98852634429932	-7.95550394058228	-11.5225238800049	-0.0805918201804161	0.252828299999237	0.00322329322807491
-4.99032306671143	-7.95622158050537	-11.5311079025269	-0.0806510373950005	0.252742797136307	0.00382582610473037
-4.9825553894043	-7.96817779541016	-11.5036354064941	-0.0808295831084251	0.25261202454567	0.00422183331102133
-4.97187757492065	-7.96487808227539	-11.4975309371948	-0.0809407830238342	0.252783745527267	0.00454649562016129
-4.97459506988525	-7.96385860443115	-11.5170068740845	-0.0810220390558243	0.252771437168121	0.00498294876888394
-4.9723014831543	-7.97408437728882	-11.4964542388916	-0.0811925902962685	0.252693176269531	0.00528129190206528
-4.96481704711914	-7.96861696243286	-11.4917802810669	-0.0813400000333786	0.252840101718903	0.00546262552961707
-4.96344900131226	-7.97198343276978	-11.5038557052612	-0.081337496638298	0.252718448638916	0.00622694892808795
-4.95720624923706	-7.98130178451538	-11.4742527008057	-0.0815691500902176	0.25269815325737	0.00658483477309346
-4.95202398300171	-7.97486639022827	-11.4716215133667	-0.0816742852330208	0.252866446971893	0.00668675964698195
-4.94801568984985	-7.97460222244263	-11.4893550872803	-0.0817228406667709	0.252766847610474	0.00707563571631908
-4.94471883773804	-7.98297739028931	-11.4706163406372	-0.0818954929709435	0.25273734331131	0.00749289896339178
-4.93083333969116	-7.9781379699707	-11.453784942627	-0.0820395424962044	0.252811223268509	0.00771813653409481
-4.93197536468506	-7.97498607635498	-11.4712047576904	-0.0820371732115746	0.252878695726395	0.00818103458732367
-4.924072265625	-7.98272323608398	-11.4562854766846	-0.0821727067232132	0.252683371305466	0.00873352307826281
-4.91560840606689	-7.98223066329956	-11.4340906143188	-0.0823170989751816	0.252714693546295	0.0088557256385684
-4.90777492523193	-7.97590351104736	-11.4501638412476	-0.0823672637343407	0.252831757068634	0.00912915449589491
-4.90840578079224	-7.98078727722168	-11.4473352432251	-0.0824968814849854	0.252721577882767	0.00952976197004318
-4.90089130401611	-7.97997999191284	-11.4253816604614	-0.0825992971658707	0.252734750509262	0.00965788867324591
-4.88991641998291	-7.9731764793396	-11.4190378189087	-0.0827100276947021	0.252854704856873	0.00989132933318615
-4.88971710205078	-7.97446632385254	-11.4326791763306	-0.0827428102493286	0.252721279859543	0.0104246744886041
-4.88402318954468	-7.98245716094971	-11.4218692779541	-0.082755520939827	0.252631902694702	0.0108106853440404
-4.87685966491699	-7.98222637176514	-11.4023494720459	-0.0828592553734779	0.252751678228378	0.010843756608665
-4.87270307540894	-7.97509956359863	-11.4106903076172	-0.0828680098056793	0.252882450819016	0.0109691629186273
-4.87491273880005	-7.98186206817627	-11.421217918396	-0.0828886702656746	0.252821564674377	0.011320985853672
-4.86650037765503	-7.99514675140381	-11.4000816345215	-0.0829185396432877	0.252829402685165	0.0115106664597988
-4.86172294616699	-7.98368263244629	-11.4037475585938	-0.0828526169061661	0.252951771020889	0.0115588316693902
-4.86349678039551	-7.98358058929443	-11.4117193222046	-0.0828126519918442	0.252976775169373	0.01186135224998
-4.85595607757568	-7.9969425201416	-11.3991107940674	-0.082812212407589	0.252827823162079	0.0122785046696663
-4.85191106796265	-7.99357128143311	-11.388144493103	-0.082827627658844	0.252936035394669	0.01221670396626
-4.85235834121704	-7.98664617538452	-11.4070291519165	-0.0827710703015327	0.253016203641891	0.0122915115207434
-4.85249090194702	-7.98950433731079	-11.4041843414307	-0.0827784538269043	0.25290521979332	0.0124811446294188
-4.84571933746338	-7.99719667434692	-11.3913335800171	-0.0827892571687698	0.252897620201111	0.0126246502622962
-4.83818292617798	-7.9947566986084	-11.3916969299316	-0.0827821418642998	0.252994567155838	0.0127832563593984
-4.83678579330444	-7.99243021011353	-11.3995008468628	-0.0827404111623764	0.253014326095581	0.0131184607744217
-4.83715438842773	-7.99702548980713	-11.3958368301392	-0.0826376900076866	0.252851605415344	0.0133351301774383
-4.83004283905029	-7.99928760528564	-11.3688545227051	-0.0826198384165764	0.252857446670532	0.0134131396189332
-4.82370376586914	-7.99461793899536	-11.3895444869995	-0.0826545208692551	0.252949267625809	0.0135617898777127
-4.82067012786865	-7.99658203125	-11.3963584899902	-0.0825351700186729	0.252787947654724	0.0138688134029508
-4.8116626739502	-8.00463199615479	-11.3882007598877	-0.0825105234980583	0.252615004777908	0.0140900602564216
-4.8057713508606	-8.00057220458984	-11.368727684021	-0.082503117620945	0.252652287483215	0.0142152076587081
-4.80221843719482	-7.99240827560425	-11.376148223877	-0.0823613479733467	0.25262451171875	0.0143541675060987
-4.80145168304443	-7.99499082565308	-11.3807363510132	-0.0822749510407448	0.252484083175659	0.0146714169532061
-4.79876279830933	-7.99877834320068	-11.369345664978	-0.0822459757328033	0.252373486757278	0.0148950163275003
-4.78610181808472	-7.99284648895264	-11.3500032424927	-0.0822780579328537	0.252350747585297	0.0148275392130017
-4.78520727157593	-7.98142528533936	-11.3577356338501	-0.0821603834629059	0.25230997800827	0.0148897645995021
-4.78413391113281	-7.98218393325806	-11.3726081848145	-0.0820557549595833	0.252167195081711	0.015067407861352
-4.78234577178955	-7.98182773590088	-11.3610649108887	-0.0820198357105255	0.25202614068985	0.0151285780593753
-4.77405786514282	-7.97745037078857	-11.3443651199341	-0.0819943472743034	0.251936793327332	0.0149795236065984
-4.77446222305298	-7.96499919891357	-11.3561067581177	-0.0818073004484177	0.251947402954102	0.0149567499756813
-4.775062084198	-7.96060752868652	-11.3612861633301	-0.0816005170345306	0.251776874065399	0.0151434820145369
-4.76977872848511	-7.96169567108154	-11.339898109436	-0.0815416276454926	0.251631528139114	0.0150713324546814
-4.76856756210327	-7.95291662216187	-11.3345584869385	-0.0814563259482384	0.251698315143585	0.0149085707962513
-4.76875114440918	-7.94235372543335	-11.3490810394287	-0.0813556984066963	0.251623421907425	0.0148139428347349
-4.77030515670776	-7.94027423858643	-11.3545475006104	-0.0811921805143356	0.251418888568878	0.0148727353662252
-4.76424217224121	-7.93755722045898	-11.3336353302002	-0.0811598971486092	0.251296848058701	0.0146344639360905
-4.76478052139282	-7.92687273025513	-11.3350009918213	-0.0809810906648636	0.251390904188156	0.014480902813375
-4.76583623886108	-7.91676759719849	-11.345344543457	-0.0808944255113602	0.251318782567978	0.0144499987363815
-4.76886653900146	-7.91655349731445	-11.344744682312	-0.0807315781712532	0.251155614852905	0.0145233841612935
-4.76580238342285	-7.91770935058594	-11.3220491409302	-0.080642007291317	0.251074433326721	0.0144560094922781
-4.76331853866577	-7.90677452087402	-11.3286361694336	-0.0804755464196205	0.251161515712738	0.0142634315416217
-4.76005458831787	-7.89843368530273	-11.3408603668213	-0.0804403200745583	0.251134097576141	0.014250136911869
-4.76091575622559	-7.89651012420654	-11.3470020294189	-0.0802626982331276	0.250919878482819	0.0143018458038568
-4.75593852996826	-7.89519882202148	-11.3291730880737	-0.0802357345819473	0.250769942998886	0.014300137758255
-4.75132942199707	-7.88618946075439	-11.3243961334229	-0.0802056714892387	0.250892847776413	0.0141950342804193
-4.75831651687622	-7.87692070007324	-11.3410873413086	-0.0799967646598816	0.250775754451752	0.0144071402028203
-4.75477170944214	-7.88137483596802	-11.32834815979	-0.0800296366214752	0.25065678358078	0.0146414991468191
-4.75007438659668	-7.88179063796997	-11.3115224838257	-0.0799726396799088	0.250582993030548	0.0146751776337624
-4.74633407592773	-7.86996269226074	-11.322229385376	-0.0799185708165169	0.250613033771515	0.0147385410964489
-4.74995899200439	-7.87178325653076	-11.3368654251099	-0.0798570588231087	0.250525712966919	0.0149995312094688
-4.74232816696167	-7.87358665466309	-11.322772026062	-0.0798919647932053	0.250301450490952	0.0152155533432961
-4.73852968215942	-7.86627006530762	-11.3153848648071	-0.0799156129360199	0.250420212745667	0.0152462525293231
-4.74168348312378	-7.860435962677	-11.3286333084106	-0.0797842741012573	0.250290244817734	0.0155852790921926
-4.73660707473755	-7.86688184738159	-11.3190860748291	-0.0798026621341705	0.250127077102661	0.0160103123635054
-4.73041391372681	-7.8676323890686	-11.2948951721191	-0.0798603370785713	0.250097274780273	0.0162157323211432
-4.72262811660767	-7.86141443252563	-11.3034715652466	-0.0799657627940178	0.250145733356476	0.0164642110466957
-4.72124767303467	-7.86100006103516	-11.3173866271973	-0.0799481421709061	0.250022739171982	0.0168516896665096
-4.71815538406372	-7.86667966842651	-11.3152933120728	-0.0800043120980263	0.249889433383942	0.0172610953450203
-4.71008729934692	-7.86903476715088	-11.2960834503174	-0.0801132991909981	0.249820590019226	0.0175570100545883
-4.70373630523682	-7.86172866821289	-11.2957973480225	-0.0801206976175308	0.249832212924957	0.017781138420105
-4.70411682128906	-7.85714864730835	-11.3060579299927	-0.0800853967666626	0.249723538756371	0.0182298999279737
-4.69798231124878	-7.86310052871704	-11.2949171066284	-0.0800748914480209	0.249374955892563	0.0187960751354694
-4.6818675994873	-7.86027956008911	-11.2771768569946	-0.0801102519035339	0.249322190880775	0.0191528741270304
-4.6766529083252	-7.85430383682251	-11.2891626358032	-0.0800434798002243	0.249271541833878	0.0195155143737793
-4.6677188873291	-7.85405015945435	-11.3045234680176	-0.0800041481852531	0.249058559536934	0.0200513526797295
-4.6618504524231	-7.86000728607178	-11.2987089157104	-0.0799480974674225	0.24879290163517	0.0206512920558453
-4.65282249450684	-7.86006736755371	-11.2836780548096	-0.0799378007650375	0.248704165220261	0.0209846626967192
-4.64277458190918	-7.8535623550415	-11.2820901870728	-0.0799094587564468	0.24864387512207	0.0214578695595264
-4.64392709732056	-7.85661602020264	-11.3029642105103	-0.0796688124537468	0.248444825410843	0.0221811570227146
-4.63548946380615	-7.86277341842651	-11.2961273193359	-0.0796037688851357	0.248282089829445	0.0227607041597366
-4.62785577774048	-7.87144136428833	-11.2752437591553	-0.0796148255467415	0.248174607753754	0.0231771562248468
-4.62029981613159	-7.86545419692993	-11.272162437439	-0.0795845612883568	0.248242974281311	0.023425342515111
-4.62019205093384	-7.85500526428223	-11.2954864501953	-0.0794272124767303	0.248164355754852	0.0236884895712137
-4.61729764938354	-7.85432147979736	-11.2987842559814	-0.0793644636869431	0.248033255338669	0.0238928124308586
-4.61332941055298	-7.85524272918701	-11.2887887954712	-0.0793419107794762	0.247909933328629	0.0240790843963623
-4.60167837142944	-7.85107851028442	-11.2783603668213	-0.079296700656414	0.247971683740616	0.024244487285614
-4.60122346878052	-7.84249591827393	-11.2877836227417	-0.0791862085461617	0.247942209243774	0.024613730609417
-4.6002025604248	-7.83752250671387	-11.3008518218994	-0.079076774418354	0.247942566871643	0.0250971205532551
-4.59593820571899	-7.83822345733643	-11.2959775924683	-0.0790618136525154	0.247695609927177	0.0256556440144777
-4.58615970611572	-7.83387088775635	-11.2725439071655	-0.0791990756988525	0.247441306710243	0.0262006465345621
-4.58251476287842	-7.8264274597168	-11.2593297958374	-0.0793023258447647	0.247438788414001	0.0264056399464607
-4.58156061172485	-7.81989860534668	-11.2774562835693	-0.0793154537677765	0.24753449857235	0.0265311002731323
-4.57809066772461	-7.82789421081543	-11.2905302047729	-0.079241082072258	0.24749282002449	0.0270060189068317
-4.57143878936768	-7.83914041519165	-11.2997350692749	-0.0791239067912102	0.247348710894585	0.0275315064936876
-4.55978536605835	-7.83433866500854	-11.283616065979	-0.0790529623627663	0.247257918119431	0.027677159756422
-4.54972553253174	-7.82653903961182	-11.2816438674927	-0.0789740234613419	0.24733430147171	0.0279779732227325
-4.54791927337646	-7.81602144241333	-11.3008546829224	-0.0788499340415001	0.247328370809555	0.0284378081560135
-4.55184364318848	-7.79139566421509	-11.3042802810669	-0.0786117315292358	0.24700440466404	0.028267577290535
-4.5511474609375	-7.78210496902466	-11.2890348434448	-0.078547440469265	0.246812328696251	0.0283512771129608
-4.53687953948975	-7.78782892227173	-11.2901363372803	-0.0785694941878319	0.246688783168793	0.0287471693009138
-4.52640295028687	-7.78255367279053	-11.3024377822876	-0.0784912407398224	0.246683642268181	0.0290762335062027
-4.52109956741333	-7.77341413497925	-11.3147764205933	-0.0783635675907135	0.246498867869377	0.0294343512505293
-4.52143430709839	-7.76800870895386	-11.3315935134888	-0.0782439187169075	0.24630406498909	0.0298553928732872
-4.51251554489136	-7.7668776512146	-11.3143358230591	-0.0782393291592598	0.246145129203796	0.0301073174923658
-4.5027813911438	-7.76722002029419	-11.3102102279663	-0.0782334581017494	0.246027022600174	0.0304514113813639
-4.48906755447388	-7.76032400131226	-11.3067312240601	-0.0781784206628799	0.245996609330177	0.0307869389653206
-4.47859716415405	-7.75507116317749	-11.3108615875244	-0.0781240463256836	0.245912238955498	0.0311456397175789
-4.47717094421387	-7.75127792358398	-11.3267889022827	-0.0779843404889107	0.245839208364487	0.0315848477184772
-4.47261428833008	-7.75591087341309	-11.3275632858276	-0.0779241174459457	0.245694801211357	0.0322095341980457
-4.45876264572144	-7.7609338760376	-11.3099002838135	-0.0779823809862137	0.245543196797371	0.0325401052832603
-4.44959402084351	-7.75231313705444	-11.3067264556885	-0.0778864845633507	0.245592132210732	0.0327923186123371
-4.44168710708618	-7.74656248092651	-11.3250017166138	-0.0778895616531372	0.245654538273811	0.0332198776304722
-4.43747282028198	-7.74149656295776	-11.3283281326294	-0.077863372862339	0.245413452386856	0.0334681682288647
-4.42573881149292	-7.74422836303711	-11.3182039260864	-0.0779042989015579	0.245302557945251	0.0339433960616589
-4.41835737228394	-7.73605871200562	-11.3048639297485	-0.0778713300824165	0.245245754718781	0.0340591482818127
-4.41073751449585	-7.73046970367432	-11.3024930953979	-0.0779345706105232	0.24533087015152	0.0343515612185001
-4.40727281570435	-7.72687578201294	-11.3047866821289	-0.077938012778759	0.24536469578743	0.0348217003047466
-4.40819978713989	-7.71921443939209	-11.3178739547729	-0.0778509974479675	0.245249480009079	0.0349658131599426
-4.39876937866211	-7.72205829620361	-11.3127593994141	-0.0778828561306	0.245141446590424	0.0353478416800499
-4.38739013671875	-7.72935199737549	-11.299427986145	-0.0779160335659981	0.245098561048508	0.0357500575482845
-4.37987422943115	-7.72576332092285	-11.289719581604	-0.0779950693249702	0.245263069868088	0.035871222615242
-4.37322187423706	-7.7217378616333	-11.3028030395508	-0.0781208127737045	0.245370611548424	0.0362136401236057
-4.36828804016113	-7.72423982620239	-11.3255701065063	-0.0781147629022598	0.2453543394804	0.0366807021200657
-4.36236476898193	-7.73079538345337	-11.3137855529785	-0.0781539380550385	0.245282262563705	0.0369925647974014
-4.35169172286987	-7.73644495010376	-11.3004379272461	-0.0782956629991531	0.24530166387558	0.037167951464653
-4.3452582359314	-7.73105382919312	-11.2974863052368	-0.0782352015376091	0.245358139276505	0.0373121835291386
-4.33884143829346	-7.72743082046509	-11.3000545501709	-0.0783142372965813	0.245569750666618	0.0373481661081314
-4.33815431594849	-7.72048187255859	-11.3069171905518	-0.0783213451504707	0.245670154690742	0.0375929437577724
-4.33184766769409	-7.72903156280518	-11.3165464401245	-0.0782565772533417	0.245774924755096	0.0379117466509342
-4.32731294631958	-7.73255109786987	-11.3178730010986	-0.0783088058233261	0.245683610439301	0.0381964184343815
-4.32397937774658	-7.7343316078186	-11.3105020523071	-0.0782709047198296	0.245713710784912	0.0383074283599854
-4.31599044799805	-7.74474668502808	-11.295693397522	-0.0784128457307816	0.245880097150803	0.0386760979890823
-4.31026983261108	-7.74819326400757	-11.2917833328247	-0.0784369707107544	0.245995312929153	0.0388752855360508
-4.30512142181396	-7.74240016937256	-11.282678604126	-0.078494556248188	0.246162191033363	0.0388731881976128
-4.29819774627686	-7.73957824707031	-11.2947654724121	-0.0784995928406715	0.246220588684082	0.0390654839575291
-4.29509735107422	-7.74427795410156	-11.3109931945801	-0.0785576775670052	0.246325418353081	0.0395153239369392
-4.29150915145874	-7.74747180938721	-11.3103847503662	-0.0785704925656319	0.246404379606247	0.0396334491670132
-4.29401445388794	-7.74414920806885	-11.3170680999756	-0.0785573050379753	0.246411696076393	0.0396199859678745
-4.29073905944824	-7.74763870239258	-11.3093433380127	-0.0786416605114937	0.246457353234291	0.0397307947278023
-4.284592628479	-7.75604915618896	-11.2978620529175	-0.0787879005074501	0.246527910232544	0.0398546829819679
-4.28028059005737	-7.75062131881714	-11.2851190567017	-0.0788318887352943	0.246686831116676	0.0398493520915508
-4.27724599838257	-7.75412893295288	-11.2850437164307	-0.0788648501038551	0.24686424434185	0.0400158055126667
-4.27733993530273	-7.74936199188232	-11.3004388809204	-0.0788239538669586	0.247027829289436	0.0400945395231247
-4.27901887893677	-7.74580669403076	-11.3025989532471	-0.07879788428545	0.247082784771919	0.040118832141161
-4.27664518356323	-7.75176572799683	-11.3041162490845	-0.0789488926529884	0.247170478105545	0.0404416248202324
-4.27732086181641	-7.75592231750488	-11.3042783737183	-0.0788462981581688	0.247212007641792	0.0404804758727551
-4.27609014511108	-7.75782155990601	-11.3030996322632	-0.0790182873606682	0.24724443256855	0.0406028851866722
-4.27359914779663	-7.76489114761353	-11.2898283004761	-0.0790894106030464	0.247363820672035	0.0406406372785568
-4.27151584625244	-7.76851034164429	-11.2714147567749	-0.0791501924395561	0.247460275888443	0.0407384149730206
-4.26921939849854	-7.76675510406494	-11.2750749588013	-0.0792712271213531	0.247602462768555	0.0406671203672886
-4.27017641067505	-7.76382541656494	-11.271502494812	-0.0793271958827972	0.247814983129501	0.0405761674046516
-4.26892709732056	-7.76628398895264	-11.2860584259033	-0.0793926417827606	0.247879296541214	0.0406656749546528
-4.26726531982422	-7.77425622940063	-11.2936944961548	-0.079426534473896	0.24797061085701	0.0409303344786167
-4.26692867279053	-7.77680206298828	-11.3014793395996	-0.0795230641961098	0.248011335730553	0.0409308858215809
-4.26953840255737	-7.78150272369385	-11.3052244186401	-0.079592652618885	0.248038485646248	0.0410392321646214
-4.27031469345093	-7.78483200073242	-11.3057165145874	-0.0796989575028419	0.248040080070496	0.0410300046205521
-4.27020025253296	-7.78890371322632	-11.2934980392456	-0.0796795412898064	0.248110637068748	0.0409960523247719
-4.26627683639526	-7.79196739196777	-11.2822322845459	-0.079793356359005	0.248065620660782	0.0408652164041996
-4.26196813583374	-7.79092168807983	-11.2771472930908	-0.0798461139202118	0.248229414224625	0.0408274866640568
-4.25857400894165	-7.79075050354004	-11.2739953994751	-0.0798808708786964	0.248267590999603	0.04079295322299
-4.26245403289795	-7.78824615478516	-11.2754220962524	-0.079851359128952	0.248465731739998	0.0408328920602798
-4.26403617858887	-7.78731918334961	-11.2924699783325	-0.0798907577991486	0.248457878828049	0.040857557207346
-4.26772308349609	-7.79375314712524	-11.2883882522583	-0.079860582947731	0.248425498604774	0.0407642424106598
-4.27075672149658	-7.79293727874756	-11.2841882705688	-0.0799105688929558	0.248435080051422	0.0406441017985344
-4.2707405090332	-7.79014921188354	-11.2722988128662	-0.079873725771904	0.248455569148064	0.0402901619672775
-4.27290010452271	-7.78641653060913	-11.2582540512085	-0.0798616707324982	0.248516723513603	0.0399181395769119
-4.27637815475464	-7.77848815917969	-11.2673273086548	-0.0797812193632126	0.248657882213593	0.0394433327019215
-4.28299617767334	-7.76682710647583	-11.2723264694214	-0.0797151923179626	0.248762264847755	0.0389902293682098
-4.28771591186523	-7.76421499252319	-11.2845573425293	-0.0796374008059502	0.248843014240265	0.0386466458439827
-4.29378175735474	-7.76105928421021	-11.2865381240845	-0.0795246958732605	0.248805209994316	0.0383202917873859
-4.29900741577148	-7.76151847839355	-11.2906894683838	-0.0795480906963348	0.248793959617615	0.038003146648407
-4.3031759262085	-7.75807046890259	-11.2726211547852	-0.0794119313359261	0.248765215277672	0.03749880194664
-4.30118322372437	-7.75643110275269	-11.2660856246948	-0.0793132483959198	0.248828038573265	0.0370115973055363
-4.30804538726807	-7.73856258392334	-11.2705583572388	-0.079199030995369	0.24907398223877	0.0365628227591515
-4.31643962860107	-7.73259925842285	-11.2859573364258	-0.079097181558609	0.249087944626808	0.0362859517335892
-4.32167148590088	-7.73222303390503	-11.2800559997559	-0.0790568217635155	0.248948901891708	0.0360395424067974
-4.32234811782837	-7.73576736450195	-11.2636117935181	-0.0789109468460083	0.248985975980759	0.0357118472456932
-4.32571125030518	-7.72883749008179	-11.2503976821899	-0.0788394659757614	0.249134585261345	0.0352457240223885
-4.32688856124878	-7.7236065864563	-11.2582778930664	-0.0787745118141174	0.249298840761185	0.0348444692790508
-4.33233880996704	-7.71787214279175	-11.2793321609497	-0.0786142125725746	0.249311879277229	0.0345624908804893
-4.33817005157471	-7.7179274559021	-11.2769050598145	-0.0785246193408966	0.249225065112114	0.0342878215014935
-4.3418664932251	-7.72189235687256	-11.2709827423096	-0.0784669667482376	0.249190792441368	0.0340112894773483
-4.34268951416016	-7.71511697769165	-11.2560920715332	-0.0783730447292328	0.249338358640671	0.0335602834820747
-4.34741687774658	-7.70726823806763	-11.2666845321655	-0.0783093795180321	0.24942347407341	0.0332223922014236
-4.35403442382813	-7.70281744003296	-11.2723503112793	-0.0780506879091263	0.249415397644043	0.0331358574330807
-4.35709810256958	-7.70932483673096	-11.2709083557129	-0.078015074133873	0.249347388744354	0.033001035451889
-4.36093807220459	-7.70992374420166	-11.2571897506714	-0.0778781026601791	0.249308377504349	0.0327281802892685
-4.35650396347046	-7.70672845840454	-11.2458982467651	-0.0778532028198242	0.249388709664345	0.032449372112751
-4.35951852798462	-7.6991753578186	-11.2545299530029	-0.0776970684528351	0.249510079622269	0.032210998237133
-4.36388683319092	-7.69628858566284	-11.2730178833008	-0.0775914788246155	0.249486908316612	0.0320394448935986
-4.36545562744141	-7.70339870452881	-11.2717304229736	-0.0775124877691269	0.249294325709343	0.0320056788623333
-4.36668586730957	-7.7013692855835	-11.2520093917847	-0.0774330794811249	0.249337896704674	0.0317581221461296
-4.3627233505249	-7.69138240814209	-11.2460622787476	-0.0772577673196793	0.249412968754768	0.0315059833228588
-4.37045669555664	-7.68544435501099	-11.2623500823975	-0.0772126466035843	0.24945542216301	0.0315042771399021
-4.37521600723267	-7.68605327606201	-11.2699012756348	-0.0770019590854645	0.249333918094635	0.0315564945340157
-4.3742880821228	-7.69100713729858	-11.2554607391357	-0.0769354030489922	0.249280795454979	0.0314630642533302
-4.36888217926025	-7.68620824813843	-11.2396049499512	-0.0768947824835777	0.249273508787155	0.0312983877956867
-4.37137460708618	-7.67922210693359	-11.2512998580933	-0.0767318308353424	0.249378219246864	0.0311817768961191
-4.37383699417114	-7.68049001693726	-11.2655334472656	-0.0766776949167252	0.249234661459923	0.031274888664484
-4.37408304214478	-7.68043756484985	-11.2579154968262	-0.0766060575842857	0.249072104692459	0.0312780886888504
-4.36743974685669	-7.67957925796509	-11.2346677780151	-0.0765414163470268	0.249059408903122	0.0311818793416023
-4.3657488822937	-7.66780138015747	-11.2435331344604	-0.0763814002275467	0.249107211828232	0.0310526564717293
-4.37070465087891	-7.66630697250366	-11.2526273727417	-0.0761394202709198	0.248965010046959	0.0312904715538025
-4.37029314041138	-7.67234754562378	-11.235689163208	-0.076186016201973	0.248781979084015	0.0314036570489407
-4.36416435241699	-7.66917133331299	-11.2248754501343	-0.0761212632060051	0.248870193958282	0.0312991216778755
-4.36505031585693	-7.66221570968628	-11.2292003631592	-0.0760377645492554	0.248902186751366	0.0312311127781868
-4.36587762832642	-7.65957832336426	-11.2408666610718	-0.0758753791451454	0.248820886015892	0.0312937796115875
-4.36591339111328	-7.66467714309692	-11.2428588867188	-0.0757753103971481	0.24857884645462	0.0314420983195305
-4.36328983306885	-7.66561889648438	-11.2230968475342	-0.07578244805336	0.248551145195961	0.03135035187006
-4.3605694770813	-7.65874099731445	-11.2203187942505	-0.0757372155785561	0.248553574085236	0.0313334874808788
-4.35962533950806	-7.65245294570923	-11.2288780212402	-0.0755353420972824	0.248591706156731	0.0313936173915863
-4.36224317550659	-7.65122413635254	-11.2339115142822	-0.0754950866103172	0.248461782932281	0.0315093845129013
-4.36092138290405	-7.65818357467651	-11.2225618362427	-0.0752991810441017	0.248292312026024	0.0317633114755154
-4.35535526275635	-7.65576267242432	-11.2109909057617	-0.0753380134701729	0.248277127742767	0.031678956001997
-4.35067081451416	-7.64700603485107	-11.2173719406128	-0.0752318501472473	0.248292580246925	0.0316136926412582
-4.35259103775024	-7.64539861679077	-11.2264757156372	-0.0751436054706573	0.24814610183239	0.0317734777927399
-4.35129261016846	-7.64634656906128	-11.2307281494141	-0.0749978572130203	0.248003393411636	0.0319157764315605
-4.3460898399353	-7.6519193649292	-11.2137937545776	-0.074992835521698	0.247823297977448	0.0319500342011452
-4.34363222122192	-7.64980316162109	-11.2051620483398	-0.0749581158161163	0.247790262103081	0.0319244004786015
-4.33666801452637	-7.63874959945679	-11.2123346328735	-0.0748674049973488	0.247824415564537	0.0319531261920929
-4.33748292922974	-7.63570213317871	-11.2272901535034	-0.0747108981013298	0.247712165117264	0.0321259461343288
-4.33801984786987	-7.64030885696411	-11.2192602157593	-0.0746868625283241	0.247483149170876	0.0323669090867043
-4.33411073684692	-7.64388275146484	-11.2090473175049	-0.0746009945869446	0.247411146759987	0.0323846563696861
-4.3288516998291	-7.63917112350464	-11.2058696746826	-0.0745693370699883	0.247454270720482	0.0323278866708279
-4.32823705673218	-7.63421440124512	-11.2205867767334	-0.0744472965598106	0.247419491410255	0.0323595702648163
-4.32757616043091	-7.63024616241455	-11.2395057678223	-0.0743353217840195	0.247256994247437	0.0324491634964943
-4.32592487335205	-7.63781213760376	-11.2382965087891	-0.0742717981338501	0.2470832914114	0.0325430668890476
-4.32084894180298	-7.6411018371582	-11.2272348403931	-0.0742514729499817	0.246918961405754	0.0325383991003037
-4.31760358810425	-7.63208341598511	-11.2283067703247	-0.0741404294967651	0.246922507882118	0.0324347428977489
-4.31863498687744	-7.62509775161743	-11.2448024749756	-0.0739704892039299	0.246944457292557	0.0324460305273533
-4.32044553756714	-7.62854814529419	-11.2574815750122	-0.0738828852772713	0.246840238571167	0.0325791984796524
-4.3186206817627	-7.63518047332764	-11.2482318878174	-0.0737691447138786	0.246693059802055	0.0326448678970337
-4.31166887283325	-7.63237333297729	-11.2385444641113	-0.0737335309386253	0.246653079986572	0.0324975177645683
-4.3090648651123	-7.62806987762451	-11.2516469955444	-0.0736322775483131	0.246677175164223	0.0324415564537048
-4.30897188186646	-7.6248722076416	-11.27405834198	-0.0734359472990036	0.24652424454689	0.0325151346623898
-4.30957984924316	-7.63136911392212	-11.2736597061157	-0.073374517261982	0.246351882815361	0.0326329246163368
-4.30297899246216	-7.63552474975586	-11.2653102874756	-0.0733610391616821	0.246270820498466	0.0325024239718914
-4.29943132400513	-7.6253662109375	-11.2646255493164	-0.0732101052999496	0.246302500367165	0.0324748940765858
-4.29902839660645	-7.62238645553589	-11.2882432937622	-0.0731265395879745	0.246337980031967	0.0325079001486301
-4.2967963218689	-7.62346076965332	-11.2920703887939	-0.0729662403464317	0.246156856417656	0.0326728336513042
-4.29715824127197	-7.62788057327271	-11.2949314117432	-0.0728720426559448	0.245977535843849	0.0328045375645161
-4.29288339614868	-7.6332049369812	-11.2793550491333	-0.0728454291820526	0.245941966772079	0.0327661819756031
-4.28716468811035	-7.62906885147095	-11.2845439910889	-0.072783887386322	0.246039226651192	0.032701388001442
-4.28681325912476	-7.62310123443604	-11.3110055923462	-0.0726894736289978	0.246005654335022	0.0327423773705959
-4.28820514678955	-7.62528371810913	-11.3165493011475	-0.0725679844617844	0.245867326855659	0.0328156389296055
-4.28735160827637	-7.62899446487427	-11.3313159942627	-0.0725773945450783	0.245748743414879	0.0329512730240822
-4.2835545539856	-7.6335916519165	-11.3201341629028	-0.0725611448287964	0.245702087879181	0.0329912193119526
-4.28383541107178	-7.63107490539551	-11.3130140304565	-0.0725389644503593	0.24572429060936	0.0329132229089737
-4.27866840362549	-7.62345457077026	-11.3254480361938	-0.0725126937031746	0.245830342173576	0.0328886732459068
-4.28021144866943	-7.6229395866394	-11.335394859314	-0.072449803352356	0.245779290795326	0.0330164842307568
-4.28009366989136	-7.62886476516724	-11.3418006896973	-0.0723856911063194	0.245673298835754	0.0331748388707638
-4.27889919281006	-7.6319842338562	-11.3431644439697	-0.0723657682538033	0.245639503002167	0.0332677997648716
-4.27625942230225	-7.63504934310913	-11.3261260986328	-0.0724486336112022	0.245600864291191	0.0331425219774246
-4.27127027511597	-7.63349151611328	-11.3239049911499	-0.0724099352955818	0.245715409517288	0.0331226848065853
-4.27292203903198	-7.62332248687744	-11.3385152816772	-0.0724255368113518	0.24586883187294	0.0329958200454712
-4.27535820007324	-7.62614965438843	-11.3574323654175	-0.072439432144165	0.245880573987961	0.0330158770084381
-4.27617168426514	-7.63294649124146	-11.3620128631592	-0.0725542530417442	0.245823532342911	0.0331134721636772
-4.2756028175354	-7.6377477645874	-11.3482332229614	-0.0726161897182465	0.245857387781143	0.0329026840627193
-4.27346515655518	-7.64046716690063	-11.3358736038208	-0.0727534145116806	0.246003434062004	0.0327330976724625
-4.27504730224609	-7.63111209869385	-11.3438310623169	-0.072785921394825	0.246163472533226	0.0325976312160492
-4.27400016784668	-7.62821769714355	-11.3521595001221	-0.0728486850857735	0.246283918619156	0.0324328765273094
-4.27930355072021	-7.63447046279907	-11.3606863021851	-0.0729452520608902	0.24639093875885	0.0323997102677822
-4.27853012084961	-7.63634920120239	-11.3694143295288	-0.0729898437857628	0.246451884508133	0.0323769971728325
-4.27948045730591	-7.64210796356201	-11.3531856536865	-0.0731396451592445	0.246588364243507	0.0321384966373444
-4.27635145187378	-7.64279937744141	-11.3465490341187	-0.0733444020152092	0.246865749359131	0.031815342605114
-4.27699899673462	-7.63997745513916	-11.3712434768677	-0.0733710527420044	0.247060135006905	0.0315579511225224
-4.27957820892334	-7.64624738693237	-11.3745822906494	-0.0734785124659538	0.247120440006256	0.0314275547862053
-4.28229808807373	-7.65431070327759	-11.3678817749023	-0.0736945644021034	0.247216492891312	0.0311742797493935
-4.28276586532593	-7.65364456176758	-11.3585939407349	-0.0738488584756851	0.247570648789406	0.0307516250759363
-4.28532409667969	-7.65198707580566	-11.3620586395264	-0.0739619433879852	0.247870042920113	0.0304213259369135
-4.29126501083374	-7.65318918228149	-11.3766632080078	-0.0741087645292282	0.248046800494194	0.0301675703376532
-4.29609203338623	-7.66209697723389	-11.3812141418457	-0.0742306709289551	0.24822399020195	0.0300037991255522
-4.29568958282471	-7.67217254638672	-11.3612251281738	-0.0744488835334778	0.248403310775757	0.0295935310423374
-4.2969913482666	-7.66948413848877	-11.3632898330688	-0.0746196806430817	0.248837843537331	0.0291556604206562
-4.30400133132935	-7.67113065719604	-11.3936786651611	-0.0747845470905304	0.249159008264542	0.0288882572203875
[truncated: 10,277 more rows]
