# Supplementary material for: Identification of Haptic Based Guiding Using Hard Reins
Source: PLoS One. 2015 Jul 22;10(7):e0132020. doi: 10.1371/journal.pone.0132020 (PMC4511788; doi:10.1371/journal.pone.0132020)
Supplement: S6 File — (ZIP) [file pone.0132020.s006.zip › Exp2_ForceData2/Subject8/path1/T9.csv]

Force X (N)	Force Y (N)	Force Z (N)	Torque X (N-m)	Torque Y (N-m)	Torque Z (N-m)	Frequency = 10000	Averaging Level = 16	F/T Serial Number = FT11772	Time Started = 18/02/2013 10:46:38
-6.57676362991333	-10.3225545883179	-11.2032356262207	-0.177765369415283	0.252485811710358	-0.0347644053399563
-6.57787418365479	-10.318995475769	-11.2013998031616	-0.177729740738869	0.25242355465889	-0.0347658842802048
-6.58196830749512	-10.3229951858521	-11.2053670883179	-0.177801758050919	0.252404093742371	-0.0348341725766659
-6.57900047302246	-10.3200912475586	-11.1996479034424	-0.17777793109417	0.25240284204483	-0.0347912833094597
-6.57977437973022	-10.3195266723633	-11.2036190032959	-0.177726596593857	0.252467602491379	-0.034861259162426
-6.58011484146118	-10.3204526901245	-11.2005243301392	-0.17780128121376	0.252428084611893	-0.034845307469368
-6.58134603500366	-10.3212776184082	-11.1994504928589	-0.177731677889824	0.252405852079391	-0.0348152816295624
-6.58449029922485	-10.3218698501587	-11.2021455764771	-0.177775874733925	0.25237637758255	-0.0348162390291691
-6.58471441268921	-10.3208875656128	-11.2035884857178	-0.177779272198677	0.252387434244156	-0.0347653925418854
-6.58454895019531	-10.3182039260864	-11.2058944702148	-0.177767917513847	0.252341657876968	-0.0348445884883404
-6.58630704879761	-10.3164205551147	-11.2075414657593	-0.177742034196854	0.252395898103714	-0.0347770228981972
-6.58646440505981	-10.3183097839355	-11.2180633544922	-0.177746251225471	0.252378791570663	-0.0348371416330338
-6.58840179443359	-10.3160247802734	-11.2070426940918	-0.177690491080284	0.252363234758377	-0.0348689183592796
-6.59189510345459	-10.316442489624	-11.2141752243042	-0.177689000964165	0.252407759428024	-0.0349757447838783
-6.59243297576904	-10.3145332336426	-11.2045946121216	-0.177687212824821	0.252342611551285	-0.0349809676408768
-6.59544610977173	-10.3147192001343	-11.2035083770752	-0.177674129605293	0.252268940210342	-0.0349840819835663
-6.59614133834839	-10.3120374679565	-11.2099637985229	-0.177652269601822	0.252200156450272	-0.0349601805210114
-6.5993914604187	-10.3129835128784	-11.2053899765015	-0.177634954452515	0.252254903316498	-0.0349413678050041
-6.59807920455933	-10.312313079834	-11.2065372467041	-0.177634939551353	0.252227813005447	-0.0349734425544739
-6.59552097320557	-10.3138551712036	-11.2065000534058	-0.177598059177399	0.252187103033066	-0.0349063165485859
-6.59665536880493	-10.3076934814453	-11.2015075683594	-0.177655965089798	0.252183616161346	-0.0349853523075581
-6.59894418716431	-10.3105163574219	-11.2052946090698	-0.177612081170082	0.252169728279114	-0.0349664092063904
-6.60153961181641	-10.3092136383057	-11.2133111953735	-0.177530631422997	0.252164900302887	-0.0350010804831982
-6.60312366485596	-10.3082466125488	-11.2095050811768	-0.17751869559288	0.25215220451355	-0.0350300557911396
-6.60494995117188	-10.3085403442383	-11.2114562988281	-0.177522823214531	0.252156794071198	-0.0350787490606308
-6.60344123840332	-10.308201789856	-11.2045850753784	-0.177594736218452	0.252121925354004	-0.0350805893540382
-6.60653114318848	-10.3077392578125	-11.2058982849121	-0.177489444613457	0.252059131860733	-0.0350512452423573
-6.6030969619751	-10.3032598495483	-11.2011871337891	-0.177392825484276	0.251978099346161	-0.0350396409630775
-6.60301208496094	-10.3043804168701	-11.2027807235718	-0.177471861243248	0.251966208219528	-0.0350144766271114
-6.60197257995605	-10.3023996353149	-11.1967115402222	-0.177413001656532	0.25196161866188	-0.0350399874150753
-6.60075759887695	-10.3016052246094	-11.1946382522583	-0.177396565675735	0.251888006925583	-0.0350463874638081
-6.60092639923096	-10.3009004592896	-11.1946325302124	-0.177398160099983	0.251826763153076	-0.0350254997611046
-6.60268068313599	-10.2990131378174	-11.195011138916	-0.177377671003342	0.251849621534348	-0.0349679253995419
-6.60441446304321	-10.2973146438599	-11.1981935501099	-0.177327916026115	0.251764595508575	-0.0350683890283108
-6.60016107559204	-10.2915897369385	-11.1912317276001	-0.177298545837402	0.251792907714844	-0.0350025296211243
-6.60479164123535	-10.2904195785522	-11.1975231170654	-0.17724135518074	0.251771986484528	-0.0350634008646011
-6.60055017471313	-10.2910041809082	-11.1872797012329	-0.177276611328125	0.251696050167084	-0.0350596681237221
-6.60223340988159	-10.2902908325195	-11.1896533966064	-0.177234679460526	0.251628458499908	-0.0350442752242088
-6.60578203201294	-10.2895641326904	-11.184720993042	-0.177214562892914	0.251698285341263	-0.0350610688328743
-6.60460615158081	-10.2909870147705	-11.1891975402832	-0.177169978618622	0.251612961292267	-0.0350124016404152
-6.60570764541626	-10.2899055480957	-11.1878566741943	-0.177136316895485	0.251555979251862	-0.0351026803255081
-6.60870456695557	-10.288106918335	-11.1837167739868	-0.177115514874458	0.251544117927551	-0.0350356958806515
-6.60880136489868	-10.288763999939	-11.1879272460938	-0.177024751901627	0.251529216766357	-0.0350969620049
-6.60943126678467	-10.2852029800415	-11.1830024719238	-0.176967486739159	0.251473814249039	-0.0350033864378929
-6.6110200881958	-10.2913866043091	-11.1880531311035	-0.177019163966179	0.251472324132919	-0.035077054053545
-6.60980653762817	-10.2864332199097	-11.1822719573975	-0.176943600177765	0.25139707326889	-0.0350975058972836
-6.61073589324951	-10.2888135910034	-11.1798486709595	-0.176940619945526	0.251369297504425	-0.0350790210068226
-6.60969829559326	-10.2868347167969	-11.1785697937012	-0.176945015788078	0.251327663660049	-0.0350409485399723
-6.61201000213623	-10.286226272583	-11.1845617294312	-0.176866948604584	0.251311987638474	-0.0350018404424191
-6.61434888839722	-10.2844228744507	-11.1899089813232	-0.176839664578438	0.251209020614624	-0.0349684469401836
-6.61522245407104	-10.2821655273438	-11.1825571060181	-0.17686964571476	0.251243531703949	-0.0349103212356567
-6.61543321609497	-10.2846574783325	-11.1830158233643	-0.176831096410751	0.251192599534988	-0.0349386371672153
-6.6153392791748	-10.2791967391968	-11.1833047866821	-0.176776602864265	0.251195460557938	-0.034883938729763
-6.61668109893799	-10.2787990570068	-11.1784820556641	-0.176736980676651	0.251110702753067	-0.0349304415285587
-6.61685180664063	-10.2826633453369	-11.1723699569702	-0.176846653223038	0.251094281673431	-0.0349640548229218
-6.61757898330688	-10.2816534042358	-11.1795167922974	-0.176779270172119	0.251034289598465	-0.0349713452160358
-6.61923694610596	-10.2798929214478	-11.1788396835327	-0.176795914769173	0.250997811555862	-0.0349440276622772
-6.61887073516846	-10.2803678512573	-11.1726112365723	-0.176749557256699	0.250988095998764	-0.0348932445049286
-6.62061738967896	-10.2792854309082	-11.1748695373535	-0.176687866449356	0.250936716794968	-0.0349422879517078
-6.62289142608643	-10.2780857086182	-11.1792373657227	-0.176737278699875	0.250884532928467	-0.034877210855484
-6.62482738494873	-10.2775659561157	-11.1820421218872	-0.176697313785553	0.250929355621338	-0.0348883792757988
-6.62523174285889	-10.2774858474731	-11.1716270446777	-0.176674962043762	0.250827521085739	-0.0349166356027126
-6.62366676330566	-10.2744569778442	-11.1795082092285	-0.176598057150841	0.25080618262291	-0.0349447168409824
-6.62587070465088	-10.2747602462769	-11.1762113571167	-0.176631957292557	0.250783413648605	-0.0349212884902954
-6.6245436668396	-10.2756776809692	-11.1710777282715	-0.176610827445984	0.25086373090744	-0.0349181927740574
-6.62719249725342	-10.2762203216553	-11.1727914810181	-0.17663599550724	0.250708520412445	-0.0349530838429928
-6.62882709503174	-10.2769708633423	-11.1692390441895	-0.176669955253601	0.250757604837418	-0.0349083766341209
-6.63034296035767	-10.2760457992554	-11.1719598770142	-0.176572501659393	0.250690013170242	-0.0349576324224472
-6.63122367858887	-10.276460647583	-11.1727933883667	-0.176541104912758	0.250744968652725	-0.0349407754838467
-6.63703870773315	-10.2795009613037	-11.1840724945068	-0.1765426248312	0.250701069831848	-0.0349956788122654
-6.63679599761963	-10.2785902023315	-11.177939414978	-0.176457867026329	0.250628173351288	-0.0349670201539993
-6.63974666595459	-10.2790660858154	-11.1849422454834	-0.176449462771416	0.2505983710289	-0.0349515713751316
-6.64091539382935	-10.2810010910034	-11.1745710372925	-0.176502868533134	0.250658005475998	-0.0349562391638756
-6.64285039901733	-10.2803030014038	-11.1864099502563	-0.176414906978607	0.250571727752686	-0.0349512360990047
-6.64262962341309	-10.2805852890015	-11.1868209838867	-0.176407918334007	0.250645190477371	-0.0349452532827854
-6.64683151245117	-10.2800579071045	-11.1820964813232	-0.176381021738052	0.250544995069504	-0.0349376499652863
-6.64505577087402	-10.2811231613159	-11.1733436584473	-0.176341414451599	0.250479906797409	-0.0349107123911381
-6.64951133728027	-10.2798480987549	-11.1835432052612	-0.17634405195713	0.250454217195511	-0.0348851084709167
-6.6485013961792	-10.2807750701904	-11.1781320571899	-0.176374062895775	0.250477194786072	-0.0348612740635872
-6.65065717697144	-10.28014087677	-11.1839647293091	-0.176320865750313	0.250477582216263	-0.0348847024142742
-6.65365171432495	-10.2799758911133	-11.187891960144	-0.176373213529587	0.250490039587021	-0.034842923283577
-6.6557559967041	-10.2785987854004	-11.186803817749	-0.17633980512619	0.25045320391655	-0.0348048433661461
-6.65490865707397	-10.278712272644	-11.1871280670166	-0.176298081874847	0.250408291816711	-0.0348476581275463
-6.66197109222412	-10.2818202972412	-11.1918201446533	-0.176274701952934	0.250424981117249	-0.0347734801471233
-6.66049766540527	-10.2814855575562	-11.1967248916626	-0.176194131374359	0.250354290008545	-0.034844845533371
-6.66454029083252	-10.2781028747559	-11.1914587020874	-0.176122009754181	0.250335335731506	-0.0348568707704544
-6.66603374481201	-10.2826728820801	-11.1981439590454	-0.176115587353706	0.250372350215912	-0.0348088331520557
-6.66736078262329	-10.2835779190063	-11.1962509155273	-0.176114171743393	0.250368416309357	-0.0348609536886215
-6.67131471633911	-10.2854471206665	-11.1987495422363	-0.176070064306259	0.250311970710754	-0.0348376408219337
-6.67321538925171	-10.2807483673096	-11.2021884918213	-0.176110044121742	0.250255107879639	-0.0348230414092541
-6.67550611495972	-10.2817182540894	-11.2038650512695	-0.176025524735451	0.250258088111877	-0.0347765497863293
-6.67379951477051	-10.2866163253784	-11.2049961090088	-0.175933375954628	0.25014254450798	-0.0347969010472298
-6.6750340461731	-10.2827854156494	-11.2050952911377	-0.175817012786865	0.25013193488121	-0.03475446626544
-6.67348718643188	-10.2802515029907	-11.2060537338257	-0.175902619957924	0.25020045042038	-0.0348517261445522
-6.67479181289673	-10.2783060073853	-11.2058715820313	-0.175838530063629	0.250104486942291	-0.0348067656159401
-6.67692518234253	-10.2790422439575	-11.2039394378662	-0.175783455371857	0.250089257955551	-0.0347949527204037
-6.67385911941528	-10.275276184082	-11.2086334228516	-0.175754621624947	0.249992430210114	-0.0348337590694427
-6.67470502853394	-10.2749166488647	-11.2014274597168	-0.175713300704956	0.250028371810913	-0.0348710455000401
-6.67390537261963	-10.2784414291382	-11.2031812667847	-0.175665438175201	0.249955698847771	-0.0349014736711979
-6.67337703704834	-10.2760486602783	-11.2026596069336	-0.175582066178322	0.249903798103333	-0.0348931886255741
-6.67427492141724	-10.2725801467896	-11.1972370147705	-0.175593644380569	0.249880135059357	-0.0349701903760433
-6.67456245422363	-10.2743406295776	-11.2048358917236	-0.175608828663826	0.249883070588112	-0.0349288284778595
-6.6748309135437	-10.2731151580811	-11.2144746780396	-0.175498157739639	0.249814733862877	-0.035007830709219
-6.67358016967773	-10.2734689712524	-11.2024307250977	-0.175461798906326	0.249809846282005	-0.0350930131971836
-6.67618322372437	-10.2723178863525	-11.2132043838501	-0.175470009446144	0.249825909733772	-0.0351733528077602
-6.67596817016602	-10.2732286453247	-11.2034597396851	-0.175493851304054	0.249777927994728	-0.0352713651955128
-6.67663478851318	-10.2735290527344	-11.2041072845459	-0.175471261143684	0.249833181500435	-0.0352792851626873
-6.67767143249512	-10.2741117477417	-11.2014331817627	-0.175431415438652	0.249781042337418	-0.0353505089879036
-6.67472791671753	-10.2739572525024	-11.2117872238159	-0.17535525560379	0.24976821243763	-0.0353291407227516
-6.67868089675903	-10.2742919921875	-11.2129068374634	-0.175321772694588	0.249728098511696	-0.0353870093822479
-6.67514324188232	-10.2750091552734	-11.2111291885376	-0.175281718373299	0.24969008564949	-0.0354429930448532
-6.67572832107544	-10.2716856002808	-11.2166023254395	-0.175273075699806	0.24973264336586	-0.0355032756924629
-6.67443180084229	-10.2750215530396	-11.2098035812378	-0.175286322832108	0.249716773629189	-0.0355810411274433
-6.67719841003418	-10.2724285125732	-11.2109222412109	-0.175261497497559	0.249681562185287	-0.0355904214084148
-6.67571353912354	-10.2696151733398	-11.2074766159058	-0.175210416316986	0.249643012881279	-0.0356467664241791
-6.67155599594116	-10.2730522155762	-11.2049236297607	-0.175268083810806	0.249640285968781	-0.0357016883790493
-6.67039632797241	-10.2708435058594	-11.2061595916748	-0.175180330872536	0.249622449278831	-0.0357262529432774
-6.67215013504028	-10.2667875289917	-11.2013292312622	-0.175182312726974	0.249645873904228	-0.0357664041221142
-6.67000293731689	-10.2651348114014	-11.2123546600342	-0.175158426165581	0.249575838446617	-0.0357830189168453
-6.66927194595337	-10.2640619277954	-11.2008876800537	-0.175134643912315	0.249528467655182	-0.0358066223561764
-6.66925001144409	-10.2640075683594	-11.2091398239136	-0.175119504332542	0.249528616666794	-0.0358910486102104
-6.6710090637207	-10.2618322372437	-11.1993341445923	-0.175043448805809	0.249611645936966	-0.0358687452971935
-6.6706109046936	-10.2623109817505	-11.2050123214722	-0.17504620552063	0.249542027711868	-0.0359549224376678
-6.66889476776123	-10.2638368606567	-11.1945934295654	-0.175036892294884	0.24946466088295	-0.0359916016459465
-6.67323303222656	-10.2645473480225	-11.1995515823364	-0.175008356571198	0.249432176351547	-0.0360550247132778
-6.6697039604187	-10.2646560668945	-11.1951770782471	-0.174953252077103	0.249477744102478	-0.0360808372497559
-6.67017126083374	-10.2681531906128	-11.2015132904053	-0.174919560551643	0.249433249235153	-0.0360409244894981
-6.67086696624756	-10.2692680358887	-11.2020292282104	-0.174855440855026	0.249425962567329	-0.0360889136791229
-6.67401552200317	-10.2679128646851	-11.2035903930664	-0.174779638648033	0.24943496286869	-0.036104079335928
-6.67566013336182	-10.2705421447754	-11.2087154388428	-0.174738377332687	0.249432519078255	-0.0361249968409538
-6.67243146896362	-10.2700710296631	-11.2063035964966	-0.174651294946671	0.24933847784996	-0.0361324846744537
-6.67449951171875	-10.2730846405029	-11.2099161148071	-0.174590602517128	0.249350294470787	-0.0361380279064178
-6.67097234725952	-10.2718667984009	-11.2025260925293	-0.174543261528015	0.249384388327599	-0.0361324101686478
-6.67336797714233	-10.2722949981689	-11.1987657546997	-0.174443081021309	0.24925409257412	-0.0361490026116371
-6.67014837265015	-10.273473739624	-11.1966037750244	-0.17442312836647	0.249237552285194	-0.0360970497131348
-6.66908740997314	-10.2700691223145	-11.204119682312	-0.174370020627975	0.249139964580536	-0.036007471382618
-6.67045164108276	-10.2702646255493	-11.1955299377441	-0.174370363354683	0.24911279976368	-0.0359982065856457
-6.67009687423706	-10.2695293426514	-11.2009315490723	-0.174277424812317	0.249076262116432	-0.0359557457268238
-6.66915416717529	-10.2700510025024	-11.1975965499878	-0.174250066280365	0.249013617634773	-0.0359955467283726
-6.66728734970093	-10.2648572921753	-11.199818611145	-0.174151569604874	0.248990327119827	-0.035895761102438
-6.66678285598755	-10.2677688598633	-11.1987524032593	-0.174136444926262	0.248875230550766	-0.0359083227813244
-6.66608238220215	-10.2649545669556	-11.1970462799072	-0.174157500267029	0.248834207653999	-0.0358737893402576
-6.6666579246521	-10.2630519866943	-11.1975917816162	-0.174064069986343	0.248774290084839	-0.0358749628067017
-6.66450452804565	-10.2625703811646	-11.1936912536621	-0.174104809761047	0.248763650655746	-0.0358297675848007
-6.66465473175049	-10.2639017105103	-11.1945877075195	-0.174032315611839	0.248713910579681	-0.0358257703483105
-6.66208505630493	-10.2615213394165	-11.188024520874	-0.174056693911552	0.248644068837166	-0.035824827849865
-6.66379594802856	-10.2629251480103	-11.1900501251221	-0.174011036753654	0.248631492257118	-0.0357405617833138
-6.6656174659729	-10.260178565979	-11.2004165649414	-0.173971250653267	0.248682618141174	-0.0357794091105461
-6.66370964050293	-10.2587919235229	-11.1901416778564	-0.174027934670448	0.248584434390068	-0.035760298371315
-6.66539573669434	-10.2580089569092	-11.1986951828003	-0.174056753516197	0.248624354600906	-0.0357890129089355
-6.66210508346558	-10.2563409805298	-11.1957387924194	-0.173993811011314	0.248618990182877	-0.0357176773250103
-6.66207504272461	-10.2537593841553	-11.1986837387085	-0.173967376351357	0.248547747731209	-0.0357816331088543
-6.66094541549683	-10.2546434402466	-11.1936168670654	-0.174054831266403	0.248552918434143	-0.0357259400188923
-6.65998792648315	-10.2498350143433	-11.192307472229	-0.174054011702538	0.248563900589943	-0.0357985086739063
-6.65882205963135	-10.2523012161255	-11.1929998397827	-0.174122914671898	0.248615443706512	-0.0357457026839256
-6.65387058258057	-10.2482919692993	-11.1950778961182	-0.174121513962746	0.248597741127014	-0.0357524380087852
-6.65748310089111	-10.2507400512695	-11.1960983276367	-0.174109101295471	0.248614013195038	-0.0357808396220207
-6.6575984954834	-10.2485675811768	-11.1956310272217	-0.174154937267303	0.248614773154259	-0.0357516407966614
-6.65571689605713	-10.2479162216187	-11.1982088088989	-0.174246445298195	0.248548582196236	-0.0357832089066505
-6.65482044219971	-10.24937915802	-11.2000331878662	-0.174198240041733	0.248657315969467	-0.0358672812581062
-6.65799188613892	-10.2486534118652	-11.2095470428467	-0.174195259809494	0.248661369085312	-0.0357980541884899
-6.65761137008667	-10.24817943573	-11.2116537094116	-0.174223735928535	0.248726323246956	-0.0357898660004139
-6.65869903564453	-10.2513704299927	-11.2116212844849	-0.174274548888206	0.24871689081192	-0.035854633897543
-6.65548753738403	-10.2515649795532	-11.2072906494141	-0.174344599246979	0.248776972293854	-0.0358379445970058
-6.65897655487061	-10.2553863525391	-11.2142505645752	-0.174290522933006	0.248795911669731	-0.0358156859874725
-6.65832805633545	-10.2488784790039	-11.2195072174072	-0.174307569861412	0.248850435018539	-0.0358343943953514
-6.66056203842163	-10.2543792724609	-11.2223615646362	-0.17429056763649	0.248843759298325	-0.0358113311231136
-6.66181993484497	-10.2583303451538	-11.2179574966431	-0.174247577786446	0.248890250921249	-0.0357584729790688
-6.65929889678955	-10.2577571868896	-11.2200498580933	-0.174278646707535	0.248875960707664	-0.0357037037611008
-6.66422414779663	-10.2581310272217	-11.227105140686	-0.174257472157478	0.248908340930939	-0.0357491709291935
-6.66565752029419	-10.2575559616089	-11.2351045608521	-0.174264550209045	0.248842269182205	-0.035648662596941
-6.66233921051025	-10.2552299499512	-11.2456340789795	-0.174170941114426	0.24879415333271	-0.0357151590287685
-6.66314744949341	-10.2532806396484	-11.2402801513672	-0.17415726184845	0.248852714896202	-0.0356907360255718
-6.66288805007935	-10.2607679367065	-11.2413873672485	-0.174200907349586	0.248815536499023	-0.035678505897522
-6.66440868377686	-10.2590436935425	-11.2358875274658	-0.174175873398781	0.248821333050728	-0.0357038155198097
-6.66695499420166	-10.2602291107178	-11.2381772994995	-0.17411033809185	0.248784646391869	-0.0356496311724186
-6.66566276550293	-10.2556095123291	-11.2460489273071	-0.174039423465729	0.248729109764099	-0.0356475934386253
-6.66955423355103	-10.2594356536865	-11.249587059021	-0.174066737294197	0.248738616704941	-0.0355134531855583
-6.6683406829834	-10.256983757019	-11.2574653625488	-0.17399238049984	0.248656615614891	-0.0355443954467773
-6.66724300384521	-10.2555332183838	-11.2519216537476	-0.173941925168037	0.248642802238464	-0.0354913771152496
-6.67018461227417	-10.2572383880615	-11.2612495422363	-0.173934489488602	0.248661771416664	-0.03547403216362
-6.66902542114258	-10.2564535140991	-11.2531185150146	-0.173942670226097	0.248627603054047	-0.0354515314102173
-6.66943168640137	-10.2548990249634	-11.2537746429443	-0.173902481794357	0.248535886406898	-0.0354045853018761
-6.66840934753418	-10.253565788269	-11.2570514678955	-0.173964843153954	0.248511075973511	-0.0352968871593475
-6.67196941375732	-10.2543306350708	-11.2575674057007	-0.17391811311245	0.248521149158478	-0.0352166555821896
-6.66667556762695	-10.2553358078003	-11.266770362854	-0.173915460705757	0.24840684235096	-0.035155288875103
-6.67162895202637	-10.2519226074219	-11.2633581161499	-0.173808231949806	0.248336240649223	-0.0350876413285732
-6.67071771621704	-10.2528600692749	-11.2699565887451	-0.173853918910027	0.248403444886208	-0.0351045578718185
-6.66994905471802	-10.2501401901245	-11.2616214752197	-0.173911318182945	0.248233824968338	-0.0350799486041069
-6.66921424865723	-10.2467908859253	-11.2659025192261	-0.173859491944313	0.248273581266403	-0.0349973626434803
-6.67013072967529	-10.2469902038574	-11.2663908004761	-0.173892587423325	0.248213484883308	-0.034900639206171
-6.66912508010864	-10.2456769943237	-11.2557039260864	-0.173940494656563	0.248149484395981	-0.0349033959209919
-6.66925096511841	-10.2438879013062	-11.2623424530029	-0.173902183771133	0.248075723648071	-0.0348467640578747
-6.66890287399292	-10.2440242767334	-11.2640933990479	-0.17391648888588	0.247967064380646	-0.034699808806181
-6.67141246795654	-10.2376651763916	-11.2652196884155	-0.173910811543465	0.247947424650192	-0.0346759594976902
-6.66964340209961	-10.2387752532959	-11.2581300735474	-0.17401710152626	0.247887998819351	-0.0345430038869381
-6.66929149627686	-10.2340793609619	-11.2664747238159	-0.173912420868874	0.247890368103981	-0.0345740988850594
-6.66769123077393	-10.2317504882813	-11.2636442184448	-0.173957481980324	0.247822761535645	-0.0345038212835789
-6.66741275787354	-10.2313890457153	-11.2565803527832	-0.174001485109329	0.247806042432785	-0.0345227755606174
-6.66945743560791	-10.2325582504272	-11.2554664611816	-0.174118518829346	0.247730225324631	-0.0344228483736515
-6.66896295547485	-10.228307723999	-11.2593202590942	-0.174100905656815	0.247707813978195	-0.0343461632728577
-6.66975736618042	-10.2259006500244	-11.2529134750366	-0.174163222312927	0.247624948620796	-0.0343601293861866
-6.6705207824707	-10.2270631790161	-11.2552490234375	-0.174220472574234	0.247658908367157	-0.0342443510890007
-6.67233943939209	-10.2256135940552	-11.2643346786499	-0.174091875553131	0.24757806956768	-0.0342221334576607
-6.67132949829102	-10.22438621521	-11.2524299621582	-0.17411632835865	0.247533515095711	-0.0342667251825333
-6.67616891860962	-10.224100112915	-11.2606534957886	-0.174158275127411	0.247568115592003	-0.0342538692057133
-6.67716646194458	-10.2252883911133	-11.2601356506348	-0.174183011054993	0.247640803456306	-0.0342360660433769
-6.6768045425415	-10.2233543395996	-11.2594327926636	-0.174095392227173	0.24749194085598	-0.0342467725276947
-6.67857789993286	-10.2244300842285	-11.2608890533447	-0.174060851335526	0.247520640492439	-0.0342281982302666
-6.67782068252563	-10.2277660369873	-11.2621040344238	-0.174051612615585	0.247500643134117	-0.0342020429670811
-6.67921495437622	-10.2275686264038	-11.2615003585815	-0.174046531319618	0.247429683804512	-0.0342324934899807
-6.68228673934937	-10.2271137237549	-11.2597532272339	-0.17400898039341	0.247434511780739	-0.0342072062194347
-6.68528652191162	-10.2260770797729	-11.2604093551636	-0.173915818333626	0.247376993298531	-0.0341645069420338
-6.68668746948242	-10.2286615371704	-11.2626314163208	-0.173931807279587	0.247356578707695	-0.0341182500123978
-6.68563365936279	-10.2272176742554	-11.2651424407959	-0.173868656158447	0.247219800949097	-0.0341489985585213
-6.68634605407715	-10.2279052734375	-11.2616987228394	-0.173799097537994	0.247271254658699	-0.0341102071106434
-6.68956708908081	-10.2274570465088	-11.2676372528076	-0.173840686678886	0.247247368097305	-0.0341228619217873
-6.68799018859863	-10.2282619476318	-11.2550706863403	-0.173894137144089	0.247106000781059	-0.0341765433549881
-6.68947696685791	-10.2277841567993	-11.2599449157715	-0.173844784498215	0.247126594185829	-0.0341208949685097
-6.69235038757324	-10.2273931503296	-11.2573347091675	-0.173832386732101	0.247158542275429	-0.0341070368885994
-6.69363403320313	-10.2310171127319	-11.2523555755615	-0.173772037029266	0.247136399149895	-0.0340830646455288
-6.69465780258179	-10.2311601638794	-11.2691173553467	-0.17372664809227	0.247146248817444	-0.0341255627572536
-6.69429588317871	-10.2299518585205	-11.2614002227783	-0.173723131418228	0.247139289975166	-0.0340877622365952
-6.70022821426392	-10.2310476303101	-11.2673854827881	-0.173668473958969	0.247127845883369	-0.0341266468167305
-6.69736433029175	-10.2306432723999	-11.2595539093018	-0.173695027828217	0.247071161866188	-0.0341657660901546
-6.69865655899048	-10.2323083877563	-11.263916015625	-0.173712477087975	0.247106045484543	-0.034115195274353
-6.6975793838501	-10.2324857711792	-11.2537803649902	-0.173638120293617	0.247091487050056	-0.0341608412563801
-6.69628524780273	-10.2326793670654	-11.2571516036987	-0.173641741275787	0.24701052904129	-0.0340984277427197
-6.69656419754028	-10.2339477539063	-11.2574234008789	-0.173572838306427	0.247060239315033	-0.0341254211962223
-6.70112180709839	-10.2318391799927	-11.2511472702026	-0.173607513308525	0.246997058391571	-0.0341039039194584
-6.70089292526245	-10.233681678772	-11.2592744827271	-0.173617750406265	0.247002691030502	-0.0341325253248215
-6.69963932037354	-10.2325468063354	-11.2545385360718	-0.173623740673065	0.246961683034897	-0.0340769216418266
-6.7009859085083	-10.2330369949341	-11.2582445144653	-0.173568561673164	0.247021183371544	-0.0341259203851223
-6.6999716758728	-10.2313280105591	-11.2524938583374	-0.173593193292618	0.24700029194355	-0.0341234356164932
-6.69772481918335	-10.2327871322632	-11.2462491989136	-0.173641547560692	0.246955424547195	-0.0341144725680351
-6.70000076293945	-10.2304258346558	-11.2475128173828	-0.17366760969162	0.247005879878998	-0.0341155901551247
-6.70041513442993	-10.2318830490112	-11.2469310760498	-0.173629745841026	0.24698032438755	-0.0341590158641338
-6.69686937332153	-10.2271451950073	-11.2427196502686	-0.173663273453712	0.246970236301422	-0.0341294035315514
-6.69902563095093	-10.2287511825562	-11.2407178878784	-0.173679709434509	0.246915206313133	-0.0341164730489254
-6.69898414611816	-10.224648475647	-11.2395877838135	-0.173612058162689	0.246949598193169	-0.0341395400464535
-6.69869422912598	-10.2241621017456	-11.2362384796143	-0.173682481050491	0.246971756219864	-0.0340696983039379
-6.69862365722656	-10.2233781814575	-11.2386741638184	-0.173668920993805	0.24692003428936	-0.0341080762445927
-6.69782876968384	-10.2240877151489	-11.2317810058594	-0.173755183815956	0.246852830052376	-0.0341201722621918
-6.69361591339111	-10.2187671661377	-11.2409315109253	-0.173733979463577	0.246849879622459	-0.0341155417263508
-6.69480752944946	-10.2180147171021	-11.2303733825684	-0.173750549554825	0.246848836541176	-0.0340698733925819
-6.69322443008423	-10.2170963287354	-11.2253265380859	-0.173816293478012	0.24689319729805	-0.0339896306395531
-6.69270133972168	-10.214129447937	-11.2242136001587	-0.173778906464577	0.246831029653549	-0.0340439341962337
-6.69108772277832	-10.2124423980713	-11.2189569473267	-0.173854500055313	0.246731460094452	-0.0339432433247566
-6.6918478012085	-10.2106428146362	-11.2226305007935	-0.173795536160469	0.246762782335281	-0.0339196063578129
-6.6897120475769	-10.2073440551758	-11.2125730514526	-0.173878625035286	0.246688604354858	-0.0338946245610714
-6.68821382522583	-10.2028255462646	-11.2132320404053	-0.173893719911575	0.246666178107262	-0.0338338762521744
-6.68835926055908	-10.1988706588745	-11.2190542221069	-0.173841178417206	0.246677488088608	-0.0337807945907116
-6.68796968460083	-10.1971645355225	-11.2111005783081	-0.173935920000076	0.246673941612244	-0.0337897166609764
-6.68656253814697	-10.1961345672607	-11.2043609619141	-0.174002900719643	0.246571436524391	-0.0337042324244976
-6.6845965385437	-10.1894369125366	-11.2043266296387	-0.173979252576828	0.24653559923172	-0.0337104052305222
-6.68073749542236	-10.1862859725952	-11.1987619400024	-0.174011886119843	0.246487721800804	-0.0336384922266006
-6.68054342269897	-10.1828155517578	-11.1957988739014	-0.174075365066528	0.246465533971786	-0.0336536392569542
-6.68295669555664	-10.1830997467041	-11.1880884170532	-0.174035623669624	0.246389538049698	-0.0336376801133156
-6.67955303192139	-10.179708480835	-11.1898574829102	-0.174167364835739	0.246401950716972	-0.0335184000432491
-6.68032217025757	-10.1777563095093	-11.1911840438843	-0.174128189682961	0.246327579021454	-0.0334991924464703
-6.67579698562622	-10.1740417480469	-11.1841478347778	-0.174195259809494	0.246324896812439	-0.0334607996046543
-6.67363309860229	-10.1723251342773	-11.1940155029297	-0.174195274710655	0.246280580759048	-0.0334258489310741
-6.67575645446777	-10.1696519851685	-11.181812286377	-0.174118846654892	0.246322885155678	-0.0333608388900757
-6.67602491378784	-10.1696996688843	-11.180287361145	-0.174225494265556	0.246255084872246	-0.0334039628505707
-6.67372560501099	-10.1676530838013	-11.1830234527588	-0.174266770482063	0.246252983808517	-0.0333425216376781
-6.67312812805176	-10.1651172637939	-11.1821031570435	-0.174195140600204	0.246214389801025	-0.033366072922945
-6.66995668411255	-10.1614770889282	-11.1766319274902	-0.174228772521019	0.246216133236885	-0.0333753600716591
-6.67045402526855	-10.1645259857178	-11.1752729415894	-0.174223110079765	0.246140688657761	-0.0333488769829273
-6.66761350631714	-10.1635274887085	-11.1690845489502	-0.174254879355431	0.246055901050568	-0.0333249308168888
-6.66687536239624	-10.1627178192139	-11.1711444854736	-0.174289971590042	0.246052011847496	-0.0332648232579231
-6.66884183883667	-10.1591367721558	-11.1722450256348	-0.174321919679642	0.246107518672943	-0.0332904271781445
-6.66986227035522	-10.1619081497192	-11.1689987182617	-0.174275442957878	0.246091097593307	-0.0332783274352551
-6.66848659515381	-10.159930229187	-11.181263923645	-0.174307033419609	0.245980009436607	-0.0332956090569496
-6.67063331604004	-10.1564712524414	-11.1776113510132	-0.174178197979927	0.246029913425446	-0.0333492234349251
-6.67089176177979	-10.1614036560059	-11.1802043914795	-0.174250423908234	0.246021315455437	-0.0333203487098217
-6.66912126541138	-10.1577520370483	-11.1735382080078	-0.174243941903114	0.246002927422523	-0.0333859734237194
-6.67230796813965	-10.1615600585938	-11.1719722747803	-0.174211129546165	0.245958998799324	-0.0333907753229141
-6.67300701141357	-10.1609773635864	-11.1735162734985	-0.174195721745491	0.245976150035858	-0.0334177874028683
-6.6703519821167	-10.1617527008057	-11.1739358901978	-0.174231439828873	0.245947971940041	-0.0334156826138496
-6.67162370681763	-10.1638116836548	-11.1732778549194	-0.174266830086708	0.245944634079933	-0.0334690734744072
-6.67289924621582	-10.1655073165894	-11.1732549667358	-0.174125641584396	0.245954632759094	-0.0333928503096104
-6.67169809341431	-10.1620273590088	-11.1757802963257	-0.174168929457664	0.245964869856834	-0.0334975831210613
-6.67141103744507	-10.165020942688	-11.1746282577515	-0.174196779727936	0.245873555541039	-0.0334778539836407
-6.67055797576904	-10.1643676757813	-11.1803770065308	-0.174112141132355	0.245929762721062	-0.0335565321147442
-6.67218971252441	-10.1695594787598	-11.1783409118652	-0.174109518527985	0.245959341526031	-0.0335623435676098
-6.67529678344727	-10.1702461242676	-11.1797409057617	-0.174045830965042	0.246015533804893	-0.0336634553968906
-6.67634963989258	-10.1750650405884	-11.1776485443115	-0.174132406711578	0.245981633663177	-0.0336640402674675
-6.67610788345337	-10.176513671875	-11.1809549331665	-0.174030721187592	0.245977163314819	-0.0336899533867836
-6.6780571937561	-10.1764965057373	-11.1833562850952	-0.173950478434563	0.245982736349106	-0.0336957052350044
-6.6747579574585	-10.1818628311157	-11.1812963485718	-0.174076348543167	0.246023640036583	-0.0337196812033653
-6.67621994018555	-10.1840505599976	-11.1806745529175	-0.174005016684532	0.245982885360718	-0.0337266325950623
-6.67775011062622	-10.1835289001465	-11.1802606582642	-0.173946633934975	0.246004298329353	-0.0337113291025162
-6.67837142944336	-10.1859045028687	-11.186092376709	-0.174032017588615	0.245982870459557	-0.0336801297962666
-6.67981433868408	-10.1878652572632	-11.1875257492065	-0.17401796579361	0.24603608250618	-0.0336700901389122
-6.67694044113159	-10.1872711181641	-11.1926975250244	-0.17391861975193	0.245991453528404	-0.033755961805582
-6.67911052703857	-10.1872091293335	-11.1862192153931	-0.173954099416733	0.246004521846771	-0.0337581001222134
-6.67832136154175	-10.1878719329834	-11.1841897964478	-0.173919051885605	0.246020436286926	-0.0338236019015312
-6.67576551437378	-10.1882953643799	-11.1823453903198	-0.1739501953125	0.245989859104156	-0.033882524818182
-6.67815017700195	-10.1887807846069	-11.188440322876	-0.1739541888237	0.245975151658058	-0.0338295809924603
-6.67566585540771	-10.1901216506958	-11.1805210113525	-0.174009159207344	0.246025741100311	-0.0338629111647606
-6.67752838134766	-10.1897602081299	-11.1786956787109	-0.173975452780724	0.245919689536095	-0.033920019865036
-6.67388343811035	-10.1919231414795	-11.1835985183716	-0.174010574817657	0.245963990688324	-0.0339273884892464
-6.67353916168213	-10.1884422302246	-11.1766576766968	-0.174010246992111	0.245940491557121	-0.0339656807482243
-6.67765331268311	-10.1882801055908	-11.1861228942871	-0.173943862318993	0.245984584093094	-0.0340102165937424
-6.67122411727905	-10.1868829727173	-11.1747312545776	-0.173973098397255	0.245952427387238	-0.0340634770691395
-6.67154216766357	-10.1904678344727	-11.184871673584	-0.173928737640381	0.245932593941689	-0.0341522991657257
-6.67025709152222	-10.1860246658325	-11.1775398254395	-0.17393659055233	0.245990514755249	-0.0342152789235115
-6.67178583145142	-10.1889333724976	-11.1780614852905	-0.173863187432289	0.245914191007614	-0.0342848673462868
-6.67190980911255	-10.1889781951904	-11.1701164245605	-0.173916131258011	0.245990335941315	-0.0343116596341133
-6.67032527923584	-10.1870260238647	-11.1733541488647	-0.173792973160744	0.245895639061928	-0.0343633629381657
-6.67107677459717	-10.1879749298096	-11.178783416748	-0.173728466033936	0.245968878269196	-0.0344148799777031
-6.67130470275879	-10.187328338623	-11.175591468811	-0.173721104860306	0.245881348848343	-0.0344041250646114
-6.66926527023315	-10.1892766952515	-11.1800718307495	-0.17367596924305	0.24593049287796	-0.0345456376671791
-6.67177438735962	-10.1876134872437	-11.1768035888672	-0.173591703176498	0.245902672410011	-0.0344410948455334
-6.67054605484009	-10.1856279373169	-11.1759519577026	-0.173591211438179	0.245870932936668	-0.0345684848725796
-6.67069911956787	-10.1879320144653	-11.1719083786011	-0.173595368862152	0.245914056897163	-0.0346279628574848
-6.66684913635254	-10.1855564117432	-11.1752653121948	-0.173531875014305	0.245864689350128	-0.0346193797886372
-6.66688966751099	-10.1848802566528	-11.1734476089478	-0.17355577647686	0.245806664228439	-0.0347065068781376
-6.66426277160645	-10.1863832473755	-11.1710805892944	-0.173544019460678	0.245841920375824	-0.0346833504736423
-6.66265678405762	-10.1850643157959	-11.1691665649414	-0.173473492264748	0.245758160948753	-0.0347666293382645
-6.66418886184692	-10.185022354126	-11.1671724319458	-0.173494070768356	0.24579381942749	-0.034746527671814
-6.66275501251221	-10.1818494796753	-11.1727542877197	-0.173447832465172	0.245838850736618	-0.034847691655159
-6.66097068786621	-10.1798429489136	-11.1663885116577	-0.173452138900757	0.245729744434357	-0.034828394651413
-6.65985536575317	-10.1814479827881	-11.1702928543091	-0.173443377017975	0.245732814073563	-0.0348756536841393
-6.66081953048706	-10.178858757019	-11.1698637008667	-0.173355937004089	0.245703548192978	-0.0349551476538181
-6.65625381469727	-10.178991317749	-11.1671590805054	-0.173402100801468	0.245736762881279	-0.0350050814449787
-6.65859937667847	-10.1819906234741	-11.1611604690552	-0.173347562551498	0.245739191770554	-0.0350296348333359
-6.65773153305054	-10.180624961853	-11.1603403091431	-0.173340499401093	0.245741173624992	-0.0350241363048553
-6.65809965133667	-10.1761255264282	-11.161958694458	-0.17332498729229	0.245730638504028	-0.0350506007671356
-6.65496635437012	-10.179178237915	-11.1628112792969	-0.173318654298782	0.245726272463799	-0.0350500717759132
-6.65717506408691	-10.1783399581909	-11.1611499786377	-0.17327019572258	0.245688691735268	-0.035063773393631
-6.65639162063599	-10.1777362823486	-11.1656408309937	-0.17322164773941	0.245751708745956	-0.0350210294127464
-6.65415906906128	-10.173752784729	-11.1639919281006	-0.173207104206085	0.245653316378593	-0.035136166960001
-6.65343141555786	-10.1754503250122	-11.1567506790161	-0.173326477408409	0.245673462748528	-0.0350934714078903
-6.65254735946655	-10.17444896698	-11.1578178405762	-0.173254907131195	0.245668515563011	-0.0351884253323078
-6.64974975585938	-10.17165184021	-11.1539878845215	-0.173286557197571	0.245669558644295	-0.0351565182209015
-6.65104150772095	-10.1738338470459	-11.1508827209473	-0.173273459076881	0.245701521635056	-0.0351084247231483
-6.65292739868164	-10.1731834411621	-11.1538972854614	-0.173339441418648	0.245683401823044	-0.0351799726486206
-6.65001964569092	-10.1688537597656	-11.1572074890137	-0.173332393169403	0.245703831315041	-0.0351644568145275
-6.65011310577393	-10.1665172576904	-11.1571311950684	-0.173359721899033	0.245684549212456	-0.0352579653263092
-6.6486644744873	-10.1692714691162	-11.1455144882202	-0.173424750566483	0.245708227157593	-0.0352789126336575
-6.6481556892395	-10.1668167114258	-11.1525688171387	-0.173376128077507	0.245782777667046	-0.0353821851313114
-6.64698553085327	-10.1683568954468	-11.1431655883789	-0.173427999019623	0.245748311281204	-0.0354291200637817
-6.64971208572388	-10.1674203872681	-11.1477060317993	-0.173337116837502	0.245866000652313	-0.03543995693326
-6.65269947052002	-10.1717748641968	-11.151008605957	-0.173444852232933	0.245815083384514	-0.0355032943189144
-6.65360021591187	-10.1720170974731	-11.1534852981567	-0.173348873853683	0.245865643024445	-0.03555603697896
-6.65710210800171	-10.1733121871948	-11.160590171814	-0.173370271921158	0.245879337191582	-0.0356669239699841
-6.65695524215698	-10.175950050354	-11.1528520584106	-0.173388630151749	0.245945855975151	-0.0356957279145718
-6.65643262863159	-10.1753997802734	-11.1598796844482	-0.173349484801292	0.245905682444572	-0.0357931666076183
-6.65793371200562	-10.1750736236572	-11.1561498641968	-0.173238471150398	0.246014788746834	-0.0358422808349133
-6.65887308120728	-10.1768398284912	-11.1638517379761	-0.173288077116013	0.246067330241203	-0.0359200239181519
-6.66264915466309	-10.1806783676147	-11.1528205871582	-0.173310935497284	0.246104136109352	-0.0359399951994419
-6.66399574279785	-10.1816444396973	-11.1571397781372	-0.173306524753571	0.246081367135048	-0.0359941460192204
-6.66284275054932	-10.1833391189575	-11.162353515625	-0.173306778073311	0.245985090732574	-0.0360543094575405
-6.66195106506348	-10.1817617416382	-11.161792755127	-0.17332811653614	0.246193304657936	-0.0361315459012985
-6.66324663162231	-10.1840667724609	-11.165566444397	-0.173311620950699	0.246101781725883	-0.0360924825072289
-6.66336441040039	-10.1813774108887	-11.1619939804077	-0.173215433955193	0.246103167533875	-0.0362129099667072
-6.66478967666626	-10.1862306594849	-11.1627225875854	-0.173322185873985	0.246251657605171	-0.0362901426851749
-6.66434669494629	-10.1865119934082	-11.1597785949707	-0.173391476273537	0.246231973171234	-0.0363738313317299
-6.66825485229492	-10.1870899200439	-11.1587476730347	-0.173344761133194	0.246276438236237	-0.0364307314157486
-6.66671562194824	-10.189377784729	-11.1583528518677	-0.173324599862099	0.246275156736374	-0.036457683891058
-6.67033433914185	-10.1905670166016	-11.1559410095215	-0.173409670591354	0.246331408619881	-0.0365349873900414
-6.67120122909546	-10.1931076049805	-11.1634693145752	-0.173390656709671	0.246419951319695	-0.036612045019865
-6.67069053649902	-10.1918230056763	-11.1632080078125	-0.173365071415901	0.246424734592438	-0.0365336462855339
-6.67443084716797	-10.1922235488892	-11.1666889190674	-0.173412472009659	0.246474832296371	-0.0366664081811905
-6.67307758331299	-10.193208694458	-11.163384437561	-0.173501119017601	0.246516346931458	-0.0366566143929958
-6.67376804351807	-10.1932573318481	-11.1702814102173	-0.173507556319237	0.24653722345829	-0.0367117673158646
-6.67657518386841	-10.1916484832764	-11.1642866134644	-0.173559233546257	0.246581539511681	-0.0367595255374908
-6.67647838592529	-10.1944484710693	-11.1672210693359	-0.173604726791382	0.246536627411842	-0.0367737039923668
-6.67937135696411	-10.1941251754761	-11.1609668731689	-0.1736701130867	0.246661692857742	-0.0368243455886841
-6.68010997772217	-10.1965560913086	-11.1629400253296	-0.173752695322037	0.246635556221008	-0.0367881543934345
-6.68130493164063	-10.1936378479004	-11.1631679534912	-0.173819318413734	0.246704623103142	-0.0368265956640244
-6.68216037750244	-10.1964559555054	-11.1636848449707	-0.173852279782295	0.246689841151237	-0.0367962419986725
-6.68277788162231	-10.1976337432861	-11.1706228256226	-0.173947274684906	0.24676388502121	-0.0367973037064075
-6.68535470962524	-10.1976051330566	-11.1682195663452	-0.173979341983795	0.246735796332359	-0.0368038490414619
-6.68746471405029	-10.194712638855	-11.170557975769	-0.174101129174232	0.246856302022934	-0.0368753634393215
-6.68612194061279	-10.1953821182251	-11.166841506958	-0.1742272824049	0.246823653578758	-0.0368894152343273
-6.68742513656616	-10.1950731277466	-11.1666250228882	-0.174268662929535	0.246911451220512	-0.0369366444647312
-6.68754005432129	-10.1933145523071	-11.1647911071777	-0.174392983317375	0.24690905213356	-0.0369029901921749
-6.68946695327759	-10.1908578872681	-11.158522605896	-0.17450113594532	0.246946960687637	-0.0369172915816307
-6.68950271606445	-10.19211769104	-11.165431022644	-0.174617677927017	0.246971666812897	-0.0368966534733772
-6.68973159790039	-10.189769744873	-11.1655826568604	-0.174640819430351	0.246957466006279	-0.036832220852375
-6.69104528427124	-10.1849946975708	-11.1711893081665	-0.174700766801834	0.247098609805107	-0.036876305937767
-6.68815231323242	-10.1852493286133	-11.1651630401611	-0.17490528523922	0.247082307934761	-0.036956749856472
-6.69119691848755	-10.1852722167969	-11.1625261306763	-0.174949780106544	0.247074589133263	-0.0369634479284287
-6.69186496734619	-10.183217048645	-11.1616277694702	-0.175002500414848	0.247113227844238	-0.036950346082449
-6.69353628158569	-10.1841344833374	-11.1623783111572	-0.175114050507545	0.247165128588676	-0.0369833782315254
-6.69474506378174	-10.1831932067871	-11.1655178070068	-0.175174996256828	0.247132435441017	-0.0369626767933369
-6.69709300994873	-10.1811084747314	-11.1638154983521	-0.175172612071037	0.247237846255302	-0.0369804687798023
-6.69753885269165	-10.179988861084	-11.1674404144287	-0.175310358405113	0.247275963425636	-0.0370595492422581
-6.69554376602173	-10.1766729354858	-11.154224395752	-0.175360411405563	0.247258514165878	-0.0370636731386185
-6.69682836532593	-10.1776762008667	-11.1583280563354	-0.175350710749626	0.24730472266674	-0.0371222719550133
-6.6974310874939	-10.1764001846313	-11.1563367843628	-0.17545647919178	0.247316032648087	-0.0371320433914661
-6.69824838638306	-10.1757116317749	-11.1582651138306	-0.17550440132618	0.247316285967827	-0.0371670536696911
-6.69942760467529	-10.1749868392944	-11.1582460403442	-0.175591558218002	0.247303754091263	-0.0372118018567562
-6.69975328445435	-10.1716909408569	-11.1546878814697	-0.17559888958931	0.247402667999268	-0.0372526347637177
-6.69925546646118	-10.1687488555908	-11.1589508056641	-0.175744712352753	0.247384235262871	-0.0372902043163776
-6.69697618484497	-10.1699266433716	-11.1533899307251	-0.175841808319092	0.247464448213577	-0.0373597927391529
-6.69901466369629	-10.1699724197388	-11.1469688415527	-0.175893694162369	0.247491836547852	-0.0374210923910141
-6.69764280319214	-10.163535118103	-11.1513376235962	-0.175993695855141	0.247514486312866	-0.0374585762619972
-6.69749307632446	-10.1653776168823	-11.1429738998413	-0.176032423973083	0.247602045536041	-0.0375081561505795
-6.69616460800171	-10.1646184921265	-11.1516637802124	-0.176047295331955	0.247565969824791	-0.0375918671488762
-6.69817733764648	-10.1647968292236	-11.1507682800293	-0.176133438944817	0.247606530785561	-0.037650752812624
-6.70129299163818	-10.1616153717041	-11.1513919830322	-0.176222681999207	0.247735694050789	-0.0377054996788502
-6.70011901855469	-10.1633958816528	-11.1450204849243	-0.176282480359077	0.247739017009735	-0.0377961173653603
-6.70295095443726	-10.1616849899292	-11.1499729156494	-0.176209971308708	0.247884675860405	-0.0379707217216492
-6.70304870605469	-10.1624345779419	-11.1497974395752	-0.176232933998108	0.24791257083416	-0.0380317084491253
-6.70403337478638	-10.1654195785522	-11.1493530273438	-0.176317051053047	0.247974038124084	-0.0381403528153896
-6.70678997039795	-10.1669092178345	-11.1538429260254	-0.176321446895599	0.248015150427818	-0.038197472691536
-6.70458745956421	-10.1663036346436	-11.1470069885254	-0.176310434937477	0.248073726892471	-0.0381739810109138
-6.703528881073	-10.1657257080078	-11.1482782363892	-0.17633692920208	0.248150840401649	-0.0383439883589745
-6.70397663116455	-10.167046546936	-11.1464815139771	-0.176414340734482	0.248174145817757	-0.0383574776351452
-6.70185995101929	-10.1623086929321	-11.1493530273438	-0.176345348358154	0.248289152979851	-0.0384779237210751
-6.70258808135986	-10.1607780456543	-11.1437406539917	-0.176361680030823	0.248249784111977	-0.0385999456048012
-6.70044708251953	-10.162335395813	-11.1403894424438	-0.176421090960503	0.248296231031418	-0.038702454417944
-6.70170927047729	-10.1650047302246	-11.140172958374	-0.176454320549965	0.248351439833641	-0.0387844927608967
-6.70130109786987	-10.164496421814	-11.1385850906372	-0.176385283470154	0.248391732573509	-0.0388305224478245
-6.70006275177002	-10.1599235534668	-11.1353788375854	-0.176454111933708	0.24847449362278	-0.0389851741492748
-6.69949054718018	-10.1606025695801	-11.1369161605835	-0.176418617367744	0.248489230871201	-0.0389983057975769
-6.70057153701782	-10.158763885498	-11.1426649093628	-0.1764155626297	0.248562887310982	-0.0391401834785938
-6.69503927230835	-10.1594219207764	-11.1360502243042	-0.176419749855995	0.248568698763847	-0.0392757430672646
-6.69719648361206	-10.1554698944092	-11.1419887542725	-0.176447913050652	0.248715683817863	-0.039414506405592
-6.69660711288452	-10.1596307754517	-11.133282661438	-0.176419630646706	0.248697325587273	-0.0394967943429947
-6.69567728042603	-10.1591100692749	-11.1350288391113	-0.176469743251801	0.248746439814568	-0.0395490191876888
-6.69331169128418	-10.1576023101807	-11.1346197128296	-0.17643629014492	0.248787462711334	-0.0396711938083172
-6.69330024719238	-10.1585111618042	-11.1335821151733	-0.176493793725967	0.248806595802307	-0.0397494994103909
-6.69105768203735	-10.1586675643921	-11.1413793563843	-0.176489934325218	0.248824343085289	-0.0398039780557156
-6.68916177749634	-10.1567716598511	-11.1294775009155	-0.176390767097473	0.248912736773491	-0.039933905005455
-6.69054555892944	-10.1556224822998	-11.1340665817261	-0.176433593034744	0.248951464891434	-0.0400451347231865
-6.68858003616333	-10.1554393768311	-11.1285581588745	-0.176440417766571	0.249016165733337	-0.0400788635015488
-6.68802452087402	-10.1529836654663	-11.1368551254272	-0.176442876458168	0.249003306031227	-0.0401715971529484
-6.68488454818726	-10.1515789031982	-11.1263599395752	-0.1763916015625	0.249001577496529	-0.0402413308620453
-6.68367481231689	-10.1520891189575	-11.126446723938	-0.176404893398285	0.249040573835373	-0.040320698171854
-6.6824893951416	-10.1513023376465	-11.1186809539795	-0.176386564970016	0.249033376574516	-0.0404042154550552
-6.68101072311401	-10.1485919952393	-11.1147756576538	-0.176379412412643	0.249072253704071	-0.0404757298529148
-6.68155431747437	-10.1494073867798	-11.1175127029419	-0.176395758986473	0.249079421162605	-0.0404698103666306
-6.6782488822937	-10.1434507369995	-11.1131839752197	-0.17643541097641	0.249097660183907	-0.040510069578886
-6.67814779281616	-10.1402149200439	-11.1151494979858	-0.176400393247604	0.249101147055626	-0.0406441651284695
-6.67513990402222	-10.139594078064	-11.1081056594849	-0.176389470696449	0.249141305685043	-0.0406143888831139
-6.67318296432495	-10.140830039978	-11.1084222793579	-0.176495656371117	0.249133810400963	-0.0407622829079628
-6.67426681518555	-10.1363801956177	-11.0993299484253	-0.176544442772865	0.249105334281921	-0.0408273376524448
-6.67397928237915	-10.1364612579346	-11.1047601699829	-0.176529794931412	0.249080061912537	-0.0408769175410271
-6.67295169830322	-10.1344509124756	-11.1000652313232	-0.1765416264534	0.24920155107975	-0.0408720523118973
-6.67319536209106	-10.136531829834	-11.0994396209717	-0.176531568169594	0.249175801873207	-0.0409064404666424
-6.66990947723389	-10.1391725540161	-11.1054716110229	-0.176487296819687	0.249142527580261	-0.0410757809877396
-6.66926956176758	-10.1358785629272	-11.1001415252686	-0.176485493779182	0.249235033988953	-0.0410492978990078
-6.67247247695923	-10.1369428634644	-11.1017513275146	-0.176423504948616	0.249253511428833	-0.0411493442952633
-6.67139911651611	-10.1373357772827	-11.0974235534668	-0.176390260457993	0.249244526028633	-0.0412504896521568
-6.67095136642456	-10.1382751464844	-11.0997085571289	-0.176459684967995	0.249255925416946	-0.0412540100514889
-6.66938209533691	-10.1371850967407	-11.0979280471802	-0.176418080925941	0.249234572052956	-0.0413045845925808
-6.67072296142578	-10.1403303146362	-11.0964555740356	-0.176340728998184	0.249282851815224	-0.0413386523723602
-6.66875648498535	-10.1412372589111	-11.0961456298828	-0.176346942782402	0.249252796173096	-0.0414247326552868
-6.66870880126953	-10.1379508972168	-11.0982351303101	-0.176250159740448	0.24929167330265	-0.0414469689130783
-6.67030668258667	-10.1433477401733	-11.1061964035034	-0.176227942109108	0.249327749013901	-0.0415656454861164
-6.6690936088562	-10.1405448913574	-11.0953302383423	-0.176183208823204	0.249261781573296	-0.041679035872221
-6.67163848876953	-10.1435832977295	-11.0951519012451	-0.176210939884186	0.249319329857826	-0.0416366793215275
-6.66855907440186	-10.1431369781494	-11.0942630767822	-0.176195576786995	0.249350100755692	-0.0417327582836151
-6.6674976348877	-10.1434764862061	-11.090931892395	-0.176167353987694	0.249297201633453	-0.041772298514843
-6.66864061355591	-10.144118309021	-11.0894842147827	-0.176193177700043	0.249408811330795	-0.0418684706091881
-6.67082357406616	-10.1428213119507	-11.0938291549683	-0.176182240247726	0.249401360750198	-0.0419177077710629
-6.66855812072754	-10.143666267395	-11.1002368927002	-0.176239877939224	0.249415814876556	-0.0419389009475708
-6.66867160797119	-10.1421575546265	-11.0909566879272	-0.176192089915276	0.2493706792593	-0.0419849865138531
-6.66999292373657	-10.1440801620483	-11.0877885818481	-0.176206633448601	0.249486237764359	-0.0420871339738369
-6.67139863967896	-10.1420125961304	-11.0949144363403	-0.176213935017586	0.249577462673187	-0.0421441197395325
-6.67180776596069	-10.1444120407104	-11.0979537963867	-0.176178187131882	0.249564081430435	-0.042190708220005
-6.67291641235352	-10.1462335586548	-11.0966720581055	-0.176222369074821	0.249648317694664	-0.0422730781137943
-6.67482614517212	-10.15025806427	-11.0897798538208	-0.176210403442383	0.249666467308998	-0.0423072576522827
-6.67433452606201	-10.1487836837769	-11.0946044921875	-0.176199823617935	0.249660894274712	-0.0423682890832424
-6.67762613296509	-10.1523237228394	-11.0950899124146	-0.176214590668678	0.249685555696487	-0.0423438735306263
-6.67611646652222	-10.1507787704468	-11.096155166626	-0.176153346896172	0.249781608581543	-0.0424442701041698
-6.68033313751221	-10.1500406265259	-11.1056928634644	-0.176104575395584	0.249847695231438	-0.0423844680190086
-6.68123817443848	-10.1532316207886	-11.1043167114258	-0.176219552755356	0.249844163656235	-0.0424444153904915
-6.68372249603271	-10.1524286270142	-11.0960474014282	-0.176263675093651	0.249847069382668	-0.0425496585667133
-6.68015003204346	-10.1527252197266	-11.1013507843018	-0.176188424229622	0.249907314777374	-0.0426070503890514
-6.68084526062012	-10.1525430679321	-11.0973100662231	-0.176221445202827	0.249954611063004	-0.0426614545285702
-6.67936944961548	-10.1541862487793	-11.0963315963745	-0.176267400383949	0.249965623021126	-0.0426016710698605
-6.68096113204956	-10.1511039733887	-11.0960416793823	-0.176296502351761	0.2499930113554	-0.0427104867994785
-6.6804027557373	-10.1516256332397	-11.0999784469604	-0.176289930939674	0.250021010637283	-0.0426105856895447
-6.68139028549194	-10.1493196487427	-11.1007928848267	-0.176238268613815	0.250081479549408	-0.04269764944911
-6.68290996551514	-10.1471042633057	-11.0926170349121	-0.176356866955757	0.250069975852966	-0.0427283495664597
-6.67693901062012	-10.1445589065552	-11.0942668914795	-0.176367446780205	0.250096678733826	-0.0427585430443287
-6.67691040039063	-10.1436653137207	-11.0912675857544	-0.176362544298172	0.250100165605545	-0.0427395552396774
-6.6753363609314	-10.1416063308716	-11.0863428115845	-0.176456600427628	0.250180065631866	-0.042766910046339
-6.67692613601685	-10.136212348938	-11.0814361572266	-0.176414489746094	0.25012418627739	-0.0428540147840977
-6.6753511428833	-10.1410427093506	-11.0788288116455	-0.176514655351639	0.250174343585968	-0.0427749156951904
-6.67193222045898	-10.1390476226807	-11.0891847610474	-0.176621571183205	0.250177681446075	-0.0428520925343037
-6.6754298210144	-10.1373434066772	-11.0788516998291	-0.176605030894279	0.250249803066254	-0.0428172387182713
-6.67296838760376	-10.1364755630493	-11.0926733016968	-0.176666140556335	0.2502760887146	-0.0429252423346043
-6.67201232910156	-10.1332406997681	-11.0896282196045	-0.176606744527817	0.250299870967865	-0.0429638512432575
-6.66782999038696	-10.1371936798096	-11.0868721008301	-0.176691919565201	0.250304073095322	-0.0430510118603706
-6.67093276977539	-10.1352624893188	-11.0847826004028	-0.176686838269234	0.250359117984772	-0.0431039817631245
-6.67276239395142	-10.1378211975098	-11.0851192474365	-0.17675518989563	0.250377625226974	-0.0431372374296188
-6.67189788818359	-10.1365051269531	-11.0813369750977	-0.176739707589149	0.250408381223679	-0.0431576333940029
-6.67026996612549	-10.1367263793945	-11.0835342407227	-0.17668753862381	0.250505477190018	-0.0431674309074879
-6.67084121704102	-10.1363706588745	-11.0898284912109	-0.176765069365501	0.250474214553833	-0.043289128690958
-6.66607475280762	-10.1356811523438	-11.0848054885864	-0.176684141159058	0.250476449728012	-0.0432593002915382
-6.66961097717285	-10.1367416381836	-11.0865488052368	-0.176735132932663	0.250518590211868	-0.0433797128498554
-6.66550064086914	-10.1349115371704	-11.0827760696411	-0.176779136061668	0.250521928071976	-0.0434022806584835
-6.66333675384521	-10.1325283050537	-11.0843353271484	-0.176721826195717	0.250480204820633	-0.0435180217027664
-6.66186046600342	-10.1325521469116	-11.0758371353149	-0.176747873425484	0.250519812107086	-0.0435751937329769
-6.65980958938599	-10.1315240859985	-11.0743703842163	-0.176792308688164	0.250536680221558	-0.0435966402292252
-6.65962266921997	-10.1313877105713	-11.0665531158447	-0.176764979958534	0.25056666135788	-0.0436557419598103
-6.65623092651367	-10.1290483474731	-11.075457572937	-0.176738500595093	0.250569432973862	-0.043671902269125
-6.65701389312744	-10.1297750473022	-11.0702018737793	-0.176733270287514	0.250521630048752	-0.0437550470232964
-6.6557149887085	-10.1282243728638	-11.0655565261841	-0.176873758435249	0.250658243894577	-0.0438850931823254
-6.65268421173096	-10.1260738372803	-11.0730762481689	-0.17680536210537	0.250594794750214	-0.0439603216946125
-6.65176582336426	-10.1270713806152	-11.0674409866333	-0.176769748330116	0.250649213790894	-0.044061753898859
-6.64899396896362	-10.1296606063843	-11.0691919326782	-0.17679825425148	0.250712871551514	-0.0441283136606216
-6.64874076843262	-10.1283988952637	-11.0611391067505	-0.176826074719429	0.250771641731262	-0.0441958718001843
-6.64894962310791	-10.1294326782227	-11.059741973877	-0.176814004778862	0.250777810811996	-0.0442848317325115
-6.64714097976685	-10.1293239593506	-11.062705039978	-0.176762729883194	0.250752627849579	-0.0443699769675732
-6.64671325683594	-10.1294631958008	-11.0604829788208	-0.176747009158134	0.250866144895554	-0.0444778949022293
-6.64657306671143	-10.1297760009766	-11.0677556991577	-0.176701560616493	0.250955790281296	-0.0446305386722088
-6.64416933059692	-10.1286544799805	-11.0680780410767	-0.176669925451279	0.251032888889313	-0.0446649007499218
-6.64576005935669	-10.1286334991455	-11.0603971481323	-0.176658093929291	0.251003295183182	-0.0448580123484135
-6.64309644699097	-10.1308975219727	-11.055944442749	-0.176694124937057	0.25107616186142	-0.0449281707406044
-6.64330434799194	-10.1335325241089	-11.0502977371216	-0.176666378974915	0.251042872667313	-0.0450481288135052
-6.64241647720337	-10.1345224380493	-11.0571899414063	-0.176630094647408	0.2511166036129	-0.0450740121304989
-6.64049005508423	-10.1363410949707	-11.0489149093628	-0.176632285118103	0.251109391450882	-0.0451333001255989
-6.63948011398315	-10.1371507644653	-11.0629348754883	-0.176610440015793	0.251166462898254	-0.0452175810933113
-6.64127683639526	-10.135648727417	-11.0519065856934	-0.176581010222435	0.251207649707794	-0.0452794097363949
-6.64058589935303	-10.1384658813477	-11.0479593276978	-0.176616623997688	0.251271098852158	-0.0454386621713638
-6.63856506347656	-10.1358480453491	-11.0489082336426	-0.176585018634796	0.251283407211304	-0.045433085411787
-6.63523721694946	-10.1368818283081	-11.0546102523804	-0.176599189639091	0.251322269439697	-0.0455384328961372
-6.63348770141602	-10.1368675231934	-11.046706199646	-0.176585987210274	0.251338511705399	-0.0456930100917816
-6.63398599624634	-10.1365385055542	-11.0454711914063	-0.176597744226456	0.251486659049988	-0.0457611568272114
-6.63209772109985	-10.13916015625	-11.0371465682983	-0.17662501335144	0.251412689685822	-0.0458014905452728
-6.63500833511353	-10.1428651809692	-11.0379590988159	-0.176620557904243	0.25150454044342	-0.0458607450127602
-6.6311616897583	-10.14049243927	-11.0409259796143	-0.176634639501572	0.251547813415527	-0.0459482558071613
-6.63468790054321	-10.143837928772	-11.0397605895996	-0.176539674401283	0.251599669456482	-0.046069473028183
-6.62972688674927	-10.1447792053223	-11.0440816879272	-0.176547005772591	0.25159940123558	-0.0460696592926979
-6.63295936584473	-10.1441173553467	-11.039849281311	-0.1764907091856	0.251645386219025	-0.0460994280874729
-6.63229084014893	-10.1429424285889	-11.0406503677368	-0.176513269543648	0.251697510480881	-0.0462264455854893
-6.63329076766968	-10.1434812545776	-11.0404052734375	-0.176473125815392	0.251730471849442	-0.046198196709156
-6.62948513031006	-10.1465063095093	-11.0459384918213	-0.17642842233181	0.251776725053787	-0.0463208444416523
-6.62892055511475	-10.1471843719482	-11.0385818481445	-0.176462814211845	0.251781642436981	-0.0462833940982819
-6.62857580184937	-10.14857006073	-11.0412406921387	-0.176455900073051	0.251793742179871	-0.0463680699467659
-6.6284294128418	-10.1494398117065	-11.033576965332	-0.176464349031448	0.251807510852814	-0.046418771147728
-6.62836456298828	-10.1491003036499	-11.0346479415894	-0.176480710506439	0.251793652772903	-0.0464215651154518
-6.62751245498657	-10.1496925354004	-11.0302696228027	-0.176436513662338	0.251848876476288	-0.046489916741848
-6.62905216217041	-10.1513404846191	-11.0263195037842	-0.176490738987923	0.251864016056061	-0.046492014080286
-6.62435245513916	-10.1522436141968	-11.0295705795288	-0.176549836993217	0.251864224672318	-0.046525876969099
-6.62663125991821	-10.1535387039185	-11.0261659622192	-0.176495492458344	0.25191342830658	-0.0465537309646606
-6.62644863128662	-10.1526165008545	-11.0259294509888	-0.176542580127716	0.251936256885529	-0.0465567260980606
-6.62671756744385	-10.1531639099121	-11.0292901992798	-0.176613017916679	0.251995146274567	-0.0465740375220776
-6.62862539291382	-10.1542282104492	-11.0357570648193	-0.176566302776337	0.251999020576477	-0.0466177202761173
-6.62949132919312	-10.15354347229	-11.0316200256348	-0.176615163683891	0.252142637968063	-0.0466155223548412
-6.63317728042603	-10.1580390930176	-11.0375165939331	-0.176665976643562	0.252172559499741	-0.0466827489435673
-6.62995195388794	-10.1595029830933	-11.029842376709	-0.176696762442589	0.252127975225449	-0.0467055551707745
-6.63350057601929	-10.1599493026733	-11.0356874465942	-0.176703587174416	0.252184480428696	-0.0466476120054722
-6.63522624969482	-10.1587743759155	-11.0351123809814	-0.176681876182556	0.252240031957626	-0.0466950088739395
-6.63443660736084	-10.1650485992432	-11.0372219085693	-0.176752537488937	0.252234637737274	-0.0466287210583687
-6.63571882247925	-10.1626806259155	-11.038197517395	-0.176736786961555	0.252280563116074	-0.0467003174126148
-6.63646364212036	-10.1624336242676	-11.0401430130005	-0.176673948764801	0.25228363275528	-0.0466792210936546
-6.63962507247925	-10.1627645492554	-11.04296875	-0.176681682467461	0.25237700343132	-0.0467724539339542
-6.63778877258301	-10.1635036468506	-11.0374631881714	-0.176671400666237	0.252353340387344	-0.0467982776463032
-6.63964939117432	-10.164942741394	-11.041428565979	-0.176760986447334	0.252374678850174	-0.0468238219618797
-6.63659620285034	-10.1656513214111	-11.0361156463623	-0.176713854074478	0.252316266298294	-0.0467875488102436
-6.63803100585938	-10.1687107086182	-11.0362482070923	-0.176732957363129	0.252312451601028	-0.0467951484024525
-6.63822603225708	-10.165789604187	-11.0439367294312	-0.176653787493706	0.252385556697845	-0.0468708500266075
-6.63625764846802	-10.1643924713135	-11.0419874191284	-0.17667181789875	0.252458959817886	-0.0468337573111057
-6.63921308517456	-10.1637125015259	-11.0395202636719	-0.176673710346222	0.252474039793015	-0.0469407476484776
-6.63665533065796	-10.1662101745605	-11.0345163345337	-0.176761478185654	0.252433508634567	-0.0469363257288933
-6.63493680953979	-10.166088104248	-11.0300388336182	-0.176715895533562	0.252459466457367	-0.0468995273113251
-6.63452053070068	-10.163348197937	-11.034610748291	-0.176731899380684	0.252478212118149	-0.0469331294298172
-6.63596105575562	-10.1670513153076	-11.037880897522	-0.176775366067886	0.252449691295624	-0.0469043143093586
-6.63615942001343	-10.1635999679565	-11.0382480621338	-0.176732748746872	0.252494305372238	-0.0469577759504318
-6.63352346420288	-10.164924621582	-11.0315885543823	-0.176732823252678	0.252595663070679	-0.0469410307705402
-6.63512182235718	-10.1642789840698	-11.0399742126465	-0.176771268248558	0.252563387155533	-0.0470044016838074
-6.63266277313232	-10.1657009124756	-11.030779838562	-0.176792293787003	0.25252491235733	-0.0470104552805424
-6.63339757919312	-10.1653804779053	-11.0356092453003	-0.176816999912262	0.252501398324966	-0.0469546131789684
-6.63159942626953	-10.1634750366211	-11.0341901779175	-0.176807850599289	0.252539396286011	-0.0469705127179623
-6.6343035697937	-10.1649303436279	-11.0316600799561	-0.176863640546799	0.25261253118515	-0.0469278134405613
-6.63198661804199	-10.1663103103638	-11.0362863540649	-0.176808103919029	0.252560406923294	-0.0469819232821465
-6.63070869445801	-10.1616716384888	-11.0326271057129	-0.176844820380211	0.25266307592392	-0.046925462782383
-6.63281917572021	-10.1621589660645	-11.0334920883179	-0.176877334713936	0.252657651901245	-0.0469845235347748
-6.63080215454102	-10.161247253418	-11.0305490493774	-0.176928550004959	0.252660512924194	-0.0470282696187496
-6.63160467147827	-10.1609563827515	-11.0270147323608	-0.176975384354591	0.252694875001907	-0.0469808951020241
-6.62708616256714	-10.1590929031372	-11.0239391326904	-0.176991283893585	0.252606332302094	-0.0470080263912678
-6.62963104248047	-10.1606407165527	-11.0254468917847	-0.177063450217247	0.252760887145996	-0.0469679236412048
-6.6276421546936	-10.1619653701782	-11.0312995910645	-0.177083700895309	0.252707332372665	-0.0470308996737003
-6.62941408157349	-10.159595489502	-11.0282716751099	-0.17709182202816	0.252789437770844	-0.0470093674957752
-6.63070440292358	-10.1594266891479	-11.0310859680176	-0.177093505859375	0.252784192562103	-0.0470474511384964
-6.62647867202759	-10.1593647003174	-11.0222358703613	-0.177117526531219	0.252826690673828	-0.0471299812197685
-6.63344240188599	-10.1623106002808	-11.0329122543335	-0.177167490124702	0.252941519021988	-0.0471122860908508
-6.63182973861694	-10.165002822876	-11.0228414535522	-0.177235335111618	0.252941220998764	-0.0471670068800449
-6.63224935531616	-10.1651601791382	-11.0282039642334	-0.177186876535416	0.252925455570221	-0.0471487902104855
-6.63141918182373	-10.1678333282471	-11.0322904586792	-0.177168905735016	0.252980381250381	-0.0471907407045364
-6.63372898101807	-10.1651763916016	-11.0311470031738	-0.177193641662598	0.253097712993622	-0.0471531338989735
-6.6331901550293	-10.1687631607056	-11.0307731628418	-0.17723847925663	0.253076165914536	-0.0472681000828743
-6.63080358505249	-10.1676425933838	-11.0231742858887	-0.17721863090992	0.253087371587753	-0.0472962558269501
-6.62984657287598	-10.1675186157227	-11.0292854309082	-0.177254945039749	0.253143101930618	-0.0472443290054798
-6.63333797454834	-10.1681995391846	-11.0249032974243	-0.177287042140961	0.253084033727646	-0.0472235940396786
-6.63088417053223	-10.1696844100952	-11.0237789154053	-0.177342638373375	0.253163516521454	-0.0472230575978756
-6.6298565864563	-10.1722898483276	-11.0298538208008	-0.17729677259922	0.253179758787155	-0.047286581248045
-6.6274266242981	-10.1706886291504	-11.026460647583	-0.177329197525978	0.253220558166504	-0.0472894012928009
-6.63219738006592	-10.1718301773071	-11.0288600921631	-0.177349984645844	0.253310561180115	-0.0474219918251038
-6.63129997253418	-10.1710748672485	-11.0211696624756	-0.177404895424843	0.253353029489517	-0.047455295920372
-6.63377523422241	-10.1741991043091	-11.0263509750366	-0.177320644259453	0.253379702568054	-0.0475092083215714
-6.63005685806274	-10.1731014251709	-11.022876739502	-0.177411109209061	0.253425568342209	-0.0474801361560822
-6.63317108154297	-10.1802444458008	-11.0239725112915	-0.177412465214729	0.253484815359116	-0.0474759303033352
-6.63182687759399	-10.1788501739502	-11.0269432067871	-0.177360743284225	0.253545790910721	-0.0475659780204296
-6.63418483734131	-10.1781969070435	-11.0283374786377	-0.17742608487606	0.25354927778244	-0.0475447326898575
-6.63414239883423	-10.179913520813	-11.0325183868408	-0.177396774291992	0.253597021102905	-0.0476468801498413
-6.63369512557983	-10.1802701950073	-11.0269813537598	-0.177393093705177	0.253597259521484	-0.0476667620241642
-6.63338422775269	-10.1822347640991	-11.0300855636597	-0.177394911646843	0.25366422533989	-0.0476165823638439
-6.63207244873047	-10.1831521987915	-11.0233421325684	-0.177371188998222	0.253730982542038	-0.0476931445300579
-6.63366365432739	-10.1846857070923	-11.0254173278809	-0.177372440695763	0.25371253490448	-0.0476773232221603
-6.63326597213745	-10.1864309310913	-11.0281839370728	-0.177388593554497	0.253745079040527	-0.0477008260786533
-6.6316237449646	-10.1850929260254	-11.024284362793	-0.177439853549004	0.253753304481506	-0.0476613342761993
-6.63439130783081	-10.1827878952026	-11.0324945449829	-0.177396267652512	0.253837317228317	-0.0477062799036503
-6.63134574890137	-10.1766653060913	-11.0247058868408	-0.177428185939789	0.253801733255386	-0.0477047376334667
-6.63026666641235	-10.1821937561035	-11.0301532745361	-0.177498862147331	0.253840208053589	-0.0477340146899223
-6.62794065475464	-10.1766653060913	-11.0205039978027	-0.177461475133896	0.253900200128555	-0.0477665401995182
-6.62535238265991	-10.1754779815674	-11.018762588501	-0.177522867918015	0.253870159387589	-0.0477337054908276
-6.62621116638184	-10.177903175354	-11.0188674926758	-0.177542120218277	0.253931432962418	-0.0477129444479942
-6.62541103363037	-10.1720409393311	-11.012505531311	-0.177583679556847	0.253928393125534	-0.04769691452384
-6.62475204467773	-10.1719398498535	-11.0161437988281	-0.177574008703232	0.253916144371033	-0.0476796478033066
-6.62122011184692	-10.1698503494263	-11.0088930130005	-0.177649959921837	0.253935903310776	-0.0476853474974632
-6.62353563308716	-10.1681842803955	-11.011248588562	-0.177673369646072	0.253930538892746	-0.0477042719721794
-6.61830615997314	-10.1652936935425	-11.0049695968628	-0.177700474858284	0.253989309072495	-0.0477442406117916
-6.6214747428894	-10.1659593582153	-11.0047340393066	-0.177644520998001	0.253976613283157	-0.0477296262979507
-6.61737632751465	-10.1678609848022	-11.0050735473633	-0.177730277180672	0.254035621881485	-0.0477091036736965
-6.62064504623413	-10.1647872924805	-11.0027923583984	-0.177681222558022	0.253983438014984	-0.0477197133004665
-6.62170743942261	-10.1661577224731	-11.0123147964478	-0.177737578749657	0.254085242748261	-0.0477195531129837
-6.6196026802063	-10.1650438308716	-11.0040168762207	-0.177787274122238	0.254032075405121	-0.0477428734302521
-6.62076807022095	-10.1634254455566	-11.0060329437256	-0.177735656499863	0.254068404436111	-0.0477739721536636
-6.61905574798584	-10.1611204147339	-10.9973678588867	-0.177776739001274	0.25411918759346	-0.0478447563946247
-6.61866044998169	-10.1662187576294	-11.0025997161865	-0.177761718630791	0.254120439291	-0.0478081181645393
-6.61983966827393	-10.1665372848511	-11.0049266815186	-0.177811980247498	0.254134982824326	-0.0478420853614807
-6.61888360977173	-10.1642360687256	-11.0012521743774	-0.177848309278488	0.254124373197556	-0.0477909818291664
-6.62353849411011	-10.1659088134766	-11.0100231170654	-0.17781338095665	0.254198014736176	-0.0478535406291485
-6.6198558807373	-10.1634006500244	-11.0058250427246	-0.177844360470772	0.254212319850922	-0.0478651858866215
-6.61993169784546	-10.1640796661377	-11.0064563751221	-0.177878960967064	0.254244476556778	-0.0478962622582912
-6.61448955535889	-10.1630487442017	-10.9927005767822	-0.177842870354652	0.254261910915375	-0.0479191578924656
-6.61644649505615	-10.1630926132202	-10.9973239898682	-0.177823305130005	0.254245966672897	-0.0478589348495007
-6.61601257324219	-10.1629953384399	-11.0029315948486	-0.177863508462906	0.254318416118622	-0.0479274652898312
-6.61482858657837	-10.1600704193115	-10.9990339279175	-0.177954077720642	0.254246920347214	-0.0478873923420906
-6.61545372009277	-10.1607246398926	-11.0017471313477	-0.177881851792336	0.254273325204849	-0.0479727685451508
-6.61159515380859	-10.158878326416	-10.9929361343384	-0.177983805537224	0.254330575466156	-0.0479531064629555
-6.61444759368896	-10.1602125167847	-10.9924354553223	-0.17796228826046	0.254344880580902	-0.0479306355118752
-6.61039257049561	-10.1609745025635	-10.991021156311	-0.177981153130531	0.254380255937576	-0.0479822307825089
-6.61070108413696	-10.1594152450562	-10.9880609512329	-0.177966058254242	0.254333049058914	-0.0479748211801052
-6.61240243911743	-10.1610631942749	-10.9879732131958	-0.17797440290451	0.254364043474197	-0.0479586012661457
-6.61124181747437	-10.1593904495239	-10.9945802688599	-0.178042396903038	0.254430949687958	-0.0479570105671883
-6.61066436767578	-10.1602630615234	-10.9952535629272	-0.17800498008728	0.254457801580429	-0.0479656644165516
-6.60800647735596	-10.1596250534058	-10.9879999160767	-0.178072184324265	0.254341274499893	-0.0479738339781761
-6.61028003692627	-10.1622667312622	-10.9907932281494	-0.178031295537949	0.254387080669403	-0.0480235256254673
-6.60886430740356	-10.1603765487671	-10.9854068756104	-0.177989348769188	0.254468649625778	-0.0481041818857193
-6.60886144638062	-10.1618089675903	-10.9876337051392	-0.178020849823952	0.254435688257217	-0.0480419881641865
-6.60906219482422	-10.1648788452148	-10.9835615158081	-0.178032040596008	0.254463732242584	-0.0480927638709545
-6.61029434204102	-10.1629638671875	-10.9917249679565	-0.178020402789116	0.254404872655869	-0.0480907596647739
-6.61269521713257	-10.1648578643799	-10.9911203384399	-0.178003162145615	0.254463672637939	-0.0481680408120155
-6.61324024200439	-10.1662549972534	-10.9865884780884	-0.177995830774307	0.254523724317551	-0.0481678545475006
-6.61253023147583	-10.1672163009644	-10.9922904968262	-0.178013607859612	0.254573076963425	-0.0481321774423122
-6.6106104850769	-10.1645431518555	-10.9879674911499	-0.177985534071922	0.254617691040039	-0.0481973215937614
-6.61307430267334	-10.1699342727661	-10.9867572784424	-0.178013324737549	0.254552066326141	-0.0481968447566032
-6.61371946334839	-10.1710729598999	-10.9877815246582	-0.178010478615761	0.254609674215317	-0.0481908358633518
-6.61725616455078	-10.1695890426636	-10.9854621887207	-0.177945733070374	0.254590034484863	-0.0481871627271175
-6.6180853843689	-10.1709470748901	-10.9954214096069	-0.178013488650322	0.25458300113678	-0.0481846369802952
-6.61729335784912	-10.1710844039917	-10.9890108108521	-0.17799586057663	0.25452584028244	-0.0481661036610603
-6.6150279045105	-10.1721715927124	-10.9916667938232	-0.177970260381699	0.254610449075699	-0.048220869153738
-6.61504077911377	-10.1693477630615	-10.9902448654175	-0.177909165620804	0.254632025957108	-0.0482008941471577
-6.61758947372437	-10.1694526672363	-10.9889554977417	-0.177954524755478	0.254610300064087	-0.0482551231980324
-6.61626577377319	-10.1703758239746	-10.9868688583374	-0.177914768457413	0.254634320735931	-0.0482713617384434
-6.61682987213135	-10.1724605560303	-10.9902677536011	-0.177907645702362	0.254640609025955	-0.0482841357588768
-6.61551380157471	-10.1738119125366	-10.9920139312744	-0.177909985184669	0.254670739173889	-0.0483218319714069
-6.61830806732178	-10.1758985519409	-10.9872379302979	-0.177852526307106	0.254629850387573	-0.0482835248112679
-6.61372184753418	-10.1754941940308	-10.9904012680054	-0.177782729268074	0.254665732383728	-0.0483165085315704
-6.61594724655151	-10.1724882125854	-10.9939842224121	-0.177783563733101	0.254718065261841	-0.0482636764645576
-6.61534833908081	-10.173095703125	-10.9925975799561	-0.177778601646423	0.254714637994766	-0.0483517982065678
-6.6162896156311	-10.1746835708618	-10.9871463775635	-0.17783859372139	0.254702270030975	-0.0483414195477962
-6.61731481552124	-10.1745100021362	-10.9906606674194	-0.17773649096489	0.254693299531937	-0.0483507625758648
-6.61227703094482	-10.1739540100098	-10.9850921630859	-0.177812233567238	0.254716902971268	-0.0483384318649769
-6.61427211761475	-10.1756076812744	-10.9843111038208	-0.177847474813461	0.254714161157608	-0.0482971705496311
-6.61300230026245	-10.1748428344727	-10.9848651885986	-0.177756100893021	0.254778951406479	-0.0483204051852226
-6.61320781707764	-10.1738252639771	-10.9890842437744	-0.177801787853241	0.254752546548843	-0.0482868179678917
-6.61221313476563	-10.1736660003662	-10.9964466094971	-0.177783742547035	0.25481191277504	-0.0483400151133537
-6.61447191238403	-10.1743621826172	-10.9860458374023	-0.177895858883858	0.254733473062515	-0.048336461186409
-6.61093521118164	-10.1723566055298	-10.9959306716919	-0.177868559956551	0.254831999540329	-0.0482984744012356
-6.61315631866455	-10.1727752685547	-10.9925489425659	-0.177839756011963	0.254839509725571	-0.0483446456491947
-6.61210060119629	-10.173469543457	-10.9903259277344	-0.177884116768837	0.254920184612274	-0.0483175814151764
-6.61190223693848	-10.1770486831665	-10.9852085113525	-0.178021878004074	0.254827052354813	-0.0482877306640148
-6.61360359191895	-10.1760396957397	-10.990668296814	-0.178036659955978	0.254861116409302	-0.0482256412506104
-6.61504364013672	-10.1743431091309	-10.9963932037354	-0.178041785955429	0.254886239767075	-0.0481850355863571
-6.61288690567017	-10.1749620437622	-10.9868364334106	-0.178161948919296	0.254891246557236	-0.0481387451291084
-6.61280536651611	-10.1763029098511	-10.995548248291	-0.178208902478218	0.254904448986053	-0.0481428354978561
-6.61095714569092	-10.1747312545776	-10.9949102401733	-0.178192004561424	0.25494122505188	-0.0480964556336403
-6.61209297180176	-10.1738042831421	-10.9948596954346	-0.178229436278343	0.254990637302399	-0.0480899848043919
-6.61259841918945	-10.1749420166016	-10.9896087646484	-0.178274616599083	0.254958689212799	-0.0480452291667461
-6.6124153137207	-10.1780576705933	-10.9885282516479	-0.178389698266983	0.255051583051682	-0.048000767827034
-6.61309671401978	-10.1770267486572	-10.994029045105	-0.17834310233593	0.255016177892685	-0.0479057095944881
-6.61280918121338	-10.1756753921509	-10.9887609481812	-0.178441986441612	0.254981577396393	-0.0478401258587837
-6.60895872116089	-10.1736793518066	-10.9970960617065	-0.178466275334358	0.255029439926147	-0.0477867014706135
-6.61174440383911	-10.1717500686646	-10.9927606582642	-0.178441852331161	0.255017876625061	-0.0477282889187336
-6.60511255264282	-10.1740798950195	-10.9856491088867	-0.178543210029602	0.255034416913986	-0.0477169491350651
-6.60929393768311	-10.1738862991333	-10.982702255249	-0.178554758429527	0.255009591579437	-0.0476329773664474
-6.60940933227539	-10.1734180450439	-10.9848918914795	-0.178646117448807	0.255005329847336	-0.0475597642362118
-6.60844373703003	-10.1716747283936	-10.9857635498047	-0.178603261709213	0.255018800497055	-0.0475104190409184
-6.60557842254639	-10.1710786819458	-10.9798526763916	-0.178664520382881	0.254990011453629	-0.0473999753594399
-6.60837697982788	-10.1713438034058	-10.9868383407593	-0.178713515400887	0.255007386207581	-0.0474109947681427
-6.60801410675049	-10.1706924438477	-10.9830484390259	-0.178666159510612	0.25497904419899	-0.0472401157021523
-6.61067819595337	-10.168309211731	-10.9873266220093	-0.178685054183006	0.254934251308441	-0.0472416095435619
-6.60700273513794	-10.1711874008179	-10.9781188964844	-0.178803667426109	0.255057990550995	-0.0471624881029129
-6.6065878868103	-10.1675996780396	-10.9882659912109	-0.178792685270309	0.254984617233276	-0.0471638888120651
-6.60572719573975	-10.1654348373413	-10.9835300445557	-0.178747072815895	0.254971385002136	-0.0470686182379723
-6.60764455795288	-10.1684055328369	-10.9810333251953	-0.178783968091011	0.255012989044189	-0.0470470860600472
-6.60434198379517	-10.1659688949585	-10.9771909713745	-0.178829535841942	0.254959374666214	-0.0470080487430096
-6.607017993927	-10.1662893295288	-10.9757404327393	-0.17887245118618	0.2549769282341	-0.0469396337866783
-6.60475826263428	-10.1632890701294	-10.979606628418	-0.178929582238197	0.254914104938507	-0.0469139218330383
-6.60157585144043	-10.1621837615967	-10.9785451889038	-0.178912624716759	0.254931181669235	-0.0468605421483517
-6.60477352142334	-10.1638841629028	-10.9779481887817	-0.178938791155815	0.254985690116882	-0.0468112044036388
-6.60358667373657	-10.1598787307739	-10.9772758483887	-0.178947269916534	0.254970461130142	-0.0467208474874496
-6.601243019104	-10.161283493042	-10.9750366210938	-0.179083898663521	0.254936009645462	-0.0467244125902653
-6.60093355178833	-10.1571760177612	-10.9818296432495	-0.179070442914963	0.255000621080399	-0.0466209128499031
-6.5973596572876	-10.1543455123901	-10.9808435440063	-0.179047241806984	0.2549889087677	-0.0465905666351318
-6.59609222412109	-10.1520566940308	-10.9787244796753	-0.179130300879478	0.255016446113586	-0.0466211549937725
-6.59388875961304	-10.1545238494873	-10.9823999404907	-0.179156273603439	0.255027204751968	-0.0465125180780888
-6.59144258499146	-10.1521139144897	-10.977276802063	-0.179260417819023	0.255036443471909	-0.0465322136878967
-6.58999824523926	-10.1534242630005	-10.97350025177	-0.179346546530724	0.254951149225235	-0.0464710518717766
-6.58921098709106	-10.1479787826538	-10.9778280258179	-0.179391637444496	0.255122274160385	-0.0464788824319839
-6.58645391464233	-10.1485090255737	-10.981987953186	-0.179413557052612	0.255147129297256	-0.0463804379105568
-6.58264112472534	-10.1495904922485	-10.9776477813721	-0.179521396756172	0.255084484815598	-0.046371690928936
-6.5818018913269	-10.1489715576172	-10.9799184799194	-0.179564237594604	0.255146145820618	-0.0463236421346664
-6.58105993270874	-10.1447668075562	-10.9746608734131	-0.179606422781944	0.255196332931519	-0.0463658720254898
-6.57860136032104	-10.1496410369873	-10.9799795150757	-0.179697781801224	0.255229473114014	-0.04628024995327
-6.57525396347046	-10.1464023590088	-10.9896993637085	-0.179705858230591	0.255232095718384	-0.0462755747139454
-6.57363653182983	-10.1471319198608	-10.9804191589355	-0.179759934544563	0.255304217338562	-0.046252653002739
-6.57393884658813	-10.1476402282715	-10.9849042892456	-0.179781720042229	0.255400091409683	-0.0462848581373692
-6.57181787490845	-10.14879322052	-10.9884986877441	-0.179797977209091	0.255411475896835	-0.0462569408118725
-6.57070970535278	-10.1522951126099	-10.9895687103271	-0.179890349507332	0.255418986082077	-0.0461871884763241
-6.56717872619629	-10.1501417160034	-10.9903736114502	-0.179846927523613	0.255423337221146	-0.0462194681167603
-6.56742000579834	-10.1548080444336	-10.9955720901489	-0.179878503084183	0.255471020936966	-0.0461975261569023
-6.56635618209839	-10.1540098190308	-11.0067510604858	-0.179800614714622	0.255425840616226	-0.0461558364331722
-6.56403064727783	-10.1566400527954	-10.9996519088745	-0.179841503500938	0.255527555942535	-0.04617889970541
-6.56489038467407	-10.1559228897095	-11.0143404006958	-0.179861322045326	0.255565613508224	-0.0461401082575321
-6.56292581558228	-10.1575126647949	-11.0060415267944	-0.17978535592556	0.255541801452637	-0.0461200959980488
-6.5622410774231	-10.1588907241821	-11.0149574279785	-0.179863646626472	0.255586862564087	-0.046137873083353
-6.55977392196655	-10.1586771011353	-11.0152406692505	-0.179725676774979	0.255558222532272	-0.0460632778704166
-6.56023979187012	-10.1610431671143	-11.0174827575684	-0.179781198501587	0.255590260028839	-0.0460551306605339
-6.56014490127563	-10.1642227172852	-11.0174694061279	-0.17979596555233	0.25560474395752	-0.0461002849042416
-6.55779504776001	-10.1628379821777	-11.0186710357666	-0.179844290018082	0.255656510591507	-0.0460316464304924
-6.55864286422729	-10.1645660400391	-11.018027305603	-0.179740414023399	0.255674779415131	-0.0459939949214458
-6.55930233001709	-10.1644515991211	-11.0207977294922	-0.179708197712898	0.255608797073364	-0.0459599196910858
-6.55666780471802	-10.1681470870972	-11.0253095626831	-0.179699182510376	0.255603313446045	-0.0459901951253414
-6.55721282958984	-10.1654863357544	-11.0252866744995	-0.179708912968636	0.255649268627167	-0.045954056084156
-6.55993413925171	-10.1704216003418	-11.0385551452637	-0.179661691188812	0.255659103393555	-0.0460247881710529
-6.55298566818237	-10.1725568771362	-11.0287094116211	-0.179749473929405	0.255596667528152	-0.0460257939994335
-6.55735969543457	-10.1733751296997	-11.0403251647949	-0.179706081748009	0.255683213472366	-0.0459482334554195
-6.55670976638794	-10.1757907867432	-11.0341634750366	-0.17962247133255	0.25572195649147	-0.0459579937160015
-6.55531692504883	-10.1760854721069	-11.037615776062	-0.179583936929703	0.255607455968857	-0.0459281355142593
-6.55432462692261	-10.1799364089966	-11.0428829193115	-0.179587483406067	0.255678504705429	-0.0459170378744602
-6.55674314498901	-10.1775150299072	-11.0428705215454	-0.179548591375351	0.255692213773727	-0.045876007527113
-6.55840921401978	-10.1805305480957	-11.051344871521	-0.179524213075638	0.255679041147232	-0.0458515249192715
-6.55753707885742	-10.1796522140503	-11.0445070266724	-0.179583758115768	0.255631595849991	-0.0458703078329563
-6.56173896789551	-10.1831665039063	-11.0524263381958	-0.179597407579422	0.255638033151627	-0.0458068139851093
-6.55907487869263	-10.1830263137817	-11.0450172424316	-0.179531365633011	0.255697339773178	-0.0458037778735161
-6.56123161315918	-10.181568145752	-11.0512676239014	-0.179494604468346	0.255658507347107	-0.0458117090165615
-6.56173467636108	-10.1870155334473	-11.0497770309448	-0.179579257965088	0.255705177783966	-0.0457934960722923
-6.56209707260132	-10.1848630905151	-11.0528364181519	-0.179557502269745	0.255625247955322	-0.045791607350111
-6.56444692611694	-10.1849241256714	-11.0539636611938	-0.179577589035034	0.255635470151901	-0.0457088761031628
-6.56207227706909	-10.186315536499	-11.0598154067993	-0.179659336805344	0.255680769681931	-0.0456537753343582
-6.56197690963745	-10.1865739822388	-11.0576639175415	-0.179682090878487	0.255661457777023	-0.0456610843539238
-6.56314659118652	-10.1842832565308	-11.0529689788818	-0.179632425308228	0.255684942007065	-0.0456198491156101
-6.56009244918823	-10.1840877532959	-11.049711227417	-0.17972420156002	0.255680322647095	-0.0456085167825222
-6.56279182434082	-10.1837615966797	-11.0527448654175	-0.179797098040581	0.255704194307327	-0.0455439873039722
-6.56458950042725	-10.1819343566895	-11.051215171814	-0.179816409945488	0.255670189857483	-0.0455232448875904
-6.56111478805542	-10.1821517944336	-11.0468130111694	-0.179898306727409	0.25569874048233	-0.0454489961266518
-6.56349182128906	-10.1808166503906	-11.0535345077515	-0.17995285987854	0.255633533000946	-0.0453826151788235
-6.55911016464233	-10.1795272827148	-11.0510206222534	-0.179975256323814	0.255624771118164	-0.045375544577837
-6.55896425247192	-10.1782941818237	-11.0540895462036	-0.179973840713501	0.255636781454086	-0.0452447161078453
-6.55885648727417	-10.1761379241943	-11.0534009933472	-0.180053621530533	0.25564906001091	-0.0452330484986305
-6.55915927886963	-10.1771173477173	-11.0429668426514	-0.180147394537926	0.255679577589035	-0.045188445597887
-6.55833625793457	-10.1755247116089	-11.0451259613037	-0.180171713232994	0.255580306053162	-0.045172281563282
-6.55727195739746	-10.1734666824341	-11.0410375595093	-0.180133476853371	0.255628407001495	-0.0450965464115143
-6.56049776077271	-10.1754674911499	-11.0406856536865	-0.180284976959229	0.255574524402618	-0.0449734292924404
-6.5587854385376	-10.1729688644409	-11.0431909561157	-0.180214732885361	0.255627036094666	-0.0450014136731625
-6.55802011489868	-10.1697311401367	-11.0472316741943	-0.180230230093002	0.255601972341537	-0.0449338406324387
-6.56047344207764	-10.1713647842407	-11.0494337081909	-0.180299088358879	0.255635529756546	-0.0449152067303658
-6.55970239639282	-10.1699419021606	-11.0384750366211	-0.180377259850502	0.255643427371979	-0.0449047684669495
-6.55795049667358	-10.1668310165405	-11.0451736450195	-0.180320009589195	0.255527406930923	-0.0448390990495682
-6.55708980560303	-10.1669950485229	-11.0404214859009	-0.180370762944221	0.255603641271591	-0.0448388159275055
-6.55811262130737	-10.1685104370117	-11.0395965576172	-0.180405005812645	0.255554467439651	-0.044742938131094
-6.55650758743286	-10.1674184799194	-11.0398187637329	-0.180311918258667	0.255557179450989	-0.0448235906660557
-6.55844068527222	-10.1663494110107	-11.0505523681641	-0.180365517735481	0.255582243204117	-0.0447288006544113
-6.5603928565979	-10.1639366149902	-11.04274559021	-0.18037037551403	0.255578190088272	-0.0448066219687462
-6.56103277206421	-10.1667327880859	-11.0407266616821	-0.180379435420036	0.255613416433334	-0.0447894372045994
-6.55785608291626	-10.1652774810791	-11.043438911438	-0.180320739746094	0.255557179450989	-0.0448010340332985
-6.55622053146362	-10.1654253005981	-11.033784866333	-0.180389195680618	0.255507349967957	-0.0448040962219238
-6.55688381195068	-10.1652612686157	-11.0273056030273	-0.180333077907562	0.255552500486374	-0.0447284281253815
-6.5545539855957	-10.1627149581909	-11.0338287353516	-0.180371880531311	0.255503356456757	-0.04477134719491
-6.55406951904297	-10.1604595184326	-11.0286197662354	-0.180389642715454	0.255481600761414	-0.0446835346519947
-6.55416011810303	-10.1608428955078	-11.0310640335083	-0.180358678102493	0.255502998828888	-0.0447430424392223
-6.55464124679565	-10.1593446731567	-11.0231456756592	-0.180417761206627	0.255513608455658	-0.0447689294815063
-6.5532078742981	-10.1589374542236	-11.0203828811646	-0.18042878806591	0.25555419921875	-0.0447752922773361
-6.5464916229248	-10.1574258804321	-11.0164308547974	-0.180438041687012	0.25544485449791	-0.0447598770260811
-6.54733943939209	-10.1538934707642	-11.0172424316406	-0.180480003356934	0.255559504032135	-0.0447294972836971
-6.54587030410767	-10.1539249420166	-11.0150146484375	-0.18047459423542	0.255469679832459	-0.0447969175875187
-6.54469156265259	-10.1523971557617	-11.0162200927734	-0.180540010333061	0.255517721176147	-0.0447530299425125
-6.54348707199097	-10.1530361175537	-11.0171127319336	-0.180556982755661	0.255576580762863	-0.044798769056797
-6.54259490966797	-10.1509866714478	-11.0079288482666	-0.180603727698326	0.255501270294189	-0.0447921901941299
-6.53942489624023	-10.1493988037109	-11.0144968032837	-0.180564135313034	0.25562247633934	-0.044846810400486
-6.54039525985718	-10.1505002975464	-11.0072402954102	-0.180579274892807	0.25561848282814	-0.0448957309126854
-6.53769826889038	-10.1500005722046	-10.9987411499023	-0.180621728301048	0.255714327096939	-0.0449491739273071
-6.53774547576904	-10.1529951095581	-11.0028162002563	-0.180622354149818	0.255628615617752	-0.0449881665408611
-6.54004526138306	-10.1570014953613	-11.0032663345337	-0.180698558688164	0.255706280469894	-0.0449803248047829
-6.53922557830811	-10.1548347473145	-11.0018663406372	-0.180678203701973	0.255712926387787	-0.0450047515332699
-6.5399694442749	-10.1565494537354	-10.9934549331665	-0.18072772026062	0.255785435438156	-0.0450284816324711
-6.53751516342163	-10.157377243042	-11.0014886856079	-0.180737063288689	0.255810409784317	-0.0451171435415745
-6.53888607025146	-10.1562452316284	-11.0028781890869	-0.180734097957611	0.255842983722687	-0.0452021174132824
-6.5363917350769	-10.158034324646	-10.997386932373	-0.180730864405632	0.255919367074966	-0.0452659465372562
-6.53658294677734	-10.1621417999268	-10.9870405197144	-0.180756077170372	0.255862832069397	-0.0452744849026203
-6.53982830047607	-10.1648931503296	-10.9910659790039	-0.180779904127121	0.255962520837784	-0.0453493893146515
-6.54078769683838	-10.1653385162354	-10.9876346588135	-0.180776178836823	0.255995392799377	-0.045359767973423
-6.53661632537842	-10.1667098999023	-10.9901151657104	-0.18077689409256	0.255992859601974	-0.0454348064959049
-6.53977870941162	-10.1671333312988	-10.9952840805054	-0.180726990103722	0.256108194589615	-0.0454847626388073
-6.53779077529907	-10.1690988540649	-10.9931488037109	-0.180708572268486	0.256155163049698	-0.0454894155263901
-6.53825569152832	-10.1688890457153	-10.9945573806763	-0.180726528167725	0.2561876475811	-0.0456077456474304
-6.53779268264771	-10.1708707809448	-10.9896230697632	-0.180734172463417	0.256120353937149	-0.0456164442002773
-6.539146900177	-10.1729154586792	-10.9878559112549	-0.180724084377289	0.256209284067154	-0.0456211753189564
-6.53851318359375	-10.1741752624512	-10.984769821167	-0.180636987090111	0.25619712471962	-0.0456681326031685
-6.53378057479858	-10.1761121749878	-10.9841318130493	-0.180677264928818	0.256196886301041	-0.0456734783947468
-6.53536796569824	-10.1745767593384	-10.9887790679932	-0.180622711777687	0.256177395582199	-0.0457546375691891
-6.53617477416992	-10.1768398284912	-10.9896402359009	-0.180538102984428	0.256308346986771	-0.0457586385309696
-6.53390312194824	-10.178035736084	-10.9912452697754	-0.1805489808321	0.256271630525589	-0.0458389595150948
-6.53603315353394	-10.1815700531006	-10.9832887649536	-0.180539965629578	0.256242483854294	-0.0458692759275436
-6.53778505325317	-10.1794490814209	-10.988600730896	-0.180467620491982	0.256312072277069	-0.0459609813988209
-6.53416633605957	-10.1803503036499	-10.9799108505249	-0.180446997284889	0.256298720836639	-0.0459819249808788
-6.53404808044434	-10.1821060180664	-10.9800624847412	-0.18047234416008	0.256359428167343	-0.0459834337234497
-6.53438138961792	-10.1851606369019	-10.9817657470703	-0.180464461445808	0.256336092948914	-0.0460128597915173
-6.53655815124512	-10.1835260391235	-10.9832248687744	-0.180457577109337	0.256368190050125	-0.0459836386144161
-6.53564739227295	-10.1842784881592	-10.9850921630859	-0.180398300290108	0.256330549716949	-0.0460618622601032
-6.5352931022644	-10.1853685379028	-10.9778022766113	-0.180451050400734	0.256393134593964	-0.0461069419980049
-6.5344181060791	-10.1836576461792	-10.983962059021	-0.180390849709511	0.256425857543945	-0.0461717434227467
-6.5321364402771	-10.1867742538452	-10.9755935668945	-0.180368721485138	0.256354629993439	-0.0461449660360813
-6.53275966644287	-10.1846799850464	-10.9793739318848	-0.180421307682991	0.256428301334381	-0.0461121536791325
-6.53302907943726	-10.1900320053101	-10.9776029586792	-0.180429473519325	0.256448060274124	-0.0461527854204178
-6.53271913528442	-10.191912651062	-10.985878944397	-0.180451825261116	0.256447345018387	-0.046136599034071
-6.53705883026123	-10.1869144439697	-10.9861946105957	-0.180435106158257	0.256453961133957	-0.0461841076612473
-6.53389835357666	-10.1890668869019	-10.9814605712891	-0.180446147918701	0.256562799215317	-0.0461828969419003
-6.53296041488647	-10.1862955093384	-10.9828662872314	-0.180431544780731	0.256546318531036	-0.0462169907987118
-6.53112936019897	-10.1912956237793	-10.9817142486572	-0.180432140827179	0.256544381380081	-0.0462002269923687
-6.53397417068481	-10.1912403106689	-10.9845895767212	-0.1804119348526	0.256578892469406	-0.0461281836032867
-6.53479099273682	-10.1948375701904	-10.9780054092407	-0.180467367172241	0.256543427705765	-0.0460883863270283
-6.53581619262695	-10.1949329376221	-10.9802474975586	-0.180479228496552	0.256557762622833	-0.0460230633616447
-6.5361590385437	-10.1927261352539	-10.9875249862671	-0.180527716875076	0.256533533334732	-0.0460262894630432
-6.53652381896973	-10.1941604614258	-10.9835815429688	-0.180523216724396	0.256567358970642	-0.0459799505770206
-6.53597974777222	-10.1927452087402	-10.9878120422363	-0.180529698729515	0.256473749876022	-0.0459064766764641
-6.53735685348511	-10.1928911209106	-10.9839859008789	-0.180548056960106	0.256549954414368	-0.0457961075007916
-6.53737211227417	-10.1942539215088	-10.977466583252	-0.180594831705093	0.256525337696075	-0.0457622371613979
-6.53558540344238	-10.192982673645	-10.9695234298706	-0.180612862110138	0.256512671709061	-0.0457155816257
-6.53937339782715	-10.1927185058594	-10.9757318496704	-0.180678844451904	0.256480515003204	-0.0456250086426735
-6.54038143157959	-10.1948642730713	-10.9762086868286	-0.180717200040817	0.256493419408798	-0.0455638840794563
-6.53991937637329	-10.1944456100464	-10.9756174087524	-0.180808767676353	0.25645112991333	-0.045478992164135
-6.54328107833862	-10.1944971084595	-10.9814949035645	-0.180804222822189	0.256480067968369	-0.0454282313585281
-6.5439600944519	-10.1908264160156	-10.9805545806885	-0.180780306458473	0.256518721580505	-0.0453049764037132
-6.54650402069092	-10.1946353912354	-10.9814805984497	-0.180811494588852	0.256457656621933	-0.0452846363186836
-6.5440559387207	-10.190896987915	-10.9725589752197	-0.180883064866066	0.256482720375061	-0.0451369658112526
-6.5473427772522	-10.1891956329346	-10.9863719940186	-0.180947870016098	0.256453901529312	-0.045115165412426
-6.54485273361206	-10.1883592605591	-10.9771823883057	-0.18091681599617	0.256451547145844	-0.0450628511607647
-6.54790878295898	-10.1916055679321	-10.9754037857056	-0.181008145213127	0.256370067596436	-0.0449709109961987
-6.54918098449707	-10.1906776428223	-10.9752111434937	-0.181081086397171	0.256370633840561	-0.0448679700493813
-6.54836368560791	-10.1887989044189	-10.9732542037964	-0.181018635630608	0.256360948085785	-0.0447625294327736
-6.54774856567383	-10.1865119934082	-10.9759941101074	-0.181134343147278	0.256343275308609	-0.0447662547230721
-6.55064582824707	-10.1858749389648	-10.9782695770264	-0.18114946782589	0.256337672472	-0.0445683225989342
-6.55005168914795	-10.1853914260864	-10.982590675354	-0.181146815419197	0.256299406290054	-0.0445807166397572
-6.54610633850098	-10.1815547943115	-10.9757585525513	-0.181163489818573	0.256250858306885	-0.0444966703653336
-6.54941511154175	-10.1841402053833	-10.9811172485352	-0.181257992982864	0.256232738494873	-0.0444698818027973
-6.54717969894409	-10.1813068389893	-10.9641695022583	-0.1813043653965	0.256228804588318	-0.0444002822041512
-6.54535102844238	-10.1809549331665	-10.9680032730103	-0.181308895349503	0.256208837032318	-0.04436219856143
-6.54697704315186	-10.1778001785278	-10.9631452560425	-0.18136665225029	0.256223320960999	-0.0442551076412201
-6.54947376251221	-10.1786956787109	-10.9673080444336	-0.181424766778946	0.256183803081512	-0.0442388318479061
-6.54458332061768	-10.1762800216675	-10.9713754653931	-0.181464985013008	0.256156533956528	-0.0441758632659912
-6.54768085479736	-10.1746606826782	-10.9648532867432	-0.18149434030056	0.256180942058563	-0.0441283248364925
-6.54961919784546	-10.1761960983276	-10.96275806427	-0.181547924876213	0.256261855363846	-0.0440850742161274
-6.54749965667725	-10.1756763458252	-10.9633131027222	-0.181657627224922	0.256133317947388	-0.0440415814518929
-6.55019664764404	-10.1726236343384	-10.9622240066528	-0.181683152914047	0.256226122379303	-0.044044204056263
-6.5498218536377	-10.1725816726685	-10.9689626693726	-0.181758612394333	0.256186991930008	-0.0439999215304852
-6.54851770401001	-10.1754570007324	-10.9626712799072	-0.181805849075317	0.256236016750336	-0.043996624648571
-6.55242109298706	-10.1762676239014	-10.961407661438	-0.181853502988815	0.256206840276718	-0.0439230799674988
-6.55255270004272	-10.1761894226074	-10.9665088653564	-0.181825324892998	0.256223440170288	-0.0438806712627411
-6.55163717269897	-10.173490524292	-10.9643840789795	-0.181872487068176	0.256278663873672	-0.0438842438161373
-6.55077505111694	-10.1780786514282	-10.9671411514282	-0.181967720389366	0.256299734115601	-0.0438180342316628
-6.55228424072266	-10.1778993606567	-10.9742116928101	-0.181953504681587	0.256266444921494	-0.0438243448734283
-6.55150461196899	-10.1770334243774	-10.9688787460327	-0.181974232196808	0.256331652402878	-0.0438415184617043
-6.55205631256104	-10.179238319397	-10.9652643203735	-0.18202643096447	0.256342977285385	-0.0439346134662628
-6.55365562438965	-10.183632850647	-10.9718189239502	-0.182003870606422	0.256349712610245	-0.0439371466636658
-6.55416202545166	-10.1844844818115	-10.9687433242798	-0.181965932250023	0.256439447402954	-0.0438766032457352
-6.55388450622559	-10.1819486618042	-10.9789266586304	-0.181976839900017	0.256434082984924	-0.0439460575580597
-6.55474138259888	-10.1889228820801	-10.977087020874	-0.182014912366867	0.256452739238739	-0.0439804159104824
-6.55423307418823	-10.1898336410522	-10.9787540435791	-0.181905329227448	0.256532669067383	-0.0440576076507568
-6.55236673355103	-10.1955404281616	-10.980884552002	-0.181929051876068	0.256581813097	-0.0441350378096104
-6.55394887924194	-10.1997556686401	-10.9835166931152	-0.181848049163818	0.256576865911484	-0.0442077666521072
-6.55488443374634	-10.2054929733276	-10.9836778640747	-0.181830897927284	0.25663623213768	-0.0442540161311626
-6.55615043640137	-10.2107000350952	-10.9842958450317	-0.181736797094345	0.256640583276749	-0.0442580990493298
-6.55766820907593	-10.2130146026611	-10.9904823303223	-0.181592047214508	0.256793022155762	-0.0443858057260513
-6.55744218826294	-10.216947555542	-10.9911975860596	-0.181537717580795	0.256773114204407	-0.0444586500525475
-6.55436134338379	-10.2243185043335	-10.9958057403564	-0.181458711624146	0.256855458021164	-0.044575996696949
-6.54933547973633	-10.2237100601196	-10.998682975769	-0.181342765688896	0.256884574890137	-0.0446836687624455
-6.54910659790039	-10.2349405288696	-10.9949169158936	-0.181240737438202	0.256897747516632	-0.0448411740362644
-6.54673957824707	-10.2399454116821	-10.9991445541382	-0.181138709187508	0.256909161806107	-0.0449431352317333
-6.54829835891724	-10.2438926696777	-11.0001420974731	-0.180968686938286	0.257004141807556	-0.0450275093317032
-6.54534530639648	-10.2466592788696	-11.0053329467773	-0.180885821580887	0.257036089897156	-0.0451975464820862
-6.54198837280273	-10.2558841705322	-11.0079345703125	-0.180853649973869	0.257117956876755	-0.0453078560531139
-6.54146385192871	-10.2599954605103	-11.0127601623535	-0.180627465248108	0.257137387990952	-0.0454729385674
-6.54054594039917	-10.2638397216797	-11.009916305542	-0.180556297302246	0.257272005081177	-0.0456068515777588
-6.53808259963989	-10.2703828811646	-11.0041065216064	-0.180469110608101	0.257254093885422	-0.0457544326782227
-6.53608512878418	-10.2759408950806	-11.0152311325073	-0.180364489555359	0.257315456867218	-0.0459181293845177
-6.53810977935791	-10.2824831008911	-11.0155458450317	-0.180241778492928	0.257356196641922	-0.0460340082645416
-6.53752756118774	-10.2830352783203	-11.0168266296387	-0.18016442656517	0.257465153932571	-0.0461662970483303
-6.53776979446411	-10.2907629013062	-11.0160398483276	-0.180076092481613	0.257463544607162	-0.0462727136909962
-6.53600931167603	-10.296347618103	-11.024923324585	-0.179837480187416	0.25753653049469	-0.0464377962052822
-6.53416538238525	-10.3037338256836	-11.0239734649658	-0.179810374975204	0.257624357938766	-0.0466111414134502
-6.53473663330078	-10.3089542388916	-11.0216474533081	-0.179675966501236	0.25771427154541	-0.0468051098287106
-6.53348541259766	-10.3172883987427	-11.0234298706055	-0.179613202810287	0.257741153240204	-0.0469245724380016
-6.53565359115601	-10.3249597549438	-11.0305595397949	-0.179475113749504	0.257794946432114	-0.0470249317586422
-6.53435182571411	-10.3232097625732	-11.0306005477905	-0.179418727755547	0.257853478193283	-0.0471592023968697
-6.53429985046387	-10.331711769104	-11.040228843689	-0.179326191544533	0.257984936237335	-0.0472336001694202
-6.53085470199585	-10.3322353363037	-11.0456886291504	-0.179213091731071	0.258037954568863	-0.0473937466740608
-6.53123474121094	-10.3366441726685	-11.0418395996094	-0.179154604673386	0.258001178503037	-0.0474167391657829
-6.53116798400879	-10.3423204421997	-11.035737991333	-0.179132699966431	0.258104681968689	-0.0475782118737698
-6.52866840362549	-10.3465309143066	-11.0364084243774	-0.179148286581039	0.258125871419907	-0.0476447157561779
-6.53044605255127	-10.3525772094727	-11.0427598953247	-0.17910161614418	0.25817596912384	-0.0476703681051731
-6.52964019775391	-10.3500862121582	-11.044882774353	-0.179043620824814	0.258236557245255	-0.0477529317140579
-6.5331883430481	-10.3565635681152	-11.0485486984253	-0.179006889462471	0.258240610361099	-0.0477122254669666
-6.52933597564697	-10.3546171188354	-11.0551729202271	-0.178962528705597	0.258331269025803	-0.047789741307497
-6.52998876571655	-10.3572950363159	-11.0495738983154	-0.178965017199516	0.258348256349564	-0.047809150069952
-6.52759552001953	-10.3604230880737	-11.047887802124	-0.178980812430382	0.258384227752686	-0.0478626564145088
-6.53101015090942	-10.3618297576904	-11.0445337295532	-0.179020076990128	0.258358180522919	-0.0478281378746033
-6.53016757965088	-10.3621253967285	-11.0464353561401	-0.179022118449211	0.258385092020035	-0.0478088520467281
-6.5327262878418	-10.3614978790283	-11.0463886260986	-0.179017424583435	0.258389592170715	-0.0477899424731731
-6.53538084030151	-10.3626747131348	-11.0610980987549	-0.179058700799942	0.258474618196487	-0.0476649291813374
-6.53350162506104	-10.3572340011597	-11.0591115951538	-0.179048299789429	0.258470594882965	-0.047680176794529
-6.53557395935059	-10.3583402633667	-11.0595512390137	-0.179135173559189	0.258459687232971	-0.0476150587201118
-6.53549480438232	-10.3615713119507	-11.0551357269287	-0.179223209619522	0.258480310440063	-0.0476134158670902
-6.53811740875244	-10.3618021011353	-11.0575523376465	-0.179210782051086	0.258527934551239	-0.0475244745612144
-6.54109191894531	-10.3618297576904	-11.0577220916748	-0.179251566529274	0.258565813302994	-0.0473838336765766
-6.54531383514404	-10.3600912094116	-11.0597982406616	-0.179291665554047	0.258537411689758	-0.0473797395825386
-6.55019426345825	-10.3627061843872	-11.0634737014771	-0.179382339119911	0.25859460234642	-0.0472302101552486
-6.54668569564819	-10.3625192642212	-11.0685873031616	-0.179431661963463	0.258618116378784	-0.0472108758985996
-6.54754734039307	-10.3595504760742	-11.0687685012817	-0.179426461458206	0.258575588464737	-0.0471418835222721
-6.54901742935181	-10.3598308563232	-11.0645332336426	-0.179472953081131	0.258619427680969	-0.0470640659332275
-6.55066967010498	-10.3621606826782	-11.0671033859253	-0.17949266731739	0.258546084165573	-0.0469487607479095
-6.55560922622681	-10.3636751174927	-11.0663604736328	-0.179533869028091	0.25849786400795	-0.046796191483736
-6.55445337295532	-10.3591451644897	-11.0744113922119	-0.179603770375252	0.258538693189621	-0.0467094443738461
-6.55335378646851	-10.3558006286621	-11.072096824646	-0.179737344384193	0.258482307195663	-0.0465952530503273
-6.55306577682495	-10.35498046875	-11.0688457489014	-0.179668053984642	0.258444011211395	-0.0464932657778263
-6.55151128768921	-10.3520994186401	-11.0616827011108	-0.179710477590561	0.258453637361526	-0.0463842637836933
-6.55163955688477	-10.3513631820679	-11.0598182678223	-0.17977537214756	0.2583829164505	-0.046286478638649
-6.55011749267578	-10.3486413955688	-11.0685167312622	-0.179836601018906	0.258358478546143	-0.0462115332484245
-6.55364465713501	-10.3447341918945	-11.060528755188	-0.179840505123138	0.258329600095749	-0.0461363606154919
-6.55149984359741	-10.3438930511475	-11.0670213699341	-0.179946035146713	0.258325159549713	-0.0460607819259167
-6.5514874458313	-10.3442697525024	-11.0574655532837	-0.18004509806633	0.258268922567368	-0.0460137948393822
-6.55263233184814	-10.3432025909424	-11.0596170425415	-0.180043578147888	0.258254081010818	-0.0458479300141335
-6.55408954620361	-10.3399438858032	-11.0613050460815	-0.180057555437088	0.25816136598587	-0.0457940138876438
-6.55333805084229	-10.3379535675049	-11.064323425293	-0.180134728550911	0.258187711238861	-0.0456624701619148
-6.55108976364136	-10.3370876312256	-11.0624990463257	-0.180122375488281	0.258210361003876	-0.0457011498510838
-6.55066776275635	-10.3347492218018	-11.0539894104004	-0.180231139063835	0.258191376924515	-0.0456035919487476
-6.55103254318237	-10.3364639282227	-11.055064201355	-0.180272400379181	0.258107870817184	-0.0454802326858044
-6.5536675453186	-10.3371248245239	-11.0646238327026	-0.180231660604477	0.258112519979477	-0.0454374775290489
-6.55554103851318	-10.3343553543091	-11.0614786148071	-0.180316105484962	0.258145928382874	-0.0453626811504364
-6.55638313293457	-10.3357076644897	-11.0599117279053	-0.180366232991219	0.25818994641304	-0.0453765280544758
-6.55050897598267	-10.3345546722412	-11.0543441772461	-0.180459439754486	0.258100032806396	-0.0453427769243717
-6.55089378356934	-10.3357152938843	-11.0552320480347	-0.180517360568047	0.258158951997757	-0.045266404747963
-6.55357837677002	-10.333324432373	-11.0558767318726	-0.180484443902969	0.258142799139023	-0.0452391505241394
-6.55056953430176	-10.3344163894653	-11.0573225021362	-0.180534720420837	0.25819331407547	-0.0452206656336784
-6.55021715164185	-10.335132598877	-11.0654344558716	-0.18055684864521	0.258178144693375	-0.0452258624136448
-6.55279397964478	-10.3372650146484	-11.0662689208984	-0.180606812238693	0.258239030838013	-0.0451411977410316
-6.55448818206787	-10.3363914489746	-11.0662889480591	-0.180656880140305	0.258280366659164	-0.0452038645744324
-6.5513710975647	-10.336501121521	-11.057373046875	-0.180689841508865	0.258272647857666	-0.045250341296196
-6.5509819984436	-10.3391981124878	-11.0603618621826	-0.180610209703445	0.258301705121994	-0.0452271699905396
-6.55209398269653	-10.3364458084106	-11.0613927841187	-0.180701866745949	0.258354038000107	-0.0452395007014275
-6.54917097091675	-10.3393182754517	-11.0596885681152	-0.180712506175041	0.258298754692078	-0.045253686606884
-6.55122327804565	-10.339391708374	-11.0733709335327	-0.180620804429054	0.258406639099121	-0.0452198199927807
-6.54952192306519	-10.3397607803345	-11.0685272216797	-0.180612429976463	0.25848251581192	-0.0452741123735905
-6.54956722259521	-10.341118812561	-11.0629272460938	-0.18068440258503	0.258502751588821	-0.0453162267804146
-6.54736232757568	-10.3387784957886	-11.0613918304443	-0.180602759122849	0.258506745100021	-0.0453442074358463
-6.54459476470947	-10.3407707214355	-11.0603694915771	-0.180615499615669	0.258535474538803	-0.0453923866152763
-6.54289770126343	-10.3440227508545	-11.0656671524048	-0.18063385784626	0.25852969288826	-0.045390248298645
-6.54254531860352	-10.3428392410278	-11.063551902771	-0.180658966302872	0.258618324995041	-0.0454194396734238
-6.54340600967407	-10.3432836532593	-11.0692100524902	-0.180618077516556	0.258555352687836	-0.0454726219177246
-6.54279613494873	-10.3433055877686	-11.065034866333	-0.180528029799461	0.258656680583954	-0.045502994209528
-6.54031562805176	-10.3417778015137	-11.0687780380249	-0.180539205670357	0.258638888597488	-0.0455430671572685
-6.53925561904907	-10.3453311920166	-11.0617589950562	-0.180523350834846	0.258672505617142	-0.0456077642738819
-6.53738021850586	-10.3456678390503	-11.0627298355103	-0.180593058466911	0.258702546358109	-0.0455669313669205
-6.53760814666748	-10.3485527038574	-11.0703086853027	-0.180510878562927	0.258645266294479	-0.0456176288425922
-6.5381121635437	-10.3475780487061	-11.0619258880615	-0.180573865771294	0.258795291185379	-0.0456418432295322
-6.53685426712036	-10.3455324172974	-11.0764236450195	-0.180535808205605	0.258774608373642	-0.0457014441490173
-6.53703594207764	-10.3485498428345	-11.0674610137939	-0.180501610040665	0.258872449398041	-0.0457542911171913
-6.53784656524658	-10.348352432251	-11.0668077468872	-0.180513054132462	0.25895020365715	-0.0457700528204441
-6.53951406478882	-10.3545017242432	-11.0651550292969	-0.180558145046234	0.258946269750595	-0.0457840412855148
-6.53829288482666	-10.3545322418213	-11.0692090988159	-0.180555686354637	0.258958846330643	-0.0457609035074711
-6.53887462615967	-10.3523597717285	-11.080714225769	-0.180485814809799	0.258961707353592	-0.0458214022219181
-6.53777360916138	-10.3549356460571	-11.0754852294922	-0.180633008480072	0.259088218212128	-0.0458888821303844
-6.53616809844971	-10.3558101654053	-11.0747547149658	-0.180565744638443	0.259093701839447	-0.0459384508430958
-6.54025554656982	-10.3560285568237	-11.0721397399902	-0.180543690919876	0.259090393781662	-0.0459335297346115
-6.53960704803467	-10.3590135574341	-11.0733041763306	-0.18062162399292	0.259140759706497	-0.0459339544177055
-6.54196262359619	-10.3593301773071	-11.0854196548462	-0.180649995803833	0.25921294093132	-0.0459303744137287
-6.54108619689941	-10.3604202270508	-11.081428527832	-0.180614084005356	0.259223431348801	-0.0459725894033909
-6.53876972198486	-10.359245300293	-11.0789451599121	-0.180676862597466	0.259283512830734	-0.0460500121116638
-6.54139518737793	-10.3611631393433	-11.0769233703613	-0.180719643831253	0.259273320436478	-0.0460552461445332
-6.54283761978149	-10.3621482849121	-11.0779933929443	-0.180843025445938	0.259290874004364	-0.0460023805499077
-6.54524946212769	-10.3618011474609	-11.0854349136353	-0.18081259727478	0.25933775305748	-0.0459749922156334
-6.54239845275879	-10.362922668457	-11.0797891616821	-0.180914804339409	0.259363979101181	-0.0459652915596962
-6.54256677627563	-10.3586463928223	-11.0857419967651	-0.180907517671585	0.259421229362488	-0.0460504479706287
-6.54348468780518	-10.3583154678345	-11.080472946167	-0.181000143289566	0.259476244449615	-0.0460214056074619
-6.54421710968018	-10.3626585006714	-11.0754146575928	-0.181023150682449	0.259442746639252	-0.0459918044507504
-6.54478883743286	-10.3612213134766	-11.0800256729126	-0.181024804711342	0.259460598230362	-0.0460752137005329
-6.54895496368408	-10.358434677124	-11.0866374969482	-0.181048959493637	0.259443134069443	-0.04590929672122
-6.54675531387329	-10.3602180480957	-11.0905179977417	-0.181133463978767	0.259452253580093	-0.0459933392703533
-6.54628849029541	-10.3582515716553	-11.0808067321777	-0.181220889091492	0.259504348039627	-0.045962281525135
-6.54922151565552	-10.356499671936	-11.0779705047607	-0.18117555975914	0.25944995880127	-0.0458859279751778
-6.54572772979736	-10.3544492721558	-11.0774183273315	-0.181299969553947	0.259490251541138	-0.0458111576735973
-6.54763412475586	-10.3515129089355	-11.0847759246826	-0.181296646595001	0.259411752223969	-0.0456726215779781
-6.54573106765747	-10.350133895874	-11.0792112350464	-0.181326314806938	0.259384572505951	-0.0456460565328598
-6.54594087600708	-10.3445081710815	-11.0839748382568	-0.181313946843147	0.259442269802094	-0.0456149466335773
-6.54257202148438	-10.3446817398071	-11.075309753418	-0.181483387947083	0.259335190057755	-0.0455944575369358
-6.54333162307739	-10.3422164916992	-11.0745038986206	-0.181566640734673	0.259353965520859	-0.0454972498118877
-6.54882383346558	-10.3382835388184	-11.0713920593262	-0.181609377264977	0.259349435567856	-0.0454391837120056
-6.54502153396606	-10.3343143463135	-11.0782289505005	-0.181606531143188	0.259305715560913	-0.0453257486224175
-6.54307270050049	-10.3328170776367	-11.0702724456787	-0.181718036532402	0.259267747402191	-0.0453225485980511
-6.54704189300537	-10.3321361541748	-11.0696811676025	-0.181770101189613	0.259280771017075	-0.0452616661787033
-6.54420042037964	-10.3266887664795	-11.0631551742554	-0.181836664676666	0.259298950433731	-0.0452880933880806
-6.5455174446106	-10.3238496780396	-11.0615568161011	-0.181895956397057	0.259248554706573	-0.0452147498726845
-6.54422426223755	-10.3255205154419	-11.0708179473877	-0.181974574923515	0.259173303842545	-0.0451452769339085
-6.54696226119995	-10.3203191757202	-11.065598487854	-0.181932672858238	0.259263306856155	-0.0450198203325272
-6.54599094390869	-10.3209457397461	-11.0680313110352	-0.181997045874596	0.259129226207733	-0.0451069585978985
-6.54477405548096	-10.3181133270264	-11.0579452514648	-0.182046368718147	0.259164065122604	-0.0450674928724766
-6.54649114608765	-10.3171768188477	-11.0635871887207	-0.182076707482338	0.259197145700455	-0.0449930466711521
-6.54561519622803	-10.3154287338257	-11.0622224807739	-0.182130709290504	0.259137392044067	-0.0449212901294231
-6.54594802856445	-10.3156957626343	-11.0624723434448	-0.182219564914703	0.259092539548874	-0.0448417142033577
-6.5470986366272	-10.310827255249	-11.0663890838623	-0.182207643985748	0.25910472869873	-0.0448312275111675
-6.54738664627075	-10.3078985214233	-11.0598192214966	-0.182234033942223	0.259182333946228	-0.04470070078969
-6.54609775543213	-10.3086500167847	-11.0581817626953	-0.182262688875198	0.259063184261322	-0.0447603240609169
-6.54838085174561	-10.3114433288574	-11.0537157058716	-0.182362288236618	0.259071826934814	-0.044745184481144
-6.55059003829956	-10.3082981109619	-11.0551261901855	-0.182377353310585	0.259105563163757	-0.0446708537638187
-6.55093860626221	-10.3047313690186	-11.0664758682251	-0.18239127099514	0.25915253162384	-0.0446496941149235
-6.54831743240356	-10.3045539855957	-11.0607061386108	-0.182431533932686	0.259185254573822	-0.0446541085839272
-6.55001211166382	-10.3077440261841	-11.055474281311	-0.18253992497921	0.259154587984085	-0.0447136238217354
-6.55221605300903	-10.3050117492676	-11.0504112243652	-0.182479009032249	0.259233266115189	-0.0447247214615345
-6.55302715301514	-10.3068437576294	-11.0528297424316	-0.182530462741852	0.259177565574646	-0.044667549431324
-6.55200910568237	-10.3041362762451	-11.0625162124634	-0.182522773742676	0.259266018867493	-0.0446718111634254
-6.55304574966431	-10.3030824661255	-11.0539703369141	-0.182538226246834	0.259273499250412	-0.0446905344724655
-6.5554575920105	-10.3029804229736	-11.0610828399658	-0.182586699724197	0.259370476007462	-0.044804684817791
-6.55339097976685	-10.3022375106812	-11.0510702133179	-0.182629451155663	0.259336322546005	-0.0448299832642078
-6.55430364608765	-10.3050184249878	-11.0494165420532	-0.182632103562355	0.259401589632034	-0.0447663627564907
-6.55380153656006	-10.2985696792603	-11.0454149246216	-0.182606592774391	0.259342789649963	-0.0448644608259201
-6.55716753005981	-10.3055725097656	-11.0506982803345	-0.182670652866364	0.259386628866196	-0.044828537851572
-6.55645513534546	-10.3028020858765	-11.0586156845093	-0.182570740580559	0.259389966726303	-0.0448842905461788
-6.55597066879272	-10.3035297393799	-11.0500469207764	-0.18267984688282	0.259457886219025	-0.0449659489095211
-6.55621337890625	-10.3037233352661	-11.0511198043823	-0.182714909315109	0.259503036737442	-0.045004591345787
-6.56134986877441	-10.3072156906128	-11.0526065826416	-0.182692766189575	0.259538948535919	-0.0450907573103905
-6.56290197372437	-10.3085193634033	-11.0512208938599	-0.182702630758286	0.25961622595787	-0.0450637452304363
-6.56368112564087	-10.3056221008301	-11.0493955612183	-0.18270879983902	0.259687781333923	-0.0451266951858997
-6.56372356414795	-10.3081350326538	-11.0557680130005	-0.18278993666172	0.259699732065201	-0.0451831109821796
-6.56505823135376	-10.3095417022705	-11.0447864532471	-0.182768046855927	0.259752571582794	-0.0453238487243652
-6.56576204299927	-10.3084173202515	-11.047290802002	-0.182859629392624	0.259811162948608	-0.0453371666371822
-6.5687141418457	-10.3107976913452	-11.0444307327271	-0.182865470647812	0.25983464717865	-0.0453488379716873
-6.57078266143799	-10.3106298446655	-11.053973197937	-0.182970285415649	0.259833633899689	-0.0453723594546318
-6.57339286804199	-10.3096675872803	-11.0475645065308	-0.18293134868145	0.259946316480637	-0.0453863106667995
-6.57641077041626	-10.3111782073975	-11.0532474517822	-0.182994514703751	0.260110765695572	-0.0454329587519169
-6.57466411590576	-10.3090028762817	-11.0477142333984	-0.183145254850388	0.260059952735901	-0.0455023944377899
-6.57865858078003	-10.3127365112305	-11.0428667068481	-0.183189153671265	0.260152667760849	-0.0455292873084545
-6.58324861526489	-10.309103012085	-11.0422163009644	-0.183216825127602	0.260242134332657	-0.0455559492111206
-6.58644104003906	-10.3135995864868	-11.0485677719116	-0.183349147439003	0.260226160287857	-0.0455176346004009
-6.58624696731567	-10.3132410049438	-11.0550231933594	-0.183394014835358	0.260314136743546	-0.0455834083259106
-6.59178876876831	-10.3091611862183	-11.0485935211182	-0.183403596282005	0.260403335094452	-0.045598778873682
-6.59275436401367	-10.3130264282227	-11.0564994812012	-0.183614134788513	0.260493725538254	-0.0456429645419121
-6.59042978286743	-10.3135032653809	-11.0434665679932	-0.18370695412159	0.260503888130188	-0.0457011833786964
-6.59311485290527	-10.3103399276733	-11.0480651855469	-0.183801636099815	0.260583490133286	-0.0456785075366497
-6.5945611000061	-10.309365272522	-11.045729637146	-0.183901682496071	0.260566264390945	-0.0455903373658657
-6.59899711608887	-10.3060579299927	-11.0498151779175	-0.18403685092926	0.260598391294479	-0.0455337688326836
-6.59789276123047	-10.3038520812988	-11.0564765930176	-0.184083804488182	0.260664701461792	-0.0455555394291878
-6.59782695770264	-10.3000383377075	-11.0480985641479	-0.184210047125816	0.260719478130341	-0.0455708876252174
-6.60020446777344	-10.3035154342651	-11.0463218688965	-0.184386178851128	0.260703146457672	-0.0455407686531544
-6.6048526763916	-10.3000497817993	-11.0532426834106	-0.184453532099724	0.260769546031952	-0.045486357063055
-6.60395193099976	-10.3009576797485	-11.0524845123291	-0.184479728341103	0.260760962963104	-0.0454148538410664
-6.60809755325317	-10.2975358963013	-11.0564870834351	-0.184569492936134	0.260832369327545	-0.0454346835613251
-6.60964250564575	-10.2944402694702	-11.0519132614136	-0.184649765491486	0.260885655879974	-0.0454065576195717
-6.607262134552	-10.2953329086304	-11.0560712814331	-0.184783577919006	0.260882914066315	-0.0453865043818951
-6.61040592193604	-10.2905750274658	-11.050048828125	-0.184838652610779	0.260904461145401	-0.0453715063631535
-6.61056709289551	-10.2872104644775	-11.0527019500732	-0.184923470020294	0.260933846235275	-0.0452836416661739
-6.61440849304199	-10.2834157943726	-11.0521697998047	-0.184973105788231	0.26085764169693	-0.0452141501009464
-6.61591911315918	-10.2808418273926	-11.057520866394	-0.185082733631134	0.260883688926697	-0.0451033599674702
-6.61628007888794	-10.2794132232666	-11.0555896759033	-0.185136035084724	0.26089733839035	-0.0451217032968998
-6.61567068099976	-10.2725229263306	-11.0516805648804	-0.185241803526878	0.260924279689789	-0.0450484566390514
-6.61887454986572	-10.2701072692871	-11.0459890365601	-0.185327127575874	0.26087087392807	-0.0449989885091782
-6.61749410629272	-10.2637910842896	-11.0468559265137	-0.185362443327904	0.26081183552742	-0.0449189692735672
-6.61451101303101	-10.2590684890747	-11.0450658798218	-0.185518026351929	0.260860800743103	-0.0448703095316887
-6.61902666091919	-10.2559967041016	-11.0493535995483	-0.185583338141441	0.260817766189575	-0.0447516366839409
-6.61713695526123	-10.2476930618286	-11.0459394454956	-0.185676142573357	0.260864794254303	-0.0446931645274162
-6.61279964447021	-10.2438182830811	-11.0435943603516	-0.185762360692024	0.260726809501648	-0.0446352511644363
-6.61204290390015	-10.2394027709961	-11.0397691726685	-0.185839623212814	0.260761052370071	-0.044644795358181
-6.6133828163147	-10.2376880645752	-11.0338468551636	-0.185892432928085	0.26067253947258	-0.0445430353283882
-6.61566019058228	-10.2307643890381	-11.0299396514893	-0.185953617095947	0.260652363300323	-0.0444643460214138
-6.61226844787598	-10.2300996780396	-11.0330429077148	-0.1861222833395	0.260669082403183	-0.0444509498775005
-6.6135573387146	-10.2258014678955	-11.0403785705566	-0.186104044318199	0.260659456253052	-0.0444384776055813
-6.61231327056885	-10.2200050354004	-11.0359134674072	-0.186143159866333	0.260690778493881	-0.044398095458746
-6.61116743087769	-10.2186002731323	-11.0367946624756	-0.186169266700745	0.260652035474777	-0.0443978682160378
-6.61051893234253	-10.215841293335	-11.024169921875	-0.186205953359604	0.26059553027153	-0.0443684682250023
-6.61017274856567	-10.2110643386841	-11.0294055938721	-0.186332046985626	0.260612607002258	-0.0442949384450912
-6.6096625328064	-10.2082538604736	-11.0329170227051	-0.186300918459892	0.260524094104767	-0.0442870482802391
-6.60644865036011	-10.208381652832	-11.0206518173218	-0.186440765857697	0.260545194149017	-0.0442963838577271
-6.60430526733398	-10.2020568847656	-11.0249805450439	-0.186364322900772	0.26049268245697	-0.0443331934511662
-6.60405969619751	-10.2006540298462	-11.0180950164795	-0.186448276042938	0.260475903749466	-0.0443343445658684
-6.60240125656128	-10.1960830688477	-11.0189228057861	-0.186428055167198	0.260543435811996	-0.0443966276943684
-6.60027027130127	-10.1955156326294	-11.0161800384521	-0.186486661434174	0.260476529598236	-0.044426791369915
-6.59974098205566	-10.1912574768066	-11.0125513076782	-0.186493903398514	0.260478228330612	-0.0443739406764507
-6.59887838363647	-10.1896276473999	-11.0139856338501	-0.186460465192795	0.260367423295975	-0.0444217585027218
-6.5965690612793	-10.1885843276978	-11.0069341659546	-0.186511933803558	0.260490655899048	-0.0444424189627171
-6.59305810928345	-10.1823654174805	-11.0076761245728	-0.186452373862267	0.260449022054672	-0.0445194765925407
-6.59152221679688	-10.1831884384155	-10.9967756271362	-0.186546638607979	0.26044625043869	-0.044586006551981
-6.58823728561401	-10.1800775527954	-11.0029249191284	-0.186555877327919	0.26045161485672	-0.0446412265300751
-6.59038734436035	-10.1820697784424	-10.9915809631348	-0.186550632119179	0.260408610105515	-0.0446775369346142
-6.58921670913696	-10.1833963394165	-10.992712020874	-0.186555430293083	0.260371506214142	-0.0447317138314247
-6.59162998199463	-10.1821451187134	-10.9990873336792	-0.186426177620888	0.260419487953186	-0.0447946712374687
-6.59310388565063	-10.1841478347778	-10.9985332489014	-0.186425849795341	0.260519504547119	-0.044922761619091
-6.59288454055786	-10.1861057281494	-11.0088005065918	-0.186333298683167	0.260479152202606	-0.0450487174093723
-6.59280014038086	-10.187068939209	-11.0036334991455	-0.186224013566971	0.260554015636444	-0.0451402701437473
-6.59444522857666	-10.1896867752075	-11.0016078948975	-0.18615286052227	0.260556161403656	-0.0452375262975693
-6.59473896026611	-10.1953125	-10.9960680007935	-0.186132356524467	0.26056382060051	-0.045327115803957
-6.59562301635742	-10.1946697235107	-11.0055913925171	-0.18609793484211	0.260532647371292	-0.045385055243969
-6.59805870056152	-10.19762134552	-11.0068187713623	-0.185963809490204	0.26049080491066	-0.0454827211797237
-6.59871768951416	-10.2025079727173	-11.0048713684082	-0.185927167534828	0.260581105947495	-0.0455281399190426
-6.59934520721436	-10.2006349563599	-11.0120515823364	-0.185749560594559	0.26056969165802	-0.0456513054668903
-6.59983921051025	-10.2054529190063	-11.0036201477051	-0.185700580477715	0.260580211877823	-0.0457959100604057
-6.60241889953613	-10.2091569900513	-11.0062694549561	-0.18561352789402	0.260596334934235	-0.0458820685744286
-6.60371875762939	-10.2132225036621	-11.0050735473633	-0.185568913817406	0.26061075925827	-0.0459959954023361
-6.60353231430054	-10.2143974304199	-11.0081872940063	-0.185465887188911	0.260613352060318	-0.0460342764854431
-6.60621023178101	-10.2172002792358	-11.0134763717651	-0.18535253405571	0.260613322257996	-0.0461479648947716
-6.60832929611206	-10.2202405929565	-11.0122966766357	-0.185301840305328	0.260611474514008	-0.0462628304958344
-6.60651206970215	-10.2221412658691	-11.0214738845825	-0.185177057981491	0.260716557502747	-0.0463521555066109
-6.60716152191162	-10.2243156433105	-11.0165538787842	-0.185078889131546	0.260600417852402	-0.0464755706489086
-6.60998725891113	-10.2298059463501	-11.014594078064	-0.18497422337532	0.260686039924622	-0.0464981347322464
-6.61574697494507	-10.2327241897583	-11.0243806838989	-0.184884905815125	0.260703444480896	-0.0466730445623398
-6.61384057998657	-10.236647605896	-11.0233211517334	-0.184846416115761	0.260715246200562	-0.0466882437467575
-6.61939716339111	-10.237829208374	-11.0322780609131	-0.184713512659073	0.260680824518204	-0.0468174070119858
-6.61910820007324	-10.2395658493042	-11.0310535430908	-0.184662744402885	0.260718703269959	-0.0468588657677174
-6.61894178390503	-10.24436378479	-11.031717300415	-0.184448763728142	0.260711759328842	-0.0469635911285877
-6.61996650695801	-10.2482566833496	-11.0289268493652	-0.184432879090309	0.260660439729691	-0.0470046028494835
-6.62168407440186	-10.247428894043	-11.0273313522339	-0.184299826622009	0.260690927505493	-0.047016903758049
-6.62429332733154	-10.2524366378784	-11.0300445556641	-0.184282600879669	0.260593473911285	-0.0470363050699234
-6.62507247924805	-10.2525777816772	-11.0300998687744	-0.184194624423981	0.260600924491882	-0.0470315106213093
-6.62802648544312	-10.2536325454712	-11.0345010757446	-0.184061825275421	0.260573655366898	-0.0470799952745438
-6.63011455535889	-10.2542867660522	-11.027042388916	-0.18403472006321	0.260618537664413	-0.0471257194876671
-6.62791061401367	-10.2542266845703	-11.0369529724121	-0.183997973799706	0.26053586602211	-0.0471182130277157
-6.62944984436035	-10.255350112915	-11.0342302322388	-0.183878287672997	0.260522305965424	-0.0471120774745941
-6.63216114044189	-10.2563076019287	-11.0348777770996	-0.18387933075428	0.260500550270081	-0.0471573583781719
-6.63156414031982	-10.2545614242554	-11.0263624191284	-0.183863937854767	0.260482788085938	-0.0471473708748817
-6.63165664672852	-10.2571535110474	-11.026083946228	-0.183813065290451	0.260411411523819	-0.0470887869596481
-6.63469839096069	-10.2539367675781	-11.0323476791382	-0.183781310915947	0.26034140586853	-0.0470924079418182
-6.63360452651978	-10.2541007995605	-11.0253047943115	-0.183810517191887	0.260350853204727	-0.0471174232661724
-6.63430786132813	-10.2535190582275	-11.0392866134644	-0.183718323707581	0.260354906320572	-0.0471138283610344
-6.63234281539917	-10.2540531158447	-11.0296802520752	-0.183697238564491	0.26028037071228	-0.047093216329813
-6.63638162612915	-10.2522401809692	-11.0313625335693	-0.183642566204071	0.260289013385773	-0.0470537357032299
-6.64037704467773	-10.2554416656494	-11.0233974456787	-0.183618545532227	0.260249406099319	-0.0470789484679699
-6.64027309417725	-10.2564725875854	-11.0292778015137	-0.183589577674866	0.260206431150436	-0.046978335827589
-6.64319753646851	-10.2546224594116	-11.0335102081299	-0.183568239212036	0.260162889957428	-0.0469278730452061
-6.64031982421875	-10.2538080215454	-11.0318279266357	-0.183562040328979	0.260176211595535	-0.0469049662351608
-6.64231300354004	-10.254222869873	-11.0260105133057	-0.18348915874958	0.260082244873047	-0.0468363501131535
-6.64235162734985	-10.2526226043701	-11.0219020843506	-0.18350438773632	0.260059237480164	-0.0467879213392735
-6.64025497436523	-10.252516746521	-11.0262632369995	-0.183534011244774	0.260008424520493	-0.0466712899506092
-6.64597606658936	-10.2491044998169	-11.0319347381592	-0.183490335941315	0.259974479675293	-0.0465654842555523
-6.64242506027222	-10.2469444274902	-11.0272426605225	-0.183476179838181	0.259904563426971	-0.0464894883334637
-6.644211769104	-10.2451601028442	-11.0220737457275	-0.183508425951004	0.259915769100189	-0.0464795269072056
-6.64500713348389	-10.2425861358643	-11.0224142074585	-0.18354719877243	0.259773463010788	-0.0463884025812149
-6.64455604553223	-10.2436923980713	-11.0215616226196	-0.183561652898788	0.25977885723114	-0.0462416522204876
-6.64694166183472	-10.2387676239014	-11.0256538391113	-0.183529853820801	0.259728640317917	-0.0461937002837658
-6.64877128601074	-10.2368068695068	-11.0201892852783	-0.183649018406868	0.259681731462479	-0.0461681708693504
-6.64833307266235	-10.2361183166504	-11.0173683166504	-0.183608457446098	0.259686321020126	-0.0460948422551155
-6.64740943908691	-10.234076499939	-11.0125675201416	-0.183690875768661	0.259560942649841	-0.0460171215236187
-6.65111541748047	-10.2328405380249	-11.0128602981567	-0.183654263615608	0.25956404209137	-0.0459079332649708
-6.65062618255615	-10.231520652771	-11.0250377655029	-0.183689028024673	0.259490072727203	-0.0458845011889935
-6.6504864692688	-10.2287511825562	-11.0188455581665	-0.183612585067749	0.259492069482803	-0.0458028204739094
-6.65072870254517	-10.2251224517822	-11.0118198394775	-0.183699235320091	0.259427398443222	-0.0458315461874008
-6.64925193786621	-10.2272186279297	-11.0086288452148	-0.18377797305584	0.259436160326004	-0.0457430444657803
-6.65326404571533	-10.2266216278076	-11.0080699920654	-0.183759391307831	0.259348928928375	-0.0456488616764545
-6.65133571624756	-10.2222146987915	-11.0184154510498	-0.183741450309753	0.259297132492065	-0.0456070601940155
-6.65193891525269	-10.2226133346558	-11.0101480484009	-0.183721363544464	0.259289354085922	-0.0454963073134422
-6.65269327163696	-10.2214059829712	-11.0108852386475	-0.18371145427227	0.259256064891815	-0.0455500744283199
-6.65021514892578	-10.2184972763062	-11.0054273605347	-0.183784410357475	0.259236931800842	-0.0454419031739235
-6.65218925476074	-10.2170991897583	-11.0028591156006	-0.183753862977028	0.259169697761536	-0.0454116761684418
-6.6497163772583	-10.2222194671631	-11.0005569458008	-0.18379732966423	0.259106785058975	-0.0453490056097507
-6.65172576904297	-10.2165021896362	-11.0082578659058	-0.183789119124413	0.259119898080826	-0.0452851392328739
-6.65130186080933	-10.2159299850464	-11.0136461257935	-0.18378621339798	0.25912082195282	-0.045303650200367
-6.64883089065552	-10.2137928009033	-10.9997692108154	-0.18382702767849	0.259032845497131	-0.0452841185033321
-6.64922618865967	-10.2154655456543	-11.0050220489502	-0.183853909373283	0.259029477834702	-0.0452535152435303
-6.64903783798218	-10.2155895233154	-10.9947538375854	-0.183857619762421	0.258991599082947	-0.0452501401305199
-6.65254545211792	-10.2127637863159	-10.9979095458984	-0.183855175971985	0.258955359458923	-0.0452010482549667
-6.64905977249146	-10.2108192443848	-11.0053548812866	-0.183800399303436	0.258942604064941	-0.0452321246266365
-6.65131807327271	-10.2086658477783	-11.0010547637939	-0.183803856372833	0.259068727493286	-0.0452293865382671
-6.65130472183228	-10.212140083313	-10.9991292953491	-0.183835074305534	0.25901585817337	-0.0452934950590134
-6.65222072601318	-10.2151079177856	-10.9911088943481	-0.18393374979496	0.259034633636475	-0.0453329719603062
-6.65282344818115	-10.2156591415405	-10.9987735748291	-0.183893814682961	0.259090125560761	-0.0452965758740902
-6.65573453903198	-10.2169828414917	-11.0017414093018	-0.183857262134552	0.259123116731644	-0.0453057363629341
-6.65587615966797	-10.2176780700684	-11.0024356842041	-0.183861166238785	0.25910222530365	-0.0453589521348476
-6.65859508514404	-10.2189350128174	-11.0086936950684	-0.18381205201149	0.259091436862946	-0.045412503182888
-6.66003894805908	-10.220929145813	-10.998122215271	-0.183829039335251	0.259158760309219	-0.0454099476337433
-6.66039609909058	-10.2213802337646	-11.0058660507202	-0.183791637420654	0.259154617786407	-0.0454260669648647
-6.66285037994385	-10.22474193573	-11.002103805542	-0.183821856975555	0.259245455265045	-0.045435942709446
-6.66389274597168	-10.2254695892334	-11.0057239532471	-0.183815941214561	0.259221792221069	-0.0454351641237736
-6.66796731948853	-10.2254705429077	-11.0155458450317	-0.183799102902412	0.259263813495636	-0.0454604029655457
-6.6655068397522	-10.2286987304688	-11.0117034912109	-0.183815315365791	0.259285628795624	-0.0454977191984653
-6.66559553146362	-10.2315721511841	-11.0089836120605	-0.183789119124413	0.259322077035904	-0.0455762855708599
-6.66784238815308	-10.2292108535767	-11.0086536407471	-0.183756813406944	0.259274423122406	-0.0456163249909878
-6.66633129119873	-10.2358884811401	-11.0075397491455	-0.183858096599579	0.259333103895187	-0.0455657169222832
-6.67033338546753	-10.2332944869995	-11.0118341445923	-0.183882385492325	0.259389311075211	-0.045612670481205
-6.66686534881592	-10.2360105514526	-11.0102624893188	-0.183786377310753	0.259395480155945	-0.0456559807062149
-6.66784238815308	-10.2369203567505	-11.0179586410522	-0.183812975883484	0.259469032287598	-0.0457064025104046
-6.66949701309204	-10.2388019561768	-11.0129117965698	-0.183817490935326	0.259497106075287	-0.0458279028534889
-6.66911220550537	-10.2445039749146	-11.0129508972168	-0.183815330266953	0.259556263685226	-0.0457719229161739
-6.67192697525024	-10.2399129867554	-11.0176248550415	-0.183752849698067	0.259570121765137	-0.0458411313593388
-6.67043352127075	-10.2442626953125	-11.0178909301758	-0.18382839858532	0.259513437747955	-0.045799694955349
-6.67357158660889	-10.2434358596802	-11.0255327224731	-0.183705076575279	0.259664595127106	-0.0458834134042263
-6.67310571670532	-10.2428245544434	-11.0159044265747	-0.183701723814011	0.259630590677261	-0.0458603501319885
-6.6715669631958	-10.244158744812	-11.0133190155029	-0.183731332421303	0.259648233652115	-0.0458726659417152
-6.67229795455933	-10.2464399337769	-11.025390625	-0.183731108903885	0.259705781936646	-0.0458207949995995
-6.67471027374268	-10.2442111968994	-11.0141000747681	-0.183638423681259	0.259689599275589	-0.0457898490130901
-6.67187976837158	-10.2455358505249	-11.0202894210815	-0.183720633387566	0.259734153747559	-0.0458298400044441
-6.67270421981812	-10.2443437576294	-11.0083646774292	-0.183725789189339	0.259658068418503	-0.0458587221801281
-6.6758975982666	-10.2458953857422	-11.0063877105713	-0.183653548359871	0.259685218334198	-0.0458297096192837
-6.67819499969482	-10.2456502914429	-11.0130157470703	-0.183700203895569	0.259692072868347	-0.0458794422447681
-6.67626857757568	-10.2435646057129	-11.0131816864014	-0.183695212006569	0.259696543216705	-0.045789010822773
-6.67646932601929	-10.2406015396118	-11.0160541534424	-0.183727905154228	0.259680658578873	-0.0458401590585709
-6.67361545562744	-10.2385654449463	-11.0092649459839	-0.183694213628769	0.259750723838806	-0.0458138175308704
-6.67573547363281	-10.2421922683716	-11.008339881897	-0.183747351169586	0.259795933961868	-0.0458766929805279
-6.67780113220215	-10.241340637207	-11.0067844390869	-0.183799386024475	0.259758770465851	-0.0458708591759205
-6.67764568328857	-10.2404108047485	-11.0106382369995	-0.183735758066177	0.259731382131577	-0.0458110719919205
-6.67842483520508	-10.2374172210693	-11.009877204895	-0.183725863695145	0.259783744812012	-0.0458534993231297
-6.679762840271	-10.2377166748047	-11.0120544433594	-0.183808729052544	0.259786069393158	-0.0457888282835484
-6.67714262008667	-10.2372970581055	-11.0112495422363	-0.183832168579102	0.25977823138237	-0.045810479670763
-6.67683076858521	-10.2365407943726	-11.0084257125854	-0.183865055441856	0.259826272726059	-0.0457928143441677
-6.67751407623291	-10.2376470565796	-11.0054016113281	-0.183860912919044	0.25973442196846	-0.0457775928080082
-6.68038177490234	-10.2384195327759	-11.0126419067383	-0.18399204313755	0.259825050830841	-0.0457237772643566
-6.68094635009766	-10.2371139526367	-11.0129060745239	-0.183966472744942	0.259831070899963	-0.0457333140075207
-6.68032836914063	-10.2349367141724	-11.0126056671143	-0.183961555361748	0.259850800037384	-0.045798409730196
-6.67767810821533	-10.2370519638062	-11.0052261352539	-0.184075132012367	0.259860813617706	-0.0457949340343475
-6.68272113800049	-10.2386856079102	-11.0071983337402	-0.184109166264534	0.259889245033264	-0.0457681454718113
-6.6833291053772	-10.2370347976685	-11.0070238113403	-0.18410612642765	0.25989955663681	-0.0457809306681156
-6.6823148727417	-10.2384672164917	-11.0060892105103	-0.184194132685661	0.259944379329681	-0.0457951873540878
-6.6821403503418	-10.237943649292	-11.0186986923218	-0.184212803840637	0.259987890720367	-0.0457947514951229
-6.68063926696777	-10.2356157302856	-11.0118999481201	-0.184256240725517	0.260025233030319	-0.0458171926438808
-6.68303918838501	-10.236307144165	-11.011570930481	-0.184323206543922	0.260063260793686	-0.0458141006529331
-6.68588924407959	-10.2405586242676	-11.0020122528076	-0.184363663196564	0.260072976350784	-0.0458185151219368
-6.68577718734741	-10.239933013916	-11.0130300521851	-0.184396222233772	0.260078400373459	-0.0457452423870564
-6.68610382080078	-10.2378282546997	-11.0114116668701	-0.184403404593468	0.260093510150909	-0.0458013452589512
-6.68613147735596	-10.2381916046143	-11.0104112625122	-0.18453074991703	0.260151088237762	-0.0457877852022648
-6.68311786651611	-10.2369699478149	-11.0109987258911	-0.184504628181458	0.260165333747864	-0.0458474904298782
-6.68278837203979	-10.2391157150269	-11.0087213516235	-0.184571325778961	0.260182917118073	-0.0458130836486816
-6.68099021911621	-10.2400197982788	-11.0069618225098	-0.18459190428257	0.260150998830795	-0.0457776859402657
-6.68468713760376	-10.2425136566162	-11.0098209381104	-0.184743210673332	0.260136067867279	-0.0456755422055721
-6.6834397315979	-10.2418956756592	-11.0109491348267	-0.184676766395569	0.260202288627625	-0.0456634126603603
-6.68237829208374	-10.2391347885132	-11.0088710784912	-0.184717580676079	0.260235160589218	-0.0456940308213234
-6.68322801589966	-10.2422113418579	-11.0003595352173	-0.184745520353317	0.260189145803452	-0.0456255562603474
-6.68308448791504	-10.2416133880615	-10.9993925094604	-0.184781521558762	0.26019224524498	-0.0455526411533356
-6.68472671508789	-10.241307258606	-11.0086784362793	-0.184799954295158	0.260215938091278	-0.0454814285039902
-6.68709373474121	-10.2413578033447	-11.0034532546997	-0.184814050793648	0.260193854570389	-0.0454402267932892
-6.68303728103638	-10.2419109344482	-11.0032320022583	-0.184824779629707	0.260188788175583	-0.0454069077968597
-6.68389511108398	-10.2429885864258	-10.9991292953491	-0.184824198484421	0.260190069675446	-0.0453990139067173
-6.6846022605896	-10.2466726303101	-10.9974069595337	-0.184861347079277	0.260151207447052	-0.0453003756701946
-6.68447065353394	-10.2454013824463	-11.0026617050171	-0.184753596782684	0.260132312774658	-0.0452991165220737
-6.68915557861328	-10.2449340820313	-11.0043716430664	-0.184778422117233	0.260109603404999	-0.0451873950660229
-6.68945741653442	-10.2441568374634	-11.0072154998779	-0.184764876961708	0.260087996721268	-0.0452172420918942
-6.69089412689209	-10.2454671859741	-10.9997873306274	-0.184789448976517	0.260104596614838	-0.0451477319002151
-6.6930136680603	-10.2477874755859	-11.0022811889648	-0.184788525104523	0.260064631700516	-0.0451385676860809
-6.6932430267334	-10.2487487792969	-11.0025005340576	-0.184798792004585	0.260065108537674	-0.0449953265488148
-6.69587087631226	-10.2469568252563	-11.0131101608276	-0.184841558337212	0.259985238313675	-0.044947050511837
-6.69573926925659	-10.2462329864502	-11.0122814178467	-0.184810250997543	0.259996056556702	-0.0449368953704834
-6.69672870635986	-10.2443408966064	-11.0044193267822	-0.184781655669212	0.260028392076492	-0.0449502728879452
-6.69462060928345	-10.2492580413818	-11.0031623840332	-0.184844747185707	0.259917974472046	-0.044873233884573
-6.69731712341309	-10.2467308044434	-11.0076341629028	-0.184799045324326	0.259954303503037	-0.0448235720396042
-6.69585180282593	-10.2429609298706	-11.0075578689575	-0.184863597154617	0.2599076628685	-0.0447321310639381
-6.69612979888916	-10.2442836761475	-11.0100584030151	-0.18486450612545	0.259930670261383	-0.0447040051221848
-6.69288444519043	-10.2443761825562	-11.0021820068359	-0.184926941990852	0.259815543889999	-0.0447272174060345
-6.69432020187378	-10.2426090240479	-11.0029811859131	-0.184928834438324	0.259859591722488	-0.0446803160011768
-6.69415044784546	-10.2425975799561	-10.9990863800049	-0.184928297996521	0.25981742143631	-0.044635783880949
-6.69386005401611	-10.2410192489624	-11.0082445144653	-0.184934616088867	0.259826004505157	-0.0445838421583176
-6.69355726242065	-10.2409839630127	-11.00998878479	-0.185005515813828	0.25986835360527	-0.04466213285923
-6.69477796554565	-10.2416543960571	-10.9979658126831	-0.184963032603264	0.259893476963043	-0.0446257628500462
-6.69611978530884	-10.2433700561523	-11.0044240951538	-0.185010895133018	0.259901970624924	-0.0445576421916485
-6.69337177276611	-10.2429533004761	-11.0146579742432	-0.185003280639648	0.259918928146362	-0.0444913394749165
-6.69382858276367	-10.2407655715942	-11.0053548812866	-0.184979721903801	0.25995460152626	-0.0445441715419292
-6.69238042831421	-10.2410926818848	-11.008768081665	-0.185037553310394	0.26000314950943	-0.0445722453296185
-6.69015789031982	-10.2431011199951	-11.0119152069092	-0.185061126947403	0.259960293769836	-0.044535506516695
-6.69170093536377	-10.2427968978882	-11.0144910812378	-0.185073062777519	0.259970307350159	-0.0443919263780117
-6.69074535369873	-10.2414827346802	-11.0148487091064	-0.18509829044342	0.260061055421829	-0.0445088557898998
-6.68499326705933	-10.2412395477295	-11.013373374939	-0.185132265090942	0.259968668222427	-0.0444715768098831
-6.68431329727173	-10.2422304153442	-11.0064783096313	-0.185172274708748	0.260047137737274	-0.0444768778979778
-6.68283843994141	-10.2396459579468	-11.0184335708618	-0.185234874486923	0.260074526071548	-0.0444492846727371
-6.6853723526001	-10.242151260376	-11.0155258178711	-0.185186043381691	0.260085195302963	-0.0443795099854469
-6.68207454681396	-10.2415571212769	-11.0272073745728	-0.185209304094315	0.260118275880814	-0.0444576106965542
-6.68006610870361	-10.2399415969849	-11.0171937942505	-0.185250967741013	0.260173261165619	-0.0444837883114815
-6.68006753921509	-10.2429132461548	-11.0255327224731	-0.18526691198349	0.260120928287506	-0.0445243678987026
-6.6800479888916	-10.2471809387207	-11.0271463394165	-0.185211628675461	0.260251969099045	-0.0444870889186859
-6.68346929550171	-10.2474994659424	-11.0377769470215	-0.185190424323082	0.26029434800148	-0.0444673635065556
-6.68482112884521	-10.2484407424927	-11.0432462692261	-0.185164779424667	0.260261535644531	-0.0445710942149162
-6.68064165115356	-10.24915599823	-11.038064956665	-0.185262784361839	0.260333776473999	-0.044575996696949
-6.6817455291748	-10.252589225769	-11.0371646881104	-0.185260236263275	0.260382741689682	-0.0446051619946957
-6.68317222595215	-10.2532844543457	-11.0473966598511	-0.185195758938789	0.2603799700737	-0.0445562638342381
-6.68316078186035	-10.2563581466675	-11.0501146316528	-0.185191571712494	0.260440617799759	-0.0445548072457314
-6.68260049819946	-10.2539205551147	-11.0596370697021	-0.18522721529007	0.26039257645607	-0.044618483632803
-6.68037462234497	-10.256664276123	-11.0551118850708	-0.185238033533096	0.260494410991669	-0.0446294397115707
-6.68086099624634	-10.2568340301514	-11.054630279541	-0.185208112001419	0.260521590709686	-0.0445770770311356
-6.68350839614868	-10.2590923309326	-11.0680313110352	-0.185225069522858	0.26051652431488	-0.0445867106318474
-6.68364763259888	-10.2593336105347	-11.0677700042725	-0.185180366039276	0.260539770126343	-0.0445269644260406
-6.68073129653931	-10.2578735351563	-11.0748243331909	-0.185177639126778	0.260564923286438	-0.0446427017450333
-6.68246698379517	-10.2603178024292	-11.0673961639404	-0.185199111700058	0.260567158460617	-0.0445881746709347
-6.68173122406006	-10.2604932785034	-11.06725025177	-0.185182094573975	0.260537594556808	-0.0446198470890522
-6.6803240776062	-10.2602977752686	-11.0775232315063	-0.185159936547279	0.260535091161728	-0.0445894114673138
-6.67742252349854	-10.2612524032593	-11.0781240463257	-0.18519951403141	0.260493874549866	-0.0445603840053082
-6.67806673049927	-10.2572269439697	-11.0836381912231	-0.185131713747978	0.260504394769669	-0.0445956401526928
-6.67810821533203	-10.2575798034668	-11.0740842819214	-0.185091435909271	0.260512948036194	-0.0446339473128319
-6.67439460754395	-10.2577791213989	-11.0798692703247	-0.185084700584412	0.260508030653	-0.0445971377193928
-6.67888164520264	-10.2614221572876	-11.0789432525635	-0.185072019696236	0.260476857423782	-0.0446290448307991
-6.6770601272583	-10.2602882385254	-11.0860080718994	-0.184971019625664	0.260439872741699	-0.0445216074585915
-6.67640542984009	-10.2570791244507	-11.0917196273804	-0.184923261404037	0.260420888662338	-0.044552456587553
-6.67659997940063	-10.2586393356323	-11.0821208953857	-0.184953793883324	0.260436773300171	-0.0446235612034798
-6.6764497756958	-10.258975982666	-11.0857954025269	-0.184897676110268	0.260436356067657	-0.0446174778044224
-6.67617464065552	-10.2589960098267	-11.0810842514038	-0.184879258275032	0.260399758815765	-0.0445935875177383
-6.67762517929077	-10.2587814331055	-11.0931377410889	-0.184894785284996	0.260389626026154	-0.0445033498108387
-6.67539930343628	-10.2598123550415	-11.0972423553467	-0.184758082032204	0.260314524173737	-0.0445894040167332
-6.67624187469482	-10.2567110061646	-11.0965442657471	-0.18478062748909	0.260388851165771	-0.0445383302867413
-6.67560195922852	-10.2597942352295	-11.0916347503662	-0.184791564941406	0.260325133800507	-0.0445811375975609
-6.67547702789307	-10.2626543045044	-11.0896825790405	-0.184740126132965	0.260333508253098	-0.0445650406181812
-6.67846250534058	-10.2606353759766	-11.0972080230713	-0.184778645634651	0.260327845811844	-0.0444543771445751
-6.68066644668579	-10.2596759796143	-11.1034746170044	-0.184692680835724	0.260293424129486	-0.0444496609270573
-6.67807769775391	-10.2605133056641	-11.0929155349731	-0.184644058346748	0.260279297828674	-0.0445077866315842
-6.68038129806519	-10.2613410949707	-11.0970668792725	-0.184665322303772	0.260269641876221	-0.0444567054510117
-6.67728519439697	-10.2621011734009	-11.1012353897095	-0.184746041893959	0.260194391012192	-0.0443896502256393
-6.68251037597656	-10.2630453109741	-11.107292175293	-0.184717923402786	0.260221362113953	-0.0443268083035946
-6.67963218688965	-10.2603054046631	-11.102349281311	-0.184728726744652	0.26014119386673	-0.0444060638546944
-6.68308019638062	-10.2643842697144	-11.1009855270386	-0.184645459055901	0.260127514600754	-0.0443785525858402
-6.68328428268433	-10.2646179199219	-11.10218334198	-0.18467028439045	0.260078072547913	-0.044326476752758
-6.68500375747681	-10.267373085022	-11.1133794784546	-0.184668689966202	0.260080426931381	-0.0442683547735214
-6.68330383300781	-10.2658948898315	-11.1079292297363	-0.184585139155388	0.260066777467728	-0.0442596040666103
-6.68622446060181	-10.2635583877563	-11.1105012893677	-0.184619635343552	0.260032117366791	-0.0442814193665981
-6.68693017959595	-10.2694664001465	-11.1061639785767	-0.184581011533737	0.259959667921066	-0.0442869812250137
-6.69005680084229	-10.2711248397827	-11.1052312850952	-0.184548705816269	0.259947448968887	-0.0442593172192574
-6.68963623046875	-10.2682733535767	-11.1070032119751	-0.184520676732063	0.259910136461258	-0.0442387275397778
-6.69207334518433	-10.2719449996948	-11.1077661514282	-0.184483990073204	0.259843349456787	-0.0442089736461639
-6.68988466262817	-10.2715711593628	-11.1138114929199	-0.184374034404755	0.259868055582047	-0.0443226471543312
-6.69035720825195	-10.2680749893188	-11.1057844161987	-0.184296756982803	0.259856760501862	-0.0443048179149628
-6.6927695274353	-10.2758817672729	-11.0977325439453	-0.184344723820686	0.259835124015808	-0.0443647876381874
-6.69269323348999	-10.2782802581787	-11.1113405227661	-0.184350863099098	0.259787172079086	-0.0443252176046371
-6.69740152359009	-10.274097442627	-11.1106519699097	-0.184164464473724	0.259811222553253	-0.0443285256624222
-6.6963210105896	-10.2780714035034	-11.1134300231934	-0.184165641665459	0.259823262691498	-0.0443732887506485
-6.69707822799683	-10.2769041061401	-11.1037197113037	-0.184174373745918	0.259744197130203	-0.0444634146988392
-6.70031213760376	-10.2817583084106	-11.1051063537598	-0.184049472212791	0.259748160839081	-0.0443929135799408
-6.70273494720459	-10.2803153991699	-11.106782913208	-0.184049516916275	0.259753882884979	-0.0443734638392925
-6.70460414886475	-10.2830877304077	-11.1104927062988	-0.184060826897621	0.259812444448471	-0.044335450977087
-6.70454883575439	-10.2833080291748	-11.1113996505737	-0.183970838785172	0.259723871946335	-0.0444752350449562
-6.70651245117188	-10.2855167388916	-11.1052827835083	-0.1839849203825	0.25972706079483	-0.0444382354617119
-6.70703840255737	-10.2859125137329	-11.1013879776001	-0.183974012732506	0.259667634963989	-0.0443982742726803
-6.71139240264893	-10.2871570587158	-11.1176099777222	-0.183883935213089	0.259689450263977	-0.0443737767636776
-6.71020841598511	-10.282922744751	-11.1102485656738	-0.183904469013214	0.259686022996902	-0.0444159433245659
-6.70955896377563	-10.2862787246704	-11.1053190231323	-0.183899596333504	0.259757518768311	-0.0444573871791363
-6.71411943435669	-10.2882137298584	-11.1024494171143	-0.18385873734951	0.259706228971481	-0.0444282256066799
-6.71462917327881	-10.2845048904419	-11.1053295135498	-0.183780297636986	0.259726941585541	-0.0444106049835682
-6.71224689483643	-10.2850503921509	-11.1081571578979	-0.18387308716774	0.259702295064926	-0.044488325715065
-6.71372509002686	-10.2870693206787	-11.1001863479614	-0.183899208903313	0.259733200073242	-0.0445118322968483
-6.71461820602417	-10.2870388031006	-11.0995779037476	-0.183831170201302	0.259695053100586	-0.0444962754845619
-6.7168288230896	-10.2866010665894	-11.107705116272	-0.183806359767914	0.259709179401398	-0.0444965548813343
-6.71945810317993	-10.2894439697266	-11.102837562561	-0.183863759040833	0.259763836860657	-0.0444826707243919
-6.71592044830322	-10.2883310317993	-11.1015377044678	-0.183826431632042	0.259774267673492	-0.0445653349161148
-6.7173228263855	-10.2868223190308	-11.0950937271118	-0.183863520622253	0.259788334369659	-0.0445646569132805
-6.72093725204468	-10.2884759902954	-11.0946569442749	-0.183894276618958	0.259745270013809	-0.044464748352766
-6.716477394104	-10.2879877090454	-11.1067352294922	-0.183942094445229	0.259685903787613	-0.0445123352110386
-6.72051286697388	-10.286096572876	-11.1034736633301	-0.183878272771835	0.259755373001099	-0.0444535240530968
-6.71963977813721	-10.284571647644	-11.1000547409058	-0.183953061699867	0.259774476289749	-0.0444799847900867
-6.72073459625244	-10.29345703125	-11.094596862793	-0.184067845344543	0.259762704372406	-0.0444367080926895
-6.72194623947144	-10.2873497009277	-11.0982780456543	-0.184082180261612	0.259725987911224	-0.0444031283259392
-6.72377395629883	-10.2876453399658	-11.107702255249	-0.184106469154358	0.259739518165588	-0.0442838966846466
-6.72092533111572	-10.2848310470581	-11.0941896438599	-0.184105172753334	0.259718149900436	-0.0443514995276928
-6.72435665130615	-10.2846269607544	-11.0967884063721	-0.184150815010071	0.259733468294144	-0.0442766398191452
-6.72250270843506	-10.2836723327637	-11.0950193405151	-0.184184864163399	0.259629279375076	-0.0442039109766483
-6.72331142425537	-10.2808713912964	-11.1005144119263	-0.184227630496025	0.259742259979248	-0.0441651046276093
-6.71964693069458	-10.2772531509399	-11.0916585922241	-0.184251919388771	0.25965890288353	-0.0441806949675083
-6.71994113922119	-10.278226852417	-11.0825233459473	-0.184293210506439	0.259641617536545	-0.0441051572561264
-6.72027969360352	-10.2777652740479	-11.0841188430786	-0.18436561524868	0.259543925523758	-0.0440451167523861
-6.71948528289795	-10.2711019515991	-11.0929317474365	-0.184341371059418	0.25957927107811	-0.0439643263816834
-6.71849393844604	-10.2665567398071	-11.0852422714233	-0.184430062770844	0.259591639041901	-0.0439614653587341
-6.71498680114746	-10.2695875167847	-11.0753545761108	-0.184515312314034	0.259548395872116	-0.0439841859042645
-6.71500444412231	-10.2655916213989	-11.0743093490601	-0.184465229511261	0.259505301713943	-0.0439057350158691
-6.71494913101196	-10.2611856460571	-11.0762510299683	-0.184479966759682	0.259438753128052	-0.0438553467392921
-6.71479558944702	-10.2610416412354	-11.0792465209961	-0.184507206082344	0.259492307901382	-0.0438770987093449
-6.71345806121826	-10.2610597610474	-11.0692129135132	-0.184559687972069	0.259431123733521	-0.0439089797437191
-6.71491146087646	-10.261305809021	-11.072582244873	-0.184501722455025	0.25940614938736	-0.0438417196273804
-6.71135139465332	-10.2586688995361	-11.0754642486572	-0.18454372882843	0.259369283914566	-0.0438691787421703
-6.7144889831543	-10.2572565078735	-11.0765266418457	-0.184480249881744	0.259466141462326	-0.0438488982617855
-6.71187496185303	-10.2567892074585	-11.0718250274658	-0.184433102607727	0.259362936019897	-0.0439415872097015
-6.71359539031982	-10.2562341690063	-11.0627861022949	-0.184468805789948	0.259337097406387	-0.0439287163317204
-6.71009349822998	-10.2578706741333	-11.064112663269	-0.184439837932587	0.259352684020996	-0.0439313463866711
-6.7105565071106	-10.2564964294434	-11.0693130493164	-0.184364855289459	0.259353905916214	-0.0439179949462414
-6.70965337753296	-10.2557420730591	-11.0663805007935	-0.184303298592567	0.259366422891617	-0.0439068228006363
-6.70902585983276	-10.25461769104	-11.0676727294922	-0.184282556176186	0.259299218654633	-0.0440389588475227
-6.70916891098022	-10.2550640106201	-11.05482006073	-0.184322103857994	0.259321004152298	-0.0440638475120068
-6.7048487663269	-10.256383895874	-11.064525604248	-0.184241846203804	0.259237617254257	-0.0440286844968796
-6.70673131942749	-10.2547931671143	-11.0686435699463	-0.184226259589195	0.259230405092239	-0.0440575480461121
-6.70550775527954	-10.2536420822144	-11.0636310577393	-0.184212386608124	0.259289622306824	-0.0441247709095478
-6.70652914047241	-10.2545099258423	-11.0562973022461	-0.184208795428276	0.259311586618423	-0.044274028390646
-6.70426368713379	-10.2555532455444	-11.0540380477905	-0.184164255857468	0.25934711098671	-0.0443105399608612
-6.70492553710938	-10.2575883865356	-11.0577840805054	-0.184105530381203	0.259360104799271	-0.0443954132497311
-6.70864915847778	-10.2594747543335	-11.0719575881958	-0.184062838554382	0.259394943714142	-0.0444818064570427
-6.70492553710938	-10.2601900100708	-11.0684976577759	-0.183989837765694	0.259415656328201	-0.0445462353527546
-6.70898962020874	-10.2619819641113	-11.059775352478	-0.183962374925613	0.259470820426941	-0.0446452535688877
-6.71044874191284	-10.2681999206543	-11.06103515625	-0.183946922421455	0.259425073862076	-0.04471031203866
-6.70935010910034	-10.2718772888184	-11.0655431747437	-0.183870121836662	0.25945833325386	-0.0447147376835346
-6.71325159072876	-10.2714319229126	-11.0769147872925	-0.18382066488266	0.259522706270218	-0.0447533316910267
-6.71140480041504	-10.2734708786011	-11.0645370483398	-0.183832585811615	0.259455621242523	-0.0447827950119972
-6.71102094650269	-10.2736940383911	-11.068775177002	-0.183715745806694	0.259499847888947	-0.04484823346138
-6.71184539794922	-10.2772169113159	-11.0653448104858	-0.183634057641029	0.259503811597824	-0.0448463261127472
-6.71568441390991	-10.2808418273926	-11.0717401504517	-0.18359363079071	0.259424984455109	-0.0448806695640087
-6.71364736557007	-10.2802257537842	-11.072624206543	-0.183558955788612	0.259467422962189	-0.0450260117650032
-6.71340751647949	-10.2805690765381	-11.0696630477905	-0.183439090847969	0.259519219398499	-0.0449791736900806
-6.71377897262573	-10.2812194824219	-11.0625810623169	-0.18338830769062	0.259482711553574	-0.0451067611575127
-6.71343898773193	-10.2840948104858	-11.0621643066406	-0.183355540037155	0.259482771158218	-0.0451296679675579
-6.71511363983154	-10.2806968688965	-11.0664920806885	-0.183293282985687	0.259488195180893	-0.0450986586511135
-6.71716594696045	-10.2863464355469	-11.0746984481812	-0.183248266577721	0.25956067442894	-0.0452410317957401
-6.7105541229248	-10.2868795394897	-11.0614347457886	-0.183199480175972	0.259488552808762	-0.0453018471598625
-6.71342086791992	-10.2874917984009	-11.0614776611328	-0.183128520846367	0.259492188692093	-0.045328289270401
-6.7148551940918	-10.2874431610107	-11.0640687942505	-0.183109164237976	0.259468376636505	-0.0453448854386806
-6.71288442611694	-10.2863235473633	-11.0650634765625	-0.183080121874809	0.25949028134346	-0.0454024448990822
-6.7112398147583	-10.2879972457886	-11.0635080337524	-0.183026865124702	0.259517639875412	-0.0454997345805168
-6.70995235443115	-10.2887477874756	-11.0566282272339	-0.182937666773796	0.259511440992355	-0.0455784983932972
-6.7121524810791	-10.2934274673462	-11.0583257675171	-0.182885766029358	0.259460926055908	-0.0456139408051968
-6.71052360534668	-10.2937326431274	-11.0691547393799	-0.18283973634243	0.259477585554123	-0.0456770360469818
-6.71323394775391	-10.290979385376	-11.062707901001	-0.182748317718506	0.259532690048218	-0.0457613654434681
-6.71501111984253	-10.2981338500977	-11.0557098388672	-0.182739228010178	0.259559869766235	-0.0459286905825138
-6.71588277816772	-10.3026552200317	-11.0645885467529	-0.182741463184357	0.259507834911346	-0.0459097363054752
-6.72074174880981	-10.3027009963989	-11.0701780319214	-0.18255190551281	0.259605258703232	-0.0460407584905624
-6.71817970275879	-10.3028764724731	-11.0676040649414	-0.182497605681419	0.259693175554276	-0.0461569204926491
-6.71717882156372	-10.3065481185913	-11.0617809295654	-0.182487770915031	0.259565830230713	-0.0463052541017532
-6.72156715393066	-10.3077144622803	-11.0664749145508	-0.182379871606827	0.259659677743912	-0.0463005490601063
-6.72409868240356	-10.3147125244141	-11.0731582641602	-0.182362675666809	0.259632647037506	-0.046450562775135
-6.7213716506958	-10.3129205703735	-11.0780954360962	-0.18226046860218	0.259695321321487	-0.0465190000832081
-6.72193813323975	-10.3158864974976	-11.0737285614014	-0.182213425636292	0.259721010923386	-0.0466362722218037
-6.72233819961548	-10.3187427520752	-11.0662021636963	-0.182110667228699	0.259702503681183	-0.0467490665614605
-6.72322225570679	-10.3220844268799	-11.0691699981689	-0.182172194123268	0.259766727685928	-0.0468353293836117
-6.72496604919434	-10.3249702453613	-11.0784540176392	-0.182099267840385	0.259792745113373	-0.0469153970479965
-6.72560358047485	-10.3246774673462	-11.0739889144897	-0.182025924324989	0.2598717212677	-0.0470711886882782
-6.7254581451416	-10.3279943466187	-11.0770711898804	-0.182020604610443	0.259896486997604	-0.0471871718764305
-6.72394132614136	-10.3322887420654	-11.0664968490601	-0.18194480240345	0.259881794452667	-0.0472756214439869
-6.72476863861084	-10.3338632583618	-11.0783395767212	-0.18186229467392	0.259970903396606	-0.0473236963152885
-6.72541952133179	-10.3337268829346	-11.085844039917	-0.181813567876816	0.259995341300964	-0.0474815890192986
-6.72273111343384	-10.3358211517334	-11.0779285430908	-0.181757241487503	0.260005265474319	-0.0476173423230648
-6.72182941436768	-10.3389177322388	-11.0771369934082	-0.181747779250145	0.260020852088928	-0.0476967766880989
-6.72073411941528	-10.3400716781616	-11.0810279846191	-0.181669414043427	0.260064959526062	-0.0476858429610729
-6.71897029876709	-10.3411521911621	-11.0738573074341	-0.181673228740692	0.260002851486206	-0.0477592945098877
-6.71952772140503	-10.339693069458	-11.0845108032227	-0.181614547967911	0.260126948356628	-0.0478557199239731
-6.7154369354248	-10.3427743911743	-11.0705223083496	-0.181616261601448	0.260163486003876	-0.0479666739702225
-6.71756553649902	-10.341685295105	-11.0748348236084	-0.181542113423347	0.260170817375183	-0.0479507930576801
-6.71426582336426	-10.342565536499	-11.0755252838135	-0.181491330265999	0.260149776935577	-0.048098910599947
-6.71521854400635	-10.34059715271	-11.0818891525269	-0.181513264775276	0.260151773691177	-0.0480531752109528
-6.71048164367676	-10.3413381576538	-11.0761938095093	-0.181487292051315	0.260153710842133	-0.0482299253344536
-6.70930624008179	-10.342716217041	-11.0715398788452	-0.181511506438255	0.260200053453445	-0.0483016707003117
-6.70990180969238	-10.3425188064575	-11.069109916687	-0.181406542658806	0.260168671607971	-0.0483379326760769
-6.70780992507935	-10.3442182540894	-11.0842504501343	-0.181328639388084	0.260172873735428	-0.0484188683331013
-6.70662879943848	-10.3407917022705	-11.0672101974487	-0.181300431489944	0.26026651263237	-0.048582848161459
-6.70528984069824	-10.347541809082	-11.067211151123	-0.181274309754372	0.260272264480591	-0.0486450307071209
-6.70313787460327	-10.3452367782593	-11.0738763809204	-0.18124170601368	0.260231524705887	-0.0487581230700016
-6.70285129547119	-10.3452606201172	-11.0737056732178	-0.181102484464645	0.260238289833069	-0.0488650389015675
-6.69919061660767	-10.3461990356445	-11.0737266540527	-0.181031227111816	0.260293394327164	-0.0489844046533108
-6.69872236251831	-10.3459577560425	-11.0707750320435	-0.180930942296982	0.260353475809097	-0.0491224341094494
-6.69691705703735	-10.3523225784302	-11.0672559738159	-0.180833056569099	0.260352253913879	-0.0492167882621288
-6.69598484039307	-10.3524866104126	-11.0740394592285	-0.180776551365852	0.260321915149689	-0.049286525696516
-6.69180011749268	-10.3531055450439	-11.0723905563354	-0.180688709020615	0.260381996631622	-0.0494180992245674
-6.690110206604	-10.354079246521	-11.0682916641235	-0.180571302771568	0.260370314121246	-0.0496462695300579
-6.68920612335205	-10.3574419021606	-11.0616750717163	-0.180466070771217	0.260357618331909	-0.0497925728559494
-6.68747615814209	-10.3633985519409	-11.0621395111084	-0.180408224463463	0.260351836681366	-0.0498456433415413
-6.68403148651123	-10.3605823516846	-11.070294380188	-0.180283159017563	0.260393738746643	-0.0500491261482239
-6.68170213699341	-10.3627767562866	-11.0596694946289	-0.180243641138077	0.26047945022583	-0.0502685308456421
-6.68005466461182	-10.3700466156006	-11.0570869445801	-0.180139034986496	0.260491490364075	-0.0504411719739437
-6.68212032318115	-10.3730297088623	-11.0622043609619	-0.180024683475494	0.260562062263489	-0.0505947098135948
-6.67937135696411	-10.3771858215332	-11.0668535232544	-0.180000528693199	0.260543316602707	-0.050727590918541
-6.67878484725952	-10.3803701400757	-11.0654172897339	-0.179822713136673	0.260618299245834	-0.0510466806590557
-6.6774754524231	-10.3866519927979	-11.0548610687256	-0.179841220378876	0.260662585496902	-0.0512522272765636
-6.67571878433228	-10.3922147750854	-11.0574474334717	-0.179715543985367	0.26074692606926	-0.0514210313558578
-6.67930507659912	-10.3983192443848	-11.0733232498169	-0.179544851183891	0.26084104180336	-0.051650382578373
-6.67999505996704	-10.4067697525024	-11.0716934204102	-0.179419711232185	0.260956048965454	-0.0519441962242126
-6.68191051483154	-10.4111337661743	-11.0660400390625	-0.179290264844894	0.261106193065643	-0.0522259846329689
-6.68429708480835	-10.4219665527344	-11.0707178115845	-0.179222151637077	0.261123061180115	-0.0525088533759117
-6.68595170974731	-10.4288358688354	-11.0753583908081	-0.17909237742424	0.261162787675858	-0.0526586808264256
-6.68669319152832	-10.4329376220703	-11.0889616012573	-0.178927153348923	0.261228621006012	-0.0528900995850563
-6.68626976013184	-10.444224357605	-11.080114364624	-0.178845405578613	0.261375576257706	-0.053119033575058
-6.68772840499878	-10.4503259658813	-11.0822944641113	-0.178739562630653	0.261408060789108	-0.0533564500510693
-6.68933486938477	-10.4590406417847	-11.0911722183228	-0.178583711385727	0.261527121067047	-0.0534931235015392
-6.69180822372437	-10.4662399291992	-11.0923013687134	-0.178438052535057	0.261593520641327	-0.0537484213709831
-6.69203567504883	-10.4701585769653	-11.0996465682983	-0.178339958190918	0.261744767427444	-0.0539875514805317
-6.69386529922485	-10.4759387969971	-11.0930728912354	-0.178187370300293	0.26188051700592	-0.0542219467461109
-6.69833898544312	-10.4850473403931	-11.0959730148315	-0.178193241357803	0.261910825967789	-0.0543328374624252
-6.69536113739014	-10.4902687072754	-11.1102724075317	-0.178066104650497	0.261913865804672	-0.0546011738479137
-6.69611787796021	-10.4930467605591	-11.1126079559326	-0.17796103656292	0.262062400579453	-0.0547536537051201
-6.69954681396484	-10.5023832321167	-11.1059398651123	-0.177835777401924	0.262129426002502	-0.0549891851842403
-6.69814920425415	-10.5093660354614	-11.1130571365356	-0.17777207493782	0.26222226023674	-0.0550853163003922
-6.69965887069702	-10.5107145309448	-11.1216192245483	-0.177627682685852	0.262319177389145	-0.0552119165658951
-6.70035409927368	-10.5154237747192	-11.1301116943359	-0.177447527647018	0.262363016605377	-0.0554552599787712
-6.70185518264771	-10.5224094390869	-11.1239643096924	-0.177446976304054	0.262418419122696	-0.0556245483458042
-6.70208692550659	-10.5270729064941	-11.1245374679565	-0.177299037575722	0.262415856122971	-0.055706400424242
-6.70475387573242	-10.5302562713623	-11.140772819519	-0.17718593776226	0.262556225061417	-0.0558750443160534
-6.70395517349243	-10.5326557159424	-11.1327238082886	-0.177103325724602	0.262555956840515	-0.0560775771737099
-6.70562839508057	-10.5387630462646	-11.1352205276489	-0.176979154348373	0.26267072558403	-0.0562283284962177
-6.70761442184448	-10.5393781661987	-11.1359329223633	-0.176830172538757	0.262672036886215	-0.0563854053616524
-6.70774126052856	-10.5463256835938	-11.1418170928955	-0.176783874630928	0.262710332870483	-0.0565420910716057
-6.70465755462646	-10.5527267456055	-11.1428070068359	-0.17657832801342	0.26279816031456	-0.056749239563942
-6.70414209365845	-10.552661895752	-11.142765045166	-0.176600605249405	0.262805491685867	-0.0568942464888096
-6.70711946487427	-10.559422492981	-11.144362449646	-0.176411092281342	0.262819230556488	-0.0569746382534504
-6.70787572860718	-10.563985824585	-11.1580963134766	-0.17620512843132	0.26288902759552	-0.057117972522974
-6.70537948608398	-10.563606262207	-11.1465435028076	-0.176023289561272	0.262953162193298	-0.0573124624788761
-6.705885887146	-10.5736961364746	-11.1453132629395	-0.176015555858612	0.262977957725525	-0.0575017891824245
-6.70526599884033	-10.5751714706421	-11.1510238647461	-0.175905182957649	0.262972444295883	-0.0575563348829746
-6.7052001953125	-10.5779228210449	-11.1564779281616	-0.175696030259132	0.263036966323853	-0.0577147230505943
-6.70413303375244	-10.5781669616699	-11.1551094055176	-0.175623789429665	0.263117223978043	-0.0579433105885983
-6.70107269287109	-10.5875816345215	-11.1489782333374	-0.175405636429787	0.263011932373047	-0.0581051670014858
-6.71337985992432	-10.5814905166626	-11.1677360534668	-0.175238311290741	0.263202041387558	-0.0583550073206425
-6.69968891143799	-10.5838346481323	-11.1538724899292	-0.175590097904205	0.263348877429962	-0.058192752301693
-6.71364736557007	-10.5761051177979	-11.1541786193848	-0.17545847594738	0.262983918190002	-0.0585092194378376
-6.69570827484131	-10.5784025192261	-11.1441640853882	-0.175175741314888	0.263240545988083	-0.0583893172442913
-6.70134830474854	-10.6037349700928	-11.1622200012207	-0.174815267324448	0.26320081949234	-0.0586224943399429
-6.69548606872559	-10.6011962890625	-11.1466913223267	-0.174621298909187	0.263261705636978	-0.0589820817112923
-6.70358037948608	-10.6121473312378	-11.1586618423462	-0.174589112401009	0.263148695230484	-0.0591783784329891
-6.7040638923645	-10.6147861480713	-11.1558418273926	-0.174471467733383	0.263337314128876	-0.0593058429658413
-6.69077777862549	-10.6171417236328	-11.1450672149658	-0.174377009272575	0.263382136821747	-0.0595832914113998
-6.69425058364868	-10.6202983856201	-11.1395254135132	-0.174228712916374	0.263321846723557	-0.0597447007894516
-6.7322735786438	-10.6072597503662	-11.1411113739014	-0.174039989709854	0.262997090816498	-0.0602172948420048
-6.74279737472534	-10.5875082015991	-11.1502809524536	-0.174237191677094	0.262836664915085	-0.0597997047007084
-6.74293804168701	-10.5755100250244	-11.1617250442505	-0.174199149012566	0.26295593380928	-0.0597080998122692
-6.72203540802002	-10.5759496688843	-11.1482591629028	-0.174419820308685	0.262895971536636	-0.0594676248729229
-6.71674156188965	-10.5909509658813	-11.1397476196289	-0.17399650812149	0.262647181749344	-0.0595005601644516
-6.70835447311401	-10.6019296646118	-11.137583732605	-0.173852652311325	0.262872040271759	-0.0596481300890446
-6.71524286270142	-10.623854637146	-11.1413822174072	-0.173696786165237	0.262943506240845	-0.0598927289247513
-6.72336387634277	-10.6378335952759	-11.1476430892944	-0.173560351133347	0.263027787208557	-0.0604849755764008
-6.73375272750854	-10.6632642745972	-11.1425457000732	-0.173406109213829	0.263099163770676	-0.0610623992979527
-6.74518585205078	-10.6793994903564	-11.1538257598877	-0.173053845763206	0.263283044099808	-0.0614941418170929
-6.74863052368164	-10.6848230361938	-11.1642122268677	-0.172854349017143	0.263481438159943	-0.0619348995387554
-6.7487006187439	-10.6990280151367	-11.1778783798218	-0.172682017087936	0.263575881719589	-0.0623518414795399
-6.74565744400024	-10.7136526107788	-11.1795015335083	-0.172343671321869	0.263783365488052	-0.0627622157335281
-6.73859691619873	-10.7171077728271	-11.1816892623901	-0.17217743396759	0.26403820514679	-0.0630360022187233
-6.73749494552612	-10.7259140014648	-11.1898899078369	-0.172143369913101	0.2642642557621	-0.0632151514291763
-6.73337841033936	-10.7396602630615	-11.1986980438232	-0.171851798892021	0.264445662498474	-0.0635589733719826
-6.73987007141113	-10.7453527450562	-11.20387840271	-0.171530410647392	0.264580637216568	-0.0640564113855362
-6.74320459365845	-10.7540493011475	-11.2125825881958	-0.171404108405113	0.264860689640045	-0.0644576773047447
-6.74337291717529	-10.7690153121948	-11.2260732650757	-0.171184003353119	0.264945536851883	-0.0648818090558052
-6.74640226364136	-10.7894344329834	-11.2238073348999	-0.170813083648682	0.265018045902252	-0.0653694793581963
-6.74956178665161	-10.7985763549805	-11.230281829834	-0.170462161302567	0.265160083770752	-0.0656991973519325
-6.74983167648315	-10.8047981262207	-11.2343626022339	-0.170378804206848	0.26520237326622	-0.0659207552671433
-6.74760818481445	-10.8159837722778	-11.2342166900635	-0.16996705532074	0.265225887298584	-0.0661716312170029
-6.75543403625488	-10.8271865844727	-11.2300930023193	-0.169515699148178	0.265299648046494	-0.066580668091774
-6.75250911712646	-10.8406009674072	-11.2402648925781	-0.169354632496834	0.265338808298111	-0.0668964013457298
-6.7592625617981	-10.8457984924316	-11.24365234375	-0.169283285737038	0.265408784151077	-0.0669767707586288
-6.75577402114868	-10.8505020141602	-11.2419557571411	-0.169138923287392	0.265433698892593	-0.0672626048326492
-6.74945163726807	-10.8541145324707	-11.2226686477661	-0.169054478406906	0.265518665313721	-0.067513220012188
-6.75742816925049	-10.8616724014282	-11.2157688140869	-0.16854639351368	0.265272200107574	-0.0677948519587517
-6.7726616859436	-10.8756046295166	-11.2360277175903	-0.168018013238907	0.265121638774872	-0.0680631026625633
-6.77870798110962	-10.8862571716309	-11.2352027893066	-0.167768210172653	0.265267968177795	-0.0683236122131348
-6.77899217605591	-10.90163230896	-11.242470741272	-0.167671605944633	0.265333741903305	-0.0686513632535934
-6.77628946304321	-10.9076824188232	-11.2382802963257	-0.167526960372925	0.265284478664398	-0.0688415095210075
-6.77342796325684	-10.9248952865601	-11.2440376281738	-0.167145654559135	0.265333980321884	-0.0691244229674339
-6.77666091918945	-10.9437828063965	-11.2549924850464	-0.166771233081818	0.265571147203445	-0.0697496756911278
-6.77753925323486	-10.9632005691528	-11.2516822814941	-0.166318163275719	0.265752553939819	-0.0703512579202652
-6.79121828079224	-10.9791259765625	-11.2671556472778	-0.166097924113274	0.265917479991913	-0.0708238780498505
-6.79612398147583	-10.9930324554443	-11.2927961349487	-0.165881708264351	0.266119629144669	-0.0710989609360695
-6.79846525192261	-11.0068807601929	-11.2983741760254	-0.165615603327751	0.266290426254272	-0.0715156942605972
-6.80092287063599	-11.0249061584473	-11.2986059188843	-0.165362060070038	0.266406118869781	-0.0718229189515114
-6.79677152633667	-11.0349140167236	-11.3132839202881	-0.165103569626808	0.266531854867935	-0.0720335468649864
-6.79509544372559	-11.0404939651489	-11.3067655563354	-0.164836660027504	0.266712427139282	-0.0723693445324898
-6.79944372177124	-11.0574932098389	-11.3130693435669	-0.164499208331108	0.266689300537109	-0.0726705640554428
-6.80505561828613	-11.0632076263428	-11.3263578414917	-0.164251059293747	0.266679286956787	-0.0728305280208588
-6.80763006210327	-11.0684576034546	-11.3268756866455	-0.164033740758896	0.266787022352219	-0.0730413943529129
-6.80749797821045	-11.0726947784424	-11.3218336105347	-0.163917809724808	0.266733795404434	-0.0732569247484207
-6.80882406234741	-11.0849132537842	-11.3225545883179	-0.163660869002342	0.266701221466064	-0.0733266696333885
-6.80168485641479	-11.1052551269531	-11.3395509719849	-0.163431078195572	0.266691356897354	-0.0734506472945213
-6.80041170120239	-11.1086921691895	-11.3536815643311	-0.16290520131588	0.267086774110794	-0.0740426555275917
-6.80074310302734	-11.0831270217896	-11.3449945449829	-0.163240611553192	0.267268925905228	-0.0741805955767632
-6.79571151733398	-11.0834865570068	-11.3402938842773	-0.163617417216301	0.267194181680679	-0.0738707631826401
-6.80252838134766	-11.0662231445313	-11.3209743499756	-0.163379281759262	0.266768127679825	-0.073769249022007
-6.80823230743408	-11.0551891326904	-11.3223476409912	-0.163188174366951	0.266644179821014	-0.0734289586544037
-6.82114791870117	-11.0580463409424	-11.3368968963623	-0.162936314940453	0.266314744949341	-0.0730489268898964
-6.83129739761353	-11.0378799438477	-11.3237590789795	-0.163026362657547	0.266125708818436	-0.0728433206677437
-6.83116865158081	-11.0354566574097	-11.3117198944092	-0.163232952356339	0.265897661447525	-0.0721879526972771
-6.82555055618286	-11.0399799346924	-11.3124284744263	-0.163038730621338	0.265639930963516	-0.0717299431562424
-6.81948709487915	-11.0465984344482	-11.3050737380981	-0.162741705775261	0.26548045873642	-0.0718063935637474
-6.82437419891357	-11.057201385498	-11.3020706176758	-0.162691995501518	0.265512049198151	-0.0719737634062767
-6.83185577392578	-11.0646514892578	-11.3122987747192	-0.162419334053993	0.265562534332275	-0.0721201002597809
-6.83876991271973	-11.0701541900635	-11.3235635757446	-0.162312150001526	0.265681713819504	-0.0724982470273972
-6.83370923995972	-11.0801200866699	-11.311411857605	-0.162309184670448	0.265711963176727	-0.0726196393370628
-6.83494663238525	-11.0895481109619	-11.3256034851074	-0.162174582481384	0.265718758106232	-0.0727294385433197
-6.84128618240356	-11.0926389694214	-11.3437995910645	-0.1618862003088	0.265854448080063	-0.0730166584253311
-6.83903646469116	-11.093448638916	-11.336012840271	-0.161758467555046	0.265817642211914	-0.07318364828825
-6.83719444274902	-11.0978088378906	-11.3433856964111	-0.16172768175602	0.265824794769287	-0.0731129050254822
-6.84018516540527	-11.1003437042236	-11.3501081466675	-0.161506667733192	0.265869945287704	-0.0732795372605324
-6.84462594985962	-11.1053943634033	-11.3495540618896	-0.161300033330917	0.265784621238709	-0.0733136236667633
-6.84111213684082	-11.1120080947876	-11.3422546386719	-0.161285802721977	0.265733391046524	-0.0733316317200661
-6.84394025802612	-11.1111831665039	-11.3468322753906	-0.161077931523323	0.265693247318268	-0.0732701048254967
-6.8415584564209	-11.1162176132202	-11.3357038497925	-0.160871341824532	0.265566319227219	-0.0733237490057945
-6.84698820114136	-11.1184997558594	-11.336522102356	-0.160730585455894	0.265446603298187	-0.0732704102993011
-6.84776544570923	-11.1157255172729	-11.3383703231812	-0.160589963197708	0.265449672937393	-0.0732541009783745
-6.84802007675171	-11.1148691177368	-11.3255281448364	-0.160535484552383	0.265356361865997	-0.0731898918747902
-6.84763288497925	-11.1216907501221	-11.3192205429077	-0.160333856940269	0.265170395374298	-0.0732040330767632
-6.85109806060791	-11.12575340271	-11.3273277282715	-0.160164013504982	0.265058010816574	-0.0731477364897728
-6.84803199768066	-11.1219129562378	-11.3293714523315	-0.160083323717117	0.265081256628037	-0.0731019899249077
-6.84822082519531	-11.1203098297119	-11.3135509490967	-0.160107225179672	0.264945149421692	-0.0730896070599556
-6.84322547912598	-11.1144247055054	-11.3164482116699	-0.160042777657509	0.264894515275955	-0.0729908123612404
-6.84189081192017	-11.1047878265381	-11.3156642913818	-0.159867629408836	0.26478299498558	-0.0729321986436844
-6.84744167327881	-11.1030035018921	-11.3042879104614	-0.159790173172951	0.26466566324234	-0.0728698298335075
-6.84888982772827	-11.1040325164795	-11.3120079040527	-0.159823730587959	0.264544874429703	-0.0727483257651329
-6.84837245941162	-11.1047611236572	-11.3160676956177	-0.159730315208435	0.264596164226532	-0.0726930648088455
-6.84645748138428	-11.1057300567627	-11.3060607910156	-0.159746006131172	0.264582723379135	-0.0727328658103943
-6.84446048736572	-11.103497505188	-11.3143663406372	-0.159751743078232	0.264510869979858	-0.0726412236690521
-6.84769153594971	-11.1054248809814	-11.3116903305054	-0.159792020916939	0.264592528343201	-0.0726582407951355
-6.84920835494995	-11.1025018692017	-11.3117666244507	-0.159601494669914	0.264523983001709	-0.0727244317531586
-6.852942943573	-11.1060647964478	-11.3124227523804	-0.159597456455231	0.264534056186676	-0.0726539939641953
-6.86105585098267	-11.1071147918701	-11.3154153823853	-0.15959843993187	0.264477521181107	-0.0725782364606857
-6.85823631286621	-11.1089468002319	-11.3122415542603	-0.159558102488518	0.264496564865112	-0.0725776478648186
-6.86217164993286	-11.1124649047852	-11.3094892501831	-0.159461423754692	0.264440089464188	-0.0724490955471992
-6.86007928848267	-11.1119184494019	-11.3168268203735	-0.159525349736214	0.264407694339752	-0.0723367258906364
-6.86149120330811	-11.11194896698	-11.3142967224121	-0.159472957253456	0.264388114213943	-0.0723415240645409
-6.85824537277222	-11.1125659942627	-11.3023471832275	-0.159437626600266	0.264314711093903	-0.0723066106438637
-6.85903358459473	-11.112343788147	-11.3127784729004	-0.159408509731293	0.264370203018188	-0.0722583904862404
-6.85857439041138	-11.1079835891724	-11.3123865127563	-0.159333735704422	0.264380127191544	-0.0723411366343498
-6.85602855682373	-11.1060390472412	-11.2997846603394	-0.159387528896332	0.264260828495026	-0.0723212212324142
-6.85736131668091	-11.1083116531372	-11.3104362487793	-0.15938974916935	0.264359921216965	-0.0721784830093384
-6.85399341583252	-11.1033601760864	-11.3066082000732	-0.159315675497055	0.264345347881317	-0.072206623852253
-6.8536205291748	-11.1001300811768	-11.2991256713867	-0.159355714917183	0.26429072022438	-0.0721819475293159
-6.85680150985718	-11.1040267944336	-11.3046045303345	-0.159352913498878	0.26427486538887	-0.0720290988683701
-6.85282182693481	-11.0980491638184	-11.303484916687	-0.159194618463516	0.264285415410995	-0.072096049785614
-6.85333061218262	-11.0985536575317	-11.298210144043	-0.159235596656799	0.264191418886185	-0.072012223303318
-6.85528898239136	-11.1017150878906	-11.3054246902466	-0.159272447228432	0.264207512140274	-0.0718879997730255
-6.85406827926636	-11.0959014892578	-11.3078289031982	-0.15916819870472	0.264190644025803	-0.0719291791319847
-6.84933042526245	-11.0984497070313	-11.2926750183105	-0.159126296639442	0.264160186052322	-0.0719094052910805
-6.84762334823608	-11.0997343063354	-11.3011045455933	-0.159136086702347	0.264130055904388	-0.0718074589967728
-6.8439564704895	-11.0931816101074	-11.3032293319702	-0.159083798527718	0.264150142669678	-0.0718004330992699
-6.84418249130249	-11.0912942886353	-11.2957992553711	-0.159070193767548	0.264107257127762	-0.071808710694313
-6.84388875961304	-11.0958375930786	-11.2971725463867	-0.159048989415169	0.264103919267654	-0.0717543959617615
-6.84586143493652	-11.0928630828857	-11.3036947250366	-0.158992365002632	0.264118999242783	-0.0717813447117805
-6.8437066078186	-11.0921220779419	-11.2952547073364	-0.158940702676773	0.264101177453995	-0.0718020871281624
-6.84465885162354	-11.0953140258789	-11.2931251525879	-0.158895596861839	0.264076232910156	-0.0716597735881805
-6.84151077270508	-11.0921392440796	-11.3057489395142	-0.158806622028351	0.264090806245804	-0.0716933980584145
-6.8430347442627	-11.0907592773438	-11.2992839813232	-0.158780097961426	0.26412045955658	-0.0716403648257256
-6.84089660644531	-11.0925273895264	-11.2922611236572	-0.158766329288483	0.264086276292801	-0.0716557577252388
-6.84051132202148	-11.0925350189209	-11.3057975769043	-0.158662304282188	0.264071971178055	-0.071625605225563
-6.84148263931274	-11.0906372070313	-11.2923059463501	-0.158609420061111	0.264028787612915	-0.0717264115810394
-6.84079217910767	-11.0966835021973	-11.2880916595459	-0.158578440546989	0.264036625623703	-0.0716650485992432
-6.84030246734619	-11.0998468399048	-11.3082571029663	-0.158474162220955	0.264097452163696	-0.0716851726174355
-6.83749675750732	-11.0993604660034	-11.2966718673706	-0.158449396491051	0.26411697268486	-0.0717776939272881
-6.84161806106567	-11.1025562286377	-11.2967910766602	-0.158385142683983	0.264080107212067	-0.0717434138059616
-6.84181547164917	-11.1028289794922	-11.3061494827271	-0.158277079463005	0.264091640710831	-0.0718035325407982
-6.83755254745483	-11.1045722961426	-11.2911128997803	-0.158292770385742	0.264104962348938	-0.0719170719385147
-6.83925199508667	-11.1095104217529	-11.3002967834473	-0.158297166228294	0.264149367809296	-0.0718301013112068
-6.84112358093262	-11.1139850616455	-11.3085069656372	-0.158183977007866	0.264168083667755	-0.0719023123383522
-6.84012174606323	-11.1155786514282	-11.2963199615479	-0.158215865492821	0.264271199703217	-0.0719564035534859
-6.84260511398315	-11.1183977127075	-11.2978096008301	-0.158244594931602	0.264258027076721	-0.0718657523393631
-6.83685350418091	-11.1140155792236	-11.2946729660034	-0.158284664154053	0.264320820569992	-0.0718357712030411
-6.8345775604248	-11.1142206192017	-11.2836294174194	-0.158253520727158	0.264307916164398	-0.0718542337417603
-6.83998727798462	-11.1206111907959	-11.2999181747437	-0.15813484787941	0.264214038848877	-0.0717607662081718
-6.84131813049316	-11.1215219497681	-11.3034076690674	-0.157981649041176	0.264225631952286	-0.071908675134182
-6.84571695327759	-11.1283082962036	-11.2955017089844	-0.158051431179047	0.264329373836517	-0.0719535127282143
-6.84684419631958	-11.1311206817627	-11.3040685653687	-0.158123880624771	0.264361470937729	-0.0718959867954254
-6.84100437164307	-11.1329212188721	-11.2980813980103	-0.15809166431427	0.264375299215317	-0.0720101222395897
-6.83873987197876	-11.1325960159302	-11.2914896011353	-0.158066526055336	0.26436859369278	-0.0719963908195496
-6.84302663803101	-11.1311502456665	-11.2995948791504	-0.158008277416229	0.264461994171143	-0.0719763934612274
-6.84036636352539	-11.1337928771973	-11.3024024963379	-0.157872319221497	0.264483034610748	-0.0720852687954903
-6.84386730194092	-11.1353330612183	-11.3016300201416	-0.157909572124481	0.264493733644485	-0.0720689296722412
-6.84414005279541	-11.1364068984985	-11.3081951141357	-0.157888293266296	0.264598190784454	-0.0720344483852386
-6.84140491485596	-11.1366739273071	-11.3061370849609	-0.157881900668144	0.264573007822037	-0.072064034640789
-6.84334135055542	-11.1361818313599	-11.3092727661133	-0.157865360379219	0.264532685279846	-0.0720026791095734
-6.84569072723389	-11.1377153396606	-11.3051319122314	-0.157829940319061	0.264552503824234	-0.0719674304127693
-6.84438514709473	-11.1374263763428	-11.3035278320313	-0.157725602388382	0.264587432146072	-0.0719692558050156
-6.84904289245605	-11.139573097229	-11.3121156692505	-0.157728403806686	0.264580696821213	-0.0719049721956253
-6.84572982788086	-11.1369676589966	-11.310131072998	-0.157675996422768	0.264551550149918	-0.0719155296683311
-6.84877395629883	-11.1395988464355	-11.3100109100342	-0.157661631703377	0.264595031738281	-0.0718863159418106
-6.85063409805298	-11.1412439346313	-11.3181486129761	-0.157613426446915	0.26456555724144	-0.0717286244034767
-6.85034561157227	-11.1410236358643	-11.3164930343628	-0.157604202628136	0.264655083417892	-0.0717726647853851
-6.85031366348267	-11.1434516906738	-11.3094911575317	-0.15758353471756	0.264674723148346	-0.071671299636364
-6.85392475128174	-11.1399545669556	-11.3200330734253	-0.157501295208931	0.264656037092209	-0.0716498121619225
-6.85172986984253	-11.1389617919922	-11.3187685012817	-0.157500445842743	0.264732450246811	-0.0716363936662674
-6.85268688201904	-11.142970085144	-11.3119649887085	-0.157487392425537	0.264667123556137	-0.0715499520301819
-6.85564804077148	-11.1408720016479	-11.3190460205078	-0.157580733299255	0.264686673879623	-0.0714657381176949
-6.85405445098877	-11.1376752853394	-11.3220748901367	-0.157500222325325	0.264793664216995	-0.0713893845677376
-6.85567283630371	-11.1356763839722	-11.3155136108398	-0.157622262835503	0.264754623174667	-0.0713428109884262
-6.85646533966064	-11.1365928649902	-11.3143005371094	-0.157528281211853	0.264752268791199	-0.0711860582232475
-6.8536958694458	-11.1344738006592	-11.3199882507324	-0.157635927200317	0.264693766832352	-0.0711202397942543
-6.85270118713379	-11.1312198638916	-11.3144884109497	-0.157556965947151	0.264648914337158	-0.0710529834032059
-6.85206604003906	-11.1315250396729	-11.3201265335083	-0.157661482691765	0.264696925878525	-0.0708485096693039
-6.85096168518066	-11.1265430450439	-11.3134746551514	-0.157744288444519	0.264679670333862	-0.0708052963018417
-6.84625291824341	-11.1232461929321	-11.3112287521362	-0.157694205641747	0.264629900455475	-0.0707494542002678
-6.84853839874268	-11.1215047836304	-11.311484336853	-0.157746911048889	0.264616638422012	-0.0706479996442795
-6.84289836883545	-11.1140880584717	-11.3085422515869	-0.157805800437927	0.264580905437469	-0.0705577954649925
-6.84307098388672	-11.1138801574707	-11.304404258728	-0.157832235097885	0.2646264731884	-0.0705252289772034
-6.84192180633545	-11.1090335845947	-11.3043527603149	-0.157917752861977	0.264514297246933	-0.0704437345266342
-6.83955860137939	-11.1041231155396	-11.3107385635376	-0.157921880483627	0.264545142650604	-0.0703306496143341
-6.83848142623901	-11.1015253067017	-11.2968063354492	-0.157963082194328	0.264543861150742	-0.0702901482582092
-6.84178352355957	-11.0961351394653	-11.2950105667114	-0.15795823931694	0.264469295740128	-0.0701700150966644
-6.83757448196411	-11.0936689376831	-11.3023729324341	-0.158073872327805	0.264457494020462	-0.0700640007853508
-6.83842658996582	-11.0922527313232	-11.291431427002	-0.158047169446945	0.26444137096405	-0.0700103640556335
-6.83480596542358	-11.0896692276001	-11.2891445159912	-0.158124268054962	0.264317572116852	-0.0698508247733116
-6.83824014663696	-11.085865020752	-11.2974967956543	-0.158165216445923	0.264371007680893	-0.0697064027190208
-6.83744430541992	-11.0825033187866	-11.2854070663452	-0.158110573887825	0.264344125986099	-0.0696928352117538
-6.83688354492188	-11.0806665420532	-11.2897138595581	-0.158187583088875	0.264256834983826	-0.0695547834038734
-6.83253860473633	-11.0750093460083	-11.284930229187	-0.158300966024399	0.264207601547241	-0.0694361850619316
-6.83138799667358	-11.0716352462769	-11.279670715332	-0.158335298299789	0.264213562011719	-0.0694712772965431
-6.8326153755188	-11.0689916610718	-11.2790946960449	-0.15838947892189	0.264180511236191	-0.0693626254796982
-6.83140325546265	-11.0672264099121	-11.2750644683838	-0.158421814441681	0.264145880937576	-0.0691979452967644
-6.82498025894165	-11.0600032806396	-11.2833700180054	-0.158519446849823	0.264129340648651	-0.0692299157381058
-6.82228565216064	-11.0583629608154	-11.2612829208374	-0.158581599593163	0.264086186885834	-0.0691739022731781
-6.82274580001831	-11.0550928115845	-11.2680788040161	-0.15866594016552	0.264105230569839	-0.0689821988344193
-6.82019710540771	-11.0501327514648	-11.2746276855469	-0.158666715025902	0.264023542404175	-0.0689762383699417
-6.81458473205566	-11.0464649200439	-11.2607622146606	-0.158765509724617	0.264039069414139	-0.0689665600657463
-6.81487131118774	-11.0442562103271	-11.2618436813354	-0.158871084451675	0.263998806476593	-0.0688441842794418
-6.81270790100098	-11.0385246276855	-11.2641067504883	-0.15883757174015	0.264005720615387	-0.0688158646225929
-6.81022691726685	-11.0350027084351	-11.2557821273804	-0.158886447548866	0.263993173837662	-0.0687858909368515
-6.80819082260132	-11.0367679595947	-11.2476892471313	-0.159011989831924	0.263908863067627	-0.0687222629785538
-6.80687856674194	-11.0317430496216	-11.259557723999	-0.158966898918152	0.263967633247375	-0.0686938241124153
-6.80426120758057	-11.0262632369995	-11.2447710037231	-0.158966213464737	0.263963848352432	-0.0687384679913521
-6.80065727233887	-11.0284767150879	-11.2389030456543	-0.159025147557259	0.263919055461884	-0.068690687417984
-6.79988288879395	-11.0267639160156	-11.2529430389404	-0.159057810902596	0.263886213302612	-0.0686105713248253
-6.79699325561523	-11.020544052124	-11.2378511428833	-0.159011840820313	0.263996839523315	-0.0687252134084702
-6.79580545425415	-11.0247430801392	-11.2406949996948	-0.159073948860168	0.263910472393036	-0.0686812028288841
-6.79784822463989	-11.0213346481323	-11.2549133300781	-0.159105077385902	0.263882011175156	-0.068580724298954
-6.79783487319946	-11.0178470611572	-11.2381534576416	-0.15910941362381	0.264028012752533	-0.0686685144901276
-6.79364919662476	-11.019401550293	-11.2381000518799	-0.15915547311306	0.263943254947662	-0.0686218291521072
-6.79612922668457	-11.018651008606	-11.2488622665405	-0.159183174371719	0.263965308666229	-0.0685402452945709
-6.79468679428101	-11.0156755447388	-11.2444734573364	-0.159140288829803	0.263971716165543	-0.0685378238558769
-6.79562139511108	-11.0128917694092	-11.2379865646362	-0.159231022000313	0.263932853937149	-0.0685101374983788
-6.79401826858521	-11.0121793746948	-11.2448835372925	-0.159153997898102	0.263898402452469	-0.0684640258550644
-6.79639911651611	-11.010142326355	-11.2493133544922	-0.159166544675827	0.263986259698868	-0.0684352889657021
-6.79328155517578	-11.0105104446411	-11.2378568649292	-0.159176707267761	0.263988137245178	-0.0684902220964432
-6.79245138168335	-11.0127105712891	-11.2407636642456	-0.159154772758484	0.263954371213913	-0.0684204548597336
-6.79255199432373	-11.0068855285645	-11.2455062866211	-0.159156411886215	0.263996362686157	-0.0683767944574356
-6.7878565788269	-11.0067157745361	-11.2426958084106	-0.15918256342411	0.263961315155029	-0.0684827864170074
-6.78790235519409	-11.0075702667236	-11.2397918701172	-0.159202143549919	0.263975292444229	-0.0684120282530785
-6.7869930267334	-11.0036773681641	-11.2407684326172	-0.15907147526741	0.264013081789017	-0.0683602467179298
-6.78768014907837	-11.0018138885498	-11.245078086853	-0.159168869256973	0.264103710651398	-0.0684448406100273
-6.7868800163269	-10.9994964599609	-11.2340335845947	-0.159189850091934	0.264017194509506	-0.0684690922498703
-6.78457117080688	-10.9995307922363	-11.2350339889526	-0.159172058105469	0.264001667499542	-0.0683758035302162
-6.78369569778442	-10.9945030212402	-11.2470998764038	-0.15919691324234	0.264031082391739	-0.068384476006031
-6.78442478179932	-10.9965696334839	-11.2362575531006	-0.159236714243889	0.26408052444458	-0.0685105919837952
-6.78591203689575	-10.9968929290771	-11.2368984222412	-0.159212306141853	0.264084249734879	-0.0683437287807465
-6.78527975082397	-10.9961376190186	-11.2455673217773	-0.159196212887764	0.264051884412766	-0.0683992952108383
-6.78462839126587	-10.9934759140015	-11.2410888671875	-0.159262329339981	0.264153838157654	-0.0684258788824081
-6.7870078086853	-10.9960021972656	-11.2420091629028	-0.159311518073082	0.264165490865707	-0.068404532968998
-6.78740549087524	-10.9906063079834	-11.2458620071411	-0.159312039613724	0.264190375804901	-0.0683372542262077
-6.78470897674561	-10.9907693862915	-11.241870880127	-0.159315034747124	0.264254122972488	-0.0683805271983147
-6.78332233428955	-10.9890508651733	-11.2379083633423	-0.159355267882347	0.264211267232895	-0.0684441700577736
-6.78746843338013	-10.9866352081299	-11.2399473190308	-0.159355461597443	0.264276325702667	-0.0683866888284683
-6.78449821472168	-10.9837036132813	-11.2423229217529	-0.159469202160835	0.264300465583801	-0.0684103518724442
-6.78054475784302	-10.9841575622559	-11.2363414764404	-0.15951032936573	0.264316946268082	-0.0684097483754158
-6.78396224975586	-10.9791097640991	-11.2384204864502	-0.159569144248962	0.264295786619186	-0.0683665499091148
-6.78223943710327	-10.975212097168	-11.2470016479492	-0.159560695290565	0.264342874288559	-0.0683135762810707
-6.78268337249756	-10.9770545959473	-11.2430849075317	-0.159623116254807	0.26440367102623	-0.068342849612236
-6.78188562393188	-10.9734869003296	-11.2317171096802	-0.159685999155045	0.264368295669556	-0.0682979673147202
-6.78239679336548	-10.9723873138428	-11.2375335693359	-0.159728065133095	0.264419764280319	-0.0681862235069275
-6.78034830093384	-10.968674659729	-11.2404260635376	-0.159727394580841	0.264453321695328	-0.0682054162025452
-6.78149271011353	-10.9687995910645	-11.2313985824585	-0.159761309623718	0.264455050230026	-0.068211518228054
-6.77995491027832	-10.9704427719116	-11.2321949005127	-0.159883007407188	0.264463722705841	-0.0680833384394646
-6.78020906448364	-10.9635047912598	-11.2430353164673	-0.159863218665123	0.264472454786301	-0.0680902376770973
-6.78089189529419	-10.9613256454468	-11.2307929992676	-0.159955307841301	0.264520019292831	-0.0680996254086494
-6.77926254272461	-10.96351146698	-11.2244882583618	-0.159992471337318	0.264546692371368	-0.0680618807673454
-6.77985382080078	-10.9613943099976	-11.2396306991577	-0.160001218318939	0.264532953500748	-0.0680037066340446
-6.77790451049805	-10.9533290863037	-11.2257461547852	-0.160057246685028	0.264615476131439	-0.0681082233786583
-6.77554798126221	-10.9550104141235	-11.2272710800171	-0.160170644521713	0.264613121747971	-0.068033792078495
-6.7748908996582	-10.9525136947632	-11.233868598938	-0.160189986228943	0.264567881822586	-0.0679706707596779
-6.77504634857178	-10.9486961364746	-11.2319450378418	-0.160227745771408	0.264669328927994	-0.0679605826735497
-6.77175378799438	-10.9492588043213	-11.2265090942383	-0.160242229700089	0.264678746461868	-0.0680439099669456
-6.7721791267395	-10.9484577178955	-11.2174940109253	-0.160295784473419	0.264676958322525	-0.0680509954690933
-6.77233076095581	-10.9477005004883	-11.2286510467529	-0.160302668809891	0.264687925577164	-0.0679042786359787
-6.77161598205566	-10.9437789916992	-11.2283039093018	-0.160311013460159	0.264780253171921	-0.0680941715836525
-6.77200365066528	-10.9461736679077	-11.2218246459961	-0.160360187292099	0.264710038900375	-0.068108081817627
-6.77504301071167	-10.9454793930054	-11.2308015823364	-0.160415396094322	0.264755547046661	-0.0679984614253044
-6.77418899536133	-10.9462881088257	-11.2333869934082	-0.160402938723564	0.264875203371048	-0.0680238157510757
-6.77306318283081	-10.9441003799438	-11.226490020752	-0.160397991538048	0.264835894107819	-0.0681011602282524
-6.77532005310059	-10.9460372924805	-11.229513168335	-0.160479962825775	0.264789134263992	-0.0680533275008202
-6.77679634094238	-10.942211151123	-11.2385520935059	-0.160492956638336	0.264918088912964	-0.068086288869381
-6.77559804916382	-10.9416379928589	-11.2282152175903	-0.160453900694847	0.264853090047836	-0.0681465119123459
-6.77645874023438	-10.9442834854126	-11.2321739196777	-0.160499289631844	0.264966905117035	-0.0681556761264801
-6.77649354934692	-10.9420299530029	-11.2381467819214	-0.160492554306984	0.264961242675781	-0.0681049302220345
-6.77323913574219	-10.9425086975098	-11.2339916229248	-0.160510078072548	0.265028297901154	-0.0681960433721542
-6.77449941635132	-10.9434852600098	-11.2285480499268	-0.160524353384972	0.265090018510818	-0.068167082965374
-6.77388525009155	-10.9396657943726	-11.2366065979004	-0.160549521446228	0.265053659677505	-0.0682308971881866
-6.77298593521118	-10.9398527145386	-11.237943649292	-0.160567030310631	0.265115886926651	-0.0682880729436874
-6.77534246444702	-10.9394464492798	-11.2311868667603	-0.160543531179428	0.265177547931671	-0.0683721750974655
-6.77593898773193	-10.9449224472046	-11.2380695343018	-0.160618886351585	0.265198528766632	-0.0683687850832939
-6.77900838851929	-10.9431972503662	-11.2484102249146	-0.160559982061386	0.265287548303604	-0.0684069097042084
-6.77668905258179	-10.9458847045898	-11.2424573898315	-0.160525634884834	0.265330463647842	-0.0686039328575134
-6.77975034713745	-10.9510974884033	-11.2436199188232	-0.160550430417061	0.265405058860779	-0.0686425492167473
-6.78253936767578	-10.9533071517944	-11.2494106292725	-0.160550460219383	0.265534371137619	-0.0687342211604118
-6.77770662307739	-10.9533395767212	-11.2531328201294	-0.160478100180626	0.265605121850967	-0.0688804090023041
-6.78072118759155	-10.9571094512939	-11.2526235580444	-0.160476371645927	0.265640765428543	-0.0689050331711769
-6.782546043396	-10.9615831375122	-11.2580938339233	-0.160479113459587	0.265704751014709	-0.068926177918911
-6.78286838531494	-10.9608697891235	-11.2643966674805	-0.160442709922791	0.265821397304535	-0.0689900144934654
-6.78435754776001	-10.9633569717407	-11.2555112838745	-0.160426318645477	0.265847742557526	-0.0691151916980743
-6.7886757850647	-10.9667491912842	-11.2545576095581	-0.160463973879814	0.265922129154205	-0.0689985379576683
-6.78689289093018	-10.9636077880859	-11.2650241851807	-0.160414770245552	0.26597797870636	-0.0690656900405884
-6.7866063117981	-10.9652795791626	-11.2561311721802	-0.16036456823349	0.266088098287582	-0.069141112267971
-6.78652381896973	-10.9682397842407	-11.2568311691284	-0.160398051142693	0.266019910573959	-0.0690708681941032
-6.78489351272583	-10.9666185379028	-11.2706098556519	-0.160390079021454	0.266045391559601	-0.0690967589616776
-6.78569269180298	-10.960597038269	-11.2610969543457	-0.160379469394684	0.266169369220734	-0.0691232830286026
-6.78479146957397	-10.9671239852905	-11.258749961853	-0.160449281334877	0.266219854354858	-0.0690956264734268
-6.78263998031616	-10.966118812561	-11.2717962265015	-0.160404935479164	0.266279399394989	-0.069031834602356
-6.78581285476685	-10.9632234573364	-11.2665901184082	-0.16043359041214	0.266325026750565	-0.06899593770504
-6.78774213790894	-10.9648971557617	-11.2630090713501	-0.160530269145966	0.266329914331436	-0.0689810365438461
-6.78753852844238	-10.9627819061279	-11.2688932418823	-0.160564705729485	0.266434013843536	-0.0689038410782814
-6.78643083572388	-10.9613552093506	-11.2686223983765	-0.160588979721069	0.266471654176712	-0.0690187513828278
-6.78930616378784	-10.9623289108276	-11.2706327438354	-0.160598695278168	0.266471862792969	-0.0689681321382523
-6.79171991348267	-10.9615802764893	-11.2783145904541	-0.160736635327339	0.266530901193619	-0.0688999444246292
-6.78736114501953	-10.957142829895	-11.2654523849487	-0.160712197422981	0.266579329967499	-0.0689312964677811
-6.78479528427124	-10.9532384872437	-11.261549949646	-0.160825997591019	0.266579002141953	-0.0688835307955742
-6.78722476959229	-10.9541826248169	-11.2653770446777	-0.160902664065361	0.266600131988525	-0.0687890276312828
-6.78446388244629	-10.9500999450684	-11.2693300247192	-0.160900056362152	0.266626536846161	-0.0687849968671799
-6.78279876708984	-10.9471759796143	-11.2527770996094	-0.161055654287338	0.266603529453278	-0.0687672421336174
-6.780677318573	-10.9456834793091	-11.2586126327515	-0.161066114902496	0.266529381275177	-0.0687651410698891
-6.77674102783203	-10.9378976821899	-11.263053894043	-0.16113506257534	0.266636878252029	-0.0686351135373116
-6.77389335632324	-10.9350137710571	-11.2428331375122	-0.161190897226334	0.266566842794418	-0.0686741396784782
-6.77451992034912	-10.9333477020264	-11.2491054534912	-0.161315575242043	0.266606122255325	-0.0686315447092056
-6.77153205871582	-10.9260845184326	-11.2473745346069	-0.161435455083847	0.266607731580734	-0.0685631707310677
-6.76830053329468	-10.9197721481323	-11.2408819198608	-0.16154083609581	0.266676247119904	-0.0686318501830101
-6.76569175720215	-10.9202604293823	-11.2415237426758	-0.161637917160988	0.266622602939606	-0.0684991404414177
-6.7636137008667	-10.9122400283813	-11.2324323654175	-0.16168050467968	0.266619384288788	-0.068479023873806
-6.75644063949585	-10.9061002731323	-11.2319316864014	-0.161827176809311	0.266581833362579	-0.0685209631919861
-6.7530665397644	-10.9040584564209	-11.2238569259644	-0.161966860294342	0.266621500253677	-0.0684290379285812
-6.75004911422729	-10.8988332748413	-11.2262897491455	-0.161987587809563	0.266539812088013	-0.0683884173631668
-6.74548006057739	-10.8920440673828	-11.227520942688	-0.162060186266899	0.266611069440842	-0.0684315860271454
-6.7425365447998	-10.8884286880493	-11.211085319519	-0.162197604775429	0.266574144363403	-0.0684682428836823
-6.73979139328003	-10.8869953155518	-11.2150011062622	-0.162276044487953	0.266628742218018	-0.0683602392673492
-6.73847818374634	-10.8833789825439	-11.2150583267212	-0.162416487932205	0.266686350107193	-0.0684445202350616
-6.73112821578979	-10.8801536560059	-11.2084741592407	-0.162536889314651	0.266727387905121	-0.068444512784481
-6.72972822189331	-10.8789682388306	-11.2072153091431	-0.162534385919571	0.266766399145126	-0.0684377178549767
-6.72667980194092	-10.8744449615479	-11.2109565734863	-0.162636414170265	0.266763359308243	-0.0684930831193924
-6.72625207901001	-10.8747148513794	-11.2064371109009	-0.162731260061264	0.26691871881485	-0.06855758279562
-6.72377634048462	-10.876163482666	-11.2007675170898	-0.162868425250053	0.266911238431931	-0.0685595497488976
-6.72316884994507	-10.8721866607666	-11.2153520584106	-0.162884175777435	0.267030984163284	-0.0685519650578499
-6.71993255615234	-10.8725070953369	-11.2100696563721	-0.1629798412323	0.267061829566956	-0.0686444789171219
-6.71875476837158	-10.8743848800659	-11.2084674835205	-0.162961006164551	0.267087608575821	-0.0687369927763939
-6.71828269958496	-10.8752689361572	-11.214545249939	-0.163061082363129	0.267183661460876	-0.0687250643968582
-6.71439933776855	-10.8725080490112	-11.2172708511353	-0.163106516003609	0.267218947410584	-0.0688052624464035
-6.71617603302002	-10.8759517669678	-11.2154722213745	-0.163189798593521	0.267321974039078	-0.0688772723078728
-6.7141809463501	-10.8794422149658	-11.2135133743286	-0.163268700242043	0.267389446496964	-0.0689417123794556
-6.71047496795654	-10.8776206970215	-11.2206468582153	-0.163249149918556	0.267524778842926	-0.0689385756850243
-6.71124172210693	-10.8788013458252	-11.2304000854492	-0.163384154438972	0.26760858297348	-0.0689980164170265
-6.70652341842651	-10.8810892105103	-11.2197790145874	-0.163464069366455	0.267652630805969	-0.069100484251976
-6.70965576171875	-10.8805818557739	-11.2286729812622	-0.163478329777718	0.267723947763443	-0.0690750405192375
-6.70785713195801	-10.8825216293335	-11.2340288162231	-0.163491889834404	0.267835825681686	-0.0692836716771126
-6.70619487762451	-10.885106086731	-11.2282028198242	-0.163578048348427	0.267926424741745	-0.0693357884883881
-6.70853137969971	-10.8887519836426	-11.2392168045044	-0.16363126039505	0.268032938241959	-0.0693745464086533
-6.70398807525635	-10.8863868713379	-11.2465295791626	-0.163655802607536	0.268156766891479	-0.0695272460579872
-6.70379400253296	-10.8896894454956	-11.2386379241943	-0.163680478930473	0.268130093812943	-0.0696036145091057
-6.70410108566284	-10.8916025161743	-11.2424812316895	-0.163709864020348	0.268194317817688	-0.0696591585874558
-6.70004415512085	-10.8906650543213	-11.2557258605957	-0.163637295365334	0.268281906843185	-0.0697171315550804
-6.6980414390564	-10.8926076889038	-11.2459669113159	-0.163708120584488	0.268323510885239	-0.0698431059718132
-6.69847726821899	-10.8963041305542	-11.2444953918457	-0.163692653179169	0.268403947353363	-0.0699228495359421
-6.69715738296509	-10.8954124450684	-11.2514152526855	-0.163686230778694	0.268502026796341	-0.0699640735983849
-6.69105005264282	-10.8964128494263	-11.2488994598389	-0.163701966404915	0.26852348446846	-0.0701348483562469
-6.6935658454895	-10.8982257843018	-11.2496509552002	-0.163728818297386	0.26851087808609	-0.0701225623488426
-6.68696355819702	-10.8980751037598	-11.2567710876465	-0.16366446018219	0.268508225679398	-0.0702219158411026
-6.68519163131714	-10.8968715667725	-11.2452268600464	-0.163669869303703	0.268601298332214	-0.0703814476728439
-6.68602180480957	-10.8985767364502	-11.2474327087402	-0.163730189204216	0.268589198589325	-0.0703362599015236
-6.68380784988403	-10.8978939056396	-11.257981300354	-0.163649365305901	0.268645584583282	-0.0704751536250114
-6.67925691604614	-10.8949327468872	-11.2497005462646	-0.163587272167206	0.268644124269485	-0.0705629959702492
-6.67922782897949	-10.898003578186	-11.2476024627686	-0.163677409291267	0.268688201904297	-0.0705362036824226
-6.67664480209351	-10.8977575302124	-11.2577533721924	-0.163628190755844	0.268668949604034	-0.0705439820885658
-6.67426586151123	-10.8940992355347	-11.25062084198	-0.163631483912468	0.268719017505646	-0.0705880969762802
-6.6736912727356	-10.8968257904053	-11.2452983856201	-0.163683339953423	0.268649220466614	-0.0706667229533196
-6.67108678817749	-10.8935928344727	-11.2561511993408	-0.163627177476883	0.268655925989151	-0.0706780105829239
-6.67005300521851	-10.8928442001343	-11.2429122924805	-0.163713365793228	0.268742799758911	-0.0707491487264633
-6.66870546340942	-10.8974990844727	-11.245062828064	-0.163711860775948	0.268690437078476	-0.0707991719245911
-6.66893720626831	-10.8960361480713	-11.2555828094482	-0.163645401597023	0.268689393997192	-0.0707650706171989
-6.66904592514038	-10.890793800354	-11.2494058609009	-0.163645148277283	0.26869323849678	-0.0708867460489273
-6.66400051116943	-10.8954725265503	-11.2461967468262	-0.163700103759766	0.268607318401337	-0.0709213092923164
-6.66999006271362	-10.898118019104	-11.2534351348877	-0.163642436265945	0.268689841032028	-0.0709695965051651
-6.66978168487549	-10.8942708969116	-11.2604475021362	-0.163551613688469	0.268719613552094	-0.0709869936108589
-6.67014122009277	-10.8972339630127	-11.2519388198853	-0.163559511303902	0.268752783536911	-0.0710807517170906
-6.6690411567688	-10.8995084762573	-11.2515554428101	-0.163537874817848	0.268597483634949	-0.0711007341742516
-6.66936492919922	-10.8971347808838	-11.2583837509155	-0.16348172724247	0.268637925386429	-0.0710234567523003
-6.6684103012085	-10.8957452774048	-11.2556314468384	-0.163466438651085	0.268627732992172	-0.0711745098233223
-6.66635894775391	-10.8993101119995	-11.2470703125	-0.163456499576569	0.268611371517181	-0.0711905211210251
-6.67018747329712	-10.8938579559326	-11.251389503479	-0.163406312465668	0.268608838319778	-0.0711527690291405
-6.66959428787231	-10.8939561843872	-11.253044128418	-0.163376986980438	0.268575310707092	-0.0712472945451736
-6.66736555099487	-10.8953695297241	-11.2448711395264	-0.163437902927399	0.268593162298203	-0.0712540596723557
-6.66614389419556	-10.8952350616455	-11.247386932373	-0.163421630859375	0.268550544977188	-0.0711797177791595
-6.66587066650391	-10.8900852203369	-11.2544717788696	-0.163317903876305	0.268589615821838	-0.0712291821837425
-6.66667127609253	-10.8916263580322	-11.2441148757935	-0.163280338048935	0.268498837947845	-0.0713227018713951
-6.66705513000488	-10.8927001953125	-11.2457389831543	-0.163297578692436	0.268457025289536	-0.0712784081697464
-6.66584634780884	-10.885763168335	-11.2508783340454	-0.163267180323601	0.268529176712036	-0.0713301748037338
-6.66364622116089	-10.8837070465088	-11.2374076843262	-0.163224115967751	0.268504798412323	-0.0714219138026237
-6.66438770294189	-10.8855314254761	-11.2422733306885	-0.163193389773369	0.268458485603333	-0.0713826268911362
-6.66370725631714	-10.8829040527344	-11.2456617355347	-0.163146123290062	0.26844733953476	-0.0714473724365234
-6.66254663467407	-10.8801736831665	-11.240273475647	-0.163123205304146	0.268447548151016	-0.0715200826525688
-6.66362476348877	-10.8808250427246	-11.238790512085	-0.163025215268135	0.268422156572342	-0.0714822635054588
-6.66455078125	-10.8787422180176	-11.2413625717163	-0.163043349981308	0.268365770578384	-0.0714696943759918
-6.66470432281494	-10.8780088424683	-11.2385015487671	-0.16302801668644	0.268399387598038	-0.0715639889240265
-6.66425132751465	-10.8792037963867	-11.2336883544922	-0.162995189428329	0.268340557813644	-0.0716300457715988
-6.66633272171021	-10.8759546279907	-11.2376012802124	-0.162881419062614	0.268324702978134	-0.0715758204460144
-6.66584539413452	-10.8734683990479	-11.2321538925171	-0.162895828485489	0.268298625946045	-0.0716352388262749
-6.66086006164551	-10.8736248016357	-11.2282629013062	-0.162890762090683	0.268332690000534	-0.071721263229847
-6.6648736000061	-10.8720712661743	-11.2321138381958	-0.16286164522171	0.268282204866409	-0.0717167034745216
-6.6650505065918	-10.8683881759644	-11.227632522583	-0.162784308195114	0.2683025598526	-0.0717965885996819
-6.66266536712646	-10.8730068206787	-11.2271928787231	-0.162850275635719	0.268245607614517	-0.0718632414937019
-6.66303873062134	-10.8698921203613	-11.2263269424438	-0.162714183330536	0.268221318721771	-0.0718892812728882
-6.66208600997925	-10.8658075332642	-11.224588394165	-0.162755012512207	0.26832988858223	-0.0720128938555717
-6.6618504524231	-10.8679285049438	-11.2186841964722	-0.162748992443085	0.2683125436306	-0.0721032023429871
-6.6618504524231	-10.8664751052856	-11.2171144485474	-0.162720113992691	0.268298447132111	-0.0721736326813698
-6.66587018966675	-10.86878490448	-11.2284088134766	-0.162657514214516	0.268306195735931	-0.0721735954284668
-6.66057062149048	-10.8661556243896	-11.2218904495239	-0.162595137953758	0.268353700637817	-0.0723030492663383
-6.6593279838562	-10.8690700531006	-11.2094097137451	-0.162563443183899	0.268304824829102	-0.0724156126379967
-6.66093254089355	-10.8697757720947	-11.2173719406128	-0.162530288100243	0.268326580524445	-0.0724600702524185
-6.66016292572021	-10.8679933547974	-11.2198400497437	-0.162422344088554	0.2684505879879	-0.0726340040564537
-6.6609787940979	-10.8702535629272	-11.2068691253662	-0.162446916103363	0.26837682723999	-0.072743371129036
-6.65954780578613	-10.8737449645996	-11.2088451385498	-0.162375539541245	0.268407791852951	-0.0727721974253654
-6.65707397460938	-10.8704032897949	-11.2214975357056	-0.162322446703911	0.268436759710312	-0.0728604942560196
-6.65588188171387	-10.8693370819092	-11.1998739242554	-0.162297040224075	0.268442183732986	-0.0729731097817421
-6.65983772277832	-10.8713436126709	-11.2064790725708	-0.16221134364605	0.268429845571518	-0.0729636028409004
-6.66027307510376	-10.8722400665283	-11.2117300033569	-0.162195578217506	0.268466800451279	-0.0730690658092499
-6.65513181686401	-10.8705110549927	-11.1975355148315	-0.162134811282158	0.268446564674377	-0.073225162923336
-6.65736293792725	-10.8730373382568	-11.1963682174683	-0.162144735455513	0.268478602170944	-0.0732194781303406
-6.65245676040649	-10.8711681365967	-11.2070140838623	-0.161994457244873	0.268523305654526	-0.0733426138758659
-6.65218353271484	-10.8669815063477	-11.200156211853	-0.162018671631813	0.268556922674179	-0.0734631940722466
-6.65528583526611	-10.871452331543	-11.1922130584717	-0.161965504288673	0.26852160692215	-0.0734964609146118
-6.65034770965576	-10.8699054718018	-11.1988382339478	-0.161963105201721	0.268549501895905	-0.0735879391431808
-6.64976930618286	-10.8683376312256	-11.1894626617432	-0.161837428808212	0.268640071153641	-0.0736891403794289
-6.64969444274902	-10.8728561401367	-11.1911458969116	-0.161915019154549	0.268693655729294	-0.0737897083163261
-6.65003395080566	-10.8736734390259	-11.1965951919556	-0.161778703331947	0.268664389848709	-0.073785811662674
-6.64703559875488	-10.8701171875	-11.1867256164551	-0.161719754338264	0.268694281578064	-0.0739869102835655
-6.64700174331665	-10.8743314743042	-11.1819009780884	-0.161670282483101	0.268683642148972	-0.0740874484181404
-6.64718675613403	-10.8747444152832	-11.1910123825073	-0.161547884345055	0.268738687038422	-0.0741199105978012
-6.64254379272461	-10.871470451355	-11.1787204742432	-0.161503657698631	0.268836855888367	-0.074269711971283
-6.64216661453247	-10.8765144348145	-11.1774625778198	-0.161500796675682	0.268759876489639	-0.0743433237075806
-6.64036798477173	-10.8743963241577	-11.1830339431763	-0.161374568939209	0.268780648708344	-0.0743884593248367
-6.63687419891357	-10.8732109069824	-11.1763734817505	-0.161218747496605	0.268816232681274	-0.0745503902435303
-6.6332893371582	-10.8725109100342	-11.16725730896	-0.161290541291237	0.268834382295609	-0.074619323015213
-6.63324975967407	-10.8719854354858	-11.1689395904541	-0.161220833659172	0.268792718648911	-0.0747053623199463
-6.63023376464844	-10.8706169128418	-11.1683111190796	-0.161059752106667	0.268835216760635	-0.0747291371226311
-6.62531900405884	-10.8698177337646	-11.1551637649536	-0.161035284399986	0.268896669149399	-0.0749199986457825
-6.62441730499268	-10.8694095611572	-11.1518583297729	-0.161067172884941	0.268829792737961	-0.0750102996826172
-6.61913204193115	-10.8680934906006	-11.1564989089966	-0.161000907421112	0.268777340650558	-0.0749996155500412
-6.61832666397095	-10.8625898361206	-11.1536722183228	-0.160902932286263	0.268866866827011	-0.0751633644104004
-6.61351251602173	-10.8637990951538	-11.1361532211304	-0.160916686058044	0.268917679786682	-0.075334832072258
-6.61341714859009	-10.8632669448853	-11.1430892944336	-0.160877034068108	0.268881112337112	-0.0753661021590233
-6.61311340332031	-10.8600635528564	-11.1482009887695	-0.160827219486237	0.268962353467941	-0.0754479691386223
-6.60782623291016	-10.8589563369751	-11.1288356781006	-0.160859018564224	0.268979221582413	-0.0756497457623482
-6.60626173019409	-10.8629970550537	-11.1316261291504	-0.160870403051376	0.269035369157791	-0.0757133662700653
-6.60624742507935	-10.859824180603	-11.1315221786499	-0.160804510116577	0.269061654806137	-0.075714185833931
-6.60483884811401	-10.860276222229	-11.1286640167236	-0.160787269473076	0.269101828336716	-0.075808621942997
-6.602614402771	-10.8613958358765	-11.1213436126709	-0.160810962319374	0.269126832485199	-0.075954370200634
-6.60380697250366	-10.8591451644897	-11.1191110610962	-0.160826414823532	0.269151717424393	-0.0760467648506165
-6.6041111946106	-10.8610124588013	-11.1209707260132	-0.160846203565598	0.269232213497162	-0.076048232614994
-6.59931659698486	-10.8583106994629	-11.1189632415771	-0.160813719034195	0.269262045621872	-0.0762148126959801
-6.59767770767212	-10.8600053787231	-11.1096143722534	-0.160879865288734	0.26930770277977	-0.0763252750039101
-6.59880638122559	-10.8630886077881	-11.1069469451904	-0.160877466201782	0.269272536039352	-0.0762943774461746
-6.59437274932861	-10.8599910736084	-11.1156892776489	-0.160800769925117	0.269414663314819	-0.0764874219894409
-6.59883117675781	-10.8593645095825	-11.1058349609375	-0.16083899140358	0.26946759223938	-0.0765516310930252
-6.59671831130981	-10.8633222579956	-11.1054534912109	-0.160847499966621	0.269546121358871	-0.0766386166214943
-6.59654855728149	-10.8632822036743	-11.1133766174316	-0.160757064819336	0.269614160060883	-0.0767594501376152
-6.59528827667236	-10.8641119003296	-11.1000623703003	-0.160760492086411	0.269640624523163	-0.076895534992218
-6.59848213195801	-10.8689250946045	-11.1094722747803	-0.160700842738152	0.269725799560547	-0.0769662484526634
-6.59670543670654	-10.8666706085205	-11.1141595840454	-0.160666108131409	0.269807457923889	-0.0770588517189026
-6.59763145446777	-10.8709840774536	-11.0988292694092	-0.160702958703041	0.269830912351608	-0.0772177800536156
-6.59913158416748	-10.8727998733521	-11.1020450592041	-0.160611301660538	0.269821733236313	-0.0772007182240486
-6.60118532180786	-10.8742017745972	-11.1077194213867	-0.160577118396759	0.269962817430496	-0.0773288980126381
-6.5992546081543	-10.8738889694214	-11.0969762802124	-0.160580784082413	0.270017266273499	-0.0774480849504471
-6.60117864608765	-10.8798637390137	-11.0985774993896	-0.16056989133358	0.270023971796036	-0.0774576812982559
-6.59935569763184	-10.8781290054321	-11.1092901229858	-0.160559847950935	0.270134776830673	-0.0776056945323944
-6.59843158721924	-10.8781490325928	-11.1001758575439	-0.160460695624352	0.270232617855072	-0.0776098519563675
-6.60091876983643	-10.8812255859375	-11.0984516143799	-0.160477250814438	0.270280420780182	-0.0776902139186859
-6.60310316085815	-10.88050365448	-11.113655090332	-0.16043883562088	0.270325571298599	-0.0776944532990456
-6.60073852539063	-10.8793468475342	-11.1015520095825	-0.160361751914024	0.270334899425507	-0.0778444111347198
-6.59955644607544	-10.8837280273438	-11.09850025177	-0.160439476370811	0.270451992750168	-0.0779174119234085
-6.60112619400024	-10.8832960128784	-11.1031522750854	-0.160442039370537	0.270433962345123	-0.0778855830430985
-6.60028696060181	-10.8789968490601	-11.1084585189819	-0.160395100712776	0.27047997713089	-0.077925868332386
-6.59723329544067	-10.8806924819946	-11.1035928726196	-0.160486295819283	0.270539313554764	-0.0780314281582832
-6.5968279838562	-10.8836212158203	-11.0948066711426	-0.160496592521667	0.270518779754639	-0.0780616924166679
-6.59997272491455	-10.8790912628174	-11.1079931259155	-0.16037917137146	0.270579725503922	-0.0780679434537888
-6.59862232208252	-10.8780393600464	-11.0972537994385	-0.160353854298592	0.270616292953491	-0.0781643837690353
-6.59778642654419	-10.880425453186	-11.0907754898071	-0.160434648394585	0.270612627267838	-0.0781961679458618
-6.59703874588013	-10.8790044784546	-11.102370262146	-0.16036331653595	0.270685940980911	-0.0781629532575607
-6.59435558319092	-10.8754234313965	-11.0949840545654	-0.160504817962646	0.270738571882248	-0.0782680511474609
-6.59432315826416	-10.8770399093628	-11.0830554962158	-0.160461813211441	0.270682245492935	-0.0782960131764412
-6.59692287445068	-10.8742208480835	-11.0871105194092	-0.160417824983597	0.270737081766129	-0.0782546550035477
-6.59623098373413	-10.8704175949097	-11.0902729034424	-0.16042260825634	0.270780950784683	-0.0783366411924362
-6.59290027618408	-10.8720483779907	-11.0836210250854	-0.160531416535378	0.270822644233704	-0.0783866047859192
-6.59535264968872	-10.8721055984497	-11.0796775817871	-0.160530567169189	0.270847678184509	-0.0783443003892899
-6.59480667114258	-10.8696775436401	-11.0938262939453	-0.160554125905037	0.270877212285995	-0.0783464908599854
-6.59067487716675	-10.8666772842407	-11.0822343826294	-0.160601735115051	0.270912110805511	-0.0784372910857201
-6.59052848815918	-10.8668413162231	-11.0772171020508	-0.160657376050949	0.270906269550323	-0.0783970430493355
-6.59262752532959	-10.8622751235962	-11.0892295837402	-0.160631567239761	0.270967572927475	-0.0783726200461388
-6.59066867828369	-10.8613939285278	-11.0767183303833	-0.160742104053497	0.271027803421021	-0.0785119906067848
-6.59153318405151	-10.8630714416504	-11.0740051269531	-0.1607995480299	0.27104514837265	-0.0784712582826614
-6.59101963043213	-10.8591327667236	-11.0749464035034	-0.160754337906837	0.271118134260178	-0.0784575492143631
-6.58836650848389	-10.8566226959229	-11.0796823501587	-0.160864159464836	0.271140366792679	-0.0784944817423821
-6.58845996856689	-10.8602151870728	-11.0721130371094	-0.160896345973015	0.271165281534195	-0.078508086502552
-6.58775615692139	-10.8607511520386	-11.0731916427612	-0.160933494567871	0.271184265613556	-0.0785424038767815
-6.58858156204224	-10.8590860366821	-11.0786161422729	-0.160876199603081	0.271305710077286	-0.0785680338740349
-6.58769464492798	-10.8635940551758	-11.0786275863647	-0.160904362797737	0.271252810955048	-0.0786419585347176
-6.58829212188721	-10.8654823303223	-11.0824308395386	-0.160881340503693	0.271334111690521	-0.0786327347159386
-6.58976984024048	-10.8631677627563	-11.0786542892456	-0.160936951637268	0.271477997303009	-0.0787356346845627
-6.58785963058472	-10.862642288208	-11.0767068862915	-0.160883739590645	0.271476298570633	-0.0788232982158661
-6.58899831771851	-10.8636865615845	-11.0763444900513	-0.160885721445084	0.271527707576752	-0.0787411853671074
-6.58900737762451	-10.8651704788208	-11.0789976119995	-0.160927668213844	0.271479964256287	-0.0788521692156792
-6.58501720428467	-10.8639917373657	-11.077597618103	-0.16082675755024	0.27152892947197	-0.0789768174290657
-6.58760023117065	-10.8645915985107	-11.0782623291016	-0.160840660333633	0.271570116281509	-0.0788774937391281
-6.58370065689087	-10.8647489547729	-11.0751037597656	-0.160862118005753	0.271610468626022	-0.0788988620042801
[truncated: 10,091 more rows]
