# Supplementary material for: Identification of Haptic Based Guiding Using Hard Reins
Source: PLoS One. 2015 Jul 22;10(7):e0132020. doi: 10.1371/journal.pone.0132020 (PMC4511788; doi:10.1371/journal.pone.0132020)
Supplement: S6 File — (ZIP) [file pone.0132020.s006.zip › Exp2_ForceData2/Subject8/path2/T1.csv]

Force X (N)	Force Y (N)	Force Z (N)	Torque X (N-m)	Torque Y (N-m)	Torque Z (N-m)	Frequency = 10000	Averaging Level = 16	F/T Serial Number = FT11772	Time Started = 18/02/2013 10:25:09
-9.92057609558105	-8.83899021148682	-9.56188297271729	-0.211751610040665	0.228183627128601	-0.0496659018099308
-9.92250919342041	-8.84183406829834	-9.55937004089355	-0.211653560400009	0.22816513478756	-0.0497002638876438
-9.92290878295898	-8.84239673614502	-9.5671272277832	-0.211556017398834	0.228080853819847	-0.0498483330011368
-9.92152690887451	-8.84599685668945	-9.56144046783447	-0.211568430066109	0.228128105401993	-0.0499695241451263
-9.9261531829834	-8.84986686706543	-9.55500984191895	-0.211481392383575	0.228166714310646	-0.0500120893120766
-9.92652988433838	-8.84952831268311	-9.56383419036865	-0.211364403367043	0.22818823158741	-0.0501472465693951
-9.92654800415039	-8.85084629058838	-9.55468654632568	-0.211313903331757	0.228177398443222	-0.0501717776060104
-9.92505550384521	-8.85672950744629	-9.5606689453125	-0.211305469274521	0.22818548977375	-0.0503971464931965
-9.92729663848877	-8.85780334472656	-9.55686092376709	-0.211222186684608	0.228200823068619	-0.0504158474504948
-9.92818927764893	-8.85890293121338	-9.55179691314697	-0.211179658770561	0.22822442650795	-0.0504733361303806
-9.93002700805664	-8.86042213439941	-9.55828285217285	-0.21105107665062	0.228240847587585	-0.050653301179409
-9.92998218536377	-8.86372852325439	-9.55987167358398	-0.211051627993584	0.228241860866547	-0.0507719069719315
-9.93194198608398	-8.86870002746582	-9.55097579956055	-0.210986122488976	0.228234171867371	-0.0507183186709881
-9.9320068359375	-8.86962890625	-9.55854511260986	-0.210931539535522	0.22824364900589	-0.0509316250681877
-9.93220615386963	-8.86984825134277	-9.54706001281738	-0.21093975007534	0.228285059332848	-0.051002386957407
-9.93595600128174	-8.87327003479004	-9.5499439239502	-0.210747063159943	0.228350937366486	-0.0510532483458519
-9.9323902130127	-8.87657833099365	-9.55247497558594	-0.210708811879158	0.228256225585938	-0.051160603761673
-9.93253231048584	-8.87797260284424	-9.55016899108887	-0.210735484957695	0.228290930390358	-0.0512431785464287
-9.93499946594238	-8.88107681274414	-9.54917144775391	-0.210660114884377	0.228263288736343	-0.0513156205415726
-9.93186092376709	-8.87911891937256	-9.54582691192627	-0.210590556263924	0.228234499692917	-0.0514348894357681
-9.93280506134033	-8.88351631164551	-9.54670715332031	-0.210520133376122	0.228266537189484	-0.0514834895730019
-9.93386077880859	-8.88427639007568	-9.54619693756104	-0.210485264658928	0.22831666469574	-0.0515934154391289
-9.93381214141846	-8.88704872131348	-9.54132843017578	-0.210430637001991	0.228312090039253	-0.0516360886394978
-9.93206596374512	-8.88652324676514	-9.53451156616211	-0.210277155041695	0.228369697928429	-0.051706213504076
-9.92972850799561	-8.8883113861084	-9.54426670074463	-0.210272446274757	0.228276714682579	-0.0517905615270138
-9.92681694030762	-8.89065361022949	-9.534348487854	-0.21025975048542	0.228245258331299	-0.0518889203667641
-9.93108463287354	-8.89320659637451	-9.53279399871826	-0.210150003433228	0.228305369615555	-0.0518593564629555
-9.92820453643799	-8.89300346374512	-9.53525733947754	-0.210035055875778	0.228276625275612	-0.0520002543926239
-9.92551612854004	-8.89523983001709	-9.52397918701172	-0.210021644830704	0.22828908264637	-0.0520432963967323
-9.92522811889648	-8.89478397369385	-9.52455902099609	-0.209945827722549	0.228208139538765	-0.0520907267928123
-9.92632579803467	-8.89357566833496	-9.5170202255249	-0.209870174527168	0.228320300579071	-0.0521809831261635
-9.92090225219727	-8.89679718017578	-9.52038097381592	-0.209850430488586	0.228229865431786	-0.0522600337862968
-9.92158699035645	-8.89619731903076	-9.51360988616943	-0.209789946675301	0.228323608636856	-0.0522914603352547
-9.91763687133789	-8.89732456207275	-9.52454471588135	-0.209730491042137	0.228211000561714	-0.0523965507745743
-9.92045021057129	-8.89524936676025	-9.50959300994873	-0.209590300917625	0.228293672204018	-0.0523330084979534
-9.92264461517334	-8.89527320861816	-9.50373649597168	-0.209504663944244	0.228299006819725	-0.0524073503911495
-9.91863250732422	-8.8952693939209	-9.51745128631592	-0.209504261612892	0.228310629725456	-0.0525531582534313
-9.91890811920166	-8.89438819885254	-9.51639938354492	-0.209440886974335	0.228278249502182	-0.0525094158947468
-9.91979217529297	-8.89134788513184	-9.50308513641357	-0.20942060649395	0.228292614221573	-0.0524244867265224
-9.91710472106934	-8.89133739471436	-9.51527976989746	-0.209398031234741	0.228292360901833	-0.0525507107377052
-9.9168586730957	-8.89232063293457	-9.50454139709473	-0.209413021802902	0.228320568799973	-0.0525427758693695
-9.91764068603516	-8.8887300491333	-9.50653553009033	-0.209331423044205	0.228282317519188	-0.0524946972727776
-9.91371726989746	-8.88318729400635	-9.50834178924561	-0.209217444062233	0.228228837251663	-0.0525327064096928
-9.91524124145508	-8.88311672210693	-9.4990177154541	-0.209293007850647	0.228283062577248	-0.0525097958743572
-9.91501235961914	-8.88265419006348	-9.50201034545898	-0.209240838885307	0.228215411305428	-0.0524514503777027
-9.91175079345703	-8.8807954788208	-9.50273132324219	-0.209204405546188	0.228191182017326	-0.0524249672889709
-9.91415691375732	-8.8783655166626	-9.49456787109375	-0.209211781620979	0.22824539244175	-0.0524035170674324
-9.90860652923584	-8.87510776519775	-9.50689792633057	-0.209272384643555	0.228189259767532	-0.0524371676146984
-9.90999031066895	-8.87306499481201	-9.49594879150391	-0.209232807159424	0.228181391954422	-0.0523659288883209
-9.90749835968018	-8.8705472946167	-9.49340915679932	-0.209234654903412	0.228110671043396	-0.052316352725029
-9.90734767913818	-8.86857891082764	-9.49842357635498	-0.209193006157875	0.228053271770477	-0.0523243360221386
-9.90399837493896	-8.86447620391846	-9.49362468719482	-0.209188044071198	0.228115677833557	-0.0523332357406616
-9.90773677825928	-8.86479473114014	-9.49355125427246	-0.209195867180824	0.228096857666969	-0.0521523915231228
-9.90334510803223	-8.8617992401123	-9.49181747436523	-0.209162876009941	0.228018298745155	-0.0521804392337799
-9.90217876434326	-8.86026096343994	-9.49348545074463	-0.209225818514824	0.228119790554047	-0.0521687977015972
-9.90014934539795	-8.85892677307129	-9.49369335174561	-0.209166124463081	0.228012755513191	-0.0520667172968388
-9.90184783935547	-8.8531494140625	-9.49301433563232	-0.209111332893372	0.227976754307747	-0.0519326068460941
-9.90018463134766	-8.85125255584717	-9.49565315246582	-0.20923624932766	0.227948293089867	-0.0520251803100109
-9.89872455596924	-8.8515100479126	-9.48975467681885	-0.209286212921143	0.227890238165855	-0.0519400462508202
-9.89863014221191	-8.85063362121582	-9.496506690979	-0.209268569946289	0.227898195385933	-0.0518412925302982
-9.89846706390381	-8.84358596801758	-9.49252510070801	-0.209162250161171	0.227872386574745	-0.0517305806279182
-9.89804935455322	-8.84177207946777	-9.48590183258057	-0.209155604243279	0.227882295846939	-0.0517041906714439
-9.89668369293213	-8.84150314331055	-9.49573040008545	-0.209223970770836	0.227780938148499	-0.0517070256173611
-9.89603233337402	-8.83846759796143	-9.4865255355835	-0.209229037165642	0.227800637483597	-0.0516599416732788
-9.8960657119751	-8.83567905426025	-9.48729991912842	-0.209185212850571	0.227769196033478	-0.0515220314264297
-9.89205741882324	-8.8371524810791	-9.48090839385986	-0.209188401699066	0.227683514356613	-0.0515094399452209
-9.89045143127441	-8.83487796783447	-9.48593711853027	-0.209161266684532	0.227654621005058	-0.0515227243304253
-9.88988876342773	-8.83353519439697	-9.47870540618896	-0.209205955266953	0.227732688188553	-0.0514035001397133
-9.88942050933838	-8.83068752288818	-9.48362922668457	-0.209168016910553	0.227649062871933	-0.0513213090598583
-9.89241313934326	-8.83256435394287	-9.48018169403076	-0.209146544337273	0.22764053940773	-0.0513470694422722
-9.88633918762207	-8.82923126220703	-9.47197151184082	-0.209201514720917	0.227622330188751	-0.0513744167983532
-9.89150714874268	-8.83094596862793	-9.47775840759277	-0.209164440631866	0.227562546730042	-0.0512582547962666
-9.89391899108887	-8.82932949066162	-9.47814559936523	-0.209169879555702	0.227599591016769	-0.0512391552329063
-9.89564609527588	-8.83407402038574	-9.4740686416626	-0.209238320589066	0.227705284953117	-0.0512067414820194
-9.89372253417969	-8.8300085067749	-9.47981834411621	-0.20926521718502	0.227575957775116	-0.0512787625193596
-9.89680099487305	-8.83257102966309	-9.47807598114014	-0.209292262792587	0.227566301822662	-0.0511696934700012
-9.90048408508301	-8.83207607269287	-9.47273063659668	-0.209187880158424	0.227659687399864	-0.0511480681598186
-9.90403366088867	-8.8334903717041	-9.49011611938477	-0.209281846880913	0.227639690041542	-0.0511426739394665
-9.90431880950928	-8.83406448364258	-9.48434734344482	-0.209285020828247	0.227630361914635	-0.0511615127325058
-9.9105863571167	-8.83517646789551	-9.48071765899658	-0.209312528371811	0.22766424715519	-0.051104087382555
-9.91421413421631	-8.83731460571289	-9.48701190948486	-0.209365040063858	0.227655112743378	-0.0511105507612228
-9.91658496856689	-8.83620262145996	-9.48803901672363	-0.209377288818359	0.227801278233528	-0.0511161349713802
-9.91799163818359	-8.83859443664551	-9.49007415771484	-0.209413632750511	0.22776173055172	-0.0511005036532879
-9.92357635498047	-8.84211444854736	-9.49189758300781	-0.209386810660362	0.227667585015297	-0.0510988309979439
-9.92324638366699	-8.84535312652588	-9.49603843688965	-0.209499955177307	0.227763921022415	-0.051121674478054
-9.92819595336914	-8.84362602233887	-9.49036502838135	-0.209491476416588	0.227822452783585	-0.0510674864053726
-9.93053913116455	-8.8485860824585	-9.49959373474121	-0.20949575304985	0.227838531136513	-0.0510210990905762
-9.93475341796875	-8.8449821472168	-9.49478626251221	-0.209538027644157	0.227856069803238	-0.0509671494364738
-9.93726062774658	-8.84774208068848	-9.50239086151123	-0.209536358714104	0.227844625711441	-0.0509536676108837
-9.93959903717041	-8.85111236572266	-9.50801944732666	-0.209636583924294	0.227907046675682	-0.0509864799678326
-9.9431619644165	-8.84997463226318	-9.5044584274292	-0.209658861160278	0.227915242314339	-0.0509170591831207
-9.94742202758789	-8.85269546508789	-9.50272941589355	-0.209696397185326	0.228000581264496	-0.0508552044630051
-9.9493989944458	-8.85122966766357	-9.51877117156982	-0.209754526615143	0.228003099560738	-0.0508929267525673
-9.95051956176758	-8.85279178619385	-9.51610469818115	-0.209795758128166	0.227974221110344	-0.0508726872503757
-9.95777320861816	-8.85490608215332	-9.51916790008545	-0.209821611642838	0.228032886981964	-0.0507213994860649
-9.95673942565918	-8.85321712493896	-9.51817035675049	-0.209794238209724	0.227988094091415	-0.0507195144891739
-9.96020030975342	-8.85296249389648	-9.51569843292236	-0.209877669811249	0.228107243776321	-0.0507328547537327
-9.95964527130127	-8.85659790039063	-9.51803684234619	-0.209927082061768	0.228054866194725	-0.0506221316754818
-9.96418380737305	-8.85255813598633	-9.52336597442627	-0.20987831056118	0.228084489703178	-0.0505697280168533
-9.96584129333496	-8.85514068603516	-9.52379989624023	-0.209952667355537	0.228138372302055	-0.0505180507898331
-9.96817016601563	-8.8563985824585	-9.52426624298096	-0.210001349449158	0.228216469287872	-0.0504666529595852
-9.96678829193115	-8.85393524169922	-9.53417873382568	-0.209981486201286	0.22812893986702	-0.0504454597830772
-9.96838283538818	-8.85635566711426	-9.53104019165039	-0.210081979632378	0.228207349777222	-0.0502933152019978
-9.96974658966064	-8.85770893096924	-9.52039432525635	-0.210070088505745	0.228223010897636	-0.0501920580863953
-9.97159290313721	-8.8552188873291	-9.53391933441162	-0.210028484463692	0.228290572762489	-0.0501957908272743
-9.96913814544678	-8.85642623901367	-9.54193305969238	-0.210145547986031	0.228276789188385	-0.0501701198518276
-9.96986389160156	-8.85681915283203	-9.53080654144287	-0.210155799984932	0.2282884567976	-0.0500209666788578
-9.97008037567139	-8.85735511779785	-9.53443813323975	-0.210277125239372	0.228309988975525	-0.0499436855316162
-9.96763706207275	-8.85421085357666	-9.53663539886475	-0.210254594683647	0.228299930691719	-0.0499011501669884
-9.96642017364502	-8.85176944732666	-9.53981113433838	-0.210266202688217	0.228357195854187	-0.0498423725366592
-9.96957111358643	-8.85341167449951	-9.5349645614624	-0.210333153605461	0.228306755423546	-0.0496573708951473
-9.96753978729248	-8.85129070281982	-9.53499794006348	-0.210313513875008	0.22835274040699	-0.0496255829930305
-9.96178245544434	-8.85090732574463	-9.53472900390625	-0.210383385419846	0.228303670883179	-0.049553070217371
-9.96469879150391	-8.8490161895752	-9.53348255157471	-0.210365250706673	0.228378012776375	-0.0494157411158085
-9.96070289611816	-8.84929752349854	-9.54089069366455	-0.210413351655006	0.228328436613083	-0.0493375100195408
-9.95962905883789	-8.84741401672363	-9.53471183776855	-0.210427716374397	0.228426232933998	-0.0491733476519585
-9.95754814147949	-8.84350204467773	-9.53200912475586	-0.210409611463547	0.228353798389435	-0.049134649336338
-9.9551944732666	-8.84136867523193	-9.53994178771973	-0.210408464074135	0.228433534502983	-0.0491019226610661
-9.95024299621582	-8.83723258972168	-9.53243064880371	-0.210414618253708	0.228395372629166	-0.0489710420370102
-9.94902324676514	-8.83516788482666	-9.53313541412354	-0.210390657186508	0.228415295481682	-0.0487935468554497
-9.94936084747314	-8.83592319488525	-9.53354740142822	-0.21038618683815	0.228502154350281	-0.0488043092191219
-9.94192409515381	-8.83436012268066	-9.5356969833374	-0.210428833961487	0.228434309363365	-0.0487283617258072
-9.9384241104126	-8.83234119415283	-9.53485202789307	-0.210419073700905	0.228443056344986	-0.0486640222370625
-9.93917846679688	-8.82837581634521	-9.53041934967041	-0.210408911108971	0.228526592254639	-0.0484996065497398
-9.93713474273682	-8.82543659210205	-9.53499317169189	-0.210389837622643	0.228436887264252	-0.0484747849404812
-9.93196296691895	-8.8245792388916	-9.52985000610352	-0.210393264889717	0.228439763188362	-0.0484014898538589
-9.92758941650391	-8.82321262359619	-9.53449058532715	-0.21045771241188	0.228478819131851	-0.0483301654458046
-9.93055438995361	-8.82148838043213	-9.5367603302002	-0.210406959056854	0.228518769145012	-0.0482429824769497
-9.92686462402344	-8.81538105010986	-9.53062057495117	-0.21035923063755	0.228486299514771	-0.0481322072446346
-9.92173385620117	-8.81327819824219	-9.52952289581299	-0.210401013493538	0.22843699157238	-0.0480449646711349
-9.92178344726563	-8.81295871734619	-9.53534317016602	-0.210381135344505	0.228457555174828	-0.0480641648173332
-9.91977024078369	-8.81295871734619	-9.5341100692749	-0.210469916462898	0.228458538651466	-0.0479729995131493
-9.91584491729736	-8.80654716491699	-9.52897453308105	-0.210392892360687	0.228458374738693	-0.0477850884199142
-9.91352653503418	-8.80551624298096	-9.52810955047607	-0.21036621928215	0.228416085243225	-0.0477136261761189
-9.90955448150635	-8.80448055267334	-9.53351879119873	-0.210376963019371	0.228350594639778	-0.0477018766105175
-9.90631103515625	-8.80068588256836	-9.52861404418945	-0.210360527038574	0.228373110294342	-0.0476176962256432
-9.90159320831299	-8.79930210113525	-9.52586555480957	-0.210299134254456	0.228300899267197	-0.0475186929106712
-9.89889144897461	-8.79827880859375	-9.52584266662598	-0.210373893380165	0.228287667036057	-0.047506894916296
-9.89232349395752	-8.7964563369751	-9.52031135559082	-0.210369482636452	0.228270307183266	-0.0474281571805477
-9.89367389678955	-8.79350566864014	-9.51861095428467	-0.210272684693336	0.228238880634308	-0.0473397001624107
-9.88925457000732	-8.79224109649658	-9.51946926116943	-0.210300907492638	0.228223979473114	-0.0472906455397606
-9.88392353057861	-8.78963088989258	-9.51513195037842	-0.210214853286743	0.228108465671539	-0.0472436919808388
-9.88050174713135	-8.79219913482666	-9.51782321929932	-0.210236355662346	0.228135496377945	-0.0471884198486805
-9.8809871673584	-8.79028797149658	-9.51873207092285	-0.210253611207008	0.228167846798897	-0.0472270026803017
-9.87799167633057	-8.78871917724609	-9.51021194458008	-0.210157155990601	0.228120014071465	-0.0471281111240387
-9.8760929107666	-8.78737640380859	-9.50746631622314	-0.210116609930992	0.228079244494438	-0.0470841526985168
-9.87356185913086	-8.78884983062744	-9.5154447555542	-0.21013805270195	0.228057652711868	-0.0471372865140438
-9.87046718597412	-8.78763484954834	-9.5119104385376	-0.210126966238022	0.228053122758865	-0.0471593774855137
-9.87168788909912	-8.78796863555908	-9.50384330749512	-0.210072860121727	0.228088453412056	-0.0470255874097347
-9.86722850799561	-8.78786849975586	-9.50355243682861	-0.210046619176865	0.228018179535866	-0.0470569208264351
-9.8681058883667	-8.7890510559082	-9.51006603240967	-0.210122615098953	0.228023931384087	-0.0470405258238316
-9.86291122436523	-8.79013729095459	-9.50562858581543	-0.210076123476028	0.228045344352722	-0.0470144934952259
-9.86796283721924	-8.79129505157471	-9.50425338745117	-0.210012882947922	0.228062734007835	-0.0469719469547272
-9.86626720428467	-8.78929996490479	-9.50669574737549	-0.209999471902847	0.228023201227188	-0.0469812676310539
-9.86318206787109	-8.79061126708984	-9.50303936004639	-0.210032165050507	0.227988943457603	-0.0469680614769459
-9.86470127105713	-8.79426860809326	-9.50846099853516	-0.210039436817169	0.228057444095612	-0.0469383373856544
-9.86710739135742	-8.79353427886963	-9.50415134429932	-0.210003823041916	0.228074178099632	-0.0469081252813339
-9.86701107025146	-8.79141139984131	-9.5004940032959	-0.209933772683144	0.228071674704552	-0.0468126758933067
-9.86831951141357	-8.79415893554688	-9.51024055480957	-0.210017681121826	0.22799588739872	-0.0468365624547005
-9.86969757080078	-8.79094505310059	-9.51005172729492	-0.210024610161781	0.228084117174149	-0.0468438565731049
-9.87184715270996	-8.79376697540283	-9.50900650024414	-0.210062369704247	0.228142738342285	-0.0466205105185509
-9.8738317489624	-8.79350757598877	-9.50744438171387	-0.210014283657074	0.22818686068058	-0.0465614050626755
-9.87301826477051	-8.79391860961914	-9.51506996154785	-0.210086360573769	0.228137791156769	-0.046539131551981
-9.87791442871094	-8.79464530944824	-9.5131664276123	-0.210060954093933	0.22825875878334	-0.0464500524103642
-9.87870693206787	-8.79495429992676	-9.51535415649414	-0.210085526108742	0.228210180997849	-0.0463419705629349
-9.88236999511719	-8.79372882843018	-9.51800155639648	-0.210125535726547	0.228215977549553	-0.0462853200733662
-9.88448715209961	-8.7933988571167	-9.52232933044434	-0.21018348634243	0.228251859545708	-0.0462175235152245
-9.88699054718018	-8.79367256164551	-9.52199268341064	-0.210186675190926	0.228279456496239	-0.046156857162714
-9.88952350616455	-8.79412078857422	-9.52707767486572	-0.210233822464943	0.228420987725258	-0.0460352599620819
-9.89065647125244	-8.79181575775146	-9.53005313873291	-0.210216104984283	0.228284060955048	-0.0459663905203342
-9.89499282836914	-8.79485702514648	-9.5217981338501	-0.210276648402214	0.228397265076637	-0.0458448305726051
-9.89606475830078	-8.79635810852051	-9.53426074981689	-0.210321024060249	0.228485852479935	-0.0457934103906155
-9.89705848693848	-8.79377841949463	-9.53099727630615	-0.210357829928398	0.22845683991909	-0.0457467883825302
-9.89793682098389	-8.79482841491699	-9.52878379821777	-0.210401803255081	0.228471040725708	-0.0455733612179756
-9.90028476715088	-8.79227447509766	-9.52254867553711	-0.210337072610855	0.228414610028267	-0.0454860515892506
-9.90182399749756	-8.79473400115967	-9.53647518157959	-0.210405275225639	0.22856193780899	-0.0454504489898682
-9.90146732330322	-8.79377555847168	-9.53550052642822	-0.210432544350624	0.22849103808403	-0.0453473627567291
-9.90249538421631	-8.79375076293945	-9.54080295562744	-0.210411727428436	0.228444665670395	-0.0451287664473057
-9.90278053283691	-8.78884124755859	-9.53848838806152	-0.210396960377693	0.228471234440804	-0.0450883656740189
-9.90357303619385	-8.78985500335693	-9.53706359863281	-0.210529655218124	0.228537514805794	-0.0449278652667999
-9.90535831451416	-8.78927421569824	-9.53431797027588	-0.210493564605713	0.228466033935547	-0.0447625666856766
-9.90634155273438	-8.78664112091064	-9.5405855178833	-0.210508540272713	0.228506043553352	-0.0446317866444588
-9.90615653991699	-8.78491973876953	-9.54085826873779	-0.21058651804924	0.228448033332825	-0.0445281192660332
-9.90587425231934	-8.78658390045166	-9.53647232055664	-0.210597887635231	0.22851450741291	-0.0443096086382866
-9.90698719024658	-8.78423118591309	-9.54726219177246	-0.210629194974899	0.228487506508827	-0.0442088395357132
-9.9026985168457	-8.7807559967041	-9.55293083190918	-0.210742652416229	0.228504687547684	-0.0441062450408936
-9.90419960021973	-8.77900886535645	-9.55112648010254	-0.210758596658707	0.228540390729904	-0.0438702628016472
-9.90253639221191	-8.77537727355957	-9.55000782012939	-0.210732668638229	0.22854645550251	-0.0437445603311062
-9.90514469146729	-8.77441596984863	-9.56021022796631	-0.210877701640129	0.228539735078812	-0.0436344742774963
-9.89835929870605	-8.77123260498047	-9.5558443069458	-0.210862010717392	0.228517904877663	-0.0434304811060429
-9.90256786346436	-8.77054691314697	-9.55798530578613	-0.210812404751778	0.228508874773979	-0.0432642661035061
-9.90065383911133	-8.7703914642334	-9.55924797058105	-0.21096159517765	0.228564500808716	-0.0431624427437782
-9.89808654785156	-8.76914024353027	-9.56337070465088	-0.211003854870796	0.228581354022026	-0.043024517595768
-9.90169239044189	-8.76461505889893	-9.56019687652588	-0.211055383086205	0.228515490889549	-0.0428839474916458
-9.90605449676514	-8.76330280303955	-9.56779956817627	-0.211127832531929	0.228585541248322	-0.0427239835262299
-9.90232372283936	-8.76358222961426	-9.57111930847168	-0.211209565401077	0.22855019569397	-0.0426550395786762
-9.90430736541748	-8.76140213012695	-9.56681346893311	-0.211266294121742	0.228598728775978	-0.0425000637769699
-9.90334510803223	-8.76122570037842	-9.58570289611816	-0.211377680301666	0.228578820824623	-0.0424386635422707
-9.90395927429199	-8.76046180725098	-9.57929611206055	-0.211464822292328	0.228662565350533	-0.0423450134694576
-9.90940570831299	-8.75804615020752	-9.5821533203125	-0.211524397134781	0.228725209832191	-0.0421406514942646
-9.90925979614258	-8.75838470458984	-9.58243942260742	-0.211544096469879	0.228743880987167	-0.0420471653342247
-9.91158485412598	-8.7579345703125	-9.60147476196289	-0.211625248193741	0.228782653808594	-0.0419510863721371
-9.91036128997803	-8.76015281677246	-9.58956909179688	-0.211808055639267	0.228792518377304	-0.0418160371482372
-9.91494846343994	-8.75948524475098	-9.59928035736084	-0.211865276098251	0.228846549987793	-0.0416295789182186
-9.91539859771729	-8.75460910797119	-9.60702991485596	-0.211850464344025	0.228870883584023	-0.0415963679552078
-9.91501522064209	-8.75535583496094	-9.60827350616455	-0.211960896849632	0.228903099894524	-0.0414802543818951
-9.91970539093018	-8.75597858428955	-9.60703277587891	-0.212126791477203	0.229005813598633	-0.0413635261356831
-9.92054462432861	-8.75261306762695	-9.6124324798584	-0.212131783366203	0.229073047637939	-0.0412080548703671
-9.92150783538818	-8.75108623504639	-9.61615562438965	-0.212192878127098	0.229107663035393	-0.0411418899893761
-9.92218208312988	-8.75147724151611	-9.61830043792725	-0.2122822701931	0.229085981845856	-0.0410461686551571
-9.92398452758789	-8.75161361694336	-9.62819480895996	-0.212456181645393	0.229254871606827	-0.0409136489033699
-9.92354297637939	-8.74780941009521	-9.62942123413086	-0.212529882788658	0.229271158576012	-0.040861651301384
-9.92520523071289	-8.74595546722412	-9.631667137146	-0.212578803300858	0.22931732237339	-0.0406383611261845
-9.92773818969727	-8.74715232849121	-9.63034057617188	-0.212678968906403	0.229417398571968	-0.0405621826648712
-9.92856311798096	-8.74525547027588	-9.64129829406738	-0.212746769189835	0.22944013774395	-0.0404609218239784
-9.92964935302734	-8.74320220947266	-9.64883804321289	-0.212844967842102	0.229534029960632	-0.040394090116024
-9.92971515655518	-8.73937511444092	-9.64151477813721	-0.212920665740967	0.229571208357811	-0.0401893705129623
-9.93316268920898	-8.74313831329346	-9.64582633972168	-0.213110044598579	0.229621633887291	-0.0401022508740425
-9.9342794418335	-8.73679256439209	-9.65695381164551	-0.21314163506031	0.229644566774368	-0.0400529094040394
-9.93280982971191	-8.73591136932373	-9.66183471679688	-0.213307976722717	0.229715690016747	-0.0399455428123474
-9.93442249298096	-8.73485565185547	-9.66015815734863	-0.213312849402428	0.229723870754242	-0.0398108325898647
-9.93677806854248	-8.73210620880127	-9.66246318817139	-0.213369429111481	0.229815110564232	-0.0396399684250355
-9.93564510345459	-8.72893142700195	-9.6620454788208	-0.213516727089882	0.229842513799667	-0.0395248308777809
-9.93575286865234	-8.72821617126465	-9.66167449951172	-0.213560879230499	0.229842588305473	-0.0394221879541874
-9.9363431930542	-8.72946929931641	-9.66794204711914	-0.21371927857399	0.229908496141434	-0.0392736829817295
-9.93224048614502	-8.72394180297852	-9.67102527618408	-0.213739797472954	0.229945808649063	-0.0392402000725269
-9.93238162994385	-8.7232084274292	-9.67217826843262	-0.213825598359108	0.229935437440872	-0.0390132926404476
-9.93326950073242	-8.71777629852295	-9.66925716400146	-0.213898539543152	0.229951828718185	-0.0388870164752007
-9.9314022064209	-8.71883964538574	-9.68173217773438	-0.213984251022339	0.230003923177719	-0.0388291776180267
-9.93200588226318	-8.71631622314453	-9.68153285980225	-0.213996976613998	0.230068206787109	-0.0386597365140915
-9.93367195129395	-8.71423530578613	-9.68118476867676	-0.214151188731194	0.230048581957817	-0.0384747013449669
-9.9348669052124	-8.71255970001221	-9.68612384796143	-0.214201763272285	0.230080112814903	-0.0383469089865685
-9.93193912506104	-8.71054172515869	-9.69417762756348	-0.214274406433105	0.230152025818825	-0.0382851921021938
-9.93087482452393	-8.7072057723999	-9.6914005279541	-0.214362040162086	0.230114713311195	-0.0381163656711578
-9.93346786499023	-8.70540237426758	-9.69438171386719	-0.21440826356411	0.230159550905228	-0.037973877042532
-9.93348693847656	-8.70377731323242	-9.69690895080566	-0.214496180415154	0.23019964993	-0.037817545235157
-9.93272304534912	-8.70152950286865	-9.70210266113281	-0.21460235118866	0.230187833309174	-0.0377242751419544
-9.93164348602295	-8.70012283325195	-9.69542789459229	-0.214673325419426	0.230186566710472	-0.0375357009470463
-9.93524551391602	-8.70102214813232	-9.71106815338135	-0.214728146791458	0.230243191123009	-0.0374811626970768
-9.9324197769165	-8.69658279418945	-9.70626449584961	-0.214793175458908	0.230274423956871	-0.0373598635196686
-9.93290233612061	-8.69518184661865	-9.70282936096191	-0.214838579297066	0.230208247900009	-0.037183590233326
-9.93093299865723	-8.69687080383301	-9.70387268066406	-0.214960888028145	0.230217486619949	-0.0370821394026279
-9.93108558654785	-8.69559383392334	-9.71545314788818	-0.215020209550858	0.230257302522659	-0.0369625650346279
-9.93033790588379	-8.69244289398193	-9.71116638183594	-0.215021803975105	0.230309620499611	-0.0369139201939106
-9.93086051940918	-8.691969871521	-9.71054172515869	-0.215026140213013	0.23019914329052	-0.0367405824363232
-9.93303108215332	-8.69293212890625	-9.71078109741211	-0.215060830116272	0.230262473225594	-0.0366619080305099
-9.9283390045166	-8.69120121002197	-9.71406173706055	-0.215098857879639	0.23021075129509	-0.0366617329418659
-9.92795085906982	-8.68955612182617	-9.71200180053711	-0.215144455432892	0.230232357978821	-0.0365603342652321
-9.93019008636475	-8.68891334533691	-9.70823001861572	-0.215121209621429	0.230260118842125	-0.0364584252238274
-9.93021392822266	-8.6901683807373	-9.70696067810059	-0.215173095464706	0.230261564254761	-0.0363515727221966
-9.92793083190918	-8.68892288208008	-9.70889663696289	-0.215160742402077	0.230238690972328	-0.0363057926297188
-9.92777347564697	-8.68880558013916	-9.71476078033447	-0.215272009372711	0.230156391859055	-0.0362651087343693
-9.93217945098877	-8.6896505355835	-9.70557594299316	-0.215213775634766	0.230265229940414	-0.036143995821476
-9.92653942108154	-8.68865489959717	-9.72204875946045	-0.215298503637314	0.230217203497887	-0.0361167229712009
-9.92979335784912	-8.68934726715088	-9.70994567871094	-0.215322285890579	0.230234727263451	-0.0360846146941185
-9.93293571472168	-8.68650436401367	-9.71567916870117	-0.215347528457642	0.230343833565712	-0.0359083525836468
-9.93226051330566	-8.6880464553833	-9.70856857299805	-0.215331092476845	0.230266883969307	-0.035859152674675
-9.93320083618164	-8.6854362487793	-9.72013759613037	-0.215364724397659	0.230232000350952	-0.0358631983399391
-9.9337043762207	-8.69065284729004	-9.71799278259277	-0.215484708547592	0.230269014835358	-0.0358553826808929
-9.93171977996826	-8.68803977966309	-9.71901321411133	-0.215415015816689	0.230213433504105	-0.035701222717762
-9.93204402923584	-8.68698883056641	-9.72086524963379	-0.215411812067032	0.23023222386837	-0.0356309413909912
-9.93089199066162	-8.68689346313477	-9.71518325805664	-0.215472564101219	0.230242028832436	-0.0355654433369637
-9.92920875549316	-8.68456363677979	-9.72157955169678	-0.2155422270298	0.230188131332397	-0.0355372242629528
-9.92670917510986	-8.68442630767822	-9.71707534790039	-0.215554684400558	0.230184972286224	-0.0355053953826427
-9.92377758026123	-8.68342781066895	-9.71260929107666	-0.215559676289558	0.230184227228165	-0.0354837477207184
-9.92179012298584	-8.68311595916748	-9.710862159729	-0.215503454208374	0.230186775326729	-0.0353916697204113
-9.92068958282471	-8.68114185333252	-9.71320819854736	-0.215507432818413	0.23011040687561	-0.0353372544050217
-9.91931247711182	-8.68284320831299	-9.70286083221436	-0.215475007891655	0.230185717344284	-0.0352721400558949
-9.91513633728027	-8.67879295349121	-9.715500831604	-0.215445101261139	0.230096653103828	-0.0353201180696487
-9.91242504119873	-8.67827892303467	-9.71230316162109	-0.215449333190918	0.230071201920509	-0.0352911315858364
-9.9106330871582	-8.68040561676025	-9.70216083526611	-0.21544948220253	0.23008568584919	-0.0352336801588535
-9.91307544708252	-8.67906284332275	-9.70012760162354	-0.215431839227676	0.23014760017395	-0.0351528786122799
-9.91245555877686	-8.68020820617676	-9.7070369720459	-0.215364560484886	0.230076283216476	-0.0351570621132851
-9.90935230255127	-8.67827701568604	-9.70967864990234	-0.215428829193115	0.230070203542709	-0.0351972617208958
-9.91204357147217	-8.67932319641113	-9.70583915710449	-0.215448394417763	0.230127558112144	-0.0351012535393238
-9.91407775878906	-8.67675113677979	-9.70457363128662	-0.215378329157829	0.23013824224472	-0.0350568108260632
-9.91148090362549	-8.67913246154785	-9.7118444442749	-0.215397953987122	0.230064779520035	-0.0350613445043564
-9.91453170776367	-8.67890739440918	-9.71010875701904	-0.21535935997963	0.23014734685421	-0.0350586883723736
-9.91499710083008	-8.67783832550049	-9.7091121673584	-0.215334936976433	0.230110675096512	-0.0350854434072971
-9.91652011871338	-8.67987251281738	-9.71349143981934	-0.21529845893383	0.230041548609734	-0.0350054912269115
-9.91612339019775	-8.6815824508667	-9.71762371063232	-0.215280741453171	0.230025663971901	-0.0350647084414959
-9.91639995574951	-8.68234348297119	-9.70387363433838	-0.215275824069977	0.230049684643745	-0.0350313112139702
-9.91569328308105	-8.68269729614258	-9.70752334594727	-0.215219616889954	0.229883968830109	-0.0351484715938568
-9.91344165802002	-8.68571186065674	-9.70780372619629	-0.215195745229721	0.229997798800468	-0.0352173261344433
-9.9160270690918	-8.68632125854492	-9.70446109771729	-0.215106531977654	0.229974672198296	-0.0352550931274891
-9.91180324554443	-8.68649101257324	-9.69985961914063	-0.21499890089035	0.229902982711792	-0.0352090075612068
-9.91043472290039	-8.68926811218262	-9.68748664855957	-0.214993223547935	0.229822292923927	-0.0352463722229004
-9.91053581237793	-8.68809509277344	-9.70204257965088	-0.214950159192085	0.229750752449036	-0.0353674851357937
-9.90902328491211	-8.68654537200928	-9.69040298461914	-0.214915379881859	0.229741916060448	-0.035405769944191
-9.90486335754395	-8.68926334381104	-9.68607234954834	-0.214770138263702	0.229666709899902	-0.0354177951812744
-9.90473079681396	-8.6879243850708	-9.68432140350342	-0.21467798948288	0.22967304289341	-0.0354749299585819
-9.90102767944336	-8.69070243835449	-9.68535709381104	-0.214661940932274	0.229647353291512	-0.0355999395251274
-9.8970308303833	-8.69070625305176	-9.67680931091309	-0.214585602283478	0.229686692357063	-0.0356899090111256
-9.89542675018311	-8.6940336227417	-9.67427444458008	-0.214570552110672	0.229597926139832	-0.0357213243842125
-9.8966236114502	-8.69881725311279	-9.67487812042236	-0.214498937129974	0.229644194245338	-0.0357285365462303
-9.89578914642334	-8.69403743743896	-9.66895198822021	-0.214355453848839	0.229726955294609	-0.0357888825237751
-9.89078617095947	-8.69542026519775	-9.66880512237549	-0.214270561933517	0.229598358273506	-0.0358994267880917
-9.89224433898926	-8.70070457458496	-9.67641258239746	-0.214290708303452	0.229726418852806	-0.0359467454254627
-9.8895206451416	-8.69953346252441	-9.67018127441406	-0.214273974299431	0.229708716273308	-0.0360353328287601
-9.88946914672852	-8.70089244842529	-9.66586112976074	-0.214220464229584	0.229742288589478	-0.0359898433089256
-9.8887996673584	-8.70366191864014	-9.65979862213135	-0.214135959744453	0.229743018746376	-0.0360756032168865
-9.88619995117188	-8.70471858978271	-9.67007446289063	-0.214097931981087	0.229747757315636	-0.0362128987908363
-9.88534832000732	-8.70772075653076	-9.66755962371826	-0.214047998189926	0.229750990867615	-0.0362531132996082
-9.88477230072021	-8.70668411254883	-9.66497707366943	-0.213929891586304	0.22971411049366	-0.0363040342926979
-9.88195133209229	-8.70998382568359	-9.66119384765625	-0.213846147060394	0.229768082499504	-0.0363242067396641
-9.87942695617676	-8.70885944366455	-9.65667152404785	-0.213860243558884	0.22975891828537	-0.0364361107349396
-9.87507057189941	-8.71036148071289	-9.65413475036621	-0.213697373867035	0.229792803525925	-0.0364985316991806
-9.87181377410889	-8.7109489440918	-9.65273189544678	-0.213744804263115	0.229728862643242	-0.0365682505071163
-9.87137889862061	-8.7154369354248	-9.6549243927002	-0.213705807924271	0.229711696505547	-0.0366404242813587
-9.863938331604	-8.71122169494629	-9.64617443084717	-0.213610157370567	0.229724213480949	-0.0366235449910164
-9.86355876922607	-8.71388339996338	-9.64157581329346	-0.213551416993141	0.229621544480324	-0.0366886183619499
-9.8615255355835	-8.71476078033447	-9.64835643768311	-0.213494092226028	0.22969950735569	-0.0367669425904751
-9.85541439056396	-8.71454048156738	-9.63921070098877	-0.21345442533493	0.229747951030731	-0.0368917807936668
-9.85492610931396	-8.71658706665039	-9.63410091400146	-0.213355585932732	0.229700997471809	-0.0368602462112904
-9.84909343719482	-8.71377563476563	-9.6291332244873	-0.213312610983849	0.229708194732666	-0.0368614345788956
-9.84792804718018	-8.71633720397949	-9.63508987426758	-0.213233917951584	0.229786112904549	-0.0369851216673851
-9.8452033996582	-8.71626949310303	-9.63183307647705	-0.213201552629471	0.229749143123627	-0.0370586253702641
-9.8436918258667	-8.717529296875	-9.62778759002686	-0.21321901679039	0.229804396629333	-0.0370962284505367
-9.84246349334717	-8.71891975402832	-9.62611293792725	-0.21314848959446	0.229882389307022	-0.0370944030582905
-9.84424209594727	-8.71867275238037	-9.62902641296387	-0.213091298937798	0.22980996966362	-0.0371659509837627
-9.84272575378418	-8.72116565704346	-9.63291454315186	-0.21310667693615	0.229894369840622	-0.0372373200953007
-9.84607028961182	-8.72295665740967	-9.63377857208252	-0.21310655772686	0.229941755533218	-0.0373116955161095
-9.84356689453125	-8.72460556030273	-9.63067817687988	-0.213074713945389	0.229966968297958	-0.0373761877417564
-9.84581661224365	-8.72589302062988	-9.63696098327637	-0.213026076555252	0.229953214526176	-0.0374454669654369
-9.847825050354	-8.73063278198242	-9.63565349578857	-0.213112130761147	0.230001956224442	-0.0374110005795956
-9.84826183319092	-8.73111724853516	-9.63718605041504	-0.213008895516396	0.230015024542809	-0.0375526882708073
-9.84996891021729	-8.73047733306885	-9.64203071594238	-0.21295627951622	0.23001529276371	-0.0376358777284622
-9.84617614746094	-8.73148155212402	-9.6393404006958	-0.213012531399727	0.229969188570976	-0.0377127751708031
-9.848464012146	-8.73411178588867	-9.63536930084229	-0.212986528873444	0.230039373040199	-0.0376718752086163
-9.84955501556396	-8.73521041870117	-9.64080810546875	-0.212940618395805	0.230052039027214	-0.0377424322068691
-9.84681415557861	-8.73420906066895	-9.64682388305664	-0.212967053055763	0.229951336979866	-0.0378912054002285
-9.84434604644775	-8.73682498931885	-9.64065361022949	-0.212931782007217	0.23005884885788	-0.0379200130701065
-9.84591197967529	-8.73807334899902	-9.63491725921631	-0.21289549767971	0.230055406689644	-0.0379599891602993
-9.84574127197266	-8.73666191101074	-9.63522529602051	-0.212832987308502	0.230045780539513	-0.0379705801606178
-9.8440113067627	-8.73702335357666	-9.63671493530273	-0.212781429290771	0.230022206902504	-0.0380815453827381
-9.84296607971191	-8.74053955078125	-9.63348388671875	-0.212811127305031	0.230083614587784	-0.0381314568221569
-9.84407329559326	-8.73676204681396	-9.62894248962402	-0.212765991687775	0.23007395863533	-0.0381893329322338
-9.84166812896729	-8.74370670318604	-9.63790512084961	-0.212781012058258	0.230090618133545	-0.0382563769817352
-9.84275150299072	-8.74219131469727	-9.62978553771973	-0.212769418954849	0.230105116963387	-0.0382483378052711
-9.84035110473633	-8.74063396453857	-9.62233066558838	-0.212680220603943	0.230082184076309	-0.0383324138820171
-9.83873176574707	-8.73990535736084	-9.63533210754395	-0.212656110525131	0.230097427964211	-0.0384225286543369
-9.83727550506592	-8.74363613128662	-9.63387393951416	-0.212650641798973	0.230151742696762	-0.0384950824081898
-9.836838722229	-8.74077796936035	-9.62648868560791	-0.212632536888123	0.230156973004341	-0.0385200567543507
-9.83781814575195	-8.74489784240723	-9.62686443328857	-0.212556898593903	0.230167642235756	-0.0384964942932129
-9.83608818054199	-8.74421882629395	-9.63245868682861	-0.212552011013031	0.230174243450165	-0.0386610999703407
-9.83660316467285	-8.74580478668213	-9.62814617156982	-0.212564155459404	0.230237782001495	-0.0386791080236435
-9.83490753173828	-8.74320411682129	-9.62711524963379	-0.212462708353996	0.230219066143036	-0.0387549698352814
-9.83494853973389	-8.74776935577393	-9.62939548492432	-0.212530568242073	0.230216458439827	-0.0388063751161098
-9.83495616912842	-8.74690246582031	-9.63217449188232	-0.212447598576546	0.230264887213707	-0.038914043456316
-9.83300971984863	-8.74373054504395	-9.62904357910156	-0.212516739964485	0.230244502425194	-0.0389559008181095
-9.83171939849854	-8.74722671508789	-9.62933731079102	-0.212479308247566	0.23028501868248	-0.0390337780117989
-9.8269567489624	-8.74863052368164	-9.62949562072754	-0.212443083524704	0.230187922716141	-0.0390871614217758
-9.83019161224365	-8.74878311157227	-9.62256526947021	-0.212468460202217	0.230377048254013	-0.0391027443110943
-9.82992744445801	-8.74715042114258	-9.62272930145264	-0.212398767471313	0.230341657996178	-0.0391546636819839
-9.82554721832275	-8.74868679046631	-9.63040828704834	-0.212403908371925	0.230352893471718	-0.0392860360443592
-9.82377052307129	-8.75101375579834	-9.62855625152588	-0.212443053722382	0.230414763092995	-0.0393937267363071
-9.82601451873779	-8.7506160736084	-9.62262344360352	-0.212461203336716	0.230476275086403	-0.0393095463514328
-9.82612705230713	-8.75313663482666	-9.62589931488037	-0.21246936917305	0.230475470423698	-0.0394045896828175
-9.82503700256348	-8.75059986114502	-9.63308525085449	-0.212502554059029	0.230526581406593	-0.0394880250096321
-9.82269859313965	-8.75604152679443	-9.62746906280518	-0.212533742189407	0.230537191033363	-0.0395189821720123
-9.8262767791748	-8.75467777252197	-9.62893867492676	-0.212550073862076	0.230655282735825	-0.0395445264875889
-9.82581233978271	-8.7560863494873	-9.63246440887451	-0.212516233325005	0.230716481804848	-0.0396274775266647
-9.82524490356445	-8.7567777633667	-9.63675022125244	-0.212576061487198	0.230793952941895	-0.0396876409649849
-9.82773876190186	-8.75743770599365	-9.63737678527832	-0.212615996599197	0.23086042702198	-0.0397480428218842
-9.83056163787842	-8.76133346557617	-9.64543628692627	-0.212701633572578	0.231003999710083	-0.039858266711235
-9.83382129669189	-8.7580099105835	-9.64312362670898	-0.2126674503088	0.231082662940025	-0.0398693531751633
-9.83341979980469	-8.76037693023682	-9.65024471282959	-0.212714716792107	0.231085076928139	-0.0399780385196209
-9.8375186920166	-8.76252174377441	-9.65876197814941	-0.212735220789909	0.231241896748543	-0.0400589480996132
-9.83748054504395	-8.76342296600342	-9.66370582580566	-0.212826833128929	0.231332883238792	-0.0401652045547962
-9.8390064239502	-8.76273536682129	-9.65930461883545	-0.212886348366737	0.231352522969246	-0.0401198118925095
-9.83988380432129	-8.76170635223389	-9.65932941436768	-0.212805420160294	0.231407105922699	-0.0402565523982048
-9.8389892578125	-8.7667875289917	-9.67260932922363	-0.212849915027618	0.231486633419991	-0.0403714291751385
-9.84065341949463	-8.76502323150635	-9.67047595977783	-0.212888926267624	0.231534957885742	-0.0404049977660179
-9.83806610107422	-8.76504707336426	-9.66883277893066	-0.212847128510475	0.231480851769447	-0.0403939038515091
-9.84220314025879	-8.76454639434814	-9.66743564605713	-0.212792202830315	0.231597095727921	-0.0404930040240288
-9.83718299865723	-8.76422882080078	-9.67475128173828	-0.212914988398552	0.231595277786255	-0.0405498892068863
-9.83692932128906	-8.76428318023682	-9.67036724090576	-0.212858945131302	0.231721580028534	-0.0406145006418228
-9.83594131469727	-8.76445198059082	-9.67056846618652	-0.21288388967514	0.231626346707344	-0.0405984334647655
-9.83543395996094	-8.76492118835449	-9.67765522003174	-0.212918743491173	0.231790453195572	-0.0406673215329647
-9.83485507965088	-8.76321029663086	-9.67121410369873	-0.212894320487976	0.231813490390778	-0.0406066030263901
-9.83316421508789	-8.76135158538818	-9.67722129821777	-0.212866738438606	0.231738969683647	-0.0407164320349693
-9.83563137054443	-8.76107120513916	-9.68717098236084	-0.212904751300812	0.231913030147552	-0.04070645570755
-9.83293914794922	-8.7621898651123	-9.67671012878418	-0.212894171476364	0.231935068964958	-0.0407068207859993
-9.83430099487305	-8.7616548538208	-9.67646312713623	-0.212888464331627	0.232059434056282	-0.0407014079391956
-9.83212757110596	-8.76337242126465	-9.68019771575928	-0.212878167629242	0.232088953256607	-0.0407758764922619
-9.831298828125	-8.76139831542969	-9.68585205078125	-0.212938815355301	0.232149124145508	-0.0408619157969952
-9.83281803131104	-8.76281547546387	-9.67950630187988	-0.212973773479462	0.232230350375175	-0.0408234186470509
-9.83004570007324	-8.76021671295166	-9.68505191802979	-0.212869375944138	0.232225775718689	-0.0408407337963581
-9.8303165435791	-8.75999069213867	-9.68125343322754	-0.21288089454174	0.232257887721062	-0.0408949591219425
-9.82729816436768	-8.76153755187988	-9.68482780456543	-0.213004425168037	0.23234935104847	-0.0409321449697018
-9.82822799682617	-8.76106643676758	-9.68697929382324	-0.212996110320091	0.232441231608391	-0.0409520529210567
-9.82769203186035	-8.76134777069092	-9.69100570678711	-0.213028594851494	0.232484489679337	-0.0409474708139896
-9.82558441162109	-8.75873374938965	-9.69154834747314	-0.213009551167488	0.232510015368462	-0.040970116853714
-9.8289680480957	-8.75924873352051	-9.68743324279785	-0.213100075721741	0.232684269547462	-0.0408916249871254
-9.8264331817627	-8.75699138641357	-9.70365333557129	-0.213146969676018	0.232643947005272	-0.0409966818988323
-9.82512664794922	-8.75531482696533	-9.70978355407715	-0.213249057531357	0.232782289385796	-0.0409903153777123
-9.82825756072998	-8.75803470611572	-9.70407199859619	-0.213306277990341	0.232908979058266	-0.0410006940364838
-9.82635593414307	-8.7560338973999	-9.70588970184326	-0.213387086987495	0.232901766896248	-0.0409211032092571
-9.82609558105469	-8.75497341156006	-9.71055889129639	-0.213464230298996	0.232963234186172	-0.0409351699054241
-9.82506942749023	-8.75490665435791	-9.71936511993408	-0.213542059063911	0.233106166124344	-0.0410232283174992
-9.83055877685547	-8.75460243225098	-9.71616268157959	-0.213648855686188	0.233269229531288	-0.0410126633942127
-9.83191776275635	-8.7539176940918	-9.72765445709229	-0.213680759072304	0.233278781175613	-0.0409899428486824
-9.8330774307251	-8.75337314605713	-9.73010921478271	-0.213775545358658	0.233382061123848	-0.0409871861338615
-9.83520317077637	-8.75462913513184	-9.73406982421875	-0.213886007666588	0.23347295820713	-0.0410339646041393
-9.83647155761719	-8.75130939483643	-9.73969650268555	-0.21405141055584	0.233652293682098	-0.0410206206142902
-9.83658885955811	-8.75386238098145	-9.74144649505615	-0.21408985555172	0.233738467097282	-0.040957149118185
-9.83983993530273	-8.75582695007324	-9.75492000579834	-0.214243158698082	0.233863934874535	-0.0409702025353909
-9.84214782714844	-8.75089359283447	-9.75930309295654	-0.214380770921707	0.234017312526703	-0.0409532934427261
-9.84422397613525	-8.74968147277832	-9.75901412963867	-0.214376091957092	0.23404224216938	-0.0409010052680969
-9.84914302825928	-8.75257110595703	-9.775071144104	-0.214662298560143	0.23426815867424	-0.0408925451338291
-9.85324382781982	-8.74918460845947	-9.78361415863037	-0.214709371328354	0.234317436814308	-0.0409181490540504
-9.85124397277832	-8.74916744232178	-9.7859935760498	-0.214808031916618	0.234435424208641	-0.0408290326595306
-9.85632610321045	-8.74881267547607	-9.791579246521	-0.214998617768288	0.234527632594109	-0.040702547878027
-9.86063385009766	-8.74815654754639	-9.7955207824707	-0.215100482106209	0.23461577296257	-0.0407227352261543
-9.85917854309082	-8.74402332305908	-9.81112861633301	-0.215215742588043	0.234640911221504	-0.0407252907752991
-9.86187362670898	-8.74467182159424	-9.808518409729	-0.215352639555931	0.234747782349586	-0.0406679324805737
-9.86422824859619	-8.74362468719482	-9.81322574615479	-0.215427964925766	0.234819114208221	-0.040571566671133
-9.86508274078369	-8.74210262298584	-9.81887149810791	-0.215498745441437	0.234910637140274	-0.0405172407627106
-9.86260509490967	-8.73899841308594	-9.82076549530029	-0.215632721781731	0.234957665205002	-0.040519256144762
-9.86475658416748	-8.7380542755127	-9.82384777069092	-0.215705722570419	0.234983190894127	-0.0404810458421707
-9.86340713500977	-8.73168849945068	-9.82466602325439	-0.215817824006081	0.235014632344246	-0.0404273085296154
-9.86505126953125	-8.7391414642334	-9.83290386199951	-0.215894147753716	0.235072240233421	-0.0403578542172909
-9.8631010055542	-8.73029899597168	-9.83039093017578	-0.215981885790825	0.235210418701172	-0.040336862206459
-9.86540222167969	-8.72951030731201	-9.83589649200439	-0.216020449995995	0.235149726271629	-0.0401524603366852
-9.86584091186523	-8.72749423980713	-9.82918930053711	-0.21607668697834	0.235213458538055	-0.0401140078902245
-9.86600494384766	-8.72432231903076	-9.84170818328857	-0.216059520840645	0.235238373279572	-0.0401531681418419
-9.86511516571045	-8.72221565246582	-9.84740447998047	-0.216170713305473	0.235309973359108	-0.0401349253952503
-9.86253643035889	-8.71943855285645	-9.83915710449219	-0.216226175427437	0.235307320952415	-0.040011428296566
-9.86311721801758	-8.71744918823242	-9.83661270141602	-0.216312274336815	0.235349595546722	-0.0399033650755882
-9.86144065856934	-8.713134765625	-9.83984756469727	-0.216268301010132	0.23530837893486	-0.0399795360863209
-9.8580904006958	-8.71013641357422	-9.8377799987793	-0.216247081756592	0.23529639840126	-0.0399413034319878
-9.85470867156982	-8.71068096160889	-9.83582019805908	-0.216319605708122	0.235403940081596	-0.0399494506418705
-9.8526496887207	-8.70483207702637	-9.83489036560059	-0.216352552175522	0.235359936952591	-0.0399730838835239
-9.85085773468018	-8.70244407653809	-9.83851718902588	-0.216376349329948	0.235337555408478	-0.0399238876998425
-9.84576034545898	-8.70144939422607	-9.84099388122559	-0.216361686587334	0.23539811372757	-0.0399519763886929
-9.84392833709717	-8.69678974151611	-9.83168601989746	-0.216367095708847	0.235318332910538	-0.0399420037865639
-9.84249496459961	-8.69992160797119	-9.84205627441406	-0.216504171490669	0.235363692045212	-0.0399803891777992
-9.83938503265381	-8.69405460357666	-9.84145355224609	-0.216471448540688	0.235419064760208	-0.0400505177676678
-9.83345890045166	-8.69314670562744	-9.84042072296143	-0.216450572013855	0.235420450568199	-0.0399870797991753
-9.83425140380859	-8.69088745117188	-9.8339204788208	-0.216462343931198	0.235478609800339	-0.0399149470031261
-9.83201217651367	-8.68901252746582	-9.83833122253418	-0.216432452201843	0.235539421439171	-0.0399585142731667
-9.82848358154297	-8.68734645843506	-9.84699726104736	-0.216446474194527	0.235549047589302	-0.0399924330413342
-9.82431221008301	-8.68392086029053	-9.84388160705566	-0.216502904891968	0.235526487231255	-0.0400083959102631
-9.82448673248291	-8.68532562255859	-9.84228038787842	-0.216397106647491	0.235559746623039	-0.0398808643221855
-9.82200241088867	-8.68338584899902	-9.84224510192871	-0.216419652104378	0.23565562069416	-0.0399974063038826
-9.81919288635254	-8.68031215667725	-9.84766960144043	-0.216444492340088	0.235743016004562	-0.0400140061974525
-9.81701469421387	-8.67934513092041	-9.84848880767822	-0.216503873467445	0.235720530152321	-0.0399838015437126
-9.81950664520264	-8.67872333526611	-9.84628868103027	-0.216503411531448	0.235861912369728	-0.0399742014706135
-9.81745052337646	-8.67598152160645	-9.84928798675537	-0.216426178812981	0.235918626189232	-0.0400417074561119
-9.81474685668945	-8.67414474487305	-9.849928855896	-0.216437831521034	0.235847160220146	-0.0399840176105499
-9.81471061706543	-8.67407703399658	-9.85588073730469	-0.216495960950851	0.235919773578644	-0.0400029979646206
-9.81481170654297	-8.67045211791992	-9.85958194732666	-0.216554120182991	0.23610033094883	-0.0400708019733429
-9.81280994415283	-8.66698741912842	-9.85673236846924	-0.216460138559341	0.236137256026268	-0.0400559864938259
-9.81256771087646	-8.66806316375732	-9.8594913482666	-0.216557517647743	0.236220136284828	-0.0399588607251644
-9.81439018249512	-8.66767883300781	-9.85974788665771	-0.216533869504929	0.23626933991909	-0.0399982593953609
-9.81374740600586	-8.66758632659912	-9.86964988708496	-0.216580614447594	0.236378937959671	-0.0400843359529972
-9.81196308135986	-8.66378116607666	-9.87359523773193	-0.216603323817253	0.236369416117668	-0.0401034466922283
-9.81340217590332	-8.66714859008789	-9.87163162231445	-0.216620877385139	0.236445859074593	-0.0399880073964596
-9.81208038330078	-8.66098022460938	-9.87015247344971	-0.216682493686676	0.23649488389492	-0.0399499833583832
-9.81004905700684	-8.66330528259277	-9.87891864776611	-0.216730028390884	0.236527442932129	-0.0399932488799095
-9.80924987792969	-8.66048717498779	-9.88300514221191	-0.216733410954475	0.236568972468376	-0.0399699844419956
-9.80900287628174	-8.6595516204834	-9.87801361083984	-0.216707080602646	0.236628994345665	-0.0398890487849712
-9.80800819396973	-8.6555061340332	-9.88637828826904	-0.216725125908852	0.236682385206223	-0.0398564785718918
-9.80563640594482	-8.65295028686523	-9.88419246673584	-0.216821402311325	0.236626878380775	-0.0398164764046669
-9.80432319641113	-8.65427780151367	-9.87762832641602	-0.216860219836235	0.236736014485359	-0.0397455878555775
-9.80448150634766	-8.64966201782227	-9.8886775970459	-0.216788947582245	0.236730694770813	-0.0397438406944275
-9.80212306976318	-8.6493091583252	-9.89840412139893	-0.216892093420029	0.236828804016113	-0.0397058315575123
-9.80287551879883	-8.64621925354004	-9.88926792144775	-0.216919898986816	0.236830785870552	-0.0395707115530968
-9.80362033843994	-8.64340305328369	-9.8897876739502	-0.216955780982971	0.236884862184525	-0.0394741147756577
-9.80219459533691	-8.64151763916016	-9.89810371398926	-0.21704338490963	0.236869156360626	-0.0394673757255077
-9.80145072937012	-8.642409324646	-9.90354156494141	-0.217118516564369	0.236890330910683	-0.03942646458745
-9.80248165130615	-8.64170360565186	-9.90124130249023	-0.21716046333313	0.237025633454323	-0.0393488071858883
-9.80017471313477	-8.63802337646484	-9.90693759918213	-0.217182829976082	0.236984461545944	-0.039216335862875
-9.80050182342529	-8.6362361907959	-9.90359020233154	-0.2172641903162	0.237010523676872	-0.0391452200710773
-9.80052185058594	-8.63418674468994	-9.90530109405518	-0.217267692089081	0.236971527338028	-0.0391109064221382
-9.80104827880859	-8.63312530517578	-9.91315174102783	-0.217465624213219	0.237025126814842	-0.0390247739851475
-9.80069923400879	-8.6308708190918	-9.90582180023193	-0.217462375760078	0.237046882510185	-0.0389437638223171
-9.80087852478027	-8.63180446624756	-9.91372489929199	-0.217549189925194	0.237085178494453	-0.0388447716832161
-9.80049896240234	-8.62455177307129	-9.90893936157227	-0.217478886246681	0.237064957618713	-0.0387942790985107
-9.7990083694458	-8.6282787322998	-9.91007041931152	-0.217627301812172	0.237107828259468	-0.0386466905474663
-9.80363273620605	-8.62556171417236	-9.91702842712402	-0.217705249786377	0.237183943390846	-0.0386408604681492
-9.80226421356201	-8.62215042114258	-9.9256649017334	-0.217689573764801	0.23712269961834	-0.0386218056082726
-9.80197429656982	-8.62444496154785	-9.92648983001709	-0.217809021472931	0.237200081348419	-0.0385483726859093
-9.80492782592773	-8.62610054016113	-9.92504596710205	-0.217959180474281	0.23721094429493	-0.038410734385252
-9.80571269989014	-8.622971534729	-9.92150402069092	-0.217919856309891	0.23726050555706	-0.0382618643343449
-9.80935001373291	-8.62013149261475	-9.92935371398926	-0.217997565865517	0.237323790788651	-0.038270216435194
-9.8105411529541	-8.62151145935059	-9.93218612670898	-0.218132928013802	0.237372428178787	-0.0382723174989223
-9.81159591674805	-8.61983871459961	-9.93610095977783	-0.218183785676956	0.23739555478096	-0.0381813272833824
-9.81507968902588	-8.62115859985352	-9.94233703613281	-0.218225613236427	0.237417802214622	-0.0381223894655705
-9.81858825683594	-8.62243461608887	-9.93925476074219	-0.218359097838402	0.237491294741631	-0.0380407646298409
-9.82175254821777	-8.622239112854	-9.94699859619141	-0.218401432037354	0.237468704581261	-0.0379614643752575
-9.8238525390625	-8.62236881256104	-9.95163440704346	-0.21848101913929	0.237527698278427	-0.0379944890737534
-9.82556343078613	-8.62222480773926	-9.94908905029297	-0.218503296375275	0.237553894519806	-0.0378771014511585
-9.82715129852295	-8.62269496917725	-9.95582008361816	-0.218605488538742	0.237536326050758	-0.0378762930631638
-9.83216381072998	-8.62128829956055	-9.95479869842529	-0.218696802854538	0.237642675638199	-0.0378566607832909
-9.83082103729248	-8.61816787719727	-9.96145725250244	-0.218701645731926	0.237676188349724	-0.0378260836005211
-9.83466053009033	-8.6218376159668	-9.95857715606689	-0.218730926513672	0.237638264894485	-0.0376867540180683
-9.83496952056885	-8.62026309967041	-9.95443344116211	-0.218740701675415	0.237710908055305	-0.0376232638955116
-9.83767890930176	-8.61880493164063	-9.96608257293701	-0.218859225511551	0.237702384591103	-0.0376187153160572
-9.83824443817139	-8.61977958679199	-9.96783542633057	-0.218943178653717	0.237708806991577	-0.0375600643455982
-9.83999061584473	-8.62082767486572	-9.95820999145508	-0.218950971961021	0.237771049141884	-0.0374380871653557
-9.84123802185059	-8.61831378936768	-9.9662561416626	-0.21897879242897	0.237777188420296	-0.0373688749969006
-9.84460163116455	-8.61785697937012	-9.96181869506836	-0.218968331813812	0.237811580300331	-0.0372730307281017
-9.84733295440674	-8.61859798431396	-9.97173023223877	-0.219071358442307	0.237790361046791	-0.0372673459351063
-9.84711837768555	-8.61619853973389	-9.96866035461426	-0.219128966331482	0.237883672118187	-0.0372220315039158
-9.84851264953613	-8.61337757110596	-9.96811580657959	-0.21919421851635	0.237820103764534	-0.0371426567435265
-9.84891128540039	-8.6156530380249	-9.97600936889648	-0.219212278723717	0.237915679812431	-0.037014551460743
-9.84563541412354	-8.60989665985107	-9.97178840637207	-0.219245404005051	0.237824246287346	-0.0369535312056541
-9.8477954864502	-8.61177062988281	-9.97267723083496	-0.219388157129288	0.237884730100632	-0.0367949679493904
-9.85135650634766	-8.60705757141113	-9.97102832794189	-0.219262838363647	0.237885758280754	-0.0367335602641106
-9.8485050201416	-8.6046724319458	-9.97931098937988	-0.219370201230049	0.237951576709747	-0.0367028191685677
-9.84544849395752	-8.60500431060791	-9.97967433929443	-0.219418093562126	0.237865030765533	-0.0366414301097393
-9.84716892242432	-8.6016092300415	-9.9793586730957	-0.219486072659492	0.23791728913784	-0.0364157855510712
-9.8457145690918	-8.5990161895752	-9.97453689575195	-0.219484105706215	0.237939149141312	-0.036274541169405
-9.84477710723877	-8.59937381744385	-9.97849369049072	-0.219620078802109	0.237878441810608	-0.0362672135233879
-9.84305858612061	-8.59718227386475	-9.97945308685303	-0.219648391008377	0.237956613302231	-0.0361590869724751
-9.84179592132568	-8.59410858154297	-9.98020935058594	-0.219686418771744	0.237966433167458	-0.0360500887036324
-9.84133243560791	-8.59147548675537	-9.9799165725708	-0.219758629798889	0.237902015447617	-0.03581428155303
-9.84235763549805	-8.58768272399902	-9.98093032836914	-0.219768404960632	0.23802088201046	-0.0357517525553703
-9.84078025817871	-8.58531951904297	-9.97835826873779	-0.21989206969738	0.237963765859604	-0.0356027483940125
-9.84213829040527	-8.58377552032471	-9.98937320709229	-0.219931557774544	0.238008975982666	-0.0355432108044624
-9.8449182510376	-8.58003616333008	-9.98187160491943	-0.219972938299179	0.238020181655884	-0.0353702828288078
-9.84121608734131	-8.57995891571045	-9.99456882476807	-0.220119848847389	0.238004297018051	-0.0353148840367794
-9.84251403808594	-8.57826995849609	-9.99550342559814	-0.220217138528824	0.23808990418911	-0.0352768339216709
-9.83994007110596	-8.57632827758789	-9.99285888671875	-0.220173448324203	0.238113045692444	-0.0351325944066048
-9.84220218658447	-8.57535076141357	-9.98761177062988	-0.220300450921059	0.238135382533073	-0.0349741578102112
-9.84180927276611	-8.5722713470459	-9.99313545227051	-0.220338553190231	0.238173693418503	-0.0349257253110409
-9.83812618255615	-8.57218933105469	-10.0018367767334	-0.220387831330299	0.238151893019676	-0.0348594523966312
-9.83952617645264	-8.56977939605713	-10.0060300827026	-0.220480978488922	0.238206475973129	-0.0348443202674389
-9.84141445159912	-8.56948661804199	-10.0013732910156	-0.220533579587936	0.238282263278961	-0.0347770042717457
-9.84028339385986	-8.56697559356689	-10.0072259902954	-0.220564544200897	0.238215163350105	-0.0346302427351475
-9.84290409088135	-8.56566429138184	-10.0064134597778	-0.22063884139061	0.238311499357224	-0.034570436924696
-9.84444999694824	-8.56380939483643	-10.0073766708374	-0.220698028802872	0.238345548510551	-0.0345204547047615
-9.8442964553833	-8.56362056732178	-10.012152671814	-0.220779284834862	0.238391473889351	-0.0344630889594555
-9.84527397155762	-8.5645923614502	-10.0147075653076	-0.22091805934906	0.238415643572807	-0.0344073958694935
-9.84694385528564	-8.5578031539917	-10.0231647491455	-0.220949992537498	0.238500326871872	-0.0342837534844875
-9.84784889221191	-8.5632791519165	-10.0282745361328	-0.221066996455193	0.238423705101013	-0.0342496857047081
-9.85119724273682	-8.55720806121826	-10.024040222168	-0.221124038100243	0.238558173179626	-0.0341237150132656
-9.85207939147949	-8.5580587387085	-10.0223293304443	-0.221194759011269	0.238563105463982	-0.0340264029800892
-9.85272979736328	-8.55798053741455	-10.0294227600098	-0.221318244934082	0.238527894020081	-0.0339674949645996
-9.85561180114746	-8.55713367462158	-10.0397644042969	-0.221382677555084	0.238618493080139	-0.0339321680366993
-9.85489749908447	-8.55470943450928	-10.0397396087646	-0.221418827772141	0.238678678870201	-0.0339035764336586
-9.85583972930908	-8.55434703826904	-10.0401906967163	-0.22148622572422	0.238724052906036	-0.0338076427578926
-9.85835933685303	-8.55455684661865	-10.0422077178955	-0.221595600247383	0.238813549280167	-0.0336588621139526
-9.85756492614746	-8.55200004577637	-10.0429058074951	-0.22157284617424	0.238824516534805	-0.0336454808712006
-9.85788154602051	-8.55228042602539	-10.0483722686768	-0.221622854471207	0.23884579539299	-0.0336128212511539
-9.85848331451416	-8.54974555969238	-10.0512676239014	-0.221694141626358	0.238901019096375	-0.033561434596777
-9.85791206359863	-8.54938507080078	-10.0530948638916	-0.221697822213173	0.238889008760452	-0.0334725640714169
-9.85831356048584	-8.5463342666626	-10.0476293563843	-0.22175070643425	0.23890645802021	-0.0333797372877598
-9.85581398010254	-8.54626178741455	-10.0476198196411	-0.221745803952217	0.238986447453499	-0.0333509780466557
-9.85420227050781	-8.53940486907959	-10.0462398529053	-0.221772700548172	0.238928079605103	-0.0333423428237438
-9.85579299926758	-8.54476642608643	-10.0440111160278	-0.221865475177765	0.239018708467484	-0.0332685336470604
-9.85327339172363	-8.53868389129639	-10.0547380447388	-0.221781507134438	0.239011242985725	-0.033292081207037
-9.84883880615234	-8.5400972366333	-10.0555028915405	-0.22187677025795	0.239054903388023	-0.0332608781754971
-9.84988021850586	-8.54047012329102	-10.0513429641724	-0.221908941864967	0.239089891314507	-0.0332294553518295
-9.85063171386719	-8.53797817230225	-10.0544948577881	-0.221858114004135	0.239147022366524	-0.0331313088536263
-9.84576606750488	-8.53566932678223	-10.0472927093506	-0.221889927983284	0.239074945449829	-0.033112920820713
-9.84762763977051	-8.53660106658936	-10.0609350204468	-0.221952870488167	0.239168643951416	-0.0331640355288982
-9.8460693359375	-8.53373527526855	-10.059627532959	-0.221834450960159	0.239173948764801	-0.0331765599548817
-9.84311771392822	-8.53632640838623	-10.0562734603882	-0.221941724419594	0.239233121275902	-0.0331470593810081
-9.84106731414795	-8.53273677825928	-10.0591688156128	-0.221870869398117	0.23921874165535	-0.0331143923103809
-9.84196376800537	-8.53351974487305	-10.059154510498	-0.221883997321129	0.239218562841415	-0.033133503049612
-9.84139537811279	-8.53244876861572	-10.0578985214233	-0.221858233213425	0.239365994930267	-0.0331372953951359
-9.84012603759766	-8.53064155578613	-10.0651302337646	-0.221837118268013	0.239357188344002	-0.0332192927598953
-9.83917903900146	-8.53059482574463	-10.0585479736328	-0.221837624907494	0.239357993006706	-0.0332484506070614
-9.8369607925415	-8.53785228729248	-10.0714521408081	-0.221864119172096	0.23953203856945	-0.0332529507577419
-9.83510971069336	-8.53366470336914	-10.0699939727783	-0.221834182739258	0.239590346813202	-0.033363476395607
-9.83055591583252	-8.53328227996826	-10.0678720474243	-0.221775561571121	0.239565849304199	-0.0332774557173252
-9.82982444763184	-8.53268909454346	-10.0600605010986	-0.221777066588402	0.239655748009682	-0.0333587676286697
-9.82807636260986	-8.53092956542969	-10.0677604675293	-0.221747934818268	0.239707857370377	-0.0334723889827728
-9.82527923583984	-8.53189659118652	-10.0692148208618	-0.221697807312012	0.239788070321083	-0.0335668139159679
-9.82209777832031	-8.5363712310791	-10.0749053955078	-0.221682026982307	0.23982635140419	-0.0336924567818642
-9.81831073760986	-8.53378582000732	-10.0698671340942	-0.221582338213921	0.239864602684975	-0.0337979011237621
-9.81617736816406	-8.53664875030518	-10.070387840271	-0.221487239003181	0.239975944161415	-0.0338417179882526
-9.81167507171631	-8.53708267211914	-10.0717077255249	-0.221386030316353	0.2400311678648	-0.0339359454810619
-9.81020069122314	-8.53586864471436	-10.0712413787842	-0.221323296427727	0.240119069814682	-0.0340099856257439
-9.80529689788818	-8.5364875793457	-10.0689096450806	-0.221388980746269	0.240209147334099	-0.0342122614383698
-9.80455780029297	-8.53952693939209	-10.0714168548584	-0.221263393759727	0.240254104137421	-0.0342905074357986
-9.80343246459961	-8.5424976348877	-10.0674915313721	-0.22122348845005	0.240308552980423	-0.0344114266335964
-9.79798698425293	-8.54737377166748	-10.0727777481079	-0.22112849354744	0.240372613072395	-0.0344851985573769
-9.78981685638428	-8.54147815704346	-10.064733505249	-0.220954552292824	0.240357667207718	-0.0345991887152195
-9.7877311706543	-8.54707813262939	-10.0637693405151	-0.22092467546463	0.240569874644279	-0.034749198704958
-9.78619384765625	-8.54459285736084	-10.0612163543701	-0.220693007111549	0.240535289049149	-0.0348884165287018
-9.78162956237793	-8.54887676239014	-10.0693655014038	-0.220667317509651	0.240493386983871	-0.0350585356354713
-9.77820491790771	-8.55034351348877	-10.0739402770996	-0.220553979277611	0.240636944770813	-0.0352189615368843
-9.77453517913818	-8.55479907989502	-10.0636472702026	-0.220419630408287	0.24069532752037	-0.0353097841143608
-9.77127552032471	-8.55364513397217	-10.0601205825806	-0.220238655805588	0.240701720118523	-0.0353940092027187
-9.76859474182129	-8.55766773223877	-10.0615406036377	-0.220166012644768	0.240838974714279	-0.0355008877813816
-9.76618671417236	-8.56380271911621	-10.0636053085327	-0.219974368810654	0.240963742136955	-0.035729143768549
-9.76242160797119	-8.56572532653809	-10.0587940216064	-0.21985949575901	0.240936115384102	-0.0358899384737015
-9.76099967956543	-8.57026195526123	-10.0656566619873	-0.219716161489487	0.241081610321999	-0.0360422842204571
-9.76075553894043	-8.57661628723145	-10.0608196258545	-0.219542533159256	0.241139143705368	-0.0362586937844753
-9.75864028930664	-8.57950782775879	-10.0630769729614	-0.219365790486336	0.24121330678463	-0.0364300198853016
-9.75569725036621	-8.58411979675293	-10.0668153762817	-0.219214498996735	0.241322934627533	-0.0366250313818455
-9.75273323059082	-8.58873081207275	-10.0574159622192	-0.219030126929283	0.241396725177765	-0.0368933342397213
-9.75158023834229	-8.59344577789307	-10.0481033325195	-0.21881178021431	0.241532027721405	-0.03706955909729
-9.7444429397583	-8.59356498718262	-10.0660667419434	-0.218576699495316	0.241580218076706	-0.0373421907424927
-9.73868179321289	-8.5975923538208	-10.0615005493164	-0.218474805355072	0.241585746407509	-0.0375495068728924
-9.73437404632568	-8.59953212738037	-10.0505132675171	-0.2181506305933	0.24159537255764	-0.0377590507268906
-9.7299861907959	-8.60122489929199	-10.0411367416382	-0.217932224273682	0.241661384701729	-0.0379660576581955
-9.7290506362915	-8.6016263961792	-10.0431251525879	-0.217734888195992	0.241750180721283	-0.0380606092512608
-9.72435855865479	-8.60805225372314	-10.0397167205811	-0.217579782009125	0.2418492436409	-0.0383592657744884
-9.72134494781494	-8.61308574676514	-10.0447025299072	-0.21726293861866	0.241913646459579	-0.0385822653770447
-9.72059631347656	-8.6249532699585	-10.0430793762207	-0.217131495475769	0.241994604468346	-0.0387313775718212
-9.72584056854248	-8.64318370819092	-10.0478754043579	-0.216963037848473	0.242167130112648	-0.0385168232023716
-9.74374103546143	-8.67462921142578	-10.0553131103516	-0.217015728354454	0.242168948054314	-0.0379577204585075
-9.77059364318848	-8.69849109649658	-10.0755472183228	-0.217264205217361	0.242037862539291	-0.037645410746336
-9.77456378936768	-8.69402503967285	-10.0792789459229	-0.21706223487854	0.241836726665497	-0.0380458384752274
-9.75575256347656	-8.68845081329346	-10.0557737350464	-0.216586902737617	0.241792768239975	-0.0381321012973785
-9.74479198455811	-8.69531059265137	-10.045825958252	-0.216200470924377	0.241998419165611	-0.0384721159934998
-9.73290348052979	-8.6958532333374	-10.0414972305298	-0.215747073292732	0.241877272725105	-0.0388325490057468
-9.7265625	-8.70331382751465	-10.0353975296021	-0.215568587183952	0.241785883903503	-0.0389851108193398
-9.72398948669434	-8.70987987518311	-10.0214347839355	-0.215333431959152	0.241861194372177	-0.0391960144042969
-9.71960258483887	-8.7193546295166	-10.0276575088501	-0.214941576123238	0.241915047168732	-0.0395466759800911
-9.71650314331055	-8.73356819152832	-10.0291357040405	-0.214624747633934	0.242124602198601	-0.0398525930941105
-9.70665645599365	-8.74612712860107	-10.0343914031982	-0.214313507080078	0.242250680923462	-0.0401602908968925
-9.70073318481445	-8.74979400634766	-10.0289096832275	-0.214009672403336	0.242410019040108	-0.0403680577874184
-9.69989490509033	-8.75826072692871	-10.0299129486084	-0.213741138577461	0.242477267980576	-0.0405923686921597
-9.6963357925415	-8.76590061187744	-10.0256509780884	-0.213513761758804	0.242692142724991	-0.0408903211355209
-9.68816947937012	-8.76840114593506	-10.0255661010742	-0.213186785578728	0.24280458688736	-0.0412425734102726
-9.68128490447998	-8.77556991577148	-10.0184097290039	-0.212942123413086	0.242872789502144	-0.0415446385741234
-9.67645168304443	-8.78546047210693	-10.008581161499	-0.212670728564262	0.242853492498398	-0.0417920388281345
-9.6676139831543	-8.79553031921387	-10.0026741027832	-0.212505757808685	0.24276065826416	-0.0421185828745365
-9.65621376037598	-8.80846214294434	-9.98876094818115	-0.212473303079605	0.242610439658165	-0.0424672067165375
-9.65120983123779	-8.82571506500244	-9.9774227142334	-0.212344527244568	0.242775216698647	-0.0427612364292145
-9.64613151550293	-8.83656597137451	-9.98882579803467	-0.211897149682045	0.242912143468857	-0.0431328006088734
-9.63314819335938	-8.85159778594971	-9.99397754669189	-0.211607843637466	0.243056997656822	-0.0435486100614071
-9.6245231628418	-8.86806297302246	-9.9922456741333	-0.21128848195076	0.243260070681572	-0.0439915545284748
-9.61938858032227	-8.87659740447998	-9.99123096466064	-0.21088495850563	0.243560746312141	-0.0443792380392551
-9.6138277053833	-8.88343143463135	-9.99096298217773	-0.210620418190956	0.243726074695587	-0.0447236783802509
-9.60933017730713	-8.89217948913574	-9.99805736541748	-0.210335463285446	0.243978217244148	-0.0450067147612572
-9.60491371154785	-8.89931678771973	-10.0064964294434	-0.210086897015572	0.244132116436958	-0.0453278571367264
-9.60314750671387	-8.90994262695313	-10.0084838867188	-0.209896817803383	0.244457989931107	-0.0455949269235134
-9.60518455505371	-8.91349124908447	-10.0062112808228	-0.209640711545944	0.244694620370865	-0.0457615777850151
-9.60914897918701	-8.91906070709229	-10.0181512832642	-0.209454864263535	0.244864672422409	-0.0459187254309654
-9.6117992401123	-8.92782878875732	-10.0219669342041	-0.209272891283035	0.245107710361481	-0.0461245849728584
-9.61161994934082	-8.93661022186279	-10.0266647338867	-0.209125965833664	0.245354384183884	-0.046344306319952
-9.60794162750244	-8.94134712219238	-10.0336894989014	-0.208995893597603	0.245418787002563	-0.0464322231709957
-9.6115550994873	-8.94884586334229	-10.0420274734497	-0.208876267075539	0.245711043477058	-0.0465347468852997
-9.61258220672607	-8.95139598846436	-10.0442152023315	-0.208656400442123	0.245808184146881	-0.0466533824801445
-9.61404132843018	-8.9573221206665	-10.0552759170532	-0.208576545119286	0.245989844202995	-0.0466741658747196
-9.612380027771	-8.96735286712646	-10.050594329834	-0.208591267466545	0.246219590306282	-0.0466889105737209
-9.61688995361328	-8.96854782104492	-10.06556224823	-0.208382084965706	0.246297359466553	-0.0466176196932793
-9.62168502807617	-8.97036647796631	-10.0848217010498	-0.208320051431656	0.246490925550461	-0.0465138331055641
-9.63622951507568	-8.97367095947266	-10.0881690979004	-0.208340123295784	0.246689781546593	-0.0467023029923439
-9.65009689331055	-8.97714424133301	-10.0975914001465	-0.208315551280975	0.246992021799088	-0.0467683225870132
-9.65577030181885	-8.98201847076416	-10.1065254211426	-0.208304435014725	0.247126951813698	-0.0468680076301098
-9.66481494903564	-8.99066543579102	-10.1210145950317	-0.208329305052757	0.247385963797569	-0.0470979511737823
-9.6774320602417	-9.00282573699951	-10.1391572952271	-0.208365187048912	0.247656241059303	-0.0472670905292034
-9.68962287902832	-9.01828384399414	-10.1576337814331	-0.208314329385757	0.247846752405167	-0.0473327226936817
-9.70001697540283	-9.02674579620361	-10.1773948669434	-0.208251416683197	0.248116761445999	-0.0474550798535347
-9.70891189575195	-9.03239631652832	-10.1892194747925	-0.208123043179512	0.24844665825367	-0.0476378127932549
-9.70343208312988	-9.03228187561035	-10.1893968582153	-0.208160743117332	0.248628035187721	-0.0477686189115047
-9.70000648498535	-9.03563213348389	-10.2061815261841	-0.208199083805084	0.248956859111786	-0.0479277968406677
-9.71558475494385	-9.04140949249268	-10.2116298675537	-0.208151012659073	0.249183386564255	-0.0482611320912838
-9.72100162506104	-9.05044364929199	-10.2245283126831	-0.208063021302223	0.249359890818596	-0.0484627746045589
-9.72965145111084	-9.0576810836792	-10.235089302063	-0.207974493503571	0.249481067061424	-0.0485080704092979
-9.72726345062256	-9.06481647491455	-10.235652923584	-0.207891345024109	0.249731048941612	-0.0484987236559391
-9.70967960357666	-9.06339359283447	-10.2437152862549	-0.207794949412346	0.249967932701111	-0.048370074480772
-9.71768569946289	-9.07969188690186	-10.264235496521	-0.207709401845932	0.250178754329681	-0.0486447885632515
-9.73901844024658	-9.09681701660156	-10.276406288147	-0.207549676299095	0.250367909669876	-0.0490188747644424
-9.74843597412109	-9.11789989471436	-10.2873525619507	-0.207429155707359	0.250541746616364	-0.049390185624361
-9.75246906280518	-9.12816047668457	-10.3001661300659	-0.207361653447151	0.250736594200134	-0.0497125163674355
-9.75494003295898	-9.1352481842041	-10.2975692749023	-0.207123309373856	0.251054883003235	-0.0500408969819546
-9.74549007415771	-9.14326858520508	-10.3049974441528	-0.206967532634735	0.251184701919556	-0.0504245236515999
-9.73815536499023	-9.1532735824585	-10.3112154006958	-0.206733405590057	0.251428693532944	-0.0507112331688404
-9.73264026641846	-9.15883445739746	-10.3049993515015	-0.2064159065485	0.251563519239426	-0.0510343201458454
-9.73005771636963	-9.1711597442627	-10.311110496521	-0.206222698092461	0.251783043146133	-0.0513430908322334
-9.7275505065918	-9.17728614807129	-10.3109970092773	-0.205950766801834	0.252078920602798	-0.0516806729137897
-9.72161674499512	-9.19064426422119	-10.3169212341309	-0.20565240085125	0.252272993326187	-0.0520880930125713
-9.71772289276123	-9.20468711853027	-10.317699432373	-0.205385863780975	0.252608776092529	-0.0525568276643753
-9.71096611022949	-9.22140026092529	-10.3295879364014	-0.205076158046722	0.252863645553589	-0.0529809184372425
-9.7091817855835	-9.23300457000732	-10.3375558853149	-0.204863622784615	0.25303527712822	-0.0533860065042973
-9.70735740661621	-9.24714279174805	-10.3433017730713	-0.204634919762611	0.253286480903625	-0.0537616349756718
-9.70411396026611	-9.25711536407471	-10.3399133682251	-0.20423723757267	0.253565669059753	-0.0540005303919315
-9.69483661651611	-9.26863193511963	-10.348747253418	-0.203954622149467	0.253843992948532	-0.0542996563017368
-9.69240665435791	-9.27842617034912	-10.3504905700684	-0.203730329871178	0.254146099090576	-0.0546664744615555
-9.68231391906738	-9.28407001495361	-10.3600234985352	-0.203495174646378	0.25442174077034	-0.0549503266811371
-9.68014240264893	-9.29181003570557	-10.3655338287354	-0.203261837363243	0.254721909761429	-0.0552161671221256
-9.67862701416016	-9.30645370483398	-10.3781147003174	-0.203051790595055	0.255070835351944	-0.0556206405162811
-9.67678546905518	-9.32000350952148	-10.385666847229	-0.20270186662674	0.255445897579193	-0.0559979565441608
-9.67226505279541	-9.33457088470459	-10.3978672027588	-0.202501863241196	0.255775988101959	-0.0564097501337528
-9.66801071166992	-9.33956909179688	-10.4007539749146	-0.202252566814423	0.256158471107483	-0.0567416734993458
-9.65792369842529	-9.35130310058594	-10.3991022109985	-0.202020719647408	0.256439566612244	-0.0570668764412403
-9.65418910980225	-9.36076164245605	-10.4078197479248	-0.201741263270378	0.256832987070084	-0.0574929602444172
-9.67106151580811	-9.35567378997803	-10.4295406341553	-0.201479688286781	0.256912380456924	-0.0578718632459641
-9.67438125610352	-9.35429763793945	-10.4319009780884	-0.201408326625824	0.257140129804611	-0.0578785836696625
-9.68821048736572	-9.35844039916992	-10.4464883804321	-0.201271042227745	0.257429778575897	-0.057896800339222
-9.69444465637207	-9.35826587677002	-10.4588174819946	-0.201174154877663	0.2580406665802	-0.0579225495457649
-9.71871948242188	-9.35847759246826	-10.4980802536011	-0.200822070240974	0.25870081782341	-0.0581363067030907
-9.74290752410889	-9.36562061309814	-10.5310535430908	-0.201125800609589	0.25938218832016	-0.0581475980579853
-9.75627326965332	-9.35894584655762	-10.5431308746338	-0.201154544949532	0.259929239749908	-0.0582082197070122
-9.78466510772705	-9.35935497283936	-10.5713205337524	-0.201095208525658	0.260479897260666	-0.0581833682954311
-9.80641937255859	-9.36530113220215	-10.6081819534302	-0.20087993144989	0.26126167178154	-0.0583526380360127
-9.82701110839844	-9.36783599853516	-10.651535987854	-0.200885325670242	0.261954456567764	-0.0583170093595982
-9.82634925842285	-9.35047912597656	-10.6667022705078	-0.20083749294281	0.262550592422485	-0.0582708865404129
-9.83316993713379	-9.3388090133667	-10.6884908676147	-0.20037105679512	0.263152927160263	-0.0580926388502121
-9.85093784332275	-9.35673332214355	-10.7246341705322	-0.200553119182587	0.264163911342621	-0.0581207014620304
-9.85813045501709	-9.37347793579102	-10.7666072845459	-0.200364485383034	0.264675289392471	-0.0582391917705536
-9.90399932861328	-9.38311004638672	-10.8181123733521	-0.200193986296654	0.265338182449341	-0.0584732443094254
-9.90455436706543	-9.38655281066895	-10.8380336761475	-0.200413778424263	0.266058295965195	-0.0586327090859413
-9.90158557891846	-9.39558696746826	-10.8695955276489	-0.200045213103294	0.266725987195969	-0.0586593933403492
-9.9015645980835	-9.40904426574707	-10.8841018676758	-0.199999913573265	0.267618238925934	-0.0590855926275253
-9.90314197540283	-9.41100692749023	-10.9039344787598	-0.199613779783249	0.268445640802383	-0.0596170164644718
-9.91723442077637	-9.41737651824951	-10.9374494552612	-0.199495702981949	0.26902961730957	-0.0599767044186592
-9.91807460784912	-9.42573165893555	-10.9657487869263	-0.199355915188789	0.269508957862854	-0.0601241178810596
-9.91379833221436	-9.44002628326416	-10.9874200820923	-0.199126973748207	0.270124912261963	-0.0602610073983669
-9.92405319213867	-9.44091796875	-11.0059089660645	-0.198823153972626	0.270874708890915	-0.0605284944176674
-9.92873191833496	-9.44633007049561	-11.025990486145	-0.198815882205963	0.271429359912872	-0.0607082545757294
-9.93028163909912	-9.45430850982666	-11.0428867340088	-0.198658928275108	0.271984100341797	-0.0608061291277409
-9.93784999847412	-9.4744291305542	-11.0600080490112	-0.198418840765953	0.272721379995346	-0.0611190013587475
-9.94477653503418	-9.47920989990234	-11.0840196609497	-0.198371350765228	0.273349672555923	-0.0613595023751259
-9.93792343139648	-9.48738956451416	-11.094633102417	-0.198291346430779	0.27382156252861	-0.0613483190536499
-9.92971515655518	-9.49712371826172	-11.116735458374	-0.198080882430077	0.274241030216217	-0.0615329332649708
-9.93372344970703	-9.50795936584473	-11.1362962722778	-0.197836443781853	0.274941325187683	-0.061737023293972
-9.93791389465332	-9.51236057281494	-11.152889251709	-0.197762504220009	0.275400191545486	-0.0619569644331932
-9.93956470489502	-9.52515316009521	-11.1727886199951	-0.197717443108559	0.275879263877869	-0.0621941387653351
-9.95598411560059	-9.53489971160889	-11.1974401473999	-0.197577327489853	0.276484251022339	-0.0625416561961174
-9.95395278930664	-9.54658603668213	-11.2139015197754	-0.197458744049072	0.277020961046219	-0.0628409162163734
-9.9535026550293	-9.56120491027832	-11.2298889160156	-0.197308421134949	0.277766942977905	-0.0631721019744873
-9.94934940338135	-9.57493209838867	-11.2554712295532	-0.196891352534294	0.278310328722	-0.0635517239570618
-9.95285701751709	-9.5917501449585	-11.2773876190186	-0.196736142039299	0.279076844453812	-0.0639051496982574
-9.94698047637939	-9.60259342193604	-11.301233291626	-0.196475341916084	0.279648870229721	-0.0643153414130211
-9.942063331604	-9.62450122833252	-11.3233242034912	-0.196426078677177	0.280300945043564	-0.0645052045583725
-9.94787311553955	-9.61724662780762	-11.3443632125854	-0.1961709856987	0.280992209911346	-0.0647894069552422
-9.9356632232666	-9.63082981109619	-11.3540515899658	-0.196192279458046	0.28157114982605	-0.0649943500757217
-9.92714405059814	-9.6387300491333	-11.3649139404297	-0.195800200104713	0.282264411449432	-0.0651455894112587
-9.92354869842529	-9.65092182159424	-11.3840274810791	-0.195486277341843	0.283021599054337	-0.0655703544616699
-9.91990375518799	-9.66598606109619	-11.4110298156738	-0.195234164595604	0.283701658248901	-0.0657030045986176
-9.91660499572754	-9.72100639343262	-11.4767255783081	-0.194692805409431	0.284440040588379	-0.0661881491541862
-9.9299955368042	-9.64531135559082	-11.4903135299683	-0.194852709770203	0.286278814077377	-0.0664194598793983
-9.895188331604	-9.62907218933105	-11.4683952331543	-0.195395991206169	0.286367654800415	-0.0657740905880928
-9.94162368774414	-9.63839054107666	-11.48792552948	-0.195019453763962	0.286435395479202	-0.0657073929905891
-9.98808765411377	-9.65162372589111	-11.5240907669067	-0.19499883055687	0.286825180053711	-0.066112145781517
-10.0044565200806	-9.6860818862915	-11.562255859375	-0.194861248135567	0.287329077720642	-0.0659703686833382
-9.99273204803467	-9.68074989318848	-11.5742988586426	-0.194681718945503	0.288253992795944	-0.0658262223005295
-10.0042848587036	-9.70233249664307	-11.596529006958	-0.194559469819069	0.289174854755402	-0.0657781288027763
-10.025824546814	-9.73535442352295	-11.6501436233521	-0.194061040878296	0.290036350488663	-0.066195584833622
-10.0399560928345	-9.7731876373291	-11.6942672729492	-0.194096386432648	0.29125902056694	-0.0667840018868446
-10.0288200378418	-9.79184150695801	-11.7295513153076	-0.193739041686058	0.292497873306274	-0.0671852752566338
-10.0292825698853	-9.81582260131836	-11.7642545700073	-0.193233981728554	0.293677568435669	-0.0675584301352501
-10.0257701873779	-9.82745361328125	-11.7965478897095	-0.192786946892738	0.294945925474167	-0.0680630058050156
-10.0151119232178	-9.83203315734863	-11.8312253952026	-0.192280501127243	0.296259731054306	-0.0685493648052216
-9.99732685089111	-9.84101676940918	-11.8608808517456	-0.191739037632942	0.297267228364944	-0.0687014386057854
-9.99474048614502	-9.85647201538086	-11.8894758224487	-0.191282898187637	0.298540621995926	-0.0688752084970474
-9.99335956573486	-9.8673267364502	-11.9274377822876	-0.190971791744232	0.299690544605255	-0.0692087635397911
-10.0036649703979	-9.87881088256836	-11.9604206085205	-0.190566033124924	0.300799310207367	-0.0693965777754784
-10.0059461593628	-9.88361167907715	-11.9868955612183	-0.190307661890984	0.301909357309341	-0.0695999190211296
-10.007942199707	-9.8891134262085	-12.0097093582153	-0.19007433950901	0.302974849939346	-0.0698021575808525
-10.002815246582	-9.90777683258057	-12.0403470993042	-0.18997497856617	0.30384349822998	-0.0699300169944763
-10.0205488204956	-9.93531227111816	-12.0759830474854	-0.189738780260086	0.304977595806122	-0.0701002031564713
-10.0346918106079	-9.96106815338135	-12.1194725036621	-0.189517050981522	0.305993109941483	-0.0701483488082886
-10.0474519729614	-9.97750854492188	-12.1527814865112	-0.189298152923584	0.306956589221954	-0.0699444711208344
-10.0322065353394	-9.99075508117676	-12.1783065795898	-0.189288124442101	0.307926893234253	-0.0701486691832542
-10.0133171081543	-10.0025444030762	-12.203971862793	-0.188800752162933	0.309027701616287	-0.0704358965158463
-9.99511814117432	-10.0284719467163	-12.2300891876221	-0.188428089022636	0.310305148363113	-0.0707157477736473
-9.98992729187012	-10.04931640625	-12.2619371414185	-0.187777131795883	0.311521619558334	-0.0709961801767349
-9.96753406524658	-10.0635719299316	-12.2823419570923	-0.187448710203171	0.312805116176605	-0.0711462572216988
-9.95676517486572	-10.0807876586914	-12.2997055053711	-0.186656042933464	0.313814789056778	-0.0712399706244469
-9.95012760162354	-10.1172857284546	-12.3258600234985	-0.186082825064659	0.314760029315948	-0.0714684501290321
-9.96219253540039	-10.15110206604	-12.3637857437134	-0.185597658157349	0.316232442855835	-0.0718324333429337
-9.96759414672852	-10.1888961791992	-12.4045963287354	-0.185288459062576	0.317324995994568	-0.0719859078526497
-9.96652221679688	-10.2081022262573	-12.4429998397827	-0.184708684682846	0.318285346031189	-0.0720706284046173
-9.95968818664551	-10.2116107940674	-12.4658679962158	-0.184347078204155	0.319539457559586	-0.0721311047673225
-9.94376945495605	-10.2160148620605	-12.4984703063965	-0.183829113841057	0.320812702178955	-0.0720833092927933
-9.93317127227783	-10.2296724319458	-12.5272808074951	-0.183475285768509	0.322095364332199	-0.0720451548695564
-9.93662452697754	-10.2439632415771	-12.5690793991089	-0.183149039745331	0.323456674814224	-0.0719794183969498
-9.93547439575195	-10.2503938674927	-12.5981359481812	-0.182923644781113	0.324602097272873	-0.0718664973974228
-9.94849300384521	-10.2601718902588	-12.6408882141113	-0.182581081986427	0.325718849897385	-0.0717043280601501
-9.95764827728271	-10.283579826355	-12.6841058731079	-0.182330965995789	0.326902270317078	-0.0716223791241646
-9.969895362854	-10.3085880279541	-12.7345676422119	-0.182064831256866	0.328210353851318	-0.0715814903378487
-9.98737239837646	-10.3461332321167	-12.7855739593506	-0.181927159428596	0.329636305570602	-0.0716304779052734
-9.98992156982422	-10.3741827011108	-12.8409042358398	-0.181657001376152	0.330687016248703	-0.0717837139964104
-9.98751068115234	-10.3710222244263	-12.8734865188599	-0.181232780218124	0.332007706165314	-0.0718343034386635
-9.97607612609863	-10.36829662323	-12.9041595458984	-0.180885523557663	0.333509385585785	-0.071713462471962
-9.96133232116699	-10.3734226226807	-12.9353742599487	-0.180624693632126	0.334899306297302	-0.0716277584433556
-9.95724678039551	-10.3813304901123	-12.9736709594727	-0.180373728275299	0.336249589920044	-0.0715482756495476
-9.94427967071533	-10.388256072998	-12.9986658096313	-0.18016904592514	0.337371796369553	-0.0714963227510452
-9.92331600189209	-10.3784017562866	-13.0181589126587	-0.179811149835587	0.338495761156082	-0.0712338089942932
-9.92792797088623	-10.390172958374	-13.0475625991821	-0.179654568433762	0.339417159557343	-0.0708682015538216
-9.91670799255371	-10.4040250778198	-13.080153465271	-0.179404675960541	0.34021469950676	-0.0707694217562675
-9.9145393371582	-10.3887729644775	-13.1046352386475	-0.178951919078827	0.341533571481705	-0.0704861432313919
-9.93943309783936	-10.4592685699463	-13.1645793914795	-0.179442882537842	0.34249010682106	-0.0698697492480278
-9.94827556610107	-10.5237436294556	-13.2324905395508	-0.179090842604637	0.343553692102432	-0.0700039714574814
-9.94291019439697	-10.4765777587891	-13.2412986755371	-0.178801089525223	0.345020711421967	-0.0700076222419739
-9.92217826843262	-10.4485349655151	-13.2421798706055	-0.178971201181412	0.345746576786041	-0.0691173821687698
-9.91270637512207	-10.462682723999	-13.2547969818115	-0.179048359394073	0.346172899007797	-0.0684666261076927
-9.90933704376221	-10.5044956207275	-13.2870187759399	-0.178860291838646	0.346988409757614	-0.0680850297212601
-9.91527366638184	-10.5054664611816	-13.3192510604858	-0.178663462400436	0.348085999488831	-0.0681318715214729
-9.88784027099609	-10.5163993835449	-13.3330402374268	-0.178745567798615	0.348736077547073	-0.0675278455018997
-9.87635898590088	-10.5413846969604	-13.357494354248	-0.178261548280716	0.34943425655365	-0.0667203664779663
-9.89056396484375	-10.5348815917969	-13.3903713226318	-0.178150594234467	0.35056146979332	-0.0666465163230896
-9.92673683166504	-10.5135936737061	-13.4389848709106	-0.178418919444084	0.350992649793625	-0.0656657591462135
-9.9390926361084	-10.5399265289307	-13.5018634796143	-0.178719207644463	0.351209223270416	-0.0643430799245834
-9.91133499145508	-10.5542249679565	-13.5139198303223	-0.179016426205635	0.352647751569748	-0.0635165646672249
-9.90651798248291	-10.5661745071411	-13.5478248596191	-0.178730115294456	0.354109883308411	-0.0628743842244148
-9.94245147705078	-10.6044998168945	-13.6021127700806	-0.179013475775719	0.355145990848541	-0.0622327923774719
-9.95587348937988	-10.6336355209351	-13.6531438827515	-0.179373517632484	0.355397343635559	-0.0616293847560883
-9.97267913818359	-10.6361465454102	-13.679271697998	-0.179551407694817	0.355761766433716	-0.0610226914286613
-9.96811008453369	-10.6269207000732	-13.6925821304321	-0.179892972111702	0.356694310903549	-0.0603941679000854
-9.95102024078369	-10.618540763855	-13.7174444198608	-0.180040687322617	0.357502967119217	-0.0594856142997742
-9.94636249542236	-10.627049446106	-13.73708152771	-0.180142685770988	0.357963919639587	-0.0588021911680698
-9.94565296173096	-10.620041847229	-13.7612180709839	-0.180543810129166	0.358307927846909	-0.0584795363247395
-9.94347858428955	-10.6155729293823	-13.7669734954834	-0.180893361568451	0.358773350715637	-0.0576581545174122
-9.9730224609375	-10.647629737854	-13.8077535629272	-0.181127429008484	0.359123200178146	-0.0568739958107471
-10.0023384094238	-10.6972417831421	-13.8535060882568	-0.181596726179123	0.359605103731155	-0.0567249357700348
-9.99153995513916	-10.7149076461792	-13.8627014160156	-0.181702986359596	0.359948575496674	-0.0566320456564426
-9.9822940826416	-10.7028493881226	-13.8501558303833	-0.181569755077362	0.360196858644485	-0.0565362833440304
-9.95447540283203	-10.7122621536255	-13.8494243621826	-0.181728333234787	0.36027792096138	-0.056410264223814
-9.93259334564209	-10.7218599319458	-13.8579502105713	-0.181970730423927	0.360533684492111	-0.0561410710215569
-9.92817306518555	-10.7212533950806	-13.8618106842041	-0.182169482111931	0.360597938299179	-0.0558966845273972
-9.92283630371094	-10.7163019180298	-13.8784456253052	-0.182539775967598	0.360565781593323	-0.0552929118275642
-9.92522239685059	-10.7137451171875	-13.8907890319824	-0.182751834392548	0.360433310270309	-0.0543334260582924
-9.92479419708252	-10.7054233551025	-13.8924312591553	-0.183068424463272	0.360374957323074	-0.0533387288451195
-9.93416690826416	-10.7138004302979	-13.9114437103271	-0.183307096362114	0.360387742519379	-0.0523371733725071
-9.94080352783203	-10.7145748138428	-13.9426383972168	-0.183490082621574	0.360635221004486	-0.0515267066657543
-9.94444847106934	-10.7089548110962	-13.9544925689697	-0.183675542473793	0.360920697450638	-0.0505312457680702
-9.93929481506348	-10.7068433761597	-13.9634771347046	-0.183832839131355	0.36135658621788	-0.0494216717779636
-9.94514083862305	-10.7136268615723	-13.9795656204224	-0.184115275740623	0.361582428216934	-0.048476193100214
-9.98130702972412	-10.7271099090576	-14.0131740570068	-0.184820309281349	0.361911088228226	-0.0475629530847073
-9.97180366516113	-10.7397508621216	-14.0329713821411	-0.185414358973503	0.361551880836487	-0.046544536948204
-9.97405910491943	-10.7213592529297	-14.0350904464722	-0.185594007372856	0.361453324556351	-0.0453811064362526
-9.94855690002441	-10.6921558380127	-14.0185794830322	-0.185950204730034	0.361552149057388	-0.0444050505757332
-9.94757461547852	-10.6481294631958	-14.0124359130859	-0.186228886246681	0.361817419528961	-0.0432026460766792
-9.98574066162109	-10.6239395141602	-14.0429239273071	-0.18688827753067	0.361212968826294	-0.0418543107807636
-9.99540710449219	-10.6172561645508	-14.0673513412476	-0.187977313995361	0.360679149627686	-0.0405185855925083
-9.97707939147949	-10.5992841720581	-14.0628566741943	-0.188471004366875	0.361088007688522	-0.0392667651176453
-9.98001575469971	-10.5972337722778	-14.0651760101318	-0.188708662986755	0.361364662647247	-0.0380795001983643
-9.98599624633789	-10.5953893661499	-14.0625219345093	-0.189484372735023	0.361316919326782	-0.0370400100946426
-9.9962100982666	-10.5805921554565	-14.06982421875	-0.190253883600235	0.361029297113419	-0.0357466526329517
-10.0092754364014	-10.561936378479	-14.082932472229	-0.190922513604164	0.360543608665466	-0.0343565940856934
-10.0141639709473	-10.5534858703613	-14.0648717880249	-0.19147039949894	0.360290169715881	-0.0330224297940731
-10.0087108612061	-10.5523328781128	-14.053581237793	-0.191857799887657	0.360189080238342	-0.0318721905350685
-10.0116987228394	-10.5526514053345	-14.0664701461792	-0.19261072576046	0.35977029800415	-0.0313825756311417
-10.0215225219727	-10.557147026062	-14.0711250305176	-0.193515509366989	0.359165072441101	-0.0303370412439108
-10.0175638198853	-10.5645370483398	-14.069411277771	-0.194255128502846	0.358754128217697	-0.0293081253767014
-10.0274829864502	-10.5680332183838	-14.0786581039429	-0.195100530982018	0.358479797840118	-0.0285076815634966
-10.0474939346313	-10.5772504806519	-14.0986452102661	-0.196138381958008	0.358365058898926	-0.0277473814785481
-10.0607624053955	-10.5998401641846	-14.1233777999878	-0.197160571813583	0.357986778020859	-0.0272522866725922
-10.0550022125244	-10.6064853668213	-14.1271667480469	-0.197866037487984	0.357570111751556	-0.0266341716051102
-10.0600576400757	-10.5887880325317	-14.1462707519531	-0.198830083012581	0.357157647609711	-0.0260678175836802
-10.0459909439087	-10.5737428665161	-14.1584444046021	-0.199824050068855	0.356955796480179	-0.0253124553710222
-10.035532951355	-10.5505437850952	-14.1403541564941	-0.200764611363411	0.357062160968781	-0.02441181614995
-10.0370397567749	-10.5325813293457	-14.1562385559082	-0.201662063598633	0.356526255607605	-0.0235609821975231
-10.0507402420044	-10.521050453186	-14.1608600616455	-0.203016370534897	0.355599254369736	-0.0227397531270981
-10.0689897537231	-10.51682472229	-14.172004699707	-0.204097121953964	0.354748427867889	-0.0218063909560442
-10.0917472839355	-10.5306396484375	-14.1744070053101	-0.205430090427399	0.354285955429077	-0.0209182593971491
-10.1012258529663	-10.5604076385498	-14.1888122558594	-0.206512659788132	0.353751420974731	-0.0202867463231087
-10.0949087142944	-10.569540977478	-14.1860837936401	-0.207172527909279	0.352852374315262	-0.0195144228637218
-10.0924482345581	-10.5416555404663	-14.1777410507202	-0.20792318880558	0.35247740149498	-0.0188738591969013
-10.0754766464233	-10.5307235717773	-14.1751203536987	-0.208830684423447	0.351962894201279	-0.0183538421988487
-10.0593948364258	-10.5139417648315	-14.1598281860352	-0.209619998931885	0.351650834083557	-0.0175024010241032
-10.0529375076294	-10.4812002182007	-14.1505746841431	-0.210510298609734	0.351275414228439	-0.0168024469166994
-10.0288238525391	-10.4622659683228	-14.1449747085571	-0.21173021197319	0.350890129804611	-0.0159954186528921
-10.0167217254639	-10.4354295730591	-14.1146869659424	-0.212669923901558	0.350341826677322	-0.0157823134213686
-10.0146436691284	-10.3884887695313	-14.0657367706299	-0.213675037026405	0.349108040332794	-0.0158147644251585
-10.0242462158203	-10.3594827651978	-14.0420923233032	-0.214566260576248	0.347368359565735	-0.015270690433681
-10.0115461349487	-10.3844156265259	-14.0202369689941	-0.215348497033119	0.346611708402634	-0.0146877858787775
-10.0124435424805	-10.4265069961548	-14.0026292800903	-0.216017991304398	0.34711492061615	-0.0142354872077703
-9.98800086975098	-10.4615354537964	-13.9788513183594	-0.216412514448166	0.346504807472229	-0.0139331687241793
-9.97096252441406	-10.4372062683105	-13.9486923217773	-0.217149958014488	0.3452168405056	-0.0133854169398546
-9.94192314147949	-10.3876714706421	-13.9232568740845	-0.218249127268791	0.344218611717224	-0.0124853625893593
-9.90687370300293	-10.349497795105	-13.8896636962891	-0.219170406460762	0.343437999486923	-0.011054266244173
-9.88663959503174	-10.3075618743896	-13.8697109222412	-0.219705581665039	0.342968672513962	-0.00947242137044668
-9.88493824005127	-10.252815246582	-13.8663244247437	-0.220375031232834	0.342671424150467	-0.00810434110462666
-9.89172077178955	-10.2199277877808	-13.8752412796021	-0.221376955509186	0.342493921518326	-0.0062736296094954
-9.86412048339844	-10.1947231292725	-13.8859996795654	-0.22207835316658	0.34201717376709	-0.00453871581703424
-9.81108283996582	-10.1330652236938	-13.8690462112427	-0.222354143857956	0.341837525367737	-0.00320981815457344
-9.75802612304688	-10.0636072158813	-13.8576002120972	-0.222883000969887	0.34199470281601	-0.00194689072668552
-9.70190334320068	-10.0244379043579	-13.8515176773071	-0.223459705710411	0.34209543466568	-0.000770753715187311
-9.66808605194092	-9.99221420288086	-13.8624048233032	-0.223889589309692	0.342200994491577	0.000448023318313062
-9.65759944915771	-9.97377586364746	-13.870397567749	-0.224739283323288	0.342163920402527	0.00171798886731267
-9.62982177734375	-9.96427059173584	-13.8769111633301	-0.225896880030632	0.341774135828018	0.00288425385951996
-9.60325717926025	-9.93128395080566	-13.8930959701538	-0.226434484124184	0.341019928455353	0.00412483280524611
-9.56548309326172	-9.88394451141357	-13.8847980499268	-0.227016881108284	0.341054439544678	0.00510483281686902
-9.51935577392578	-9.84056091308594	-13.8821077346802	-0.227719932794571	0.341117560863495	0.00600234791636467
-9.48699569702148	-9.80228710174561	-13.8780870437622	-0.228126540780067	0.340735971927643	0.0069804540835321
-9.45666313171387	-9.78807926177979	-13.8664360046387	-0.228796258568764	0.340098559856415	0.00791155267506838
-9.43683433532715	-9.79751205444336	-13.8670597076416	-0.229750648140907	0.339696943759918	0.00877726264297962
-9.44700050354004	-9.77654361724854	-13.9023590087891	-0.230307430028915	0.33847638964653	0.00927260518074036
-9.40997886657715	-9.7329568862915	-13.9081869125366	-0.231123715639114	0.33808907866478	0.0106027107685804
-9.32920742034912	-9.69133472442627	-13.8854646682739	-0.231463015079498	0.338950902223587	0.0114157712087035
-9.27346324920654	-9.66551208496094	-13.8824596405029	-0.231787696480751	0.339223086833954	0.0116275697946548
-9.27246475219727	-9.63427734375	-13.8855848312378	-0.23237556219101	0.338616967201233	0.0125122852623463
-9.23312282562256	-9.63058376312256	-13.8712167739868	-0.233926892280579	0.337443709373474	0.0133277997374535
-9.21964931488037	-9.5895299911499	-13.8665590286255	-0.234231218695641	0.336101323366165	0.0140015492215753
-9.1996374130249	-9.53262042999268	-13.8470945358276	-0.234887629747391	0.335325330495834	0.0145114567130804
-9.14328384399414	-9.51379680633545	-13.8263750076294	-0.236003056168556	0.335013836622238	0.015163641422987
-9.10255146026611	-9.51233005523682	-13.809624671936	-0.236620679497719	0.334238201379776	0.0157123561948538
-9.10355377197266	-9.51061630249023	-13.7937994003296	-0.237827837467194	0.333465695381165	0.0162012297660112
-9.05031681060791	-9.49751472473145	-13.773829460144	-0.238996043801308	0.332131117582321	0.0172770507633686
-9.02603626251221	-9.44712734222412	-13.7715539932251	-0.238925352692604	0.33084237575531	0.0184257477521896
-8.99443626403809	-9.38143920898438	-13.7403383255005	-0.239804223179817	0.329940497875214	0.0188699252903461
-8.93433094024658	-9.34347724914551	-13.7093820571899	-0.240442767739296	0.32956251502037	0.0198028013110161
-8.88526153564453	-9.32242965698242	-13.6777038574219	-0.240591436624527	0.3289934694767	0.020633352920413
-8.8904914855957	-9.2963399887085	-13.6677808761597	-0.241392597556114	0.327619135379791	0.0208285860717297
-8.88233375549316	-9.30909729003906	-13.6517372131348	-0.243135675787926	0.325116395950317	0.0214422009885311
-8.87536144256592	-9.30478668212891	-13.6223649978638	-0.244761109352112	0.323637634515762	0.0222639385610819
-8.88753128051758	-9.21497821807861	-13.5712385177612	-0.245310813188553	0.322764694690704	0.0233086310327053
-8.84592342376709	-9.15085029602051	-13.5233364105225	-0.245802327990532	0.321395635604858	0.0243412759155035
-8.74669170379639	-9.12701511383057	-13.4611492156982	-0.246446624398232	0.320238500833511	0.0251017194241285
-8.68343353271484	-9.11984729766846	-13.4183397293091	-0.246264845132828	0.319434493780136	0.0249639749526978
-8.63096046447754	-9.12376117706299	-13.3989715576172	-0.246666371822357	0.318873167037964	0.0245304144918919
-8.61198616027832	-9.13708782196045	-13.4050941467285	-0.247225895524025	0.318435788154602	0.024128520861268
-8.55856132507324	-9.15370273590088	-13.3807125091553	-0.248158246278763	0.317266583442688	0.0238367915153503
-8.50502490997314	-9.11771488189697	-13.348596572876	-0.248790130019188	0.316025137901306	0.0236776415258646
-8.4497127532959	-9.07376956939697	-13.3064622879028	-0.249753460288048	0.314680725336075	0.0235767457634211
-8.39060592651367	-9.0515308380127	-13.2526712417603	-0.250925779342651	0.313275545835495	0.023844001814723
-8.36656284332275	-9.02751445770264	-13.2110395431519	-0.252080947160721	0.312006443738937	0.0242807622998953
-8.34729480743408	-9.01311683654785	-13.184063911438	-0.253218472003937	0.310378402471542	0.0248493514955044
-8.31231784820557	-8.98183345794678	-13.1257553100586	-0.253999590873718	0.308339655399323	0.0255267135798931
-8.22807502746582	-8.95847320556641	-12.9966449737549	-0.255448251962662	0.30337843298912	0.025742307305336
-8.27388381958008	-8.99472045898438	-12.9173736572266	-0.259088724851608	0.299069434404373	0.02431052736938
-8.2589864730835	-9.02994441986084	-12.8100938796997	-0.261590778827667	0.294271320104599	0.0245716422796249
-8.33319187164307	-9.04694271087646	-12.7237157821655	-0.263563394546509	0.293054759502411	0.0239974688738585
-8.37139987945557	-9.01694297790527	-12.7023801803589	-0.263279676437378	0.292254269123077	0.0247723199427128
-8.33139610290527	-8.99384784698486	-12.6664323806763	-0.264901161193848	0.290433436632156	0.0255493763834238
-8.2798318862915	-8.95305347442627	-12.6548223495483	-0.267012983560562	0.289217978715897	0.0261486396193504
-8.26690101623535	-8.96269702911377	-12.6840238571167	-0.269339501857758	0.287796795368195	0.0263903681188822
-8.25669765472412	-8.92582607269287	-12.7145252227783	-0.27142322063446	0.286732465028763	0.027017580345273
-8.27346229553223	-8.90792751312256	-12.734601020813	-0.274055510759354	0.286055892705917	0.0276253037154675
-8.32875537872314	-8.91545009613037	-12.7564640045166	-0.275784522294998	0.285790055990219	0.0286307614296675
-8.33195877075195	-8.93595695495605	-12.7480974197388	-0.276838213205338	0.284903734922409	0.0297778137028217
-8.31823539733887	-8.87737274169922	-12.7286186218262	-0.277092188596725	0.283595055341721	0.0306077748537064
-8.30519485473633	-8.84337615966797	-12.7203426361084	-0.278799504041672	0.28262060880661	0.0310003142803907
-8.26415061950684	-8.83304977416992	-12.714919090271	-0.280105471611023	0.28149226307869	0.031779620796442
-8.210129737854	-8.84501552581787	-12.6567897796631	-0.281782180070877	0.279230207204819	0.0320198014378548
-8.18255138397217	-8.83969402313232	-12.5901803970337	-0.284325629472733	0.275975584983826	0.0315247178077698
-8.19564342498779	-8.81504058837891	-12.5556716918945	-0.286920219659805	0.273404568433762	0.0319093726575375
-8.20869445800781	-8.83705711364746	-12.5268774032593	-0.28873285651207	0.271966010332108	0.0330805070698261
-8.23082065582275	-8.86413860321045	-12.4977159500122	-0.28971940279007	0.271923810243607	0.0333727858960629
-8.23019790649414	-8.86568641662598	-12.4979915618896	-0.289912074804306	0.271569550037384	0.0337411724030972
-8.20805072784424	-8.86797523498535	-12.4813785552979	-0.290857672691345	0.270615547895432	0.0342352464795113
-8.17887592315674	-8.84589767456055	-12.4755783081055	-0.291893571615219	0.269317597150803	0.0347074568271637
-8.13645172119141	-8.84222793579102	-12.436972618103	-0.29316508769989	0.267173051834106	0.0350839421153069
-8.12781143188477	-8.8189811706543	-12.3859300613403	-0.294472068548203	0.265213131904602	0.0353353843092918
-8.12856769561768	-8.74861526489258	-12.2977838516235	-0.295262575149536	0.26309460401535	0.03625313565135
-8.14777946472168	-8.69916248321533	-12.2393808364868	-0.295764237642288	0.261890590190887	0.0369032137095928
-8.20920276641846	-8.70413398742676	-12.2338571548462	-0.295959085226059	0.262357950210571	0.0372888557612896
-8.29603004455566	-8.70597839355469	-12.3315057754517	-0.294589728116989	0.265065521001816	0.0369487516582012
-8.25695514678955	-8.69838428497314	-12.3337030410767	-0.293960839509964	0.264911442995071	0.0384068228304386
-8.18451976776123	-8.64738178253174	-12.3273782730103	-0.294249385595322	0.263960361480713	0.0387663207948208
-8.22057437896729	-8.64106941223145	-12.4219779968262	-0.295481532812119	0.265123665332794	0.0389488562941551
-8.19879055023193	-8.62689590454102	-12.4469652175903	-0.296537488698959	0.266144752502441	0.0394076928496361
-8.16715812683105	-8.57671165466309	-12.4638700485229	-0.296401411294937	0.266908705234528	0.0395882725715637
-8.16848468780518	-8.51500415802002	-12.4927759170532	-0.2961485683918	0.267267554998398	0.0400324128568172
-8.12401390075684	-8.46503829956055	-12.4873266220093	-0.296650022268295	0.267449617385864	0.0411075279116631
-8.07874488830566	-8.44715023040771	-12.48996925354	-0.296665072441101	0.267297953367233	0.0418091416358948
-8.06657314300537	-8.42508506774902	-12.5042705535889	-0.296559393405914	0.2672099173069	0.0416831001639366
-8.03710269927979	-8.41580486297607	-12.4890260696411	-0.296663790941238	0.267375499010086	0.0417461097240448
-7.99909925460815	-8.41558742523193	-12.4654607772827	-0.296757161617279	0.267301648855209	0.0416282154619694
-7.98694610595703	-8.41358661651611	-12.4498662948608	-0.296592146158218	0.266928017139435	0.0414276793599129
-7.96432065963745	-8.40852928161621	-12.4189605712891	-0.296604514122009	0.266912907361984	0.0416475050151348
-7.95445156097412	-8.39963340759277	-12.4107637405396	-0.296272665262222	0.267192989587784	0.04126962646842
-7.93696212768555	-8.39090061187744	-12.4005031585693	-0.295827686786652	0.26726558804512	0.0413605868816376
-7.90324783325195	-8.38370704650879	-12.3674144744873	-0.295635372400284	0.267370164394379	0.0417208224534988
-7.88038206100464	-8.37748336791992	-12.3587341308594	-0.295522600412369	0.267597675323486	0.0416907221078873
-7.86833238601685	-8.36874961853027	-12.3299856185913	-0.295481860637665	0.267199903726578	0.0415845066308975
-7.84388256072998	-8.36410808563232	-12.2627878189087	-0.295372009277344	0.266235381364822	0.0418074354529381
-7.82815599441528	-8.38205337524414	-12.212553024292	-0.295231133699417	0.265231549739838	0.0415962710976601
-7.8040246963501	-8.38258934020996	-12.1386909484863	-0.294813990592957	0.263661742210388	0.0407023876905441
-7.79841566085815	-8.35260009765625	-12.06139087677	-0.294982880353928	0.262684017419815	0.0397269316017628
-7.79372501373291	-8.35605430603027	-11.9978885650635	-0.295793324708939	0.261772990226746	0.0389341562986374
-7.77586698532104	-8.38834381103516	-11.9374046325684	-0.296151459217072	0.261092156171799	0.0388221815228462
-7.76854133605957	-8.39549732208252	-11.8922634124756	-0.295889347791672	0.260619074106216	0.0383650586009026
-7.76255798339844	-8.38529491424561	-11.8218898773193	-0.2964126765728	0.258707761764526	0.0377990901470184
-7.75685930252075	-8.38041973114014	-11.7558460235596	-0.297760397195816	0.256185352802277	0.0374913141131401
-7.7778787612915	-8.40339756011963	-11.7322177886963	-0.300129532814026	0.254978895187378	0.0370978154242039
-7.80233144760132	-8.38371467590332	-11.7245759963989	-0.300515174865723	0.255187839269638	0.037614680826664
-7.79873991012573	-8.41681003570557	-11.7162771224976	-0.300075978040695	0.255194813013077	0.0371123813092709
-7.79073572158813	-8.42698574066162	-11.7189483642578	-0.300557941198349	0.255418658256531	0.0366131328046322
-7.80361604690552	-8.41320991516113	-11.7346696853638	-0.301862180233002	0.255658179521561	0.0366751402616501
-7.80988359451294	-8.41699123382568	-11.7797975540161	-0.302898406982422	0.255927503108978	0.0368399694561958
-7.83085155487061	-8.43715858459473	-11.8296947479248	-0.303997695446014	0.256173700094223	0.0366940386593342
-7.81934976577759	-8.42603206634521	-11.8793210983276	-0.304766714572906	0.256497144699097	0.0367485694587231
-7.77206325531006	-8.42811012268066	-11.8972034454346	-0.305865198373795	0.256781250238419	0.036862138658762
-7.75742864608765	-8.4372091293335	-11.9489946365356	-0.307007104158401	0.256786644458771	0.0362713001668453
-7.75741004943848	-8.43482875823975	-11.960841178894	-0.308988928794861	0.25610625743866	0.0358350165188313
-7.76184558868408	-8.4139404296875	-11.9608001708984	-0.310902535915375	0.255833119153976	0.0356930233538151
-7.77492570877075	-8.44053363800049	-11.9798288345337	-0.312092393636703	0.255593746900558	0.0350878499448299
-7.77624607086182	-8.42573070526123	-11.9871759414673	-0.312338590621948	0.255469143390656	0.034731101244688
-7.76372528076172	-8.42797565460205	-11.9975214004517	-0.314079284667969	0.256402254104614	0.0325945354998112
-7.6716742515564	-8.45923042297363	-11.9673051834106	-0.315384656190872	0.256037384271622	0.0308328531682491
-7.56844186782837	-8.49081611633301	-11.9626932144165	-0.315017133951187	0.255183756351471	0.0284161027520895
-7.49708604812622	-8.48272895812988	-11.9471416473389	-0.316196113824844	0.25532004237175	0.0262190494686365
-7.49630355834961	-8.47772693634033	-11.9561147689819	-0.318052440881729	0.254807949066162	0.0257920976728201
-7.52867078781128	-8.50758266448975	-11.9796228408813	-0.320286631584167	0.253849744796753	0.0263734888285398
-7.55743741989136	-8.53751754760742	-12.0013628005981	-0.32209250330925	0.252098381519318	0.0265961401164532
-7.58188343048096	-8.56070423126221	-12.0376062393188	-0.324141293764114	0.251316338777542	0.0260061230510473
-7.66163015365601	-8.63795757293701	-12.0730657577515	-0.328411728143692	0.251378536224365	0.0248983521014452
-7.75381135940552	-8.64667987823486	-12.0552158355713	-0.330112606287003	0.251185864210129	0.0250834748148918
-7.7802414894104	-8.7181568145752	-12.0637731552124	-0.331290125846863	0.250988095998764	0.0247152876108885
-7.74386310577393	-8.76540184020996	-12.10915184021	-0.331308901309967	0.25159952044487	0.022968390956521
-7.66747665405273	-8.78182792663574	-12.1025266647339	-0.333149045705795	0.249664276838303	0.0210600681602955
-7.61239528656006	-8.73324584960938	-12.101019859314	-0.336349129676819	0.248839065432549	0.0201132576912642
-7.57062578201294	-8.76541042327881	-12.1096305847168	-0.338211357593536	0.247980371117592	0.020123191177845
-7.52948808670044	-8.79545974731445	-12.0760974884033	-0.339778959751129	0.246804460883141	0.020230146124959
-7.51441192626953	-8.7573127746582	-12.0347576141357	-0.340745508670807	0.24402591586113	0.0208833962678909
-7.53361463546753	-8.75985050201416	-11.9720087051392	-0.343858480453491	0.241705194115639	0.0219592563807964
-7.5704779624939	-8.77838325500488	-11.9728307723999	-0.344922333955765	0.241508424282074	0.022494237869978
-7.58594131469727	-8.85735893249512	-11.9396505355835	-0.345710963010788	0.240193441510201	0.0217323694378138
-7.55916833877563	-8.82452011108398	-11.9064235687256	-0.346315175294876	0.240153104066849	0.0209391172975302
-7.47240686416626	-8.81557846069336	-11.8326377868652	-0.348748356103897	0.238133028149605	0.0194323621690273
-7.49201059341431	-8.7917594909668	-11.8341026306152	-0.350085616111755	0.237045228481293	0.016770651564002
-7.44953775405884	-8.7801685333252	-11.8527412414551	-0.351186841726303	0.237310141324997	0.0159070547670126
-7.34755849838257	-8.81804180145264	-11.8281888961792	-0.352718383073807	0.235824182629585	0.0147700384259224
-7.34388256072998	-8.78127193450928	-11.830756187439	-0.354572862386703	0.235558480024338	0.0129038318991661
-7.36617469787598	-8.79782009124756	-11.8633880615234	-0.357022076845169	0.235387489199638	0.0117046795785427
-7.34215021133423	-8.78987789154053	-11.8327331542969	-0.360138773918152	0.234889626502991	0.010917684994638
-7.39890956878662	-8.77183723449707	-11.9631433486938	-0.360095679759979	0.238797307014465	0.0095715643838048
-7.28114986419678	-8.84468078613281	-11.9532766342163	-0.360763818025589	0.237601459026337	0.00924399774521589
-7.23359060287476	-8.75542640686035	-11.9845123291016	-0.361945986747742	0.237572446465492	0.00765922944992781
-7.25131702423096	-8.77463340759277	-12.0752620697021	-0.364532172679901	0.2388935983181	0.00639423308894038
-7.22606420516968	-8.81161594390869	-12.0598726272583	-0.3665831387043	0.237896725535393	0.00641491869464517
-7.25618124008179	-8.78511142730713	-12.0587244033813	-0.366828292608261	0.238037347793579	0.00547664379701018
-7.23963451385498	-8.84202480316162	-12.0562734603882	-0.368082702159882	0.237561643123627	0.00585169577971101
-7.18870735168457	-8.81875991821289	-12.0084495544434	-0.369901567697525	0.235945850610733	0.00582023384049535
-7.15487289428711	-8.76773929595947	-11.9264154434204	-0.371530681848526	0.232597783207893	0.00481936521828175
-7.22234916687012	-8.81137466430664	-11.945689201355	-0.373555094003677	0.233273550868034	0.00503142783418298
-7.20070791244507	-8.83630847930908	-11.8792915344238	-0.375158697366714	0.23243822157383	0.00519416015595198
-7.18084812164307	-8.81844234466553	-11.8633155822754	-0.374832898378372	0.231238290667534	0.00429936032742262
-7.1361346244812	-8.86645030975342	-11.7901611328125	-0.376020699739456	0.229095533490181	0.00445753429085016
-7.09327411651611	-8.83120822906494	-11.6755228042603	-0.376430511474609	0.225481957197189	0.00529764406383038
-7.08551549911499	-8.83445262908936	-11.5352001190186	-0.37748259305954	0.223018616437912	0.00563450157642365
-7.14430952072144	-8.90381526947021	-11.4316873550415	-0.379712671041489	0.22266648709774	0.0059150317683816
-7.11650514602661	-8.87501430511475	-11.3458118438721	-0.378093481063843	0.2221400141716	0.00634262897074223
-7.03740072250366	-8.86861801147461	-11.2881336212158	-0.375197678804398	0.221621364355087	0.00605589849874377
-6.93770503997803	-8.88939189910889	-11.1893949508667	-0.374231725931168	0.220782071352005	0.00500441761687398
-6.84566831588745	-8.8816967010498	-11.1011610031128	-0.373582720756531	0.220362067222595	0.00482491217553616
-6.77039813995361	-8.86795997619629	-10.9658575057983	-0.372876137495041	0.219163313508034	0.00504405843093991
-6.71012687683105	-8.85395431518555	-10.8162899017334	-0.371234118938446	0.216779857873917	0.0067083677276969
-6.69406652450562	-8.86063289642334	-10.6983413696289	-0.370366811752319	0.217326119542122	0.00803910009562969
-6.69221782684326	-8.86275482177734	-10.6362867355347	-0.368603527545929	0.219132125377655	0.00949719548225403
-6.67094802856445	-8.86412334442139	-10.581750869751	-0.36527493596077	0.219771265983582	0.0105178905650973
-6.6203989982605	-8.87019443511963	-10.5105171203613	-0.361259758472443	0.220094799995422	0.0121523132547736
-6.57155752182007	-8.83629322052002	-10.4162817001343	-0.357450932264328	0.22091706097126	0.0128362206742167
-6.52870035171509	-8.79184341430664	-10.3117256164551	-0.354513734579086	0.222156062722206	0.014179733581841
-6.46484375	-8.73731231689453	-10.1759881973267	-0.351193845272064	0.222615003585815	0.0136681431904435
-6.40846681594849	-8.70500564575195	-10.0883951187134	-0.348432928323746	0.222986489534378	0.0144367264583707
-6.32115125656128	-8.65511894226074	-9.9673318862915	-0.34644690155983	0.223126634955406	0.0155398799106479
-6.21472549438477	-8.62762546539307	-9.85250282287598	-0.343833237886429	0.222861409187317	0.0156416278332472
-6.14115047454834	-8.60416889190674	-9.76007080078125	-0.340643703937531	0.223358258605003	0.015658225864172
-6.04039192199707	-8.54976940155029	-9.62208843231201	-0.337493777275085	0.222451835870743	0.016403803601861
-5.99341630935669	-8.50594425201416	-9.52787017822266	-0.335820913314819	0.222802370786667	0.0149450851604342
-5.87799167633057	-8.47048854827881	-9.35458660125732	-0.333314269781113	0.219487145543098	0.0136167714372277
-5.8980917930603	-8.47578048706055	-9.23582458496094	-0.331366986036301	0.219231009483337	0.010955061763525
-5.84184551239014	-8.47362422943115	-9.08903408050537	-0.32870551943779	0.2193234115839	0.00899737793952227
-5.74044179916382	-8.3930606842041	-8.89407348632813	-0.325316965579987	0.216231033205986	0.00723897758871317
-5.66023588180542	-8.3367395401001	-8.697998046875	-0.324339985847473	0.212886556982994	0.00486236298456788
-5.56591463088989	-8.26303386688232	-8.51083278656006	-0.323503881692886	0.210754856467247	0.00284188007935882
-5.58637189865112	-8.21926593780518	-8.41167449951172	-0.32180392742157	0.211396291851997	0.00114086281973869
-5.45364332199097	-8.15956592559814	-8.18451690673828	-0.318795084953308	0.206089377403259	0.000433883775258437
-5.36976623535156	-8.06860065460205	-8.05104446411133	-0.315224647521973	0.203865304589272	-0.0026350449770689
-5.19132661819458	-8.03261280059814	-7.76922369003296	-0.313703387975693	0.197557225823402	-0.00498341955244541
-5.27893209457397	-7.91458320617676	-7.57182025909424	-0.310391008853912	0.194835335016251	-0.00441218493506312
-5.15491390228271	-7.98035001754761	-7.20577716827393	-0.307838916778564	0.186873450875282	-0.00705099385231733
-5.16844701766968	-7.88963985443115	-6.95759963989258	-0.302395284175873	0.18682873249054	-0.0105508482083678
-5.01165962219238	-7.92104434967041	-6.66431283950806	-0.298547208309174	0.18298576772213	-0.0103591633960605
-4.93236637115479	-7.70521450042725	-6.47442293167114	-0.290101081132889	0.181003600358963	-0.0089813182130456
-4.91223573684692	-7.57164239883423	-6.18728828430176	-0.281688541173935	0.176105961203575	-0.00414307042956352
-4.89570569992065	-7.47112464904785	-5.91072225570679	-0.272213816642761	0.173423767089844	-0.00322600640356541
-4.85539197921753	-7.4819016456604	-5.53280735015869	-0.264219492673874	0.171717002987862	-0.00396556546911597
-4.89982509613037	-7.43501281738281	-5.20989370346069	-0.253298729658127	0.170485734939575	-0.00495222909376025
-4.77395153045654	-7.38464021682739	-4.72595119476318	-0.244913920760155	0.163347825407982	-0.00529115041717887
-4.67020082473755	-7.21655178070068	-4.26400661468506	-0.236757084727287	0.157474219799042	-0.00555158546194434
-4.52387666702271	-7.11694812774658	-3.82227635383606	-0.229731246829033	0.149281650781631	-0.00204689218662679
-4.55434799194336	-7.02973413467407	-3.45924210548401	-0.222816064953804	0.145119071006775	0.000746216159313917
-4.58109188079834	-6.98692560195923	-3.22847461700439	-0.216643482446671	0.142737358808517	0.00266269501298666
-4.52264356613159	-6.87056589126587	-2.92634463310242	-0.206491008400917	0.141450881958008	0.00443973485380411
-4.50362157821655	-6.88136911392212	-2.74154472351074	-0.195834845304489	0.141788572072983	0.00488666957244277
-4.54134893417358	-6.86010265350342	-2.54477405548096	-0.18893738090992	0.141351237893105	0.00643996568396688
-4.59591054916382	-6.82854890823364	-2.34801030158997	-0.184648364782333	0.139621436595917	0.00634594168514013
-4.63392448425293	-6.76986217498779	-2.13880920410156	-0.176112040877342	0.1381516456604	0.00698350230231881
-4.54081869125366	-6.66567230224609	-1.81199491024017	-0.165340021252632	0.135791838169098	0.006374123506248
-4.50182056427002	-6.65778684616089	-1.5194206237793	-0.160203784704208	0.134174317121506	0.0046129054389894
-4.50362920761108	-6.54353666305542	-1.22815608978271	-0.155873745679855	0.131493121385574	0.00484313583001494
-4.43157863616943	-6.44610977172852	-0.887492060661316	-0.146329537034035	0.127790659666061	0.00423869863152504
-4.31596755981445	-6.41440439224243	-0.603815674781799	-0.137284830212593	0.126217141747475	0.00333112478256226
-4.28692197799683	-6.44777536392212	-0.510825574398041	-0.137475222349167	0.125977486371994	0.00319454004056752
-4.35582113265991	-6.38211393356323	-0.476299554109573	-0.138910323381424	0.125224575400352	0.00305830524303019
-4.38567924499512	-6.37732172012329	-0.50627475976944	-0.138636901974678	0.125020131468773	0.00299476855434477
-4.34110260009766	-6.40054988861084	-0.518057644367218	-0.138423189520836	0.125349029898643	0.00307638361118734
-4.32367753982544	-6.39549684524536	-0.504229307174683	-0.138660818338394	0.125599190592766	0.00324868760071695
-4.34606266021729	-6.40533924102783	-0.509669899940491	-0.138887956738472	0.125270918011665	0.00319402571767569
-4.36689567565918	-6.40409278869629	-0.520200133323669	-0.138861536979675	0.125150993466377	0.00314991804771125
-4.36012077331543	-6.39149332046509	-0.540599822998047	-0.13892425596714	0.125212535262108	0.0031201564706862
-4.33584070205688	-6.39635229110718	-0.553743302822113	-0.139348015189171	0.125097289681435	0.00314347725361586
-4.32015752792358	-6.41654586791992	-0.555061757564545	-0.138923317193985	0.125289231538773	0.0032682444434613
-4.32928800582886	-6.40694761276245	-0.569335043430328	-0.138657912611961	0.12509149312973	0.00322057888843119
-4.31596422195435	-6.39884567260742	-0.560553789138794	-0.139343798160553	0.124973438680172	0.003377515822649
-4.27565145492554	-6.42646598815918	-0.58083587884903	-0.138530716300011	0.125270083546638	0.00330048520117998
-4.25047445297241	-6.45395660400391	-0.608065724372864	-0.138150975108147	0.125568300485611	0.00336286122910678
-4.2617039680481	-6.43089532852173	-0.616790890693665	-0.138746440410614	0.125190809369087	0.00324670551344752
-4.26734161376953	-6.41946411132813	-0.607581913471222	-0.138993412256241	0.125007927417755	0.00338044040836394
-4.27341890335083	-6.44922780990601	-0.61531263589859	-0.138679906725883	0.125003844499588	0.00342871388420463
-4.25503635406494	-6.45387411117554	-0.616950809955597	-0.138972848653793	0.12499113380909	0.00342636369168758
-4.25622463226318	-6.44176864624023	-0.639683246612549	-0.139144062995911	0.125038892030716	0.00341573264449835
-4.25963592529297	-6.44614791870117	-0.64443165063858	-0.138843283057213	0.124986261129379	0.00332671403884888
-4.25632333755493	-6.44906520843506	-0.641404747962952	-0.138870999217033	0.125111788511276	0.00331044243648648
-4.2587742805481	-6.43572330474854	-0.62212598323822	-0.138941988348961	0.125005111098289	0.0034562349319458
-4.27424192428589	-6.45425796508789	-0.622739553451538	-0.138888984918594	0.124909751117229	0.00343888998031616
-4.27021932601929	-6.46511030197144	-0.627500653266907	-0.138762772083282	0.12507264316082	0.0033498858101666
-4.24824523925781	-6.45053911209106	-0.627957701683044	-0.139125525951385	0.124971628189087	0.00337016745470464
-4.2591118812561	-6.42600965499878	-0.629635453224182	-0.138931199908257	0.124947987496853	0.00341768539510667
-4.28362607955933	-6.45267915725708	-0.64780580997467	-0.138834953308105	0.12469694018364	0.00425172690302134
-4.32651567459106	-6.46832418441772	-0.636411368846893	-0.138051882386208	0.124841101467609	0.00684796599671245
-4.39786958694458	-6.51681327819824	-0.633135199546814	-0.137866571545601	0.124597147107124	0.00917794834822416
-4.54847097396851	-6.6014232635498	-0.621333777904511	-0.136674284934998	0.12369542568922	0.0134435668587685
-4.69867038726807	-6.69902372360229	-0.453922688961029	-0.126014694571495	0.121978215873241	0.020953543484211
-4.62504720687866	-6.90957403182983	-0.455670893192291	-0.128996312618256	0.123549297451973	0.0118970293551683
-4.6209020614624	-6.7400336265564	-0.307820558547974	-0.135390862822533	0.122649177908897	0.0117885954678059
-4.57904767990112	-6.56284809112549	-0.533128261566162	-0.136186927556992	0.123098365962505	0.0103620560839772
-4.33082437515259	-6.59856271743774	-0.667783498764038	-0.136284381151199	0.124575093388557	0.0083300219848752
-4.20961904525757	-6.50546312332153	-0.807189524173737	-0.137858882546425	0.125079959630966	0.0073362966068089
-4.2132363319397	-6.45540952682495	-0.792435228824615	-0.139275267720222	0.124941192567348	0.00601899065077305
-4.29474496841431	-6.52240419387817	-0.791278004646301	-0.13836932182312	0.124660454690456	0.00507902726531029
-4.30124139785767	-6.56955528259277	-0.694897949695587	-0.138559371232986	0.124337613582611	0.00502546178176999
-4.30016374588013	-6.52315998077393	-0.58988356590271	-0.138882488012314	0.124416723847389	0.00457561109215021
-4.31216335296631	-6.50629997253418	-0.625138938426971	-0.138559758663177	0.124076098203659	0.00447559775784612
-4.24382877349854	-6.49863576889038	-0.653884708881378	-0.138687238097191	0.124438025057316	0.00428451132029295
-4.17635440826416	-6.47756958007813	-0.713711857795715	-0.138773918151855	0.124986939132214	0.00388387218117714
-4.18464469909668	-6.46941709518433	-0.762440621852875	-0.139036849141121	0.124900102615356	0.00361040676943958
-4.20562791824341	-6.46041965484619	-0.72925078868866	-0.139419376850128	0.12473252415657	0.00363049446605146
-4.22186088562012	-6.46259784698486	-0.686747431755066	-0.139381065964699	0.124581709504128	0.00358127849176526
-4.24380493164063	-6.48535299301147	-0.631875276565552	-0.139331787824631	0.12453693151474	0.00348095083609223
-4.26729297637939	-6.48996305465698	-0.625858008861542	-0.139221265912056	0.124505341053009	0.00342888874001801
-4.2525053024292	-6.48905277252197	-0.625372111797333	-0.139247864484787	0.124567918479443	0.00345363211818039
-4.22096681594849	-6.47979784011841	-0.6489177942276	-0.139147818088531	0.124759703874588	0.00362267019227147
-4.20909786224365	-6.47720241546631	-0.668236494064331	-0.139136180281639	0.124776810407639	0.00357464165426791
-4.21624231338501	-6.42620944976807	-0.680432736873627	-0.139059334993362	0.124863475561142	0.00356916035525501
-4.22534704208374	-6.42527627944946	-0.658905565738678	-0.139765903353691	0.124637767672539	0.00347642856650054
-4.25004482269287	-6.44545078277588	-0.645677506923676	-0.139008358120918	0.124629221856594	0.00341150630265474
-4.26365089416504	-6.45361089706421	-0.610634744167328	-0.139171659946442	0.124636277556419	0.00350991240702569
-4.2747688293457	-6.43186616897583	-0.603689014911652	-0.139371439814568	0.124632738530636	0.00346440472640097
-4.28889846801758	-6.43270683288574	-0.628879904747009	-0.13923554122448	0.124693050980568	0.00342580652795732
-4.25512170791626	-6.42113256454468	-0.627128899097443	-0.139329046010971	0.124766878783703	0.00340576958842576
-4.24908018112183	-6.42265605926514	-0.62322860956192	-0.139042720198631	0.124872796237469	0.00332951755262911
-4.28275299072266	-6.43019437789917	-0.648463368415833	-0.138651758432388	0.124828785657883	0.00347656337544322
-4.26828718185425	-6.39297389984131	-0.637518763542175	-0.139375761151314	0.124654151499271	0.00337366596795619
-4.26617240905762	-6.37984657287598	-0.631906449794769	-0.139347791671753	0.124716609716415	0.0034606319386512
-4.2725510597229	-6.40196132659912	-0.655043184757233	-0.138880401849747	0.124738670885563	0.00337279750965536
-4.26427268981934	-6.39430856704712	-0.650906980037689	-0.139101177453995	0.124621793627739	0.00332366465590894
-4.25043201446533	-6.38200902938843	-0.625549137592316	-0.139265015721321	0.124673470854759	0.00361810601316392
-4.26236581802368	-6.38452291488647	-0.633390545845032	-0.139091327786446	0.124692931771278	0.00345632992684841
-4.27176332473755	-6.37398719787598	-0.639474511146545	-0.138932466506958	0.124700300395489	0.00336337205953896
-4.27274179458618	-6.36735677719116	-0.651358425617218	-0.139114871621132	0.124698363244534	0.00339895416982472
-4.26876497268677	-6.38025188446045	-0.658238232135773	-0.138971045613289	0.124713465571404	0.00333157530985773
-4.27960729598999	-6.38313102722168	-0.665598273277283	-0.138634771108627	0.124943196773529	0.00347061851061881
-4.3150839805603	-6.37953853607178	-0.678683221340179	-0.138921901583672	0.124796450138092	0.00326860160566866
-4.29014778137207	-6.35247182846069	-0.633141279220581	-0.139226526021957	0.124730579555035	0.00353040103800595
-4.27500200271606	-6.39764785766602	-0.635745704174042	-0.138648003339767	0.124919474124908	0.00323170842602849
-4.296546459198	-6.41255521774292	-0.684867382049561	-0.138013452291489	0.124894216656685	0.00329230935312808
-4.27985382080078	-6.35819387435913	-0.676785886287689	-0.139319598674774	0.124569728970528	0.00335378875024617
-4.2580828666687	-6.32758522033691	-0.676116168498993	-0.13938806951046	0.124649479985237	0.00347666582092643
-4.23809623718262	-6.37817907333374	-0.683100581169128	-0.138556107878685	0.124975711107254	0.00356934685260057
-4.24712467193604	-6.39689874649048	-0.682559788227081	-0.138709634542465	0.124887548387051	0.00337439053691924
-4.26698207855225	-6.37012338638306	-0.657018780708313	-0.139074414968491	0.124655306339264	0.00337999919429421
-4.27314567565918	-6.38442754745483	-0.647864103317261	-0.138795927166939	0.124682754278183	0.00343252113088965
-4.27043390274048	-6.39469337463379	-0.64454060792923	-0.138565436005592	0.124869704246521	0.00336952414363623
-4.29493713378906	-6.38132190704346	-0.649760484695435	-0.138718500733376	0.124898418784142	0.00345070217736065
-4.28841972351074	-6.37618589401245	-0.65492856502533	-0.13894610106945	0.124688878655434	0.00327156344428658
-4.29923391342163	-6.4154748916626	-0.709932446479797	-0.138180151581764	0.12486544251442	0.00325550534762442
-4.28409385681152	-6.373948097229	-0.726043224334717	-0.138241231441498	0.125036686658859	0.00337669695727527
-4.27380323410034	-6.33308362960815	-0.713967382907867	-0.139238387346268	0.124791525304317	0.00332122039981186
-4.27532720565796	-6.36159801483154	-0.711339354515076	-0.138627246022224	0.124877721071243	0.00352939474396408
-4.27666711807251	-6.3957257270813	-0.698323786258698	-0.138298735022545	0.124887146055698	0.00340106151998043
-4.28975868225098	-6.38410472869873	-0.680476725101471	-0.13881416618824	0.124710239470005	0.00333370151929557
-4.28776550292969	-6.38268327713013	-0.687906086444855	-0.138681888580322	0.124683789908886	0.003345952834934
-4.28658962249756	-6.39013433456421	-0.709075272083282	-0.138350516557693	0.125003218650818	0.00327446195296943
-4.29299259185791	-6.38011312484741	-0.701968431472778	-0.13870096206665	0.124959856271744	0.0033182785846293
-4.30459022521973	-6.37164783477783	-0.681590914726257	-0.138792932033539	0.125053286552429	0.00344532029703259
-4.33535099029541	-6.42744731903076	-0.70447564125061	-0.137975126504898	0.124792918562889	0.00326692825183272
-4.29939651489258	-6.41158151626587	-0.701869249343872	-0.138123705983162	0.124914683401585	0.00311607192270458
-4.26971387863159	-6.35598278045654	-0.716903150081635	-0.138659313321114	0.12510484457016	0.00344375637359917
-4.26636171340942	-6.35479593276978	-0.730080366134644	-0.138671919703484	0.124864108860493	0.00325215770862997
-4.25201940536499	-6.37976264953613	-0.719829201698303	-0.138426706194878	0.124978125095367	0.00353821646422148
-4.23326730728149	-6.40217924118042	-0.658628761768341	-0.138489484786987	0.12508237361908	0.00355103355832398
-4.28362989425659	-6.42347288131714	-0.652465999126434	-0.138209640979767	0.124840714037418	0.00340072275139391
-4.29314994812012	-6.42336177825928	-0.631446778774261	-0.138507440686226	0.124829299747944	0.0033067362383008
-4.28132438659668	-6.38760709762573	-0.642683982849121	-0.138656675815582	0.124849133193493	0.00323358923196793
-4.28184080123901	-6.38329219818115	-0.658442139625549	-0.138574436306953	0.124959662556648	0.00338839297182858
-4.27631664276123	-6.38390636444092	-0.66926896572113	-0.138424634933472	0.125000059604645	0.00343443220481277
-4.26996564865112	-6.39191246032715	-0.66275942325592	-0.138585656881332	0.125106334686279	0.00333881331607699
-4.31949186325073	-6.38179063796997	-0.675685822963715	-0.138562053442001	0.12500973045826	0.00323504582047462
-4.33275461196899	-6.36995124816895	-0.663131237030029	-0.138826936483383	0.124614782631397	0.00324603659100831
-4.31003141403198	-6.38992023468018	-0.627392470836639	-0.13844995200634	0.125004276633263	0.00325454631820321
-4.32313537597656	-6.42691421508789	-0.70231169462204	-0.137361481785774	0.12514728307724	0.00328604900278151
-4.30297040939331	-6.34275054931641	-0.713983476161957	-0.138680562376976	0.124926954507828	0.00338398758322001
-4.26766014099121	-6.31128358840942	-0.731454193592072	-0.139099344611168	0.125008583068848	0.00329303229227662
-4.28039741516113	-6.38183259963989	-0.772716522216797	-0.137713819742203	0.125210031867027	0.00327589525841177
-4.30618762969971	-6.3818531036377	-0.747660398483276	-0.138088136911392	0.125017195940018	0.00329293101094663
-4.3302788734436	-6.3366231918335	-0.698850214481354	-0.138832673430443	0.124741658568382	0.00321603054180741
-4.35108804702759	-6.36082983016968	-0.735790908336639	-0.138139948248863	0.124807961285114	0.00334007292985916
-4.3124828338623	-6.36284160614014	-0.727732837200165	-0.138095855712891	0.125060558319092	0.00316231558099389
-4.30276536941528	-6.33497714996338	-0.739287257194519	-0.138459861278534	0.12506702542305	0.00323935644701123
-4.31995058059692	-6.35304832458496	-0.764049768447876	-0.13816137611866	0.124880723655224	0.00324211455881596
-4.31552743911743	-6.35542297363281	-0.74793952703476	-0.137888595461845	0.125131785869598	0.00328924972563982
-4.32165336608887	-6.33855485916138	-0.732581377029419	-0.138378232717514	0.124964483082294	0.00328047433868051
-4.33805513381958	-6.32122993469238	-0.719745576381683	-0.138565823435783	0.124890960752964	0.00322399637661874
-4.34717607498169	-6.341881275177	-0.737737417221069	-0.138169184327126	0.124950431287289	0.00308039714582264
-4.33725595474243	-6.33149003982544	-0.728672862052917	-0.138169169425964	0.125075414776802	0.00320980721153319
-4.3405179977417	-6.32322216033936	-0.72685581445694	-0.138472035527229	0.124902211129665	0.00319182407110929
-4.34418296813965	-6.32799053192139	-0.747010886669159	-0.138306647539139	0.124980688095093	0.00332186301238835
-4.32670974731445	-6.32380390167236	-0.731305360794067	-0.138283863663673	0.125072464346886	0.00330439023673534
-4.32776784896851	-6.31527996063232	-0.7233806848526	-0.138396009802818	0.125020518898964	0.00317911617457867
-4.34542942047119	-6.33570575714111	-0.732140421867371	-0.138230696320534	0.124994173645973	0.00316558196209371
-4.35230779647827	-6.3339319229126	-0.71372652053833	-0.13824200630188	0.124890051782131	0.00313358544372022
-4.34226751327515	-6.33104515075684	-0.709975600242615	-0.138468712568283	0.124947726726532	0.00321122445166111
-4.33016538619995	-6.33251237869263	-0.706521689891815	-0.138141423463821	0.125026285648346	0.00322030624374747
-4.32025909423828	-6.33502006530762	-0.710729897022247	-0.13825087249279	0.125042885541916	0.00327392760664225
-4.31705808639526	-6.32183599472046	-0.693888902664185	-0.138376340270042	0.125030219554901	0.00319088296964765
-4.36495351791382	-6.32858562469482	-0.733185589313507	-0.138285309076309	0.124758392572403	0.00306584290228784
-4.35021114349365	-6.31841421127319	-0.723427414894104	-0.138480708003044	0.124834135174751	0.00316056329756975
-4.31927108764648	-6.32152938842773	-0.720917224884033	-0.138352036476135	0.125147640705109	0.00328480149619281
-4.31653833389282	-6.3320689201355	-0.723390817642212	-0.13821804523468	0.125113010406494	0.00333833182230592
-4.30511331558228	-6.33017444610596	-0.67727130651474	-0.138428673148155	0.125216975808144	0.00325703248381615
-4.34891223907471	-6.36052894592285	-0.679995357990265	-0.138158634305	0.125010937452316	0.00311980303376913
-4.36375856399536	-6.35784959793091	-0.670645534992218	-0.138175323605537	0.12480591237545	0.00313127553090453
-4.34701061248779	-6.34464931488037	-0.67357462644577	-0.13848689198494	0.124937072396278	0.00315123028121889
-4.33019542694092	-6.32402849197388	-0.697206318378448	-0.138414770364761	0.124963112175465	0.00325320870615542
-4.31393337249756	-6.31433200836182	-0.685236930847168	-0.138540580868721	0.125162065029144	0.00344460713677108
-4.33571195602417	-6.31475019454956	-0.692558646202087	-0.138514161109924	0.124931022524834	0.00321214320138097
-4.34087753295898	-6.33120489120483	-0.669682800769806	-0.138625919818878	0.124846138060093	0.00318705383688211
-4.34166717529297	-6.34255361557007	-0.660856246948242	-0.13822540640831	0.124973982572556	0.0031481294427067
-4.3495192527771	-6.34105062484741	-0.665129661560059	-0.138337403535843	0.124871633946896	0.00319563131779432
-4.31759691238403	-6.31914138793945	-0.644001007080078	-0.13853557407856	0.125060275197029	0.00330944336019456
-4.31901359558105	-6.33720064163208	-0.652428150177002	-0.138328939676285	0.125106692314148	0.00327948783524334
-4.32322835922241	-6.34293746948242	-0.649776041507721	-0.138231575489044	0.125263184309006	0.00326380599290133
-4.32990217208862	-6.34176397323608	-0.643118858337402	-0.138428270816803	0.124977089464664	0.00313305738382041
-4.35026979446411	-6.33153343200684	-0.650657773017883	-0.138521358370781	0.124961398541927	0.00312086194753647
-4.35464286804199	-6.31946086883545	-0.647510588169098	-0.138534545898438	0.124858416616917	0.00319836684502661
-4.34535026550293	-6.31029081344604	-0.644181251525879	-0.138495400547981	0.125054374337196	0.00335330585949123
-4.34178781509399	-6.31790161132813	-0.643031895160675	-0.138493970036507	0.125046044588089	0.00318099884316325
-4.35867977142334	-6.30278158187866	-0.660981476306915	-0.138578951358795	0.124896511435509	0.00318812299519777
-4.35956716537476	-6.30802774429321	-0.667228758335114	-0.138555929064751	0.124900855123997	0.00308582815341651
-4.34061813354492	-6.31265687942505	-0.665149211883545	-0.138291135430336	0.12497790902853	0.00318163982592523
-4.34320211410522	-6.30403614044189	-0.66220897436142	-0.138371109962463	0.125119581818581	0.0033256309106946
-4.35136127471924	-6.29395437240601	-0.663601756095886	-0.138576820492744	0.124893479049206	0.00318253017030656
-4.35462474822998	-6.29589128494263	-0.668784081935883	-0.138436749577522	0.124934464693069	0.00317136757075787
-4.35556745529175	-6.30611753463745	-0.675611436367035	-0.138283357024193	0.125113546848297	0.00311131891794503
-4.35386323928833	-6.29458856582642	-0.681251168251038	-0.138312309980392	0.125024616718292	0.00305309356190264
-4.36636352539063	-6.28558349609375	-0.690797209739685	-0.138429060578346	0.124913446605206	0.00321397022344172
-4.35924816131592	-6.27725553512573	-0.685891091823578	-0.13843309879303	0.124961994588375	0.00321693252772093
-4.36169815063477	-6.28015804290771	-0.687608480453491	-0.138390958309174	0.125059068202972	0.00315947248600423
-4.36719226837158	-6.28208684921265	-0.700829446315765	-0.138395115733147	0.124956384301186	0.00311898114159703
-4.37230730056763	-6.27591371536255	-0.699408173561096	-0.138402059674263	0.124961316585541	0.00308298389427364
-4.37101984024048	-6.27832460403442	-0.692601799964905	-0.138391152024269	0.125014379620552	0.00320207048207521
-4.36264181137085	-6.28411865234375	-0.690120041370392	-0.138341054320335	0.124964237213135	0.00318550318479538
-4.36378860473633	-6.28254365921021	-0.689713299274445	-0.138314798474312	0.125109240412712	0.00317549658939242
-4.35862827301025	-6.27966737747192	-0.70282381772995	-0.138473883271217	0.124925702810287	0.00314273242838681
-4.38350009918213	-6.29818916320801	-0.764406383037567	-0.138111397624016	0.124905273318291	0.0030580461025238
-4.32086610794067	-6.25388765335083	-0.690226376056671	-0.138663172721863	0.125159084796906	0.00322601897642016
-4.36589670181274	-6.28933572769165	-0.72778445482254	-0.138209030032158	0.124976612627506	0.00315787945874035
-4.36679697036743	-6.29076910018921	-0.690034508705139	-0.138381466269493	0.125014066696167	0.00325057259760797
-4.3585901260376	-6.27788066864014	-0.68411523103714	-0.138619914650917	0.124913096427917	0.00314615643583238
-4.36578130722046	-6.3015513420105	-0.708943843841553	-0.138263091444969	0.124860689043999	0.00314817321486771
-4.35266447067261	-6.30026721954346	-0.723579585552216	-0.138134986162186	0.125005379319191	0.00313762202858925
-4.32737064361572	-6.28666067123413	-0.71230536699295	-0.138541296124458	0.125002816319466	0.00327861541882157
-4.33799982070923	-6.29610729217529	-0.706952154636383	-0.1383987814188	0.124996811151505	0.00330115249380469
-4.34606122970581	-6.31284761428833	-0.711723923683167	-0.138303637504578	0.124918937683105	0.00317208771593869
-4.33600759506226	-6.30845069885254	-0.69705867767334	-0.138431668281555	0.125010475516319	0.0031665877904743
-4.34063148498535	-6.31706380844116	-0.695793211460114	-0.138356357812881	0.124887317419052	0.00321977538987994
-4.34816598892212	-6.32000207901001	-0.705408692359924	-0.138379901647568	0.124799929559231	0.00327181909233332
-4.32645034790039	-6.30769968032837	-0.70054817199707	-0.138521894812584	0.124968260526657	0.00334441568702459
-4.31657934188843	-6.31633710861206	-0.714598834514618	-0.138458386063576	0.125009343028069	0.00325453607365489
-4.32584428787231	-6.31661176681519	-0.718411147594452	-0.13840351998806	0.12496143579483	0.00322437356226146
-4.33216333389282	-6.31117916107178	-0.712574481964111	-0.138498276472092	0.124854236841202	0.00322897150181234
-4.32995367050171	-6.3175745010376	-0.704589903354645	-0.138451606035233	0.124820858240128	0.00325536006130278
-4.32524919509888	-6.32663822174072	-0.712346017360687	-0.138362780213356	0.124900780618191	0.00335620692931116
-4.31590604782104	-6.32172632217407	-0.726409137248993	-0.138400763273239	0.124887868762016	0.00337992655113339
-4.31371641159058	-6.31677103042603	-0.735109448432922	-0.138497769832611	0.12496393173933	0.00328237353824079
-4.32339859008789	-6.3296594619751	-0.737582981586456	-0.138310611248016	0.124913148581982	0.00320490426383913
-4.33481597900391	-6.33216238021851	-0.720496237277985	-0.138227432966232	0.124899715185165	0.00325002684257925
-4.33800554275513	-6.33168840408325	-0.710445642471313	-0.138383835554123	0.124767728149891	0.00330027076415718
-4.33575820922852	-6.32338714599609	-0.712629973888397	-0.138300284743309	0.124810546636581	0.00328643876127899
-4.3248462677002	-6.31930732727051	-0.730767250061035	-0.138396754860878	0.124933637678623	0.00324827618896961
-4.31999588012695	-6.31406736373901	-0.744693160057068	-0.138318002223969	0.124892584979534	0.00324925128370523
-4.32360172271729	-6.31408071517944	-0.74730783700943	-0.138435631990433	0.124946087598801	0.00325390137732029
-4.33285284042358	-6.31009864807129	-0.738839089870453	-0.138442412018776	0.124880164861679	0.00331195816397667
-4.33316850662231	-6.31542062759399	-0.727855324745178	-0.138395071029663	0.1248644515872	0.00332588003948331
-4.33219337463379	-6.31803369522095	-0.716693818569183	-0.138468682765961	0.124913178384304	0.00327188358642161
-4.33472013473511	-6.31789112091064	-0.727875947952271	-0.138453811407089	0.12480515986681	0.00322595750913024
-4.33049154281616	-6.31783819198608	-0.740814089775085	-0.138403922319412	0.124868750572205	0.00321837607771158
-4.32705402374268	-6.3232946395874	-0.738511919975281	-0.138331055641174	0.124908089637756	0.00335357082076371
-4.32154655456543	-6.322425365448	-0.735167920589447	-0.138359636068344	0.124925717711449	0.00334124290384352
-4.31643199920654	-6.32105875015259	-0.741282224655151	-0.138402834534645	0.124838061630726	0.00330123724415898
-4.32297897338867	-6.31738471984863	-0.739664733409882	-0.138368055224419	0.12483537197113	0.00322938221506774
-4.32538366317749	-6.32640075683594	-0.74413275718689	-0.138419911265373	0.124931581318378	0.00321703031659126
-4.32709407806396	-6.3227219581604	-0.724907994270325	-0.138364508748055	0.12481003254652	0.00328168366104364
-4.32972621917725	-6.32666206359863	-0.732531905174255	-0.138261586427689	0.124719075858593	0.00334293651394546
-4.34251880645752	-6.32674694061279	-0.741448044776917	-0.138324692845345	0.124812819063663	0.00319936615414917
-4.33259868621826	-6.31046295166016	-0.761277377605438	-0.138565972447395	0.124819248914719	0.00325570208951831
-4.30531215667725	-6.30616140365601	-0.766071557998657	-0.138410046696663	0.125021681189537	0.00328315165825188
-4.30869340896606	-6.32075119018555	-0.771825015544891	-0.138199418783188	0.124862611293793	0.00339741469360888
-4.32458782196045	-6.32460021972656	-0.743438184261322	-0.138384118676186	0.124782130122185	0.00333966501057148
-4.34244680404663	-6.33046340942383	-0.742636799812317	-0.138381153345108	0.124750927090645	0.0031935463193804
-4.34729909896851	-6.33983039855957	-0.751257419586182	-0.138264998793602	0.124740816652775	0.00321023166179657
-4.33024740219116	-6.31302499771118	-0.765909552574158	-0.138410523533821	0.124843120574951	0.00323668331839144
-4.33620023727417	-6.3107762336731	-0.7945676445961	-0.138509020209312	0.124694958329201	0.00333666079677641
-4.31818723678589	-6.30864715576172	-0.80523669719696	-0.138247460126877	0.124894447624683	0.00339721422642469
-4.31994581222534	-6.30379295349121	-0.80949479341507	-0.13830041885376	0.124907501041889	0.00325368903577328
-4.33869552612305	-6.30333471298218	-0.802674114704132	-0.138328328728676	0.124776192009449	0.00320327188819647
-4.34258079528809	-6.31371021270752	-0.778041422367096	-0.138185039162636	0.124810233712196	0.00330074643716216
-4.33530712127686	-6.31463670730591	-0.765272617340088	-0.138188064098358	0.124872453510761	0.00330248638056219
-4.33548784255981	-6.32005214691162	-0.781426250934601	-0.138347804546356	0.124728679656982	0.0032208664342761
-4.32350158691406	-6.31619119644165	-0.789382576942444	-0.13825336098671	0.124825745820999	0.00325600034557283
-4.31762313842773	-6.31338548660278	-0.793560743331909	-0.138295412063599	0.124928176403046	0.00339679815806448
-4.32600069046021	-6.30830955505371	-0.784965395927429	-0.138452678918839	0.124808438122272	0.00331484363414347
-4.33034467697144	-6.30836153030396	-0.782584547996521	-0.138368308544159	0.124656766653061	0.00319756660610437
-4.33573389053345	-6.31284761428833	-0.787112534046173	-0.138349011540413	0.124857567250729	0.00320165464654565
-4.32761240005493	-6.30999898910522	-0.769167304039001	-0.138391450047493	0.124802686274052	0.00328896939754486
-4.32509803771973	-6.31251001358032	-0.775444984436035	-0.138429164886475	0.124696984887123	0.00338371540419757
-4.32516622543335	-6.31677293777466	-0.795905590057373	-0.138331651687622	0.124804683029652	0.0032659200951457
-4.32954120635986	-6.3222599029541	-0.814173340797424	-0.138292253017426	0.124825641512871	0.00326990615576506
-4.32743787765503	-6.31967830657959	-0.801616430282593	-0.138275489211082	0.124738521873951	0.00330070941708982
-4.33072090148926	-6.31223106384277	-0.80844259262085	-0.138287171721458	0.124693766236305	0.00338328490033746
-4.33291673660278	-6.30538463592529	-0.79749208688736	-0.138278380036354	0.124873481690884	0.00329597480595112
-4.33895397186279	-6.31325769424438	-0.800352215766907	-0.138299852609634	0.124767795205116	0.00322709488682449
-4.34319877624512	-6.31364059448242	-0.807769298553467	-0.138293415307999	0.124736785888672	0.00324073922820389
-4.34821939468384	-6.30290937423706	-0.813322842121124	-0.138186141848564	0.124678753316402	0.00325482641346753
-4.34238195419312	-6.30652666091919	-0.804185509681702	-0.138217821717262	0.124756820499897	0.00335579947568476
-4.34159469604492	-6.30614852905273	-0.80712765455246	-0.138170897960663	0.124758526682854	0.00327341188676655
-4.34357690811157	-6.30837821960449	-0.808180391788483	-0.138177186250687	0.124859400093555	0.00321523263119161
-4.34586620330811	-6.30807781219482	-0.802503049373627	-0.138277441263199	0.124763861298561	0.00323080387897789
-4.34239149093628	-6.30783081054688	-0.80842798948288	-0.138261914253235	0.124795950949192	0.0033306023105979
-4.33086490631104	-6.29144811630249	-0.815814256668091	-0.138057187199593	0.124884158372879	0.00321475765667856
-4.34821891784668	-6.29718637466431	-0.816956520080566	-0.138589188456535	0.124596931040287	0.0034139899071306
-4.33482265472412	-6.30698204040527	-0.821202039718628	-0.138200670480728	0.124804615974426	0.00317544490098953
-4.33704805374146	-6.31628847122192	-0.827597856521606	-0.138135269284248	0.124965779483318	0.003230897244066
-4.34528017044067	-6.30006265640259	-0.813753366470337	-0.138250917196274	0.124660842120647	0.00328289414756
-4.35007238388062	-6.30182981491089	-0.806126654148102	-0.138340801000595	0.124635860323906	0.00325828231871128
-4.3441915512085	-6.3019757270813	-0.807230234146118	-0.138193801045418	0.124840840697289	0.00319439545273781
-4.348228931427	-6.30460166931152	-0.831521987915039	-0.13817198574543	0.124817468225956	0.00320957484655082
-4.35401439666748	-6.30242156982422	-0.819665431976318	-0.138184547424316	0.124779887497425	0.00324390432797372
-4.33625459671021	-6.2731499671936	-0.842362225055695	-0.138465374708176	0.124800942838192	0.00330100115388632
-4.31821346282959	-6.26538515090942	-0.890926480293274	-0.138258337974548	0.124956019222736	0.00321900076232851
-4.31596517562866	-6.30168056488037	-0.874788880348206	-0.137875959277153	0.124814987182617	0.00343022379092872
-4.36892223358154	-6.30703258514404	-0.835831165313721	-0.138090237975121	0.124776378273964	0.00315532297827303
-4.40445709228516	-6.31741094589233	-0.78894966840744	-0.137912392616272	0.12445230036974	0.00314902304671705
-4.38515758514404	-6.32103252410889	-0.786398231983185	-0.138047099113464	0.12440337240696	0.00321272877044976
-4.35653829574585	-6.28903913497925	-0.821816146373749	-0.138113617897034	0.124699167907238	0.00311451940797269
-4.33910751342773	-6.26956272125244	-0.870238840579987	-0.137988120317459	0.124947689473629	0.00323373568244278
-4.31899452209473	-6.27940320968628	-0.890296339988709	-0.138037815690041	0.124932885169983	0.0033287787809968
-4.33754253387451	-6.28366756439209	-0.866034805774689	-0.137985244393349	0.124866284430027	0.00334799941629171
-4.36346530914307	-6.29135942459106	-0.832220852375031	-0.138007611036301	0.124792218208313	0.00312743801623583
-4.37131929397583	-6.30208730697632	-0.807567059993744	-0.137973472476006	0.124662525951862	0.00314300856553018
-4.36702728271484	-6.3011908531189	-0.787250578403473	-0.138000980019569	0.124631583690643	0.00318141211755574
-4.36471652984619	-6.29205369949341	-0.803137063980103	-0.138058930635452	0.124728299677372	0.0032386276870966
-4.35474300384521	-6.27791833877563	-0.818712294101715	-0.138022840023041	0.124762751162052	0.00326002412475646
-4.34602069854736	-6.28217267990112	-0.835856020450592	-0.13806027173996	0.124913647770882	0.00322684156708419
-4.34586000442505	-6.27743864059448	-0.851052820682526	-0.137991860508919	0.124903939664364	0.00316775706596673
-4.35784816741943	-6.27337312698364	-0.840061604976654	-0.137972921133041	0.124841690063477	0.00317833689041436
-4.36635494232178	-6.2786283493042	-0.817084014415741	-0.138030901551247	0.124778211116791	0.00321797071956098
-4.37212753295898	-6.28646230697632	-0.806258916854858	-0.137924835085869	0.124779641628265	0.00321850017644465
-4.37374973297119	-6.2910099029541	-0.807878017425537	-0.137979552149773	0.124764986336231	0.00317482184618711
-4.36907339096069	-6.28573179244995	-0.83359706401825	-0.137937560677528	0.124770700931549	0.00312252552248538
-4.3677716255188	-6.28325414657593	-0.845442056655884	-0.137864202260971	0.124891079962254	0.00314235081896186
-4.36167812347412	-6.27865791320801	-0.859550774097443	-0.13793571293354	0.124907478690147	0.00323267700150609
-4.36074590682983	-6.26927280426025	-0.857383847236633	-0.13804318010807	0.12480354309082	0.00316714239306748
-4.36590671539307	-6.27556562423706	-0.864543497562408	-0.138008922338486	0.124897412955761	0.00312299840152264
-4.36485481262207	-6.29046487808228	-0.868959307670593	-0.137839838862419	0.124791957437992	0.0031178689096123
-4.36770629882813	-6.29609632492065	-0.862585663795471	-0.13774661719799	0.124768458306789	0.0032094675116241
-4.35865783691406	-6.2940993309021	-0.865144371986389	-0.137926414608955	0.124841645359993	0.00321055669337511
-4.35744571685791	-6.29215097427368	-0.888811528682709	-0.137885272502899	0.12479942291975	0.00318045727908611
-4.35392141342163	-6.29140949249268	-0.89936900138855	-0.137834176421165	0.124855220317841	0.00319755496457219
-4.35762119293213	-6.29542541503906	-0.89450079202652	-0.137826636433601	0.12483636289835	0.00323654734529555
-4.35959243774414	-6.29766321182251	-0.894402801990509	-0.13778817653656	0.124764017760754	0.0032982814591378
-4.36066722869873	-6.29190158843994	-0.893483996391296	-0.137848705053329	0.124805279076099	0.0031999705825001
-4.36111211776733	-6.29694366455078	-0.901706576347351	-0.137904122471809	0.124887034296989	0.00317070656456053
-4.36089324951172	-6.29117155075073	-0.907987833023071	-0.137796446681023	0.124839000403881	0.00310314889065921
-4.35975646972656	-6.29200983047485	-0.902401268482208	-0.137773364782333	0.124768003821373	0.00314990780316293
-4.36015176773071	-6.28845834732056	-0.891320943832397	-0.137792184948921	0.124726548790932	0.00332274008542299
-4.36461162567139	-6.28603649139404	-0.897456705570221	-0.137823805212975	0.124759390950203	0.00316552328877151
-4.36278867721558	-6.29319000244141	-0.901569187641144	-0.137827023863792	0.124798133969307	0.0032101608812809
-4.36059856414795	-6.28743362426758	-0.91225790977478	-0.137803077697754	0.124830260872841	0.00316306366585195
-4.36531400680542	-6.28685998916626	-0.8986696600914	-0.137812793254852	0.124800302088261	0.00320357200689614
-4.36331415176392	-6.29044723510742	-0.896643400192261	-0.1378233730793	0.124742694199085	0.00325684808194637
-4.36383152008057	-6.28907442092896	-0.894120633602142	-0.137844145298004	0.124834090471268	0.00320734153501689
-4.36755275726318	-6.2900652885437	-0.901177108287811	-0.137888208031654	0.124870955944061	0.00311982305720448
-4.36860990524292	-6.28656578063965	-0.905188024044037	-0.137809500098228	0.124713346362114	0.0031071116682142
-4.37172031402588	-6.28548049926758	-0.890247523784637	-0.137793555855751	0.124852202832699	0.00322070484980941
-4.36543846130371	-6.28109693527222	-0.894174158573151	-0.137851163744926	0.124808423221111	0.00325840502046049
-4.36826372146606	-6.28010606765747	-0.902315139770508	-0.13781476020813	0.124782919883728	0.00308992434293032
-4.36878967285156	-6.26938533782959	-0.901065230369568	-0.137875407934189	0.124898910522461	0.0031503087375313
-4.3794469833374	-6.27923059463501	-0.895188271999359	-0.137861266732216	0.124660030007362	0.00318852532655001
-4.38348197937012	-6.28332948684692	-0.89393824338913	-0.137660130858421	0.124776549637318	0.00318094994872808
-4.37431049346924	-6.27661466598511	-0.884601473808289	-0.137833192944527	0.124904319643974	0.00317753199487925
-4.3844838142395	-6.26569032669067	-0.903617262840271	-0.137786403298378	0.124798387289047	0.00311598065309227
-4.385085105896	-6.27235221862793	-0.910957634449005	-0.137843787670135	0.124794095754623	0.00309524242766202
-4.38126373291016	-6.27060556411743	-0.888058006763458	-0.137744769454002	0.124878831207752	0.00322330696508288
-4.38697242736816	-6.26837205886841	-0.890427947044373	-0.137738704681396	0.124808482825756	0.00319293257780373
-4.39739418029785	-6.26695871353149	-0.891401588916779	-0.137778997421265	0.124891042709351	0.00313459453172982
-4.39205265045166	-6.26396083831787	-0.891201257705688	-0.137831956148148	0.124769881367683	0.00303546129725873
-4.3910346031189	-6.26896381378174	-0.893436849117279	-0.137758985161781	0.124827526509762	0.00311210728250444
-4.39275693893433	-6.26554155349731	-0.894670426845551	-0.137717351317406	0.124812208116055	0.00321202375926077
-4.3867039680481	-6.26150703430176	-0.889409780502319	-0.137832790613174	0.124839305877686	0.00318243307992816
-4.38023900985718	-6.25581741333008	-0.891661465167999	-0.137765735387802	0.124867729842663	0.00311517855152488
-4.3870210647583	-6.25753879547119	-0.892082154750824	-0.137832552194595	0.124846190214157	0.00314976740628481
-4.39881372451782	-6.25940704345703	-0.891594707965851	-0.137739896774292	0.124830394983292	0.00310637056827545
-4.40495586395264	-6.26447248458862	-0.88075715303421	-0.137812197208405	0.124729312956333	0.00321499048732221
-4.3949236869812	-6.25353908538818	-0.873689651489258	-0.137737169861794	0.124855928122997	0.00317768263630569
-4.39886665344238	-6.25713396072388	-0.896841526031494	-0.137709319591522	0.124829657375813	0.00306976353749633
-4.39126062393188	-6.25265455245972	-0.903372406959534	-0.137721791863441	0.124866031110287	0.00311300088651478
-4.39529132843018	-6.25490999221802	-0.906424880027771	-0.137731730937958	0.124848335981369	0.00315749645233154
-4.39687824249268	-6.25652027130127	-0.895021319389343	-0.137733772397041	0.124839700758457	0.00316896243020892
-4.39553070068359	-6.25552463531494	-0.88529247045517	-0.137713715434074	0.124780014157295	0.00313000497408211
-4.39913606643677	-6.25737524032593	-0.896498322486877	-0.137780204415321	0.124814733862877	0.00311970920301974
-4.40001726150513	-6.25491237640381	-0.89496111869812	-0.137726724147797	0.124752976000309	0.00305161788128316
-4.39789199829102	-6.25397348403931	-0.891891539096832	-0.137685522437096	0.124786913394928	0.00317051936872303
-4.39918756484985	-6.25312423706055	-0.892404973506927	-0.137763381004333	0.124916985630989	0.00319854728877544
-4.39320135116577	-6.252516746521	-0.896449208259583	-0.13773138821125	0.124766618013382	0.00316263316199183
-4.39675521850586	-6.25003671646118	-0.9048792719841	-0.137701898813248	0.1248534694314	0.00309685408137739
-4.40037393569946	-6.25317859649658	-0.903929531574249	-0.137686759233475	0.124838799238205	0.00310033676214516
-4.40424871444702	-6.25156402587891	-0.893959760665894	-0.137662917375565	0.124774947762489	0.00320864911191165
-4.40482473373413	-6.25266122817993	-0.887758731842041	-0.137724235653877	0.124792262911797	0.00313953193835914
-4.39597082138062	-6.25041198730469	-0.893253147602081	-0.137762069702148	0.12482438236475	0.00312172551639378
-4.39930820465088	-6.24929571151733	-0.912009298801422	-0.137665137648582	0.124710448086262	0.00307041266933084
-4.3994288444519	-6.24909591674805	-0.902502536773682	-0.137655436992645	0.124824717640877	0.00313547882251441
-4.39861154556274	-6.24804496765137	-0.899941086769104	-0.137664347887039	0.124711126089096	0.00316458893939853
-4.40453433990479	-6.24342775344849	-0.887764096260071	-0.137643352150917	0.12478593736887	0.00315382098779082
-4.40026521682739	-6.24627304077148	-0.895499646663666	-0.137731850147247	0.124840684235096	0.00306542217731476
-4.40275049209595	-6.24409294128418	-0.899037659168243	-0.137608230113983	0.124751247465611	0.00307553983293474
-4.40569543838501	-6.24299335479736	-0.888566255569458	-0.137661844491959	0.124812602996826	0.00317367073148489
-4.40346431732178	-6.2439751625061	-0.891940116882324	-0.13770766556263	0.124810107052326	0.00319269811734557
-4.40049505233765	-6.23926639556885	-0.889654636383057	-0.137659981846809	0.124853052198887	0.00309309153817594
-4.4007716178894	-6.23995876312256	-0.903385996818542	-0.137666836380959	0.124863170087337	0.00304305017925799
-4.40766572952271	-6.24033403396606	-0.896251082420349	-0.137576162815094	0.124749563634396	0.00310002989135683
-4.40997648239136	-6.23851203918457	-0.887892842292786	-0.137690201401711	0.124817654490471	0.00319340056739748
-4.40618801116943	-6.23810005187988	-0.883765041828156	-0.137650594115257	0.124833978712559	0.00314581673592329
-4.40218639373779	-6.2340350151062	-0.879162430763245	-0.137700513005257	0.124824397265911	0.00313119241036475
-4.40480995178223	-6.23787593841553	-0.889815032482147	-0.137680783867836	0.124840192496777	0.00309532764367759
-4.4075288772583	-6.23920631408691	-0.885458528995514	-0.137689530849457	0.124802008271217	0.00310811074450612
-4.40318012237549	-6.23918581008911	-0.873835504055023	-0.137672483921051	0.124788604676723	0.00322549790143967
-4.40636920928955	-6.24024724960327	-0.870164155960083	-0.137753218412399	0.124743178486824	0.00315418699756265
-4.40472030639648	-6.23717927932739	-0.884887397289276	-0.137673363089561	0.124775484204292	0.00312617141753435
-4.39962387084961	-6.23732662200928	-0.886408746242523	-0.137694537639618	0.124761193990707	0.00314827566035092
-4.39667940139771	-6.23780727386475	-0.882736802101135	-0.137713700532913	0.124774865806103	0.00318713765591383
-4.39723777770996	-6.24368953704834	-0.887794733047485	-0.137657359242439	0.124823398888111	0.00319098075851798
-4.39211130142212	-6.24380302429199	-0.886530101299286	-0.137589991092682	0.124861426651478	0.00327207962982357
-4.3859486579895	-6.24967098236084	-0.89580762386322	-0.137549817562103	0.124847397208214	0.00305432500317693
-4.39078521728516	-6.23920583724976	-0.88732236623764	-0.137714862823486	0.124756418168545	0.00316057377494872
-4.40373229980469	-6.23383760452271	-0.863782703876495	-0.137683197855949	0.124874629080296	0.00327290943823755
-4.40093803405762	-6.24680995941162	-0.870848596096039	-0.137708708643913	0.124652616679668	0.00313107040710747
-4.38975048065186	-6.23528575897217	-0.86689418554306	-0.137715995311737	0.124775655567646	0.00313527206890285
-4.39379024505615	-6.23791217803955	-0.887973248958588	-0.137730717658997	0.124721512198448	0.00313306273892522
-4.3898606300354	-6.22863149642944	-0.877050042152405	-0.137664154171944	0.124809607863426	0.00317800277844071
-4.38684463500977	-6.23379898071289	-0.869313955307007	-0.137778297066689	0.124757848680019	0.00326569355092943
-4.3889331817627	-6.23525762557983	-0.864951372146606	-0.137707099318504	0.124797187745571	0.00316149997524917
-4.39132404327393	-6.23665332794189	-0.871816635131836	-0.137646421790123	0.12478481978178	0.00314374268054962
-4.39727973937988	-6.23389911651611	-0.869991838932037	-0.137735232710838	0.124767541885376	0.00314760417677462
-4.39343881607056	-6.23390674591064	-0.859608888626099	-0.137602835893631	0.124780781567097	0.00319922692142427
-4.39122819900513	-6.23655128479004	-0.862925887107849	-0.137673422694206	0.124836280941963	0.00321496278047562
-4.3847541809082	-6.22896385192871	-0.86708652973175	-0.137724071741104	0.124836035072803	0.00311149982735515
-4.38722133636475	-6.22565889358521	-0.873541653156281	-0.137728482484818	0.124746419489384	0.00311164511367679
-4.39158391952515	-6.23064756393433	-0.866104066371918	-0.137647032737732	0.124792248010635	0.0031726632732898
-4.39714574813843	-6.2345232963562	-0.866328299045563	-0.137848973274231	0.12490326911211	0.00323455967009068
-4.53359127044678	-6.34355306625366	-1.04018020629883	-0.140776857733727	0.12933760881424	0.00187983422074467
-4.72714614868164	-6.53528261184692	-1.3426513671875	-0.14447309076786	0.134371608495712	0.000989463063888252
-5.06654787063599	-6.74081563949585	-1.7494570016861	-0.14728732407093	0.14008429646492	0.00227157445624471
-5.16385269165039	-6.76372146606445	-1.97520267963409	-0.149314120411873	0.142192304134369	0.00239866902120411
-4.88543081283569	-6.5706524848938	-1.85379087924957	-0.148333713412285	0.140093997120857	0.00190874538384378
-4.60799360275269	-6.48374032974243	-1.66289186477661	-0.14607085287571	0.137565657496452	0.00133295462001115
-4.51446866989136	-6.46025466918945	-1.50012409687042	-0.144317835569382	0.135879963636398	0.000862459419295192
-4.62558364868164	-6.59431886672974	-1.63488578796387	-0.151887789368629	0.138734996318817	0.000698582909535617
-4.71448469161987	-6.45193672180176	-2.03962159156799	-0.164844214916229	0.139762371778488	0.0022872406989336
-4.51806354522705	-6.24053716659546	-1.77258443832397	-0.154595911502838	0.137468621134758	0.00252518546767533
-4.40106058120728	-6.44058895111084	-1.98908281326294	-0.146342515945435	0.136843428015709	0.00284473341889679
-4.42986297607422	-6.4250922203064	-1.72752332687378	-0.152344286441803	0.132443785667419	0.00482044275850058
-4.676673412323	-6.24726057052612	-1.47800850868225	-0.149026736617088	0.129477649927139	0.00273348810151219
-4.55535221099854	-6.3605432510376	-1.28173434734344	-0.146136522293091	0.127550348639488	0.00344286346808076
-4.47128105163574	-6.29879283905029	-1.11822485923767	-0.14432430267334	0.12724494934082	0.00383704947307706
-4.42970085144043	-6.26425647735596	-1.18875026702881	-0.146405175328255	0.126058131456375	0.00324917957186699
-4.46017789840698	-6.24499416351318	-1.29468250274658	-0.144360825419426	0.126448065042496	0.0039949300698936
-4.4024338722229	-6.26432609558105	-1.30601227283478	-0.144603461027145	0.126074239611626	0.00391480047255754
-4.39079666137695	-6.23149299621582	-1.35245907306671	-0.145133033394814	0.126094341278076	0.00395305221900344
-4.47288084030151	-6.26062965393066	-1.37534630298615	-0.145365446805954	0.125725969672203	0.00458331173285842
-4.46758127212524	-6.21277284622192	-1.30530869960785	-0.144854158163071	0.12563119828701	0.00369157548993826
-4.44167041778564	-6.22286033630371	-1.23494720458984	-0.145479843020439	0.12521530687809	0.00378705118782818
-4.51623678207397	-6.22210168838501	-1.2501128911972	-0.145480141043663	0.124865673482418	0.00389778520911932
-4.51527166366577	-6.21337509155273	-1.26073527336121	-0.146718338131905	0.125421732664108	0.00333142746239901
-4.48753786087036	-6.18208694458008	-1.33929419517517	-0.146069705486298	0.126084268093109	0.0047358344309032
-4.64386034011841	-6.26989412307739	-1.42825484275818	-0.147042781114578	0.124665215611458	0.0066386079415679
-4.73058843612671	-6.229905128479	-1.43670761585236	-0.147959500551224	0.123241819441319	0.00710019422695041
-4.49109792709351	-6.17108488082886	-1.35078394412994	-0.146593227982521	0.123869940638542	0.00452372105792165
-4.37239265441895	-6.24058628082275	-1.41936719417572	-0.144121870398521	0.124533958733082	0.00414275331422687
-4.4137749671936	-6.21994113922119	-1.46072173118591	-0.14530186355114	0.123453743755817	0.00498044257983565
-4.49496364593506	-6.18699741363525	-1.37950038909912	-0.145789116621017	0.12283668667078	0.0035568461753428
-4.53323745727539	-6.28116321563721	-1.23704421520233	-0.143892586231232	0.123014390468597	0.00356896640732884
-4.53206443786621	-6.32493114471436	-1.1895467042923	-0.143442898988724	0.122946366667747	0.00362647883594036
-4.48431777954102	-6.25829410552979	-1.1864413022995	-0.144561409950256	0.122777625918388	0.003071024781093
-4.49184703826904	-6.21980047225952	-1.30603122711182	-0.143249407410622	0.124618105590343	0.00126658659428358
-4.53243637084961	-6.29976749420166	-1.41425144672394	-0.140274599194527	0.12724931538105	-0.000837023078929633
-4.6122088432312	-6.30547904968262	-1.50359034538269	-0.136554077267647	0.130864441394806	-0.00601365370675921
-4.80185985565186	-6.36538314819336	-1.62831461429596	-0.134600013494492	0.13541604578495	-0.0111669832840562
-4.99501752853394	-6.45432233810425	-1.85817623138428	-0.131859257817268	0.140563726425171	-0.0134841920807958
-5.00964641571045	-6.54803085327148	-2.02636981010437	-0.13428296148777	0.142481684684753	-0.0119792697951198
-4.95910835266113	-6.43650531768799	-2.07872033119202	-0.136788249015808	0.142132759094238	-0.00685882242396474
-4.87159204483032	-6.43712425231934	-2.08020925521851	-0.139152675867081	0.139697313308716	-0.0018708627903834
-4.79584836959839	-6.51251888275146	-2.04565501213074	-0.142519623041153	0.13562873005867	-0.000311476120259613
-4.8070125579834	-6.48046684265137	-1.98547863960266	-0.147068470716476	0.131991401314735	0.00173819065093994
-4.89348030090332	-6.50087118148804	-1.99922013282776	-0.147749230265617	0.132178395986557	0.0028640276286751
-4.78686571121216	-6.59289026260376	-1.9842700958252	-0.147585541009903	0.130698278546333	0.00288354558870196
-4.78023815155029	-6.50790309906006	-2.05417513847351	-0.148673102259636	0.131714910268784	0.00210871221497655
-4.63626289367676	-6.43696022033691	-1.98405373096466	-0.148656025528908	0.131897076964378	3.08216804114636E-05
-4.49416828155518	-6.33467483520508	-1.93588280677795	-0.147997334599495	0.133073374629021	-0.00143396318890154
-4.45412588119507	-6.34006214141846	-1.92564225196838	-0.146656766533852	0.134131640195847	-0.00186108576599509
-4.44642972946167	-6.30733442306519	-1.91133606433868	-0.145538821816444	0.134091332554817	-0.00176084856502712
-4.47914552688599	-6.3234338760376	-1.85810077190399	-0.14626333117485	0.132922455668449	-0.000998928793706
-4.51159811019897	-6.30902194976807	-1.79947316646576	-0.145405113697052	0.132337749004364	0.00020505789143499
-4.49875354766846	-6.32559871673584	-1.76131296157837	-0.145565986633301	0.131159573793411	0.000749056460335851
-4.49518823623657	-6.27448463439941	-1.73526382446289	-0.14570564031601	0.129929661750793	0.00137759395875037
-4.46671533584595	-6.23934841156006	-1.69723474979401	-0.146373957395554	0.129049062728882	0.00198292918503284
-4.4525146484375	-6.22349405288696	-1.68609762191772	-0.146067410707474	0.128260910511017	0.00218531279824674
-4.43553638458252	-6.20739889144897	-1.66054010391235	-0.14624685049057	0.127535715699196	0.00231801415793598
-4.40847873687744	-6.17562341690063	-1.6139223575592	-0.146272242069244	0.126763075590134	0.00245717167854309
-4.41347646713257	-6.19494867324829	-1.57405364513397	-0.146293357014656	0.126259624958038	0.00241950107738376
-4.44634294509888	-6.19157648086548	-1.59549164772034	-0.145729809999466	0.125698566436768	0.00253705703653395
-4.39618587493896	-6.15036249160767	-1.54458951950073	-0.145508915185928	0.125623032450676	0.00228298618458211
-4.31768941879272	-6.11995363235474	-1.48005402088165	-0.145970538258553	0.125257760286331	0.00256947823800147
-4.35701608657837	-6.09074115753174	-1.4539088010788	-0.14513948559761	0.125109016895294	0.00214877747930586
-4.37986278533936	-6.09988069534302	-1.47154021263123	-0.145232498645782	0.124384075403214	0.00191056833136827
-4.33623075485229	-6.06336975097656	-1.45277953147888	-0.145008131861687	0.124577470123768	0.00212489790283144
-4.33150482177734	-6.06729650497437	-1.49846816062927	-0.144588649272919	0.124311700463295	0.00184217467904091
-4.2905068397522	-6.01752233505249	-1.45198690891266	-0.14484615623951	0.124579347670078	0.00213985261507332
-4.30993509292603	-6.02208805084229	-1.44419014453888	-0.14485028386116	0.124315515160561	0.00180175865534693
-4.32553672790527	-6.02986097335815	-1.43346691131592	-0.144440472126007	0.124192528426647	0.00166869047097862
-4.32848358154297	-6.06424188613892	-1.41069054603577	-0.144083142280579	0.124160833656788	0.00182182225398719
-4.33048343658447	-6.06715440750122	-1.40166592597961	-0.143983155488968	0.124142490327358	0.00169055943842977
-4.34126615524292	-6.05566167831421	-1.43053030967712	-0.144278362393379	0.123742826282978	0.0016033030115068
-4.330810546875	-6.06506013870239	-1.45918357372284	-0.143999218940735	0.123836174607277	0.00160670769400895
-4.28348875045776	-6.08882713317871	-1.46961534023285	-0.143615618348122	0.124233141541481	0.00135924434289336
-4.2923583984375	-6.0813307762146	-1.47145962715149	-0.143876865506172	0.123951062560081	0.00129301520064473
-4.31335067749023	-6.04214191436768	-1.48072612285614	-0.144329428672791	0.123718120157719	0.00111193023622036
-4.28574419021606	-6.06034326553345	-1.47060704231262	-0.14453099668026	0.123780116438866	0.00106463127303869
-4.28572702407837	-6.09614896774292	-1.47204089164734	-0.143532082438469	0.124081470072269	0.00125356239732355
-4.30496311187744	-6.08743858337402	-1.44687128067017	-0.144247099757195	0.123700201511383	0.00134995870757848
-4.31764125823975	-6.06650018692017	-1.45301604270935	-0.144601136445999	0.123508863151073	0.00133742520119995
-4.30698823928833	-6.09935617446899	-1.47099888324738	-0.144079998135567	0.123700506985188	0.00165467720944434
-4.30479860305786	-6.12094211578369	-1.46795117855072	-0.1436617821455	0.12382135540247	0.00185721460729837
-4.34136247634888	-6.12044811248779	-1.46019673347473	-0.144049271941185	0.123234786093235	0.00234497571364045
-4.37301969528198	-6.13644695281982	-1.46197032928467	-0.144282981753349	0.12323272973299	0.00241502793505788
-4.380690574646	-6.17253017425537	-1.47822856903076	-0.143570318818092	0.123006537556648	0.00217541889287531
-4.39964866638184	-6.16625452041626	-1.52015399932861	-0.144429132342339	0.123404771089554	0.00260891253128648
-4.36225175857544	-6.07646560668945	-1.43894410133362	-0.144762694835663	0.123867467045784	0.00272036110982299
-4.35678672790527	-6.09911918640137	-1.40922999382019	-0.144645407795906	0.123971529304981	0.00284968456253409
-4.43057441711426	-6.13109064102173	-1.40898096561432	-0.144074395298958	0.123884901404381	0.0028705233708024
-4.46037817001343	-6.11056184768677	-1.33313608169556	-0.144733622670174	0.123472809791565	0.00286406581290066
-4.47515106201172	-6.10554313659668	-1.36896109580994	-0.145328164100647	0.123625628650188	0.00328959757462144
-4.41128540039063	-6.12305641174316	-1.43265533447266	-0.146103397011757	0.126321941614151	0.00150926958303899
-4.26091623306274	-6.06140756607056	-1.43023586273193	-0.146389588713646	0.126741945743561	0.00229610130190849
-4.2843279838562	-6.07302045822144	-1.46247494220734	-0.145032405853271	0.126740843057632	0.00234702997840941
-4.33608484268188	-6.08759880065918	-1.38819050788879	-0.144904226064682	0.126146271824837	0.00246184831485152
-4.39570903778076	-6.14663171768188	-1.3106324672699	-0.144154489040375	0.125685781240463	0.00283610867336392
-4.43504571914673	-6.20049095153809	-1.26863837242126	-0.1436557918787	0.125960350036621	0.00233525526709855
-4.39288711547852	-6.15037822723389	-1.23962020874023	-0.143635332584381	0.125949859619141	0.00260457559488714
-4.37144231796265	-6.09825897216797	-1.17840015888214	-0.143341705203056	0.125983014702797	0.0029415434692055
-4.37733364105225	-6.14695978164673	-1.19049596786499	-0.143109649419785	0.126459300518036	0.00270234607160091
-4.39606094360352	-6.16923189163208	-1.17947340011597	-0.14252607524395	0.125907972455025	0.00275109265930951
-4.37671518325806	-6.1129322052002	-1.12390542030334	-0.142091810703278	0.126199170947075	0.00259883678518236
-4.39743423461914	-6.14470720291138	-1.12895548343658	-0.141620948910713	0.125978916883469	0.00285778590478003
-4.36157703399658	-6.15310049057007	-1.07779157161713	-0.140632152557373	0.126051217317581	0.00297374255023897
-4.35219860076904	-6.13605976104736	-1.03681302070618	-0.140642166137695	0.126020357012749	0.00289413286373019
-4.40909337997437	-6.12615156173706	-1.02967739105225	-0.140498369932175	0.125603660941124	0.00279504037462175
-4.41431570053101	-6.18161869049072	-1.03144252300262	-0.13971221446991	0.125138491392136	0.00286282203160226
-4.3948016166687	-6.21243190765381	-1.00720143318176	-0.138799443840981	0.125504493713379	0.00309867016039789
-4.38081121444702	-6.15021276473999	-1.00493001937866	-0.139099106192589	0.125603690743446	0.00298952544108033
-4.36566066741943	-6.11322832107544	-0.969023406505585	-0.140255510807037	0.125468298792839	0.00287401746027172
-4.39104652404785	-6.13803243637085	-0.94917494058609	-0.139296770095825	0.125565782189369	0.00302012893371284
-4.42903661727905	-6.18985414505005	-0.949942111968994	-0.139096841216087	0.125303730368614	0.00297023775056005
-4.41289281845093	-6.14372158050537	-0.925592064857483	-0.139764755964279	0.125302523374557	0.00296664447523654
-4.40221738815308	-6.15257549285889	-1.00506138801575	-0.140103816986084	0.125630602240562	0.00277545326389372
-4.34566736221313	-6.13834381103516	-1.03886914253235	-0.139732226729393	0.126241087913513	0.00290966616012156
-4.31605100631714	-6.13339710235596	-1.05386853218079	-0.140446931123734	0.126360937952995	0.00312160910107195
-4.31579685211182	-6.13676500320435	-1.14012467861176	-0.140632331371307	0.126932337880135	0.00318077439442277
-4.40484762191772	-6.16694784164429	-1.13567876815796	-0.141572445631027	0.126651123166084	0.00249691307544708
-4.44897031784058	-6.17996263504028	-1.11225318908691	-0.141580939292908	0.126746937632561	0.00257348455488682
-4.39124822616577	-6.16891527175903	-1.05942487716675	-0.141888305544853	0.127448096871376	0.00269842054694891
-4.36787414550781	-6.13569593429565	-1.07470273971558	-0.143002852797508	0.127772495150566	0.00237180478870869
-4.39852046966553	-6.12523221969604	-1.13660025596619	-0.143109798431396	0.12787202000618	0.00255183293484151
-4.3955283164978	-6.14966678619385	-1.18954861164093	-0.143157735466957	0.128251940011978	0.00258314469829202
-4.3677773475647	-6.15005922317505	-1.21468460559845	-0.14488759636879	0.129658624529839	0.00209358963184059
-4.36222314834595	-6.09843778610229	-1.25238943099976	-0.145800366997719	0.12993711233139	0.00234505767002702
-4.33404350280762	-6.09679698944092	-1.28669953346252	-0.14630725979805	0.130631312727928	0.0021686302497983
-4.33784866333008	-6.13744068145752	-1.32773911952972	-0.146577745676041	0.131252601742744	0.00250440486706793
-4.38331651687622	-6.15105056762695	-1.3633850812912	-0.147464156150818	0.131263568997383	0.00229243934154511
-4.38819932937622	-6.13130617141724	-1.38174653053284	-0.148190945386887	0.131895795464516	0.00229732668958604
-4.35532188415527	-6.14769554138184	-1.41605913639069	-0.149107456207275	0.132648199796677	0.00248091481626034
-4.37487936019897	-6.13426399230957	-1.43951511383057	-0.150000646710396	0.133256882429123	0.00266842893324792
-4.42650318145752	-6.13055181503296	-1.47001755237579	-0.151352226734161	0.133369535207748	0.00281732180155814
-4.42955160140991	-6.14530277252197	-1.48284578323364	-0.151782929897308	0.133855536580086	0.00272876815870404
-4.43867588043213	-6.1929030418396	-1.55133056640625	-0.151648432016373	0.134301245212555	0.00299374852329493
-4.43289184570313	-6.17015218734741	-1.57516252994537	-0.152652651071548	0.134796470403671	0.00340310321189463
-4.419846534729	-6.15615224838257	-1.59843063354492	-0.153530061244965	0.135107070207596	0.00330963730812073
-4.43908786773682	-6.19665861129761	-1.64809000492096	-0.153069585561752	0.135390132665634	0.00329598691314459
-4.43939924240112	-6.21354341506958	-1.68076491355896	-0.153071954846382	0.135928511619568	0.00353455357253551
-4.4515323638916	-6.1907434463501	-1.65663015842438	-0.154303267598152	0.136082768440247	0.00401567062363029
-4.5183253288269	-6.20292663574219	-1.67024564743042	-0.1548842638731	0.135946288704872	0.00432564085349441
-4.57043170928955	-6.24418830871582	-1.7006516456604	-0.154701009392738	0.136121898889542	0.00444478588178754
-4.58300018310547	-6.25648784637451	-1.68342101573944	-0.155009895563126	0.136397108435631	0.00516697438433766
-4.67325735092163	-6.29867839813232	-1.72004890441895	-0.154939785599709	0.135814249515533	0.00657700002193451
-4.71593856811523	-6.27122497558594	-1.57052767276764	-0.150122314691544	0.131842240691185	0.00949611701071262
-4.36243677139282	-6.06723356246948	-1.02856409549713	-0.137233749032021	0.124666288495064	0.0014287936501205
-4.40776348114014	-6.27248382568359	-0.774979054927826	-0.135999262332916	0.125019416213036	0.00451249582692981
-4.59524774551392	-6.25053691864014	-0.644692599773407	-0.137812376022339	0.123983725905418	0.00216217618435621
-4.56304359436035	-6.16985177993774	-0.650396645069122	-0.138355493545532	0.123892746865749	0.00266848388127983
-4.38794612884521	-6.15615034103394	-0.794465720653534	-0.137335002422333	0.125123664736748	0.0035443112719804
-4.30713987350464	-6.13095760345459	-0.901557862758636	-0.137513473629951	0.125441685318947	0.00299305887892842
-4.35739183425903	-6.10887432098389	-0.949558794498444	-0.137797176837921	0.12518709897995	0.0033837896771729
-4.41991662979126	-6.13307189941406	-0.903308808803558	-0.137841790914536	0.124884612858295	0.00324930041097105
-4.44388723373413	-6.14149141311646	-0.790557563304901	-0.137995213270187	0.124699153006077	0.00295788934454322
-4.46296167373657	-6.17505884170532	-0.743682384490967	-0.137930646538734	0.124514982104301	0.00304524414241314
-4.45995187759399	-6.16677665710449	-0.728564202785492	-0.137562930583954	0.124760679900646	0.00301244854927063
-4.44526100158691	-6.15173721313477	-0.7711541056633	-0.138029038906097	0.124727219343185	0.00306021911092103
-4.41734743118286	-6.14222002029419	-0.821750044822693	-0.137845620512962	0.124823212623596	0.00319020007736981
-4.3675103187561	-6.12736749649048	-0.827894806861877	-0.13771690428257	0.125151455402374	0.00318477558903396
-4.39757966995239	-6.13688564300537	-0.839111566543579	-0.137797027826309	0.125046074390411	0.00311741069890559
-4.44561958312988	-6.15379476547241	-0.815830051898956	-0.137474581599236	0.124691016972065	0.00310285878367722
-4.44405603408813	-6.16941404342651	-0.796834766864777	-0.137621313333511	0.124621525406837	0.0031143999658525
-4.39469623565674	-6.14425373077393	-0.786769688129425	-0.137869611382484	0.12498351931572	0.00311590335331857
-4.39235687255859	-6.1344428062439	-0.800780296325684	-0.137960270047188	0.125007107853889	0.0031309078913182
-4.41019248962402	-6.15540981292725	-0.810327231884003	-0.137854039669037	0.124783776700497	0.00315025798045099
-4.40442037582397	-6.14058494567871	-0.768358170986176	-0.137886583805084	0.124891705811024	0.00324110989458859
-4.43552350997925	-6.14865589141846	-0.776482224464417	-0.138067290186882	0.124563165009022	0.00305430218577385
-4.43511009216309	-6.14744186401367	-0.803600549697876	-0.137621268630028	0.124588996171951	0.00307964952662587
-4.37727212905884	-6.14884424209595	-0.800673007965088	-0.137722358107567	0.125004529953003	0.00317360903136432
-4.38134050369263	-6.13845539093018	-0.827144265174866	-0.137638211250305	0.124955140054226	0.00321544078178704
-4.40327930450439	-6.14473962783813	-0.834215700626373	-0.137883797287941	0.124842137098312	0.00323610659688711
-4.4158821105957	-6.14171743392944	-0.85527515411377	-0.137284472584724	0.125313222408295	0.00289590144529939
-4.40233612060547	-6.18439674377441	-0.88543689250946	-0.136969774961472	0.125457137823105	0.00281500862911344
-4.37029790878296	-6.14102792739868	-0.855579376220703	-0.137139707803726	0.125853583216667	0.00267537357285619
-4.3901686668396	-6.12471485137939	-0.831173479557037	-0.137514144182205	0.125755697488785	0.0026259699370712
-4.43884992599487	-6.16243743896484	-0.82939475774765	-0.136885657906532	0.125838652253151	0.00237154285423458
-4.44141530990601	-6.20165061950684	-0.838073909282684	-0.136658295989037	0.126037284731865	0.00182286312337965
-4.44402933120728	-6.17154264450073	-0.850972950458527	-0.136417910456657	0.126448407769203	0.00158904062118381
-4.45691823959351	-6.15018367767334	-0.897222399711609	-0.136550933122635	0.126605480909348	0.00126317900139838
-4.41432046890259	-6.15479898452759	-0.893852233886719	-0.136277601122856	0.127074122428894	0.00106309819966555
-4.41447925567627	-6.16859102249146	-0.88343346118927	-0.135684326291084	0.127767115831375	0.000609547947533429
-4.5119776725769	-6.17549800872803	-0.911776065826416	-0.13513845205307	0.128955900669098	-0.000613514217548072
-4.55712509155273	-6.21073627471924	-0.936092793941498	-0.134284421801567	0.129305467009544	-0.00152681139297783
-4.55787992477417	-6.23128652572632	-0.961299121379852	-0.134103581309319	0.129795596003532	-0.00242256419733167
-4.5732421875	-6.22211408615112	-1.01345348358154	-0.133623346686363	0.130845904350281	-0.0037829119246453
-4.58588457107544	-6.22554302215576	-1.05049514770508	-0.133192211389542	0.132077604532242	-0.00541296135634184
-4.65938806533813	-6.25625658035278	-1.07448065280914	-0.132167562842369	0.1333197504282	-0.00734738493338227
-4.78656339645386	-6.35169076919556	-1.12099254131317	-0.13232909142971	0.134261563420296	-0.00938520766794682
-4.89710283279419	-6.3586597442627	-1.15767431259155	-0.133129879832268	0.135668560862541	-0.0115346694365144
-5.00730133056641	-6.39159536361694	-1.26538491249084	-0.13368384540081	0.136779084801674	-0.0140011105686426
-5.10539388656616	-6.43364334106445	-1.37853145599365	-0.133707374334335	0.138997092843056	-0.0170120634138584
-5.21124649047852	-6.48346710205078	-1.50193977355957	-0.133810803294182	0.14161479473114	-0.0198131781071424
-5.37703990936279	-6.543128490448	-1.64458537101746	-0.133756563067436	0.144164979457855	-0.0231110583990812
-5.5569314956665	-6.62899827957153	-1.80779588222504	-0.133301004767418	0.146415039896965	-0.0266346782445908
-5.66384124755859	-6.67567729949951	-1.90629184246063	-0.132661014795303	0.149455353617668	-0.0302445087581873
-5.70512580871582	-6.72861814498901	-1.97851991653442	-0.132507875561714	0.152322575449944	-0.0337353609502316
-5.80004358291626	-6.81045579910278	-2.0872642993927	-0.13190932571888	0.154586270451546	-0.0372649654746056
-5.9230580329895	-6.86205959320068	-2.18530058860779	-0.13126115500927	0.156409233808517	-0.0404014736413956
-5.98947143554688	-6.89675092697144	-2.23400950431824	-0.131751880049706	0.15778224170208	-0.0426141284406185
-6.03294324874878	-6.95550632476807	-2.25668334960938	-0.132258519530296	0.157959878444672	-0.0441191904246807
-6.04190349578857	-7.01490449905396	-2.28204011917114	-0.13304840028286	0.157267704606056	-0.0445583648979664
-6.01331329345703	-7.03390169143677	-2.27178502082825	-0.133964195847511	0.156686574220657	-0.0447227396070957
-6.00792169570923	-7.01910066604614	-2.2670783996582	-0.135340645909309	0.155413165688515	-0.0443606339395046
-5.98831510543823	-7.0074667930603	-2.24537014961243	-0.136757254600525	0.153408244252205	-0.0435566492378712
-5.9423623085022	-6.95175886154175	-2.16710686683655	-0.138349249958992	0.151417911052704	-0.0427603907883167
-5.9118447303772	-6.93060636520386	-2.08579802513123	-0.139720976352692	0.148966044187546	-0.0416795536875725
-5.90170001983643	-6.89844369888306	-2.01793169975281	-0.140839889645576	0.14643032848835	-0.0411370024085045
-5.87471532821655	-6.82980585098267	-1.91085708141327	-0.142160266637802	0.143897742033005	-0.0408430099487305
-5.83883237838745	-6.80437564849854	-1.83162188529968	-0.143051892518997	0.141401708126068	-0.0404486618936062
-5.83419370651245	-6.81784248352051	-1.77757012844086	-0.143135979771614	0.139155223965645	-0.0408915393054485
-5.81661510467529	-6.78973865509033	-1.69110310077667	-0.143355131149292	0.137353345751762	-0.0415305197238922
-5.8228611946106	-6.798508644104	-1.60952973365784	-0.143312260508537	0.135174915194511	-0.0420120060443878
-5.84758949279785	-6.84704923629761	-1.52920472621918	-0.142555966973305	0.133039861917496	-0.04274607822299
-5.85721874237061	-6.87255334854126	-1.43250298500061	-0.141692250967026	0.131237506866455	-0.0433831363916397
-5.88441181182861	-6.89012384414673	-1.33954441547394	-0.141012579202652	0.129384577274323	-0.0446471720933914
-5.93372488021851	-6.92873287200928	-1.28618586063385	-0.140304833650589	0.127287849783897	-0.0460707284510136
-5.98016309738159	-6.96608257293701	-1.24636924266815	-0.139698788523674	0.125451594591141	-0.0477737598121166
-5.97187471389771	-6.95176410675049	-1.13601911067963	-0.139572888612747	0.124375239014626	-0.0491528511047363
-5.97692584991455	-6.99447345733643	-1.05195319652557	-0.139335870742798	0.122656956315041	-0.0497505962848663
-6.02581596374512	-7.06570053100586	-0.995556056499481	-0.138390481472015	0.120664425194263	-0.0504219420254231
-6.0305643081665	-7.06703519821167	-0.912415027618408	-0.137978509068489	0.119008921086788	-0.0512329787015915
-6.01774740219116	-7.08411598205566	-0.879554629325867	-0.138025254011154	0.117231756448746	-0.0516863539814949
-6.04431533813477	-7.12913179397583	-0.884214282035828	-0.136963203549385	0.116231009364128	-0.05289576202631
-6.09855699539185	-7.15060806274414	-0.858750402927399	-0.136620074510574	0.115392938256264	-0.0548013299703598
-6.16579151153564	-7.17149591445923	-0.818706214427948	-0.136519283056259	0.11493743956089	-0.0560151375830173
-6.22451019287109	-7.20386362075806	-0.799853622913361	-0.135546997189522	0.114836998283863	-0.0565877631306648
-6.27387285232544	-7.2275185585022	-0.813031554222107	-0.134848922491074	0.115140311419964	-0.0573030933737755
-6.30360889434814	-7.20692157745361	-0.858698129653931	-0.134543225169182	0.115678675472736	-0.0577986501157284
-6.28777933120728	-7.15256977081299	-0.890600919723511	-0.134699463844299	0.116744764149189	-0.0576533153653145
-6.24529314041138	-7.11202716827393	-0.916812121868134	-0.134063526988029	0.118269890546799	-0.0571697168052197
-6.2147045135498	-7.12137699127197	-0.97712641954422	-0.133343085646629	0.120122417807579	-0.0572355501353741
-6.220290184021	-7.12777090072632	-1.05367136001587	-0.132544785737991	0.122196607291698	-0.0581261813640594
-6.22968864440918	-7.1154842376709	-1.12782645225525	-0.132354155182838	0.124328970909119	-0.0595338642597198
-6.22552824020386	-7.14580821990967	-1.21697878837585	-0.131669759750366	0.126797720789909	-0.0609474368393421
-6.23537302017212	-7.21880006790161	-1.31350111961365	-0.130975842475891	0.129399999976158	-0.0625220909714699
-6.24532794952393	-7.26230192184448	-1.39956033229828	-0.130679994821548	0.131933331489563	-0.0643033608794212
-6.26149654388428	-7.28957605361938	-1.47449028491974	-0.130937904119492	0.13430143892765	-0.0655957981944084
-6.27683639526367	-7.30324029922485	-1.55369472503662	-0.131268128752708	0.136204823851585	-0.0664949044585228
-6.27591276168823	-7.32136821746826	-1.6339236497879	-0.132220640778542	0.137939274311066	-0.0669601932168007
-6.26897478103638	-7.32881116867065	-1.7194060087204	-0.133238255977631	0.139853939414024	-0.0670338049530983
-6.27442264556885	-7.3188910484314	-1.83221578598022	-0.13428395986557	0.141552120447159	-0.0666002109646797
-6.26484107971191	-7.29015684127808	-1.93833768367767	-0.135528564453125	0.143006384372711	-0.0657921954989433
-6.24059200286865	-7.25858449935913	-2.00859880447388	-0.136839434504509	0.144705131649971	-0.0644179731607437
-6.23595571517944	-7.24810028076172	-2.09265112876892	-0.137528166174889	0.146196752786636	-0.0624961331486702
-6.25154685974121	-7.23103189468384	-2.17110133171082	-0.137857124209404	0.147480905056	-0.0607376769185066
-6.26929521560669	-7.20373821258545	-2.22309851646423	-0.138467490673065	0.148479014635086	-0.0587307550013065
-6.2690052986145	-7.16147470474243	-2.25300669670105	-0.138825133442879	0.149351611733437	-0.0564222820103168
-6.26815271377563	-7.12629270553589	-2.2789478302002	-0.139020085334778	0.150173366069794	-0.0536539517343044
-6.25579071044922	-7.08100032806396	-2.32226991653442	-0.139314070343971	0.150738269090652	-0.0506880804896355
-6.23064661026001	-7.01290369033813	-2.36874127388	-0.139728084206581	0.15132737159729	-0.0478103831410408
-6.18324375152588	-6.93432950973511	-2.4094672203064	-0.14039371907711	0.152018383145332	-0.0447520315647125
-6.13685941696167	-6.87058448791504	-2.43846797943115	-0.140928387641907	0.152655944228172	-0.0420192927122116
-6.11072731018066	-6.7849588394165	-2.47519111633301	-0.141605332493782	0.153207927942276	-0.0398159213364124
-6.05475854873657	-6.69278573989868	-2.50202798843384	-0.142746657133102	0.153749153017998	-0.0378141105175018
-5.97610282897949	-6.6242527961731	-2.52047324180603	-0.14366203546524	0.154404491186142	-0.035718034952879
-5.91689252853394	-6.56934547424316	-2.55504679679871	-0.144350782036781	0.155071929097176	-0.0337683148682117
-5.86279392242432	-6.50482177734375	-2.58075284957886	-0.144767135381699	0.155911102890968	-0.0323557965457439
-5.81162357330322	-6.45072603225708	-2.60829210281372	-0.145490288734436	0.156557828187943	-0.0308893788605928
-5.78223943710327	-6.41126489639282	-2.64173817634583	-0.145370483398438	0.157255709171295	-0.0292318575084209
-5.76103782653809	-6.37554359436035	-2.67155575752258	-0.145398959517479	0.158169612288475	-0.0278577972203493
-5.73167753219604	-6.35187673568726	-2.69323253631592	-0.145132258534431	0.159259229898453	-0.0268890205770731
-5.71073293685913	-6.33719301223755	-2.73159289360046	-0.144843503832817	0.160489067435265	-0.0258000437170267
-5.69456005096436	-6.32758665084839	-2.75393128395081	-0.144151285290718	0.161766871809959	-0.0247553065419197
-5.685378074646	-6.32384300231934	-2.78562521934509	-0.143733158707619	0.16298945248127	-0.0240055583417416
-5.67199659347534	-6.31171607971191	-2.81076979637146	-0.143132999539375	0.164348244667053	-0.0233916733413935
-5.67235994338989	-6.31312608718872	-2.85316824913025	-0.142389565706253	0.165554523468018	-0.0229404158890247
-5.67833948135376	-6.32408905029297	-2.9226861000061	-0.141595363616943	0.166898712515831	-0.0224576517939568
-5.66365385055542	-6.3125147819519	-2.95916056632996	-0.141171783208847	0.168458089232445	-0.0219802837818861
-5.64368629455566	-6.30121231079102	-2.98178648948669	-0.141165286302567	0.169807761907578	-0.0219216533005238
-5.63821315765381	-6.31495189666748	-3.02337670326233	-0.14142082631588	0.170951873064041	-0.0222937520593405
-5.62975406646729	-6.31991767883301	-3.09318542480469	-0.141605585813522	0.172080338001251	-0.0227794125676155
-5.60748052597046	-6.32933568954468	-3.13748002052307	-0.141615450382233	0.173330649733543	-0.0228612907230854
-5.59988164901733	-6.34115934371948	-3.19678449630737	-0.141258239746094	0.174700170755386	-0.0231000762432814
-5.6044774055481	-6.35713148117065	-3.2710177898407	-0.140646904706955	0.176238626241684	-0.0236854068934917
-5.61470460891724	-6.38276147842407	-3.34225010871887	-0.140091925859451	0.177874177694321	-0.0241777766495943
-5.6174955368042	-6.41321468353271	-3.41116952896118	-0.139385759830475	0.179538384079933	-0.0249276366084814
-5.62439298629761	-6.42485904693604	-3.45377087593079	-0.139167085289955	0.18147149682045	-0.0258317422121763
-5.62982225418091	-6.44168138504028	-3.51191568374634	-0.138991937041283	0.182984098792076	-0.0267005488276482
-5.63190698623657	-6.46996259689331	-3.56217551231384	-0.138593643903732	0.184273362159729	-0.0277038086205721
-5.62877655029297	-6.49223327636719	-3.58532381057739	-0.137936174869537	0.185480818152428	-0.028252525255084
-5.63366508483887	-6.51354646682739	-3.63728094100952	-0.137018039822578	0.186547845602036	-0.0287889875471592
-5.62592697143555	-6.53037595748901	-3.67848968505859	-0.136007621884346	0.187864199280739	-0.0293957982212305
-5.61808156967163	-6.55145788192749	-3.6992039680481	-0.134881839156151	0.189452618360519	-0.029886856675148
-5.62641382217407	-6.58871555328369	-3.72199010848999	-0.133554577827454	0.190941795706749	-0.0302365813404322
-5.64613580703735	-6.62200403213501	-3.74727630615234	-0.132029369473457	0.19223065674305	-0.0307782255113125
-5.6536922454834	-6.64951372146606	-3.78034162521362	-0.13050152361393	0.193526193499565	-0.0311666317284107
-5.6257905960083	-6.68971967697144	-3.78897452354431	-0.129034757614136	0.194675460457802	-0.0311558935791254
-5.64683723449707	-6.74392318725586	-3.82527470588684	-0.126946851611137	0.195842579007149	-0.0315148234367371
-5.68063259124756	-6.83053207397461	-3.91196942329407	-0.124671801924706	0.197156846523285	-0.0321138724684715
-5.62338066101074	-6.77383613586426	-3.89071083068848	-0.123790666460991	0.199803411960602	-0.0326230116188526
-5.63414764404297	-6.81797170639038	-3.91358470916748	-0.12317831069231	0.201028496026993	-0.0325946174561977
-5.6533465385437	-6.89310503005981	-3.90289330482483	-0.121408924460411	0.201733887195587	-0.0327569283545017
-5.65093183517456	-6.90257883071899	-3.89199542999268	-0.120544210076332	0.202384680509567	-0.0334004163742065
-5.63742303848267	-6.91051149368286	-3.8991711139679	-0.119744978845119	0.202613964676857	-0.0334508754312992
-5.61987781524658	-6.91590881347656	-3.88448333740234	-0.118254892528057	0.203247502446175	-0.0331459380686283
-5.62589550018311	-6.93683767318726	-3.9046573638916	-0.117298103868961	0.20372711122036	-0.0329711139202118
-5.61180400848389	-6.97025108337402	-3.9080126285553	-0.115947164595127	0.204709470272064	-0.0327888801693916
-5.62232732772827	-7.01338768005371	-3.9353084564209	-0.114179059863091	0.205718234181404	-0.0328865870833397
-5.65067768096924	-7.03285884857178	-3.96127104759216	-0.112655304372311	0.20702862739563	-0.0331901200115681
-5.67099618911743	-7.0503511428833	-3.99567699432373	-0.111575499176979	0.208386346697807	-0.0334279499948025
-5.65589237213135	-7.09234666824341	-4.00733327865601	-0.110356569290161	0.209175825119019	-0.033382885158062
-5.66144847869873	-7.13104104995728	-4.04408884048462	-0.108672305941582	0.210337087512016	-0.0336505100131035
-5.70914840698242	-7.19152164459229	-4.17430210113525	-0.107148386538029	0.211444869637489	-0.0342481844127178
-5.66638565063477	-7.12788724899292	-4.19108247756958	-0.106784544885159	0.213750630617142	-0.0349185317754745
-5.62026214599609	-7.12380743026733	-4.18636894226074	-0.106881342828274	0.215359911322594	-0.0344765968620777
-5.63826274871826	-7.17955446243286	-4.2112865447998	-0.105555765330791	0.216140866279602	-0.0342315919697285
-5.65832471847534	-7.19522476196289	-4.2282395362854	-0.104856491088867	0.216194421052933	-0.0340721160173416
-5.61159181594849	-7.17402267456055	-4.20511484146118	-0.104605935513973	0.216317281126976	-0.0332615673542023
-5.56114768981934	-7.17635917663574	-4.19829988479614	-0.103658355772495	0.216939553618431	-0.0327142477035522
-5.56657981872559	-7.15763998031616	-4.22207975387573	-0.10258499532938	0.217693343758583	-0.0320806093513966
-5.56115436553955	-7.16915464401245	-4.22394704818726	-0.101658076047897	0.218137711286545	-0.031394436955452
-5.51005506515503	-7.19161605834961	-4.21297550201416	-0.100521817803383	0.219052076339722	-0.030964182689786
-5.54431581497192	-7.21502876281738	-4.27679204940796	-0.0988651141524315	0.21971395611763	-0.0308498721569777
-5.55326080322266	-7.18859338760376	-4.29321908950806	-0.098143957555294	0.220760434865952	-0.0307090021669865
-5.50369787216187	-7.17572975158691	-4.28941917419434	-0.0978330075740814	0.221732378005981	-0.0302912853658199
-5.51789140701294	-7.2088565826416	-4.32197189331055	-0.09673922508955	0.222211226820946	-0.029918173328042
-5.55138874053955	-7.2088770866394	-4.36197900772095	-0.0961268246173859	0.222555190324783	-0.0297459755092859
-5.54032850265503	-7.18083095550537	-4.37927961349487	-0.0960386022925377	0.223005369305611	-0.0295534059405327
-5.50192356109619	-7.18560791015625	-4.37966156005859	-0.0957096815109253	0.223757579922676	-0.0290446821600199
-5.51118659973145	-7.20595455169678	-4.40097379684448	-0.0948274508118629	0.224400147795677	-0.0286842230707407
-5.52695608139038	-7.19329977035522	-4.42712545394897	-0.0941173210740089	0.225319042801857	-0.0287081580609083
-5.51530027389526	-7.18870735168457	-4.45370149612427	-0.0936866998672485	0.22603876888752	-0.0285313446074724
-5.50890827178955	-7.18927812576294	-4.46026182174683	-0.0929958000779152	0.226897493004799	-0.0282335858792067
-5.51860332489014	-7.18350553512573	-4.49299573898315	-0.0925025418400764	0.227456167340279	-0.0281734745949507
-5.5163311958313	-7.16620302200317	-4.51277732849121	-0.0922506898641586	0.227795407176018	-0.0278599858283997
-5.51064205169678	-7.15784692764282	-4.50539016723633	-0.0920558273792267	0.227939665317535	-0.0273065101355314
-5.50385522842407	-7.15046167373657	-4.51289510726929	-0.0920123532414436	0.227859929203987	-0.0269293822348118
-5.51331853866577	-7.13100099563599	-4.52369356155396	-0.0920034646987915	0.227640226483345	-0.026459876447916
-5.50403261184692	-7.11234378814697	-4.50754356384277	-0.0921636298298836	0.227468758821487	-0.0259281657636166
-5.49370098114014	-7.09176778793335	-4.50203037261963	-0.0921973139047623	0.227609783411026	-0.0254368223249912
-5.50917196273804	-7.08631563186646	-4.53180360794067	-0.0921006128191948	0.227686539292336	-0.025161799043417
-5.5235447883606	-7.07407426834106	-4.54058885574341	-0.0920649617910385	0.227783963084221	-0.0248070247471333
-5.52763891220093	-7.06111621856689	-4.56791210174561	-0.0921945944428444	0.228040114045143	-0.0247470960021019
-5.54427671432495	-7.04301166534424	-4.60804319381714	-0.0921610817313194	0.228600084781647	-0.0246613956987858
-5.5785608291626	-7.01632738113403	-4.64766311645508	-0.0925139859318733	0.22913222014904	-0.0245035607367754
-5.58479452133179	-6.99765920639038	-4.67886161804199	-0.0929268524050713	0.229563325643539	-0.0244549885392189
-5.58650970458984	-6.97716999053955	-4.69365262985229	-0.093297503888607	0.230034917593002	-0.0241903327405453
-5.57683706283569	-6.96063327789307	-4.6972541809082	-0.0938859358429909	0.230322733521461	-0.0239259991794825
-5.58096837997437	-6.94676780700684	-4.719162940979	-0.094301275908947	0.230357989668846	-0.0237941909581423
-5.5736870765686	-6.92953300476074	-4.73137950897217	-0.0947923958301544	0.230425372719765	-0.0236640702933073
-5.56214427947998	-6.89902925491333	-4.72970342636108	-0.0955007821321487	0.23064586520195	-0.0234839655458927
-5.55081987380981	-6.88000583648682	-4.76243925094604	-0.0962503179907799	0.230674371123314	-0.0236091054975986
-5.56090021133423	-6.85772132873535	-4.77938079833984	-0.0968239307403564	0.230505496263504	-0.0236374232918024
-5.54489850997925	-6.83320760726929	-4.79061841964722	-0.0976870507001877	0.230585470795631	-0.0238096676766872
-5.5475287437439	-6.80928945541382	-4.82140445709229	-0.0984461456537247	0.230557635426521	-0.0240007471293211
-5.54392433166504	-6.7891526222229	-4.82097911834717	-0.0991862863302231	0.230627074837685	-0.0240258909761906
-5.55172061920166	-6.77179288864136	-4.84197330474854	-0.0998032614588737	0.230660781264305	-0.0243182852864265
-5.55739641189575	-6.76076078414917	-4.86022043228149	-0.100409954786301	0.230750665068626	-0.0245324391871691
-5.56098937988281	-6.74226903915405	-4.87237215042114	-0.100989423692226	0.23113352060318	-0.024902256205678
-5.57730531692505	-6.73781061172485	-4.89990043640137	-0.101467221975327	0.231307089328766	-0.0253139957785606
-5.59436988830566	-6.73571252822876	-4.91418838500977	-0.101937398314476	0.231543779373169	-0.0257938075810671
-5.5920238494873	-6.7278790473938	-4.93632507324219	-0.10237991809845	0.231906056404114	-0.0262639671564102
-5.59605503082275	-6.72302961349487	-4.95516729354858	-0.102922990918159	0.232029154896736	-0.0268133226782084
-5.61342811584473	-6.72848224639893	-4.96119260787964	-0.103562571108341	0.231961339712143	-0.0271972715854645
-5.62879323959351	-6.72590827941895	-4.98634099960327	-0.104194238781929	0.231894329190254	-0.0278462935239077
-5.65079593658447	-6.71685171127319	-4.98609018325806	-0.104751251637936	0.23196667432785	-0.0283253118395805
-5.68666315078735	-6.71195459365845	-5.00457382202148	-0.105530329048634	0.231806635856628	-0.0288881435990334
-5.72392749786377	-6.71781492233276	-5.03838014602661	-0.106225930154324	0.231495276093483	-0.0294739250093699
-5.74902105331421	-6.71253681182861	-5.05205154418945	-0.107028774917126	0.231414452195168	-0.0298579875379801
-5.76762580871582	-6.70751428604126	-5.07796478271484	-0.107896573841572	0.231526479125023	-0.0304524004459381
-5.80917692184448	-6.71083354949951	-5.1124267578125	-0.108647078275681	0.231736034154892	-0.0310040693730116
-5.84195518493652	-6.71529483795166	-5.13038206100464	-0.109471991658211	0.23182700574398	-0.0316535942256451
-5.86140537261963	-6.72115135192871	-5.17282485961914	-0.11018780618906	0.232184410095215	-0.0323877595365047
-5.89939069747925	-6.71916961669922	-5.20558595657349	-0.110726699233055	0.232514381408691	-0.0330465286970139
-5.92401170730591	-6.71221923828125	-5.22018575668335	-0.11156302690506	0.232720896601677	-0.0335232391953468
-5.92308759689331	-6.7287015914917	-5.25230693817139	-0.112380191683769	0.232776626944542	-0.0341674201190472
-5.92427015304565	-6.73683547973633	-5.25511837005615	-0.113048538565636	0.232726991176605	-0.0345991179347038
-5.92875909805298	-6.73772239685059	-5.26925182342529	-0.113876864314079	0.232524514198303	-0.0352090261876583
-5.94452571868896	-6.74296951293945	-5.29688215255737	-0.1145229190588	0.232338979840279	-0.0358970500528812
-5.96282768249512	-6.73559808731079	-5.30031776428223	-0.115168899297714	0.232210606336594	-0.0364297479391098
-5.97799921035767	-6.73435926437378	-5.32779979705811	-0.115750640630722	0.232247620820999	-0.0370616167783737
-5.98902368545532	-6.74212074279785	-5.34168577194214	-0.115951716899872	0.23248752951622	-0.0376192890107632
-6.00783538818359	-6.7442421913147	-5.34650230407715	-0.116012707352638	0.232680112123489	-0.0383550301194191
-6.01744937896729	-6.74445581436157	-5.35617542266846	-0.116044476628304	0.233063206076622	-0.0390897504985332
-6.0304741859436	-6.7474160194397	-5.36916208267212	-0.116014093160629	0.233349874615669	-0.0395859368145466
-6.03293514251709	-6.74862623214722	-5.35623216629028	-0.115934029221535	0.233459278941154	-0.0398585312068462
-6.0244083404541	-6.73900508880615	-5.35990047454834	-0.115828186273575	0.233222991228104	-0.0402305647730827
-6.01561403274536	-6.73510265350342	-5.35601615905762	-0.115956783294678	0.233088091015816	-0.0402905121445656
-6.01766395568848	-6.73284006118774	-5.35049629211426	-0.116069838404655	0.232792034745216	-0.0403502807021141
-5.97390604019165	-6.72863245010376	-5.32430553436279	-0.116340883076191	0.232940837740898	-0.040455523878336
-5.96851015090942	-6.72938203811646	-5.32625150680542	-0.116226777434349	0.233048334717751	-0.0405308045446873
-5.97382688522339	-6.7213249206543	-5.33112764358521	-0.116259537637234	0.232967555522919	-0.040621742606163
-5.95683240890503	-6.69444799423218	-5.31545305252075	-0.116515256464481	0.232786357402802	-0.0405019149184227
-5.93006086349487	-6.690758228302	-5.31141424179077	-0.116838559508324	0.232566192746162	-0.0405359640717506
-5.93374347686768	-6.68656539916992	-5.29953861236572	-0.117039233446121	0.232245802879333	-0.0403513349592686
-5.9101939201355	-6.66326332092285	-5.27420806884766	-0.117305636405945	0.232110723853111	-0.0401996448636055
-5.90424489974976	-6.65198087692261	-5.27623653411865	-0.117460452020168	0.231806322932243	-0.0401212647557259
-5.90350723266602	-6.64802408218384	-5.24782180786133	-0.117364928126335	0.231464877724648	-0.039803359657526
-5.89003849029541	-6.64689350128174	-5.2351188659668	-0.117142371833324	0.231239393353462	-0.0395593009889126
-5.88929891586304	-6.64202308654785	-5.23499631881714	-0.116698443889618	0.231218129396439	-0.0395907536149025
-5.88592672348022	-6.63083839416504	-5.21329259872437	-0.116418793797493	0.231190085411072	-0.039465356618166
-5.87438344955444	-6.61770963668823	-5.19843769073486	-0.116206996142864	0.230916187167168	-0.0394057296216488
-5.85560131072998	-6.61338472366333	-5.18032312393188	-0.115971274673939	0.230522766709328	-0.0391468368470669
-5.83694887161255	-6.59174966812134	-5.16701889038086	-0.115749105811119	0.230196416378021	-0.0385765694081783
-5.8386926651001	-6.57834005355835	-5.16544818878174	-0.115728691220284	0.229782730340958	-0.0379339121282101
-5.84423875808716	-6.5714282989502	-5.18148136138916	-0.115540720522404	0.22944401204586	-0.0377077981829643
-5.79999876022339	-6.55216932296753	-5.12694358825684	-0.115505509078503	0.229993909597397	-0.0370204076170921
-5.78973722457886	-6.54778814315796	-5.11966371536255	-0.115132585167885	0.2303147315979	-0.0366309620440006
-5.80437421798706	-6.5421576499939	-5.12816143035889	-0.114543341100216	0.230061367154121	-0.0360558927059174
-5.78278684616089	-6.52469491958618	-5.10585594177246	-0.114223659038544	0.229930490255356	-0.03528942912817
-5.75574636459351	-6.51794099807739	-5.10100603103638	-0.113798633217812	0.22977289557457	-0.0348085425794125
-5.74677419662476	-6.50650453567505	-5.08492469787598	-0.113377936184406	0.229745462536812	-0.0343990363180637
-5.7160530090332	-6.47546577453613	-5.05135774612427	-0.113537155091763	0.229721933603287	-0.0339187048375607
-5.7043080329895	-6.46775150299072	-5.04796314239502	-0.113554902374744	0.229235112667084	-0.0334731675684452
-5.68208169937134	-6.45305919647217	-5.00178098678589	-0.113468967378139	0.228701949119568	-0.0329095683991909
-5.66988706588745	-6.44077253341675	-4.96905374526978	-0.113210007548332	0.228139698505402	-0.0321783497929573
-5.67042446136475	-6.45019674301147	-4.96222162246704	-0.112664431333542	0.227687001228333	-0.0318875163793564
-5.67335319519043	-6.44657707214355	-4.93443250656128	-0.112081922590733	0.227539896965027	-0.0314683951437473
-5.67120122909546	-6.44090270996094	-4.91340065002441	-0.111652545630932	0.227581977844238	-0.0313660837709904
-5.68408918380737	-6.46262311935425	-4.92631435394287	-0.110997416079044	0.22764678299427	-0.0314350239932537
-5.69704914093018	-6.47835540771484	-4.919753074646	-0.110228575766087	0.227821409702301	-0.0315244346857071
-5.70918130874634	-6.47890949249268	-4.91351938247681	-0.109858870506287	0.228086099028587	-0.0319406054913998
-5.71030950546265	-6.48848295211792	-4.92297410964966	-0.109438523650169	0.228348016738892	-0.0322117991745472
-5.71372747421265	-6.50139856338501	-4.91519594192505	-0.108905583620071	0.228447213768959	-0.0323607325553894
-5.7175931930542	-6.51517486572266	-4.92028284072876	-0.108565092086792	0.228671357035637	-0.0326988473534584
-5.73217821121216	-6.52916479110718	-4.93826627731323	-0.108092963695526	0.228889957070351	-0.0331155732274055
-5.73994064331055	-6.53244638442993	-4.94904947280884	-0.107679255306721	0.229294180870056	-0.0334326811134815
-5.74175357818604	-6.53979539871216	-4.94952583312988	-0.107400342822075	0.229776784777641	-0.0336444340646267
-5.74033737182617	-6.55116605758667	-4.96558666229248	-0.106901630759239	0.230228960514069	-0.0340353474020958
-5.75115489959717	-6.55867195129395	-4.95586824417114	-0.106427729129791	0.230492636561394	-0.0340718254446983
-5.75453662872314	-6.5728325843811	-4.95414590835571	-0.105966076254845	0.230700418353081	-0.0341839529573917
-5.7653603553772	-6.59567022323608	-4.98250770568848	-0.105265207588673	0.230913057923317	-0.0344424173235893
-5.76917171478271	-6.60053730010986	-4.98223447799683	-0.104565106332302	0.231291145086288	-0.0345922373235226
-5.76713180541992	-6.59922885894775	-4.9659161567688	-0.104096196591854	0.231979966163635	-0.0347957126796246
-5.77322387695313	-6.61661863327026	-4.97625732421875	-0.103530049324036	0.232289776206017	-0.034992404282093
-5.78549528121948	-6.640052318573	-4.97203302383423	-0.102772586047649	0.232471987605095	-0.0350085198879242
-5.78691577911377	-6.64845275878906	-4.96454286575317	-0.102121919393539	0.232582002878189	-0.0352227501571178
-5.78601408004761	-6.66384172439575	-4.9767050743103	-0.101395703852177	0.232871472835541	-0.0354576334357262
-5.79458045959473	-6.6910719871521	-4.99077892303467	-0.100458718836308	0.233249589800835	-0.0356526039540768
-5.80007886886597	-6.71429014205933	-4.98957967758179	-0.0995581671595573	0.234025523066521	-0.0361142121255398
-5.79576921463013	-6.71747779846191	-5.00946092605591	-0.0989334061741829	0.234731376171112	-0.0366271510720253
-5.80607318878174	-6.73527193069458	-5.022536277771	-0.0983027145266533	0.235338419675827	-0.0368368327617645
-5.82319927215576	-6.75663566589355	-5.04884195327759	-0.0977349132299423	0.235605627298355	-0.0371379628777504
-5.81033802032471	-6.76128578186035	-5.0626654624939	-0.0972839593887329	0.236245006322861	-0.0372904501855373
-5.80375814437866	-6.7757568359375	-5.07869434356689	-0.0967747867107391	0.236727461218834	-0.0372998677194119
-5.79825353622437	-6.79936981201172	-5.09915208816528	-0.0962463468313217	0.237333551049232	-0.0374023504555225
-5.79285669326782	-6.81587934494019	-5.14368724822998	-0.095441110432148	0.237997427582741	-0.037487655878067
-5.77220106124878	-6.80299615859985	-5.15273761749268	-0.0949844345450401	0.238912776112556	-0.037462268024683
-5.77015590667725	-6.78767204284668	-5.15809726715088	-0.0946686938405037	0.239614486694336	-0.0369477644562721
-5.74862623214722	-6.79410696029663	-5.16409587860107	-0.0942443236708641	0.239980325102806	-0.0365689396858215
-5.72606897354126	-6.78211498260498	-5.14717197418213	-0.0936754122376442	0.240039870142937	-0.0357520207762718
-5.70983982086182	-6.7696008682251	-5.12668037414551	-0.0932810008525848	0.239991962909698	-0.0346456915140152
-5.73156404495239	-6.76941394805908	-5.15457773208618	-0.0924295261502266	0.239610880613327	-0.0339689329266548
-5.67647218704224	-6.76483154296875	-5.10070085525513	-0.0917908623814583	0.240113154053688	-0.0329630821943283
-5.66571426391602	-6.76456880569458	-5.09278249740601	-0.0908689126372337	0.240727931261063	-0.0324660241603851
-5.68731260299683	-6.77928590774536	-5.09592771530151	-0.0897306352853775	0.240910440683365	-0.0321064889431
-5.69578647613525	-6.77740669250488	-5.09151315689087	-0.0889934673905373	0.241159349679947	-0.0317673087120056
-5.67865657806396	-6.76582956314087	-5.08202123641968	-0.0885030254721642	0.241198316216469	-0.0313643701374531
-5.66867542266846	-6.76751518249512	-5.08168840408325	-0.087954543530941	0.240996241569519	-0.0309471357613802
-5.64995861053467	-6.76228952407837	-5.03636837005615	-0.0876109227538109	0.240985363721848	-0.0302900113165379
-5.6549711227417	-6.77591896057129	-5.03732442855835	-0.087208703160286	0.240663781762123	-0.0299531072378159
-5.68025350570679	-6.78741598129272	-5.04915523529053	-0.0866473391652107	0.240219250321388	-0.029652301222086
-5.66862869262695	-6.75995635986328	-5.05450534820557	-0.0865250080823898	0.240391105413437	-0.0295934434980154
-5.63868713378906	-6.76168918609619	-5.04856204986572	-0.0862622261047363	0.241148859262466	-0.0292537957429886
-5.6771502494812	-6.78992223739624	-5.08287048339844	-0.0854783654212952	0.24144746363163	-0.029130706563592
-5.68356084823608	-6.79053974151611	-5.09677839279175	-0.0851406678557396	0.241864219307899	-0.0292114466428757
-5.66110754013062	-6.78942823410034	-5.07506418228149	-0.0847305506467819	0.24255995452404	-0.0288554020226002
-5.68073463439941	-6.79620313644409	-5.09370470046997	-0.084194578230381	0.24279548227787	-0.0286836791783571
-5.68542146682739	-6.78870868682861	-5.10601758956909	-0.0838710218667984	0.24274617433548	-0.0283259619027376
-5.65439701080322	-6.76555633544922	-5.06857872009277	-0.083806499838829	0.242706134915352	-0.0276086684316397
-5.66679954528809	-6.76383590698242	-5.07609748840332	-0.0833394899964333	0.242350652813911	-0.0270321294665337
-5.65959930419922	-6.74795436859131	-5.07054948806763	-0.0832085832953453	0.24219836294651	-0.0264591258019209
-5.63875675201416	-6.73242092132568	-5.0332612991333	-0.0830632373690605	0.242123961448669	-0.0255098510533571
-5.64679431915283	-6.71919679641724	-5.04208564758301	-0.0825928524136543	0.242084890604019	-0.0249555502086878
-5.66351890563965	-6.71710205078125	-5.04606676101685	-0.0821779370307922	0.242191225290298	-0.0249462928622961
-5.66839170455933	-6.72122812271118	-5.04817295074463	-0.0818334817886353	0.242455348372459	-0.0248335804790258
-5.6954460144043	-6.74700832366943	-5.09247350692749	-0.0812536925077438	0.242636904120445	-0.0251340679824352
-5.72740936279297	-6.75738668441772	-5.11839485168457	-0.0808349549770355	0.243209227919579	-0.0254564210772514
-5.70845460891724	-6.77012491226196	-5.11881923675537	-0.0803290382027626	0.244325369596481	-0.0257502533495426
-5.73821449279785	-6.78114700317383	-5.14613342285156	-0.0796600803732872	0.245140597224236	-0.0260089673101902
-5.7684268951416	-6.79928827285767	-5.1611852645874	-0.07921402156353	0.245341345667839	-0.0262093991041183
-5.77525329589844	-6.8097882270813	-5.17725086212158	-0.0789650604128838	0.24553918838501	-0.0263051670044661
-5.79923629760742	-6.82415151596069	-5.20999336242676	-0.0785358250141144	0.245532065629959	-0.0264833271503448
-5.79441928863525	-6.81488752365112	-5.19941377639771	-0.0785014256834984	0.24616014957428	-0.0264612585306168
-5.80482482910156	-6.83080911636353	-5.21678256988525	-0.0781197473406792	0.246441602706909	-0.026610191911459
-5.83244705200195	-6.84248781204224	-5.22259092330933	-0.0776474550366402	0.246600344777107	-0.0266337487846613
-5.86208868026733	-6.84455823898315	-5.24517107009888	-0.0775234624743462	0.246548786759377	-0.0268199034035206
-5.88960075378418	-6.8656063079834	-5.27952003479004	-0.0771226361393929	0.246453389525414	-0.0270537566393614
-5.86511945724487	-6.86754608154297	-5.25881195068359	-0.0769239366054535	0.247353836894035	-0.0271826349198818
-5.89660167694092	-6.85689878463745	-5.26797962188721	-0.07660823315382	0.247879788279533	-0.0272145792841911
-5.9418306350708	-6.88088846206665	-5.28678035736084	-0.0762276574969292	0.247578144073486	-0.0272125490009785
-5.94211339950562	-6.88788080215454	-5.27410507202148	-0.0760759115219116	0.247364312410355	-0.0273086559027433
-5.96230316162109	-6.89336490631104	-5.29884767532349	-0.0759275183081627	0.247163414955139	-0.0274178758263588
-5.97286939620972	-6.88006401062012	-5.27936983108521	-0.0759136751294136	0.247143611311913	-0.0273265913128853
-5.97236156463623	-6.88626909255981	-5.27279376983643	-0.0757494792342186	0.24710588157177	-0.0273353382945061
-5.9850606918335	-6.89649438858032	-5.25411415100098	-0.0754233449697495	0.24671645462513	-0.0271162111312151
-5.99298429489136	-6.89010906219482	-5.2438063621521	-0.0753941535949707	0.246397450566292	-0.0270175747573376
-6.00093793869019	-6.87911748886108	-5.24059438705444	-0.0752942711114883	0.245828971266747	-0.0267955493181944
-5.98657464981079	-6.87355756759644	-5.20936441421509	-0.0751268565654755	0.245398014783859	-0.0262177120894194
-5.97363662719727	-6.85427618026733	-5.1992392539978	-0.0751806572079659	0.245066583156586	-0.0257368981838226
-5.95402717590332	-6.82518243789673	-5.17656946182251	-0.0751124694943428	0.244499534368515	-0.024819441139698
-5.92985725402832	-6.79699230194092	-5.15416622161865	-0.0750557035207748	0.244081780314445	-0.0239335782825947
-5.90215826034546	-6.77766752243042	-5.1565990447998	-0.074932798743248	0.243865981698036	-0.0233035273849964
-5.89088249206543	-6.76188135147095	-5.15638017654419	-0.0747970044612885	0.243991822004318	-0.0227081105113029
-5.89249706268311	-6.74174308776855	-5.17104578018188	-0.0746682286262512	0.244250625371933	-0.0224851965904236
-5.88833808898926	-6.73775672912598	-5.19050693511963	-0.0745119974017143	0.244558975100517	-0.0223155003041029
-5.89288139343262	-6.74780511856079	-5.2075309753418	-0.0742825865745544	0.244931310415268	-0.0221597347408533
-5.90651941299438	-6.74831533432007	-5.25111865997314	-0.0740848630666733	0.245162412524223	-0.022168755531311
-5.93240880966187	-6.7407054901123	-5.27357530593872	-0.0739953517913818	0.24533486366272	-0.022133307531476
-5.90448045730591	-6.74346828460693	-5.27154636383057	-0.0738003477454185	0.246107771992683	-0.0221015810966492
-5.90559530258179	-6.74704790115356	-5.2853798866272	-0.0735232532024384	0.246738016605377	-0.0218368042260408
-5.93719339370728	-6.73734092712402	-5.2972936630249	-0.0733601897954941	0.246756225824356	-0.0217168387025595
-5.94557666778564	-6.73211479187012	-5.3164439201355	-0.073368102312088	0.246567010879517	-0.0216307956725359
-5.95509243011475	-6.74658012390137	-5.32998514175415	-0.0733166858553886	0.246638387441635	-0.0214510411024094
-5.99238109588623	-6.74440765380859	-5.34800863265991	-0.0732100233435631	0.247105166316032	-0.0216972921043634
-6.0227165222168	-6.74823236465454	-5.37054777145386	-0.0730737671256065	0.247846394777298	-0.0223314892500639
-6.0719575881958	-6.78588819503784	-5.40605115890503	-0.0727783143520355	0.248530492186546	-0.0231211893260479
-6.11243391036987	-6.82132959365845	-5.46427297592163	-0.0725959539413452	0.249268963932991	-0.0242404937744141
-6.10111856460571	-6.85656356811523	-5.46209621429443	-0.0726089552044868	0.250233829021454	-0.024731757119298
-6.0790810585022	-6.90274572372437	-5.46874189376831	-0.0723324790596962	0.251035422086716	-0.024904465302825
-6.1284499168396	-6.92171430587769	-5.49655675888062	-0.071809209883213	0.250903099775314	-0.0246568340808153
-6.10187530517578	-6.90901231765747	-5.46182107925415	-0.0722308158874512	0.250554740428925	-0.0240210574120283
-6.07557725906372	-6.90262317657471	-5.44088888168335	-0.0726613253355026	0.250014275312424	-0.0230317432433367
-6.10005140304565	-6.88440132141113	-5.42169523239136	-0.0732871294021606	0.248936876654625	-0.0221731774508953
-6.09660053253174	-6.86208963394165	-5.39394903182983	-0.0743872076272964	0.247821658849716	-0.0216135680675507
-6.08638143539429	-6.88054180145264	-5.36247110366821	-0.074948713183403	0.247239023447037	-0.0215270482003689
-6.13024759292603	-6.88375282287598	-5.3634352684021	-0.0748370811343193	0.24724318087101	-0.0225782971829176
-6.17541599273682	-6.91719150543213	-5.38617563247681	-0.0747650638222694	0.247973188757896	-0.0238248929381371
-6.22079086303711	-6.96521377563477	-5.40854120254517	-0.0746519193053246	0.24882285296917	-0.0251385122537613
-6.2510838508606	-7.00074291229248	-5.48710584640503	-0.0744989812374115	0.249243915081024	-0.0266468040645123
-6.23575973510742	-6.99467945098877	-5.51438522338867	-0.0742868781089783	0.249941602349281	-0.0272871125489473
-6.21372222900391	-6.98121452331543	-5.54970693588257	-0.0742106214165688	0.250834673643112	-0.0276314187794924
-6.19734382629395	-6.95559501647949	-5.55494976043701	-0.0744759887456894	0.251247704029083	-0.0269063338637352
-6.20919370651245	-6.95677518844604	-5.54459190368652	-0.0746924355626106	0.250571042299271	-0.0256683453917503
-6.17871379852295	-6.93250703811646	-5.51330518722534	-0.0750147104263306	0.249813169240952	-0.0243789497762918
-6.15933752059937	-6.91820669174194	-5.48475694656372	-0.075274720788002	0.249115064740181	-0.0227721966803074
-6.14127635955811	-6.8843789100647	-5.46727132797241	-0.075699120759964	0.248574629426003	-0.0215020123869181
-6.13490009307861	-6.88480234146118	-5.46716213226318	-0.0758453905582428	0.247939437627792	-0.0205054450780153
-6.14887857437134	-6.88455104827881	-5.48060178756714	-0.0755550712347031	0.247491270303726	-0.0198493711650372
-6.11948919296265	-6.87155246734619	-5.4817852973938	-0.0752646699547768	0.247909709811211	-0.0196347683668137
-6.13124990463257	-6.85402870178223	-5.47858428955078	-0.0750635638833046	0.248169705271721	-0.0194256734102964
-6.14525699615479	-6.84111642837524	-5.49790859222412	-0.0749098658561707	0.248081028461456	-0.0195053908973932
-6.1379280090332	-6.82407999038696	-5.48052787780762	-0.0752204805612564	0.247752398252487	-0.0194804426282644
-6.11910772323608	-6.82458877563477	-5.47546625137329	-0.0753671452403069	0.247398063540459	-0.0195579528808594
-6.11034631729126	-6.81136846542358	-5.44746494293213	-0.0754514262080193	0.247350603342056	-0.0195174049586058
-6.08624601364136	-6.79239511489868	-5.41308832168579	-0.0756332129240036	0.247473537921906	-0.0196948144584894
-6.08803653717041	-6.79024505615234	-5.39088106155396	-0.0756248384714127	0.247183993458748	-0.0196709949523211
-6.07567596435547	-6.79657459259033	-5.37075662612915	-0.0755365192890167	0.246766328811646	-0.0200039427727461
-6.07586193084717	-6.79289674758911	-5.37226152420044	-0.0753131955862045	0.246519356966019	-0.0204526372253895
-6.07003450393677	-6.7805438041687	-5.3379430770874	-0.0752805024385452	0.246478170156479	-0.0206288993358612
-6.06210279464722	-6.7749605178833	-5.3212742805481	-0.0754319950938225	0.246241182088852	-0.0210607014596462
-6.05297088623047	-6.77834272384644	-5.28573369979858	-0.0754869505763054	0.245903551578522	-0.0211475361138582
-6.02853441238403	-6.76600456237793	-5.25677442550659	-0.0756217837333679	0.245386511087418	-0.0210018623620272
[truncated: 12,633 more rows]
