# Supplementary material for: Identification of Haptic Based Guiding Using Hard Reins
Source: PLoS One. 2015 Jul 22;10(7):e0132020. doi: 10.1371/journal.pone.0132020 (PMC4511788; doi:10.1371/journal.pone.0132020)
Supplement: S6 File — (ZIP) [file pone.0132020.s006.zip › Exp2_ForceData2/Subject8/path2/T10.csv]

Force X (N)	Force Y (N)	Force Z (N)	Torque X (N-m)	Torque Y (N-m)	Torque Z (N-m)	Frequency = 10000	Averaging Level = 16	F/T Serial Number = FT11772	Time Started = 18/02/2013 10:48:39
-5.56575393676758	-9.22512340545654	-10.601505279541	-0.204759821295738	0.2439104616642	-0.00691908271983266
-5.57077836990356	-9.22529888153076	-10.6019172668457	-0.204797744750977	0.243815705180168	-0.0069764475338161
-5.56336975097656	-9.22038650512695	-10.5922956466675	-0.204806074500084	0.243687435984612	-0.00681841932237148
-5.57025671005249	-9.2197380065918	-10.5933322906494	-0.204741254448891	0.243674919009209	-0.00681244349107146
-5.57046985626221	-9.21778774261475	-10.5876617431641	-0.204717442393303	0.243660226464272	-0.0066834962926805
-5.5658745765686	-9.20957565307617	-10.5851945877075	-0.204786032438278	0.243506833910942	-0.00661933654919267
-5.56532001495361	-9.20438194274902	-10.5879383087158	-0.204677805304527	0.243418172001839	-0.00659579643979669
-5.55539131164551	-9.19745540618896	-10.5812387466431	-0.204607143998146	0.243276000022888	-0.00660795206204057
-5.54849338531494	-9.1873950958252	-10.580979347229	-0.204518407583237	0.243203312158585	-0.00662255380302668
-5.55442237854004	-9.19251441955566	-10.5677824020386	-0.204435810446739	0.243211567401886	-0.00641840975731611
-5.54910707473755	-9.19233894348145	-10.5658464431763	-0.204595699906349	0.243153408169746	-0.00644959462806582
-5.552818775177	-9.19313430786133	-10.5673732757568	-0.204499006271362	0.24307756125927	-0.00627940380945802
-5.55630970001221	-9.19078540802002	-10.5685539245605	-0.20449885725975	0.243031352758408	-0.00619457382708788
-5.55797243118286	-9.18349552154541	-10.5625600814819	-0.204629853367805	0.242886066436768	-0.00600508274510503
-5.5556378364563	-9.17936229705811	-10.5590677261353	-0.204694658517838	0.242832198739052	-0.00573352025821805
-5.558753490448	-9.17278480529785	-10.563497543335	-0.204701155424118	0.242701604962349	-0.00561005342751741
-5.55182027816772	-9.16936492919922	-10.5494899749756	-0.204796820878983	0.242581531405449	-0.0054526929743588
-5.54638910293579	-9.15923023223877	-10.5506038665771	-0.20481538772583	0.242488443851471	-0.00528364675119519
-5.54882478713989	-9.15983772277832	-10.5420989990234	-0.204794496297836	0.24235226213932	-0.00515623297542334
-5.54360246658325	-9.15564155578613	-10.542781829834	-0.204880222678185	0.242309749126434	-0.00512777315452695
-5.53798961639404	-9.14805603027344	-10.5339040756226	-0.204933792352676	0.242208376526833	-0.00489460723474622
-5.53858041763306	-9.14244651794434	-10.5336570739746	-0.204950705170631	0.242158532142639	-0.00480136135593057
-5.53600549697876	-9.14167308807373	-10.5250120162964	-0.205089792609215	0.242145076394081	-0.0046134116128087
-5.53112697601318	-9.13077259063721	-10.5184640884399	-0.205136641860008	0.241903826594353	-0.00447210622951388
-5.52470922470093	-9.12495040893555	-10.5143508911133	-0.205216899514198	0.241920471191406	-0.00433663465082645
-5.52344036102295	-9.12109661102295	-10.5148963928223	-0.205225467681885	0.241853579878807	-0.00419024471193552
-5.51998090744019	-9.11559200286865	-10.5047550201416	-0.205345451831818	0.241795316338539	-0.00407887902110815
-5.51232099533081	-9.1098690032959	-10.4910850524902	-0.205476611852646	0.241618111729622	-0.00382608990184963
-5.50668525695801	-9.10290431976318	-10.4932994842529	-0.205551117658615	0.241676062345505	-0.00378632266074419
-5.51052188873291	-9.09675598144531	-10.4867782592773	-0.205529987812042	0.241653174161911	-0.00364044029265642
-5.50309085845947	-9.0902214050293	-10.4843921661377	-0.205670818686485	0.241504311561584	-0.00368686905130744
-5.50460481643677	-9.08294010162354	-10.4748868942261	-0.205574467778206	0.241538718342781	-0.00346651836298406
-5.49984645843506	-9.08245754241943	-10.4792423248291	-0.205605357885361	0.241405725479126	-0.00329913524910808
-5.49056816101074	-9.07938480377197	-10.4652414321899	-0.205834701657295	0.241306751966476	-0.00305131776258349
-5.48713350296021	-9.06942176818848	-10.4568481445313	-0.205972477793694	0.24120469391346	-0.00291445036418736
-5.48431825637817	-9.06636524200439	-10.4550161361694	-0.206029817461967	0.241248026490211	-0.00279040448367596
-5.48087549209595	-9.0584192276001	-10.4437341690063	-0.206087425351143	0.241125181317329	-0.00270875520072877
-5.47388935089111	-9.05442428588867	-10.4387073516846	-0.206284582614899	0.241090193390846	-0.00261970283463597
-5.47330188751221	-9.05273628234863	-10.4384660720825	-0.206292748451233	0.241122096776962	-0.0024061594158411
-5.47048664093018	-9.04938507080078	-10.4389047622681	-0.206397086381912	0.24104306101799	-0.00239688134752214
-5.46268844604492	-9.04376888275146	-10.4253997802734	-0.206624463200569	0.24096953868866	-0.00218472024425864
-5.45728635787964	-9.03990268707275	-10.4232797622681	-0.206697791814804	0.241052657365799	-0.00215058028697968
-5.45606565475464	-9.03330326080322	-10.4155902862549	-0.206783339381218	0.241086304187775	-0.0019474042346701
-5.45001411437988	-9.02854633331299	-10.4181566238403	-0.206898972392082	0.240962415933609	-0.0018737381324172
-5.4453592300415	-9.0260124206543	-10.4039926528931	-0.207079410552979	0.241066291928291	-0.00171875243540853
-5.4457950592041	-9.02195739746094	-10.4075241088867	-0.207159891724586	0.241038024425507	-0.00163241778500378
-5.44035625457764	-9.02155303955078	-10.399787902832	-0.207345589995384	0.241053685545921	-0.00150130805559456
-5.43014478683472	-9.01156711578369	-10.39235496521	-0.207490235567093	0.241036146879196	-0.00138747808523476
-5.43146705627441	-9.01166534423828	-10.3903102874756	-0.20756708085537	0.241134598851204	-0.0013756511034444
-5.42334365844727	-9.00901222229004	-10.3773822784424	-0.207717448472977	0.241119474172592	-0.00127648422494531
-5.41835689544678	-9.00138664245605	-10.3804006576538	-0.207909181714058	0.241051718592644	-0.0012558470480144
-5.41609048843384	-9.00232028961182	-10.3802871704102	-0.207979097962379	0.241198867559433	-0.00105072360020131
-5.41040325164795	-9.00180530548096	-10.3826351165771	-0.208162367343903	0.241218954324722	-0.00110607058741152
-5.40130043029785	-8.99449634552002	-10.366494178772	-0.208330303430557	0.24123127758503	-0.000944657775107771
-5.39436197280884	-8.99208736419678	-10.3720979690552	-0.208473592996597	0.241316914558411	-0.000977059360593557
-5.39732360839844	-8.98998355865479	-10.3713884353638	-0.208555221557617	0.241441339254379	-0.00082925648894161
-5.38657283782959	-8.98857879638672	-10.3638134002686	-0.208811357617378	0.241406008601189	-0.000793641142081469
-5.38181686401367	-8.9839334487915	-10.3636837005615	-0.208827897906303	0.241444498300552	-0.000758534588385373
-5.37723827362061	-8.98383903503418	-10.3597707748413	-0.209042951464653	0.241533562541008	-0.000645503227133304
-5.36998271942139	-8.97947978973389	-10.3548126220703	-0.209300637245178	0.241590797901154	-0.000661526748444885
-5.36820602416992	-8.97429275512695	-10.3488864898682	-0.209389045834541	0.241700261831284	-0.000525252078659832
-5.36074781417847	-8.97260856628418	-10.3550596237183	-0.20952932536602	0.241700455546379	-0.000490162346977741
-5.35123872756958	-8.96854686737061	-10.3349256515503	-0.209803834557533	0.241728410124779	-0.000332588067976758
-5.34867477416992	-8.96499156951904	-10.3399686813354	-0.209889993071556	0.241895079612732	-0.000263971858657897
-5.34559440612793	-8.96264362335205	-10.3428287506104	-0.210094913840294	0.241906300187111	-0.000230884194024839
-5.33811855316162	-8.95745182037354	-10.3365173339844	-0.210316315293312	0.241879671812057	-0.000138204224640504
-5.32997512817383	-8.95310974121094	-10.3355894088745	-0.210534900426865	0.242003291845322	-9.66463558143005E-05
-5.3302173614502	-8.95295810699463	-10.3289794921875	-0.21063494682312	0.242096975445747	-2.75926140602678E-05
-5.32224225997925	-8.94814968109131	-10.3300218582153	-0.210951074957848	0.242092356085777	-6.6752007114701E-05
-5.31445646286011	-8.94357585906982	-10.3180084228516	-0.211191803216934	0.242189005017281	0.000100644749181811
-5.3144383430481	-8.94190692901611	-10.3247756958008	-0.211318075656891	0.242345333099365	7.81464696046896E-05
-5.30610466003418	-8.93816947937012	-10.3113298416138	-0.211569651961327	0.242382377386093	0.000189130543731153
-5.29772710800171	-8.93179512023926	-10.3198575973511	-0.211782708764076	0.242449477314949	0.000238613269175403
-5.2971076965332	-8.92965412139893	-10.3172082901001	-0.211879551410675	0.242652237415314	0.000247185933403671
-5.29570531845093	-8.92957305908203	-10.3225774765015	-0.212053924798965	0.242745339870453	0.000284011010080576
-5.28816843032837	-8.92580795288086	-10.3220624923706	-0.212286308407784	0.24271285533905	0.000335476739564911
-5.28269958496094	-8.92268562316895	-10.3211221694946	-0.21238774061203	0.242797255516052	0.000424215599196032
-5.27986812591553	-8.92194366455078	-10.3218822479248	-0.212505117058754	0.242970585823059	0.000437144102761522
-5.27213048934937	-8.914963722229	-10.3151559829712	-0.212775021791458	0.242952272295952	0.000512653612531722
-5.26819610595703	-8.91203117370605	-10.3201322555542	-0.212816745042801	0.243094682693481	0.000505371543113142
-5.26711273193359	-8.90545845031738	-10.3198366165161	-0.212909698486328	0.243204236030579	0.000592984724789858
-5.26139354705811	-8.90435600280762	-10.325439453125	-0.213174343109131	0.243210628628731	0.000629826623480767
-5.25369071960449	-8.89825630187988	-10.3170080184937	-0.213324651122093	0.243313625454903	0.000753188040107489
-5.25436639785767	-8.89705085754395	-10.3210000991821	-0.213366836309433	0.243385404348373	0.000780254835262895
-5.24962425231934	-8.89213752746582	-10.3198137283325	-0.213567227125168	0.243368670344353	0.000860154861584306
-5.23925399780273	-8.88272762298584	-10.3176431655884	-0.213779613375664	0.243433982133865	0.000975496892351657
-5.23799896240234	-8.88126087188721	-10.3254947662354	-0.213824793696404	0.243583783507347	0.00100754108279943
-5.23621320724487	-8.87532424926758	-10.320517539978	-0.214004188776016	0.243660509586334	0.00102202838752419
-5.22810029983521	-8.86900329589844	-10.321174621582	-0.214192926883698	0.243682712316513	0.00105613411869854
-5.22673416137695	-8.86748695373535	-10.3207130432129	-0.214282900094986	0.243822619318962	0.0012085895286873
-5.2210636138916	-8.86162853240967	-10.3224010467529	-0.214559346437454	0.243908584117889	0.00117104384116828
-5.21478796005249	-8.85428810119629	-10.3200101852417	-0.214668676257133	0.244017064571381	0.00128249533008784
-5.21486663818359	-8.8530797958374	-10.3254261016846	-0.214738979935646	0.244179040193558	0.00134395074564964
-5.2096643447876	-8.849196434021	-10.3294668197632	-0.214985698461533	0.24418506026268	0.00130467757117003
-5.20430421829224	-8.8449878692627	-10.3193912506104	-0.21505743265152	0.244317337870598	0.00137139449361712
-5.20432376861572	-8.8431921005249	-10.3317899703979	-0.215201780200005	0.244490846991539	0.00127936049830168
-5.20172119140625	-8.84061050415039	-10.3296298980713	-0.215462639927864	0.244463309645653	0.00135713280178607
-5.19574117660522	-8.83493328094482	-10.3348894119263	-0.215475425124168	0.244665056467056	0.00136547756846994
-5.1973237991333	-8.83917045593262	-10.3346462249756	-0.215544387698174	0.244817286729813	0.00141141377389431
-5.19396448135376	-8.83539199829102	-10.3297395706177	-0.21563857793808	0.244872108101845	0.00142017041798681
-5.19166564941406	-8.83091831207275	-10.3360176086426	-0.21562534570694	0.245028212666512	0.00143559987191111
-5.19346952438354	-8.83432292938232	-10.3395004272461	-0.215714916586876	0.245229810476303	0.00139944721013308
-5.18620872497559	-8.83486747741699	-10.3390302658081	-0.215829357504845	0.245277345180511	0.00124977098312229
-5.18412828445435	-8.83022689819336	-10.3375806808472	-0.215845480561256	0.245403915643692	0.00126953434664756
-5.18433523178101	-8.8344144821167	-10.3495168685913	-0.216031551361084	0.245513439178467	0.00110242946539074
-5.17913675308228	-8.83449554443359	-10.3440446853638	-0.21617366373539	0.24565015733242	0.000966458872426301
-5.18465137481689	-8.83746814727783	-10.3634405136108	-0.216001823544502	0.245898827910423	0.000663698185235262
-5.18001794815063	-8.84305667877197	-10.369948387146	-0.21605384349823	0.245933786034584	0.000524199975188822
-5.17703056335449	-8.84388732910156	-10.3665170669556	-0.215977534651756	0.246000930666924	0.000596031604800373
-5.17699766159058	-8.84392642974854	-10.3698930740356	-0.21609166264534	0.246105551719666	0.000539860920980573
-5.17111349105835	-8.84255313873291	-10.361722946167	-0.216255187988281	0.246157616376877	0.000535741972271353
-5.17230033874512	-8.84057807922363	-10.3821048736572	-0.216296464204788	0.246250495314598	0.00046375731471926
-5.17321014404297	-8.84624290466309	-10.3832159042358	-0.216333746910095	0.246350392699242	0.000470898812636733
-5.17294025421143	-8.84544277191162	-10.380654335022	-0.216350108385086	0.246478199958801	0.00027875488740392
-5.16984081268311	-8.84830093383789	-10.3923473358154	-0.216446876525879	0.246549874544144	0.000257672130828723
-5.17166662216187	-8.84830188751221	-10.3953886032104	-0.216365069150925	0.246716216206551	0.000233299564570189
-5.17126989364624	-8.84814071655273	-10.39857006073	-0.216498911380768	0.246716529130936	0.00016943940136116
-5.16688108444214	-8.84683322906494	-10.3960227966309	-0.216528117656708	0.246822834014893	0.000183073090738617
-5.16749000549316	-8.84869861602783	-10.4052839279175	-0.21653650701046	0.246958985924721	7.82951028668322E-05
-5.16783618927002	-8.85035419464111	-10.3954935073853	-0.216602936387062	0.246937125921249	0.000137959214043804
-5.16744041442871	-8.85058975219727	-10.4115724563599	-0.216645210981369	0.247065842151642	6.43522726022638E-05
-5.17398595809937	-8.8545389175415	-10.4115285873413	-0.216650098562241	0.247179538011551	-4.83952317154035E-05
-5.17377901077271	-8.85670471191406	-10.4186973571777	-0.216696947813034	0.247244894504547	-0.000205225442186929
-5.17177200317383	-8.85906314849854	-10.4262704849243	-0.216508194804192	0.247370645403862	-0.000342938845278695
-5.17664003372192	-8.86332321166992	-10.4346761703491	-0.216341361403465	0.247497424483299	-0.000410226435633376
-5.17262983322144	-8.86600685119629	-10.4334297180176	-0.216459080576897	0.247480794787407	-0.000511633465066552
-5.1748743057251	-8.86167144775391	-10.4310493469238	-0.216419324278831	0.247565403580666	-0.000438620045315474
-5.1791296005249	-8.86451721191406	-10.4427452087402	-0.216473117470741	0.247609317302704	-0.000512983300723135
-5.17528676986694	-8.86469841003418	-10.4302682876587	-0.216607615351677	0.247654631733894	-0.000517600914463401
-5.17590951919556	-8.86616611480713	-10.441502571106	-0.216562166810036	0.24781559407711	-0.000623644096776843
-5.18011617660522	-8.86884498596191	-10.4440383911133	-0.216547742486	0.247822746634483	-0.000673933885991573
-5.18053102493286	-8.86550426483154	-10.4473247528076	-0.216664463281631	0.247868493199348	-0.000779215770307928
-5.17968654632568	-8.86650943756104	-10.4542665481567	-0.216546833515167	0.248060375452042	-0.000807391537819058
-5.1851634979248	-8.86891460418701	-10.4570236206055	-0.216543361544609	0.248151063919067	-0.000892622047103941
-5.18603038787842	-8.87218952178955	-10.4623003005981	-0.21663273870945	0.248190894722939	-0.00112863886170089
-5.18302869796753	-8.87243366241455	-10.4590921401978	-0.216496467590332	0.248290628194809	-0.00119305390398949
-5.18271589279175	-8.87459564208984	-10.4785203933716	-0.216363430023193	0.248440980911255	-0.0012871518265456
-5.18236351013184	-8.87666702270508	-10.4610052108765	-0.21648795902729	0.248457580804825	-0.0012539935996756
-5.17915201187134	-8.87092781066895	-10.4678382873535	-0.216485977172852	0.248489543795586	-0.00129845947958529
-5.18356704711914	-8.87066745758057	-10.4680366516113	-0.216528028249741	0.248550713062286	-0.00119876698590815
-5.1858115196228	-8.86814594268799	-10.4737882614136	-0.216678768396378	0.248608291149139	-0.00128135830163956
-5.17963457107544	-8.86955165863037	-10.4699678421021	-0.216716587543488	0.248578906059265	-0.00127893022727221
-5.18113422393799	-8.86959743499756	-10.4704236984253	-0.216696441173553	0.248754903674126	-0.00132955017033964
-5.18682336807251	-8.87123489379883	-10.477029800415	-0.216724410653114	0.24874347448349	-0.00141218292992562
-5.17754793167114	-8.87015724182129	-10.4735765457153	-0.216872721910477	0.248821660876274	-0.00138400041032583
-5.17793464660645	-8.86654281616211	-10.4889678955078	-0.216771200299263	0.248906433582306	-0.00143939245026559
-5.18247509002686	-8.87305068969727	-10.4815006256104	-0.216812312602997	0.249064281582832	-0.00147871556691825
-5.17741632461548	-8.87209892272949	-10.4868993759155	-0.216917380690575	0.249050423502922	-0.00169028423260897
-5.18322229385376	-8.87688636779785	-10.4877004623413	-0.216828942298889	0.249141216278076	-0.00173106824513525
-5.18433237075806	-8.87981224060059	-10.5010929107666	-0.216736406087875	0.249307066202164	-0.00184673175681382
-5.18814182281494	-8.88113498687744	-10.5014820098877	-0.216742038726807	0.249304071068764	-0.00187850592192262
-5.18129682540894	-8.88091468811035	-10.5007658004761	-0.21682345867157	0.249251633882523	-0.0019608938600868
-5.18425369262695	-8.87882328033447	-10.504132270813	-0.21680574119091	0.249439358711243	-0.00193437922280282
-5.18258285522461	-8.87587833404541	-10.5049085617065	-0.216824144124985	0.249413967132568	-0.00198885961435735
-5.17769956588745	-8.87507915496826	-10.5076780319214	-0.216859698295593	0.24944756925106	-0.00211496651172638
-5.18308973312378	-8.87813854217529	-10.5061092376709	-0.216776803135872	0.249514296650887	-0.00211190874688327
-5.18209362030029	-8.87922096252441	-10.5187406539917	-0.216788172721863	0.249618917703629	-0.00231873174197972
-5.18027973175049	-8.87705707550049	-10.5106773376465	-0.216828674077988	0.249534279108047	-0.00233733025379479
-5.17759370803833	-8.8809757232666	-10.519082069397	-0.216788738965988	0.249688982963562	-0.00240525929257274
-5.18008136749268	-8.88558769226074	-10.5195112228394	-0.21675007045269	0.249796181917191	-0.00248694210313261
-5.17600965499878	-8.8829984664917	-10.5205183029175	-0.216777369379997	0.249739915132523	-0.00253752968274057
-5.17646503448486	-8.88305282592773	-10.5274343490601	-0.216629728674889	0.249849498271942	-0.00268458714708686
-5.18083620071411	-8.88642311096191	-10.5259084701538	-0.216583013534546	0.249926075339317	-0.00273621617816389
-5.17755174636841	-8.8902702331543	-10.5295009613037	-0.216566488146782	0.249892145395279	-0.00287492014467716
-5.18048620223999	-8.88830852508545	-10.5332946777344	-0.216393992304802	0.250031232833862	-0.00290451874025166
-5.18273162841797	-8.89428997039795	-10.5443420410156	-0.216307297348976	0.250002652406693	-0.00305948010645807
-5.18135166168213	-8.89350891113281	-10.5339670181274	-0.216316401958466	0.249990016222	-0.00312447221949697
-5.18344974517822	-8.89489841461182	-10.5514698028564	-0.216175064444542	0.250138133764267	-0.0032284592743963
-5.18581199645996	-8.89913177490234	-10.5464029312134	-0.216093808412552	0.250105887651443	-0.00330820353701711
-5.1851224899292	-8.89927768707275	-10.5491094589233	-0.216046631336212	0.250109940767288	-0.00338335731066763
-5.18714332580566	-8.90053367614746	-10.5589113235474	-0.215858370065689	0.250209748744965	-0.00344669725745916
-5.19210147857666	-8.9016056060791	-10.5579891204834	-0.215758845210075	0.250184774398804	-0.00356117216870189
-5.1897988319397	-8.90470600128174	-10.5634431838989	-0.215782806277275	0.250090390443802	-0.0036654535215348
-5.19499492645264	-8.90769100189209	-10.5618953704834	-0.215627178549767	0.25026923418045	-0.00364467152394354
-5.19879961013794	-8.90994167327881	-10.5660810470581	-0.215598613023758	0.250223457813263	-0.00378987099975348
-5.1964750289917	-8.90920734405518	-10.5582818984985	-0.215552970767021	0.250183999538422	-0.00380940432660282
-5.20199823379517	-8.91203498840332	-10.5743322372437	-0.215401485562325	0.250253677368164	-0.00381977064535022
-5.20839786529541	-8.91703033447266	-10.5727500915527	-0.215286314487457	0.250214576721191	-0.00397903518751264
-5.20312452316284	-8.91301918029785	-10.5677099227905	-0.215311616659164	0.250107496976852	-0.00394059950485826
-5.2054500579834	-8.91473770141602	-10.5786790847778	-0.215120211243629	0.250203996896744	-0.00409169401973486
-5.21162843704224	-8.91981983184814	-10.57630443573	-0.215029239654541	0.250155627727509	-0.00414411118254066
-5.20755767822266	-8.91779708862305	-10.5773639678955	-0.215081721544266	0.250135272741318	-0.00426646647974849
-5.20921945571899	-8.9189510345459	-10.5701351165771	-0.214932352304459	0.250215649604797	-0.00424653012305498
-5.21524810791016	-8.92268180847168	-10.5809450149536	-0.214883401989937	0.250169664621353	-0.00441449088975787
-5.21260595321655	-8.92177677154541	-10.5697231292725	-0.214849144220352	0.250114619731903	-0.00443444820120931
-5.21612548828125	-8.92156028747559	-10.5821294784546	-0.21470046043396	0.250119149684906	-0.00453855935484171
-5.22389030456543	-8.92367649078369	-10.5816946029663	-0.214617222547531	0.250111728906631	-0.00459007453173399
-5.22358751296997	-8.92837333679199	-10.5849313735962	-0.214554712176323	0.25010222196579	-0.0046308315359056
-5.22291421890259	-8.92958641052246	-10.5875434875488	-0.214415833353996	0.250078827142715	-0.00474738841876388
-5.2330756187439	-8.93570804595947	-10.5866708755493	-0.21432638168335	0.250071197748184	-0.00487001985311508
-5.23105478286743	-8.9385232925415	-10.587851524353	-0.214331328868866	0.250085562467575	-0.00498051941394806
-5.23981714248657	-8.93872547149658	-10.5878477096558	-0.214154466986656	0.250094950199127	-0.00495730806142092
-5.24489688873291	-8.94510936737061	-10.5988759994507	-0.214038029313087	0.25005054473877	-0.00511013064533472
-5.24353122711182	-8.94982528686523	-10.5924892425537	-0.214006468653679	0.249993503093719	-0.00515627302229404
-5.24801301956177	-8.94856643676758	-10.5965251922607	-0.21390663087368	0.249983638525009	-0.00526690063998103
-5.2512674331665	-8.95401668548584	-10.6072902679443	-0.213779911398888	0.250009745359421	-0.00535009056329727
-5.25422382354736	-8.95614624023438	-10.6027212142944	-0.213714301586151	0.249940857291222	-0.00546702137216926
-5.25248146057129	-8.95781803131104	-10.6094951629639	-0.213702812790871	0.24986469745636	-0.00556360837072134
-5.26161098480225	-8.96234321594238	-10.6137342453003	-0.213531896471977	0.249944940209389	-0.00559294410049915
-5.2642936706543	-8.96765232086182	-10.6120891571045	-0.213548198342323	0.249898359179497	-0.005753920879215
-5.2659478187561	-8.9680118560791	-10.6084623336792	-0.213475823402405	0.249857440590858	-0.00573125202208757
-5.27326011657715	-8.97157573699951	-10.6156358718872	-0.213349223136902	0.249846816062927	-0.00586270028725266
-5.27313804626465	-8.97778797149658	-10.6103982925415	-0.213389053940773	0.249783456325531	-0.00588472792878747
-5.27315330505371	-8.97415161132813	-10.6132192611694	-0.21329653263092	0.249780029058456	-0.00597278214991093
-5.27943325042725	-8.97772598266602	-10.6197566986084	-0.213155046105385	0.249758154153824	-0.00608641048893332
-5.2802038192749	-8.97915458679199	-10.6196432113647	-0.213110566139221	0.249688804149628	-0.00615443382412195
-5.27724266052246	-8.97917079925537	-10.6233615875244	-0.213021650910378	0.249712377786636	-0.00630131550133228
-5.28544521331787	-8.98649501800537	-10.6232643127441	-0.21293917298317	0.249698296189308	-0.00635794783011079
-5.28890991210938	-8.9896936416626	-10.6205310821533	-0.213013455271721	0.249614387750626	-0.00651732226833701
-5.28485012054443	-8.98903656005859	-10.6134605407715	-0.212911486625671	0.249610185623169	-0.00655482616275549
-5.29252433776855	-8.99094104766846	-10.6219911575317	-0.212882786989212	0.249697431921959	-0.00663844961673021
-5.29842090606689	-8.99337196350098	-10.6254034042358	-0.212816491723061	0.249601915478706	-0.00666881445795298
-5.29884958267212	-8.99550151824951	-10.6254730224609	-0.212843522429466	0.249556168913841	-0.00677264761179686
-5.30310916900635	-8.99933528900146	-10.6311559677124	-0.212697952985764	0.249509051442146	-0.00686198007315397
-5.30859756469727	-9.0054235458374	-10.6280727386475	-0.212670907378197	0.249484360218048	-0.00691489921882749
-5.30617094039917	-9.00473308563232	-10.6257162094116	-0.212653160095215	0.249400287866592	-0.00702230306342244
-5.31029891967773	-9.00948810577393	-10.6269798278809	-0.212570145726204	0.249332204461098	-0.00705240853130817
-5.31393098831177	-9.01273250579834	-10.6309986114502	-0.212496235966682	0.249389708042145	-0.00723040197044611
-5.3151707649231	-9.01063823699951	-10.6179113388062	-0.212577939033508	0.249254330992699	-0.00722168106585741
-5.31410312652588	-9.01405143737793	-10.6325902938843	-0.212499752640724	0.249251991510391	-0.00730903726071119
-5.31831550598145	-9.01797389984131	-10.6270399093628	-0.212421968579292	0.249234348535538	-0.00736326863989234
-5.31456899642944	-9.01685237884521	-10.6280679702759	-0.212346985936165	0.249156832695007	-0.00738015258684754
-5.31821823120117	-9.01529979705811	-10.6273670196533	-0.212270274758339	0.249149948358536	-0.0074677555821836
-5.32617902755737	-9.01794338226318	-10.6262722015381	-0.212211444973946	0.249159589409828	-0.00753507157787681
-5.32093191146851	-9.01971054077148	-10.6263284683228	-0.212263181805611	0.248993486166	-0.00772908143699169
-5.32435655593872	-9.01780891418457	-10.6201171875	-0.21210840344429	0.248981684446335	-0.00779699673876166
-5.3322377204895	-9.02522659301758	-10.6312227249146	-0.212054774165154	0.249015912413597	-0.00794177688658237
-5.3320837020874	-9.02580642700195	-10.6166915893555	-0.212152481079102	0.24890960752964	-0.00801306962966919
-5.33258247375488	-9.02681827545166	-10.6270513534546	-0.212000459432602	0.248954713344574	-0.00817831419408321
-5.33854293823242	-9.0310001373291	-10.6249141693115	-0.211917236447334	0.248939946293831	-0.00824465788900852
-5.33500671386719	-9.02860736846924	-10.6227674484253	-0.211978808045387	0.248808085918427	-0.00835867784917355
-5.33582544326782	-9.02828216552734	-10.6302528381348	-0.211904555559158	0.248854160308838	-0.00848946534097195
-5.34050416946411	-9.03261089324951	-10.6281156539917	-0.211789980530739	0.248961955308914	-0.00854051113128662
-5.34258460998535	-9.03608989715576	-10.6331472396851	-0.211871892213821	0.248786583542824	-0.00873124878853559
-5.33882570266724	-9.03407096862793	-10.6190042495728	-0.211826503276825	0.248769551515579	-0.00877922400832176
-5.34470701217651	-9.03802871704102	-10.6302175521851	-0.211761593818665	0.248865038156509	-0.00894236844033003
-5.34777975082397	-9.03851509094238	-10.6181983947754	-0.211814701557159	0.248808011412621	-0.00898103974759579
-5.34234666824341	-9.03772640228271	-10.6253566741943	-0.211804866790771	0.248817592859268	-0.0091518247500062
-5.34808826446533	-9.04225063323975	-10.6246204376221	-0.211641982197762	0.248856037855148	-0.00926876440644264
-5.35192728042603	-9.0456428527832	-10.6276435852051	-0.211709007620811	0.248915135860443	-0.00943396799266338
-5.34865856170654	-9.0466480255127	-10.6270370483398	-0.21171960234642	0.248832732439041	-0.00960697140544653
-5.35297822952271	-9.04965019226074	-10.6277933120728	-0.21161288022995	0.248852610588074	-0.00971840228885412
-5.35651779174805	-9.05377769470215	-10.6331176757813	-0.21160201728344	0.248883977532387	-0.00996271893382072
-5.35293197631836	-9.05083179473877	-10.6219644546509	-0.211594447493553	0.248896732926369	-0.0100275836884975
-5.35073328018188	-9.05369281768799	-10.6341505050659	-0.211469188332558	0.248885378241539	-0.0102893756702542
-5.36115550994873	-9.05869293212891	-10.6277723312378	-0.211343735456467	0.248943984508514	-0.0104281716048717
-5.35955476760864	-9.06063175201416	-10.6255149841309	-0.211400017142296	0.24897275865078	-0.0107284216210246
-5.35488414764404	-9.06101226806641	-10.6238842010498	-0.211328700184822	0.248936459422112	-0.0108640333637595
-5.3552622795105	-9.06239032745361	-10.6309728622437	-0.211224675178528	0.249008238315582	-0.0110208205878735
-5.35624980926514	-9.06323051452637	-10.6325130462646	-0.21125340461731	0.248975172638893	-0.0110921105369925
-5.35431909561157	-9.06132507324219	-10.6348400115967	-0.2113196849823	0.24894742667675	-0.0110634472221136
-5.36128425598145	-9.06159782409668	-10.6418800354004	-0.211197406053543	0.249009475111961	-0.0112256342545152
-5.36426448822021	-9.06344985961914	-10.6353187561035	-0.211209625005722	0.248953223228455	-0.0113391326740384
-5.35993194580078	-9.06290817260742	-10.6342725753784	-0.211244016885757	0.249036028981209	-0.0115088308230042
-5.36893272399902	-9.06639575958252	-10.6356582641602	-0.211134940385818	0.249045327305794	-0.0116657307371497
-5.36634016036987	-9.06707191467285	-10.6354055404663	-0.211214616894722	0.249095514416695	-0.01184765342623
-5.36507606506348	-9.06346702575684	-10.6272563934326	-0.211153775453568	0.24914824962616	-0.0119044994935393
-5.37025880813599	-9.07019901275635	-10.6411457061768	-0.21109102666378	0.249160811305046	-0.0120020546019077
-5.37207174301147	-9.07481002807617	-10.640944480896	-0.211101159453392	0.24920229613781	-0.0121120009571314
-5.37169313430786	-9.07105541229248	-10.6368942260742	-0.211066022515297	0.249164655804634	-0.0122067136690021
-5.37326908111572	-9.07506465911865	-10.6427097320557	-0.21095173060894	0.249231487512589	-0.0124126356095076
-5.37775754928589	-9.07584381103516	-10.6423749923706	-0.210912615060806	0.249309718608856	-0.0125334318727255
-5.3730149269104	-9.07776832580566	-10.6456069946289	-0.210932165384293	0.249266266822815	-0.0127025172114372
-5.37570810317993	-9.07419204711914	-10.6471405029297	-0.210799530148506	0.249313488602638	-0.0127954138442874
-5.37725210189819	-9.08084201812744	-10.6551780700684	-0.210723116993904	0.249305352568626	-0.0129504883661866
-5.37232685089111	-9.07637023925781	-10.6446371078491	-0.210759192705154	0.249286204576492	-0.0129804769530892
-5.37005949020386	-9.07563781738281	-10.6524343490601	-0.210623145103455	0.249337449669838	-0.0131060006096959
-5.37224864959717	-9.0761547088623	-10.6503067016602	-0.210598349571228	0.249413013458252	-0.0131400022655725
-5.36822271347046	-9.07391452789307	-10.6484451293945	-0.210640490055084	0.249348327517509	-0.0133051769807935
-5.36469078063965	-9.06990623474121	-10.646110534668	-0.210523664951324	0.249450027942657	-0.013331494294107
-5.36696863174438	-9.07008838653564	-10.6509742736816	-0.21043886244297	0.249462887644768	-0.013427808880806
-5.37074375152588	-9.07140827178955	-10.6602039337158	-0.210506319999695	0.249498158693314	-0.0135641545057297
-5.36240386962891	-9.06417655944824	-10.6508312225342	-0.210538223385811	0.249503046274185	-0.0135943498462439
-5.36491632461548	-9.06610679626465	-10.6607809066772	-0.210378676652908	0.249582931399345	-0.0138097833842039
-5.36812543869019	-9.06547164916992	-10.6570930480957	-0.210408225655556	0.249683484435081	-0.0138289388269186
-5.36539649963379	-9.06207466125488	-10.6630582809448	-0.210470423102379	0.249626383185387	-0.0139356935396791
-5.36663675308228	-9.06435394287109	-10.6669063568115	-0.210400357842445	0.249688938260078	-0.0139416959136724
-5.36781740188599	-9.0654878616333	-10.6701173782349	-0.210303530097008	0.249729126691818	-0.0140819186344743
-5.36719560623169	-9.06589794158936	-10.6670541763306	-0.210447043180466	0.249773561954498	-0.0141307432204485
-5.36154413223267	-9.06486511230469	-10.6654996871948	-0.210417315363884	0.249832019209862	-0.0141672501340508
-5.36605167388916	-9.06284332275391	-10.6724967956543	-0.210322335362434	0.24984572827816	-0.0142460055649281
-5.36366605758667	-9.06292057037354	-10.6708068847656	-0.210351839661598	0.249893337488174	-0.0142648806795478
-5.35848999023438	-9.05988216400146	-10.6685791015625	-0.210302352905273	0.249933183193207	-0.014407267794013
-5.36562299728394	-9.06267547607422	-10.6701374053955	-0.210263282060623	0.250058323144913	-0.0143958115950227
-5.36206817626953	-9.06116962432861	-10.670373916626	-0.210413381457329	0.250012129545212	-0.0146193215623498
-5.35734176635742	-9.05940723419189	-10.6629295349121	-0.21045184135437	0.250026136636734	-0.01460553240031
-5.35625505447388	-9.05755233764648	-10.6770420074463	-0.21040740609169	0.250191390514374	-0.0147242899984121
-5.35831308364868	-9.06210994720459	-10.6753063201904	-0.21051362156868	0.250207781791687	-0.0146970627829432
-5.35172462463379	-9.05913257598877	-10.6788539886475	-0.210595741868019	0.250274300575256	-0.0147495632991195
-5.35503435134888	-9.05923557281494	-10.6821613311768	-0.210492163896561	0.250373184680939	-0.0148087972775102
-5.35598230361938	-9.06066513061523	-10.6779985427856	-0.210595086216927	0.25046569108963	-0.0148453721776605
-5.35189199447632	-9.05925273895264	-10.6824312210083	-0.210740000009537	0.250508010387421	-0.015006341971457
-5.34910440444946	-9.05865478515625	-10.6785593032837	-0.210744962096214	0.250638723373413	-0.01497514359653
-5.34774208068848	-9.05822849273682	-10.6910390853882	-0.210788190364838	0.25074315071106	-0.0152244940400124
-5.34973859786987	-9.05931758880615	-10.6859436035156	-0.210897043347359	0.250771433115005	-0.0152026945725083
-5.34243726730347	-9.05593776702881	-10.6924343109131	-0.210984796285629	0.250919014215469	-0.0153837949037552
-5.34464168548584	-9.05856990814209	-10.6886930465698	-0.21099029481411	0.251075774431229	-0.0153889991343021
-5.3438024520874	-9.05570888519287	-10.6968631744385	-0.211040124297142	0.251067906618118	-0.0155748380348086
-5.3358793258667	-9.05234432220459	-10.6805696487427	-0.211191758513451	0.251273632049561	-0.015546222217381
-5.33149719238281	-9.05237007141113	-10.6904983520508	-0.211136847734451	0.251270890235901	-0.0157026927918196
-5.33828926086426	-9.05235862731934	-10.6947469711304	-0.211278080940247	0.251433789730072	-0.0157019980251789
-5.33342742919922	-9.05131244659424	-10.6907262802124	-0.211227610707283	0.251552075147629	-0.0158228855580091
-5.32483196258545	-9.04718589782715	-10.6919841766357	-0.211353346705437	0.251600682735443	-0.0159126706421375
-5.3247537612915	-9.04849338531494	-10.694709777832	-0.21134951710701	0.251770704984665	-0.0159080475568771
-5.32153654098511	-9.04529571533203	-10.6919736862183	-0.211414784193039	0.25185889005661	-0.0160915851593018
-5.31555128097534	-9.03987884521484	-10.6878261566162	-0.211489215493202	0.251908183097839	-0.016112707555294
-5.3139820098877	-9.04149627685547	-10.6999311447144	-0.211449086666107	0.252128064632416	-0.0162219293415546
-5.31447553634644	-9.04080963134766	-10.6889839172363	-0.211578041315079	0.25227352976799	-0.0162981152534485
-5.31427669525146	-9.03990364074707	-10.7006368637085	-0.211674854159355	0.252320140600204	-0.0164336282759905
-5.31912803649902	-9.04134845733643	-10.7001543045044	-0.211604937911034	0.252634882926941	-0.0166332852095366
-5.32750415802002	-9.04756355285645	-10.7184934616089	-0.211329311132431	0.252859562635422	-0.0167804211378098
-5.31872701644897	-9.04883003234863	-10.7200527191162	-0.211237102746964	0.252857685089111	-0.0168582051992416
-5.31100463867188	-9.04925346374512	-10.7164421081543	-0.211258441209793	0.252906680107117	-0.0168209206312895
-5.31316184997559	-9.04974365234375	-10.7213020324707	-0.211349681019783	0.253016233444214	-0.0168825648725033
-5.31642246246338	-9.04539394378662	-10.7173233032227	-0.211450070142746	0.253127187490463	-0.0168400332331657
-5.31009864807129	-9.04458332061768	-10.7112312316895	-0.211470499634743	0.253162205219269	-0.0168668460100889
-5.30992794036865	-9.0389986038208	-10.7082462310791	-0.211489990353584	0.25333309173584	-0.0168329384177923
-5.31266069412231	-9.04260540008545	-10.7189569473267	-0.211506336927414	0.253390938043594	-0.0169441569596529
-5.30371570587158	-9.03659057617188	-10.7099008560181	-0.211594268679619	0.253463834524155	-0.0169466529041529
-5.30599069595337	-9.03543663024902	-10.721061706543	-0.211561545729637	0.253724485635757	-0.0169974472373724
-5.30505657196045	-9.03555965423584	-10.7190589904785	-0.211654469370842	0.253763228654861	-0.0169981829822063
-5.297935962677	-9.02861785888672	-10.7148971557617	-0.211757123470306	0.253765672445297	-0.0169878136366606
-5.29757356643677	-9.02681446075439	-10.7158632278442	-0.211719304323196	0.254015624523163	-0.0170573703944683
-5.30648136138916	-9.02792358398438	-10.7266683578491	-0.211641296744347	0.254209935665131	-0.0172293391078711
-5.29969501495361	-9.02777194976807	-10.7294979095459	-0.2115738093853	0.254183650016785	-0.0173123721033335
-5.29462337493896	-9.03068828582764	-10.7268800735474	-0.211454659700394	0.254262864589691	-0.0171868093311787
-5.30079555511475	-9.03122615814209	-10.7345533370972	-0.211516693234444	0.254319220781326	-0.0172917805612087
-5.29402256011963	-9.02285194396973	-10.7272596359253	-0.211712270975113	0.254398345947266	-0.0172280687838793
-5.2929744720459	-9.02079582214355	-10.7376642227173	-0.211604729294777	0.254515141248703	-0.0172396134585142
-5.2941575050354	-9.02375888824463	-10.7348184585571	-0.211498767137527	0.254610270261765	-0.0171818360686302
-5.29368686676025	-9.02201271057129	-10.7416925430298	-0.211608901619911	0.254632234573364	-0.0172555297613144
-5.2915940284729	-9.02401542663574	-10.7459707260132	-0.211537748575211	0.254817664623261	-0.0174061730504036
-5.30097103118896	-9.0265941619873	-10.7473669052124	-0.21135801076889	0.255046814680099	-0.0175466276705265
-5.30133199691772	-9.03076839447021	-10.7596712112427	-0.211269646883011	0.255085736513138	-0.0178129635751247
-5.29104089736938	-9.02963542938232	-10.7573766708374	-0.211142390966415	0.25511845946312	-0.0176476091146469
-5.29027366638184	-9.02975368499756	-10.7650766372681	-0.211077749729156	0.25521132349968	-0.0177782271057367
-5.29840707778931	-9.03304195404053	-10.7633380889893	-0.211034655570984	0.255353271961212	-0.0177145544439554
-5.29766607284546	-9.03085041046143	-10.7686967849731	-0.211143001914024	0.255453944206238	-0.01777140237391
-5.29290533065796	-9.0313138961792	-10.7663736343384	-0.211089372634888	0.25544536113739	-0.0177101064473391
-5.29722690582275	-9.03029632568359	-10.7720746994019	-0.211056098341942	0.255562782287598	-0.0178497638553381
-5.30293560028076	-9.03350162506104	-10.7787303924561	-0.210916355252266	0.255662471055985	-0.0178950969129801
-5.30479669570923	-9.03537082672119	-10.7809038162231	-0.210909083485603	0.255679219961166	-0.0181364566087723
-5.30055141448975	-9.0311336517334	-10.7854824066162	-0.210714802145958	0.255766630172729	-0.0181498974561691
-5.30057859420776	-9.03390979766846	-10.7922306060791	-0.210601627826691	0.255845725536346	-0.0180435702204704
-5.30223417282104	-9.03410530090332	-10.7887325286865	-0.210669189691544	0.255853205919266	-0.0180533174425364
-5.2976655960083	-9.02954769134521	-10.7832412719727	-0.210825547575951	0.255845546722412	-0.0179283320903778
-5.29794883728027	-9.02497100830078	-10.7877044677734	-0.210682168602943	0.255939543247223	-0.0179323758929968
-5.30263185501099	-9.02680587768555	-10.7796249389648	-0.210748210549355	0.255959093570709	-0.0179253965616226
-5.29699802398682	-9.02563190460205	-10.7860803604126	-0.210800185799599	0.255953669548035	-0.0180830378085375
-5.29858827590942	-9.02712249755859	-10.7805147171021	-0.210692450404167	0.256057471036911	-0.0180590245872736
-5.30247688293457	-9.02436828613281	-10.790979385376	-0.21063706278801	0.256113231182098	-0.0181900784373283
-5.3002233505249	-9.02593898773193	-10.7825088500977	-0.210768640041351	0.256103545427322	-0.018175482749939
-5.29844188690186	-9.02283382415771	-10.7902307510376	-0.21074216067791	0.256254583597183	-0.0183023326098919
-5.30338907241821	-9.02347373962402	-10.7887201309204	-0.210538908839226	0.256301462650299	-0.0182228181511164
-5.30018520355225	-9.02478504180908	-10.7898473739624	-0.210508063435555	0.256315141916275	-0.0182327572256327
-5.29473209381104	-9.01809787750244	-10.7880954742432	-0.210566312074661	0.256379216909409	-0.0182651951909065
-5.30179262161255	-9.0219554901123	-10.7858924865723	-0.210568889975548	0.256446808576584	-0.0181882735341787
-5.30393075942993	-9.02249717712402	-10.789722442627	-0.210656329989433	0.25640806555748	-0.0182576458901167
-5.30171298980713	-9.02077388763428	-10.7844886779785	-0.210724040865898	0.256445348262787	-0.0181801002472639
-5.29734373092651	-9.01474475860596	-10.7879419326782	-0.210703015327454	0.256497710943222	-0.0182362217456102
-5.30435085296631	-9.01622009277344	-10.7837553024292	-0.210640832781792	0.256533056497574	-0.0182004775851965
-5.30213212966919	-9.01242446899414	-10.7873239517212	-0.210698246955872	0.256581753492355	-0.0182848125696182
-5.30006885528564	-9.01097583770752	-10.7758312225342	-0.210810199379921	0.256624400615692	-0.0182021204382181
-5.30078649520874	-9.00949764251709	-10.7862901687622	-0.210829466581345	0.256690591573715	-0.0181914679706097
-5.3060417175293	-9.01121807098389	-10.7872171401978	-0.210805833339691	0.25671723484993	-0.0181494820863009
-5.30517911911011	-9.00900840759277	-10.7891311645508	-0.210861533880234	0.256766319274902	-0.0181442014873028
-5.30454111099243	-9.00760936737061	-10.7928647994995	-0.210815474390984	0.256867229938507	-0.0181777887046337
-5.31028604507446	-9.0094575881958	-10.8006973266602	-0.210786759853363	0.25693416595459	-0.0181905124336481
-5.31332206726074	-9.01226329803467	-10.8020973205566	-0.210904911160469	0.256946235895157	-0.018267635256052
-5.31353330612183	-9.0110502243042	-10.7988452911377	-0.210854858160019	0.256926655769348	-0.018182210624218
-5.31753540039063	-9.01000881195068	-10.8131093978882	-0.210686713457108	0.257054656744003	-0.018229566514492
-5.32413482666016	-9.01080226898193	-10.8052473068237	-0.210718348622322	0.257041126489639	-0.0182052217423916
-5.3212513923645	-9.01263427734375	-10.8079214096069	-0.210733443498611	0.257059931755066	-0.0182979386299849
-5.32697629928589	-9.01193714141846	-10.8079786300659	-0.210693150758743	0.257102012634277	-0.0182048454880714
-5.33421659469604	-9.01408958435059	-10.816930770874	-0.210686475038528	0.257084846496582	-0.018280478194356
-5.33402585983276	-9.01094818115234	-10.8126754760742	-0.210644856095314	0.257097512483597	-0.0182273462414742
-5.33795356750488	-9.01407432556152	-10.8186769485474	-0.210522904992104	0.257104426622391	-0.0182405207306147
-5.34261798858643	-9.02002143859863	-10.8128280639648	-0.210438042879105	0.257159113883972	-0.0182675663381815
-5.34124660491943	-9.01549911499023	-10.8188304901123	-0.210563153028488	0.257132351398468	-0.0182785149663687
-5.3438138961792	-9.01789093017578	-10.8260021209717	-0.210450500249863	0.257148116827011	-0.0183557700365782
-5.34976530075073	-9.0183219909668	-10.8272476196289	-0.210306853055954	0.257205367088318	-0.0183068066835403
-5.3526668548584	-9.01949882507324	-10.828519821167	-0.210373163223267	0.257170170545578	-0.0183855555951595
-5.35156202316284	-9.01759719848633	-10.8227224349976	-0.210310369729996	0.257106512784958	-0.0182787720113993
-5.35168647766113	-9.01887607574463	-10.8246288299561	-0.210281744599342	0.257110714912415	-0.0184352416545153
-5.35840272903442	-9.01644229888916	-10.8241443634033	-0.210164904594421	0.257197976112366	-0.0183634590357542
-5.36512613296509	-9.01906108856201	-10.8333330154419	-0.210148215293884	0.257097542285919	-0.0184377655386925
-5.36307621002197	-9.01468753814697	-10.8195610046387	-0.210219174623489	0.257070034742355	-0.018335297703743
-5.36489486694336	-9.01681327819824	-10.8277130126953	-0.21011970937252	0.25703290104866	-0.01832858286798
-5.37186765670776	-9.01688098907471	-10.8254623413086	-0.210090011358261	0.257126182317734	-0.0183118171989918
-5.3735032081604	-9.01524925231934	-10.8188199996948	-0.210119366645813	0.257033616304398	-0.0183050315827131
-5.37161731719971	-9.0132942199707	-10.8199644088745	-0.210063472390175	0.257013380527496	-0.018274936825037
-5.37795925140381	-9.01521682739258	-10.8211994171143	-0.209954783320427	0.25698447227478	-0.0182545147836208
-5.38285255432129	-9.01282787322998	-10.8252515792847	-0.210005640983582	0.256850212812424	-0.0182808469980955
-5.37712097167969	-9.00983428955078	-10.8070507049561	-0.210028186440468	0.256847053766251	-0.0181773938238621
-5.38044738769531	-9.01250839233398	-10.8185272216797	-0.209937617182732	0.25678551197052	-0.0182888638228178
-5.38431787490845	-9.00865745544434	-10.8096990585327	-0.20992636680603	0.256738901138306	-0.0182206854224205
-5.38138961791992	-9.00936412811279	-10.8097896575928	-0.209949806332588	0.256679952144623	-0.0182775836437941
-5.38990497589111	-9.00753402709961	-10.808913230896	-0.209803968667984	0.256623327732086	-0.0182214491069317
-5.39366769790649	-9.00890922546387	-10.8164196014404	-0.209794908761978	0.25663498044014	-0.0182915460318327
-5.39510345458984	-9.00859928131104	-10.8046283721924	-0.209749236702919	0.256565779447556	-0.0182438120245934
-5.39127540588379	-9.00479030609131	-10.804949760437	-0.2095807492733	0.25652340054512	-0.0182823911309242
-5.40165710449219	-9.0076961517334	-10.8086032867432	-0.209549009799957	0.25654062628746	-0.0182594899088144
-5.40435266494751	-9.00703144073486	-10.8120002746582	-0.209557980298996	0.256377607584	-0.0182418283075094
-5.40184545516968	-9.00544738769531	-10.8039989471436	-0.209532126784325	0.256323575973511	-0.0182700641453266
-5.40892457962036	-9.00711154937744	-10.8024196624756	-0.209418743848801	0.2563216984272	-0.0182279124855995
-5.41858053207397	-9.00799369812012	-10.806489944458	-0.209360912442207	0.256236910820007	-0.0183005277067423
-5.41345310211182	-9.00805568695068	-10.7922697067261	-0.209362521767616	0.256046801805496	-0.0183076784014702
-5.41608476638794	-9.00549793243408	-10.7956066131592	-0.209327444434166	0.256169378757477	-0.0183963757008314
-5.42688131332397	-9.00734424591064	-10.7978649139404	-0.209294706583023	0.256128162145615	-0.0182670801877975
-5.42589950561523	-9.00795650482178	-10.7894134521484	-0.209306761622429	0.255935251712799	-0.0183289553970099
-5.42547750473022	-9.00565719604492	-10.7867469787598	-0.209233105182648	0.255885750055313	-0.0183279197663069
-5.42950773239136	-9.00819492340088	-10.7942399978638	-0.209162846207619	0.255887389183044	-0.0183624103665352
-5.43284940719604	-9.00695610046387	-10.7818393707275	-0.209181770682335	0.255803495645523	-0.0183902103453875
-5.43222904205322	-9.00494766235352	-10.7772989273071	-0.20916086435318	0.255733162164688	-0.0182924345135689
-5.43601942062378	-9.00438213348389	-10.7864875793457	-0.209037408232689	0.255703240633011	-0.0183998011052608
-5.44212818145752	-9.00426006317139	-10.7715930938721	-0.209075674414635	0.25557217001915	-0.0183662418276072
-5.43768405914307	-9.00427722930908	-10.7760400772095	-0.209047541022301	0.255552023649216	-0.0184300187975168
-5.44742488861084	-9.00571250915527	-10.7752666473389	-0.208943873643875	0.255558848381042	-0.0183824524283409
-5.45130634307861	-9.00788688659668	-10.7790327072144	-0.208929836750031	0.255470186471939	-0.018536813557148
-5.44967842102051	-9.00536441802979	-10.7699127197266	-0.208874017000198	0.255456268787384	-0.0185069181025028
-5.45676755905151	-9.01126480102539	-10.7835655212402	-0.208744078874588	0.255423367023468	-0.0185417905449867
-5.46067094802856	-9.01398658752441	-10.7822399139404	-0.208775743842125	0.255403429269791	-0.0186085570603609
-5.46055603027344	-9.0132007598877	-10.7763748168945	-0.208685383200645	0.255281746387482	-0.0186167173087597
-5.46523332595825	-9.01485538482666	-10.7832155227661	-0.208631977438927	0.255355268716812	-0.0186613854020834
-5.47064208984375	-9.02098369598389	-10.7805662155151	-0.208561703562737	0.255253076553345	-0.0186792705208063
-5.47008752822876	-9.01743793487549	-10.7815942764282	-0.208591610193253	0.255200654268265	-0.0187731981277466
-5.47790145874023	-9.02149391174316	-10.7754039764404	-0.208482176065445	0.255271226167679	-0.0186915025115013
-5.48297643661499	-9.02413845062256	-10.7919120788574	-0.208426430821419	0.255158960819244	-0.0187595617026091
-5.48428535461426	-9.02280807495117	-10.7815027236938	-0.20847299695015	0.255147963762283	-0.0186729058623314
-5.4864649772644	-9.02561283111572	-10.7840938568115	-0.208395585417747	0.255105763673782	-0.0186943281441927
-5.49176931381226	-9.02894687652588	-10.7878923416138	-0.20843243598938	0.255015671253204	-0.0187715068459511
-5.49138069152832	-9.02426719665527	-10.7753953933716	-0.208470344543457	0.254986703395844	-0.0186538938432932
-5.49380588531494	-9.02306842803955	-10.7857971191406	-0.208392903208733	0.255003213882446	-0.0187172405421734
-5.50038290023804	-9.02683353424072	-10.7786912918091	-0.208394199609756	0.254935771226883	-0.0186278373003006
-5.50260066986084	-9.02631568908691	-10.7803907394409	-0.208503440022469	0.254910081624985	-0.0187060255557299
-5.4999942779541	-9.02251243591309	-10.7716188430786	-0.208449229598045	0.254852324724197	-0.0185785088688135
-5.50357007980347	-9.02623176574707	-10.7797288894653	-0.208446949720383	0.254862844944	-0.0186528693884611
-5.50701808929443	-9.02476692199707	-10.7727346420288	-0.208509340882301	0.254753053188324	-0.0185797736048698
-5.5062403678894	-9.02279758453369	-10.7736291885376	-0.208541035652161	0.254669547080994	-0.0185839366167784
-5.50449180603027	-9.02243041992188	-10.7643728256226	-0.20853678882122	0.254703670740128	-0.0185177978128195
-5.51145458221436	-9.0215539932251	-10.7672786712646	-0.208537638187408	0.254683017730713	-0.0185083989053965
-5.51111650466919	-9.02202796936035	-10.7685308456421	-0.208612948656082	0.25458887219429	-0.0185247026383877
-5.51111078262329	-9.01843357086182	-10.7588443756104	-0.208696484565735	0.254539549350739	-0.0184751823544502
-5.50960969924927	-9.01967144012451	-10.7582025527954	-0.208661019802094	0.254530340433121	-0.0184497144073248
-5.51559686660767	-9.01785945892334	-10.7583961486816	-0.208629861474037	0.254504829645157	-0.0184492859989405
-5.51526355743408	-9.01771450042725	-10.7551097869873	-0.208805620670319	0.254402309656143	-0.0184889249503613
-5.51231241226196	-9.01608371734619	-10.7424507141113	-0.208782270550728	0.254384428262711	-0.018386397510767
-5.51678323745728	-9.01675987243652	-10.749195098877	-0.208732515573502	0.254363566637039	-0.018496286123991
-5.52240800857544	-9.01804351806641	-10.7412815093994	-0.208736598491669	0.254376024007797	-0.0184129979461432
-5.51892805099487	-9.01591300964355	-10.7415742874146	-0.208853960037231	0.25423663854599	-0.0184683669358492
-5.51809692382813	-9.01723670959473	-10.7376289367676	-0.208827629685402	0.25424799323082	-0.0183848664164543
-5.52740430831909	-9.02079677581787	-10.7483434677124	-0.208766967058182	0.254226475954056	-0.018507556989789
-5.52765512466431	-9.02194309234619	-10.7423715591431	-0.20889800786972	0.254237025976181	-0.0184617172926664
-5.52450132369995	-9.01961231231689	-10.7348623275757	-0.208822801709175	0.254200667142868	-0.0184928402304649
-5.53171873092651	-9.02180576324463	-10.7429103851318	-0.208721369504929	0.254205137491226	-0.0184682756662369
-5.53509378433228	-9.02479648590088	-10.7385749816895	-0.208671867847443	0.254168927669525	-0.0184634476900101
-5.53128576278687	-9.02621650695801	-10.7358684539795	-0.20874810218811	0.254050225019455	-0.0185357481241226
-5.53200006484985	-9.02367115020752	-10.7324237823486	-0.208749398589134	0.254108935594559	-0.0185002759099007
-5.53710699081421	-9.02736759185791	-10.7348508834839	-0.208632960915565	0.254036217927933	-0.0185772404074669
-5.53372669219971	-9.02516841888428	-10.7229652404785	-0.208607524633408	0.254045605659485	-0.0185680538415909
-5.5350193977356	-9.02504634857178	-10.7266874313354	-0.20859706401825	0.253990858793259	-0.0186343677341938
-5.5376877784729	-9.0302038192749	-10.7280826568604	-0.208476766943932	0.253944724798203	-0.0185637976974249
-5.53754472732544	-9.02836132049561	-10.7273550033569	-0.208537384867668	0.253903657197952	-0.0186766237020493
-5.53080463409424	-9.02590274810791	-10.7169981002808	-0.208517476916313	0.253845691680908	-0.0186440888792276
-5.53413772583008	-9.02616882324219	-10.7192411422729	-0.208399266004562	0.253911316394806	-0.0186955276876688
-5.53838396072388	-9.02932548522949	-10.7148971557617	-0.208368629217148	0.253869861364365	-0.0187079887837172
-5.53699064254761	-9.0273609161377	-10.7102556228638	-0.208422601222992	0.253822535276413	-0.0187495145946741
-5.5346884727478	-9.03026580810547	-10.70885181427	-0.20850870013237	0.25372326374054	-0.0187113825231791
-5.53574752807617	-9.02905178070068	-10.7016201019287	-0.208472058176994	0.253818303346634	-0.0187302324920893
-5.53786373138428	-9.0286693572998	-10.7062692642212	-0.208371520042419	0.253785103559494	-0.0187977347522974
-5.53778171539307	-9.02874183654785	-10.6999950408936	-0.208466142416	0.253722459077835	-0.0187984947115183
-5.53608798980713	-9.02840805053711	-10.7041988372803	-0.208404883742332	0.253786981105804	-0.0188533496111631
-5.54071855545044	-9.03130054473877	-10.7052564620972	-0.208302989602089	0.253817349672318	-0.0188699718564749
-5.54351997375488	-9.03203010559082	-10.7053003311157	-0.208416163921356	0.25378155708313	-0.0190195702016354
-5.53959560394287	-9.03401565551758	-10.6986637115479	-0.208379715681076	0.253765463829041	-0.0189719572663307
-5.5441107749939	-9.03484535217285	-10.707839012146	-0.208367690443993	0.253851413726807	-0.0190183762460947
-5.54928731918335	-9.03870105743408	-10.7102584838867	-0.208334356546402	0.253864854574203	-0.0189905595034361
-5.54665613174438	-9.0379524230957	-10.7081813812256	-0.208395183086395	0.253779351711273	-0.0190298929810524
-5.54354190826416	-9.03787708282471	-10.7078275680542	-0.208329141139984	0.253794878721237	-0.0190113671123981
-5.54908895492554	-9.04038906097412	-10.7133283615112	-0.20833446085453	0.253801584243774	-0.0190621763467789
-5.55122852325439	-9.04344844818115	-10.7091360092163	-0.208417937159538	0.253853410482407	-0.0190934147685766
-5.5488395690918	-9.04061031341553	-10.7052268981934	-0.208503469824791	0.253806531429291	-0.0190319679677486
-5.5496973991394	-9.04088592529297	-10.7162456512451	-0.208404198288918	0.253834754228592	-0.0190671421587467
-5.55471324920654	-9.0461893081665	-10.7042179107666	-0.208418264985085	0.253818929195404	-0.0189966093748808
-5.54862880706787	-9.0424280166626	-10.7050561904907	-0.208547472953796	0.253785699605942	-0.0191184598952532
-5.55247926712036	-9.04333114624023	-10.6946544647217	-0.208477050065994	0.253796696662903	-0.0190199818462133
-5.55671501159668	-9.0427074432373	-10.7100191116333	-0.208533063530922	0.253843069076538	-0.0190718863159418
-5.55678081512451	-9.0407543182373	-10.7015314102173	-0.208640918135643	0.253831595182419	-0.0190036185085773
-5.55239200592041	-9.04037857055664	-10.6987981796265	-0.208665296435356	0.253824472427368	-0.0190018378198147
-5.55630350112915	-9.04011821746826	-10.6964349746704	-0.20874097943306	0.253846645355225	-0.0189196076244116
-5.55467987060547	-9.04088401794434	-10.6886711120605	-0.208804234862328	0.25388577580452	-0.0189109351485968
-5.55642318725586	-9.038498878479	-10.6880512237549	-0.208881586790085	0.253803223371506	-0.0189562365412712
-5.55108642578125	-9.03547477722168	-10.6886072158813	-0.209004119038582	0.253793239593506	-0.0188699439167976
-5.55312490463257	-9.0343713760376	-10.6876983642578	-0.208972349762917	0.253791183233261	-0.0188118647783995
-5.5557746887207	-9.03526496887207	-10.6865463256836	-0.208969995379448	0.253820478916168	-0.0187902580946684
-5.55042552947998	-9.03338623046875	-10.6790161132813	-0.209212630987167	0.253809183835983	-0.0188358798623085
-5.55169868469238	-9.03145027160645	-10.6734218597412	-0.209176763892174	0.253809571266174	-0.0187727250158787
-5.55359935760498	-9.03077697753906	-10.6759119033813	-0.209276780486107	0.253906220197678	-0.0188050512224436
-5.55232095718384	-9.02978610992432	-10.6684274673462	-0.209444314241409	0.253781169652939	-0.0187070183455944
-5.54637241363525	-9.02558708190918	-10.6702213287354	-0.209503337740898	0.253787666559219	-0.0186889432370663
-5.55143308639526	-9.02629947662354	-10.6626043319702	-0.209462523460388	0.253861367702484	-0.0186350308358669
-5.55020427703857	-9.0261058807373	-10.6711111068726	-0.209620416164398	0.253819763660431	-0.0186797007918358
-5.54552698135376	-9.02231121063232	-10.6569938659668	-0.209711372852325	0.253785371780396	-0.0186353493481874
-5.54796934127808	-9.02432250976563	-10.6677379608154	-0.209755286574364	0.253910958766937	-0.0186052341014147
-5.55143356323242	-9.02535629272461	-10.6711978912354	-0.209866091609001	0.253935664892197	-0.0185961611568928
-5.54617309570313	-9.02384567260742	-10.654914855957	-0.209944739937782	0.253821015357971	-0.0185377188026905
-5.54347085952759	-9.01946640014648	-10.6693887710571	-0.209944382309914	0.253950238227844	-0.0185742545872927
-5.54958915710449	-9.02114486694336	-10.658802986145	-0.210060000419617	0.253937035799026	-0.0184898413717747
-5.54573917388916	-9.02144336700439	-10.6643972396851	-0.210224986076355	0.253867506980896	-0.0185797568410635
-5.54545307159424	-9.01870822906494	-10.6533823013306	-0.210228890180588	0.253982335329056	-0.0184766668826342
-5.54860019683838	-9.02120685577393	-10.6594924926758	-0.210351184010506	0.253977954387665	-0.018552765250206
-5.54221963882446	-9.01872634887695	-10.6587467193604	-0.210523471236229	0.254020243883133	-0.0184908490628004
-5.54445934295654	-9.01883125305176	-10.6588897705078	-0.210559263825417	0.253985434770584	-0.0184795539826155
-5.54371166229248	-9.0201244354248	-10.6586599349976	-0.210610032081604	0.254040867090225	-0.0185196530073881
-5.54340314865112	-9.01482677459717	-10.6543006896973	-0.210822820663452	0.254105567932129	-0.0185328163206577
-5.53876495361328	-9.01539993286133	-10.6633081436157	-0.210895329713821	0.25412255525589	-0.0185590106993914
-5.54220247268677	-9.01621627807617	-10.6614780426025	-0.210886582732201	0.254229485988617	-0.0185225121676922
-5.54240989685059	-9.01745319366455	-10.6586532592773	-0.211098417639732	0.254225134849548	-0.0186523869633675
-5.53597068786621	-9.01470279693604	-10.6526699066162	-0.211122632026672	0.254239022731781	-0.0185658652335405
-5.53635931015015	-9.01619625091553	-10.6616859436035	-0.211174577474594	0.254345536231995	-0.0186669509857893
-5.53668069839478	-9.01657581329346	-10.6589403152466	-0.211320370435715	0.254429668188095	-0.0186484046280384
-5.53403472900391	-9.01070880889893	-10.6587362289429	-0.211475968360901	0.254472851753235	-0.018655352294445
-5.53560066223145	-9.01500701904297	-10.6618576049805	-0.211413443088531	0.254522234201431	-0.0186273455619812
-5.53518152236938	-9.01624298095703	-10.665319442749	-0.211597785353661	0.254594147205353	-0.0186371002346277
-5.52894115447998	-9.0145320892334	-10.6625728607178	-0.21175017952919	0.254589587450027	-0.018676595762372
-5.53278827667236	-9.01310634613037	-10.6664953231812	-0.211792752146721	0.254685163497925	-0.0186275616288185
-5.53272676467896	-9.01602840423584	-10.668628692627	-0.212022930383682	0.254759728908539	-0.0186620689928532
-5.5268349647522	-9.01449775695801	-10.6637659072876	-0.212056890130043	0.254756659269333	-0.0186440087854862
-5.52655649185181	-9.01191139221191	-10.6735963821411	-0.212181255221367	0.254881531000137	-0.0186996310949326
-5.52883052825928	-9.01708507537842	-10.6727838516235	-0.212297603487968	0.254932880401611	-0.0187487248331308
-5.52489900588989	-9.01370906829834	-10.6746587753296	-0.212415605783463	0.255029231309891	-0.0187125988304615
-5.52179527282715	-9.0110969543457	-10.6749286651611	-0.212473466992378	0.255084127187729	-0.0187338385730982
-5.52333688735962	-9.01458930969238	-10.6775789260864	-0.212560147047043	0.255223155021667	-0.0187731888145208
-5.51938724517822	-9.01401329040527	-10.6767807006836	-0.212761163711548	0.255241811275482	-0.0189086869359016
-5.51988506317139	-9.01131629943848	-10.6771278381348	-0.212828412652016	0.255270063877106	-0.0188623778522015
-5.52132368087769	-9.01250171661377	-10.6848335266113	-0.212878659367561	0.255434811115265	-0.0189574863761663
-5.5185284614563	-9.01393127441406	-10.6761522293091	-0.213009595870972	0.255418688058853	-0.018934965133667
-5.51701593399048	-9.01036071777344	-10.6843175888062	-0.213080450892448	0.255570292472839	-0.0189656410366297
-5.51925182342529	-9.01328563690186	-10.6837511062622	-0.213159829378128	0.255614250898361	-0.0189804043620825
-5.51531076431274	-9.00956058502197	-10.6807079315186	-0.213334143161774	0.255699038505554	-0.0189815741032362
-5.51488447189331	-9.00914192199707	-10.6917190551758	-0.213320732116699	0.255779057741165	-0.0190509483218193
-5.51692676544189	-9.01344013214111	-10.6858415603638	-0.213480994105339	0.255876928567886	-0.019006822258234
-5.51421213150024	-9.00927925109863	-10.6883029937744	-0.213572889566422	0.255896180868149	-0.0190702322870493
-5.51612186431885	-9.00582122802734	-10.6882371902466	-0.213612020015717	0.25604984164238	-0.0190398972481489
-5.51892566680908	-9.00901985168457	-10.695258140564	-0.213705644011497	0.256123781204224	-0.0191605910658836
-5.51466417312622	-9.00816249847412	-10.6813650131226	-0.213937535881996	0.256118178367615	-0.0190994460135698
-5.51637554168701	-9.0084400177002	-10.6915454864502	-0.213985249400139	0.256301701068878	-0.019110394641757
-5.52061319351196	-9.01390266418457	-10.6906766891479	-0.214129954576492	0.256380587816238	-0.0191650781780481
-5.52077674865723	-9.00894165039063	-10.6908864974976	-0.214182332158089	0.256439417600632	-0.0191374141722918
-5.52186632156372	-9.01048755645752	-10.6924991607666	-0.214203670620918	0.256609827280045	-0.0191314332187176
-5.5267915725708	-9.01308536529541	-10.7003927230835	-0.214288830757141	0.25666880607605	-0.0191006697714329
-5.5293140411377	-9.01447582244873	-10.6990222930908	-0.214467272162437	0.256738066673279	-0.019210210070014
-5.53357934951782	-9.01870822906494	-10.7016324996948	-0.21449787914753	0.256924033164978	-0.0190578270703554
-5.54183626174927	-9.02398586273193	-10.710015296936	-0.214624106884003	0.256929218769073	-0.0191706530749798
-5.55708026885986	-9.03067970275879	-10.7098140716553	-0.214750394225121	0.25718367099762	-0.0192257687449455
-5.57935953140259	-9.04459571838379	-10.7392730712891	-0.214605808258057	0.257537931203842	-0.0193982161581516
-5.59151601791382	-9.05658149719238	-10.7508535385132	-0.21442811191082	0.257584452629089	-0.0194350015372038
-5.60412883758545	-9.06661510467529	-10.7574329376221	-0.214511916041374	0.257657885551453	-0.019570691511035
-5.61674880981445	-9.07922744750977	-10.7619209289551	-0.214658245444298	0.257733583450317	-0.019654730334878
-5.63798713684082	-9.09042263031006	-10.7655410766602	-0.214695662260056	0.25799423456192	-0.0195834655314684
-5.64319849014282	-9.09191417694092	-10.7710981369019	-0.214862912893295	0.257981330156326	-0.0196003504097462
-5.65506935119629	-9.09855937957764	-10.7721042633057	-0.214668467640877	0.258139550685883	-0.0194926913827658
-5.66945838928223	-9.1072998046875	-10.7862310409546	-0.214761510491371	0.25818407535553	-0.0195094365626574
-5.67684412002563	-9.11131381988525	-10.7855110168457	-0.214835107326508	0.25824248790741	-0.0194740556180477
-5.68575572967529	-9.11625289916992	-10.8013868331909	-0.214720726013184	0.258317559957504	-0.0194380432367325
-5.69911003112793	-9.12221050262451	-10.8056774139404	-0.214793458580971	0.25844669342041	-0.0194060411304235
-5.70475912094116	-9.12472629547119	-10.8054857254028	-0.214828863739967	0.25845941901207	-0.0193765182048082
-5.70855522155762	-9.13010311126709	-10.8233127593994	-0.214873567223549	0.25869557261467	-0.0194433461874723
-5.72435808181763	-9.13934993743896	-10.8206300735474	-0.214751973748207	0.258713155984879	-0.0194053295999765
-5.72926378250122	-9.14480495452881	-10.8262453079224	-0.214847236871719	0.258752793073654	-0.0194774325937033
-5.74099683761597	-9.15059661865234	-10.8299627304077	-0.214745998382568	0.258947640657425	-0.0193700082600117
-5.75453472137451	-9.15954113006592	-10.8465595245361	-0.214803770184517	0.258929878473282	-0.0194388292729855
-5.75920581817627	-9.15986156463623	-10.847393989563	-0.214877083897591	0.259060591459274	-0.0193754211068153
-5.76750469207764	-9.16551113128662	-10.8555564880371	-0.214733347296715	0.259136617183685	-0.0193158071488142
-5.7765908241272	-9.17557334899902	-10.8595895767212	-0.214759767055511	0.259111195802689	-0.0193760376423597
-5.78002166748047	-9.17198085784912	-10.8578109741211	-0.214784279465675	0.259141147136688	-0.019330870360136
-5.7927303314209	-9.18122005462646	-10.8758573532104	-0.214711278676987	0.259260416030884	-0.0194576624780893
-5.79983425140381	-9.18592643737793	-10.8720798492432	-0.214807569980621	0.259394526481628	-0.0194043293595314
-5.80391883850098	-9.19098281860352	-10.8812141418457	-0.21484611928463	0.259420812129974	-0.019498273730278
-5.81937026977539	-9.20103645324707	-10.8861284255981	-0.214839190244675	0.259491682052612	-0.0194700174033642
-5.82676649093628	-9.20837593078613	-10.8979949951172	-0.214976936578751	0.259563237428665	-0.019498260691762
-5.8314037322998	-9.20908832550049	-10.9133396148682	-0.21484562754631	0.259654730558395	-0.0196054931730032
-5.83939361572266	-9.21645832061768	-10.9143629074097	-0.214754164218903	0.259730011224747	-0.0195379070937634
-5.83306074142456	-9.21659660339355	-10.9227752685547	-0.214889094233513	0.259701609611511	-0.0196108091622591
-5.84331321716309	-9.22798538208008	-10.9301700592041	-0.214941158890724	0.259891182184219	-0.0195331629365683
-5.85552835464478	-9.23199558258057	-10.9372596740723	-0.215202569961548	0.260015577077866	-0.0196033976972103
-5.859299659729	-9.23621559143066	-10.9461603164673	-0.215349465608597	0.260133624076843	-0.0195846259593964
-5.87218809127808	-9.24287605285645	-10.9498376846313	-0.215463906526566	0.260343492031097	-0.019619332626462
-5.86780738830566	-9.24385261535645	-10.9544534683228	-0.215629726648331	0.260336667299271	-0.0196263585239649
-5.86851501464844	-9.2439079284668	-10.9522314071655	-0.215618103742599	0.260452508926392	-0.0195772983133793
-5.87259578704834	-9.2510871887207	-10.9689083099365	-0.215684279799461	0.260652810335159	-0.0196189228445292
-5.86835336685181	-9.24913501739502	-10.9642286300659	-0.215881079435349	0.260848641395569	-0.0195581875741482
-5.87496566772461	-9.2485876083374	-10.9817953109741	-0.215907245874405	0.261014610528946	-0.0196835398674011
-5.8755931854248	-9.24641036987305	-10.986198425293	-0.2159603536129	0.261082231998444	-0.0198059640824795
-5.87544822692871	-9.25223731994629	-10.9842548370361	-0.216026127338409	0.261165142059326	-0.0197593104094267
-5.88191080093384	-9.25535869598389	-10.9873695373535	-0.21614196896553	0.261218637228012	-0.0198863223195076
-5.88043212890625	-9.25606918334961	-10.9861392974854	-0.216256216168404	0.261248737573624	-0.019835202023387
-5.88837385177612	-9.25464534759521	-10.9948062896729	-0.216282442212105	0.261395931243896	-0.0198572482913733
-5.89759302139282	-9.26215267181396	-10.9920101165771	-0.216242894530296	0.261389672756195	-0.0198534056544304
-5.89605474472046	-9.26634502410889	-10.9919319152832	-0.216330498456955	0.261356145143509	-0.0198887307196856
-5.90446710586548	-9.26926231384277	-10.9930038452148	-0.216244012117386	0.261548042297363	-0.019992558285594
-5.91122341156006	-9.27348041534424	-10.9996643066406	-0.216219246387482	0.261581867933273	-0.0201354846358299
-5.90740346908569	-9.27238368988037	-10.9985494613647	-0.216270953416824	0.261611521244049	-0.0202540457248688
-5.91439199447632	-9.27564907073975	-10.9949016571045	-0.216084495186806	0.261639535427094	-0.0202438533306122
-5.91215229034424	-9.27355670928955	-10.9815616607666	-0.216184794902802	0.261616408824921	-0.0203666388988495
-5.90845441818237	-9.2689037322998	-10.9851083755493	-0.216097071766853	0.261676222085953	-0.0203066151589155
-5.91748905181885	-9.27044868469238	-10.9830160140991	-0.216174453496933	0.26163524389267	-0.0203426610678434
-5.91389942169189	-9.27070903778076	-10.9838037490845	-0.216162726283073	0.261628806591034	-0.020414937287569
-5.92231225967407	-9.27210903167725	-10.9785404205322	-0.216127261519432	0.261681079864502	-0.0204084906727076
-5.92115163803101	-9.27122116088867	-10.9746007919312	-0.216208651661873	0.261608362197876	-0.0205268710851669
-5.92638683319092	-9.2717752456665	-10.9690885543823	-0.216052025556564	0.261751919984818	-0.0205476637929678
-5.92647314071655	-9.27157115936279	-10.9789066314697	-0.216184660792351	0.261675298213959	-0.0206059962511063
-5.92830514907837	-9.26959800720215	-10.9818296432495	-0.216046348214149	0.26170015335083	-0.0207912605255842
-5.93094873428345	-9.27301025390625	-10.9674034118652	-0.215918526053429	0.261733919382095	-0.0208820402622223
-5.92469358444214	-9.27208137512207	-10.9694747924805	-0.215886503458023	0.261670053005219	-0.0210570860654116
-5.93152713775635	-9.27605056762695	-10.9619340896606	-0.215756729245186	0.261786699295044	-0.0210732854902744
-5.93039274215698	-9.27360725402832	-10.9637937545776	-0.215851128101349	0.2617407143116	-0.0212035216391087
-5.92534685134888	-9.27165412902832	-10.9589157104492	-0.215782955288887	0.261802494525909	-0.0212860703468323
-5.93169260025024	-9.27145195007324	-10.9579906463623	-0.215712711215019	0.26179638504982	-0.0214216131716967
-5.92654037475586	-9.27366733551025	-10.9504594802856	-0.215712413191795	0.261748999357224	-0.0215251427143812
-5.9262809753418	-9.26797962188721	-10.9421224594116	-0.215688824653625	0.261815100908279	-0.0216114148497581
-5.92917728424072	-9.27273273468018	-10.952935218811	-0.215641170740128	0.261824309825897	-0.021771889179945
-5.92223167419434	-9.27015590667725	-10.9354734420776	-0.21576464176178	0.261772841215134	-0.0217998251318932
-5.92751979827881	-9.27070617675781	-10.9529142379761	-0.21570859849453	0.261878430843353	-0.0219312515109777
-5.93118047714233	-9.27206039428711	-10.9534435272217	-0.215655013918877	0.261996746063232	-0.0220533199608326
-5.92636632919312	-9.269944190979	-10.9484262466431	-0.215721771121025	0.261923134326935	-0.0220981743186712
-5.92971801757813	-9.2718448638916	-10.9569177627563	-0.215618968009949	0.261995166540146	-0.0222200080752373
-5.93059825897217	-9.27608108520508	-10.9514427185059	-0.215597406029701	0.262057721614838	-0.022352734580636
-5.93162679672241	-9.27265644073486	-10.9561109542847	-0.215637490153313	0.26212015748024	-0.0224936697632074
-5.93665456771851	-9.27513313293457	-10.9605073928833	-0.215447694063187	0.262118726968765	-0.0225460082292557
-5.93587970733643	-9.27856636047363	-10.9593124389648	-0.215525835752487	0.262118488550186	-0.0227102059870958
-5.93463754653931	-9.27776050567627	-10.9687004089355	-0.21538844704628	0.262184023857117	-0.0227517988532782
-5.93578100204468	-9.2765417098999	-10.9612493515015	-0.215372115373611	0.26215672492981	-0.0227610189467669
-5.93139886856079	-9.27271461486816	-10.9640016555786	-0.215382352471352	0.262182384729385	-0.0229861717671156
-5.93462896347046	-9.27700996398926	-10.9521770477295	-0.215362012386322	0.262174606323242	-0.0230231918394566
-5.93243789672852	-9.27556705474854	-10.9547023773193	-0.21538308262825	0.262152343988419	-0.0231255255639553
-5.93167591094971	-9.27223014831543	-10.9576730728149	-0.215311631560326	0.262274146080017	-0.0231901463121176
-5.93294525146484	-9.26956748962402	-10.9535303115845	-0.215284556150436	0.262241393327713	-0.0232525747269392
-5.9253396987915	-9.26829814910889	-10.9535322189331	-0.215379521250725	0.262225955724716	-0.0233864281326532
-5.929283618927	-9.26767826080322	-10.9495697021484	-0.215265333652496	0.262282967567444	-0.0234313122928143
-5.923424243927	-9.26620960235596	-10.9508666992188	-0.215400785207748	0.26219442486763	-0.0236086156219244
-5.92197370529175	-9.26335334777832	-10.9421110153198	-0.215395525097847	0.262268215417862	-0.0235730931162834
-5.9293065071106	-9.26133728027344	-10.9479732513428	-0.215329706668854	0.262271076440811	-0.0236488096415997
-5.92534112930298	-9.26146411895752	-10.9418535232544	-0.215390533208847	0.26224684715271	-0.0237132180482149
-5.92579650878906	-9.25828552246094	-10.9438858032227	-0.215318813920021	0.26234170794487	-0.023721119388938
-5.92664766311646	-9.25822830200195	-10.9390640258789	-0.215486422181129	0.262241452932358	-0.0239099394530058
-5.92095232009888	-9.25364971160889	-10.9375600814819	-0.215451687574387	0.2622010409832	-0.0239199604839087
-5.92693614959717	-9.25454521179199	-10.9442949295044	-0.215376004576683	0.262307971715927	-0.0240446142852306
-5.92362403869629	-9.25454235076904	-10.934024810791	-0.215480878949165	0.262217909097672	-0.0240655448287725
-5.9229793548584	-9.25329303741455	-10.939377784729	-0.215402349829674	0.262294203042984	-0.0241708252578974
-5.92753934860229	-9.25225162506104	-10.9423933029175	-0.215431839227676	0.262326925992966	-0.0242482889443636
-5.92408752441406	-9.25014209747314	-10.9320955276489	-0.215394258499146	0.262233853340149	-0.0242899395525455
-5.9246940612793	-9.25021457672119	-10.9470834732056	-0.215341091156006	0.262338131666183	-0.0244553349912167
-5.92265462875366	-9.25151824951172	-10.9349546432495	-0.215367868542671	0.26230463385582	-0.0245167817920446
-5.91917085647583	-9.24895477294922	-10.9429035186768	-0.215295001864433	0.26232373714447	-0.0245928075164557
-5.92201948165894	-9.25286388397217	-10.9349889755249	-0.215230315923691	0.262354344129562	-0.0246394388377666
-5.92006731033325	-9.24958515167236	-10.9378023147583	-0.215262651443481	0.262300163507462	-0.0247837621718645
-5.91711187362671	-9.24914836883545	-10.9411249160767	-0.215225234627724	0.262313276529312	-0.0248100385069847
-5.92057418823242	-9.24764347076416	-10.9361486434937	-0.215081974864006	0.262349307537079	-0.0248625073581934
-5.91782236099243	-9.24727058410645	-10.9450407028198	-0.215221762657166	0.262279391288757	-0.0250085052102804
-5.91502046585083	-9.24770545959473	-10.9347143173218	-0.215054675936699	0.262265741825104	-0.0249924641102552
-5.91903734207153	-9.24777984619141	-10.9412069320679	-0.215054139494896	0.262308031320572	-0.0251010861247778
-5.91330337524414	-9.24164581298828	-10.9300918579102	-0.215065687894821	0.262215912342072	-0.0251265019178391
-5.91719961166382	-9.24495220184326	-10.9413080215454	-0.214970216155052	0.262295007705688	-0.0252334848046303
-5.90917634963989	-9.24013805389404	-10.9328842163086	-0.214969009160995	0.262182861566544	-0.025338139384985
-5.91332530975342	-9.23909759521484	-10.9276399612427	-0.214821830391884	0.262240588665009	-0.025358609855175
-5.91159582138062	-9.24049377441406	-10.9366312026978	-0.21485860645771	0.262209385633469	-0.0255557093769312
-5.90648078918457	-9.23775672912598	-10.9206686019897	-0.214885279536247	0.262133717536926	-0.0255347825586796
-5.90996885299683	-9.23965644836426	-10.9325761795044	-0.21473990380764	0.262261718511581	-0.0256302896887064
-5.9079647064209	-9.23783874511719	-10.9333734512329	-0.21475525200367	0.262186825275421	-0.0257084164768457
-5.90482091903687	-9.23708152770996	-10.9292449951172	-0.214655041694641	0.262179911136627	-0.0257117599248886
-5.90727043151855	-9.2385368347168	-10.930212020874	-0.214638590812683	0.262215584516525	-0.0258427821099758
-5.90065383911133	-9.23459720611572	-10.9163589477539	-0.214586392045021	0.26211804151535	-0.0258775632828474
-5.90136528015137	-9.23501586914063	-10.918890953064	-0.214531779289246	0.262193381786346	-0.026005569845438
-5.89874124526978	-9.23511791229248	-10.917986869812	-0.214541867375374	0.262139707803726	-0.0259395036846399
-5.89561176300049	-9.23219203948975	-10.9176931381226	-0.214524805545807	0.262181967496872	-0.0259654801338911
-5.90024566650391	-9.23270320892334	-10.9251022338867	-0.214450031518936	0.262203097343445	-0.0260828081518412
-5.89201927185059	-9.22990417480469	-10.9185857772827	-0.214492112398148	0.262039244174957	-0.0260495617985725
-5.89127159118652	-9.22726726531982	-10.9195156097412	-0.214403167366982	0.262098461389542	-0.0261831972748041
-5.89402341842651	-9.22792053222656	-10.9054851531982	-0.214444920420647	0.262071788311005	-0.0261475387960672
-5.88797855377197	-9.2276611328125	-10.9153823852539	-0.214522778987885	0.262100011110306	-0.0261799283325672
-5.89161586761475	-9.22697353363037	-10.9113788604736	-0.214401349425316	0.262082874774933	-0.0261712111532688
-5.88790512084961	-9.22702121734619	-10.9124574661255	-0.214436486363411	0.262043625116348	-0.0261595249176025
-5.88148927688599	-9.22302722930908	-10.9148635864258	-0.214442297816277	0.262009471654892	-0.0262424070388079
-5.88757562637329	-9.22601318359375	-10.9089527130127	-0.214422345161438	0.262017428874969	-0.0262334998697042
-5.8805775642395	-9.22426509857178	-10.90749168396	-0.214505106210709	0.261964917182922	-0.0263796001672745
-5.87992286682129	-9.22391605377197	-10.8969459533691	-0.21443635225296	0.262019813060761	-0.0262789838016033
-5.8788890838623	-9.2217845916748	-10.9006786346436	-0.214461103081703	0.261906385421753	-0.0263143591582775
-5.87610244750977	-9.21791839599609	-10.9028930664063	-0.214475706219673	0.262025117874146	-0.0263169575482607
-5.87449169158936	-9.21744251251221	-10.8925218582153	-0.214387953281403	0.261936813592911	-0.0263066627085209
-5.86990785598755	-9.21467781066895	-10.8944063186646	-0.214511916041374	0.26179900765419	-0.0264232456684113
-5.8705267906189	-9.21646404266357	-10.8898887634277	-0.214354291558266	0.261940360069275	-0.0263464320451021
-5.86939907073975	-9.21662712097168	-10.8914527893066	-0.21442574262619	0.261859625577927	-0.0264266841113567
-5.863609790802	-9.21403884887695	-10.8864593505859	-0.21442312002182	0.26180025935173	-0.0264287069439888
-5.86609554290771	-9.21640872955322	-10.8956718444824	-0.214294731616974	0.261846303939819	-0.0264173895120621
-5.85946750640869	-9.21410465240479	-10.8949203491211	-0.214282333850861	0.261752009391785	-0.0265448000282049
-5.86314010620117	-9.21789836883545	-10.8888168334961	-0.214191600680351	0.261788457632065	-0.0264912825077772
-5.85878038406372	-9.21739292144775	-10.8888053894043	-0.214206591248512	0.261753350496292	-0.0266018100082874
-5.85706615447998	-9.21513080596924	-10.8918809890747	-0.214149087667465	0.261754900217056	-0.0265769213438034
-5.86137723922729	-9.21886253356934	-10.9010314941406	-0.214036211371422	0.261775255203247	-0.0265626683831215
-5.85883045196533	-9.21942520141602	-10.8979110717773	-0.214028596878052	0.261769980192184	-0.0266075655817986
-5.86014223098755	-9.21707057952881	-10.8985662460327	-0.213956475257874	0.261729866266251	-0.0265447329729795
-5.8626012802124	-9.22090721130371	-10.9033136367798	-0.213948741555214	0.261646419763565	-0.026639211922884
-5.85709095001221	-9.21731185913086	-10.8929290771484	-0.213921621441841	0.26155412197113	-0.0265758261084557
-5.85883855819702	-9.21970462799072	-10.8961477279663	-0.213740050792694	0.261637330055237	-0.0266927946358919
-5.86389112472534	-9.21901702880859	-10.8968391418457	-0.213730186223984	0.261624157428741	-0.0266019478440285
-5.85665035247803	-9.21824932098389	-10.8970413208008	-0.213686108589172	0.261528968811035	-0.0266271233558655
-5.86135339736938	-9.21948909759521	-10.9049949645996	-0.213580921292305	0.261525064706802	-0.0266535505652428
-5.85682582855225	-9.22083568572998	-10.8957109451294	-0.213504105806351	0.261385321617126	-0.0266525205224752
-5.85722064971924	-9.21936130523682	-10.9020261764526	-0.213475242257118	0.261440098285675	-0.0267133861780167
-5.85899972915649	-9.21839141845703	-10.8902540206909	-0.2133948802948	0.261330664157867	-0.0266446806490421
-5.85701894760132	-9.21413898468018	-10.8964614868164	-0.213318213820457	0.261372745037079	-0.0266898311674595
-5.85835838317871	-9.21584415435791	-10.8917570114136	-0.213253006339073	0.261281222105026	-0.0266737565398216
-5.85575246810913	-9.2143611907959	-10.8890542984009	-0.213210880756378	0.261090278625488	-0.0266268998384476
-5.85171508789063	-9.21205806732178	-10.8955163955688	-0.213134318590164	0.261185795068741	-0.0267182681709528
-5.85542345046997	-9.21250343322754	-10.8839197158813	-0.213073343038559	0.261101245880127	-0.026677031069994
-5.84616851806641	-9.21046829223633	-10.8871078491211	-0.213111639022827	0.260998487472534	-0.0267099048942328
-5.8488130569458	-9.21005344390869	-10.8750848770142	-0.212964445352554	0.261009395122528	-0.0266028810292482
-5.84894275665283	-9.20850944519043	-10.8826847076416	-0.212986037135124	0.260912537574768	-0.0266716033220291
-5.84445905685425	-9.20469665527344	-10.8861474990845	-0.212951391935349	0.260917514562607	-0.0265772771090269
-5.8482666015625	-9.20590209960938	-10.8784370422363	-0.212842628359795	0.26082706451416	-0.0265413448214531
-5.84633636474609	-9.20324039459229	-10.8792810440063	-0.212856307625771	0.260726273059845	-0.0266377050429583
-5.84176778793335	-9.1991720199585	-10.8677253723145	-0.212832123041153	0.260675430297852	-0.0265055783092976
-5.84493350982666	-9.20247554779053	-10.8767328262329	-0.212864384055138	0.260655999183655	-0.0266219526529312
-5.83908843994141	-9.19783115386963	-10.8619260787964	-0.212904319167137	0.260558038949966	-0.0264717675745487
-5.84117221832275	-9.19680404663086	-10.8722448348999	-0.212802663445473	0.260531723499298	-0.0264451298862696
-5.84025192260742	-9.19573307037354	-10.8669891357422	-0.212845787405968	0.260428935289383	-0.0265088547021151
-5.83469676971436	-9.19593906402588	-10.8624897003174	-0.21283333003521	0.260371834039688	-0.0264273658394814
-5.83693790435791	-9.19428634643555	-10.8684377670288	-0.212769269943237	0.260412991046906	-0.0265277437865734
-5.83365154266357	-9.19428253173828	-10.85999584198	-0.212872490286827	0.260199457406998	-0.0264526028186083
-5.82863330841064	-9.19366550445557	-10.865758895874	-0.212805017828941	0.260248273611069	-0.0265106074512005
-5.83389663696289	-9.19350814819336	-10.86181640625	-0.212795540690422	0.260247111320496	-0.0264860205352306
-5.83133411407471	-9.19284629821777	-10.8614177703857	-0.212779760360718	0.260131865739822	-0.0264442544430494
-5.83038854598999	-9.1926326751709	-10.860237121582	-0.212675392627716	0.260134160518646	-0.0264418125152588
-5.82839488983154	-9.1907434463501	-10.8525657653809	-0.212747812271118	0.260035514831543	-0.0264536291360855
-5.82744741439819	-9.19027709960938	-10.8567533493042	-0.212654039263725	0.260010242462158	-0.0264651067554951
-5.82802724838257	-9.19229888916016	-10.8495512008667	-0.21272586286068	0.260025858879089	-0.0264400262385607
-5.82269954681396	-9.18767356872559	-10.8511848449707	-0.212741255760193	0.259859204292297	-0.0264114290475845
-5.82431125640869	-9.19127368927002	-10.8581075668335	-0.212611123919487	0.259886890649796	-0.0264550168067217
-5.82052230834961	-9.1879415512085	-10.8411092758179	-0.212609395384789	0.259779661893845	-0.0264437776058912
-5.81661319732666	-9.18587112426758	-10.8518056869507	-0.212511613965034	0.25979471206665	-0.026476813480258
-5.81723165512085	-9.18900489807129	-10.8352241516113	-0.212509348988533	0.259697318077087	-0.02642304264009
-5.81163263320923	-9.18290042877197	-10.8384466171265	-0.212558105587959	0.259672969579697	-0.0264875385910273
-5.8138542175293	-9.18573760986328	-10.8377256393433	-0.212510958313942	0.259622186422348	-0.026450552046299
-5.80674409866333	-9.18401527404785	-10.8276863098145	-0.212570980191231	0.259524643421173	-0.0263880454003811
-5.79987668991089	-9.18047428131104	-10.832670211792	-0.212518513202667	0.259518176317215	-0.0264471136033535
-5.80444765090942	-9.17959213256836	-10.8233737945557	-0.212548032402992	0.259499996900558	-0.0264244806021452
-5.7980170249939	-9.17852020263672	-10.8221569061279	-0.21264261007309	0.259454727172852	-0.0264510102570057
-5.79853105545044	-9.1762056350708	-10.8214616775513	-0.212610766291618	0.259448170661926	-0.0263571459800005
-5.79855489730835	-9.17342948913574	-10.8185501098633	-0.212752774357796	0.259314030408859	-0.026293097063899
-5.7959418296814	-9.17157745361328	-10.81946849823	-0.212676763534546	0.25935372710228	-0.0262433774769306
-5.79149150848389	-9.16847610473633	-10.808009147644	-0.212703973054886	0.259255945682526	-0.0262272693216801
-5.78746223449707	-9.16566181182861	-10.8108282089233	-0.212824732065201	0.259249746799469	-0.0262576770037413
-5.78890752792358	-9.16717147827148	-10.8015193939209	-0.212751939892769	0.259180992841721	-0.0261457301676273
-5.78234243392944	-9.1641788482666	-10.8022079467773	-0.212860301136971	0.25914654135704	-0.0261393059045076
-5.78530263900757	-9.1658296585083	-10.8087844848633	-0.212828293442726	0.259171664714813	-0.0261320155113935
-5.77827310562134	-9.16346645355225	-10.8003559112549	-0.212873235344887	0.259097397327423	-0.0261425655335188
-5.77687406539917	-9.16009616851807	-10.8020401000977	-0.212801024317741	0.259121924638748	-0.0261829327791929
-5.77654409408569	-9.16359806060791	-10.7886390686035	-0.212804600596428	0.259087383747101	-0.0261177495121956
-5.7742919921875	-9.16395950317383	-10.7974328994751	-0.21286840736866	0.259051501750946	-0.0261540617793798
-5.77363538742065	-9.16357898712158	-10.797266960144	-0.212714195251465	0.259114533662796	-0.0260837208479643
-5.77287483215332	-9.16489887237549	-10.8012666702271	-0.212730124592781	0.259057313203812	-0.0260457936674356
-5.76820135116577	-9.16258525848389	-10.8010301589966	-0.212670773267746	0.259021818637848	-0.0260672140866518
-5.77107238769531	-9.16457271575928	-10.7966384887695	-0.212597519159317	0.2590252161026	-0.0259856823831797
-5.7680983543396	-9.16362953186035	-10.7948694229126	-0.212584629654884	0.25897029042244	-0.0260477215051651
-5.76959991455078	-9.16561698913574	-10.789644241333	-0.212451055645943	0.259003013372421	-0.0259346887469292
-5.76873350143433	-9.16361904144287	-10.7960615158081	-0.212506249547005	0.258854150772095	-0.0259119309484959
-5.76437330245972	-9.16433238983154	-10.7889833450317	-0.212499335408211	0.258808851242065	-0.0258492734283209
-5.76512670516968	-9.1658992767334	-10.7919521331787	-0.212389126420021	0.258927673101425	-0.0257992558181286
-5.7692403793335	-9.16756916046143	-10.7974157333374	-0.212471127510071	0.258735716342926	-0.0258181430399418
-5.76594495773315	-9.16477870941162	-10.7856521606445	-0.212401956319809	0.258734226226807	-0.0256957802921534
-5.76831245422363	-9.16443061828613	-10.7924537658691	-0.21234418451786	0.258806467056274	-0.025653064250946
-5.76735258102417	-9.16670227050781	-10.7841329574585	-0.212456718087196	0.258719265460968	-0.0255869068205357
-5.76364326477051	-9.16275596618652	-10.7833843231201	-0.212433263659477	0.258668690919876	-0.0255532674491405
-5.77053165435791	-9.1645336151123	-10.7952899932861	-0.212405294179916	0.258704960346222	-0.025409284979105
-5.764564037323	-9.16285800933838	-10.7815370559692	-0.212501287460327	0.258576959371567	-0.025318268686533
-5.76458549499512	-9.16067886352539	-10.7905607223511	-0.212434723973274	0.258659958839417	-0.0252852886915207
-5.76614427566528	-9.16139888763428	-10.7798938751221	-0.212479248642921	0.258542656898499	-0.0251784306019545
-5.7597975730896	-9.16007041931152	-10.7741775512695	-0.212535813450813	0.258518099784851	-0.0251756180077791
-5.7610912322998	-9.15878963470459	-10.772479057312	-0.212523967027664	0.258509039878845	-0.0250010453164577
-5.76086950302124	-9.15839862823486	-10.7764472961426	-0.212630704045296	0.258410334587097	-0.0249749347567558
-5.75473356246948	-9.15418529510498	-10.7745990753174	-0.212750241160393	0.258457630872726	-0.0248273927718401
-5.75682163238525	-9.15222263336182	-10.7682418823242	-0.212634399533272	0.258414924144745	-0.0247862301766872
-5.75189113616943	-9.14918994903564	-10.7703895568848	-0.212817430496216	0.258285403251648	-0.0248020347207785
-5.74862813949585	-9.14629936218262	-10.7548809051514	-0.212802886962891	0.258352130651474	-0.0246417559683323
-5.74759149551392	-9.14636993408203	-10.7607288360596	-0.212998434901237	0.2583027780056	-0.0246449932456017
-5.7451343536377	-9.1419153213501	-10.7525701522827	-0.213020294904709	0.258278876543045	-0.0245431717485189
-5.74533843994141	-9.14135837554932	-10.7542104721069	-0.213001146912575	0.258251428604126	-0.0244622491300106
-5.73772430419922	-9.1378116607666	-10.7517747879028	-0.213086143136024	0.258246243000031	-0.0244910530745983
-5.73934125900269	-9.14011287689209	-10.7471351623535	-0.213073581457138	0.258297711610794	-0.0244238413870335
-5.73723697662354	-9.14002418518066	-10.7483348846436	-0.213226363062859	0.258268684148788	-0.0244340654462576
-5.73482322692871	-9.13570976257324	-10.7529926300049	-0.213221207261086	0.258260935544968	-0.0243018865585327
-5.73447942733765	-9.13862609863281	-10.7524518966675	-0.213273793458939	0.258263826370239	-0.0242871586233377
-5.72953271865845	-9.13651275634766	-10.7559595108032	-0.21327343583107	0.258255302906036	-0.0242665354162455
-5.73383855819702	-9.1417350769043	-10.7459411621094	-0.213251367211342	0.258286029100418	-0.0242359302937984
-5.73174476623535	-9.14319896697998	-10.7501592636108	-0.213363200426102	0.258179426193237	-0.0242478437721729
-5.73142004013062	-9.1410436630249	-10.7481966018677	-0.213226109743118	0.258244425058365	-0.0240987986326218
-5.73358869552612	-9.14289951324463	-10.7545261383057	-0.213277131319046	0.258153915405273	-0.024100823327899
-5.72827816009521	-9.14223384857178	-10.7530040740967	-0.213269248604774	0.258152663707733	-0.0240089818835258
-5.73098230361938	-9.14279079437256	-10.753345489502	-0.213191717863083	0.258216083049774	-0.0239323861896992
-5.7326545715332	-9.14135074615479	-10.7563333511353	-0.213267803192139	0.258109092712402	-0.0239613261073828
-5.72607898712158	-9.14165782928467	-10.7415781021118	-0.213201761245728	0.258086621761322	-0.0238494984805584
-5.72963857650757	-9.14043712615967	-10.7527503967285	-0.213224321603775	0.258099913597107	-0.0239259097725153
-5.72363185882568	-9.13985919952393	-10.7406940460205	-0.213296040892601	0.258009403944016	-0.023828836157918
-5.72372055053711	-9.13942432403564	-10.7452621459961	-0.213165044784546	0.257986485958099	-0.0237895306199789
-5.72523593902588	-9.13947772979736	-10.7458143234253	-0.213155001401901	0.257980316877365	-0.0237270072102547
-5.71865177154541	-9.13265705108643	-10.7309284210205	-0.213168174028397	0.257847219705582	-0.0236208569258451
-5.71471881866455	-9.13541507720947	-10.7325210571289	-0.213124707341194	0.257888674736023	-0.0236698295921087
-5.71647500991821	-9.13345623016357	-10.719425201416	-0.213093519210815	0.257749408483505	-0.0235840640962124
-5.70884132385254	-9.1294469833374	-10.720911026001	-0.213151723146439	0.257743060588837	-0.0236431024968624
-5.71158599853516	-9.12936592102051	-10.7171058654785	-0.213094219565392	0.25774222612381	-0.0234970301389694
-5.71132230758667	-9.1269359588623	-10.7132806777954	-0.213187903165817	0.257705926895142	-0.0235404800623655
-5.70293760299683	-9.1217565536499	-10.7087049484253	-0.21315324306488	0.257629156112671	-0.0234462097287178
-5.70494890213013	-9.12227058410645	-10.7058897018433	-0.213105887174606	0.257594704627991	-0.0234102960675955
-5.70137500762939	-9.1247673034668	-10.7007713317871	-0.213206350803375	0.257502287626266	-0.0234735179692507
-5.69530057907104	-9.12083053588867	-10.6902694702148	-0.213156655430794	0.257548898458481	-0.023309038951993
-5.69977855682373	-9.12467670440674	-10.6992340087891	-0.213228151202202	0.257548063993454	-0.0234466250985861
-5.69483709335327	-9.12406921386719	-10.6781692504883	-0.213345736265182	0.257510989904404	-0.0233802646398544
-5.69805717468262	-9.12522411346436	-10.6953935623169	-0.21326769888401	0.257555425167084	-0.0233012400567532
-5.69843530654907	-9.1259880065918	-10.6901922225952	-0.213385045528412	0.257575273513794	-0.0233477354049683
-5.69450950622559	-9.12623310089111	-10.6926603317261	-0.213436037302017	0.257534861564636	-0.0232561863958836
-5.69922733306885	-9.12713050842285	-10.6959276199341	-0.21336330473423	0.257584989070892	-0.0233248304575682
-5.70036697387695	-9.1271858215332	-10.6888628005981	-0.213444277644157	0.257520526647568	-0.0232093464583158
-5.69796323776245	-9.12870693206787	-10.6897077560425	-0.213472619652748	0.257594108581543	-0.0232249591499567
-5.7015380859375	-9.13220882415771	-10.6875257492065	-0.213477447628975	0.25762665271759	-0.0231175012886524
-5.70042085647583	-9.13059520721436	-10.6895961761475	-0.213565334677696	0.257491379976273	-0.0230673179030418
-5.70258712768555	-9.13278865814209	-10.6949052810669	-0.213482514023781	0.257615000009537	-0.0230533890426159
-5.70329332351685	-9.13293552398682	-10.6841926574707	-0.21360370516777	0.257515728473663	-0.0229473151266575
-5.70255756378174	-9.13425350189209	-10.6896505355835	-0.213581800460815	0.257586002349854	-0.0230405665934086
-5.70721197128296	-9.13454818725586	-10.6793260574341	-0.213590055704117	0.257644474506378	-0.0228960048407316
-5.70645618438721	-9.13354778289795	-10.6837596893311	-0.213736802339554	0.257560461759567	-0.0229145456105471
-5.70576906204224	-9.13124942779541	-10.6845502853394	-0.213708907365799	0.257597804069519	-0.0228094290941954
-5.71042108535767	-9.13357162475586	-10.6843872070313	-0.213688656687737	0.257614284753799	-0.022751621901989
-5.70492792129517	-9.1323184967041	-10.6814365386963	-0.213793724775314	0.25753653049469	-0.0227672215551138
-5.71000814437866	-9.13189506530762	-10.6728897094727	-0.213767856359482	0.257634431123734	-0.0226546674966812
-5.70753383636475	-9.13204288482666	-10.6678771972656	-0.213924646377563	0.257539004087448	-0.0226489696651697
-5.70578908920288	-9.13184070587158	-10.6661987304688	-0.213990673422813	0.257539689540863	-0.0225288681685925
-5.70784282684326	-9.12982368469238	-10.6651449203491	-0.214027225971222	0.257613807916641	-0.0224016979336739
-5.70440483093262	-9.12475490570068	-10.6591577529907	-0.214122101664543	0.257510751485825	-0.0223447475582361
-5.70602416992188	-9.12102603912354	-10.655665397644	-0.214119136333466	0.257559776306152	-0.0222598165273666
-5.70605421066284	-9.12368488311768	-10.6596202850342	-0.214228004217148	0.257529348134995	-0.0222804602235556
-5.70416259765625	-9.12131595611572	-10.6483497619629	-0.214245498180389	0.257517963647842	-0.0221209470182657
-5.70898675918579	-9.12386703491211	-10.6535301208496	-0.214388906955719	0.257557064294815	-0.0221815705299377
-5.70608186721802	-9.12419700622559	-10.6420431137085	-0.214440926909447	0.25763002038002	-0.0220797006040812
-5.7077431678772	-9.12547874450684	-10.647274017334	-0.214442998170853	0.257555544376373	-0.0220132973045111
-5.70954704284668	-9.13184356689453	-10.6547183990479	-0.214416548609734	0.257602244615555	-0.0220760237425566
-5.70635509490967	-9.12497425079346	-10.6491794586182	-0.214437589049339	0.257563918828964	-0.0219736974686384
-5.71106815338135	-9.13035297393799	-10.6541204452515	-0.214386716485023	0.25763612985611	-0.022090956568718
-5.71023797988892	-9.13007640838623	-10.6429986953735	-0.214460775256157	0.25758820772171	-0.0219551455229521
-5.7140998840332	-9.13364505767822	-10.6578454971313	-0.214405238628387	0.257655084133148	-0.0219162870198488
-5.71428823471069	-9.13576889038086	-10.6597585678101	-0.214434921741486	0.257614523172379	-0.021951287984848
-5.71263980865479	-9.13557434082031	-10.6634044647217	-0.21435809135437	0.257637321949005	-0.0218892190605402
-5.71545791625977	-9.13799285888672	-10.659725189209	-0.214352190494537	0.257666349411011	-0.0219215303659439
-5.71497583389282	-9.13460826873779	-10.650071144104	-0.214336082339287	0.257607251405716	-0.0218263622373343
-5.71945524215698	-9.14277458190918	-10.6641721725464	-0.214250460267067	0.257697880268097	-0.0217590406537056
-5.71869516372681	-9.14117622375488	-10.6623783111572	-0.214366406202316	0.257622271776199	-0.0217323452234268
-5.71857023239136	-9.14243412017822	-10.663215637207	-0.214266628026962	0.257680773735046	-0.0216728840023279
-5.72254228591919	-9.14791774749756	-10.6637439727783	-0.214322224259377	0.257635742425919	-0.0217330418527126
-5.71760225296021	-9.14357280731201	-10.652195930481	-0.214329972863197	0.2575364112854	-0.0216154251247644
-5.72408533096313	-9.14519691467285	-10.6595029830933	-0.214235976338387	0.257599741220474	-0.0216804556548595
-5.72428321838379	-9.14602565765381	-10.6571626663208	-0.214292153716087	0.257668226957321	-0.0215829405933619
-5.72402286529541	-9.14511203765869	-10.6584377288818	-0.214265659451485	0.257672101259232	-0.0215403735637665
-5.72873163223267	-9.14801025390625	-10.6676425933838	-0.214233353734016	0.257612019777298	-0.0216066483408213
-5.72118902206421	-9.14257621765137	-10.6538572311401	-0.214261114597321	0.257500827312469	-0.0215471535921097
-5.72587919235229	-9.14553928375244	-10.6582269668579	-0.214309498667717	0.257585614919662	-0.0215882547199726
-5.7225227355957	-9.14522457122803	-10.6447038650513	-0.214323654770851	0.257499694824219	-0.0215088427066803
-5.72518730163574	-9.14336967468262	-10.6541576385498	-0.214211598038673	0.257546216249466	-0.0214740615338087
-5.72580099105835	-9.1465368270874	-10.6536474227905	-0.214283525943756	0.257522970438004	-0.0215057227760553
-5.7222204208374	-9.14384365081787	-10.6434926986694	-0.214230597019196	0.257485657930374	-0.0214783512055874
-5.72563171386719	-9.14693927764893	-10.647891998291	-0.214143648743629	0.257570266723633	-0.0216075554490089
-5.7203106880188	-9.1460075378418	-10.6416063308716	-0.214207053184509	0.257504761219025	-0.0215033739805222
-5.72440147399902	-9.14742946624756	-10.6525592803955	-0.214109688997269	0.257556617259979	-0.0215438269078732
-5.72326850891113	-9.15339088439941	-10.6537418365479	-0.214155197143555	0.257571369409561	-0.0215677320957184
-5.72131252288818	-9.14841079711914	-10.6518354415894	-0.21401646733284	0.257610678672791	-0.0215732268989086
-5.72498273849487	-9.1546573638916	-10.6577672958374	-0.214080274105072	0.257634431123734	-0.021701930090785
-5.72103309631348	-9.15518951416016	-10.6518459320068	-0.214005321264267	0.257596254348755	-0.0216656140983105
-5.72211980819702	-9.15397262573242	-10.6620502471924	-0.213916748762131	0.257684826850891	-0.0217301622033119
-5.7275071144104	-9.15824508666992	-10.6608285903931	-0.213842689990997	0.257681250572205	-0.0216761287301779
-5.72229957580566	-9.15786743164063	-10.6572732925415	-0.213904082775116	0.25764524936676	-0.0217162575572729
-5.72543621063232	-9.16011238098145	-10.67467212677	-0.213714256882668	0.257763028144836	-0.0217244867235422
-5.72442245483398	-9.16154003143311	-10.6628837585449	-0.213694304227829	0.257664501667023	-0.0216890033334494
-5.72182989120483	-9.15765380859375	-10.6696062088013	-0.213580429553986	0.257692784070969	-0.0217735413461924
-5.72474336624146	-9.1599702835083	-10.6625185012817	-0.213497579097748	0.257733047008514	-0.0217666793614626
-5.72188186645508	-9.1610050201416	-10.6644067764282	-0.213632509112358	0.257688224315643	-0.0218038763850927
-5.72140169143677	-9.15997886657715	-10.6728687286377	-0.213493421673775	0.257776290178299	-0.0217967089265585
-5.72349739074707	-9.16071701049805	-10.6675119400024	-0.213477656245232	0.257690191268921	-0.0217988640069962
-5.71614646911621	-9.15968704223633	-10.6673936843872	-0.213499680161476	0.257676631212235	-0.0217942390590906
-5.71949481964111	-9.16037464141846	-10.6635713577271	-0.213398799300194	0.257734566926956	-0.021802831441164
-5.71721220016479	-9.15774154663086	-10.6616086959839	-0.213431388139725	0.257670432329178	-0.0218942575156689
-5.71338701248169	-9.15780067443848	-10.6546506881714	-0.213393196463585	0.25770029425621	-0.0217432882636786
-5.71463394165039	-9.15673160552979	-10.6632308959961	-0.213451072573662	0.257706671953201	-0.0217988844960928
-5.70986843109131	-9.15456008911133	-10.6622447967529	-0.213407009840012	0.257635772228241	-0.0217426419258118
-5.71536493301392	-9.15775394439697	-10.6604585647583	-0.213340252637863	0.257715463638306	-0.0217538308352232
-5.71027088165283	-9.15362930297852	-10.6503324508667	-0.213450863957405	0.257588922977448	-0.0218122992664576
-5.7111611366272	-9.15241432189941	-10.6525945663452	-0.213391989469528	0.257690131664276	-0.021707845851779
-5.71271371841431	-9.1540584564209	-10.6553993225098	-0.213436767458916	0.257618844509125	-0.0217849928885698
-5.70670461654663	-9.15108299255371	-10.6528797149658	-0.213411197066307	0.257689535617828	-0.0217102244496346
-5.71090030670166	-9.154372215271	-10.6551446914673	-0.213365465402603	0.257615119218826	-0.021689111366868
-5.70604085922241	-9.15186405181885	-10.6595554351807	-0.213455408811569	0.257652997970581	-0.0217716339975595
-5.70493841171265	-9.14791584014893	-10.6495561599731	-0.213373273611069	0.257680505514145	-0.0216959249228239
-5.70704889297485	-9.15229225158691	-10.6561307907104	-0.213414222002029	0.257612586021423	-0.0217539127916098
-5.70114421844482	-9.14891719818115	-10.6441354751587	-0.213495582342148	0.25757497549057	-0.021679513156414
-5.70224237442017	-9.14947605133057	-10.6491012573242	-0.21341335773468	0.257659077644348	-0.0216912552714348
-5.70372486114502	-9.15023422241211	-10.6500930786133	-0.213489890098572	0.257634550333023	-0.021705137565732
-5.69738817214966	-9.14851093292236	-10.6488752365112	-0.213476598262787	0.257588505744934	-0.0216468553990126
-5.69898128509521	-9.14743709564209	-10.6513195037842	-0.213461056351662	0.257566779851913	-0.0217101275920868
-5.69288921356201	-9.14743614196777	-10.6408929824829	-0.213436603546143	0.257595777511597	-0.021674107760191
-5.69228029251099	-9.14411067962646	-10.6479349136353	-0.213525429368019	0.257610887289047	-0.021670276299119
-5.69563055038452	-9.14784336090088	-10.6460752487183	-0.213513553142548	0.257612675428391	-0.0216314550489187
-5.69343042373657	-9.14636039733887	-10.6483821868896	-0.213705360889435	0.257658272981644	-0.0216885041445494
-5.69094610214233	-9.14448738098145	-10.6428031921387	-0.213667944073677	0.257611602544785	-0.0215892717242241
-5.69158601760864	-9.14464473724365	-10.6461973190308	-0.213653042912483	0.257613658905029	-0.0215659346431494
-5.68517255783081	-9.14292812347412	-10.6437501907349	-0.213750779628754	0.257609695196152	-0.0216322802007198
-5.68985223770142	-9.14376354217529	-10.6363792419434	-0.213680252432823	0.257673442363739	-0.0215799938887358
-5.68720626831055	-9.14404964447021	-10.6391696929932	-0.213835805654526	0.257643610239029	-0.0216647908091545
-5.68277788162231	-9.1384859085083	-10.6336126327515	-0.213899001479149	0.257697850465775	-0.0215946175158024
-5.684730052948	-9.13964366912842	-10.6398220062256	-0.213886097073555	0.257684051990509	-0.0216240305453539
-5.68034887313843	-9.13929462432861	-10.6300888061523	-0.214026764035225	0.257725477218628	-0.0215890593826771
-5.67480278015137	-9.13915729522705	-10.6306304931641	-0.213998004794121	0.257710248231888	-0.0215941816568375
-5.67735481262207	-9.1398458480835	-10.6321773529053	-0.21407476067543	0.25772812962532	-0.0217279866337776
-5.66971921920776	-9.1340217590332	-10.6167879104614	-0.214155748486519	0.257708966732025	-0.0216248314827681
-5.66821908950806	-9.13545036315918	-10.625226020813	-0.214168548583984	0.257808804512024	-0.0217268522828817
-5.66754341125488	-9.13819980621338	-10.6163663864136	-0.214227095246315	0.257851004600525	-0.0217346847057343
-5.66303157806396	-9.13424110412598	-10.6175851821899	-0.214253142476082	0.25780662894249	-0.021759482100606
-5.6630482673645	-9.13699913024902	-10.6261787414551	-0.214180111885071	0.25785493850708	-0.0217846389859915
-5.65905284881592	-9.13365268707275	-10.6232833862305	-0.214273482561111	0.257806032896042	-0.0218301452696323
-5.65631246566772	-9.13415050506592	-10.629451751709	-0.214175283908844	0.257957279682159	-0.0219008587300777
-5.65681171417236	-9.13859462738037	-10.6166467666626	-0.214232340455055	0.257897198200226	-0.0218556374311447
-5.65102958679199	-9.13420867919922	-10.6269636154175	-0.214236527681351	0.257974654436111	-0.0219521634280682
-5.6574535369873	-9.13684272766113	-10.6300058364868	-0.214214310050011	0.258006155490875	-0.0219169929623604
-5.65299987792969	-9.13654613494873	-10.622486114502	-0.214102417230606	0.258034467697144	-0.0219371784478426
-5.64981651306152	-9.13652896881104	-10.6307458877563	-0.21409860253334	0.25810569524765	-0.0220120418816805
-5.65530920028687	-9.14233493804932	-10.6310291290283	-0.213984683156013	0.258177936077118	-0.0219713523983955
-5.64950227737427	-9.14302730560303	-10.6342258453369	-0.214058920741081	0.258140623569489	-0.022122984752059
-5.65318632125854	-9.14290523529053	-10.6259813308716	-0.213931515812874	0.258231580257416	-0.0219963323324919
-5.65432596206665	-9.1450309753418	-10.6358833312988	-0.213994830846786	0.258194297552109	-0.0221257414668798
-5.64860439300537	-9.14290332794189	-10.6297464370728	-0.213912263512611	0.258206069469452	-0.0220324657857418
-5.65345811843872	-9.14455413818359	-10.6302404403687	-0.213946878910065	0.258271396160126	-0.0220235921442509
-5.65483236312866	-9.1478099822998	-10.636510848999	-0.213829874992371	0.258261740207672	-0.0220559276640415
-5.6493034362793	-9.14205265045166	-10.6151285171509	-0.213941514492035	0.258282154798508	-0.0220035538077354
-5.65250253677368	-9.14206981658936	-10.6320781707764	-0.213830798864365	0.258374571800232	-0.0220152474939823
-5.65391397476196	-9.14348888397217	-10.6251430511475	-0.213855654001236	0.258313834667206	-0.021986460313201
-5.64661121368408	-9.14309692382813	-10.6262636184692	-0.213896885514259	0.258368998765945	-0.0219788439571857
-5.65275239944458	-9.14460182189941	-10.6237125396729	-0.213834971189499	0.258428454399109	-0.0218749921768904
-5.65125751495361	-9.14033126831055	-10.6291084289551	-0.21395580470562	0.258421093225479	-0.0219192784279585
-5.64394426345825	-9.13950443267822	-10.6268081665039	-0.213953971862793	0.258373141288757	-0.0218609347939491
-5.65014696121216	-9.14103507995605	-10.6263332366943	-0.213868260383606	0.258409768342972	-0.0218598172068596
-5.64489269256592	-9.13865756988525	-10.6229763031006	-0.21400398015976	0.258347749710083	-0.021903894841671
-5.64299345016479	-9.13652324676514	-10.6094493865967	-0.213941216468811	0.258404821157455	-0.0217792764306068
-5.64210033416748	-9.13645172119141	-10.6173820495605	-0.213999271392822	0.258399099111557	-0.0218213815242052
-5.64021825790405	-9.13076019287109	-10.6094074249268	-0.214124113321304	0.258373647928238	-0.0217564813792706
-5.63500213623047	-9.12998008728027	-10.6098604202271	-0.214159309864044	0.25844594836235	-0.02174137160182
-5.63757514953613	-9.12911224365234	-10.6153497695923	-0.214186996221542	0.258484572172165	-0.0217252504080534
-5.62824869155884	-9.12581825256348	-10.6013660430908	-0.214251488447189	0.258318066596985	-0.0217040777206421
-5.62512159347534	-9.12271404266357	-10.6100921630859	-0.214197382330894	0.258443057537079	-0.0217423532158136
-5.62860631942749	-9.12270069122314	-10.5986557006836	-0.214198857545853	0.258461475372314	-0.0217055231332779
-5.62053060531616	-9.11988639831543	-10.5958032608032	-0.214331030845642	0.258447021245956	-0.0217823274433613
-5.62185001373291	-9.12373638153076	-10.5972938537598	-0.214345633983612	0.25856751203537	-0.0216999556869268
-5.61762094497681	-9.11835479736328	-10.6008682250977	-0.214464724063873	0.258528292179108	-0.0217739213258028
-5.61254549026489	-9.11995124816895	-10.5958805084229	-0.214521676301956	0.258572429418564	-0.0217333063483238
-5.61309146881104	-9.12022113800049	-10.5949487686157	-0.214572250843048	0.258646547794342	-0.0217271652072668
-5.60660696029663	-9.1189022064209	-10.5994234085083	-0.214692875742912	0.258518427610397	-0.021856551989913
-5.60708236694336	-9.11629295349121	-10.5893068313599	-0.214615032076836	0.258675575256348	-0.0217472612857819
-5.60255575180054	-9.11425018310547	-10.5919513702393	-0.21476486325264	0.258652448654175	-0.0218294523656368
-5.59823083877563	-9.11287307739258	-10.5886974334717	-0.214826360344887	0.258682370185852	-0.0217729583382607
-5.59919214248657	-9.11410331726074	-10.589919090271	-0.214842200279236	0.258745729923248	-0.0217710845172405
-5.59260416030884	-9.10961532592773	-10.5873126983643	-0.214909091591835	0.258690118789673	-0.0218119826167822
-5.5915789604187	-9.10975551605225	-10.5843210220337	-0.214913904666901	0.258745044469833	-0.0218167174607515
-5.59109497070313	-9.10871124267578	-10.5843563079834	-0.215013459324837	0.258847832679749	-0.0219070613384247
-5.58427286148071	-9.10571575164795	-10.5763387680054	-0.215148538351059	0.258774131536484	-0.0217925328761339
-5.5888147354126	-9.1050386428833	-10.5830230712891	-0.215098261833191	0.258900672197342	-0.0218594800680876
-5.58138465881348	-9.10301494598389	-10.5814876556396	-0.215251758694649	0.258864641189575	-0.0218180548399687
-5.5794529914856	-9.10236740112305	-10.5785655975342	-0.215188279747963	0.258886873722076	-0.021805664524436
-5.57801961898804	-9.10243606567383	-10.5803203582764	-0.215320900082588	0.258861273527145	-0.0219105519354343
-5.57133722305298	-9.0999116897583	-10.5676765441895	-0.215371206402779	0.258901953697205	-0.0218267869204283
-5.57452774047852	-9.10061359405518	-10.5747737884521	-0.215362355113029	0.258981496095657	-0.0219077318906784
-5.57001733779907	-9.10134315490723	-10.5661773681641	-0.215429902076721	0.259037345647812	-0.0218913704156876
-5.5662522315979	-9.09788036346436	-10.5713949203491	-0.215485915541649	0.259038329124451	-0.0219058189541101
-5.56783819198608	-9.10140800476074	-10.5759420394897	-0.215462774038315	0.259097188711166	-0.0220084507018328
-5.5589919090271	-9.10101222991943	-10.5691614151001	-0.215448886156082	0.259055703878403	-0.021942650899291
-5.56033229827881	-9.10170459747314	-10.5746612548828	-0.215398654341698	0.259157508611679	-0.0220683459192514
-5.56036329269409	-9.10076808929443	-10.5703239440918	-0.215411514043808	0.259151875972748	-0.0220160204917192
-5.55620956420898	-9.10011768341064	-10.5732946395874	-0.215423345565796	0.259224057197571	-0.022130100056529
-5.55710172653198	-9.10084056854248	-10.576379776001	-0.21543887257576	0.25926199555397	-0.0220688208937645
-5.55973339080811	-9.10485363006592	-10.5763597488403	-0.215347349643707	0.259331554174423	-0.0220838878303766
-5.55492687225342	-9.10044384002686	-10.5722932815552	-0.215350270271301	0.259317219257355	-0.0221392884850502
-5.55674886703491	-9.10252571105957	-10.5801420211792	-0.215342581272125	0.259352058172226	-0.0221354756504297
-5.55517148971558	-9.10301399230957	-10.5845746994019	-0.215313404798508	0.259405016899109	-0.0222359262406826
-5.5512113571167	-9.10081386566162	-10.5796747207642	-0.215317919850349	0.259371280670166	-0.0221751574426889
-5.55551815032959	-9.1046199798584	-10.5847997665405	-0.215279877185822	0.259461373090744	-0.0222558453679085
-5.55052900314331	-9.10285949707031	-10.5780296325684	-0.215275257825851	0.259420871734619	-0.0222265608608723
-5.55046367645264	-9.10415649414063	-10.5784311294556	-0.215310409665108	0.259474754333496	-0.0222553480416536
-5.55151653289795	-9.10614585876465	-10.5813579559326	-0.215296819806099	0.259550243616104	-0.0222423709928989
-5.54983425140381	-9.10217475891113	-10.5808181762695	-0.215321511030197	0.259515106678009	-0.022259708493948
-5.54898548126221	-9.1005277633667	-10.5858545303345	-0.21530744433403	0.25955793261528	-0.0223182067275047
-5.552649974823	-9.10260772705078	-10.5803127288818	-0.215316742658615	0.259566187858582	-0.0222403649240732
-5.5469274520874	-9.10232543945313	-10.5847244262695	-0.215401008725166	0.25959849357605	-0.0223402213305235
-5.55366611480713	-9.10507297515869	-10.5819158554077	-0.215440332889557	0.259633362293243	-0.0222932752221823
-5.54703187942505	-9.10071563720703	-10.5796670913696	-0.215452581644058	0.259595036506653	-0.0222442261874676
-5.54750537872314	-9.10293579101563	-10.5859527587891	-0.215471938252449	0.259676188230515	-0.0223720408976078
-5.55008029937744	-9.10338592529297	-10.5787410736084	-0.215552031993866	0.259630739688873	-0.0223352070897818
-5.5440845489502	-9.1015453338623	-10.5844593048096	-0.215551614761353	0.259707361459732	-0.0223774779587984
-5.55081605911255	-9.10523891448975	-10.5806846618652	-0.215566337108612	0.259764462709427	-0.0224122181534767
-5.54548501968384	-9.10315799713135	-10.5820083618164	-0.215641915798187	0.259663313627243	-0.0223939958959818
-5.54825830459595	-9.10573577880859	-10.5940036773682	-0.215604171156883	0.259804308414459	-0.0224657095968723
-5.54732227325439	-9.10556602478027	-10.5934009552002	-0.215640440583229	0.25978872179985	-0.0225075334310532
-5.54256629943848	-9.10590076446533	-10.593316078186	-0.21566042304039	0.259814649820328	-0.0225811265408993
-5.548415184021	-9.10518550872803	-10.5940361022949	-0.215620681643486	0.259930074214935	-0.0225168019533157
-5.55008172988892	-9.11100959777832	-10.6025171279907	-0.215756103396416	0.259933918714523	-0.0226476471871138
-5.54709196090698	-9.11028003692627	-10.6024332046509	-0.215789839625359	0.259971290826797	-0.022566569969058
-5.55267715454102	-9.11301612854004	-10.6081237792969	-0.215735822916031	0.260074824094772	-0.0225751250982285
-5.55057907104492	-9.11449909210205	-10.6109066009521	-0.215811416506767	0.259973675012589	-0.0226125996559858
-5.55532932281494	-9.11446094512939	-10.6078081130981	-0.215760618448257	0.260066449642181	-0.0225601680576801
-5.55068254470825	-9.11393737792969	-10.6100797653198	-0.215841948986053	0.259955376386642	-0.0226463489234447
-5.55451536178589	-9.11593627929688	-10.6064462661743	-0.215793058276176	0.260042130947113	-0.0225280430167913
-5.55576086044312	-9.11633205413818	-10.612193107605	-0.215812981128693	0.260049790143967	-0.0225398652255535
-5.55317783355713	-9.11291217803955	-10.6109743118286	-0.215859711170197	0.260062396526337	-0.0225480981171131
-5.55310392379761	-9.1179141998291	-10.621976852417	-0.215786188840866	0.260122209787369	-0.0224783215671778
-5.55639171600342	-9.11712741851807	-10.6172914505005	-0.215893000364304	0.259997636079788	-0.0225764475762844
-5.55437755584717	-9.114182472229	-10.6078338623047	-0.215865343809128	0.26003235578537	-0.0224626585841179
-5.56058692932129	-9.11948680877686	-10.6137113571167	-0.2158312946558	0.260121822357178	-0.0225067678838968
-5.55584383010864	-9.11859607696533	-10.6072006225586	-0.215889051556587	0.260118544101715	-0.0224060080945492
-5.56077241897583	-9.11670780181885	-10.6118812561035	-0.215832993388176	0.260066330432892	-0.0223653241991997
-5.561110496521	-9.11819934844971	-10.6156702041626	-0.215676739811897	0.260091304779053	-0.0224080365151167
-5.55874681472778	-9.11684131622314	-10.6024751663208	-0.215806365013123	0.259969145059586	-0.0223197992891073
-5.55879735946655	-9.12081909179688	-10.6119632720947	-0.215731292963028	0.260035872459412	-0.0223942901939154
-5.56134605407715	-9.12045192718506	-10.6002931594849	-0.215733572840691	0.259988754987717	-0.0223172549158335
-5.5589919090271	-9.11557960510254	-10.6030235290527	-0.215759798884392	0.259939104318619	-0.0223636943846941
-5.56701040267944	-9.12055683135986	-10.5984153747559	-0.215573281049728	0.260027408599854	-0.0223156698048115
-5.56318521499634	-9.11859226226807	-10.5988912582397	-0.215615794062614	0.259987741708755	-0.0223085042089224
-5.56308889389038	-9.12002468109131	-10.6046895980835	-0.215571343898773	0.259939223527908	-0.022306777536869
-5.57021188735962	-9.12407970428467	-10.6020154953003	-0.215453073382378	0.259971737861633	-0.0222798716276884
-5.56712198257446	-9.1251106262207	-10.6048212051392	-0.215582013130188	0.25989693403244	-0.0223592408001423
-5.56823110580444	-9.12490463256836	-10.6018342971802	-0.215399712324142	0.259888142347336	-0.022247701883316
-5.57566213607788	-9.12870979309082	-10.60560131073	-0.215414926409721	0.259945124387741	-0.0223347581923008
-5.57090330123901	-9.124587059021	-10.5958690643311	-0.215353831648827	0.259835779666901	-0.0222548022866249
-5.57955694198608	-9.13026714324951	-10.6112375259399	-0.215319827198982	0.2599096596241	-0.0222184117883444
-5.57841873168945	-9.13140201568604	-10.6128215789795	-0.215372309088707	0.25982803106308	-0.0223131347447634
-5.57941436767578	-9.12686920166016	-10.6013126373291	-0.215264022350311	0.25978547334671	-0.0222155954688787
-5.58675193786621	-9.13401317596436	-10.6086893081665	-0.215211749076843	0.259826630353928	-0.0222773235291243
-5.58317375183105	-9.13245010375977	-10.6011896133423	-0.21522818505764	0.259727537631989	-0.0222046915441751
-5.58978319168091	-9.13234710693359	-10.6122550964355	-0.215201035141945	0.2598517537117	-0.0222275722771883
-5.59213161468506	-9.1366491317749	-10.6134424209595	-0.215188950300217	0.259744822978973	-0.0222130175679922
-5.59013843536377	-9.1347770690918	-10.6144094467163	-0.215277090668678	0.259785652160645	-0.0221501309424639
-5.59487581253052	-9.13657283782959	-10.6172409057617	-0.215156331658363	0.259729146957397	-0.0221762768924236
-5.59776735305786	-9.13882160186768	-10.6097745895386	-0.215225413441658	0.259770274162292	-0.0221407245844603
-5.59504747390747	-9.13533115386963	-10.6173334121704	-0.215314000844955	0.25971707701683	-0.022169791162014
-5.60395431518555	-9.14239120483398	-10.6170635223389	-0.215229883790016	0.259823769330978	-0.0221107713878155
-5.6019811630249	-9.14399909973145	-10.6247539520264	-0.21537384390831	0.259783744812012	-0.0221936292946339
-5.60197019577026	-9.14314079284668	-10.6295976638794	-0.215314134955406	0.259864121675491	-0.0220924746245146
-5.60745620727539	-9.14708995819092	-10.6294975280762	-0.215266242623329	0.259883433580399	-0.0220986753702164
-5.6036171913147	-9.14601802825928	-10.6291399002075	-0.215372562408447	0.259897798299789	-0.0221732389181852
-5.60796976089478	-9.1514139175415	-10.633469581604	-0.215332344174385	0.259869962930679	-0.0221341662108898
-5.60932302474976	-9.15300464630127	-10.6340360641479	-0.215444773435593	0.259910881519318	-0.0221938546746969
-5.60444784164429	-9.14785575866699	-10.6349124908447	-0.215421169996262	0.259914427995682	-0.0220697484910488
-5.6124095916748	-9.15384197235107	-10.6392612457275	-0.215398997068405	0.259973973035812	-0.0221202932298183
-5.60791969299316	-9.15293788909912	-10.6398506164551	-0.21555121243	0.259926408529282	-0.022111227735877
-5.60772514343262	-9.15260314941406	-10.6444454193115	-0.215537264943123	0.26001363992691	-0.0220205690711737
-5.61215353012085	-9.15528297424316	-10.645393371582	-0.215608149766922	0.260031372308731	-0.0220608841627836
-5.60674571990967	-9.15369033813477	-10.6374378204346	-0.215659469366074	0.260025471448898	-0.0219814069569111
-5.60924625396729	-9.15480613708496	-10.6470375061035	-0.215670540928841	0.260029494762421	-0.0220106765627861
-5.60743808746338	-9.15151786804199	-10.6414041519165	-0.215720966458321	0.260140031576157	-0.0219376664608717
-5.60526704788208	-9.14911556243896	-10.6456050872803	-0.215817838907242	0.260096669197083	-0.0218781866133213
-5.60244464874268	-9.14784717559814	-10.6494808197021	-0.215797126293182	0.26015916466713	-0.0218416154384613
-5.60589122772217	-9.14993858337402	-10.6520719528198	-0.2159294039011	0.26021683216095	-0.0218586158007383
-5.60045337677002	-9.14599323272705	-10.6484956741333	-0.215961739420891	0.260185778141022	-0.0218097791075706
-5.60299491882324	-9.14514827728271	-10.6562442779541	-0.215977430343628	0.260305315256119	-0.0217192247509956
-5.5988073348999	-9.14594745635986	-10.6505002975464	-0.216170012950897	0.260226756334305	-0.0218314919620752
-5.59403038024902	-9.14078140258789	-10.6447353363037	-0.216149508953094	0.260242938995361	-0.0217033792287111
-5.59483671188354	-9.14206123352051	-10.6484956741333	-0.216214865446091	0.260348260402679	-0.0217176675796509
-5.59293842315674	-9.13755989074707	-10.6512613296509	-0.216294050216675	0.260292023420334	-0.0216678380966187
-5.58934640884399	-9.13622951507568	-10.6563625335693	-0.21635240316391	0.260331392288208	-0.0216283388435841
-5.59173011779785	-9.13597297668457	-10.6584329605103	-0.216414347290993	0.260376036167145	-0.0216451101005077
-5.58837604522705	-9.1316556930542	-10.6505937576294	-0.216413006186485	0.260307163000107	-0.0215968936681747
-5.58635330200195	-9.1312370300293	-10.6593399047852	-0.216433614492416	0.26042377948761	-0.0215813461691141
-5.58513498306274	-9.13114929199219	-10.652027130127	-0.216427057981491	0.260382473468781	-0.0215254481881857
-5.5791802406311	-9.13020038604736	-10.6574020385742	-0.216564804315567	0.260355263948441	-0.0215564239770174
-5.57645893096924	-9.12411499023438	-10.6592569351196	-0.21653026342392	0.260435163974762	-0.0215425379574299
-5.58029270172119	-9.12707996368408	-10.6623106002808	-0.216544777154922	0.260478734970093	-0.0215189065784216
-5.57487964630127	-9.12445735931396	-10.67200756073	-0.216642141342163	0.260408818721771	-0.0215345565229654
-5.57672262191772	-9.12043380737305	-10.6684865951538	-0.216519966721535	0.260571271181107	-0.0215292517095804
-5.57539415359497	-9.12249183654785	-10.670599937439	-0.216589197516441	0.260479658842087	-0.0215579606592655
-5.56997966766357	-9.11599254608154	-10.6670579910278	-0.216548964381218	0.260411530733109	-0.0214460585266352
-5.57371997833252	-9.11722373962402	-10.6750926971436	-0.216414734721184	0.260504990816116	-0.0215189941227436
-5.57275533676147	-9.11949062347412	-10.6711320877075	-0.216396912932396	0.260541647672653	-0.0214478187263012
-5.56721305847168	-9.11467838287354	-10.6761322021484	-0.216473087668419	0.26047283411026	-0.0214247032999992
-5.57646799087524	-9.11627674102783	-10.6855573654175	-0.21631321310997	0.260517954826355	-0.0214551035314798
-5.57377099990845	-9.11498069763184	-10.6790990829468	-0.216333910822868	0.260446757078171	-0.0213787369430065
-5.57173347473145	-9.11361980438232	-10.6892070770264	-0.216218680143356	0.260517865419388	-0.0214793346822262
-5.5730562210083	-9.11640357971191	-10.6822738647461	-0.216211795806885	0.260502487421036	-0.0214590802788734
-5.56995439529419	-9.11810398101807	-10.6879138946533	-0.216164633631706	0.260505855083466	-0.0214785635471344
-5.57615375518799	-9.12020874023438	-10.7006568908691	-0.21611575782299	0.260597854852676	-0.021479619666934
-5.5749888420105	-9.11928558349609	-10.6990242004395	-0.216083079576492	0.260494619607925	-0.0214812848716974
-5.5771918296814	-9.11990261077881	-10.7050304412842	-0.216028571128845	0.260629057884216	-0.0215073432773352
-5.58007097244263	-9.12267971038818	-10.6987867355347	-0.215956255793571	0.260532259941101	-0.0214846227318048
-5.57941436767578	-9.12387371063232	-10.7112302780151	-0.215933248400688	0.260625183582306	-0.0215172860771418
-5.58376836776733	-9.1258373260498	-10.7123575210571	-0.215923234820366	0.26061937212944	-0.0214622691273689
-5.58105134963989	-9.12496089935303	-10.7121734619141	-0.215940624475479	0.260574966669083	-0.0214486625045538
-5.58506441116333	-9.12738037109375	-10.7168807983398	-0.215817704796791	0.260577410459518	-0.0214445684105158
-5.58449172973633	-9.12934017181396	-10.711706161499	-0.215849846601486	0.260538011789322	-0.0214509461075068
-5.58540534973145	-9.12815284729004	-10.7207860946655	-0.215770497918129	0.260635137557983	-0.0214765053242445
-5.59322071075439	-9.13297557830811	-10.7158231735229	-0.215734556317329	0.260597944259644	-0.0213972665369511
-5.58905220031738	-9.13323974609375	-10.7182397842407	-0.215753152966499	0.260586500167847	-0.0214165057986975
-5.59301090240479	-9.13447952270508	-10.7244911193848	-0.215742692351341	0.260646849870682	-0.0213449914008379
-5.59537887573242	-9.13619232177734	-10.7186470031738	-0.215714514255524	0.260670036077499	-0.0213262662291527
-5.5934796333313	-9.13322830200195	-10.7228603363037	-0.215732857584953	0.260636359453201	-0.0213889516890049
-5.59964799880981	-9.13622283935547	-10.7150249481201	-0.215682402253151	0.260654598474503	-0.0213620793074369
-5.59886026382446	-9.13830947875977	-10.7182054519653	-0.215779885649681	0.260651528835297	-0.021425710991025
-5.5970721244812	-9.13339614868164	-10.7184648513794	-0.215799704194069	0.260693281888962	-0.0213905926793814
-5.60249042510986	-9.13523292541504	-10.7238750457764	-0.215781942009926	0.260637849569321	-0.0213373471051455
-5.60212898254395	-9.13732051849365	-10.7216939926147	-0.215818539261818	0.260695248842239	-0.0213618315756321
-5.60492467880249	-9.13595008850098	-10.7235479354858	-0.215794235467911	0.260717004537582	-0.0213031657040119
-5.60736846923828	-9.13840579986572	-10.725399017334	-0.215944215655327	0.260696589946747	-0.0214037746191025
-5.60176658630371	-9.13711833953857	-10.7161998748779	-0.215924456715584	0.260739952325821	-0.0213187355548143
-5.60755062103271	-9.14033794403076	-10.7265930175781	-0.21593676507473	0.260781437158585	-0.0213702470064163
-5.60733079910278	-9.14176940917969	-10.7248382568359	-0.216038748621941	0.260817646980286	-0.0212571397423744
-5.60966348648071	-9.13813495635986	-10.7272424697876	-0.216039374470711	0.260832816362381	-0.0212756041437387
-5.60968208312988	-9.14409446716309	-10.7380237579346	-0.216142401099205	0.260860770940781	-0.0213307794183493
-5.6064190864563	-9.14074230194092	-10.7258214950562	-0.216210916638374	0.260854780673981	-0.0212893765419722
-5.61409139633179	-9.14161682128906	-10.7382354736328	-0.216164574027061	0.260973036289215	-0.0213758740574121
-5.60989046096802	-9.14182662963867	-10.7286577224731	-0.216353088617325	0.26092141866684	-0.0213208068162203
-5.61207056045532	-9.14245128631592	-10.7431783676147	-0.216303959488869	0.261008113622665	-0.0213115960359573
-5.61619853973389	-9.14540195465088	-10.7463064193726	-0.21634016931057	0.261057794094086	-0.0213656779378653
-5.61146068572998	-9.142502784729	-10.7400178909302	-0.216423183679581	0.261017262935638	-0.0212563071399927
-5.6145076751709	-9.14584922790527	-10.7503442764282	-0.216368019580841	0.261104792356491	-0.0213580131530762
-5.61570501327515	-9.14567279815674	-10.7356853485107	-0.216448754072189	0.26108056306839	-0.0213326420634985
-5.61082077026367	-9.14315414428711	-10.7465209960938	-0.216526836156845	0.261180758476257	-0.0214200783520937
-5.61574745178223	-9.14666080474854	-10.7499742507935	-0.216470628976822	0.261267751455307	-0.021352494135499
-5.61364269256592	-9.14415740966797	-10.7487077713013	-0.216609641909599	0.261133670806885	-0.0213828142732382
-5.61504888534546	-9.14337921142578	-10.7517042160034	-0.21652640402317	0.261293321847916	-0.0213545113801956
-5.6150598526001	-9.1458911895752	-10.7484760284424	-0.216524913907051	0.261277049779892	-0.0213719792664051
-5.61071109771729	-9.14176845550537	-10.7494630813599	-0.216654673218727	0.261304795742035	-0.0214628726243973
-5.61461353302002	-9.14355278015137	-10.7533016204834	-0.216649770736694	0.261332392692566	-0.0213518403470516
-5.610023021698	-9.14019680023193	-10.7502365112305	-0.216716215014458	0.261312216520309	-0.0214105416089296
-5.61444044113159	-9.13950443267822	-10.757698059082	-0.216661959886551	0.261385291814804	-0.0214030127972364
-5.61527013778687	-9.14102935791016	-10.7573690414429	-0.216718822717667	0.261419534683228	-0.0213857088238001
-5.6099009513855	-9.13934516906738	-10.7598714828491	-0.21677078306675	0.261453419923782	-0.0214624237269163
-5.61560249328613	-9.13903617858887	-10.7558994293213	-0.216726750135422	0.26149109005928	-0.0214000456035137
-5.61459827423096	-9.14054870605469	-10.7649211883545	-0.216827645897865	0.261507242918015	-0.0215114187449217
-5.61264896392822	-9.13830661773682	-10.7563695907593	-0.216801404953003	0.261581420898438	-0.0214557405561209
-5.61561965942383	-9.14045429229736	-10.7698364257813	-0.216769158840179	0.261597335338593	-0.0214905925095081
-5.60795640945435	-9.13846969604492	-10.7694225311279	-0.21692031621933	0.261581927537918	-0.0214892402291298
-5.61255550384521	-9.13731861114502	-10.7690353393555	-0.216768279671669	0.261571973562241	-0.0214503537863493
-5.60825443267822	-9.13845348358154	-10.7661733627319	-0.216865584254265	0.261535197496414	-0.0215859208256006
-5.60784292221069	-9.13894844055176	-10.7613573074341	-0.216838210821152	0.261634320020676	-0.0214957669377327
-5.61353921890259	-9.13711738586426	-10.7674884796143	-0.216892912983894	0.261664927005768	-0.0215178746730089
-5.60815811157227	-9.13624000549316	-10.7712678909302	-0.216869115829468	0.26163512468338	-0.0215368494391441
-5.61289501190186	-9.13879776000977	-10.7705841064453	-0.216792657971382	0.261654704809189	-0.0215432364493608
-5.60563659667969	-9.1354284286499	-10.7730436325073	-0.216930389404297	0.261654496192932	-0.0215948186814785
-5.61020135879517	-9.13781356811523	-10.7682857513428	-0.216755330562592	0.261709898710251	-0.0215266607701778
-5.6096715927124	-9.13532638549805	-10.7755155563354	-0.2169339209795	0.261667877435684	-0.0215653739869595
-5.607741355896	-9.13407230377197	-10.7815704345703	-0.21690459549427	0.26180574297905	-0.0215794797986746
-5.60830307006836	-9.13561916351318	-10.7768144607544	-0.216939821839333	0.261738210916519	-0.0215823352336884
-5.60344552993774	-9.13501262664795	-10.7714157104492	-0.216911926865578	0.261759042739868	-0.0216347686946392
-5.6099157333374	-9.13458442687988	-10.7702322006226	-0.21691021323204	0.261846780776978	-0.0216202437877655
-5.60612916946411	-9.13301563262939	-10.7733774185181	-0.216942995786667	0.261784970760345	-0.0216911993920803
-5.60449361801147	-9.13220310211182	-10.7845449447632	-0.216890230774879	0.261799603700638	-0.0216609369963408
-5.60456085205078	-9.12972450256348	-10.7706813812256	-0.217065572738647	0.261791169643402	-0.0216078739613295
-5.60163116455078	-9.12947273254395	-10.7831296920776	-0.216971695423126	0.261817634105682	-0.0217137727886438
-5.60516881942749	-9.13005924224854	-10.7720556259155	-0.217068403959274	0.261876612901688	-0.02170604839921
-5.6013069152832	-9.12660980224609	-10.7732772827148	-0.217127963900566	0.261867314577103	-0.0217763669788837
-5.60606145858765	-9.12918663024902	-10.7809476852417	-0.217206686735153	0.261901080608368	-0.0217274557799101
-5.60283041000366	-9.12663650512695	-10.7694082260132	-0.217252478003502	0.261930882930756	-0.0217025261372328
-5.60231256484985	-9.12438869476318	-10.7843246459961	-0.217253342270851	0.261979341506958	-0.0217950977385044
-5.60388088226318	-9.12473011016846	-10.7713289260864	-0.217376857995987	0.262012124061584	-0.0217802207916975
-5.60347509384155	-9.12687873840332	-10.7775268554688	-0.217380374670029	0.262094587087631	-0.0218170136213303
-5.6064076423645	-9.12611389160156	-10.7842254638672	-0.217512339353561	0.262148261070251	-0.0218187011778355
-5.60042810440063	-9.12563991546631	-10.7808294296265	-0.217603832483292	0.262112706899643	-0.0218240264803171
-5.6034083366394	-9.12288665771484	-10.7868461608887	-0.217621698975563	0.262190967798233	-0.0218620933592319
-5.59749317169189	-9.12174797058105	-10.7769145965576	-0.217685759067535	0.26217132806778	-0.021922605112195
-5.60194063186646	-9.12129211425781	-10.7795724868774	-0.217742994427681	0.262285441160202	-0.0219216775149107
-5.60278177261353	-9.12188816070557	-10.7807264328003	-0.217828348278999	0.262329399585724	-0.0219019558280706
-5.5980806350708	-9.12038135528564	-10.7809057235718	-0.217983826994896	0.262315332889557	-0.0219044778496027
-5.6005687713623	-9.12338256835938	-10.7883644104004	-0.217963770031929	0.262460440397263	-0.0219576060771942
-5.59645938873291	-9.11933708190918	-10.7779188156128	-0.218046292662621	0.262331634759903	-0.0219251401722431
-5.60003900527954	-9.12122344970703	-10.7823715209961	-0.21805340051651	0.262492209672928	-0.0219874419271946
-5.59967613220215	-9.12067699432373	-10.7739038467407	-0.218169689178467	0.262519478797913	-0.0219598934054375
-5.60103893280029	-9.11980724334717	-10.7858648300171	-0.218167766928673	0.262602657079697	-0.0219583157449961
-5.60234403610229	-9.12304592132568	-10.7910203933716	-0.218126833438873	0.262571722269058	-0.0220008194446564
-5.5948657989502	-9.11660480499268	-10.7816829681396	-0.218268871307373	0.26255214214325	-0.0219841450452805
-5.59975242614746	-9.12363815307617	-10.7917375564575	-0.218169242143631	0.262681841850281	-0.0220857821404934
-5.59969520568848	-9.12062835693359	-10.7801122665405	-0.218277722597122	0.262658536434174	-0.0220559816807508
-5.59919357299805	-9.12260437011719	-10.7906837463379	-0.218294948339462	0.262747764587402	-0.0220029354095459
-5.60016870498657	-9.12038135528564	-10.7918272018433	-0.218321979045868	0.262702941894531	-0.0220538023859262
-5.59833002090454	-9.12166213989258	-10.7918663024902	-0.218239024281502	0.262805134057999	-0.0220417063683271
-5.59922313690186	-9.12450218200684	-10.7893018722534	-0.21831314265728	0.26284658908844	-0.0221503432840109
-5.59826850891113	-9.12006950378418	-10.7898426055908	-0.218407362699509	0.262809067964554	-0.0220545288175344
-5.60206317901611	-9.12281227111816	-10.8008899688721	-0.218323275446892	0.262895405292511	-0.0220280773937702
-5.60257387161255	-9.12529468536377	-10.7961463928223	-0.218431740999222	0.262890636920929	-0.0221133157610893
-5.59850692749023	-9.12200355529785	-10.7997789382935	-0.218299254775047	0.262847185134888	-0.0220935679972172
-5.60484313964844	-9.12581634521484	-10.8043174743652	-0.218357890844345	0.262965947389603	-0.0221382565796375
-5.59994888305664	-9.12497425079346	-10.7962436676025	-0.218397706747055	0.262879610061646	-0.0221320185810328
-5.60236549377441	-9.12655162811279	-10.8013792037964	-0.218338698148727	0.262954324483871	-0.0221510622650385
-5.60446739196777	-9.1265926361084	-10.8017196655273	-0.218402624130249	0.263032257556915	-0.0221621282398701
-5.60143041610718	-9.12705993652344	-10.8078088760376	-0.218437239527702	0.263007819652557	-0.0222327783703804
-5.60763454437256	-9.12818241119385	-10.8111743927002	-0.218328729271889	0.263164281845093	-0.0222211256623268
-5.59992599487305	-9.12557697296143	-10.808521270752	-0.2183867841959	0.262977480888367	-0.0222118999809027
-5.60403394699097	-9.12714004516602	-10.819465637207	-0.218345656991005	0.263071984052658	-0.0222916901111603
-5.60301876068115	-9.13155841827393	-10.8042879104614	-0.218428447842598	0.263111710548401	-0.0222436096519232
-5.60551929473877	-9.1286563873291	-10.8156957626343	-0.218415006995201	0.26316910982132	-0.0222877208143473
-5.60771369934082	-9.12965679168701	-10.8227643966675	-0.218383312225342	0.263222336769104	-0.0223156083375216
-5.60166120529175	-9.12895774841309	-10.8141012191772	-0.218403071165085	0.263112902641296	-0.0223257355391979
-5.60860443115234	-9.13693428039551	-10.8309173583984	-0.218341574072838	0.263309389352798	-0.0224315579980612
-5.6053671836853	-9.13305854797363	-10.8170175552368	-0.218443587422371	0.263255387544632	-0.0224089790135622
-5.60385227203369	-9.13388347625732	-10.8309888839722	-0.218370169401169	0.263366878032684	-0.0224200543016195
-5.60993766784668	-9.13774871826172	-10.8240966796875	-0.218401432037354	0.263361930847168	-0.0225257556885481
-5.60274505615234	-9.13477230072021	-10.8271923065186	-0.218335911631584	0.26334348320961	-0.0224373266100883
-5.60656404495239	-9.13643550872803	-10.8348627090454	-0.218316107988358	0.263380110263824	-0.0224696435034275
-5.60312843322754	-9.13700294494629	-10.8198080062866	-0.218284994363785	0.263392776250839	-0.0225280579179525
-5.60315895080566	-9.13496780395508	-10.8337173461914	-0.218328848481178	0.263432919979095	-0.0225378964096308
-5.60602378845215	-9.1382942199707	-10.8297824859619	-0.218288436532021	0.263515770435333	-0.0225353594869375
-5.60187721252441	-9.13792896270752	-10.8325624465942	-0.218354657292366	0.263435065746307	-0.0225161276757717
-5.60682725906372	-9.13895416259766	-10.8366575241089	-0.218270152807236	0.263490110635757	-0.022560503333807
-5.60231065750122	-9.13768863677979	-10.8319892883301	-0.218323260545731	0.263477772474289	-0.0225569196045399
-5.60234451293945	-9.13955783843994	-10.8362054824829	-0.218261510133743	0.263550966978073	-0.0226732417941093
-5.60484600067139	-9.13767719268799	-10.8309869766235	-0.218228593468666	0.263591855764389	-0.0225898157805204
-5.60442161560059	-9.14014434814453	-10.8335390090942	-0.218260928988457	0.263610363006592	-0.0226331576704979
-5.60377883911133	-9.14102172851563	-10.8403596878052	-0.218250900506973	0.263660818338394	-0.0226164013147354
-5.59950494766235	-9.13636207580566	-10.8340797424316	-0.218315780162811	0.263601005077362	-0.0226512998342514
-5.60355043411255	-9.13557815551758	-10.8387422561646	-0.218149214982986	0.263707607984543	-0.0227211397141218
-5.60127639770508	-9.1393985748291	-10.8279180526733	-0.218207702040672	0.263709843158722	-0.022688252851367
-5.59879732131958	-9.13733768463135	-10.8368043899536	-0.218246951699257	0.26374477148056	-0.0227556806057692
-5.6028904914856	-9.13937091827393	-10.8412008285522	-0.218201041221619	0.263757139444351	-0.0227245129644871
-5.60017728805542	-9.13992214202881	-10.8413667678833	-0.218275427818298	0.263762831687927	-0.0227146875113249
-5.59792852401733	-9.13952732086182	-10.8473081588745	-0.218183219432831	0.263788819313049	-0.0227581262588501
-5.60285997390747	-9.14288234710693	-10.8454456329346	-0.218150809407234	0.263861656188965	-0.022727457806468
-5.59843587875366	-9.14218997955322	-10.8490629196167	-0.218164294958115	0.26378133893013	-0.0228199176490307
-5.60089015960693	-9.14479637145996	-10.8489351272583	-0.218108400702477	0.263977259397507	-0.0227704364806414
-5.6056752204895	-9.14709758758545	-10.8574476242065	-0.218207389116287	0.263930767774582	-0.0228813402354717
-5.60189485549927	-9.14532279968262	-10.8589906692505	-0.218147441744804	0.263969749212265	-0.0228147562593222
-5.60659313201904	-9.14737987518311	-10.8692874908447	-0.218081146478653	0.264051377773285	-0.02288574911654
-5.60179996490479	-9.15126705169678	-10.8686800003052	-0.218122690916061	0.263982176780701	-0.0229315347969532
-5.60648822784424	-9.15015506744385	-10.8615846633911	-0.218060463666916	0.264101445674896	-0.0229146871715784
-5.60758018493652	-9.15490913391113	-10.8702745437622	-0.218190059065819	0.264095455408096	-0.0230162516236305
-5.60576391220093	-9.15298366546631	-10.8750333786011	-0.218119606375694	0.264171242713928	-0.022974019870162
-5.60678625106812	-9.15461730957031	-10.8803024291992	-0.218127757310867	0.264170855283737	-0.022949418053031
-5.60340261459351	-9.15385055541992	-10.8769006729126	-0.218086838722229	0.264230072498322	-0.0230695325881243
-5.60899066925049	-9.1580171585083	-10.874077796936	-0.218155786395073	0.264253526926041	-0.0230378657579422
-5.60713720321655	-9.15393924713135	-10.876335144043	-0.218177363276482	0.264267712831497	-0.0230695251375437
-5.6097207069397	-9.15990829467773	-10.8834543228149	-0.218199953436852	0.264322757720947	-0.0230825077742338
-5.60951042175293	-9.1610164642334	-10.8812408447266	-0.218248277902603	0.264267295598984	-0.0230614095926285
-5.60916614532471	-9.15755939483643	-10.8903427124023	-0.218170538544655	0.264393150806427	-0.0232378430664539
-5.61454343795776	-9.16500568389893	-10.8834657669067	-0.218170061707497	0.26438769698143	-0.0233773086220026
-5.61335229873657	-9.1658878326416	-10.8931102752686	-0.218134105205536	0.264447033405304	-0.0235438384115696
-5.61596441268921	-9.1721019744873	-10.8983430862427	-0.218007877469063	0.264462918043137	-0.0234832428395748
-5.61346054077148	-9.16804504394531	-10.8979091644287	-0.218044564127922	0.264480501413345	-0.0234201531857252
-5.61907196044922	-9.16777324676514	-10.8932847976685	-0.218159228563309	0.264426320791245	-0.0234448034316301
-5.61270999908447	-9.16623973846436	-10.8879308700562	-0.218202188611031	0.264419853687286	-0.0233773030340672
-5.61710739135742	-9.16763401031494	-10.8955821990967	-0.218120127916336	0.264552921056747	-0.0233677215874195
-5.62016248703003	-9.16861820220947	-10.893967628479	-0.218218430876732	0.264511704444885	-0.0233831293880939
-5.61727809906006	-9.16734981536865	-10.9013729095459	-0.218160971999168	0.264512926340103	-0.0233986098319292
-5.62179613113403	-9.1706600189209	-10.9055557250977	-0.218238562345505	0.264535963535309	-0.0234760511666536
-5.61779165267944	-9.17054653167725	-10.8954887390137	-0.218215301632881	0.264558434486389	-0.0234085693955421
-5.62109279632568	-9.17275905609131	-10.9093523025513	-0.218263447284698	0.26465767621994	-0.0234885178506374
-5.61853075027466	-9.16962718963623	-10.9012250900269	-0.218225687742233	0.264652222394943	-0.023393614217639
-5.62436819076538	-9.17423152923584	-10.9114694595337	-0.21822963654995	0.264700651168823	-0.0233408436179161
-5.6216516494751	-9.17174911499023	-10.9121217727661	-0.218259960412979	0.264586627483368	-0.0234597474336624
-5.62458848953247	-9.17873668670654	-10.9079961776733	-0.218245193362236	0.264692515134811	-0.0233765337616205
-5.62680053710938	-9.17695713043213	-10.9135751724243	-0.218310564756393	0.264645546674728	-0.0234256442636251
-5.62941837310791	-9.17827796936035	-10.9178304672241	-0.218197986483574	0.264733105897903	-0.0233898889273405
-5.62821292877197	-9.17657566070557	-10.9161434173584	-0.218270882964134	0.264621764421463	-0.023406146094203
-5.62795305252075	-9.17560958862305	-10.9190816879272	-0.218193590641022	0.264704257249832	-0.0234755761921406
-5.62687206268311	-9.17674255371094	-10.9138135910034	-0.218328341841698	0.26470148563385	-0.023463174700737
-5.62619066238403	-9.17442798614502	-10.9187173843384	-0.218308612704277	0.264611780643463	-0.0233844984322786
-5.63056612014771	-9.1799144744873	-10.9203395843506	-0.218295246362686	0.264746427536011	-0.0234476756304502
-5.62686491012573	-9.17364406585693	-10.9133949279785	-0.218311309814453	0.264726310968399	-0.0234189480543137
-5.62670564651489	-9.17540740966797	-10.9291772842407	-0.218202188611031	0.264709562063217	-0.0234955120831728
-5.62729597091675	-9.17563819885254	-10.9127788543701	-0.218304142355919	0.264738023281097	-0.0234693568199873
-5.62383413314819	-9.17378234863281	-10.9188356399536	-0.218317374587059	0.264800578355789	-0.0234771575778723
-5.62730264663696	-9.17610645294189	-10.9215030670166	-0.218324944376945	0.264766961336136	-0.0234570316970348
-5.62369728088379	-9.17140960693359	-10.9169397354126	-0.21830090880394	0.264752984046936	-0.0234466940164566
-5.62664937973022	-9.17267417907715	-10.9236545562744	-0.218283295631409	0.264833718538284	-0.023563027381897
-5.62166023254395	-9.17173099517822	-10.912428855896	-0.218374535441399	0.264820843935013	-0.0234760586172342
-5.62244939804077	-9.1726713180542	-10.9257001876831	-0.218299686908722	0.264831215143204	-0.0234523322433233
-5.61732769012451	-9.17105484008789	-10.9204034805298	-0.218439757823944	0.264790624380112	-0.0235055517405272
-5.62079095840454	-9.16911220550537	-10.9215078353882	-0.218284621834755	0.264892756938934	-0.0234529078006744
-5.61877870559692	-9.17103576660156	-10.923210144043	-0.218417569994926	0.264775574207306	-0.0235222764313221
-5.61591815948486	-9.16815567016602	-10.9106330871582	-0.218351513147354	0.264829725027084	-0.0234494917094707
-5.61754655838013	-9.16789722442627	-10.9217395782471	-0.218389108777046	0.26484876871109	-0.0234770532697439
-5.61376571655273	-9.16586017608643	-10.9256029129028	-0.218418464064598	0.264782041311264	-0.0234281439334154
-5.61821174621582	-9.16813182830811	-10.9180011749268	-0.218368977308273	0.264934778213501	-0.0234089381992817
-5.61301612854004	-9.16598606109619	-10.9173192977905	-0.21847228705883	0.264813929796219	-0.0235098600387573
-5.61581802368164	-9.16439342498779	-10.9137849807739	-0.218407109379768	0.264868527650833	-0.0233938917517662
-5.61647462844849	-9.16619110107422	-10.9193201065063	-0.218520790338516	0.264870345592499	-0.0234827119857073
-5.61282730102539	-9.16151237487793	-10.914363861084	-0.218535870313644	0.264871269464493	-0.0233586877584457
-5.61670303344727	-9.16468906402588	-10.9256658554077	-0.218453973531723	0.264908790588379	-0.0233672540634871
-5.61604118347168	-9.1671028137207	-10.9228267669678	-0.218549504876137	0.264835298061371	-0.0234013348817825
-5.61852025985718	-9.16435527801514	-10.9153213500977	-0.218500286340714	0.264920175075531	-0.0233566630631685
-5.6188793182373	-9.16730976104736	-10.9278964996338	-0.218614056706429	0.264910250902176	-0.0234389696270227
-5.61873149871826	-9.16543674468994	-10.9262790679932	-0.218606948852539	0.265006840229034	-0.0233265068382025
-5.62226152420044	-9.166259765625	-10.931058883667	-0.21866138279438	0.265009969472885	-0.0232988800853491
-5.61549711227417	-9.16596031188965	-10.9290227890015	-0.21866562962532	0.264962583780289	-0.0232989974319935
-5.61899852752686	-9.16490936279297	-10.9206094741821	-0.218657746911049	0.26490980386734	-0.0232563726603985
-5.61721324920654	-9.16288757324219	-10.9294137954712	-0.21866312623024	0.264985620975494	-0.0232484824955463
-5.62325668334961	-9.16871356964111	-10.9318065643311	-0.218811005353928	0.265033394098282	-0.0231951028108597
-5.61750793457031	-9.16526031494141	-10.9248189926147	-0.218836173415184	0.26488721370697	-0.0231387242674828
-5.62225580215454	-9.16345024108887	-10.931619644165	-0.218703478574753	0.265007317066193	-0.0232254359871149
-5.61748743057251	-9.16155910491943	-10.9164514541626	-0.218905091285706	0.264967381954193	-0.0231249555945396
-5.62323236465454	-9.16203117370605	-10.9291667938232	-0.218868255615234	0.265021413564682	-0.023080725222826
-5.61930322647095	-9.16486835479736	-10.9293012619019	-0.218915313482285	0.264962404966354	-0.0230379924178123
-5.61988306045532	-9.16135597229004	-10.9246015548706	-0.218932822346687	0.26501527428627	-0.0230192393064499
-5.6171612739563	-9.1629467010498	-10.9261951446533	-0.219013422727585	0.264977097511292	-0.0231406968086958
-5.61946821212769	-9.16410064697266	-10.9251699447632	-0.218944862484932	0.265018552541733	-0.0230034552514553
-5.62114667892456	-9.1649341583252	-10.9296140670776	-0.218978896737099	0.264987170696259	-0.0230169165879488
-5.61611604690552	-9.1632719039917	-10.931339263916	-0.218941643834114	0.264928609132767	-0.0230831820517778
-5.62385511398315	-9.16821384429932	-10.9290590286255	-0.218831196427345	0.264987409114838	-0.0230589676648378
-5.61800384521484	-9.166184425354	-10.9317588806152	-0.21887794137001	0.264985918998718	-0.0231032576411963
-5.62578344345093	-9.16805839538574	-10.9314632415771	-0.218771934509277	0.265029668807983	-0.0230823773890734
-5.62198638916016	-9.1672887802124	-10.9421463012695	-0.218789607286453	0.264949083328247	-0.0230180826038122
-5.62762355804443	-9.17178726196289	-10.938591003418	-0.218697220087051	0.265021294355392	-0.0231593083590269
-5.62259101867676	-9.1686840057373	-10.9371500015259	-0.21872153878212	0.264964491128922	-0.0231113135814667
-5.62917375564575	-9.17099189758301	-10.9431009292603	-0.218634262681007	0.265055179595947	-0.0231391601264477
-5.62724590301514	-9.17247200012207	-10.9361410140991	-0.21857875585556	0.264953136444092	-0.0231661330908537
-5.62818002700806	-9.1734094619751	-10.9440174102783	-0.218483135104179	0.265070289373398	-0.0231079924851656
-5.63245391845703	-9.1762170791626	-10.9461526870728	-0.218486994504929	0.264966547489166	-0.0231789369136095
-5.63031768798828	-9.1735897064209	-10.9359931945801	-0.218436747789383	0.264911264181137	-0.0231641586869955
-5.63204860687256	-9.17741394042969	-10.9463233947754	-0.218317195773125	0.264979928731918	-0.0232141055166721
-5.62877178192139	-9.1749382019043	-10.9381647109985	-0.218390688300133	0.265008896589279	-0.0231741927564144
-5.63398742675781	-9.17816734313965	-10.9460859298706	-0.218219429254532	0.264980643987656	-0.0231601055711508
-5.6317892074585	-9.17648410797119	-10.9460945129395	-0.21823938190937	0.264947205781937	-0.0232980884611607
-5.63399362564087	-9.17654609680176	-10.93763256073	-0.218143671751022	0.264974862337112	-0.0231685396283865
-5.63232183456421	-9.17752170562744	-10.9426641464233	-0.218158572912216	0.264872282743454	-0.0232459679245949
-5.63238954544067	-9.17711925506592	-10.9453840255737	-0.218076676130295	0.264917612075806	-0.02314518019557
-5.63086414337158	-9.1755952835083	-10.9366731643677	-0.218043819069862	0.264807313680649	-0.0231168977916241
-5.62989902496338	-9.175537109375	-10.9361381530762	-0.218023344874382	0.264847099781036	-0.0231814216822386
-5.63120937347412	-9.17394542694092	-10.9281673431396	-0.218014031648636	0.264872491359711	-0.02312689460814
-5.63277101516724	-9.17527103424072	-10.9335336685181	-0.217931285500526	0.2647944688797	-0.0231070313602686
-5.63257884979248	-9.17657661437988	-10.9372673034668	-0.217868730425835	0.264803022146225	-0.023160308599472
-5.62866687774658	-9.17176532745361	-10.9227838516235	-0.217846378684044	0.264716893434525	-0.0230733547359705
-5.63148975372314	-9.1746711730957	-10.9292602539063	-0.217810109257698	0.264777451753616	-0.0231753140687943
-5.62631464004517	-9.17317390441895	-10.9225072860718	-0.217849358916283	0.264794617891312	-0.0230303630232811
-5.62974882125854	-9.17539119720459	-10.9273948669434	-0.217694610357285	0.264787018299103	-0.0229646191000938
-5.62664794921875	-9.17446136474609	-10.9244956970215	-0.217740207910538	0.264783263206482	-0.0230252239853144
-5.63059616088867	-9.17610645294189	-10.9197282791138	-0.217661693692207	0.264769375324249	-0.0229878164827824
-5.62741661071777	-9.17590522766113	-10.9182977676392	-0.217726767063141	0.264795243740082	-0.0230512656271458
-5.6265697479248	-9.17394733428955	-10.9184541702271	-0.217657789587975	0.264809995889664	-0.0229240003973246
-5.62678909301758	-9.17457389831543	-10.9184017181396	-0.217706218361855	0.264734357595444	-0.0229143686592579
-5.62523412704468	-9.17221641540527	-10.9163722991943	-0.217679217457771	0.264757513999939	-0.0229390244930983
-5.62737512588501	-9.17496299743652	-10.907283782959	-0.217647328972816	0.264753431081772	-0.0228960253298283
-5.62408685684204	-9.17190551757813	-10.9113330841064	-0.21778766810894	0.264757692813873	-0.0229012835770845
-5.6256251335144	-9.17473983764648	-10.9119033813477	-0.217781215906143	0.264781832695007	-0.0229000113904476
-5.62239408493042	-9.17048931121826	-10.9083032608032	-0.217820212244987	0.264768719673157	-0.0228588096797466
-5.62418556213379	-9.17105197906494	-10.9094829559326	-0.217805594205856	0.264856606721878	-0.0229778569191694
-5.62164545059204	-9.17015266418457	-10.8969192504883	-0.217920109629631	0.264816582202911	-0.0228855945169926
-5.62368011474609	-9.17346954345703	-10.909294128418	-0.217885747551918	0.264867216348648	-0.0229110661894083
-5.62243127822876	-9.17101192474365	-10.9052124023438	-0.217977032065392	0.26491105556488	-0.0229182317852974
-5.62309885025024	-9.17199802398682	-10.9101209640503	-0.217884436249733	0.264951646327972	-0.0228723455220461
-5.62072992324829	-9.17364597320557	-10.9013862609863	-0.218017026782036	0.264900863170624	-0.022983692586422
-5.61979961395264	-9.17258453369141	-10.8965997695923	-0.218045517802238	0.264982461929321	-0.0229254774749279
-5.6199746131897	-9.17323112487793	-10.9091606140137	-0.218085259199142	0.264981627464294	-0.0229152627289295
-5.61759567260742	-9.17613315582275	-10.9056692123413	-0.21816274523735	0.264913976192474	-0.0229162462055683
-5.61877632141113	-9.17630290985107	-10.9076166152954	-0.218142941594124	0.265039682388306	-0.0229557435959578
-5.61679649353027	-9.1736888885498	-10.9037485122681	-0.21830078959465	0.265052765607834	-0.0229933355003595
-5.62040853500366	-9.17888736724854	-10.9059371948242	-0.21822102367878	0.265146881341934	-0.0229340475052595
-5.61827850341797	-9.17539024353027	-10.9117259979248	-0.21833361685276	0.265101462602615	-0.0229406505823135
-5.62122488021851	-9.17961978912354	-10.917911529541	-0.218255862593651	0.265232115983963	-0.0229825060814619
-5.61865711212158	-9.17899322509766	-10.9105834960938	-0.218357428908348	0.265237331390381	-0.0229734349995852
-5.62044715881348	-9.18209743499756	-10.9168519973755	-0.218356102705002	0.265263020992279	-0.0230907294899225
-5.62324905395508	-9.18443202972412	-10.9148836135864	-0.218391552567482	0.26530596613884	-0.0229806434363127
-5.62029504776001	-9.18297672271729	-10.9154014587402	-0.218424960970879	0.26531195640564	-0.0230244025588036
-5.62318849563599	-9.18645286560059	-10.9266633987427	-0.218433886766434	0.265371918678284	-0.0230571124702692
-5.61732387542725	-9.18321704864502	-10.9162063598633	-0.218312457203865	0.265374898910522	-0.0230568274855614
-5.61895751953125	-9.18992710113525	-10.9219274520874	-0.218385651707649	0.265383929014206	-0.0231743194162846
-5.61700820922852	-9.18534088134766	-10.9250688552856	-0.218464955687523	0.265428841114044	-0.0230967830866575
-5.62183427810669	-9.18972301483154	-10.9348039627075	-0.218376994132996	0.265489399433136	-0.0230761896818876
-5.61658096313477	-9.1892728805542	-10.9307432174683	-0.218408524990082	0.265502989292145	-0.0232087373733521
-5.61992788314819	-9.18813896179199	-10.9212627410889	-0.218388840556145	0.265546351671219	-0.0231694113463163
-5.61591196060181	-9.18867778778076	-10.9245328903198	-0.218451648950577	0.265519022941589	-0.0232204552739859
-5.61599445343018	-9.18959140777588	-10.9349222183228	-0.218429505825043	0.265643775463104	-0.0231618992984295
-5.61517095565796	-9.19018268585205	-10.9298181533813	-0.218435555696487	0.265539616346359	-0.0231738388538361
-5.61136531829834	-9.18706512451172	-10.9347829818726	-0.218412518501282	0.265628725290298	-0.0232894420623779
-5.61295890808105	-9.1909704208374	-10.926251411438	-0.218478918075562	0.265644729137421	-0.0232609622180462
-5.60803842544556	-9.18779945373535	-10.9333448410034	-0.218452617526054	0.265705287456512	-0.0233504753559828
-5.60998630523682	-9.18716049194336	-10.9354543685913	-0.218470245599747	0.26578813791275	-0.0233626328408718
-5.60510110855103	-9.18614768981934	-10.9271802902222	-0.218518316745758	0.265693187713623	-0.023370711132884
-5.60322380065918	-9.18775081634521	-10.9434432983398	-0.218398183584213	0.265818864107132	-0.0234802905470133
-5.60430383682251	-9.18446922302246	-10.9302082061768	-0.218477562069893	0.265777498483658	-0.0235187243670225
-5.60033559799194	-9.18844223022461	-10.941930770874	-0.218468576669693	0.265951365232468	-0.0235143154859543
-5.60346555709839	-9.19035816192627	-10.9424657821655	-0.218477711081505	0.265980064868927	-0.0235020760446787
-5.5974326133728	-9.18746185302734	-10.937237739563	-0.218452259898186	0.265962779521942	-0.0234707426279783
-5.59777355194092	-9.19266700744629	-10.9453611373901	-0.218505918979645	0.266012847423553	-0.0235864371061325
-5.59692144393921	-9.18847274780273	-10.9365653991699	-0.218556597828865	0.266034454107285	-0.0235358607023954
-5.60064125061035	-9.19267463684082	-10.9526319503784	-0.218572109937668	0.266154378652573	-0.0235102586448193
-5.59858703613281	-9.19135761260986	-10.9502792358398	-0.218655079603195	0.266226083040237	-0.0235376730561256
-5.60141897201538	-9.19187545776367	-10.953670501709	-0.218583509325981	0.266275852918625	-0.0235071778297424
-5.59653902053833	-9.19159030914307	-10.9527473449707	-0.218703880906105	0.266246914863586	-0.0236471947282553
-5.5959587097168	-9.19198799133301	-10.9536991119385	-0.21873714029789	0.266346395015717	-0.0235872138291597
-5.59754848480225	-9.19168472290039	-10.9594297409058	-0.218811184167862	0.266362428665161	-0.0236173905432224
-5.59259986877441	-9.19008255004883	-10.96275806427	-0.218829736113548	0.26641771197319	-0.0236554276198149
-5.59199905395508	-9.19201278686523	-10.9549255371094	-0.218771383166313	0.266475677490234	-0.0237103663384914
-5.5889368057251	-9.18980121612549	-10.9637498855591	-0.218919858336449	0.266499429941177	-0.023793701082468
-5.5923924446106	-9.19574546813965	-10.9582214355469	-0.218853965401649	0.26663938164711	-0.0237469729036093
-5.5868992805481	-9.19256591796875	-10.965781211853	-0.218948900699615	0.266638517379761	-0.0237635131925344
-5.58817672729492	-9.1950159072876	-10.9696941375732	-0.218889459967613	0.266716152429581	-0.0238324515521526
-5.58252382278442	-9.19051837921143	-10.9632883071899	-0.218861594796181	0.266689509153366	-0.0238651148974895
-5.5817985534668	-9.19368839263916	-10.9734163284302	-0.218837931752205	0.266815513372421	-0.0239603389054537
-5.57825088500977	-9.19393444061279	-10.9665937423706	-0.218908831477165	0.266872644424438	-0.0240004677325487
-5.576087474823	-9.19496440887451	-10.9732999801636	-0.218789979815483	0.266856104135513	-0.0239678751677275
-5.57611083984375	-9.19794178009033	-10.9752550125122	-0.218825682997704	0.266928404569626	-0.0240682903677225
-5.56911897659302	-9.19336700439453	-10.9677429199219	-0.218767493963242	0.266949981451035	-0.0240403767675161
-5.5708327293396	-9.19601821899414	-10.9758214950562	-0.218730270862579	0.266954481601715	-0.0242005474865437
-5.56549978256226	-9.19440937042236	-10.9712591171265	-0.218767002224922	0.267072558403015	-0.0241066608577967
-5.56736278533936	-9.1962423324585	-10.9750423431396	-0.218772873282433	0.267057418823242	-0.0241016540676355
-5.55878019332886	-9.19163513183594	-10.9768524169922	-0.218752577900887	0.267104148864746	-0.0241842493414879
-5.56119728088379	-9.19393634796143	-10.9672479629517	-0.218713134527206	0.267151921987534	-0.0242430120706558
-5.55682992935181	-9.19207286834717	-10.9660959243774	-0.218832448124886	0.267124235630035	-0.0241799987852573
-5.55523109436035	-9.19258213043213	-10.9781532287598	-0.218738809227943	0.267214000225067	-0.0241786371916533
-5.5494179725647	-9.18838310241699	-10.9696683883667	-0.218803346157074	0.267137706279755	-0.0241453852504492
-5.55023956298828	-9.19061374664307	-10.9770736694336	-0.218746483325958	0.267241626977921	-0.0242687147110701
-5.54195547103882	-9.18837738037109	-10.9595279693604	-0.218884095549583	0.267183989286423	-0.0242287069559097
-5.54208278656006	-9.18719577789307	-10.9700183868408	-0.218838885426521	0.267349570989609	-0.0242127049714327
-5.5409369468689	-9.18786716461182	-10.9725952148438	-0.218824535608292	0.267332434654236	-0.0242030955851078
-5.536452293396	-9.18379974365234	-10.9650764465332	-0.218813508749008	0.267279952764511	-0.0242274608463049
-5.53151750564575	-9.18416213989258	-10.9651556015015	-0.218910098075867	0.267315328121185	-0.0243137218058109
-5.52936792373657	-9.18352508544922	-10.9507646560669	-0.218904718756676	0.267367959022522	-0.0242406334728003
-5.52877855300903	-9.18270397186279	-10.9636659622192	-0.218861371278763	0.267452508211136	-0.0242555439472198
-5.52247953414917	-9.1798620223999	-10.958869934082	-0.218933910131454	0.267379552125931	-0.0242862738668919
-5.51902627944946	-9.17734336853027	-10.9628448486328	-0.218839839100838	0.267467677593231	-0.0242592468857765
-5.51582050323486	-9.17903900146484	-10.9601240158081	-0.218992188572884	0.267509758472443	-0.0244046021252871
-5.51059436798096	-9.17728233337402	-10.9449853897095	-0.218930467963219	0.267576396465302	-0.0243323687463999
-5.50855445861816	-9.17739963531494	-10.9611158370972	-0.218898743391037	0.267621397972107	-0.0243634078651667
-5.50396633148193	-9.17689990997314	-10.9628887176514	-0.218944609165192	0.267691552639008	-0.0243969932198524
-5.50449228286743	-9.17974376678467	-10.9549961090088	-0.218911856412888	0.26773065328598	-0.0244445186108351
-5.49401712417603	-9.17662620544434	-10.9505701065063	-0.218934342265129	0.267786353826523	-0.0245323907583952
-5.49538516998291	-9.17976093292236	-10.9578819274902	-0.218904927372932	0.267869830131531	-0.0244408939033747
-5.49106645584106	-9.17378044128418	-10.9571199417114	-0.218989983201027	0.267844289541245	-0.0244387462735176
-5.49191236495972	-9.17992210388184	-10.9632692337036	-0.219006642699242	0.268021821975708	-0.0245286654680967
-5.48739910125732	-9.17703723907471	-10.9534072875977	-0.219056099653244	0.267948031425476	-0.0244454182684422
-5.48952913284302	-9.17958831787109	-10.9639663696289	-0.218999922275543	0.268028736114502	-0.0245390776544809
-5.48606204986572	-9.18379020690918	-10.9590482711792	-0.219113379716873	0.268128842115402	-0.0244840830564499
-5.48534107208252	-9.1806697845459	-10.9697742462158	-0.219022780656815	0.268141955137253	-0.0243929270654917
-5.48456621170044	-9.18192768096924	-10.9729270935059	-0.219055667519569	0.268173933029175	-0.0245547816157341
-5.48338270187378	-9.18148517608643	-10.9593200683594	-0.219075217843056	0.268236666917801	-0.0244564916938543
-5.48361873626709	-9.18410110473633	-10.9715986251831	-0.219044849276543	0.268334984779358	-0.0245584305375814
-5.47986841201782	-9.17907619476318	-10.9636659622192	-0.219133943319321	0.268240720033646	-0.0244777631014586
-5.48023176193237	-9.18562602996826	-10.9676990509033	-0.219091713428497	0.268389850854874	-0.0245420727878809
-5.47878456115723	-9.18520736694336	-10.9684028625488	-0.219093456864357	0.268407315015793	-0.0245714206248522
-5.47905445098877	-9.18171501159668	-10.9676246643066	-0.219047144055367	0.268451452255249	-0.0245646201074123
-5.47816324234009	-9.18621444702148	-10.97532081604	-0.219090983271599	0.268477439880371	-0.0246463194489479
-5.4745626449585	-9.18616199493408	-10.9762687683105	-0.218992158770561	0.268557280302048	-0.024622255936265
-5.47659206390381	-9.18787670135498	-10.9781198501587	-0.219000965356827	0.268610835075378	-0.0246240571141243
-5.47086334228516	-9.18617153167725	-10.9823818206787	-0.218857511878014	0.26855656504631	-0.0247579086571932
-5.47616624832153	-9.19093322753906	-10.9773025512695	-0.218811899423599	0.268688082695007	-0.0247441995888948
-5.46996355056763	-9.19101905822754	-10.9789419174194	-0.218864291906357	0.26865616440773	-0.0248219054192305
-5.47549104690552	-9.19386005401611	-10.9847249984741	-0.218648687005043	0.268719285726547	-0.024789035320282
-5.47188425064087	-9.19289875030518	-10.9781856536865	-0.218654111027718	0.268668711185455	-0.0248048808425665
-5.46948051452637	-9.19479370117188	-10.9919099807739	-0.218560338020325	0.268770456314087	-0.0249533820897341
-5.46999025344849	-9.19624614715576	-10.9779939651489	-0.21853706240654	0.268681764602661	-0.0249428059905767
-5.47388505935669	-9.19690990447998	-10.9845991134644	-0.218444809317589	0.26877349615097	-0.0249248314648867
-5.47225093841553	-9.19993877410889	-10.9886426925659	-0.21847140789032	0.26878347992897	-0.0249502863734961
-5.47283792495728	-9.19874000549316	-10.9897031784058	-0.218291118741035	0.2688008248806	-0.0249833539128304
-5.47017049789429	-9.19835758209229	-10.9844751358032	-0.218370705842972	0.268834114074707	-0.0251033492386341
-5.47469425201416	-9.2029447555542	-10.9907131195068	-0.218295350670815	0.268828094005585	-0.0250207558274269
-5.47253513336182	-9.2044620513916	-10.9898853302002	-0.218243688344955	0.268842279911041	-0.0250067412853241
-5.47224521636963	-9.20128345489502	-10.9971199035645	-0.218208730220795	0.268870264291763	-0.0250802543014288
-5.47903251647949	-9.20431327819824	-10.9916563034058	-0.218152329325676	0.268909126520157	-0.0250720996409655
-5.47447156906128	-9.20737171173096	-10.9917097091675	-0.218241721391678	0.268888801336288	-0.0251650363206863
-5.48123073577881	-9.21023273468018	-11.0000610351563	-0.218138620257378	0.269034504890442	-0.0250651836395264
-5.48461484909058	-9.20833206176758	-11.0068531036377	-0.218254551291466	0.268990516662598	-0.025107791647315
-5.48668432235718	-9.21439361572266	-11.0110969543457	-0.21820741891861	0.268965274095535	-0.0251524373888969
-5.48457002639771	-9.2141056060791	-11.0028162002563	-0.218176037073135	0.268910437822342	-0.0251432731747627
-5.48916435241699	-9.21439552307129	-11.014271736145	-0.218151286244392	0.268989205360413	-0.0251162108033895
-5.49026298522949	-9.21195602416992	-11.0158948898315	-0.218219175934792	0.268958389759064	-0.0250650979578495
-5.4913501739502	-9.21621894836426	-11.0188055038452	-0.218144625425339	0.269032657146454	-0.0250288881361485
-5.48974180221558	-9.21397018432617	-11.0170478820801	-0.218234345316887	0.268986999988556	-0.0251680333167315
-5.49672222137451	-9.21593379974365	-11.0163354873657	-0.218199163675308	0.26910462975502	-0.025037532672286
-5.49625825881958	-9.21643352508545	-11.0219478607178	-0.21825036406517	0.268994599580765	-0.0250989515334368
-5.49664258956909	-9.21669387817383	-11.0292358398438	-0.218184515833855	0.269030511379242	-0.0250782482326031
-5.4962854385376	-9.21946239471436	-11.0231771469116	-0.218178495764732	0.269040405750275	-0.0250566191971302
-5.49417591094971	-9.2186861038208	-11.0277900695801	-0.218276306986809	0.269002974033356	-0.0251775253564119
-5.49986553192139	-9.22148132324219	-11.0278158187866	-0.218203186988831	0.269038468599319	-0.0250865872949362
-5.49509572982788	-9.22071075439453	-11.0272674560547	-0.218274831771851	0.269043356180191	-0.0251474007964134
-5.49928903579712	-9.22314167022705	-11.0342845916748	-0.218158170580864	0.269096195697784	-0.0251216664910316
-5.49522399902344	-9.22275447845459	-11.0209112167358	-0.21821640431881	0.269067466259003	-0.0251921955496073
-5.49951362609863	-9.22798347473145	-11.0297021865845	-0.218164578080177	0.269116669893265	-0.0252981707453728
-5.49887418746948	-9.22824287414551	-11.0225400924683	-0.218205824494362	0.269130378961563	-0.0252444855868816
-5.50107526779175	-9.22665691375732	-11.0378561019897	-0.218024626374245	0.269094198942184	-0.0252167265862226
-5.49959421157837	-9.23015975952148	-11.0357151031494	-0.218017980456352	0.269048899412155	-0.0254064798355103
-5.49964380264282	-9.2309627532959	-11.0299005508423	-0.217927873134613	0.269105136394501	-0.0253360252827406
-5.50312089920044	-9.23103618621826	-11.0376882553101	-0.217939719557762	0.269134104251862	-0.0254561211913824
-5.50707530975342	-9.23370552062988	-11.0453500747681	-0.217842161655426	0.269102454185486	-0.0254352036863565
-5.50323009490967	-9.23636245727539	-11.0347166061401	-0.217827588319778	0.269009470939636	-0.0254552308470011
-5.50953340530396	-9.23743724822998	-11.0407800674438	-0.217740073800087	0.269076645374298	-0.0255494490265846
-5.51068639755249	-9.24078178405762	-11.035267829895	-0.217745721340179	0.269132673740387	-0.025490103289485
-5.51697683334351	-9.24085712432861	-11.0436429977417	-0.217559561133385	0.269091725349426	-0.0254521109163761
-5.51629066467285	-9.24072742462158	-11.0464029312134	-0.217577487230301	0.268981605768204	-0.0255915224552155
-5.52228212356567	-9.24328231811523	-11.0408639907837	-0.217503517866135	0.269074201583862	-0.0255062580108643
-5.51985454559326	-9.24446487426758	-11.0496444702148	-0.217574894428253	0.269032210111618	-0.0255443509668112
-5.52683210372925	-9.24861431121826	-11.0547733306885	-0.217414617538452	0.269051790237427	-0.0255690421909094
-5.527099609375	-9.25153255462646	-11.0434427261353	-0.217411726713181	0.268940687179565	-0.0256004836410284
-5.53133392333984	-9.25102806091309	-11.0526027679443	-0.217258125543594	0.268965244293213	-0.0256771445274353
-5.53463506698608	-9.25239944458008	-11.0454921722412	-0.217242926359177	0.268967539072037	-0.0256855171173811
-5.53884744644165	-9.25335216522217	-11.0552043914795	-0.217047512531281	0.26894012093544	-0.0256733000278473
-5.54073524475098	-9.25507354736328	-11.0606555938721	-0.21705949306488	0.268895238637924	-0.0258013214915991
-5.54106426239014	-9.25497341156006	-11.0493192672729	-0.216963887214661	0.268872648477554	-0.0257359836250544
-5.54504680633545	-9.25925922393799	-11.0546731948853	-0.216915160417557	0.268807649612427	-0.025803666561842
-5.54227924346924	-9.25922107696533	-11.0568323135376	-0.216870412230492	0.268841922283173	-0.0257606375962496
-5.54444980621338	-9.26077651977539	-11.0517692565918	-0.21675218641758	0.268730789422989	-0.0257667638361454
-5.5434947013855	-9.25649738311768	-11.057580947876	-0.216702029109001	0.26869347691536	-0.0258549191057682
-5.55140590667725	-9.26260566711426	-11.0460557937622	-0.216658294200897	0.268646448850632	-0.0258422326296568
-5.55725765228271	-9.26411056518555	-11.0519828796387	-0.216633275151253	0.268640875816345	-0.0258612781763077
-5.56299877166748	-9.2692403793335	-11.0636043548584	-0.216506317257881	0.268606245517731	-0.0259575434029102
-5.55735301971436	-9.26816082000732	-11.0521030426025	-0.216489493846893	0.268459439277649	-0.0258885379880667
-5.56649160385132	-9.27344131469727	-11.0613498687744	-0.216439872980118	0.268578439950943	-0.0260841492563486
-5.56253623962402	-9.27263355255127	-11.0469465255737	-0.216470286250114	0.268548905849457	-0.0259937439113855
-5.56571197509766	-9.27191543579102	-11.0634164810181	-0.216536298394203	0.268684655427933	-0.0260787401348352
-5.57212352752686	-9.27588272094727	-11.0595550537109	-0.216468751430511	0.268520057201386	-0.0261257942765951
-5.5729660987854	-9.27752304077148	-11.0612726211548	-0.216370314359665	0.268514037132263	-0.0260958448052406
-5.57788991928101	-9.2799825668335	-11.0627708435059	-0.216443777084351	0.268565952777863	-0.0262429043650627
-5.57896184921265	-9.27709770202637	-11.0618171691895	-0.216447934508324	0.268534243106842	-0.0261335335671902
-5.58326053619385	-9.2822151184082	-11.0702323913574	-0.216422080993652	0.268566936254501	-0.0261261500418186
-5.57909202575684	-9.27829742431641	-11.0652933120728	-0.216383591294289	0.268447995185852	-0.0261375233530998
-5.58288478851318	-9.28027057647705	-11.0587997436523	-0.216340273618698	0.268390357494354	-0.0261098109185696
-5.57989883422852	-9.28030204772949	-11.0597829818726	-0.216406986117363	0.268433839082718	-0.0262311883270741
-5.58701944351196	-9.2807559967041	-11.0639123916626	-0.216331839561462	0.268376976251602	-0.0261370297521353
-5.58872127532959	-9.28128337860107	-11.0593481063843	-0.21643477678299	0.268362462520599	-0.0261750128120184
-5.58531999588013	-9.28140068054199	-11.0637645721436	-0.216347619891167	0.268248677253723	-0.0261723604053259
-5.59276008605957	-9.28349113464355	-11.059871673584	-0.216212704777718	0.268303245306015	-0.0261657759547234
-5.58647298812866	-9.27685356140137	-11.056923866272	-0.216329008340836	0.268221735954285	-0.0262787621468306
-5.59050273895264	-9.28128719329834	-11.0514221191406	-0.21628138422966	0.268266320228577	-0.0262388959527016
-5.59394598007202	-9.28116321563721	-11.0525522232056	-0.216269448399544	0.268150836229324	-0.0262969471514225
-5.59429502487183	-9.27705574035645	-11.0576276779175	-0.216164901852608	0.268204420804977	-0.0263039730489254
-5.59758615493774	-9.27915477752686	-11.0512990951538	-0.216210916638374	0.268133848905563	-0.0262906420975924
-5.5920467376709	-9.27755069732666	-11.0488872528076	-0.21612024307251	0.268114626407623	-0.0264367014169693
-5.59546422958374	-9.27907085418701	-11.0420503616333	-0.216138288378716	0.268069833517075	-0.0263399481773376
-5.59463262557983	-9.27565288543701	-11.0416107177734	-0.216095715761185	0.268021315336227	-0.0264068655669689
-5.60033082962036	-9.27920532226563	-11.0516242980957	-0.216021031141281	0.268027305603027	-0.026434700936079
-5.59683322906494	-9.27653312683105	-11.0445880889893	-0.216083437204361	0.267920553684235	-0.0264057796448469
-5.59831619262695	-9.2785177230835	-11.0409784317017	-0.21595786511898	0.267969787120819	-0.0265637021511793
-5.60182428359985	-9.2811222076416	-11.0317640304565	-0.216030806303024	0.26791924238205	-0.0264995060861111
-5.59994649887085	-9.27745819091797	-11.0431241989136	-0.215987741947174	0.267930954694748	-0.0265875104814768
-5.60359954833984	-9.28084850311279	-11.0425872802734	-0.215943232178688	0.267912715673447	-0.026555635035038
-5.60243082046509	-9.28006744384766	-11.0410013198853	-0.215927287936211	0.267855882644653	-0.0266126897186041
-5.60591268539429	-9.28311729431152	-11.0438985824585	-0.215861544013023	0.26794296503067	-0.0267532858997583
-5.60760498046875	-9.28386116027832	-11.024806022644	-0.215901106595993	0.267851889133453	-0.0267558209598064
-5.61100673675537	-9.28317642211914	-11.0384979248047	-0.215850248932838	0.267910659313202	-0.0267581380903721
-5.61131000518799	-9.2896556854248	-11.0418767929077	-0.215855002403259	0.267872929573059	-0.0268147904425859
-5.61169385910034	-9.2863597869873	-11.0411386489868	-0.215751752257347	0.267921537160873	-0.0268025752156973
-5.61701107025146	-9.2905387878418	-11.0442342758179	-0.215718239545822	0.267913222312927	-0.0269735231995583
-5.61511993408203	-9.29126262664795	-11.034029006958	-0.215716794133186	0.26783874630928	-0.0270029082894325
-5.61879920959473	-9.29337501525879	-11.0454034805298	-0.215648472309113	0.267958074808121	-0.0270715616643429
-5.62208032608032	-9.29352569580078	-11.0421342849731	-0.215659841895103	0.267935365438461	-0.0270672459155321
-5.62305164337158	-9.29478073120117	-11.0413064956665	-0.215635925531387	0.267925709486008	-0.0271001607179642
-5.62279462814331	-9.29602241516113	-11.0466375350952	-0.215646773576736	0.267905980348587	-0.0272757187485695
-5.62321043014526	-9.29578876495361	-11.0372152328491	-0.215551376342773	0.268009096384048	-0.0272198840975761
-5.62922620773315	-9.29818820953369	-11.0458316802979	-0.215540736913681	0.267966359853745	-0.0273534636944532
-5.62449169158936	-9.29562282562256	-11.0475463867188	-0.215592861175537	0.267995566129684	-0.0273078605532646
-5.62937784194946	-9.30068683624268	-11.0479955673218	-0.215503066778183	0.268015950918198	-0.0273911971598864
-5.62257671356201	-9.29535865783691	-11.0461387634277	-0.21553809940815	0.267931520938873	-0.0274775475263596
-5.62835311889648	-9.29824733734131	-11.0459518432617	-0.215515106916428	0.268037617206573	-0.0274345353245735
-5.62960529327393	-9.29789733886719	-11.041862487793	-0.215635284781456	0.268053501844406	-0.0275080520659685
-5.62944555282593	-9.29858493804932	-11.0508947372437	-0.215559929609299	0.268092721700668	-0.0275062248110771
-5.62970495223999	-9.29782295227051	-11.0440483093262	-0.215637907385826	0.268031060695648	-0.02754264511168
-5.63050651550293	-9.29663753509521	-11.0467777252197	-0.215610772371292	0.268080234527588	-0.0276530776172876
-5.63179588317871	-9.2962703704834	-11.0376052856445	-0.215721487998962	0.268169313669205	-0.0276027899235487
-5.63400268554688	-9.29544830322266	-11.0487222671509	-0.215682089328766	0.268169641494751	-0.0275805406272411
-5.63413619995117	-9.29925918579102	-11.0552597045898	-0.215745761990547	0.268195986747742	-0.0276065990328789
-5.63327693939209	-9.29768562316895	-11.0459852218628	-0.215841636061668	0.268242359161377	-0.0275881960988045
-5.63885116577148	-9.30044364929199	-11.0495567321777	-0.21591629087925	0.268312573432922	-0.0276981070637703
-5.63692426681519	-9.29989051818848	-11.0506782531738	-0.216032803058624	0.268342465162277	-0.0276250094175339
-5.64096355438232	-9.30276584625244	-11.0564575195313	-0.21600653231144	0.268385738134384	-0.0275283325463533
-5.63561487197876	-9.30045890808105	-11.0551910400391	-0.216152086853981	0.268384754657745	-0.0275501925498247
-5.64258813858032	-9.30176544189453	-11.0562810897827	-0.216146990656853	0.268451511859894	-0.0274990703910589
-5.64274024963379	-9.30135536193848	-11.0532522201538	-0.216312929987907	0.268443077802658	-0.0275798514485359
-5.63921308517456	-9.29943180084229	-11.0587062835693	-0.216293826699257	0.268458604812622	-0.0274147875607014
-5.64316177368164	-9.30199432373047	-11.0659914016724	-0.216366872191429	0.268490642309189	-0.0273880250751972
-5.64116907119751	-9.30153369903564	-11.0615243911743	-0.216457664966583	0.268543034791946	-0.0274517368525267
-5.64330911636353	-9.30004978179932	-11.0515375137329	-0.216493979096413	0.268548727035522	-0.0273643676191568
-5.64116764068604	-9.2960090637207	-11.0610628128052	-0.216524943709373	0.268570482730865	-0.0273966062813997
-5.64581727981567	-9.30093955993652	-11.0613346099854	-0.216604471206665	0.268652886152267	-0.0272888373583555
-5.6429386138916	-9.29647254943848	-11.0583095550537	-0.216714397072792	0.268539577722549	-0.0272299107164145
-5.64384937286377	-9.29669857025146	-11.0683841705322	-0.216728091239929	0.268614321947098	-0.0272768046706915
-5.64552402496338	-9.29499244689941	-11.0501909255981	-0.21684542298317	0.268575996160507	-0.0271698273718357
-5.64230632781982	-9.29466342926025	-11.0587863922119	-0.216860845685005	0.268650382757187	-0.0271820053458214
-5.64407396316528	-9.29450225830078	-11.0580272674561	-0.216880038380623	0.268646419048309	-0.027118656784296
-5.64075422286987	-9.29286575317383	-11.0621032714844	-0.216908842325211	0.26863244175911	-0.0270861573517323
-5.64180946350098	-9.2900562286377	-11.0533971786499	-0.216954618692398	0.268642097711563	-0.02714235894382
-5.63831996917725	-9.28842449188232	-11.0518226623535	-0.216952621936798	0.268641620874405	-0.0270182117819786
-5.6384162902832	-9.28789234161377	-11.0612316131592	-0.217065647244453	0.268620073795319	-0.0270827487111092
-5.6333909034729	-9.28559112548828	-11.0580749511719	-0.217054963111877	0.268602460622787	-0.0270274952054024
-5.63774156570435	-9.2845344543457	-11.0535669326782	-0.216958865523338	0.26864105463028	-0.0269880425184965
-5.62930917739868	-9.28150081634521	-11.0508213043213	-0.217174142599106	0.268516391515732	-0.0270083080977201
-5.63277196884155	-9.27862644195557	-11.0445642471313	-0.217087388038635	0.268658846616745	-0.0269273649901152
-5.63171672821045	-9.27791213989258	-11.0525074005127	-0.217132180929184	0.268584430217743	-0.0269464775919914
-5.62456750869751	-9.27299880981445	-11.0530300140381	-0.217181414365768	0.268563240766525	-0.0269045159220696
-5.62681198120117	-9.27402687072754	-11.0524044036865	-0.217082649469376	0.268615335226059	-0.026896808296442
-5.62151432037354	-9.27116870880127	-11.0461730957031	-0.217145934700966	0.268548607826233	-0.0269812420010567
-5.62299203872681	-9.27302074432373	-11.0439023971558	-0.217210739850998	0.268617808818817	-0.0269734691828489
-5.61659669876099	-9.26828384399414	-11.0425386428833	-0.217199236154556	0.268547207117081	-0.0269256513565779
-5.61673736572266	-9.26974868774414	-11.0499114990234	-0.217131659388542	0.268606275320053	-0.0269873794168234
-5.61134672164917	-9.26427268981934	-11.0390453338623	-0.217250034213066	0.268526792526245	-0.0269561465829611
-5.60770177841187	-9.26205921173096	-11.0484018325806	-0.217237755656242	0.268649488687515	-0.02701804228127
-5.60670852661133	-9.26042747497559	-11.027660369873	-0.217271789908409	0.26857802271843	-0.0270084459334612
-5.6024923324585	-9.2611608505249	-11.0390329360962	-0.217275306582451	0.268681198358536	-0.0270163547247648
-5.59837484359741	-9.2576732635498	-11.0412645339966	-0.217322319746017	0.268688589334488	-0.0270295143127441
-5.58941602706909	-9.25145053863525	-11.0292901992798	-0.217282861471176	0.268631756305695	-0.0269835479557514
-5.59374094009399	-9.25267601013184	-11.0390520095825	-0.217209786176682	0.268736094236374	-0.0271198600530624
-5.58172273635864	-9.25020694732666	-11.0248327255249	-0.217396154999733	0.268694788217545	-0.0269940327852964
-5.58103370666504	-9.24923229217529	-11.0405979156494	-0.217272818088531	0.268790513277054	-0.0270199440419674
-5.57141256332397	-9.24880790710449	-11.0390491485596	-0.217341721057892	0.26869797706604	-0.0270718690007925
-5.57660865783691	-9.24883556365967	-11.0284852981567	-0.217306986451149	0.268822371959686	-0.0270581431686878
-5.56805419921875	-9.24308776855469	-11.0323925018311	-0.217346698045731	0.268780887126923	-0.0271201282739639
-5.56819868087769	-9.24520778656006	-11.0377607345581	-0.217358216643333	0.268884658813477	-0.0270217601209879
-5.56345796585083	-9.24125576019287	-11.0354261398315	-0.217448353767395	0.268874555826187	-0.0269873347133398
-5.56363248825073	-9.2437629699707	-11.0504341125488	-0.217435389757156	0.26896670460701	-0.0270557422190905
-5.56164979934692	-9.24168968200684	-11.0387582778931	-0.217555329203606	0.268902033567429	-0.0269793588668108
-5.56363296508789	-9.23931503295898	-11.0500965118408	-0.217480942606926	0.269034653902054	-0.0269338712096214
-5.56054449081421	-9.2409782409668	-11.0509071350098	-0.217545941472054	0.268990874290466	-0.0269265826791525
-5.55720090866089	-9.23841667175293	-11.0461359024048	-0.217570170760155	0.269074887037277	-0.0268295090645552
-5.5575647354126	-9.23766231536865	-11.0492238998413	-0.217614829540253	0.269021064043045	-0.0269230864942074
-5.55735492706299	-9.23903465270996	-11.0474319458008	-0.217708021402359	0.269167095422745	-0.0267872549593449
-5.5569167137146	-9.23663806915283	-11.0536193847656	-0.217718824744225	0.269131362438202	-0.0267382990568876
-5.5566143989563	-9.23430728912354	-11.0578374862671	-0.21772526204586	0.269152909517288	-0.0268328450620174
-5.55365991592407	-9.23339080810547	-11.0511503219604	-0.21794019639492	0.269112080335617	-0.0267149917781353
-5.55598735809326	-9.23464393615723	-11.0608816146851	-0.217870160937309	0.269259095191956	-0.0266418531537056
-5.5533013343811	-9.23134422302246	-11.062593460083	-0.217952892184258	0.269144147634506	-0.0266071390360594
-5.55563449859619	-9.23128128051758	-11.0577564239502	-0.217930436134338	0.26924329996109	-0.0265289563685656
-5.54972743988037	-9.22822284698486	-11.0593757629395	-0.218059778213501	0.269189417362213	-0.0265944395214319
-5.55251932144165	-9.22802543640137	-11.0584764480591	-0.218075141310692	0.269250214099884	-0.0264379661530256
-5.55070877075195	-9.22843170166016	-11.0622501373291	-0.218123376369476	0.269226342439651	-0.0263929236680269
-5.5471568107605	-9.22723484039307	-11.0731906890869	-0.218188911676407	0.269275814294815	-0.0264106411486864
-5.55332946777344	-9.22734928131104	-11.0615034103394	-0.218211427330971	0.26931157708168	-0.0263926815241575
-5.55083084106445	-9.22829532623291	-11.0709037780762	-0.218263745307922	0.269352585077286	-0.0264105554670095
-5.55185222625732	-9.22811889648438	-11.0742063522339	-0.218255445361137	0.269342571496964	-0.0263175331056118
-5.54961395263672	-9.22606182098389	-11.0760107040405	-0.21819294989109	0.269309639930725	-0.0262895096093416
-5.55439043045044	-9.22978496551514	-11.0816879272461	-0.218230009078979	0.269357830286026	-0.0263484492897987
-5.54820585250854	-9.22843456268311	-11.0744972229004	-0.21818545460701	0.269334137439728	-0.0262938551604748
-5.55209875106812	-9.23050498962402	-11.0856981277466	-0.218133673071861	0.269384384155273	-0.0262266639620066
-5.55034637451172	-9.22708702087402	-11.0834074020386	-0.218133375048637	0.269305408000946	-0.0261978711932898
-5.55402135848999	-9.22984981536865	-11.0899505615234	-0.218034356832504	0.269416868686676	-0.0261526871472597
-5.550133228302	-9.22970390319824	-11.0856790542603	-0.218180477619171	0.269213289022446	-0.0261848233640194
-5.55289936065674	-9.23004531860352	-11.0817308425903	-0.218074440956116	0.269306153059006	-0.0260843746364117
-5.5550651550293	-9.22910499572754	-11.0865707397461	-0.218165323138237	0.26924467086792	-0.0260845795273781
-5.54910230636597	-9.2290735244751	-11.0867710113525	-0.218115404248238	0.269251078367233	-0.0259735994040966
-5.55478668212891	-9.22736740112305	-11.0836153030396	-0.218030631542206	0.26927062869072	-0.0259980875998735
-5.549485206604	-9.2238712310791	-11.0838012695313	-0.218049466609955	0.269094347953796	-0.0260278414934874
-5.55351495742798	-9.22925662994385	-11.0810356140137	-0.21798475086689	0.269064545631409	-0.0259390100836754
-5.55144882202148	-9.22718620300293	-11.0806369781494	-0.217980802059174	0.269119203090668	-0.0259175691753626
-5.55411767959595	-9.22694683074951	-11.0858564376831	-0.21784034371376	0.269052922725677	-0.0259073022753
-5.54890489578247	-9.22517395019531	-11.0742254257202	-0.21780189871788	0.268945425748825	-0.0258902683854103
-5.55509996414185	-9.22836399078369	-11.0787382125854	-0.217749893665314	0.268946617841721	-0.0259822532534599
-5.55044364929199	-9.22574901580811	-11.0731039047241	-0.217773526906967	0.268936663866043	-0.0258515197783709
-5.55416250228882	-9.22562026977539	-11.0825147628784	-0.217647865414619	0.268848240375519	-0.0257906075567007
-5.55850982666016	-9.22870635986328	-11.089804649353	-0.217632651329041	0.268843412399292	-0.025883125141263
-5.55480432510376	-9.2275562286377	-11.0718536376953	-0.217545300722122	0.268826216459274	-0.0257803853601217
-5.56138801574707	-9.2288236618042	-11.0823793411255	-0.217463105916977	0.26871857047081	-0.0258320346474648
-5.56054639816284	-9.22771739959717	-11.0784578323364	-0.217438668012619	0.26872506737709	-0.0257356949150562
-5.56230449676514	-9.22973728179932	-11.0795087814331	-0.217392936348915	0.268605381250381	-0.0257200971245766
-5.56151056289673	-9.22903728485107	-11.0825319290161	-0.217307507991791	0.268563866615295	-0.0258279778063297
-5.56610822677612	-9.23013782501221	-11.0711364746094	-0.217247650027275	0.268586605787277	-0.0258121155202389
-5.56620264053345	-9.23035907745361	-11.0758199691772	-0.217247501015663	0.268455684185028	-0.0257780663669109
-5.57040071487427	-9.23050880432129	-11.0802202224731	-0.217106491327286	0.268471837043762	-0.0258291661739349
-5.56610822677612	-9.22838973999023	-11.069712638855	-0.217023059725761	0.268354296684265	-0.0258302222937346
-5.57426023483276	-9.23593235015869	-11.0737409591675	-0.216945543885231	0.268389582633972	-0.02594930306077
-5.57009887695313	-9.23381900787354	-11.0661392211914	-0.216938450932503	0.268308252096176	-0.0259349457919598
-5.57594108581543	-9.23845386505127	-11.0759267807007	-0.216802179813385	0.268300026655197	-0.0259286724030972
-5.57204675674438	-9.2339448928833	-11.071343421936	-0.21675506234169	0.268194645643234	-0.0260429158806801
-5.57891845703125	-9.23430061340332	-11.0621671676636	-0.216607615351677	0.268194943666458	-0.0260421577841043
-5.57452774047852	-9.2364387512207	-11.065975189209	-0.216602668166161	0.268070578575134	-0.0261391717940569
-5.57751655578613	-9.23756980895996	-11.0695629119873	-0.216363862156868	0.26810547709465	-0.0261608716100454
-5.57774877548218	-9.23573875427246	-11.0615243911743	-0.216343760490417	0.267957955598831	-0.0261750556528568
-5.57808065414429	-9.23741340637207	-11.0707855224609	-0.216136232018471	0.267895638942719	-0.0262700077146292
-5.58182954788208	-9.24213314056396	-11.0545263290405	-0.216108679771423	0.267821848392487	-0.0263475626707077
-5.58104419708252	-9.24241256713867	-11.0631999969482	-0.216019079089165	0.26781839132309	-0.0263738241046667
-5.58797359466553	-9.24539661407471	-11.0644903182983	-0.215848818421364	0.267769932746887	-0.026374027132988
-5.58612775802612	-9.24516868591309	-11.0567407608032	-0.215747132897377	0.267642915248871	-0.0263948775827885
-5.59025573730469	-9.24746417999268	-11.0689315795898	-0.215639472007751	0.267610788345337	-0.0265614278614521
-5.58983945846558	-9.24853515625	-11.0517377853394	-0.215632393956184	0.267507702112198	-0.0264913663268089
-5.59735727310181	-9.25296306610107	-11.058539390564	-0.215507388114929	0.267585128545761	-0.0265266820788383
-5.60162782669067	-9.25139617919922	-11.0578022003174	-0.215468838810921	0.267442166805267	-0.0265984125435352
-5.6028790473938	-9.25150394439697	-11.0591554641724	-0.21529121696949	0.267393529415131	-0.0265397951006889
-5.60335206985474	-9.25617408752441	-11.0567445755005	-0.215295657515526	0.267293602228165	-0.0267232209444046
-5.60659790039063	-9.25706672668457	-11.0540409088135	-0.21524965763092	0.267291516065598	-0.0266309771686792
-5.61159610748291	-9.25726985931396	-11.0521841049194	-0.215184301137924	0.267218142747879	-0.0266912113875151
-5.61264562606812	-9.25616645812988	-11.0589742660522	-0.215058356523514	0.267145991325378	-0.026714663952589
-5.61900186538696	-9.25804805755615	-11.0456676483154	-0.214979961514473	0.267068356275558	-0.0267127156257629
-5.61317205429077	-9.2582540512085	-11.0430974960327	-0.214974299073219	0.266941040754318	-0.0267969351261854
-5.62241268157959	-9.25931549072266	-11.0422286987305	-0.214950636029243	0.266911149024963	-0.0267133433371782
-5.62299013137817	-9.25770854949951	-11.0444812774658	-0.214882716536522	0.266785770654678	-0.0267203524708748
-5.62802696228027	-9.25957012176514	-11.0410604476929	-0.214808121323586	0.266740620136261	-0.0267468169331551
-5.62554454803467	-9.25723171234131	-11.0334882736206	-0.214783355593681	0.266589790582657	-0.0267529375851154
-5.6354775428772	-9.25843048095703	-11.0345726013184	-0.214675188064575	0.266503781080246	-0.0268033780157566
-5.63583421707153	-9.26421928405762	-11.0300149917603	-0.214721202850342	0.266496032476425	-0.0266982857137918
-5.64032363891602	-9.26472473144531	-11.032395362854	-0.214645013213158	0.266406506299973	-0.0267096664756536
-5.64983367919922	-9.26992607116699	-11.0398302078247	-0.214626058936119	0.266298532485962	-0.0268165320158005
-5.64856910705566	-9.26577091217041	-11.0279941558838	-0.214557707309723	0.26621475815773	-0.0268012806773186
-5.65545892715454	-9.27067947387695	-11.0352344512939	-0.214511558413506	0.26620802283287	-0.0268859472125769
-5.65596151351929	-9.27029418945313	-11.0255260467529	-0.214532166719437	0.266055703163147	-0.0268148276954889
-5.65999984741211	-9.27144241333008	-11.0333633422852	-0.214472442865372	0.266097277402878	-0.0267771705985069
-5.67165899276733	-9.27347278594971	-11.0320405960083	-0.214392885565758	0.266056299209595	-0.0268415808677673
-5.67252779006958	-9.27291488647461	-11.0299253463745	-0.21432700753212	0.265900194644928	-0.0267952028661966
-5.67898511886597	-9.28048896789551	-11.0424509048462	-0.214307546615601	0.265874326229095	-0.0268792249262333
-5.67638158798218	-9.27742862701416	-11.0195531845093	-0.21433062851429	0.265744090080261	-0.0267997849732637
-5.68151569366455	-9.279128074646	-11.0341520309448	-0.214221239089966	0.265693873167038	-0.0268383827060461
-5.68312358856201	-9.28077793121338	-11.0269050598145	-0.214174017310143	0.265582889318466	-0.0268530007451773
-5.68775129318237	-9.27996158599854	-11.0304012298584	-0.214038908481598	0.265536516904831	-0.0268503539264202
-5.69783878326416	-9.27926158905029	-11.0238418579102	-0.214058041572571	0.265405803918839	-0.0270045697689056
-5.69526767730713	-9.28229904174805	-11.0187654495239	-0.214108109474182	0.265308231115341	-0.0269160661846399
-5.70526885986328	-9.28594207763672	-11.0277795791626	-0.213950008153915	0.265323609113693	-0.0269924476742744
-5.7020149230957	-9.28206443786621	-11.0209178924561	-0.213926777243614	0.265204578638077	-0.0270283818244934
-5.70953893661499	-9.28738021850586	-11.0195140838623	-0.213842302560806	0.265171974897385	-0.0270273089408875
-5.70657062530518	-9.28763771057129	-11.0136909484863	-0.213906645774841	0.2651087641716	-0.0271672084927559
-5.71176910400391	-9.28913402557373	-11.0138187408447	-0.213777422904968	0.265077322721481	-0.0270851254463196
-5.71768236160278	-9.29257011413574	-11.0216836929321	-0.213832691311836	0.264963239431381	-0.0271776132285595
-5.71653747558594	-9.29168605804443	-11.0232191085815	-0.213828101754189	0.264928877353668	-0.0271760858595371
-5.72600507736206	-9.29452896118164	-11.0267362594604	-0.213744297623634	0.264899343252182	-0.0271613448858261
-5.72790431976318	-9.29699230194092	-11.0233507156372	-0.213863492012024	0.264745265245438	-0.0273065455257893
-5.72771167755127	-9.29594898223877	-11.0137538909912	-0.213744938373566	0.264768034219742	-0.0272361021488905
-5.73335981369019	-9.29875087738037	-11.0235910415649	-0.21376696228981	0.264724493026733	-0.0273453332483768
-5.73242855072021	-9.29789257049561	-11.0192565917969	-0.213771000504494	0.264666497707367	-0.0272708665579557
-5.74208354949951	-9.30049514770508	-11.0227918624878	-0.213714092969894	0.264705866575241	-0.0273006651550531
-5.74005460739136	-9.30198287963867	-11.018406867981	-0.213691934943199	0.264556795358658	-0.0273483078926802
-5.74656343460083	-9.30381870269775	-11.0160284042358	-0.213588938117027	0.264521569013596	-0.0273483656346798
-5.74913787841797	-9.30595684051514	-11.0176153182983	-0.213652238249779	0.26450189948082	-0.0275204963982105
-5.74889278411865	-9.30345821380615	-11.0150213241577	-0.213619634509087	0.264469921588898	-0.0274333469569683
-5.75379276275635	-9.30979347229004	-11.021354675293	-0.213514417409897	0.264448046684265	-0.027432456612587
-5.75221967697144	-9.3089485168457	-11.0174417495728	-0.213510304689407	0.264340102672577	-0.0275073405355215
-5.75826644897461	-9.30893516540527	-11.0156126022339	-0.213358700275421	0.264385581016541	-0.0275529287755489
-5.75564432144165	-9.30862045288086	-11.0126438140869	-0.213382631540298	0.264243185520172	-0.027707077562809
-5.7607159614563	-9.31154346466064	-11.0172920227051	-0.213252425193787	0.264226019382477	-0.0276665817946196
-5.76291179656982	-9.31115245819092	-11.0177707672119	-0.213157340884209	0.264180690050125	-0.0276533644646406
-5.76260948181152	-9.31097030639648	-11.0203561782837	-0.21302230656147	0.264118552207947	-0.0277291759848595
-5.76704549789429	-9.31351280212402	-11.0074062347412	-0.213048920035362	0.264023900032043	-0.027729569002986
-5.76823616027832	-9.31510066986084	-11.0137643814087	-0.212880611419678	0.264053463935852	-0.0277771856635809
-5.77049684524536	-9.3148889541626	-11.0127477645874	-0.212798342108727	0.263953000307083	-0.0277705397456884
-5.7685227394104	-9.3133430480957	-11.0114364624023	-0.212684005498886	0.263919234275818	-0.0277921594679356
-5.77144622802734	-9.31595993041992	-11.0105857849121	-0.21260891854763	0.263814240694046	-0.0279684215784073
-5.76744937896729	-9.31261444091797	-11.0013380050659	-0.212478712201118	0.263714015483856	-0.027907520532608
-5.77033758163452	-9.31230068206787	-11.0119619369507	-0.212378054857254	0.263678550720215	-0.02797213755548
-5.76587772369385	-9.31414890289307	-11.001763343811	-0.212325260043144	0.263552308082581	-0.0279488060623407
-5.76271486282349	-9.30906963348389	-11.000018119812	-0.212079808115959	0.263555109500885	-0.0279908701777458
-5.7648344039917	-9.31100654602051	-10.9999332427979	-0.212052688002586	0.263435691595078	-0.0281077697873116
-5.76042985916138	-9.31017017364502	-10.9851837158203	-0.21190632879734	0.263324230909348	-0.0281121209263802
-5.76547288894653	-9.31632137298584	-10.9966135025024	-0.211925387382507	0.263310939073563	-0.0281664561480284
-5.76380681991577	-9.31733989715576	-10.9897346496582	-0.211878702044487	0.26320543885231	-0.0280895065516233
-5.7750997543335	-9.31749820709229	-11.0019845962524	-0.21167941391468	0.263233453035355	-0.0281262807548046
-5.77571105957031	-9.31916427612305	-10.9965906143188	-0.211699977517128	0.263160645961761	-0.0281250514090061
-5.77463340759277	-9.31906604766846	-10.9870281219482	-0.211613640189171	0.263048052787781	-0.0280875824391842
-5.78251886367798	-9.32317352294922	-10.9916648864746	-0.211595997214317	0.26302182674408	-0.0281604826450348
-5.77849149703979	-9.31859016418457	-10.981201171875	-0.211571499705315	0.262923538684845	-0.0280374903231859
-5.78681373596191	-9.31929874420166	-10.99232006073	-0.211486503481865	0.262961715459824	-0.0280810799449682
-5.78177690505981	-9.31868934631348	-10.9933042526245	-0.211481332778931	0.262805581092834	-0.0280921496450901
-5.78482246398926	-9.3203182220459	-10.9878101348877	-0.211388900876045	0.26283848285675	-0.0281460955739021
-5.78309297561646	-9.32186222076416	-10.9888019561768	-0.211452901363373	0.262706100940704	-0.0282815881073475
-5.78560209274292	-9.32152843475342	-10.982048034668	-0.211388468742371	0.262727409601212	-0.0281683690845966
-5.78640794754028	-9.32340240478516	-10.9881706237793	-0.21134090423584	0.262716919183731	-0.0282736904919147
-5.78009223937988	-9.32254695892334	-10.9890642166138	-0.211327373981476	0.262678742408752	-0.0283773392438889
-5.78968286514282	-9.32584762573242	-10.9815711975098	-0.21130083501339	0.262640982866287	-0.028331870213151
-5.7839789390564	-9.32600879669189	-10.985426902771	-0.211298808455467	0.262623906135559	-0.0284423250705004
-5.78754281997681	-9.32664203643799	-10.9864721298218	-0.211236193776131	0.262592554092407	-0.0284222271293402
-5.78520393371582	-9.32572078704834	-10.9824686050415	-0.211283728480339	0.262508451938629	-0.028452942147851
-5.78537225723267	-9.32455825805664	-10.9900560379028	-0.21117390692234	0.262566089630127	-0.0284515079110861
-5.78624582290649	-9.32923412322998	-10.9781894683838	-0.211238950490952	0.262541830539703	-0.0284863356500864
-5.78390216827393	-9.32580280303955	-10.9790496826172	-0.211227461695671	0.262474745512009	-0.0285709518939257
-5.78873682022095	-9.32683086395264	-10.9765682220459	-0.211221858859062	0.262521803379059	-0.0285396762192249
-5.78441905975342	-9.32647037506104	-10.9772968292236	-0.211252227425575	0.262476474046707	-0.0285701435059309
-5.7899374961853	-9.32733249664307	-10.9798641204834	-0.211208999156952	0.262490630149841	-0.028614329174161
-5.78283500671387	-9.32634353637695	-10.9719362258911	-0.211333692073822	0.262335300445557	-0.0285761281847954
-5.78413581848145	-9.32426452636719	-10.9751443862915	-0.211206793785095	0.262397557497025	-0.0286528095602989
-5.78963041305542	-9.3243465423584	-10.9627447128296	-0.211308419704437	0.262400358915329	-0.0286232456564903
-5.78437185287476	-9.32151031494141	-10.958779335022	-0.211371451616287	0.262352555990219	-0.0286394041031599
-5.78437280654907	-9.32089138031006	-10.9646215438843	-0.211276322603226	0.262350678443909	-0.0286189708858728
-5.78056240081787	-9.31790256500244	-10.95543384552	-0.211374655365944	0.26234358549118	-0.0286102890968323
-5.78265714645386	-9.31702518463135	-10.9584722518921	-0.211241692304611	0.262353658676147	-0.028735127300024
-5.78145933151245	-9.31979846954346	-10.9501476287842	-0.211317911744118	0.262342602014542	-0.0286571104079485
-5.78069925308228	-9.31782245635986	-10.9597139358521	-0.211289465427399	0.262343883514404	-0.0287235789000988
-5.78206777572632	-9.31862926483154	-10.962459564209	-0.211299136281013	0.262324154376984	-0.02872602827847
-5.77937173843384	-9.3176851272583	-10.9524688720703	-0.211240202188492	0.262310922145844	-0.0286907684057951
-5.77969217300415	-9.31697368621826	-10.9562549591064	-0.211286097764969	0.262339442968369	-0.0288398321717978
-5.77528238296509	-9.31412982940674	-10.9552850723267	-0.21125440299511	0.262369632720947	-0.0288135353475809
-5.78344821929932	-9.31796741485596	-10.9626293182373	-0.211232379078865	0.262427687644959	-0.0288360938429832
-5.77658224105835	-9.31649971008301	-10.9659900665283	-0.211227640509605	0.262429863214493	-0.0288563147187233
-5.7802300453186	-9.31775283813477	-10.9615097045898	-0.211105212569237	0.262489140033722	-0.0288502853363752
-5.7773962020874	-9.31957244873047	-10.9640874862671	-0.21123543381691	0.262427896261215	-0.0289333164691925
-5.78195810317993	-9.32016277313232	-10.9696731567383	-0.211239859461784	0.262544304132462	-0.0288595035672188
-5.78051662445068	-9.32118701934814	-10.9701461791992	-0.211221560835838	0.262510865926743	-0.0288766920566559
-5.77975559234619	-9.32007217407227	-10.9775171279907	-0.211194694042206	0.262524783611298	-0.0289106797426939
-5.77978658676147	-9.32432270050049	-10.9722805023193	-0.211272805929184	0.262494623661041	-0.0289396084845066
-5.77962255477905	-9.32010746002197	-10.9730129241943	-0.211278542876244	0.262624055147171	-0.028976010158658
-5.78194570541382	-9.32319927215576	-10.973108291626	-0.211220756173134	0.262629777193069	-0.0289105251431465
-5.77604150772095	-9.32034969329834	-10.9725360870361	-0.211280271410942	0.262535452842712	-0.0288880076259375
-5.77961397171021	-9.31880378723145	-10.9798727035522	-0.211231485009193	0.262636005878448	-0.0289366077631712
-5.77613687515259	-9.31906127929688	-10.9699878692627	-0.211313262581825	0.26256251335144	-0.0289143323898315
-5.77469921112061	-9.31653690338135	-10.9721736907959	-0.211215019226074	0.262529730796814	-0.0289952307939529
-5.77662897109985	-9.31766319274902	-10.969012260437	-0.211275637149811	0.262619376182556	-0.0289563201367855
-5.77201414108276	-9.3134880065918	-10.9726867675781	-0.211291164159775	0.262633204460144	-0.0288890264928341
-5.77420425415039	-9.31599998474121	-10.9772577285767	-0.211221724748611	0.262606203556061	-0.0289587583392859
-5.76531744003296	-9.31353569030762	-10.9645042419434	-0.211243063211441	0.262639820575714	-0.028911991044879
-5.76983118057251	-9.31426429748535	-10.9728956222534	-0.211236506700516	0.262669324874878	-0.0290104206651449
-5.76513814926147	-9.31343936920166	-10.9648818969727	-0.211306482553482	0.262621402740479	-0.0289088804274797
-5.7654914855957	-9.31356906890869	-10.9798927307129	-0.21117576956749	0.262682318687439	-0.028860243037343
-5.76336669921875	-9.31420707702637	-10.9762449264526	-0.211253270506859	0.262633323669434	-0.0288842767477036
-5.76354026794434	-9.31148910522461	-10.9656629562378	-0.211177960038185	0.262677162885666	-0.028894005343318
-5.76444578170776	-9.31497669219971	-10.9741353988647	-0.211213856935501	0.262561559677124	-0.0288951080292463
-5.7603588104248	-9.31214904785156	-10.9737005233765	-0.211169838905334	0.2626573741436	-0.0287862457334995
-5.76403474807739	-9.31228446960449	-10.9777412414551	-0.211174920201302	0.262640029191971	-0.0288102515041828
-5.75803709030151	-9.31171417236328	-10.9752206802368	-0.211244523525238	0.262602061033249	-0.0288180597126484
-5.76221942901611	-9.31205558776855	-10.9745035171509	-0.211158737540245	0.26261442899704	-0.028751639649272
-5.75805950164795	-9.30800247192383	-10.9728050231934	-0.211249172687531	0.262601286172867	-0.0288892406970263
-5.76074361801147	-9.30892086029053	-10.9734010696411	-0.211203262209892	0.262653440237045	-0.0286998227238655
-5.75927639007568	-9.30922603607178	-10.9722585678101	-0.211229652166367	0.262649983167648	-0.0286488030105829
-5.75468444824219	-9.30765056610107	-10.9765167236328	-0.211223676800728	0.262657314538956	-0.0287262164056301
-5.75631380081177	-9.30792140960693	-10.9596796035767	-0.211281523108482	0.262569516897202	-0.0286551024764776
-5.75249576568604	-9.30620384216309	-10.9653282165527	-0.211332008242607	0.2625712454319	-0.0286934394389391
-5.75732564926147	-9.3070592880249	-10.965726852417	-0.211325228214264	0.262668579816818	-0.0285742450505495
-5.7534761428833	-9.30111122131348	-10.9684171676636	-0.211400792002678	0.262601912021637	-0.0285867974162102
-5.75342893600464	-9.3058910369873	-10.9690952301025	-0.211317703127861	0.262640088796616	-0.0286322720348835
-5.74946641921997	-9.30500984191895	-10.9556922912598	-0.211372286081314	0.262529164552689	-0.0286586713045836
-5.75029373168945	-9.30283451080322	-10.9630012512207	-0.211360737681389	0.262631297111511	-0.0286700371652842
-5.75191259384155	-9.3043794631958	-10.9613676071167	-0.211337521672249	0.26264813542366	-0.0285876728594303
-5.74950742721558	-9.30462837219238	-10.9688577651978	-0.211352199316025	0.262673437595367	-0.0285805631428957
-5.75065469741821	-9.30370903015137	-10.9644527435303	-0.211259320378304	0.262655377388	-0.0287539791315794
-5.74677610397339	-9.29930019378662	-10.9556751251221	-0.211288303136826	0.262633681297302	-0.0286626257002354
-5.74838733673096	-9.30028533935547	-10.9637622833252	-0.211235925555229	0.262658596038818	-0.0287988632917404
-5.74477291107178	-9.30193042755127	-10.9588994979858	-0.211301177740097	0.262689590454102	-0.0287061892449856
-5.74813032150269	-9.30325794219971	-10.9629287719727	-0.211266875267029	0.262654095888138	-0.0287048704922199
-5.74465847015381	-9.30189609527588	-10.9590473175049	-0.211273744702339	0.262629300355911	-0.0287947990000248
-5.74799680709839	-9.30333423614502	-10.9600620269775	-0.211204096674919	0.262690484523773	-0.0287682097405195
-5.7492299079895	-9.30477428436279	-10.9615345001221	-0.211238995194435	0.262685596942902	-0.0288053695112467
-5.74694776535034	-9.30620002746582	-10.9670896530151	-0.211208119988441	0.26271578669548	-0.028778700158
-5.74973106384277	-9.30501747131348	-10.9649181365967	-0.211172804236412	0.262722700834274	-0.0287436135113239
-5.74456262588501	-9.30475997924805	-10.9638156890869	-0.211232468485832	0.262708216905594	-0.0288666468113661
-5.75144624710083	-9.30747509002686	-10.961989402771	-0.211124986410141	0.262722790241241	-0.0288168638944626
-5.74895572662354	-9.30697441101074	-10.9583873748779	-0.211233466863632	0.262692749500275	-0.0288816336542368
-5.7512035369873	-9.30763339996338	-10.9686164855957	-0.211187452077866	0.262767761945724	-0.0288616921752691
-5.74922561645508	-9.30263233184814	-10.9584312438965	-0.211233973503113	0.262705415487289	-0.0288615077733994
-5.75266981124878	-9.30609893798828	-10.9673414230347	-0.211139425635338	0.262732654809952	-0.0289970710873604
-5.75203847885132	-9.30587673187256	-10.9520483016968	-0.211235418915749	0.262641131877899	-0.0289572235196829
-5.75374174118042	-9.30380916595459	-10.9612827301025	-0.211202725768089	0.262753069400787	-0.0289675015956163
-5.7545952796936	-9.30551910400391	-10.9588928222656	-0.211263626813889	0.262725532054901	-0.0290101990103722
-5.75363445281982	-9.30106258392334	-10.9521703720093	-0.211233630776405	0.262701898813248	-0.0290118269622326
-5.75483751296997	-9.3040132522583	-10.9595193862915	-0.211213454604149	0.262741297483444	-0.0291183926165104
-5.75643634796143	-9.30122661590576	-10.9453067779541	-0.211347118020058	0.262738019227982	-0.0291150603443384
-5.75792646408081	-9.30288314819336	-10.9628839492798	-0.211306795477867	0.262759298086166	-0.0291552972048521
-5.75601434707642	-9.30225086212158	-10.9609632492065	-0.211404606699944	0.262692898511887	-0.0291883256286383
-5.75816869735718	-9.30351448059082	-10.9554605484009	-0.211286216974258	0.262762427330017	-0.0292048174887896
-5.75656175613403	-9.3035135269165	-10.9558162689209	-0.211363479495049	0.262678116559982	-0.0293428562581539
-5.7572922706604	-9.30359554290771	-10.9492626190186	-0.211217492818832	0.262716889381409	-0.0293191578239203
-5.7600040435791	-9.30351257324219	-10.9605321884155	-0.211298048496246	0.262715399265289	-0.0293466355651617
-5.75991916656494	-9.30149936676025	-10.9643478393555	-0.211238771677017	0.262719362974167	-0.0294195134192705
-5.76529264450073	-9.30855560302734	-10.9495143890381	-0.211226552724838	0.26267409324646	-0.0295091923326254
-5.76637697219849	-9.30834579467773	-10.9627265930176	-0.211246460676193	0.262745946645737	-0.0294978618621826
-5.77346611022949	-9.31177616119385	-10.9638833999634	-0.211261913180351	0.262723594903946	-0.0295308642089367
-5.77420330047607	-9.31575489044189	-10.9636363983154	-0.211152240633965	0.262758195400238	-0.0295007470995188
-5.78045701980591	-9.3148193359375	-10.9689331054688	-0.211144372820854	0.262645214796066	-0.0296625271439552
-5.78029823303223	-9.31454563140869	-10.9603519439697	-0.211115285754204	0.262635290622711	-0.0296170860528946
-5.78793716430664	-9.31606674194336	-10.9752750396729	-0.211123988032341	0.26271840929985	-0.0296991467475891
-5.78582668304443	-9.31913948059082	-10.9683723449707	-0.211159557104111	0.262647777795792	-0.0296865776181221
-5.79197025299072	-9.32258796691895	-10.9711894989014	-0.210999131202698	0.262681394815445	-0.0297278761863709
-5.79213857650757	-9.32229328155518	-10.9656238555908	-0.211043119430542	0.262508183717728	-0.0298976171761751
-5.79660654067993	-9.32494449615479	-10.9649095535278	-0.210942879319191	0.262557566165924	-0.0298655666410923
-5.79925966262817	-9.32757949829102	-10.9738664627075	-0.210961043834686	0.262405812740326	-0.02989980019629
-5.80254650115967	-9.32769107818604	-10.9757032394409	-0.210790440440178	0.262520551681519	-0.0299357827752829
-5.80697727203369	-9.33049869537354	-10.9727611541748	-0.210733279585838	0.262405335903168	-0.0300113949924707
-5.80589628219604	-9.33114814758301	-10.9712648391724	-0.210640043020248	0.262356638908386	-0.0301098600029945
-5.81350660324097	-9.33399677276611	-10.9675931930542	-0.21054570376873	0.262363791465759	-0.0301421228796244
-5.81186866760254	-9.33277320861816	-10.9735660552979	-0.210502713918686	0.262247979640961	-0.0302164703607559
-5.81447315216064	-9.33407688140869	-10.9815492630005	-0.210346534848213	0.262215673923492	-0.0302065648138523
-5.81719493865967	-9.33455562591553	-10.9793157577515	-0.210244536399841	0.262199640274048	-0.030265087261796
-5.81514263153076	-9.33195781707764	-10.9727830886841	-0.210142686963081	0.262066900730133	-0.0303656440228224
-5.81918144226074	-9.3360481262207	-10.9663324356079	-0.210019394755363	0.262008160352707	-0.0303508751094341
-5.81998872756958	-9.33274936676025	-10.96764087677	-0.210013836622238	0.261965274810791	-0.0304931346327066
-5.82380771636963	-9.33860683441162	-10.9695196151733	-0.209878742694855	0.261899948120117	-0.0304802395403385
-5.82219839096069	-9.33591461181641	-10.9656286239624	-0.209867089986801	0.26174521446228	-0.0305301267653704
-5.82282018661499	-9.33796787261963	-10.9678430557251	-0.209689781069756	0.261731177568436	-0.0306746568530798
-5.82344627380371	-9.33704090118408	-10.9529142379761	-0.209656655788422	0.261651605367661	-0.0306718926876783
-5.82493782043457	-9.33622646331787	-10.9572715759277	-0.209621176123619	0.261644780635834	-0.0307149682193995
-5.82778692245483	-9.33601570129395	-10.960301399231	-0.209563255310059	0.261572688817978	-0.0307194851338863
-5.82462549209595	-9.3333683013916	-10.9542894363403	-0.209516286849976	0.261467427015305	-0.0307544227689505
-5.83294105529785	-9.33426570892334	-10.9605903625488	-0.209439054131508	0.261497050523758	-0.0308874361217022
-5.82606029510498	-9.33184337615967	-10.9421663284302	-0.209449589252472	0.261326491832733	-0.0309100579470396
-5.82996940612793	-9.32966804504395	-10.9516153335571	-0.20937205851078	0.261380523443222	-0.0309054106473923
-5.83135080337524	-9.32798194885254	-10.9435510635376	-0.209391742944717	0.261203825473785	-0.0309356618672609
-5.83349704742432	-9.32627010345459	-10.9487543106079	-0.209240883588791	0.261223673820496	-0.0308913663029671
-5.83214235305786	-9.32434463500977	-10.9429378509521	-0.209332138299942	0.261144399642944	-0.0310384258627892
-5.83454036712646	-9.32389736175537	-10.9339036941528	-0.209208950400352	0.261119842529297	-0.0309323463588953
-5.83482551574707	-9.32202625274658	-10.9414176940918	-0.209283262491226	0.261015444993973	-0.0309653896838427
-5.83131170272827	-9.31987190246582	-10.9378213882446	-0.209281489253044	0.260942161083221	-0.0309174191206694
-5.83648824691772	-9.31800651550293	-10.9285974502563	-0.209141090512276	0.260886520147324	-0.0309941358864307
-5.83272886276245	-9.31540870666504	-10.9290828704834	-0.209143668413162	0.260746657848358	-0.0311136730015278
-5.83549213409424	-9.31463432312012	-10.9214191436768	-0.209053307771683	0.260801672935486	-0.0311109609901905
-5.83428716659546	-9.31462669372559	-10.9183807373047	-0.209047883749008	0.260719656944275	-0.0312174297869205
-5.83217525482178	-9.31383991241455	-10.9236679077148	-0.208965092897415	0.260684311389923	-0.0312430560588837
-5.83483600616455	-9.31477355957031	-10.9183187484741	-0.208943963050842	0.260580211877823	-0.031255017966032
-5.83441400527954	-9.31048583984375	-10.9203500747681	-0.208836406469345	0.260611563920975	-0.0313774012029171
-5.83545207977295	-9.31308364868164	-10.9096117019653	-0.208871528506279	0.260563284158707	-0.0314114689826965
-5.83558511734009	-9.31112480163574	-10.9063138961792	-0.20893982052803	0.260435402393341	-0.0315124467015266
-5.83780765533447	-9.30708408355713	-10.9135007858276	-0.208856031298637	0.26047757267952	-0.0315289720892906
-5.83700084686279	-9.30356693267822	-10.9065494537354	-0.208872854709625	0.260316461324692	-0.03154656291008
-5.83537292480469	-9.3014087677002	-10.9075040817261	-0.208749413490295	0.260276198387146	-0.0316550098359585
-5.83728265762329	-9.30283164978027	-10.8950138092041	-0.208814382553101	0.260247886180878	-0.0316738747060299
-5.83579921722412	-9.30077934265137	-10.8975887298584	-0.208789795637131	0.260301262140274	-0.0317958630621433
-5.83863019943237	-9.30227375030518	-10.9005308151245	-0.20879028737545	0.260272175073624	-0.0318020693957806
-5.83305835723877	-9.29646301269531	-10.8965177536011	-0.208791524171829	0.260190904140472	-0.0318589396774769
-5.83353185653687	-9.29467010498047	-10.8995141983032	-0.208655580878258	0.260269701480865	-0.0320997908711433
-5.82840347290039	-9.29179286956787	-10.8839797973633	-0.208629965782166	0.260126143693924	-0.032201960682869
-5.81361484527588	-9.28153705596924	-10.8842287063599	-0.208399176597595	0.260084271430969	-0.0324393957853317
-5.81002616882324	-9.27820301055908	-10.8748798370361	-0.208286076784134	0.260132551193237	-0.0325051099061966
-5.81032752990723	-9.28424167633057	-10.8747720718384	-0.208220928907394	0.260122388601303	-0.0324610807001591
-5.82120132446289	-9.29526138305664	-10.884840965271	-0.208170294761658	0.260197073221207	-0.0325526408851147
-5.82195568084717	-9.29589653015137	-10.8794279098511	-0.20825520157814	0.260100513696671	-0.0325644426047802
-5.83037281036377	-9.2944803237915	-10.8919429779053	-0.208310678601265	0.260115593671799	-0.0325899533927441
-5.83241653442383	-9.29345035552979	-10.8915958404541	-0.208424419164658	0.260071069002151	-0.0323930010199547
-5.82998991012573	-9.28519344329834	-10.883131980896	-0.208397790789604	0.260002732276917	-0.0322961285710335
-5.8320689201355	-9.28372859954834	-10.8849077224731	-0.208376944065094	0.260010093450546	-0.0323374271392822
-5.82447719573975	-9.28072261810303	-10.8681259155273	-0.208403140306473	0.259916812181473	-0.032311350107193
-5.82975721359253	-9.28256130218506	-10.8775482177734	-0.208293065428734	0.259939402341843	-0.0325013361871243
-5.82635545730591	-9.28334617614746	-10.8724088668823	-0.208353728055954	0.259910762310028	-0.0325062200427055
-5.82726526260376	-9.2839241027832	-10.8769702911377	-0.20824059844017	0.259923577308655	-0.0325054153800011
-5.82687664031982	-9.28539562225342	-10.8759450912476	-0.208298087120056	0.259903788566589	-0.0325945615768433
-5.82479333877563	-9.28233337402344	-10.8654708862305	-0.208308815956116	0.25981131196022	-0.0325279086828232
-5.82893562316895	-9.28416919708252	-10.8723011016846	-0.208202332258224	0.259853959083557	-0.0326908007264137
-5.82243251800537	-9.28059482574463	-10.8640956878662	-0.20829775929451	0.259819447994232	-0.0325704887509346
-5.8238353729248	-9.27886009216309	-10.8714218139648	-0.20826955139637	0.25985124707222	-0.0325868017971516
-5.82115745544434	-9.27737236022949	-10.8651876449585	-0.208256587386131	0.259771525859833	-0.0326616428792477
-5.81851959228516	-9.27705574035645	-10.8651237487793	-0.208137422800064	0.259796619415283	-0.032670583575964
-5.81845760345459	-9.2734375	-10.8620090484619	-0.208258211612701	0.259735316038132	-0.0327689908444881
-5.81557893753052	-9.27509498596191	-10.8525857925415	-0.208228841423988	0.259726852178574	-0.0327326096594334
-5.82061195373535	-9.27456665039063	-10.8634967803955	-0.208178490400314	0.259811818599701	-0.0327574573457241
-5.81550121307373	-9.27241802215576	-10.8594779968262	-0.20828141272068	0.259724229574203	-0.0327653363347054
-5.81829643249512	-9.27402114868164	-10.8614025115967	-0.208170279860497	0.259784489870071	-0.0327514223754406
-5.81650018692017	-9.27373313903809	-10.8603849411011	-0.20833458006382	0.259727746248245	-0.0328718163073063
-5.81439065933228	-9.27044010162354	-10.8480358123779	-0.208238184452057	0.259752541780472	-0.0327894277870655
-5.81699562072754	-9.27219581604004	-10.8593740463257	-0.208305075764656	0.259769588708878	-0.0328887775540352
-5.81308555603027	-9.26514911651611	-10.8546380996704	-0.208359315991402	0.259789347648621	-0.0327642783522606
-5.81596755981445	-9.26875782012939	-10.8564710617065	-0.208279877901077	0.259804338216782	-0.0327206142246723
-5.81425046920776	-9.2640552520752	-10.8542795181274	-0.208419919013977	0.259716182947159	-0.0328505262732506
-5.80952596664429	-9.26355266571045	-10.8406734466553	-0.208452761173248	0.259780436754227	-0.0327177383005619
-5.81550455093384	-9.26482677459717	-10.8491468429565	-0.208536982536316	0.259829699993134	-0.0328000448644161
-5.81075000762939	-9.26037216186523	-10.8401460647583	-0.208630114793777	0.259785115718842	-0.0327313058078289
-5.80983018875122	-9.25951385498047	-10.8506326675415	-0.20862877368927	0.259810209274292	-0.0327138900756836
-5.81386613845825	-9.26188087463379	-10.8420534133911	-0.208731591701508	0.259856969118118	-0.0326805002987385
-5.81039237976074	-9.25445461273193	-10.840991973877	-0.208841308951378	0.259808510541916	-0.0326126329600811
-5.81163597106934	-9.25537967681885	-10.8466234207153	-0.20875246822834	0.259950250387192	-0.0326533392071724
-5.80887985229492	-9.25204372406006	-10.8325996398926	-0.208899319171906	0.259869754314423	-0.0325723215937614
-5.80796051025391	-9.24866104125977	-10.8360824584961	-0.208881482481956	0.259920388460159	-0.0325571708381176
-5.80984830856323	-9.25132846832275	-10.8286752700806	-0.208922013640404	0.2599818110466	-0.0323764644563198
-5.80424928665161	-9.2432107925415	-10.8256855010986	-0.208711609244347	0.259973287582397	-0.0322293601930141
-5.80392599105835	-9.24828815460205	-10.8183937072754	-0.208743691444397	0.260034531354904	-0.0323145017027855
-5.79442977905273	-9.24057769775391	-10.8094673156738	-0.208754748106003	0.25999790430069	-0.0323207080364227
-5.79808235168457	-9.24215602874756	-10.8216800689697	-0.208944782614708	0.260016560554504	-0.0323611944913864
-5.79941749572754	-9.24490737915039	-10.81702709198	-0.209043323993683	0.260001629590988	-0.0321814343333244
-5.80126285552979	-9.24007606506348	-10.8188648223877	-0.209098666906357	0.260093510150909	-0.0321153998374939
-5.79639053344727	-9.23730182647705	-10.8185424804688	-0.209180191159248	0.260044604539871	-0.0321550071239471
-5.78970003128052	-9.23353576660156	-10.8090028762817	-0.209165692329407	0.260064333677292	-0.0320899598300457
-5.79169225692749	-9.23280048370361	-10.8163557052612	-0.209228977560997	0.260120809078217	-0.0322168096899986
-5.78553628921509	-9.22732543945313	-10.8088369369507	-0.209338843822479	0.26014056801796	-0.0321255065500736
-5.78800582885742	-9.22778129577637	-10.8178243637085	-0.20930415391922	0.260216385126114	-0.0321478918194771
-5.78753185272217	-9.22673034667969	-10.8177051544189	-0.209450751543045	0.260186582803726	-0.0321298912167549
-5.78193664550781	-9.22104358673096	-10.8053760528564	-0.209454610943794	0.260074347257614	-0.0320377610623837
-5.78326416015625	-9.21996879577637	-10.8199405670166	-0.209363415837288	0.260223388671875	-0.0320087037980556
-5.77963542938232	-9.21796321868896	-10.8043966293335	-0.209487661719322	0.260186195373535	-0.031908892095089
-5.77536487579346	-9.21610164642334	-10.8092927932739	-0.209546327590942	0.260213136672974	-0.0318595245480537
-5.78145170211792	-9.21651744842529	-10.8089246749878	-0.209582224488258	0.260214537382126	-0.0318355672061443
-5.7734317779541	-9.21056175231934	-10.8067865371704	-0.209643885493279	0.260190218687058	-0.0317021496593952
-5.77447509765625	-9.21273517608643	-10.8122625350952	-0.209726020693779	0.260251700878143	-0.0317421816289425
-5.7691764831543	-9.21010208129883	-10.7972860336304	-0.209731429815292	0.260177612304688	-0.0316373184323311
-5.7704496383667	-9.20477676391602	-10.806547164917	-0.209757447242737	0.260283380746841	-0.0316613428294659
-5.77347326278687	-9.20511531829834	-10.8059310913086	-0.209827125072479	0.260228931903839	-0.0315876565873623
-5.76807355880737	-9.2021484375	-10.8045215606689	-0.209904611110687	0.260306924581528	-0.0314500331878662
-5.7687611579895	-9.20377922058105	-10.8160085678101	-0.209913000464439	0.260322064161301	-0.0314375273883343
-5.76523208618164	-9.20138835906982	-10.7993726730347	-0.210080996155739	0.260295122861862	-0.0313476398587227
-5.76707887649536	-9.19869899749756	-10.8089561462402	-0.210093006491661	0.260364681482315	-0.0313103161752224
-5.76837348937988	-9.19837284088135	-10.808539390564	-0.210169583559036	0.260403484106064	-0.0312177073210478
-5.7653374671936	-9.19830131530762	-10.8105163574219	-0.210285693407059	0.260383784770966	-0.0311302728950977
-5.76943683624268	-9.19819355010986	-10.8139266967773	-0.210204109549522	0.260429859161377	-0.031113725155592
-5.76171875	-9.19251441955566	-10.8068046569824	-0.210377812385559	0.260475367307663	-0.0310263428837061
-5.76437854766846	-9.19660186767578	-10.8137645721436	-0.210383579134941	0.26047495007515	-0.0310359373688698
-5.7621865272522	-9.19383239746094	-10.8015127182007	-0.210557952523232	0.260504066944122	-0.030880656093359
-5.75871181488037	-9.19254589080811	-10.8126583099365	-0.210521712899208	0.26054048538208	-0.0308211334049702
-5.76382350921631	-9.19267177581787	-10.813982963562	-0.210550203919411	0.260554134845734	-0.0307632237672806
-5.75867891311646	-9.18861484527588	-10.8120269775391	-0.210600182414055	0.260585308074951	-0.0306633953005075
-5.75929069519043	-9.18892478942871	-10.8205690383911	-0.210700064897537	0.26065656542778	-0.0307413004338741
-5.75526237487793	-9.18443870544434	-10.810209274292	-0.210776671767235	0.260569900274277	-0.0306024290621281
-5.75652360916138	-9.18567657470703	-10.8199777603149	-0.210676208138466	0.260678797960281	-0.0305212326347828
-5.75683879852295	-9.18334293365479	-10.818154335022	-0.210834056138992	0.260678052902222	-0.030512984842062
-5.75279664993286	-9.18305206298828	-10.8187561035156	-0.210797280073166	0.260707944631577	-0.030409662052989
-5.75383615493774	-9.18258762359619	-10.8159141540527	-0.210950061678886	0.260687232017517	-0.0304682943969965
-5.74971866607666	-9.17965412139893	-10.8087568283081	-0.210944160819054	0.260692358016968	-0.0303005930036306
-5.75483989715576	-9.17763710021973	-10.8182029724121	-0.210922241210938	0.260753929615021	-0.0303477570414543
-5.74610042572021	-9.17896461486816	-10.8155355453491	-0.211020812392235	0.260681837797165	-0.0302487779408693
-5.74802827835083	-9.17544269561768	-10.8090000152588	-0.211031630635262	0.260809630155563	-0.0301518458873034
-5.74599456787109	-9.17498588562012	-10.8099870681763	-0.211075320839882	0.260670721530914	-0.0302363950759172
-5.74300384521484	-9.17153739929199	-10.8041343688965	-0.211069270968437	0.260676801204681	-0.0300925821065903
-5.74637317657471	-9.17221546173096	-10.8109617233276	-0.211136370897293	0.260740131139755	-0.0301792789250612
-5.73947095870972	-9.16827869415283	-10.7974014282227	-0.21125727891922	0.260674268007278	-0.0300559792667627
-5.74119758605957	-9.16574382781982	-10.8053102493286	-0.211179345846176	0.260838359594345	-0.030003285035491
-5.7378716468811	-9.167236328125	-10.7985868453979	-0.211332097649574	0.260782778263092	-0.0300111100077629
-5.73416042327881	-9.16091537475586	-10.7931146621704	-0.211310654878616	0.260724306106567	-0.0299317669123411
-5.73733758926392	-9.16603660583496	-10.8017997741699	-0.211368203163147	0.260749518871307	-0.0300135910511017
-5.73208045959473	-9.16137790679932	-10.7911977767944	-0.211503088474274	0.260742455720901	-0.0298868976533413
-5.73531055450439	-9.16359996795654	-10.7988042831421	-0.211504980921745	0.260818541049957	-0.0298876818269491
-5.73414278030396	-9.16477203369141	-10.7927198410034	-0.211560636758804	0.26082044839859	-0.0298562105745077
-5.72804737091064	-9.15921974182129	-10.7917680740356	-0.211736917495728	0.260835736989975	-0.0297565516084433
-5.7336802482605	-9.16054916381836	-10.7932567596436	-0.211678594350815	0.260936915874481	-0.0298062786459923
-5.72782325744629	-9.15979194641113	-10.7810487747192	-0.211765080690384	0.260869264602661	-0.0297701712697744
-5.72615385055542	-9.15541744232178	-10.7954425811768	-0.21182444691658	0.260912418365479	-0.0297836493700743
-5.72954845428467	-9.15953254699707	-10.7907047271729	-0.211839616298676	0.261016547679901	-0.0297091398388147
-5.72637605667114	-9.15850639343262	-10.7906160354614	-0.21192030608654	0.261001706123352	-0.0296428427100182
[truncated: 14,493 more rows]
