# Supplementary material for: Identification of Haptic Based Guiding Using Hard Reins
Source: PLoS One. 2015 Jul 22;10(7):e0132020. doi: 10.1371/journal.pone.0132020 (PMC4511788; doi:10.1371/journal.pone.0132020)
Supplement: S6 File — (ZIP) [file pone.0132020.s006.zip › Exp2_ForceData2/Subject8/path2/T2.csv]

Force X (N)	Force Y (N)	Force Z (N)	Torque X (N-m)	Torque Y (N-m)	Torque Z (N-m)	Frequency = 10000	Averaging Level = 16	F/T Serial Number = FT11772	Time Started = 18/02/2013 10:28:50
-8.81063365936279	-8.35468482971191	-12.959774017334	-0.235422492027283	0.140857428312302	0.0353880077600479
-8.80787658691406	-8.353440284729	-12.9582643508911	-0.235429063439369	0.140880972146988	0.0354377143085003
-8.81101036071777	-8.34978866577148	-12.9580230712891	-0.235398322343826	0.140901058912277	0.0354927331209183
-8.81112098693848	-8.35308933258057	-12.9495344161987	-0.23558646440506	0.14090096950531	0.035603292286396
-8.80425643920898	-8.34394645690918	-12.9465017318726	-0.2353895008564	0.140817686915398	0.0356433242559433
-8.80509471893311	-8.34325790405273	-12.942286491394	-0.235486060380936	0.140858754515648	0.03569121286273
-8.81037998199463	-8.34660243988037	-12.9333343505859	-0.235490143299103	0.140923768281937	0.0357166938483715
-8.80157470703125	-8.33532810211182	-12.9321346282959	-0.235519245266914	0.140699699521065	0.0357482954859734
-8.79755783081055	-8.33320617675781	-12.9352130889893	-0.235436260700226	0.140745356678963	0.0358050018548965
-8.80055522918701	-8.33149337768555	-12.9243974685669	-0.235504120588303	0.140674382448196	0.035855371505022
-8.79699516296387	-8.32673454284668	-12.9137620925903	-0.235503271222115	0.140585452318192	0.0359240844845772
-8.79191589355469	-8.31779098510742	-12.9210071563721	-0.235315978527069	0.140528067946434	0.0359263904392719
-8.79199409484863	-8.32059288024902	-12.9034910202026	-0.235499739646912	0.140568569302559	0.0359032899141312
-8.79095458984375	-8.32003593444824	-12.9046010971069	-0.235422626137733	0.140443339943886	0.0359600894153118
-8.78581809997559	-8.31166076660156	-12.9000768661499	-0.235396757721901	0.140369400382042	0.0360169485211372
-8.78952312469482	-8.30854606628418	-12.8952159881592	-0.235322952270508	0.140340194106102	0.0360281951725483
-8.79277324676514	-8.3104076385498	-12.8866024017334	-0.23551444709301	0.140322014689445	0.0360526517033577
-8.78995227813721	-8.30338954925537	-12.8941297531128	-0.235381230711937	0.140155985951424	0.0360938645899296
-8.79363441467285	-8.30020523071289	-12.8934650421143	-0.235416173934937	0.14005321264267	0.0361094251275063
-8.8036937713623	-8.30391216278076	-12.8937711715698	-0.235434532165527	0.140096873044968	0.0361949279904366
-8.8041934967041	-8.29672908782959	-12.9013872146606	-0.235431656241417	0.139748096466064	0.0362409874796867
-8.80746173858643	-8.29444694519043	-12.8946084976196	-0.235417157411575	0.139633566141129	0.0362083055078983
-8.8101806640625	-8.2907190322876	-12.9042663574219	-0.235363975167274	0.139555260539055	0.0362560749053955
-8.81624984741211	-8.29068851470947	-12.9037313461304	-0.235481515526772	0.139335110783577	0.0362256839871407
-8.82032108306885	-8.29015445709229	-12.8939609527588	-0.235532596707344	0.139104902744293	0.0363010391592979
-8.81979084014893	-8.28786563873291	-12.8984813690186	-0.235418260097504	0.138881012797356	0.0362565778195858
-8.82769393920898	-8.28740406036377	-12.8957099914551	-0.235399708151817	0.138795927166939	0.0361937321722507
-8.83197402954102	-8.28951454162598	-12.8925666809082	-0.235468745231628	0.138606563210487	0.0362145341932774
-8.82797718048096	-8.28762245178223	-12.8936796188354	-0.235389336943626	0.138453796505928	0.036157663911581
-8.82763767242432	-8.28713607788086	-12.89723777771	-0.235288053750992	0.138296157121658	0.0361519642174244
-8.83611106872559	-8.29030799865723	-12.8996467590332	-0.235264986753464	0.138323113322258	0.0361529402434826
-8.83761119842529	-8.28598499298096	-12.889609336853	-0.235215395689011	0.138109788298607	0.0360759310424328
-8.82874774932861	-8.28409481048584	-12.8963241577148	-0.235089108347893	0.13796728849411	0.0360719822347164
-8.84355163574219	-8.28890705108643	-12.8864688873291	-0.235115706920624	0.138019472360611	0.0359973572194576
-8.84087562561035	-8.29108238220215	-12.8837919235229	-0.235100880265236	0.137899860739708	0.0359401293098927
-8.83850479125977	-8.28893947601318	-12.8861312866211	-0.23504638671875	0.137710452079773	0.0359015539288521
-8.83707523345947	-8.29130458831787	-12.885612487793	-0.234996974468231	0.137767091393471	0.0358123034238815
-8.84753131866455	-8.29576396942139	-12.8703374862671	-0.234916776418686	0.137800306081772	0.0357510410249233
-8.84172248840332	-8.2976713180542	-12.8795137405396	-0.234901741147041	0.137655824422836	0.0356669649481773
-8.84171962738037	-8.29511547088623	-12.872519493103	-0.234803453087807	0.137668460607529	0.0355461649596691
-8.84796237945557	-8.30461025238037	-12.866813659668	-0.23481722176075	0.137747019529343	0.0354376062750816
-8.84337139129639	-8.30163192749023	-12.8625545501709	-0.2347591817379	0.137551754713058	0.0354109108448029
-8.83835601806641	-8.30337238311768	-12.8595724105835	-0.234701186418533	0.137493446469307	0.0353105925023556
-8.84301471710205	-8.30572605133057	-12.8610057830811	-0.234607622027397	0.137676522135735	0.0351423174142838
-8.84336853027344	-8.30634593963623	-12.8546695709229	-0.234564438462257	0.137546136975288	0.0351138561964035
-8.83479976654053	-8.31106376647949	-12.8547840118408	-0.234557524323463	0.137495622038841	0.0350628755986691
-8.83837509155273	-8.30925369262695	-12.8468742370605	-0.234428122639656	0.137519419193268	0.0349569767713547
-8.83786582946777	-8.3141975402832	-12.8372659683228	-0.234447151422501	0.137540757656097	0.03486293181777
-8.83498764038086	-8.31055068969727	-12.8375682830811	-0.234346017241478	0.137442320585251	0.0347883813083172
-8.83482837677002	-8.31457328796387	-12.8355302810669	-0.234282299876213	0.137679040431976	0.0346610695123672
-8.83701610565186	-8.31768703460693	-12.8236169815063	-0.234240636229515	0.137613549828529	0.0345782116055489
-8.82920360565186	-8.31630992889404	-12.8202562332153	-0.234154775738716	0.137605562806129	0.0345236770808697
-8.83533000946045	-8.31686305999756	-12.8154706954956	-0.234056323766708	0.137738198041916	0.0343876965343952
-8.83188152313232	-8.32124710083008	-12.809494972229	-0.234122440218925	0.13777206838131	0.03430100902915
-8.82361030578613	-8.31884098052979	-12.8073654174805	-0.233914598822594	0.137660786509514	0.0342364273965359
-8.82321548461914	-8.32098770141602	-12.8022546768188	-0.233798369765282	0.137894064188004	0.0340674817562103
-8.82438373565674	-8.32419300079346	-12.7927942276001	-0.233800455927849	0.137898027896881	0.0340434722602367
-8.81740379333496	-8.32141971588135	-12.7977123260498	-0.233671054244041	0.137972667813301	0.0338992215692997
-8.8195858001709	-8.32441806793213	-12.7900857925415	-0.233571410179138	0.138012245297432	0.0338354222476482
-8.81966304779053	-8.32379627227783	-12.7860221862793	-0.233677834272385	0.137958705425262	0.0337769724428654
-8.81819248199463	-8.32170581817627	-12.7831058502197	-0.233467057347298	0.138058587908745	0.0337183177471161
-8.82167911529541	-8.32362270355225	-12.7848196029663	-0.233525961637497	0.138126775622368	0.0335998982191086
-8.82053661346436	-8.32316112518311	-12.7793645858765	-0.233496859669685	0.138116762042046	0.0335556380450726
-8.82322025299072	-8.31882953643799	-12.7844333648682	-0.233394533395767	0.137975230813026	0.0335603021085262
-8.82893753051758	-8.31999683380127	-12.7927331924438	-0.233371704816818	0.13807475566864	0.0335170328617096
-8.83632469177246	-8.31399631500244	-12.7884273529053	-0.233493462204933	0.137945875525475	0.0334757268428802
-8.83277606964111	-8.31468963623047	-12.7944211959839	-0.233458444476128	0.137903168797493	0.0335333906114101
-8.84051036834717	-8.31274127960205	-12.7995929718018	-0.233376890420914	0.137861758470535	0.0335077680647373
-8.84986209869385	-8.31143474578857	-12.8019132614136	-0.233562812209129	0.137758582830429	0.0335065089166164
-8.84853363037109	-8.30471706390381	-12.8055267333984	-0.233561933040619	0.137566938996315	0.0334930419921875
-8.85725975036621	-8.30355644226074	-12.8037052154541	-0.23353311419487	0.137567967176437	0.0335211232304573
-8.86761474609375	-8.30136394500732	-12.800555229187	-0.233573615550995	0.137491315603256	0.0335423015058041
-8.87010288238525	-8.29969501495361	-12.8108615875244	-0.233722269535065	0.137227699160576	0.0336176156997681
-8.87857532501221	-8.29688167572021	-12.8139247894287	-0.233593210577965	0.137217193841934	0.0335989706218243
-8.88503646850586	-8.2976131439209	-12.8103179931641	-0.233754500746727	0.137019604444504	0.0335815958678722
-8.8877534866333	-8.29267120361328	-12.8174114227295	-0.233764231204987	0.136843517422676	0.0336144305765629
-8.88930606842041	-8.29058933258057	-12.8094263076782	-0.233702674508095	0.136696830391884	0.0335737243294716
-8.90409660339355	-8.28799915313721	-12.8042478561401	-0.233759641647339	0.13655786216259	0.0336324870586395
-8.89967632293701	-8.28308963775635	-12.8123111724854	-0.233681604266167	0.13631583750248	0.0335533544421196
-8.90909290313721	-8.28317356109619	-12.8060255050659	-0.233646407723427	0.13619464635849	0.0335544385015965
-8.91748714447021	-8.28518581390381	-12.8011178970337	-0.233759582042694	0.136079683899879	0.033531442284584
-8.91472339630127	-8.27938365936279	-12.7966089248657	-0.233727142214775	0.135809496045113	0.0335474386811256
-8.91606616973877	-8.2764139175415	-12.8060398101807	-0.233617767691612	0.135639980435371	0.0334900319576263
-8.92395496368408	-8.28209114074707	-12.8017473220825	-0.233660385012627	0.135624572634697	0.0334767773747444
-8.92449569702148	-8.27470302581787	-12.7938680648804	-0.233584627509117	0.135373398661613	0.0334637798368931
-8.92526340484619	-8.27294158935547	-12.8028173446655	-0.233485922217369	0.135313987731934	0.0334155224263668
-8.93737888336182	-8.27704906463623	-12.7978992462158	-0.233575642108917	0.135203152894974	0.033346876502037
-8.93727397918701	-8.27776336669922	-12.7910966873169	-0.233544692397118	0.135011851787567	0.0333528332412243
-8.93696212768555	-8.26962566375732	-12.8019247055054	-0.233423352241516	0.134879991412163	0.0332971327006817
-8.94544315338135	-8.27441787719727	-12.7921485900879	-0.23347070813179	0.134886011481285	0.0332217775285244
-8.94865703582764	-8.27764320373535	-12.7856597900391	-0.233522236347198	0.134685531258583	0.0331907421350479
-8.94409275054932	-8.27301502227783	-12.7873287200928	-0.233343899250031	0.134669631719589	0.0331234447658062
-8.9494457244873	-8.27528953552246	-12.784592628479	-0.233311638236046	0.134641781449318	0.0330222994089127
-8.94621467590332	-8.27691555023193	-12.7843608856201	-0.233454838395119	0.134424388408661	0.0329819656908512
-8.94652271270752	-8.2717399597168	-12.7799110412598	-0.233186393976212	0.134415507316589	0.0328610353171825
-8.94783878326416	-8.27450847625732	-12.7785377502441	-0.233262628316879	0.134476274251938	0.0328194200992584
-8.95052528381348	-8.27640819549561	-12.7684926986694	-0.233286321163177	0.134311571717262	0.0327621065080166
-8.94558143615723	-8.2710018157959	-12.7789058685303	-0.233158305287361	0.134260565042496	0.0327034033834934
-8.95236206054688	-8.27480030059814	-12.7658424377441	-0.233100309967995	0.134245306253433	0.03262585029006
-8.9529972076416	-8.27465534210205	-12.7630891799927	-0.23315355181694	0.134120687842369	0.0325794294476509
-8.9516019821167	-8.27292442321777	-12.7632188796997	-0.233151629567146	0.134163826704025	0.0325114019215107
-8.95160484313965	-8.27061748504639	-12.7573184967041	-0.232992738485336	0.134078040719032	0.0324211865663528
-8.95523262023926	-8.27374744415283	-12.7604751586914	-0.233105644583702	0.133985057473183	0.0323156453669071
-8.95357036590576	-8.26905536651611	-12.7547197341919	-0.233032017946243	0.133927747607231	0.0322724357247353
-8.95946979522705	-8.26865768432617	-12.7644386291504	-0.232967585325241	0.134052440524101	0.0321671701967716
-8.96142387390137	-8.26542282104492	-12.7546262741089	-0.233049243688583	0.133941441774368	0.0321276672184467
-8.95847702026367	-8.26536464691162	-12.7575407028198	-0.232999116182327	0.133993893861771	0.0320805385708809
-8.96571063995361	-8.26786613464355	-12.7544412612915	-0.233068734407425	0.134085670113564	0.0319856442511082
-8.96593475341797	-8.26848125457764	-12.75599193573	-0.233062326908112	0.133990570902824	0.0319524817168713
-8.96545696258545	-8.26388263702393	-12.7639579772949	-0.232903450727463	0.134004607796669	0.0319185256958008
-8.97138500213623	-8.268967628479	-12.7536430358887	-0.233121678233147	0.134050741791725	0.031831931322813
-8.97252082824707	-8.26266384124756	-12.7580223083496	-0.232937663793564	0.134060949087143	0.0317833833396435
-8.96642398834229	-8.26056003570557	-12.759708404541	-0.232892990112305	0.134111538529396	0.0317518599331379
-8.97710418701172	-8.26493358612061	-12.7553491592407	-0.232904151082039	0.134168565273285	0.0316214486956596
-8.97292709350586	-8.266432762146	-12.7517738342285	-0.232994109392166	0.134159207344055	0.0315369591116905
-8.97371578216553	-8.26159381866455	-12.7548666000366	-0.232777997851372	0.134098827838898	0.0315035060048103
-8.97726440429688	-8.26327419281006	-12.7512798309326	-0.232830360531807	0.134235888719559	0.0313454270362854
-8.98172378540039	-8.2667875289917	-12.7384948730469	-0.232899785041809	0.134249955415726	0.0313259027898312
-8.97252464294434	-8.26222038269043	-12.7433443069458	-0.232681557536125	0.134222805500031	0.0311908684670925
-8.97563076019287	-8.26448726654053	-12.7377252578735	-0.232562512159348	0.134261220693588	0.0310758836567402
-8.97696971893311	-8.26738357543945	-12.7332105636597	-0.23264268040657	0.13428458571434	0.0309772491455078
-8.97236442565918	-8.26616477966309	-12.7240953445435	-0.232532143592834	0.134272575378418	0.0308846198022366
-8.97289180755615	-8.26552200317383	-12.7273349761963	-0.232370436191559	0.134287521243095	0.0308028180152178
-8.97232818603516	-8.26870822906494	-12.7167367935181	-0.232464864850044	0.134318873286247	0.0307853184640408
-8.96672344207764	-8.26408767700195	-12.7141122817993	-0.232338458299637	0.13423378765583	0.030714888125658
-8.97290802001953	-8.26506805419922	-12.7209358215332	-0.23228457570076	0.134414985775948	0.0306625124067068
-8.97266960144043	-8.26289081573486	-12.7133283615112	-0.232320323586464	0.134194612503052	0.0306278672069311
-8.97307014465332	-8.26330947875977	-12.7147216796875	-0.232240572571754	0.134220138192177	0.0305816866457462
-8.97941875457764	-8.26140975952148	-12.7138166427612	-0.232237190008163	0.134310215711594	0.0305657610297203
-8.98051834106445	-8.26257133483887	-12.7091064453125	-0.232367545366287	0.134284138679504	0.0306253749877214
-8.98271179199219	-8.25703620910645	-12.7153568267822	-0.232243865728378	0.134129792451859	0.0305792987346649
-8.9915943145752	-8.26119899749756	-12.7137594223022	-0.232330858707428	0.134308010339737	0.0305879376828671
-8.99565696716309	-8.2565336227417	-12.7151260375977	-0.232308760285378	0.134184747934341	0.0305744726210833
-8.99379444122314	-8.25327682495117	-12.7231206893921	-0.232285216450691	0.134157061576843	0.0306003764271736
-9.00378799438477	-8.25823307037354	-12.7135257720947	-0.232296168804169	0.134185150265694	0.0305504500865936
-9.00404930114746	-8.26029014587402	-12.7135887145996	-0.232410460710526	0.134141117334366	0.0305688418447971
-9.00854301452637	-8.24997806549072	-12.7228746414185	-0.232238546013832	0.134053647518158	0.0305549465119839
-9.01339530944824	-8.25552177429199	-12.7179412841797	-0.232304111123085	0.134162381291389	0.0305432006716728
-9.01407146453857	-8.25171947479248	-12.7110948562622	-0.232380002737045	0.134067490696907	0.0305513422936201
-9.01242446899414	-8.25131320953369	-12.7194471359253	-0.232296258211136	0.134014695882797	0.0304629821330309
-9.01823711395264	-8.25273418426514	-12.7105598449707	-0.232267662882805	0.134003803133965	0.0304928049445152
-9.01666831970215	-8.24925422668457	-12.7079963684082	-0.232395142316818	0.133904159069061	0.0304814856499434
-9.01811981201172	-8.25133895874023	-12.7097063064575	-0.232145667076111	0.134116873145103	0.0304090511053801
-9.02042198181152	-8.25306510925293	-12.7042818069458	-0.232236757874489	0.13411208987236	0.0303567182272673
-9.01719570159912	-8.24884510040283	-12.7008409500122	-0.232163086533546	0.134058743715286	0.0303545761853457
-9.01424598693848	-8.24975967407227	-12.7011909484863	-0.232088163495064	0.13415202498436	0.0303028449416161
-9.02257061004639	-8.25293636322021	-12.6933784484863	-0.232145816087723	0.134240731596947	0.0302017610520124
-9.02196598052979	-8.25215911865234	-12.6983213424683	-0.23215626180172	0.134145691990852	0.0302080549299717
-9.02233791351318	-8.25065135955811	-12.7029180526733	-0.232078373432159	0.134223982691765	0.0301850568503141
-9.02811336517334	-8.25243949890137	-12.7144165039063	-0.232082009315491	0.134168088436127	0.0301444306969643
-9.03368282318115	-8.25511264801025	-12.7084035873413	-0.232230797410011	0.134093821048737	0.030143741518259
-9.03506565093994	-8.25209426879883	-12.718581199646	-0.232179462909698	0.134008437395096	0.030120437964797
-9.04617786407471	-8.25109481811523	-12.72731590271	-0.232130229473114	0.134113729000092	0.0300604179501534
-9.05179882049561	-8.25002574920654	-12.7236728668213	-0.23218235373497	0.133993089199066	0.0300003811717033
-9.04446792602539	-8.24975109100342	-12.7305507659912	-0.232157170772552	0.133978769183159	0.0299090277403593
-9.05810165405273	-8.25487327575684	-12.7308626174927	-0.232137247920036	0.134019091725349	0.0297854822129011
-9.06111145019531	-8.25759601593018	-12.7328271865845	-0.232137888669968	0.133867830038071	0.0297048445791006
-9.05924320220947	-8.25227832794189	-12.7337017059326	-0.231991097331047	0.133779868483543	0.0295572225004435
-9.06265449523926	-8.25825881958008	-12.7294912338257	-0.232011318206787	0.133778691291809	0.0293674431741238
-9.07036876678467	-8.26303100585938	-12.7237424850464	-0.23194582760334	0.133719354867935	0.0292459782212973
-9.06831836700439	-8.2630786895752	-12.728949546814	-0.231891691684723	0.133543893694878	0.0291037205606699
-9.07052898406982	-8.2630672454834	-12.7245121002197	-0.231717392802238	0.133509829640388	0.0289884582161903
-9.07714176177979	-8.27139759063721	-12.7233467102051	-0.231795310974121	0.133606910705566	0.0288073308765888
-9.06875419616699	-8.26850414276123	-12.717137336731	-0.231532841920853	0.133375197649002	0.0286465790122747
-9.07034015655518	-8.27273368835449	-12.7108516693115	-0.231458306312561	0.133337810635567	0.0285183489322662
-9.07516956329346	-8.28021430969238	-12.7095775604248	-0.231445923447609	0.133314982056618	0.0283654723316431
-9.06985950469971	-8.27649593353271	-12.7026357650757	-0.231253981590271	0.133107930421829	0.0282002687454224
-9.06862258911133	-8.27852344512939	-12.7016258239746	-0.231046661734581	0.133104115724564	0.0281111616641283
-9.07302379608154	-8.28123569488525	-12.689507484436	-0.231088787317276	0.133163154125214	0.0279263351112604
-9.07100772857666	-8.28471851348877	-12.6838788986206	-0.230967789888382	0.133021965622902	0.0278852637857199
-9.06255722045898	-8.28137683868408	-12.685209274292	-0.230783015489578	0.132970675826073	0.0277789514511824
-9.06832027435303	-8.29132652282715	-12.6768846511841	-0.230924546718597	0.133012473583221	0.0276292264461517
-9.06949520111084	-8.28914737701416	-12.6742000579834	-0.230729013681412	0.132911816239357	0.027547450736165
-9.0640811920166	-8.29021644592285	-12.6698989868164	-0.230698332190514	0.132904350757599	0.0274600088596344
-9.0731725692749	-8.29543590545654	-12.6741361618042	-0.230595469474792	0.132969588041306	0.0273817349225283
-9.0805721282959	-8.29889392852783	-12.6649703979492	-0.230726763606071	0.132888421416283	0.0273169092833996
-9.07925033569336	-8.29675960540771	-12.6716117858887	-0.230599597096443	0.132835522294044	0.0272767804563046
-9.08336639404297	-8.29693126678467	-12.6720838546753	-0.230535566806793	0.13292096555233	0.0272278413176537
-9.09286308288574	-8.30152225494385	-12.6669921875	-0.230735212564468	0.132804617285728	0.0272445250302553
-9.08999252319336	-8.29904651641846	-12.6755104064941	-0.230601519346237	0.132758408784866	0.0271003246307373
-9.09658527374268	-8.30170917510986	-12.6725149154663	-0.230525121092796	0.132770210504532	0.0270398575812578
-9.09840965270996	-8.30316162109375	-12.6689510345459	-0.230628669261932	0.132633835077286	0.027060667052865
-9.10026168823242	-8.29776191711426	-12.6723899841309	-0.230510279536247	0.132646277546883	0.0270118396729231
-9.10456943511963	-8.30421352386475	-12.6669054031372	-0.230605408549309	0.132667601108551	0.0269138067960739
-9.10449123382568	-8.30246639251709	-12.6715402603149	-0.230552092194557	0.132509037852287	0.0268871113657951
-9.09995746612549	-8.29874324798584	-12.6688098907471	-0.2304817289114	0.132416188716888	0.0268385801464319
-9.10941791534424	-8.30420780181885	-12.6617155075073	-0.230458244681358	0.132410496473312	0.0268730949610472
-9.10662174224854	-8.30014038085938	-12.6606483459473	-0.230470106005669	0.132242515683174	0.0268040541559458
-9.10952949523926	-8.29751968383789	-12.6588678359985	-0.230387449264526	0.132204085588455	0.0267540328204632
-9.110276222229	-8.30065727233887	-12.6568784713745	-0.230452582240105	0.132115259766579	0.0267229042947292
-9.10637283325195	-8.29920387268066	-12.6490926742554	-0.230394333600998	0.132061719894409	0.0267302766442299
-9.10627555847168	-8.29516887664795	-12.6494131088257	-0.230268523097038	0.131952106952667	0.0266328305006027
-9.10592460632324	-8.29898929595947	-12.6319637298584	-0.230311021208763	0.131945312023163	0.0266513526439667
-9.10083866119385	-8.29401397705078	-12.6273145675659	-0.230230733752251	0.131833866238594	0.0266302954405546
-9.107985496521	-8.30004501342773	-12.629524230957	-0.230196610093117	0.131853938102722	0.0266019534319639
-9.09971141815186	-8.291823387146	-12.6283588409424	-0.230084642767906	0.131775110960007	0.0266325976699591
-9.10201072692871	-8.29556179046631	-12.6140279769897	-0.230041280388832	0.13186003267765	0.0265710894018412
-9.10102462768555	-8.2998514175415	-12.6086454391479	-0.230195611715317	0.131801322102547	0.0266202203929424
-9.09878635406494	-8.29707431793213	-12.6045932769775	-0.230069056153297	0.131814271211624	0.0265893619507551
-9.10000038146973	-8.30050945281982	-12.6045703887939	-0.230021253228188	0.1319340467453	0.0265601389110088
-9.10436153411865	-8.30295658111572	-12.5942296981812	-0.230148538947105	0.131966173648834	0.0266142524778843
-9.10160446166992	-8.29947090148926	-12.5981826782227	-0.229978159070015	0.13191069662571	0.0265657473355532
-9.10458946228027	-8.30273342132568	-12.6066665649414	-0.229944184422493	0.132102325558662	0.0265422109514475
-9.11307907104492	-8.30165481567383	-12.5975065231323	-0.230019137263298	0.132017269730568	0.0265613924711943
-9.11069869995117	-8.30099201202393	-12.5996837615967	-0.230028599500656	0.131997138261795	0.026565607637167
-9.11374187469482	-8.30241584777832	-12.6012077331543	-0.229962646961212	0.13207820057869	0.0265239384025335
-9.11898422241211	-8.30313014984131	-12.6051549911499	-0.23002427816391	0.131977677345276	0.0265205763280392
-9.1153392791748	-8.29959011077881	-12.6086397171021	-0.229849651455879	0.13180148601532	0.0265352558344603
-9.12399291992188	-8.30580806732178	-12.6062116622925	-0.229930251836777	0.132015556097031	0.0264982078224421
-9.12651824951172	-8.302809715271	-12.6010122299194	-0.229909181594849	0.131873413920403	0.0264270566403866
-9.12117671966553	-8.30031585693359	-12.6102705001831	-0.229821488261223	0.131803646683693	0.026374502107501
-9.12961578369141	-8.30558490753174	-12.6015090942383	-0.229822054505348	0.131795555353165	0.0263719707727432
-9.12655162811279	-8.30330848693848	-12.6046991348267	-0.229788884520531	0.13165308535099	0.0263248607516289
-9.12552070617676	-8.29936218261719	-12.6101350784302	-0.229609146714211	0.131610915064812	0.0262805614620447
-9.12722778320313	-8.30142116546631	-12.6025772094727	-0.229696735739708	0.131661549210548	0.0262222792953253
-9.12029075622559	-8.30149555206299	-12.6006317138672	-0.229610607028008	0.131485551595688	0.0262266360223293
-9.12172031402588	-8.30278873443604	-12.6024723052979	-0.229422211647034	0.131526842713356	0.0262134615331888
-9.12093830108643	-8.30388450622559	-12.5926561355591	-0.229441046714783	0.131507828831673	0.0261775609105825
-9.11281776428223	-8.30213069915771	-12.593409538269	-0.229470789432526	0.131389543414116	0.0261993017047644
-9.11655139923096	-8.30461120605469	-12.5897235870361	-0.229310661554337	0.131524443626404	0.0260811783373356
-9.11119747161865	-8.30633544921875	-12.5842742919922	-0.229407265782356	0.131472557783127	0.0261376071721315
-9.10910129547119	-8.30111503601074	-12.5896558761597	-0.229241713881493	0.131399810314178	0.0261626951396465
-9.10867786407471	-8.30796432495117	-12.5818662643433	-0.229195654392242	0.131593376398087	0.0261441450566053
-9.11401271820068	-8.31002521514893	-12.5779571533203	-0.229274496436119	0.131635531783104	0.0262116249650717
-9.10722732543945	-8.30832481384277	-12.5838565826416	-0.229144394397736	0.131708636879921	0.0261200908571482
-9.11310005187988	-8.31265258789063	-12.5824861526489	-0.22914756834507	0.131861835718155	0.0262109655886889
-9.11479949951172	-8.30987358093262	-12.5815124511719	-0.229274734854698	0.131856381893158	0.026236804202199
-9.11831378936768	-8.30894374847412	-12.5880422592163	-0.229055568575859	0.132017493247986	0.026251157745719
-9.12234020233154	-8.31117153167725	-12.5898904800415	-0.229230955243111	0.132101133465767	0.0262738298624754
-9.12647533416748	-8.31235885620117	-12.5968637466431	-0.22930471599102	0.132106512784958	0.0264012590050697
-9.1272144317627	-8.30672931671143	-12.602089881897	-0.229306921362877	0.13208532333374	0.0263999979943037
-9.13777160644531	-8.30897426605225	-12.6044416427612	-0.229366287589073	0.132231339812279	0.0265327841043472
-9.13483333587646	-8.30439376831055	-12.6123247146606	-0.2293601334095	0.132120579481125	0.026505334302783
-9.14270305633545	-8.30264949798584	-12.618335723877	-0.229435354471207	0.132159918546677	0.0265402570366859
-9.15228366851807	-8.3016414642334	-12.6168947219849	-0.22962574660778	0.132109850645065	0.0266215987503529
-9.147292137146	-8.29917335510254	-12.6284503936768	-0.229483529925346	0.132153168320656	0.0266308542340994
-9.14850044250488	-8.29578590393066	-12.6304922103882	-0.229634448885918	0.132074236869812	0.026650307700038
-9.15066719055176	-8.30040264129639	-12.6283235549927	-0.229685738682747	0.132083520293236	0.0267192386090755
-9.15096569061279	-8.29409503936768	-12.6327066421509	-0.229690164327621	0.13201479613781	0.026727806776762
-9.15395355224609	-8.29453372955322	-12.6324634552002	-0.22962461411953	0.132100045681	0.0267454460263252
-9.15085983276367	-8.29555416107178	-12.6378984451294	-0.229819193482399	0.131927743554115	0.026757912710309
-9.15141010284424	-8.2903003692627	-12.6388120651245	-0.229762494564056	0.13193953037262	0.0268168114125729
-9.1456823348999	-8.29034042358398	-12.6435565948486	-0.229598000645638	0.131969973444939	0.0267892926931381
-9.15105152130127	-8.29268074035645	-12.6385984420776	-0.229772850871086	0.131938695907593	0.0267810821533203
-9.1472749710083	-8.28843688964844	-12.6370191574097	-0.229738533496857	0.131868183612823	0.0268100090324879
-9.14243793487549	-8.28810691833496	-12.6380252838135	-0.229681089520454	0.131857812404633	0.0267894733697176
-9.14423751831055	-8.28797435760498	-12.6332969665527	-0.229680746793747	0.131989389657974	0.026769520714879
-9.14282512664795	-8.29102897644043	-12.6314630508423	-0.229758620262146	0.131945118308067	0.0267914049327374
-9.13706111907959	-8.28779983520508	-12.6339693069458	-0.229546204209328	0.132008731365204	0.026745181530714
-9.13622283935547	-8.28930473327637	-12.6332387924194	-0.229665264487267	0.132069021463394	0.0267144273966551
-9.13345718383789	-8.28712272644043	-12.6272773742676	-0.229672208428383	0.131998345255852	0.0267582349479198
-9.12700843811035	-8.2876672744751	-12.6280794143677	-0.229503393173218	0.132149398326874	0.0266156140714884
-9.1300106048584	-8.28829669952393	-12.6170721054077	-0.22949643433094	0.132171750068665	0.0266507938504219
-9.11834812164307	-8.28483295440674	-12.6181497573853	-0.22950379550457	0.132114216685295	0.0266573168337345
-9.11387825012207	-8.28286838531494	-12.616870880127	-0.229389324784279	0.132201716303825	0.0266253184527159
-9.11458110809326	-8.2862606048584	-12.6096744537354	-0.229491516947746	0.132368981838226	0.0265831463038921
-9.10580253601074	-8.28175735473633	-12.6083030700684	-0.229394987225533	0.132355690002441	0.0265391357243061
-9.09881782531738	-8.27930450439453	-12.6084852218628	-0.229370221495628	0.132413968443871	0.0265153665095568
-9.10307788848877	-8.27895355224609	-12.600359916687	-0.229340702295303	0.132591277360916	0.0264638364315033
-9.09735298156738	-8.27149200439453	-12.5978116989136	-0.229308381676674	0.132544323801994	0.0264730453491211
-9.09036827087402	-8.27064323425293	-12.6015644073486	-0.229246541857719	0.13264599442482	0.0264986380934715
-9.09484195709229	-8.2699089050293	-12.5981779098511	-0.229276195168495	0.132828697562218	0.0263833329081535
-9.09156608581543	-8.26570510864258	-12.5977401733398	-0.229320898652077	0.132774502038956	0.0264645460993052
-9.08509731292725	-8.26019477844238	-12.6089515686035	-0.229184225201607	0.132818147540092	0.0264599435031414
-9.09190559387207	-8.26322364807129	-12.5953931808472	-0.229394361376762	0.1329585313797	0.0264123845845461
-9.08907127380371	-8.25781154632568	-12.595817565918	-0.229283452033997	0.13292795419693	0.026432091370225
-9.08540916442871	-8.25096607208252	-12.6027307510376	-0.229222163558006	0.133122399449348	0.0263594202697277
-9.09072208404541	-8.25299453735352	-12.5969085693359	-0.229358732700348	0.133118227124214	0.0263866223394871
-9.08428573608398	-8.25052833557129	-12.5983982086182	-0.229303061962128	0.133168369531631	0.0263575129210949
-9.08635902404785	-8.2446231842041	-12.5944490432739	-0.229182779788971	0.133356988430023	0.0263814069330692
-9.08780479431152	-8.24466991424561	-12.5896072387695	-0.229363605380058	0.133475095033646	0.0263306759297848
-9.08619213104248	-8.23844242095947	-12.5903778076172	-0.229371637105942	0.133310303092003	0.0263507515192032
-9.08143901824951	-8.23901557922363	-12.5901336669922	-0.229247838258743	0.133527770638466	0.0263029672205448
-9.08472061157227	-8.23580932617188	-12.5855541229248	-0.229229733347893	0.133562088012695	0.0262177903205156
-9.0819206237793	-8.23486042022705	-12.5777540206909	-0.229353457689285	0.133518487215042	0.0262611955404282
-9.07821369171143	-8.22889423370361	-12.5775203704834	-0.229079306125641	0.133584052324295	0.026240823790431
-9.07878971099854	-8.23338985443115	-12.566123008728	-0.229309499263763	0.133739903569221	0.0262054037302732
-9.07086277008057	-8.22834205627441	-12.5709371566772	-0.229053750634193	0.133662611246109	0.0261243991553783
-9.06809711456299	-8.22921276092529	-12.5668916702271	-0.229116201400757	0.133800253272057	0.026063734665513
-9.07391929626465	-8.2280445098877	-12.5616626739502	-0.22913758456707	0.133792504668236	0.0260762143880129
-9.06525611877441	-8.2210054397583	-12.5634870529175	-0.228969752788544	0.133789241313934	0.0259579978883266
-9.06976222991943	-8.22278213500977	-12.5617322921753	-0.228919684886932	0.133811667561531	0.0259492620825768
-9.07147312164307	-8.22426700592041	-12.552435874939	-0.229036673903465	0.133746892213821	0.0259147211909294
-9.0718469619751	-8.21717929840088	-12.5614442825317	-0.228964522480965	0.133759424090385	0.0258681438863277
-9.08180522918701	-8.21739864349365	-12.5569534301758	-0.229084134101868	0.133853569626808	0.0258291382342577
-9.07951068878174	-8.21474933624268	-12.5622367858887	-0.229041710495949	0.133657068014145	0.025831026956439
-9.08189678192139	-8.21600818634033	-12.5567712783813	-0.229036629199982	0.133713379502296	0.025704076513648
-9.09547138214111	-8.22204685211182	-12.5546970367432	-0.229145914316177	0.133728712797165	0.0256808064877987
-9.09520626068115	-8.2160530090332	-12.5679969787598	-0.229125589132309	0.133687809109688	0.0255890376865864
-9.09428977966309	-8.20979118347168	-12.5621166229248	-0.229114681482315	0.133861571550369	0.0255815479904413
-9.10060977935791	-8.21249008178711	-12.554500579834	-0.229285016655922	0.133746862411499	0.025476673617959
-9.10599803924561	-8.20974826812744	-12.5501804351807	-0.22924967110157	0.133680775761604	0.0253519881516695
-9.11874198913574	-8.21604919433594	-12.5479888916016	-0.229270190000534	0.133658185601234	0.0251533892005682
-9.11865234375	-8.21658611297607	-12.5460433959961	-0.229312211275101	0.133569791913033	0.0251469369977713
-9.11663341522217	-8.21268081665039	-12.5369424819946	-0.229271322488785	0.133532106876373	0.0250081401318312
-9.12279796600342	-8.21512222290039	-12.5377712249756	-0.22920349240303	0.133620336651802	0.02495994605124
-9.11563301086426	-8.21126079559326	-12.5431461334229	-0.229145541787148	0.133552059531212	0.0249524656683207
-9.11521530151367	-8.20969295501709	-12.5325546264648	-0.229085773229599	0.133566603064537	0.0249339286237955
-9.12096881866455	-8.21307849884033	-12.5352611541748	-0.229081034660339	0.133627891540527	0.0248749814927578
-9.12096977233887	-8.21218299865723	-12.5321073532104	-0.229079574346542	0.133642911911011	0.0248438436537981
-9.12151908874512	-8.21512794494629	-12.5393390655518	-0.228964507579803	0.133604913949966	0.0247448310256004
-9.12466716766357	-8.21811485290527	-12.528920173645	-0.229031547904015	0.133618697524071	0.0247373506426811
-9.12184143066406	-8.21541118621826	-12.5186967849731	-0.228973507881165	0.133652940392494	0.0246334038674831
-9.11970615386963	-8.21864223480225	-12.524019241333	-0.228883996605873	0.133771881461143	0.0245062988251448
-9.12049007415771	-8.22062015533447	-12.5096378326416	-0.228979557752609	0.133659020066261	0.0244587734341621
-9.11802768707275	-8.22591781616211	-12.5117330551147	-0.228839874267578	0.133712366223335	0.0243628658354282
-9.12249374389648	-8.22612190246582	-12.5163631439209	-0.228660553693771	0.13387331366539	0.0243020076304674
-9.12738037109375	-8.23346996307373	-12.5093307495117	-0.228744819760323	0.133889362215996	0.024233328178525
-9.1231575012207	-8.23280334472656	-12.5164346694946	-0.228639155626297	0.133805945515633	0.0241684950888157
-9.12982749938965	-8.2358455657959	-12.5166492462158	-0.228748917579651	0.133993864059448	0.0241188332438469
-9.12692737579346	-8.23351097106934	-12.5167570114136	-0.228627383708954	0.133864864706993	0.0240296833217144
-9.13502979278564	-8.23760223388672	-12.5239486694336	-0.228556647896767	0.134110063314438	0.0239607430994511
-9.1350040435791	-8.23501491546631	-12.5212116241455	-0.228581041097641	0.133955895900726	0.0239672902971506
-9.13593769073486	-8.23606109619141	-12.529767036438	-0.228577956557274	0.134053096175194	0.0239344593137503
-9.14344215393066	-8.23629856109619	-12.522629737854	-0.228619143366814	0.134075000882149	0.0238766353577375
-9.13918304443359	-8.23379802703857	-12.5234069824219	-0.228520944714546	0.133976116776466	0.0239324998110533
-9.14659786224365	-8.23606109619141	-12.5304498672485	-0.228491097688675	0.134032100439072	0.0238447245210409
-9.14488315582275	-8.23643016815186	-12.5232200622559	-0.228496551513672	0.133950546383858	0.0238322932273149
-9.14262104034424	-8.23441600799561	-12.5226049423218	-0.228422358632088	0.133852750062943	0.023759363219142
-9.15313053131104	-8.23863124847412	-12.5203990936279	-0.228453323245049	0.133944943547249	0.0237732212990522
-9.14610481262207	-8.2349853515625	-12.5260915756226	-0.228332281112671	0.133821189403534	0.0237271711230278
-9.15042304992676	-8.23844909667969	-12.5207901000977	-0.2282585054636	0.133838593959808	0.0236424133181572
-9.15052127838135	-8.24116897583008	-12.5194368362427	-0.228312537074089	0.133772283792496	0.0236315205693245
-9.15096950531006	-8.23844718933105	-12.5202722549438	-0.228184372186661	0.133713856339455	0.0236052945256233
-9.15466594696045	-8.24126243591309	-12.5169010162354	-0.228280499577522	0.133710846304893	0.023589052259922
-9.14849376678467	-8.23725605010986	-12.5200653076172	-0.228086203336716	0.133501768112183	0.0235724337399006
-9.1542387008667	-8.23831558227539	-12.5146551132202	-0.22813019156456	0.133588224649429	0.0234994124621153
-9.15984916687012	-8.24156379699707	-12.4991006851196	-0.228162556886673	0.133422240614891	0.023513562977314
-9.15777111053467	-8.24034118652344	-12.5119800567627	-0.228059053421021	0.133351132273674	0.0234307087957859
-9.16640186309814	-8.24155902862549	-12.5012454986572	-0.227997794747353	0.133312612771988	0.0233959350734949
-9.16501808166504	-8.24294853210449	-12.4936571121216	-0.22812058031559	0.133133813738823	0.0234143640846014
-9.16706466674805	-8.24222183227539	-12.4952478408813	-0.228033274412155	0.133109897375107	0.0233892537653446
-9.17300891876221	-8.24683380126953	-12.4877882003784	-0.228171706199646	0.133048355579376	0.0233209859579802
-9.17206954956055	-8.23832702636719	-12.4886999130249	-0.22795943915844	0.132772400975227	0.0232501551508904
-9.17620944976807	-8.24121189117432	-12.4797849655151	-0.228043437004089	0.13273298740387	0.0232271179556847
-9.17737674713135	-8.23716735839844	-12.4745283126831	-0.228022083640099	0.132501155138016	0.0232466850429773
-9.18022346496582	-8.24116230010986	-12.4761781692505	-0.227899894118309	0.132478877902031	0.0231230519711971
-9.18768119812012	-8.23642539978027	-12.4657402038574	-0.227851241827011	0.132318511605263	0.0231284201145172
-9.18583869934082	-8.23665046691895	-12.4648904800415	-0.227931097149849	0.132107987999916	0.0231162812560797
-9.19211196899414	-8.23647403717041	-12.4584064483643	-0.227772206068039	0.132087826728821	0.0230433344841003
-9.19566822052002	-8.23990440368652	-12.450385093689	-0.227883160114288	0.131933823227882	0.0229865293949842
-9.19495105743408	-8.23367595672607	-12.448842048645	-0.227655455470085	0.131657719612122	0.0229730829596519
-9.19834995269775	-8.2357006072998	-12.4454021453857	-0.227751031517982	0.131642624735832	0.0228565167635679
-9.20601463317871	-8.23521327972412	-12.4336709976196	-0.227728024125099	0.131362736225128	0.0228052400052547
-9.20273494720459	-8.23358726501465	-12.4327630996704	-0.227583989500999	0.131311923265457	0.0226732026785612
-9.21074676513672	-8.23494625091553	-12.425461769104	-0.227535218000412	0.131179854273796	0.0226405393332243
-9.21036911010742	-8.23388481140137	-12.4262962341309	-0.227631717920303	0.130975022912025	0.02263986133039
-9.21606540679932	-8.23272228240967	-12.4179916381836	-0.227369964122772	0.130938544869423	0.0225748233497143
-9.2209529876709	-8.23717212677002	-12.4116849899292	-0.227607846260071	0.130827605724335	0.0225634854286909
-9.22230339050293	-8.2342357635498	-12.415843963623	-0.227400824427605	0.130620718002319	0.0225159898400307
-9.2261323928833	-8.23838043212891	-12.4003686904907	-0.227486282587051	0.130574449896812	0.022419661283493
-9.22714424133301	-8.23243808746338	-12.4034385681152	-0.227363795042038	0.130387187004089	0.0223738122731447
-9.23270320892334	-8.23624324798584	-12.4017362594604	-0.22739814221859	0.130373641848564	0.0222299247980118
-9.2382755279541	-8.23657608032227	-12.3953561782837	-0.227314367890358	0.130251348018646	0.0222085192799568
-9.23782157897949	-8.23350715637207	-12.396240234375	-0.227227911353111	0.13020883500576	0.0221275798976421
-9.24573612213135	-8.23560333251953	-12.3839950561523	-0.227207988500595	0.130100846290588	0.0220814142376184
-9.24168872833252	-8.24081039428711	-12.3812217712402	-0.227204367518425	0.130026236176491	0.0220599789172411
-9.24916744232178	-8.23657608032227	-12.3782739639282	-0.227062463760376	0.129979893565178	0.0219324827194214
-9.24910354614258	-8.23907566070557	-12.3680562973022	-0.227110370993614	0.129952296614647	0.0218274369835854
-9.24685859680176	-8.23725605010986	-12.3737363815308	-0.226902514696121	0.129816889762878	0.0217759814113379
-9.25301551818848	-8.24096870422363	-12.3687181472778	-0.226999744772911	0.129782870411873	0.0216716844588518
-9.24779224395752	-8.23609066009521	-12.3533611297607	-0.226901829242706	0.129673570394516	0.0216727815568447
-9.25389099121094	-8.23933696746826	-12.3610458374023	-0.226841732859612	0.129794463515282	0.0215973034501076
-9.25152015686035	-8.23720741271973	-12.3531084060669	-0.226817846298218	0.129573926329613	0.0215475130826235
-9.25598430633545	-8.23879718780518	-12.3510999679565	-0.226651281118393	0.129595562815666	0.0214818678796291
-9.25747299194336	-8.24045848846436	-12.3456535339355	-0.226766586303711	0.129576548933983	0.0214446354657412
-9.25626087188721	-8.24056720733643	-12.3466539382935	-0.226651892066002	0.129559278488159	0.021421916782856
-9.26261138916016	-8.24265670776367	-12.3403949737549	-0.226703658699989	0.129546388983727	0.0213334374129772
-9.26071357727051	-8.2406120300293	-12.3468217849731	-0.22659258544445	0.129502683877945	0.0212887730449438
-9.26366138458252	-8.24063301086426	-12.3469982147217	-0.226622238755226	0.129533812403679	0.0212603751569986
-9.26816749572754	-8.24325656890869	-12.3403196334839	-0.226588219404221	0.129434511065483	0.0212473813444376
-9.26543045043945	-8.23673534393311	-12.3477210998535	-0.22653004527092	0.129426687955856	0.0211388356983662
-9.27128601074219	-8.23947715759277	-12.3415775299072	-0.226533427834511	0.129461795091629	0.0211502332240343
-9.26898097991943	-8.23849105834961	-12.3457670211792	-0.226498618721962	0.129440426826477	0.0211186148226261
-9.27220058441162	-8.24116992950439	-12.3354835510254	-0.226482272148132	0.129498541355133	0.0210577286779881
-9.26753997802734	-8.24002742767334	-12.3443336486816	-0.226539105176926	0.129480198025703	0.0210262313485146
-9.27411842346191	-8.24109840393066	-12.3385639190674	-0.226460173726082	0.129509553313255	0.0209829770028591
-9.26953315734863	-8.24350070953369	-12.3378391265869	-0.226566821336746	0.129506930708885	0.0209934413433075
-9.2668342590332	-8.23669815063477	-12.3443660736084	-0.226374447345734	0.129405692219734	0.0210092179477215
-9.26749134063721	-8.24499988555908	-12.3358449935913	-0.226500555872917	0.129545956850052	0.0209187306463718
-9.26597118377686	-8.24015808105469	-12.3403444290161	-0.226367771625519	0.129515245556831	0.0209226310253143
-9.26668548583984	-8.24282932281494	-12.3391895294189	-0.226401656866074	0.129669189453125	0.0208987332880497
-9.26737308502197	-8.24484729766846	-12.3381595611572	-0.22638788819313	0.12961257994175	0.0208495445549488
-9.26333522796631	-8.24513053894043	-12.3399648666382	-0.226244941353798	0.129666745662689	0.0209055412560701
-9.27191066741943	-8.24857521057129	-12.3397455215454	-0.226293861865997	0.129732355475426	0.0208944287151098
-9.26695537567139	-8.24788475036621	-12.3398571014404	-0.226301908493042	0.129750669002533	0.0208623390644789
-9.26933765411377	-8.25015068054199	-12.348162651062	-0.226252004504204	0.129752844572067	0.0208685081452131
-9.26785850524902	-8.25123119354248	-12.3375854492188	-0.226382791996002	0.12962381541729	0.020872175693512
-9.26867866516113	-8.24631309509277	-12.3437719345093	-0.226260930299759	0.12961357831955	0.0208613853901625
-9.27219676971436	-8.2524938583374	-12.3392248153687	-0.22626881301403	0.129690200090408	0.020933274179697
-9.26763248443604	-8.24630832672119	-12.3403358459473	-0.226257592439651	0.129536613821983	0.0208971705287695
-9.27184772491455	-8.24853610992432	-12.3393793106079	-0.226176559925079	0.129607960581779	0.0209443084895611
-9.2672643661499	-8.24902534484863	-12.3383464813232	-0.226287305355072	0.129467278718948	0.0209035761654377
-9.267991065979	-8.24838733673096	-12.3305206298828	-0.226179733872414	0.12944407761097	0.0209097657352686
-9.26764965057373	-8.24817848205566	-12.3330459594727	-0.22624334692955	0.129511535167694	0.0208958592265844
-9.2645845413208	-8.24657726287842	-12.3258695602417	-0.226204290986061	0.129354074597359	0.0209240932017565
-9.26435852050781	-8.24587249755859	-12.3241548538208	-0.226163551211357	0.129335090517998	0.0209708176553249
-9.26089191436768	-8.24596214294434	-12.3205337524414	-0.226125985383987	0.129365295171738	0.0210159886628389
-9.25697612762451	-8.24095630645752	-12.310004234314	-0.226118475198746	0.129293829202652	0.0210115350782871
-9.2616081237793	-8.24108505249023	-12.3097658157349	-0.226184219121933	0.129375621676445	0.0210916679352522
-9.25249290466309	-8.23818778991699	-12.3141241073608	-0.226125493645668	0.129184409976006	0.0210679341107607
-9.25474643707275	-8.23823642730713	-12.3072071075439	-0.226085543632507	0.12926809489727	0.0211137402802706
-9.2586841583252	-8.23697853088379	-12.30637550354	-0.226210474967957	0.129232093691826	0.0211580544710159
-9.25761699676514	-8.23468112945557	-12.3073616027832	-0.226070582866669	0.129289120435715	0.0211866404861212
-9.26462745666504	-8.23408603668213	-12.3046493530273	-0.226168036460876	0.129300102591515	0.0211649034172297
-9.27215766906738	-8.23507213592529	-12.3074779510498	-0.226239517331123	0.129232034087181	0.0211620237678289
-9.27696228027344	-8.23040771484375	-12.3139266967773	-0.226223692297935	0.129207611083984	0.0211640503257513
-9.29013538360596	-8.23128890991211	-12.3122262954712	-0.226352706551552	0.129178255796432	0.0212543327361345
-9.28974628448486	-8.22274112701416	-12.3126802444458	-0.226289868354797	0.129027128219604	0.0212523993104696
-9.29953289031982	-8.2230863571167	-12.3079252243042	-0.226338818669319	0.1290383040905	0.0213120765984058
-9.29884433746338	-8.22060680389404	-12.3070793151855	-0.226424992084503	0.128871515393257	0.0213137976825237
-9.3035831451416	-8.22026920318604	-12.3126411437988	-0.226402580738068	0.12885257601738	0.0212838090956211
-9.31057834625244	-8.21747875213623	-12.2974081039429	-0.226569026708603	0.128732532262802	0.0213545057922602
-9.31153964996338	-8.21055603027344	-12.3055181503296	-0.226441323757172	0.128640443086624	0.0213881060481071
-9.31589412689209	-8.21087455749512	-12.2971162796021	-0.226492688059807	0.12856662273407	0.0213554985821247
-9.31137561798096	-8.20803928375244	-12.3013067245483	-0.226446896791458	0.128366827964783	0.021407563239336
-9.3215274810791	-8.2086935043335	-12.2914400100708	-0.226526170969009	0.128489181399345	0.0214039273560047
-9.32008647918701	-8.20580959320068	-12.2853717803955	-0.226515084505081	0.128191754221916	0.0214011147618294
-9.3169469833374	-8.20150184631348	-12.2865514755249	-0.226429522037506	0.128310173749924	0.0214505214244127
-9.32387065887451	-8.2003116607666	-12.2715635299683	-0.226477444171906	0.128173783421516	0.0213880073279142
-9.31861305236816	-8.19942092895508	-12.2686653137207	-0.226416885852814	0.128172174096107	0.0214218515902758
-9.31736946105957	-8.20175647735596	-12.2737474441528	-0.226470112800598	0.128202721476555	0.0214042626321316
-9.31569290161133	-8.19837665557861	-12.2650394439697	-0.22642707824707	0.128102421760559	0.0214636418968439
-9.31814289093018	-8.19898223876953	-12.2598581314087	-0.226500302553177	0.128164127469063	0.0214063990861177
-9.31766891479492	-8.19644451141357	-12.255184173584	-0.226406648755074	0.128125578165054	0.0214903578162193
-9.31743144989014	-8.19530296325684	-12.2614164352417	-0.226431429386139	0.128173485398293	0.0214641541242599
-9.32967948913574	-8.20137119293213	-12.2516927719116	-0.226577699184418	0.128218591213226	0.0215534828603268
-9.32706356048584	-8.1929292678833	-12.263858795166	-0.226535186171532	0.12818506360054	0.021588034927845
-9.33785533905029	-8.19197559356689	-12.2698707580566	-0.226540446281433	0.128260090947151	0.0216201804578304
-9.34033298492432	-8.19389247894287	-12.2670621871948	-0.226697608828545	0.128096386790276	0.0216750651597977
-9.34522342681885	-8.18861675262451	-12.2704343795776	-0.226713016629219	0.128228545188904	0.0217063743621111
-9.34834384918213	-8.19264030456543	-12.2710371017456	-0.226904362440109	0.12822300195694	0.0216868240386248
-9.34430027008057	-8.18492603302002	-12.2751150131226	-0.226844236254692	0.128053456544876	0.0217232443392277
-9.34823131561279	-8.18644905090332	-12.2736597061157	-0.226904317736626	0.1282809227705	0.0217219945043325
-9.35298347473145	-8.18655014038086	-12.2722206115723	-0.226950511336327	0.128195330500603	0.0217726901173592
-9.34813404083252	-8.18466567993164	-12.2778482437134	-0.226933792233467	0.128294959664345	0.0217996407300234
-9.35261154174805	-8.1870756149292	-12.2727031707764	-0.22698150575161	0.128336325287819	0.0218548234552145
-9.35149478912354	-8.18512344360352	-12.277247428894	-0.22709821164608	0.128275856375694	0.0219539050012827
-9.35001659393311	-8.18204212188721	-12.2803659439087	-0.226991802453995	0.128449529409409	0.0219624564051628
-9.35328674316406	-8.18611240386963	-12.2787036895752	-0.227189883589745	0.1285679936409	0.022017827257514
-9.34765815734863	-8.17765331268311	-12.2857103347778	-0.227090373635292	0.128553539514542	0.0221415162086487
-9.34339237213135	-8.18031787872314	-12.279200553894	-0.22717846930027	0.12872402369976	0.0221386179327965
-9.34348487854004	-8.17629241943359	-12.2747936248779	-0.227204084396362	0.128689527511597	0.0222827047109604
-9.34030628204346	-8.17698287963867	-12.2831554412842	-0.227202042937279	0.128937348723412	0.0222597327083349
-9.33847808837891	-8.17652606964111	-12.2738218307495	-0.227193877100945	0.128977328538895	0.0223944447934628
-9.32957649230957	-8.17140483856201	-12.2739419937134	-0.227188214659691	0.12902170419693	0.0224647019058466
-9.33383083343506	-8.17178153991699	-12.2726650238037	-0.227232500910759	0.12926022708416	0.0225117970257998
-9.32984924316406	-8.17099189758301	-12.2740106582642	-0.227336809039116	0.129354953765869	0.0226056687533855
-9.32924842834473	-8.16674137115479	-12.2844753265381	-0.227322906255722	0.129435017704964	0.0226849000900984
-9.32821083068848	-8.16736316680908	-12.282114982605	-0.227446272969246	0.129570886492729	0.0227591246366501
-9.32605648040771	-8.15744781494141	-12.2886276245117	-0.22739876806736	0.129622831940651	0.0228710509836674
-9.33080577850342	-8.16417121887207	-12.2919969558716	-0.227592587471008	0.129802256822586	0.0229494236409664
-9.33264923095703	-8.15756511688232	-12.2893648147583	-0.227637946605682	0.129862800240517	0.0230336990207434
-9.33175849914551	-8.15359497070313	-12.3016633987427	-0.227638602256775	0.130078077316284	0.0231560617685318
-9.33024215698242	-8.14960193634033	-12.2942628860474	-0.227739110589027	0.130101591348648	0.0232581254094839
-9.32748699188232	-8.14760208129883	-12.3089399337769	-0.227747559547424	0.130203396081924	0.0233629234135151
-9.33076095581055	-8.14492130279541	-12.3101530075073	-0.22791151702404	0.130320593714714	0.0234616957604885
-9.32936573028564	-8.13758373260498	-12.3107824325562	-0.2279052734375	0.130382969975471	0.0235847588628531
-9.33378791809082	-8.13912868499756	-12.3153667449951	-0.228000611066818	0.130560606718063	0.023692162707448
-9.33295345306396	-8.13260459899902	-12.316517829895	-0.228144079446793	0.130504682660103	0.0238088145852089
-9.33311367034912	-8.12833023071289	-12.3161792755127	-0.228151217103004	0.130630150437355	0.0239419508725405
-9.33864784240723	-8.12673282623291	-12.3216323852539	-0.228279888629913	0.130709394812584	0.0240628886967897
-9.33531188964844	-8.11859130859375	-12.3238191604614	-0.228318363428116	0.130670949816704	0.024155156686902
-9.34093475341797	-8.11877155303955	-12.3264560699463	-0.228395566344261	0.13075664639473	0.0243107993155718
-9.33562183380127	-8.11618041992188	-12.3251953125	-0.228547349572182	0.130725905299187	0.0244594253599644
-9.34366416931152	-8.10898876190186	-12.3248643875122	-0.228538125753403	0.13083827495575	0.0245553068816662
-9.34873199462891	-8.11109924316406	-12.3231344223022	-0.228806301951408	0.130880698561668	0.0246350113302469
-9.34322357177734	-8.10173320770264	-12.3323984146118	-0.22867351770401	0.130728095769882	0.0247194934636354
-9.35261726379395	-8.10133361816406	-12.3361654281616	-0.228901475667953	0.13082355260849	0.0248588658869267
-9.36291790008545	-8.10131359100342	-12.3361587524414	-0.229099273681641	0.130713984370232	0.0249733775854111
-9.36611938476563	-8.09469795227051	-12.3388776779175	-0.229140803217888	0.130759581923485	0.0250441413372755
-9.37717723846436	-8.09281444549561	-12.3403835296631	-0.229276701807976	0.130745753645897	0.0251938123255968
-9.37986755371094	-8.08935737609863	-12.3464860916138	-0.229333981871605	0.13058365881443	0.0252776816487312
-9.38742351531982	-8.08436965942383	-12.3451156616211	-0.229369923472404	0.130555719137192	0.0253120772540569
-9.39286327362061	-8.08532810211182	-12.3515586853027	-0.229600206017494	0.130512997508049	0.0254088267683983
-9.39999866485596	-8.0799388885498	-12.3492622375488	-0.229515224695206	0.130467027425766	0.0254267659038305
-9.40459251403809	-8.07918834686279	-12.350266456604	-0.229696869850159	0.130374118685722	0.0254967175424099
-9.4061918258667	-8.06974601745605	-12.3507652282715	-0.229670450091362	0.130250975489616	0.0255916882306337
-9.41350269317627	-8.07330799102783	-12.3477926254272	-0.229708224534988	0.13028459250927	0.0255822949111462
-9.41709232330322	-8.07082366943359	-12.346378326416	-0.229874864220619	0.130142748355865	0.0255887303501368
-9.41855049133301	-8.06614112854004	-12.3486003875732	-0.229815036058426	0.130159065127373	0.0256112944334745
-9.42672920227051	-8.0672492980957	-12.3384265899658	-0.229811578989029	0.130177319049835	0.0256003066897392
-9.41939353942871	-8.06228542327881	-12.3438444137573	-0.229908034205437	0.129996657371521	0.0256544724106789
-9.427414894104	-8.06407642364502	-12.3390913009644	-0.229808151721954	0.130072414875031	0.0256361104547977
-9.42739677429199	-8.06428337097168	-12.3291254043579	-0.229979857802391	0.130010083317757	0.0256238747388124
-9.42302417755127	-8.05405521392822	-12.3367891311646	-0.229836493730545	0.129876181483269	0.0256225187331438
-9.4288272857666	-8.06027889251709	-12.3266162872314	-0.230036169290543	0.12991501390934	0.0255915261805058
-9.42476940155029	-8.05130290985107	-12.3295345306396	-0.229937180876732	0.129884093999863	0.0255551114678383
-9.42580890655518	-8.05460357666016	-12.3309869766235	-0.229913875460625	0.130100920796394	0.0255185067653656
-9.42620754241943	-8.05124568939209	-12.3231000900269	-0.229997858405113	0.129913747310638	0.0255070738494396
-9.42122077941895	-8.04706954956055	-12.3310127258301	-0.229938074946404	0.129962205886841	0.0254871733486652
-9.42996025085449	-8.05055046081543	-12.3252964019775	-0.23013661801815	0.130034431815147	0.0254892520606518
-9.42951965332031	-8.04749870300293	-12.3272581100464	-0.230199292302132	0.130002215504646	0.02546994574368
-9.434157371521	-8.04383754730225	-12.3371419906616	-0.230150103569031	0.130068019032478	0.0254592280834913
-9.44316291809082	-8.04369449615479	-12.3323640823364	-0.230352222919464	0.130020335316658	0.0254594851285219
-9.44227409362793	-8.0365161895752	-12.3409910202026	-0.230422735214233	0.129990369081497	0.0254713632166386
-9.45304870605469	-8.03445625305176	-12.3444547653198	-0.230474829673767	0.130154475569725	0.0254598576575518
-9.45595455169678	-8.02779579162598	-12.3433866500854	-0.230610623955727	0.13008950650692	0.0254357773810625
-9.45544528961182	-8.02111911773682	-12.3452014923096	-0.230595916509628	0.130130603909492	0.0254558529704809
-9.46948337554932	-8.02378177642822	-12.3475112915039	-0.230811655521393	0.130210101604462	0.0254829339683056
-9.46766948699951	-8.01694965362549	-12.3462858200073	-0.230872482061386	0.130191773176193	0.0255099162459373
-9.47175216674805	-8.01099681854248	-12.3516445159912	-0.230902060866356	0.130204632878304	0.0255212988704443
-9.47880363464355	-8.00896739959717	-12.3520193099976	-0.231042757630348	0.130203068256378	0.0255884490907192
-9.47510051727295	-8.00222301483154	-12.3540935516357	-0.231034606695175	0.130167037248611	0.0256164744496346
-9.48320484161377	-7.99752759933472	-12.3579912185669	-0.231119245290756	0.130361020565033	0.0256404746323824
-9.48631477355957	-7.99225473403931	-12.3534412384033	-0.231280744075775	0.130283892154694	0.0256260242313147
-9.47797107696533	-7.98610305786133	-12.3570899963379	-0.231241509318352	0.130265697836876	0.0256526488810778
-9.48824882507324	-7.98626804351807	-12.3537311553955	-0.231417506933212	0.130296856164932	0.0257032010704279
-9.48241519927979	-7.97952508926392	-12.3439121246338	-0.231454074382782	0.130293145775795	0.0256488639861345
-9.48001384735107	-7.96976137161255	-12.3488788604736	-0.231334164738655	0.13026051223278	0.0256916768848896
-9.48279762268066	-7.96998310089111	-12.3387336730957	-0.231441915035248	0.130338937044144	0.0256438944488764
-9.4791841506958	-7.962158203125	-12.3365392684937	-0.231424257159233	0.130239054560661	0.0256930831819773
-9.48288154602051	-7.95997381210327	-12.3344793319702	-0.231515899300575	0.130450710654259	0.0256964266300201
-9.48141002655029	-7.95467710494995	-12.3320255279541	-0.231535732746124	0.130349159240723	0.0256980415433645
-9.47260665893555	-7.94689750671387	-12.3334474563599	-0.231414690613747	0.130319029092789	0.0257112942636013
-9.48487186431885	-7.947829246521	-12.3269424438477	-0.231533661484718	0.130390346050262	0.025710703805089
-9.48016166687012	-7.94393110275269	-12.322660446167	-0.231684952974319	0.130339816212654	0.0257228184491396
-9.4819860458374	-7.93630599975586	-12.3267459869385	-0.231532230973244	0.130295008420944	0.0257344339042902
-9.48860931396484	-7.93593788146973	-12.3192157745361	-0.231680035591125	0.130354389548302	0.0257607642561197
-9.48429107666016	-7.92675399780273	-12.3174953460693	-0.231694743037224	0.130211025476456	0.0257847923785448
-9.49089622497559	-7.92644166946411	-12.3191862106323	-0.231781795620918	0.130304232239723	0.0258305966854095
-9.49295616149902	-7.91813898086548	-12.3106880187988	-0.231877669692039	0.130132764577866	0.0258365999907255
-9.49328136444092	-7.91265678405762	-12.3138189315796	-0.231786623597145	0.130161002278328	0.0258599538356066
-9.4985876083374	-7.91122627258301	-12.3069114685059	-0.232004299759865	0.130084574222565	0.0259019825607538
-9.49762916564941	-7.90629005432129	-12.2918577194214	-0.23191349208355	0.13004407286644	0.025941863656044
-9.50278663635254	-7.90079736709595	-12.2980489730835	-0.231953620910645	0.129978120326996	0.02595404535532
-9.50984477996826	-7.89853763580322	-12.2808675765991	-0.23212905228138	0.129858613014221	0.0260280631482601
-9.50813293457031	-7.89099264144897	-12.2885665893555	-0.232074648141861	0.129657298326492	0.0260529946535826
-9.51753902435303	-7.8903489112854	-12.2800827026367	-0.232179448008537	0.129713699221611	0.0261581093072891
-9.51794528961182	-7.88435840606689	-12.2730197906494	-0.232266172766685	0.129437670111656	0.026220940053463
-9.51887893676758	-7.87773418426514	-12.2716274261475	-0.232241541147232	0.129418775439262	0.0262398403137922
-9.52826881408691	-7.87682628631592	-12.2614507675171	-0.232414066791534	0.129307508468628	0.0263140723109245
-9.52874088287354	-7.87116003036499	-12.2517690658569	-0.232482343912125	0.129203915596008	0.0264006070792675
-9.53192615509033	-7.86917924880981	-12.2515716552734	-0.232441440224648	0.129066824913025	0.0264268256723881
-9.54203033447266	-7.86527156829834	-12.2445106506348	-0.232718601822853	0.128921687602997	0.026542229577899
-9.54404544830322	-7.85647249221802	-12.2416076660156	-0.232698425650597	0.12874998152256	0.0266103576868773
-9.55899715423584	-7.85606384277344	-12.2452898025513	-0.232792243361473	0.128738805651665	0.0266926232725382
-9.56460857391357	-7.84877157211304	-12.2358665466309	-0.232899770140648	0.128402024507523	0.026717072352767
-9.57038116455078	-7.84465312957764	-12.2417011260986	-0.232943892478943	0.128384411334991	0.0268082749098539
-9.5809326171875	-7.8388991355896	-12.2339372634888	-0.233141168951988	0.128261640667915	0.0268741361796856
-9.58551788330078	-7.83597898483276	-12.2300405502319	-0.233152270317078	0.128111481666565	0.0269144475460052
-9.59590435028076	-7.83313941955566	-12.2331218719482	-0.23318262398243	0.127989903092384	0.0269406344741583
-9.60311222076416	-7.83303022384644	-12.221453666687	-0.233359932899475	0.127810701727867	0.0270285829901695
-9.60522270202637	-7.82634878158569	-12.2203121185303	-0.233324065804482	0.127618908882141	0.0270389094948769
-9.61991596221924	-7.8294734954834	-12.2163867950439	-0.233464255928993	0.127553358674049	0.0271449461579323
-9.62197780609131	-7.82285404205322	-12.2110061645508	-0.233431994915009	0.127348482608795	0.0271229185163975
-9.63028907775879	-7.82193565368652	-12.2072153091431	-0.233468696475029	0.127332925796509	0.027141984552145
-9.63672733306885	-7.82037496566772	-12.2012739181519	-0.233580812811852	0.12715919315815	0.0271741040050983
-9.63729667663574	-7.81852340698242	-12.1956329345703	-0.233523771166801	0.126998618245125	0.0271484479308128
-9.64442348480225	-7.81867122650146	-12.1937503814697	-0.233545362949371	0.126991927623749	0.0271905586123466
-9.64608573913574	-7.81579256057739	-12.1850452423096	-0.23359489440918	0.126796707510948	0.0271550379693508
-9.65039157867432	-7.81045150756836	-12.1853942871094	-0.233520150184631	0.126666530966759	0.0271441824734211
-9.6627197265625	-7.81491994857788	-12.1757802963257	-0.233663737773895	0.126658990979195	0.0271772984415293
-9.66046905517578	-7.80539894104004	-12.1676940917969	-0.233665943145752	0.12639582157135	0.0271657183766365
-9.66520595550537	-7.80644369125366	-12.1634645462036	-0.233544483780861	0.126375690102577	0.0271461755037308
-9.67101860046387	-7.80755186080933	-12.1590356826782	-0.233669474720955	0.126289665699005	0.0271134208887815
-9.67201614379883	-7.80320739746094	-12.1529808044434	-0.233647599816322	0.126146450638771	0.0270808562636375
-9.67444896697998	-7.80542135238647	-12.1484851837158	-0.233600661158562	0.126121908426285	0.02706010453403
-9.67799282073975	-7.80349588394165	-12.1353940963745	-0.233682587742805	0.126009657979012	0.0270394887775183
-9.68044757843018	-7.80247068405151	-12.1375036239624	-0.233544185757637	0.125899404287338	0.026993041858077
-9.68801403045654	-7.80167675018311	-12.1330089569092	-0.233543634414673	0.125972539186478	0.0269102398306131
-9.68887710571289	-7.79947423934937	-12.1217555999756	-0.233573108911514	0.125803291797638	0.0268690604716539
-9.68674945831299	-7.79434728622437	-12.12331199646	-0.233454331755638	0.125735700130463	0.0268380846828222
-9.69782733917236	-7.79930114746094	-12.1163349151611	-0.233579695224762	0.125693961977959	0.0268393773585558
-9.69271564483643	-7.79783868789673	-12.1073141098022	-0.233567893505096	0.12561808526516	0.0267930794507265
-9.69236946105957	-7.79407215118408	-12.1129102706909	-0.233401358127594	0.125636115670204	0.0267645921558142
-9.69909286499023	-7.7995719909668	-12.101954460144	-0.233501762151718	0.125637874007225	0.026749461889267
-9.69863700866699	-7.79400396347046	-12.1026792526245	-0.233419463038445	0.125529512763023	0.0266683325171471
-9.70134544372559	-7.7945237159729	-12.0987949371338	-0.233403384685516	0.125596448779106	0.026658559218049
-9.70669078826904	-7.79468011856079	-12.0936079025269	-0.23343813419342	0.125522822141647	0.0266257096081972
-9.69868755340576	-7.79108858108521	-12.0972766876221	-0.233391001820564	0.125427260994911	0.0266167167574167
-9.70947551727295	-7.79562902450562	-12.0861682891846	-0.233432918787003	0.125451862812042	0.0265581645071507
-9.70839691162109	-7.79060888290405	-12.0769357681274	-0.233372002840042	0.125358700752258	0.0265511553734541
-9.70934295654297	-7.78747701644897	-12.0858306884766	-0.233237892389297	0.12531653046608	0.0265841018408537
-9.71317195892334	-7.78909683227539	-12.0673246383667	-0.233373820781708	0.125312104821205	0.0265125911682844
-9.71079254150391	-7.78904247283936	-12.0761947631836	-0.233285501599312	0.125256821513176	0.026530621573329
-9.71558094024658	-7.78488063812256	-12.0784196853638	-0.233280017971992	0.12534935772419	0.0264564827084541
-9.71774005889893	-7.7844762802124	-12.071102142334	-0.233343318104744	0.125244617462158	0.0264449007809162
-9.71084499359131	-7.77840185165405	-12.0737800598145	-0.233206436038017	0.125224679708481	0.0264440681785345
-9.72420024871826	-7.78393697738647	-12.0648813247681	-0.233300849795341	0.125220850110054	0.0264269169420004
-9.72580146789551	-7.78332996368408	-12.0575103759766	-0.233366042375565	0.125119030475616	0.0264645963907242
-9.72171497344971	-7.77757692337036	-12.0641841888428	-0.233210936188698	0.125087603926659	0.0264984015375376
-9.73033905029297	-7.77954387664795	-12.0534505844116	-0.233379781246185	0.125089719891548	0.0264578405767679
-9.72885417938232	-7.77441024780273	-12.0567789077759	-0.233332425355911	0.124914348125458	0.0265096258372068
-9.73754024505615	-7.77317380905151	-12.0536270141602	-0.233374610543251	0.125057369470596	0.0265077315270901
-9.74342727661133	-7.77395677566528	-12.0500507354736	-0.233423352241516	0.124870128929615	0.0265471450984478
-9.738037109375	-7.76483345031738	-12.0505199432373	-0.233356952667236	0.124800637364388	0.02658761292696
-9.74992179870605	-7.771484375	-12.0501289367676	-0.233479455113411	0.124829642474651	0.0265863575041294
-9.75385570526123	-7.77092504501343	-12.0428314208984	-0.233586117625237	0.124725848436356	0.026680551469326
-9.75632190704346	-7.76339387893677	-12.0477876663208	-0.233439296483994	0.124615043401718	0.0266774147748947
-9.76304912567139	-7.77036190032959	-12.0373706817627	-0.233618095517159	0.12465538829565	0.0266653560101986
-9.76492881774902	-7.76737499237061	-12.0424642562866	-0.233638763427734	0.124485544860363	0.0267294086515903
-9.77156066894531	-7.76461935043335	-12.0413513183594	-0.233630701899529	0.124594643712044	0.0267190430313349
-9.77716732025146	-7.76631164550781	-12.0393314361572	-0.23366679251194	0.124439373612404	0.0267055109143257
-9.77461528778076	-7.76614856719971	-12.0311298370361	-0.233751371502876	0.124316118657589	0.0267536081373692
-9.78235626220703	-7.76426029205322	-12.0329246520996	-0.233628064393997	0.124332383275032	0.0267118439078331
-9.78559017181396	-7.76463747024536	-12.024697303772	-0.233698174357414	0.124235846102238	0.0267141927033663
-9.78667259216309	-7.76185703277588	-12.0261907577515	-0.233736634254456	0.12415312230587	0.0267290901392698
-9.78638648986816	-7.76221704483032	-12.0192337036133	-0.233690291643143	0.124138675630093	0.0266796983778477
-9.79572486877441	-7.76296854019165	-12.0158786773682	-0.233649790287018	0.124081939458847	0.0267166402190924
-9.78943824768066	-7.76534366607666	-12.0174722671509	-0.233658447861671	0.123913422226906	0.0266950875520706
-9.794677734375	-7.7625093460083	-12.0164852142334	-0.233549132943153	0.123912788927555	0.0266872178763151
-9.80098056793213	-7.7670373916626	-12.0059785842896	-0.23370835185051	0.123873218894005	0.0266393329948187
-9.79719543457031	-7.76282835006714	-12.0047922134399	-0.233543336391449	0.123786188662052	0.026617806404829
-9.80060768127441	-7.76849365234375	-11.9981842041016	-0.233643025159836	0.123770594596863	0.0265862084925175
-9.80605125427246	-7.76464986801147	-11.9985580444336	-0.233666822314262	0.123612061142921	0.0266290456056595
-9.80460929870605	-7.76608419418335	-11.997597694397	-0.233568668365479	0.123598948121071	0.0266062952578068
-9.81201934814453	-7.76950263977051	-11.9895086288452	-0.233654007315636	0.123539723455906	0.0265660434961319
-9.80861473083496	-7.76743459701538	-11.992772102356	-0.233715176582336	0.123261488974094	0.0265877153724432
-9.81142902374268	-7.76819610595703	-11.9879446029663	-0.233594194054604	0.123365581035614	0.0265397299081087
-9.81606769561768	-7.76895570755005	-11.9834814071655	-0.233736291527748	0.123325936496258	0.0265321396291256
-9.81186199188232	-7.76526165008545	-11.9820871353149	-0.233629077672958	0.123192071914673	0.0264710076153278
-9.81376361846924	-7.76711368560791	-11.9814424514771	-0.233613520860672	0.123118467628956	0.0264469608664513
-9.82028865814209	-7.76618480682373	-11.9794178009033	-0.23362685739994	0.12313025444746	0.0264560356736183
-9.81371688842773	-7.76172256469727	-11.9666051864624	-0.233604729175568	0.122973240911961	0.0264394711703062
-9.82225799560547	-7.76075792312622	-11.969614982605	-0.233504936099052	0.123067818582058	0.0264017079025507
-9.81687068939209	-7.76387023925781	-11.9727411270142	-0.233614400029182	0.122904561460018	0.0264332089573145
-9.8169412612915	-7.75896549224854	-11.9615259170532	-0.233569979667664	0.122959233820438	0.0264244489371777
-9.82242393493652	-7.76366806030273	-11.9601249694824	-0.233614861965179	0.122953794896603	0.0263612233102322
-9.81680583953857	-7.76094770431519	-11.9605054855347	-0.233519643545151	0.1229078322649	0.026401499286294
-9.8175687789917	-7.7581729888916	-11.9556646347046	-0.233538120985031	0.122910164296627	0.0263548605144024
-9.82288265228271	-7.76322460174561	-11.953088760376	-0.233560532331467	0.122970677912235	0.0263780131936073
-9.81805419921875	-7.75838756561279	-11.9480781555176	-0.233609154820442	0.122902691364288	0.0263767875730991
-9.82397556304932	-7.75572109222412	-11.9492435455322	-0.233482673764229	0.122960932552814	0.0263507049530745
-9.8238697052002	-7.7554497718811	-11.9418668746948	-0.233615383505821	0.122939139604568	0.026349475607276
-9.82398319244385	-7.75483989715576	-11.9483470916748	-0.23357529938221	0.122928403317928	0.0263366047292948
-9.8255558013916	-7.75620317459106	-11.9481430053711	-0.233552634716034	0.123036846518517	0.0262910388410091
-9.82623386383057	-7.75423669815063	-11.9394998550415	-0.23362024128437	0.122977063059807	0.02634222432971
-9.82385349273682	-7.75170469284058	-11.9437456130981	-0.233549505472183	0.122949242591858	0.0263126790523529
-9.83209705352783	-7.75794172286987	-11.9361057281494	-0.233637630939484	0.122969262301922	0.0263614095747471
-9.82973957061768	-7.75088119506836	-11.9391450881958	-0.233584851026535	0.122931733727455	0.0263225473463535
-9.83636093139648	-7.75128555297852	-11.9352760314941	-0.233536422252655	0.12304051220417	0.0262765511870384
-9.8325719833374	-7.75252151489258	-11.9348049163818	-0.233641743659973	0.122941441833973	0.0262779407203197
-9.83712673187256	-7.74846029281616	-11.9338979721069	-0.233520492911339	0.122977755963802	0.0262317527085543
-9.84055233001709	-7.75010538101196	-11.9300422668457	-0.233662322163582	0.123014949262142	0.0262436084449291
-9.83666229248047	-7.74817752838135	-11.9343185424805	-0.233555033802986	0.122889138758183	0.0262363590300083
-9.8371639251709	-7.74884700775146	-11.9339332580566	-0.233571037650108	0.122884385287762	0.026176618412137
-9.84237289428711	-7.75072240829468	-11.9230947494507	-0.233584597706795	0.122834451496601	0.0262046530842781
-9.83631420135498	-7.74999904632568	-11.9254341125488	-0.233629509806633	0.122787058353424	0.0260973833501339
-9.84181308746338	-7.75222730636597	-11.9181137084961	-0.233557149767876	0.122807346284389	0.0260887779295444
-9.84063911437988	-7.751145362854	-11.9233694076538	-0.233556941151619	0.122653976082802	0.0260427910834551
-9.84321880340576	-7.7523341178894	-11.9187002182007	-0.233498737215996	0.122678488492966	0.0260046850889921
-9.84213924407959	-7.7573766708374	-11.9188413619995	-0.233630582690239	0.122625231742859	0.025919683277607
-9.84347343444824	-7.75746202468872	-11.9169263839722	-0.233441740274429	0.122612848877907	0.0258573740720749
-9.84356021881104	-7.75995349884033	-11.9119758605957	-0.233513742685318	0.122612051665783	0.0257945153862238
-9.8419017791748	-7.75486326217651	-11.9087295532227	-0.233470991253853	0.122530169785023	0.0257847923785448
-9.84195137023926	-7.75712966918945	-11.9124002456665	-0.233383923768997	0.122544355690479	0.0256126318126917
-9.84708309173584	-7.75953817367554	-11.8968172073364	-0.233458772301674	0.122517555952072	0.0256160981953144
-9.84267330169678	-7.76165151596069	-11.9073286056519	-0.23337422311306	0.122384309768677	0.0255206283181906
-9.84085845947266	-7.76142024993896	-11.9044361114502	-0.233325958251953	0.122469358146191	0.0254830289632082
-9.84846687316895	-7.76569128036499	-11.8981046676636	-0.23338970541954	0.12253675609827	0.0253864880651236
-9.83998394012451	-7.76640510559082	-11.9020376205444	-0.23326601088047	0.122444108128548	0.0253343470394611
-9.83999824523926	-7.76799535751343	-11.8994197845459	-0.233202576637268	0.122478626668453	0.0252200718969107
-9.84659957885742	-7.77586841583252	-11.893630027771	-0.233264371752739	0.122493773698807	0.0251699443906546
-9.84249210357666	-7.77163743972778	-11.8993587493896	-0.233143597841263	0.122536897659302	0.0250486098229885
-9.84441661834717	-7.77267217636108	-11.8982572555542	-0.233039900660515	0.122605696320534	0.0249296110123396
-9.83974552154541	-7.77796792984009	-11.8983287811279	-0.233153268694878	0.122611306607723	0.0249427687376738
-9.83435249328613	-7.77365398406982	-11.8966054916382	-0.232996255159378	0.12267030030489	0.0248296353965998
-9.84001445770264	-7.77956104278564	-11.9006156921387	-0.232951357960701	0.122823230922222	0.0247361976653337
-9.83416652679443	-7.780348777771	-11.8971519470215	-0.232903704047203	0.122801326215267	0.0246862322092056
-9.82844734191895	-7.78011846542358	-11.8943290710449	-0.23288182914257	0.122885055840015	0.0246186628937721
-9.83368873596191	-7.78393793106079	-11.892541885376	-0.232843786478043	0.123036481440067	0.0245723314583302
-9.82586193084717	-7.78035974502563	-11.8924827575684	-0.232727557420731	0.123006708920002	0.0244971290230751
-9.8266429901123	-7.78563213348389	-11.8942441940308	-0.232644900679588	0.123165518045425	0.0244095474481583
-9.82294750213623	-7.78507328033447	-11.8957281112671	-0.232754468917847	0.123285934329033	0.024375531822443
-9.81962394714355	-7.78692007064819	-11.8886795043945	-0.232626423239708	0.123279131948948	0.0242955610156059
-9.82120132446289	-7.78932189941406	-11.8903474807739	-0.232643693685532	0.123477190732956	0.0242381952702999
-9.81069850921631	-7.78673505783081	-11.8855848312378	-0.232509106397629	0.123386718332767	0.0241999700665474
-9.80923175811768	-7.78319358825684	-11.8815584182739	-0.232549443840981	0.123506300151348	0.0241886395961046
-9.81121826171875	-7.78834962844849	-11.8840837478638	-0.232523232698441	0.12365135550499	0.0241257138550282
-9.80365180969238	-7.78439855575562	-11.884539604187	-0.232486993074417	0.123641684651375	0.0240983255207539
-9.8061695098877	-7.78741121292114	-11.8840885162354	-0.232399746775627	0.123782128095627	0.0240863841027021
-9.79914093017578	-7.78690576553345	-11.8830728530884	-0.232460960745811	0.123746991157532	0.0240892358124256
-9.79944038391113	-7.78411960601807	-11.880259513855	-0.232346549630165	0.123899735510349	0.024036031216383
-9.80298805236816	-7.78756952285767	-11.8708667755127	-0.232410579919815	0.124027319252491	0.0240408778190613
-9.79706001281738	-7.78553628921509	-11.8708505630493	-0.232362076640129	0.123941473662853	0.0240236893296242
-9.79560661315918	-7.78206872940063	-11.876259803772	-0.232392758131027	0.123969078063965	0.0240140240639448
-9.80312919616699	-7.78507280349731	-11.8744621276855	-0.232384040951729	0.124025732278824	0.0241260696202517
-9.79713249206543	-7.77686357498169	-11.8765830993652	-0.232392907142639	0.123935475945473	0.0241598282009363
-9.79723453521729	-7.77433586120605	-11.8766212463379	-0.232327312231064	0.123982191085815	0.0242002308368683
-9.79957485198975	-7.7775182723999	-11.875901222229	-0.232529938220978	0.124040924012661	0.024215767160058
-9.80339431762695	-7.76946687698364	-11.8730440139771	-0.232533976435661	0.123890250921249	0.0243663862347603
-9.80347442626953	-7.77044630050659	-11.8820333480835	-0.232487663626671	0.123947322368622	0.0243734251707792
-9.81105613708496	-7.77161884307861	-11.8707571029663	-0.232684701681137	0.123850397765636	0.0244414210319519
-9.808762550354	-7.76480960845947	-11.8720664978027	-0.232689470052719	0.123714670538902	0.0245592445135117
-9.81372737884521	-7.76623153686523	-11.8796272277832	-0.232655823230743	0.123842336237431	0.0246022343635559
-9.81764125823975	-7.76238965988159	-11.8708896636963	-0.232836127281189	0.123705007135868	0.0246526431292295
-9.81423759460449	-7.75988483428955	-11.8776044845581	-0.232718884944916	0.123614996671677	0.0247528646141291
-9.82502174377441	-7.75868797302246	-11.8739242553711	-0.232857272028923	0.123671658337116	0.024753337725997
-9.82290935516357	-7.7583475112915	-11.8671827316284	-0.232940509915352	0.123554915189743	0.0248285252600908
-9.81881141662598	-7.75245952606201	-11.8700866699219	-0.232829362154007	0.123451098799706	0.0249493252485991
-9.82730007171631	-7.75443553924561	-11.8612070083618	-0.233019173145294	0.123438231647015	0.0249574352055788
-9.82695484161377	-7.74832534790039	-11.8627481460571	-0.232975140213966	0.123310349881649	0.0250604320317507
-9.82815170288086	-7.74771070480347	-11.8682308197021	-0.232968285679817	0.123382553458214	0.02511265873909
-9.82891368865967	-7.74687957763672	-11.8585500717163	-0.233013972640038	0.123226657509804	0.0251510497182608
-9.82772254943848	-7.7432336807251	-11.8630962371826	-0.232933506369591	0.123281963169575	0.0252197962254286
-9.83211994171143	-7.74752044677734	-11.854513168335	-0.23307754099369	0.123330734670162	0.0251948963850737
-9.82826805114746	-7.74505281448364	-11.8535623550415	-0.233103856444359	0.123240686953068	0.0253432113677263
-9.82759666442871	-7.73729515075684	-11.8604736328125	-0.232939630746841	0.123236991465092	0.0253502056002617
-9.82936573028564	-7.7435154914856	-11.8521480560303	-0.233152478933334	0.123254843056202	0.025420730933547
-9.82730770111084	-7.73935794830322	-11.852240562439	-0.233129784464836	0.123159915208817	0.0254585798829794
-9.82676315307617	-7.73419761657715	-11.8597812652588	-0.23305307328701	0.123247250914574	0.0255352891981602
-9.83649349212646	-7.73931121826172	-11.8494987487793	-0.233201399445534	0.123267211019993	0.0256026089191437
-9.83269786834717	-7.73805332183838	-11.8546924591064	-0.233338475227356	0.123217940330505	0.0256986673921347
-9.83997631072998	-7.73150396347046	-11.861180305481	-0.233251109719276	0.123310387134552	0.0257031116634607
-9.84473991394043	-7.73510885238647	-11.8555116653442	-0.233369305729866	0.123363934457302	0.0257635675370693
-9.84457683563232	-7.72949743270874	-11.8574523925781	-0.233395397663116	0.123255729675293	0.0258317738771439
-9.84506416320801	-7.7319803237915	-11.865683555603	-0.233528628945351	0.123360387980938	0.0257758032530546
-9.85066509246826	-7.72802639007568	-11.8647985458374	-0.233473867177963	0.123388662934303	0.0258252341300249
-9.84479236602783	-7.73021411895752	-11.8663272857666	-0.23357854783535	0.123304009437561	0.025944072753191
-9.84963226318359	-7.72875785827637	-11.868556022644	-0.233451023697853	0.123482741415501	0.0259031224995852
-9.85676193237305	-7.72995090484619	-11.8620100021362	-0.233695536851883	0.123527958989143	0.0259058196097612
-9.84871864318848	-7.72362375259399	-11.8723182678223	-0.233544528484344	0.123461186885834	0.0259945243597031
-9.85231399536133	-7.72360467910767	-11.8701810836792	-0.233567804098129	0.123488262295723	0.0259350463747978
-9.85447216033936	-7.72486448287964	-11.865795135498	-0.233779698610306	0.123378582298756	0.0260190814733505
-9.84932613372803	-7.72152423858643	-11.8695049285889	-0.233578845858574	0.123509407043457	0.0260131228715181
-9.85327529907227	-7.72414684295654	-11.8669347763062	-0.233608961105347	0.123485095798969	0.0260876026004553
-9.84961318969727	-7.72119379043579	-11.865385055542	-0.233758106827736	0.123371407389641	0.0261260084807873
-9.84975242614746	-7.71891117095947	-11.8668193817139	-0.233640521764755	0.123561844229698	0.0260893683880568
-9.84996700286865	-7.72223329544067	-11.8631801605225	-0.233783364295959	0.123547740280628	0.0261164680123329
-9.84165477752686	-7.71909952163696	-11.8707609176636	-0.233662530779839	0.123443379998207	0.0261062905192375
-9.84175491333008	-7.71790838241577	-11.8606204986572	-0.233690977096558	0.123641557991505	0.0261404123157263
-9.84578704833984	-7.72413730621338	-11.8552675247192	-0.233725845813751	0.123607851564884	0.0261627156287432
-9.83188533782959	-7.72158432006836	-11.8545150756836	-0.233629778027534	0.12358683347702	0.0261684879660606
-9.83618259429932	-7.72176504135132	-11.8524837493896	-0.233666330575943	0.12370615452528	0.0261611137539148
-9.83152484893799	-7.72463989257813	-11.850513458252	-0.233671426773071	0.123669698834419	0.0262104272842407
-9.83019924163818	-7.72315311431885	-11.8495998382568	-0.233595103025436	0.123793192207813	0.0261550042778254
-9.82936668395996	-7.72520971298218	-11.8436889648438	-0.233677566051483	0.123889669775963	0.0261723063886166
-9.82076644897461	-7.72235441207886	-11.8497924804688	-0.233527690172195	0.123758524656296	0.0261671133339405
-9.81790256500244	-7.72430419921875	-11.8461484909058	-0.233568742871284	0.123928338289261	0.0261244177818298
-9.81844043731689	-7.72436666488647	-11.8355159759521	-0.233607977628708	0.123914368450642	0.0262119341641665
-9.80711078643799	-7.72320604324341	-11.8413925170898	-0.233504012227058	0.123988896608353	0.0261631067842245
-9.80791854858398	-7.72387027740479	-11.8325357437134	-0.233544409275055	0.124050043523312	0.0261757075786591
-9.80429553985596	-7.72661161422729	-11.8302631378174	-0.233698233962059	0.124045267701149	0.0261790528893471
-9.80022144317627	-7.72167587280273	-11.8337125778198	-0.233521118760109	0.124133139848709	0.0262096077203751
-9.79851150512695	-7.7268238067627	-11.8301525115967	-0.233633801341057	0.124283388257027	0.0261683240532875
-9.79127407073975	-7.72239303588867	-11.8308916091919	-0.233599588274956	0.124211706221104	0.0262656193226576
-9.78662395477295	-7.72382307052612	-11.8251934051514	-0.233539968729019	0.124271914362907	0.0262655634433031
-9.79501152038574	-7.72757005691528	-11.8336019515991	-0.233651712536812	0.124419450759888	0.0263124443590641
-9.78540420532227	-7.72287607192993	-11.8275318145752	-0.233657673001289	0.124416150152683	0.0263739544898272
-9.78568840026855	-7.72424840927124	-11.8281078338623	-0.233589395880699	0.124547362327576	0.0264301840215921
-9.79168701171875	-7.72824239730835	-11.8233137130737	-0.233740404248238	0.124653063714504	0.0264295339584351
-9.78299140930176	-7.72208404541016	-11.8271207809448	-0.233640313148499	0.124709188938141	0.026538260281086
-9.78210353851318	-7.72630929946899	-11.8319835662842	-0.233713924884796	0.124836906790733	0.0264653693884611
-9.77851581573486	-7.72719573974609	-11.8248853683472	-0.233720302581787	0.124848358333111	0.0265168789774179
-9.77740955352783	-7.72730588912964	-11.8270034790039	-0.233700767159462	0.124965511262417	0.0265408419072628
-9.78302955627441	-7.73090267181396	-11.8234882354736	-0.233773037791252	0.125063002109528	0.0266080275177956
-9.77579212188721	-7.72636365890503	-11.8277101516724	-0.23374255001545	0.125113993883133	0.0266405716538429
-9.78156280517578	-7.72731971740723	-11.8251714706421	-0.233772426843643	0.12513630092144	0.0266885068267584
-9.78213977813721	-7.72794580459595	-11.8320684432983	-0.233869925141335	0.12516924738884	0.0267321337014437
-9.78105926513672	-7.72455835342407	-11.8291893005371	-0.233818978071213	0.125233054161072	0.0267244800925255
-9.78613376617432	-7.72946786880493	-11.8316078186035	-0.233978375792503	0.125374510884285	0.0267583373934031
-9.78163719177246	-7.725417137146	-11.8323287963867	-0.233905285596848	0.12530192732811	0.0268616452813149
-9.78501033782959	-7.72753286361694	-11.8281106948853	-0.233965128660202	0.125433757901192	0.0268570203334093
-9.78776741027832	-7.73029661178589	-11.8274803161621	-0.234060883522034	0.125408887863159	0.0268877577036619
-9.78537750244141	-7.72513294219971	-11.8352041244507	-0.234088554978371	0.125460177659988	0.0269423145800829
-9.79139041900635	-7.72686004638672	-11.8325386047363	-0.233952596783638	0.125601440668106	0.0270024463534355
-9.79218673706055	-7.72842836380005	-11.8294792175293	-0.234192043542862	0.125556975603104	0.0270370151847601
-9.7909688949585	-7.72460508346558	-11.8342180252075	-0.234110772609711	0.12564717233181	0.0271203834563494
-9.79612922668457	-7.73115301132202	-11.8371000289917	-0.23423333466053	0.12576849758625	0.0271300654858351
-9.79501628875732	-7.72908115386963	-11.8355379104614	-0.2342399507761	0.125729218125343	0.0272260364145041
-9.79283428192139	-7.72520732879639	-11.837703704834	-0.234231397509575	0.125710994005203	0.0272898524999619
-9.80034255981445	-7.73276472091675	-11.8413152694702	-0.234302788972855	0.125828623771667	0.0273969676345587
-9.79924201965332	-7.7243070602417	-11.8431129455566	-0.234341815114021	0.125779554247856	0.0274402759969234
-9.804030418396	-7.72626876831055	-11.8421754837036	-0.234401896595955	0.12583626806736	0.0275455582886934
-9.80703830718994	-7.72639894485474	-11.8489742279053	-0.234531685709953	0.125842943787575	0.027629429474473
-9.80555534362793	-7.72196769714355	-11.8518571853638	-0.234480381011963	0.12583239376545	0.0276633556932211
-9.8089771270752	-7.72625541687012	-11.8504695892334	-0.234593316912651	0.125848919153214	0.027739129960537
-9.80671119689941	-7.72602939605713	-11.8519248962402	-0.23464660346508	0.12570595741272	0.02778559923172
-9.808180809021	-7.72087478637695	-11.8496398925781	-0.234584748744965	0.125795349478722	0.027816453948617
-9.81397247314453	-7.72684001922607	-11.8495121002197	-0.234669491648674	0.125845238566399	0.0278761051595211
-9.8082857131958	-7.72079753875732	-11.8487892150879	-0.234674766659737	0.125758394598961	0.0279261358082294
-9.80822944641113	-7.72218465805054	-11.8555278778076	-0.234709486365318	0.125772058963776	0.0279687102884054
-9.80947494506836	-7.72132301330566	-11.8574552536011	-0.234707698225975	0.125826105475426	0.0279591046273708
-9.80509471893311	-7.72209167480469	-11.8513565063477	-0.234767898917198	0.125769019126892	0.0280493684113026
-9.80007171630859	-7.71842575073242	-11.8581943511963	-0.234597325325012	0.125782534480095	0.0281076673418283
-9.8022289276123	-7.72077512741089	-11.8550510406494	-0.234795272350311	0.125865578651428	0.0281906127929688
-9.79748725891113	-7.71980142593384	-11.8547439575195	-0.234733372926712	0.125772923231125	0.0282171498984098
-9.78530883789063	-7.71403741836548	-11.860556602478	-0.234661474823952	0.125798672437668	0.0282790213823318
-9.79316806793213	-7.71882581710815	-11.8548545837402	-0.234763711690903	0.125884830951691	0.0283236876130104
-9.78529453277588	-7.71861028671265	-11.8565578460693	-0.234799563884735	0.12592713534832	0.0283906478434801
-9.77873706817627	-7.70825815200806	-11.8613948822021	-0.234638273715973	0.125850856304169	0.0284541565924883
-9.77847480773926	-7.71256494522095	-11.8547430038452	-0.234751328825951	0.125993132591248	0.0284841097891331
-9.77571582794189	-7.70936250686646	-11.85728931427	-0.234804332256317	0.125933215022087	0.0285493638366461
-9.77358245849609	-7.70747566223145	-11.8626337051392	-0.234798192977905	0.126003757119179	0.0285965818911791
-9.77693843841553	-7.70595502853394	-11.8574151992798	-0.234791129827499	0.12600801885128	0.0286533925682306
-9.77071857452393	-7.70278072357178	-11.8628540039063	-0.234930649399757	0.125928208231926	0.0287806466221809
-9.77242851257324	-7.69974994659424	-11.8684997558594	-0.23483806848526	0.126073494553566	0.0287813190370798
-9.77080249786377	-7.70320796966553	-11.8662395477295	-0.234921842813492	0.126088723540306	0.0287863425910473
-9.76873683929443	-7.69819736480713	-11.8686399459839	-0.234897181391716	0.125996425747871	0.0288726706057787
-9.76475620269775	-7.69755697250366	-11.8725185394287	-0.234942108392715	0.126105234026909	0.028858570381999
-9.76922035217285	-7.69960784912109	-11.864556312561	-0.234976038336754	0.126216232776642	0.0289457570761442
-9.75896739959717	-7.6977858543396	-11.8699903488159	-0.234924167394638	0.126067042350769	0.0289046224206686
-9.76065635681152	-7.69648408889771	-11.8666858673096	-0.234926104545593	0.126197725534439	0.0289592072367668
-9.75857543945313	-7.69933462142944	-11.8689098358154	-0.234988868236542	0.126293942332268	0.0289887394756079
-9.75166130065918	-7.6951265335083	-11.8645687103271	-0.234965920448303	0.126290902495384	0.029018796980381
-9.74516010284424	-7.69432687759399	-11.867283821106	-0.234851002693176	0.126246497035027	0.0290704499930143
-9.74860763549805	-7.69866180419922	-11.8631496429443	-0.234977558255196	0.126363381743431	0.0290919784456491
-9.74225997924805	-7.69306373596191	-11.8573722839355	-0.234915882349014	0.12630695104599	0.0291224364191294
-9.74257278442383	-7.69322729110718	-11.859658241272	-0.234923362731934	0.126420810818672	0.0291481371968985
-9.74279403686523	-7.69315767288208	-11.860595703125	-0.235017269849777	0.126437410712242	0.0291865095496178
-9.73852443695068	-7.69090270996094	-11.856029510498	-0.234934136271477	0.12649105489254	0.0292017161846161
-9.73830127716064	-7.69257688522339	-11.8598375320435	-0.23492257297039	0.126578375697136	0.0292100980877876
-9.73565483093262	-7.69172811508179	-11.8502893447876	-0.235021442174911	0.126455783843994	0.0293080806732178
-9.73237991333008	-7.68947410583496	-11.8584833145142	-0.235022321343422	0.126423999667168	0.0293297469615936
-9.73860931396484	-7.69121217727661	-11.8548526763916	-0.23507285118103	0.126593172550201	0.0293416325002909
-9.73733806610107	-7.68976354598999	-11.852484703064	-0.235098525881767	0.126543685793877	0.029377106577158
-9.73081493377686	-7.68544483184814	-11.8571872711182	-0.235041305422783	0.126547142863274	0.0293810367584229
-9.73945808410645	-7.68944358825684	-11.8497371673584	-0.235177785158157	0.126553803682327	0.0294471587985754
-9.73551940917969	-7.68603992462158	-11.8502607345581	-0.235184878110886	0.126497194170952	0.0294653363525867
-9.73532676696777	-7.68349695205688	-11.8542470932007	-0.235080018639565	0.126556217670441	0.0294579099863768
-9.73798084259033	-7.68616342544556	-11.8425922393799	-0.235284730792046	0.126481369137764	0.0295137465000153
-9.73520660400391	-7.68186473846436	-11.8462829589844	-0.235130235552788	0.126334965229034	0.0295186173170805
-9.73703956604004	-7.67988395690918	-11.8498411178589	-0.235186234116554	0.12643800675869	0.0295361392199993
-9.7435884475708	-7.68136072158813	-11.8413553237915	-0.235200077295303	0.126387000083923	0.0295534897595644
-9.73108005523682	-7.67841863632202	-11.8442726135254	-0.235206246376038	0.126226902008057	0.0296445749700069
-9.74254035949707	-7.6792950630188	-11.8426914215088	-0.235321894288063	0.126274794340134	0.029656570404768
-9.73937702178955	-7.67952871322632	-11.8411254882813	-0.235379055142403	0.126255452632904	0.0297060143202543
-9.73848152160645	-7.67440128326416	-11.8452310562134	-0.235352993011475	0.126135066151619	0.0297910962253809
-9.74221324920654	-7.67961835861206	-11.8372573852539	-0.235490530729294	0.126242727041245	0.0297830644994974
-9.74121475219727	-7.67691898345947	-11.8409366607666	-0.235474795103073	0.126098558306694	0.029830290004611
-9.74373340606689	-7.67451143264771	-11.8494148254395	-0.235466778278351	0.126201301813126	0.0298897679895163
-9.75168418884277	-7.67689943313599	-11.8401336669922	-0.235521346330643	0.126181274652481	0.0299710370600224
-9.74655723571777	-7.67751932144165	-11.8523616790771	-0.235683932900429	0.126067772507668	0.0300668831914663
-9.75158977508545	-7.67861461639404	-11.845850944519	-0.235645413398743	0.12613733112812	0.0300855860114098
-9.75152492523193	-7.67756700515747	-11.8442077636719	-0.235770627856255	0.126142755150795	0.0301300548017025
-9.75005531311035	-7.67193412780762	-11.8495264053345	-0.235787600278854	0.126036614179611	0.030254352837801
-9.75605010986328	-7.67540454864502	-11.8499813079834	-0.235801681876183	0.126170337200165	0.0302588809281588
-9.75682353973389	-7.67673873901367	-11.851336479187	-0.235878184437752	0.126133888959885	0.0302974320948124
-9.75419807434082	-7.67653465270996	-11.8560581207275	-0.235892698168755	0.12605544924736	0.0303206257522106
-9.75785732269287	-7.67542171478271	-11.8498344421387	-0.23583722114563	0.12619324028492	0.0303290393203497
-9.75972270965576	-7.6792459487915	-11.8583478927612	-0.236011773347855	0.126106336712837	0.0303536131978035
-9.75506591796875	-7.67468357086182	-11.85498046875	-0.235854908823967	0.126110672950745	0.0303610526025295
-9.75617980957031	-7.67814922332764	-11.8571653366089	-0.235947132110596	0.126199290156364	0.0303580481559038
-9.75540161132813	-7.67509317398071	-11.8571424484253	-0.236058205366135	0.126114591956139	0.0303653497248888
-9.75234222412109	-7.67409133911133	-11.8639669418335	-0.235954239964485	0.126186117529869	0.0303190052509308
-9.75638103485107	-7.67857265472412	-11.8559122085571	-0.235931858420372	0.126272469758987	0.0303254593163729
-9.75101280212402	-7.67772436141968	-11.8643255233765	-0.236026763916016	0.126191794872284	0.0302889794111252
-9.75347137451172	-7.67709636688232	-11.8703460693359	-0.23591735959053	0.126452028751373	0.0302839614450932
-9.75994396209717	-7.68339061737061	-11.8672466278076	-0.236080348491669	0.126494139432907	0.030260568484664
-9.75403022766113	-7.67930173873901	-11.8724193572998	-0.235938712954521	0.12650603055954	0.0302763115614653
-9.75204086303711	-7.68224763870239	-11.8808355331421	-0.235968977212906	0.126577228307724	0.0301689300686121
-9.76107692718506	-7.69020175933838	-11.8787059783936	-0.236069992184639	0.12670810520649	0.030202018097043
-9.75597667694092	-7.68359470367432	-11.8886480331421	-0.235990032553673	0.126630067825317	0.0301652140915394
-9.75579166412354	-7.68571043014526	-11.8922672271729	-0.235947519540787	0.126739263534546	0.0301667898893356
-9.75964164733887	-7.6896767616272	-11.8962240219116	-0.236066818237305	0.12689109146595	0.0300499796867371
-9.7525463104248	-7.69114923477173	-11.8949937820435	-0.235984101891518	0.126869082450867	0.0299545228481293
-9.75174522399902	-7.69446277618408	-11.9017820358276	-0.235857412219048	0.126967534422874	0.0298641100525856
-9.75481128692627	-7.69934368133545	-11.9022970199585	-0.235998943448067	0.126945108175278	0.0297690592706203
-9.74930953979492	-7.69779682159424	-11.9014854431152	-0.235902428627014	0.126997023820877	0.0297049768269062
-9.74950885772705	-7.70270109176636	-11.9084739685059	-0.235791057348251	0.127187713980675	0.0295689944177866
-9.7536792755127	-7.70568323135376	-11.9078416824341	-0.235775321722031	0.127167791128159	0.0294870492070913
-9.74130344390869	-7.70997524261475	-11.9139156341553	-0.235701858997345	0.127218127250671	0.0293680317699909
-9.7497091293335	-7.71190357208252	-11.9147958755493	-0.23564900457859	0.127318516373634	0.0292527209967375
-9.74704170227051	-7.72222185134888	-11.9178495407104	-0.235647216439247	0.12739010155201	0.0290815886110067
-9.74159240722656	-7.71994018554688	-11.9228200912476	-0.235581934452057	0.127286940813065	0.029023477807641
-9.7406759262085	-7.72564697265625	-11.9307317733765	-0.235488563776016	0.127536550164223	0.0288128294050694
-9.74256134033203	-7.73300457000732	-11.9243755340576	-0.23534619808197	0.127614364027977	0.0287248138338327
-9.73617362976074	-7.73695039749146	-11.9300289154053	-0.235398069024086	0.127548053860664	0.0286411680281162
-9.73623752593994	-7.7375316619873	-11.9344320297241	-0.235214337706566	0.127690434455872	0.0284683350473642
-9.73654079437256	-7.74703359603882	-11.9351234436035	-0.235343873500824	0.127806082367897	0.0283572152256966
-9.72846603393555	-7.74835109710693	-11.9411125183105	-0.235123440623283	0.127769663929939	0.0282442718744278
-9.72717380523682	-7.75083017349243	-11.9395952224731	-0.235063135623932	0.127870962023735	0.0280950553715229
-9.73253726959229	-7.76063823699951	-11.9440135955811	-0.235048979520798	0.128002688288689	0.0279486440122128
-9.72665309906006	-7.75653743743896	-11.9460945129395	-0.234955325722694	0.127826303243637	0.0278661698102951
-9.72679996490479	-7.76316928863525	-11.9489793777466	-0.234995320439339	0.12790185213089	0.0278200935572386
-9.73280429840088	-7.76836347579956	-11.9566469192505	-0.235016122460365	0.127976179122925	0.0276844501495361
-9.72948455810547	-7.77034854888916	-11.9542179107666	-0.234949350357056	0.127943813800812	0.027632350102067
-9.7293643951416	-7.77013063430786	-11.9670858383179	-0.234823256731033	0.127898693084717	0.0275349393486977
-9.73450469970703	-7.78003740310669	-11.9607772827148	-0.234952688217163	0.128035798668861	0.0274840351194143
-9.73345947265625	-7.77875375747681	-11.9689350128174	-0.23483282327652	0.127930298447609	0.0274182464927435
-9.73070812225342	-7.77738809585571	-11.9739322662354	-0.23478727042675	0.127988666296005	0.0274304375052452
-9.74223899841309	-7.7851095199585	-11.9713478088379	-0.234852209687233	0.12798972427845	0.0273341406136751
-9.73828983306885	-7.78742599487305	-11.9776811599731	-0.234921261668205	0.127990394830704	0.0273648798465729
-9.74158191680908	-7.78405284881592	-11.9823131561279	-0.234815359115601	0.1279127150774	0.0273499842733145
-9.74579429626465	-7.79331207275391	-11.9862613677979	-0.234883978962898	0.128022596240044	0.0272012744098902
-9.75062942504883	-7.79765224456787	-11.9875297546387	-0.234932124614716	0.127966791391373	0.0272456649690866
-9.74616527557373	-7.79485034942627	-11.9916543960571	-0.234755516052246	0.127982586622238	0.0270646940916777
-9.75186634063721	-7.79982662200928	-11.9944467544556	-0.234795421361923	0.128007292747498	0.0270625744014978
-9.75618934631348	-7.80711936950684	-11.9941272735596	-0.234923914074898	0.127930998802185	0.0270919073373079
-9.75382423400879	-7.80569362640381	-11.99875831604	-0.234763041138649	0.127996489405632	0.0269569754600525
-9.75625801086426	-7.81229209899902	-12.0011520385742	-0.234871566295624	0.128011897206306	0.0268990099430084
-9.75864219665527	-7.81600904464722	-11.9951305389404	-0.234842360019684	0.12802018225193	0.0268635265529156
-9.75868511199951	-7.81646871566772	-12.0018997192383	-0.23480024933815	0.128099650144577	0.0267649292945862
-9.76702499389648	-7.82303428649902	-12.0010480880737	-0.23483307659626	0.128167793154716	0.026714738458395
-9.76186466217041	-7.82271862030029	-12.0061597824097	-0.234811961650848	0.128065541386604	0.0266540050506592
-9.76156139373779	-7.82414674758911	-12.0066394805908	-0.234765812754631	0.128141909837723	0.026616869494319
-9.76517009735107	-7.83108758926392	-12.0133476257324	-0.234742969274521	0.128376692533493	0.0265707224607468
-9.76349067687988	-7.83125877380371	-12.007568359375	-0.234841912984848	0.128285303711891	0.0265350472182035
-9.76160717010498	-7.83005523681641	-12.0190439224243	-0.234762817621231	0.128269255161285	0.0265201888978481
-9.76912784576416	-7.83507347106934	-12.0200567245483	-0.234840676188469	0.12852755188942	0.0264910105615854
-9.76504993438721	-7.83527946472168	-12.0173044204712	-0.234925806522369	0.128465786576271	0.0264610946178436
-9.75936603546143	-7.83414030075073	-12.0247859954834	-0.234779864549637	0.128605380654335	0.0264538768678904
-9.76936149597168	-7.84372138977051	-12.0244207382202	-0.234898954629898	0.128731966018677	0.026399539783597
-9.76600551605225	-7.84466791152954	-12.0247774124146	-0.234984636306763	0.128711894154549	0.0264257602393627
-9.76176452636719	-7.83847713470459	-12.0369901657104	-0.234861791133881	0.128817871212959	0.0264436434954405
-9.77027702331543	-7.84356117248535	-12.0334358215332	-0.235054463148117	0.128927901387215	0.0264029186218977
-9.76915550231934	-7.84137725830078	-12.0387287139893	-0.235094413161278	0.128932669758797	0.0264644995331764
-9.769455909729	-7.83970260620117	-12.0455389022827	-0.235149279236794	0.128969356417656	0.0264694262295961
-9.77562808990479	-7.84151697158813	-12.0429639816284	-0.235126167535782	0.129081875085831	0.0265538301318884
-9.77653408050537	-7.83951711654663	-12.0523118972778	-0.235329911112785	0.129016518592834	0.0266641359776258
-9.77970790863037	-7.83803462982178	-12.0553417205811	-0.235202193260193	0.129148602485657	0.026690412312746
-9.78358745574951	-7.83857011795044	-12.0495185852051	-0.23537740111351	0.129194796085358	0.0267197862267494
-9.78976535797119	-7.83785343170166	-12.0573377609253	-0.235494270920753	0.129143446683884	0.0268383696675301
-9.78719615936279	-7.83570528030396	-12.067006111145	-0.235496178269386	0.129213094711304	0.0268535334616899
-9.79369354248047	-7.83440208435059	-12.0649042129517	-0.235476195812225	0.12920455634594	0.0269543565809727
-9.79748916625977	-7.83774375915527	-12.0701541900635	-0.235635280609131	0.129170492291451	0.0270108245313168
-9.79579448699951	-7.83259153366089	-12.0690431594849	-0.235625699162483	0.129208236932755	0.0271352250128984
-9.80087184906006	-7.83297300338745	-12.0804119110107	-0.23565648496151	0.129354164004326	0.0271802768111229
-9.80484771728516	-7.83238124847412	-12.0758810043335	-0.235817462205887	0.129192724823952	0.0272587109357119
-9.80532932281494	-7.82822132110596	-12.0805158615112	-0.235805585980415	0.129159495234489	0.0273820403963327
-9.80544376373291	-7.82223606109619	-12.0904769897461	-0.235739514231682	0.129231005907059	0.0274054873734713
-9.81017303466797	-7.82603216171265	-12.0803174972534	-0.235833466053009	0.12917959690094	0.0274940859526396
-9.80211067199707	-7.82547187805176	-12.0778503417969	-0.235985159873962	0.129069432616234	0.0275936499238014
-9.80990600585938	-7.82082462310791	-12.0844116210938	-0.235913097858429	0.129107266664505	0.0276757273823023
-9.81307697296143	-7.82295751571655	-12.0787019729614	-0.235972389578819	0.129140585660934	0.0276806373149157
-9.80885982513428	-7.81809854507446	-12.0850877761841	-0.235986039042473	0.12909372150898	0.0278219524770975
-9.81076335906982	-7.81995058059692	-12.083119392395	-0.235983893275261	0.129176989197731	0.0277969557791948
-9.81430816650391	-7.81653118133545	-12.0819749832153	-0.235993564128876	0.129160568118095	0.0278607830405235
-9.81226444244385	-7.81600952148438	-12.0831546783447	-0.236057311296463	0.129047706723213	0.027947099879384
-9.81082153320313	-7.81231117248535	-12.0864562988281	-0.235999241471291	0.129210740327835	0.0279570780694485
-9.81791400909424	-7.81436491012573	-12.080304145813	-0.236171722412109	0.129246234893799	0.0280260220170021
-9.81021499633789	-7.81057929992676	-12.0836162567139	-0.236122936010361	0.129182070493698	0.0281252134591341
-9.80897998809814	-7.80481195449829	-12.0892381668091	-0.236143782734871	0.129209741950035	0.0281532220542431
-9.81609153747559	-7.8107852935791	-12.0772180557251	-0.236079201102257	0.129323825240135	0.0282210428267717
-9.81121921539307	-7.8019700050354	-12.083197593689	-0.236123964190483	0.12922491133213	0.0282212886959314
-9.80771255493164	-7.80183410644531	-12.0794973373413	-0.236140340566635	0.12930890917778	0.0282885488122702
-9.80966758728027	-7.80415773391724	-12.0882148742676	-0.236164942383766	0.129379436373711	0.0282503142952919
-9.80479717254639	-7.79883050918579	-12.0804977416992	-0.236237868666649	0.129329085350037	0.0283469557762146
-9.80132579803467	-7.79579067230225	-12.0773811340332	-0.236030802130699	0.12930528819561	0.0283291563391685
-9.80504989624023	-7.79813575744629	-12.0776786804199	-0.23624412715435	0.12946829199791	0.0283595640212297
-9.80068302154541	-7.7930703163147	-12.0766038894653	-0.236187249422073	0.129369124770164	0.028365220874548
-9.79121685028076	-7.78805446624756	-12.0849266052246	-0.236157938838005	0.129395559430122	0.0284054689109325
-9.79555416107178	-7.79080772399902	-12.0781869888306	-0.236135020852089	0.129468098282814	0.0284087415784597
-9.79291343688965	-7.79175710678101	-12.0748491287231	-0.236285358667374	0.129545509815216	0.028412964195013
-9.78960037231445	-7.78572463989258	-12.0835580825806	-0.236173406243324	0.129477187991142	0.0285012219101191
-9.78530406951904	-7.78715896606445	-12.0746936798096	-0.23631289601326	0.129646793007851	0.0284806247800589
-9.78823471069336	-7.78557682037354	-12.0732288360596	-0.236421301960945	0.129631012678146	0.028543084859848
-9.78208160400391	-7.7841591835022	-12.0779466629028	-0.236334562301636	0.129671439528465	0.0285053234547377
-9.78482151031494	-7.78068065643311	-12.0717210769653	-0.236306354403496	0.129841759800911	0.0285350792109966
-9.78516483306885	-7.78426790237427	-12.0762996673584	-0.236581325531006	0.129806250333786	0.0285721942782402
-9.78188419342041	-7.77736234664917	-12.0746822357178	-0.236399337649345	0.129877090454102	0.0285722222179174
-9.77980327606201	-7.77691459655762	-12.0765705108643	-0.236474931240082	0.129987180233002	0.0285648126155138
-9.78175449371338	-7.78003120422363	-12.0765285491943	-0.236582070589066	0.129984617233276	0.0286284405738115
-9.77900505065918	-7.77122640609741	-12.076756477356	-0.236483260989189	0.129993692040443	0.0286670103669167
-9.77475070953369	-7.76767206192017	-12.0870943069458	-0.236506447196007	0.130153387784958	0.0286718811839819
-9.782639503479	-7.77122163772583	-12.0805101394653	-0.236711800098419	0.1302280575037	0.0286864619702101
-9.77928352355957	-7.77168321609497	-12.0796222686768	-0.236730724573135	0.130211725831032	0.0287302583456039
-9.7788610458374	-7.76138496398926	-12.089298248291	-0.236576586961746	0.130203768610954	0.028777964413166
-9.78051090240479	-7.76563215255737	-12.0869112014771	-0.236816763877869	0.130313768982887	0.028716865926981
-9.7833366394043	-7.76117658615112	-12.0847244262695	-0.236863970756531	0.130297303199768	0.0287554580718279
-9.78282833099365	-7.75748109817505	-12.0932769775391	-0.236844286322594	0.130403369665146	0.0288148745894432
-9.78896617889404	-7.76085615158081	-12.0891180038452	-0.236941993236542	0.130426093935966	0.0288776773959398
-9.78488159179688	-7.76040601730347	-12.0999298095703	-0.237072050571442	0.130422949790955	0.0289191771298647
-9.79066944122314	-7.75500059127808	-12.1000604629517	-0.236909449100494	0.130520194768906	0.0289237592369318
-9.78977012634277	-7.75813913345337	-12.1008834838867	-0.237067550420761	0.13059975206852	0.0289670862257481
-9.79152870178223	-7.75835084915161	-12.1088180541992	-0.237189561128616	0.130621045827866	0.0290119685232639
-9.78739643096924	-7.75817489624023	-12.1106386184692	-0.237219005823135	0.130703195929527	0.0289419982582331
-9.79545974731445	-7.75932455062866	-12.1119470596313	-0.237198323011398	0.130888566374779	0.0289749670773745
-9.79029846191406	-7.7618293762207	-12.1109733581543	-0.237396255135536	0.13074566423893	0.0289756301790476
-9.7940673828125	-7.75748682022095	-12.1123533248901	-0.237262815237045	0.130983352661133	0.0289753321558237
-9.79774570465088	-7.76119995117188	-12.1114377975464	-0.237407192587852	0.131096795201302	0.0289848111569881
-9.79383277893066	-7.75958490371704	-12.1189603805542	-0.237423971295357	0.131061881780624	0.0290165971964598
-9.79068851470947	-7.75826740264893	-12.1173105239868	-0.237452104687691	0.131084337830544	0.0289984680712223
-9.79407691955566	-7.75894260406494	-12.1285676956177	-0.237446650862694	0.131314367055893	0.0289888605475426
-9.79419326782227	-7.75964975357056	-12.1228199005127	-0.237608313560486	0.1312395632267	0.0290247965604067
-9.78810787200928	-7.75786256790161	-12.1238441467285	-0.237556502223015	0.131337136030197	0.0290032587945461
-9.79203701019287	-7.75781536102295	-12.1297702789307	-0.237592473626137	0.131509765982628	0.0289629362523556
-9.79023742675781	-7.76204442977905	-12.1236200332642	-0.237665385007858	0.131550043821335	0.0289933029562235
-9.78449630737305	-7.75359392166138	-12.1324653625488	-0.237578541040421	0.13149881362915	0.0290144253522158
-9.78856945037842	-7.76029300689697	-12.126015663147	-0.237673327326775	0.131730198860168	0.0289716739207506
-9.78944396972656	-7.75865936279297	-12.1261186599731	-0.237740337848663	0.131788358092308	0.0290197376161814
-9.7814826965332	-7.75572204589844	-12.1341276168823	-0.237697586417198	0.131882548332214	0.029089592397213
-9.78708839416504	-7.75646352767944	-12.1348752975464	-0.237758204340935	0.132007673382759	0.029044084250927
-9.79166030883789	-7.75839519500732	-12.1334629058838	-0.237931802868843	0.132126227021217	0.0291035324335098
-9.78815364837646	-7.75263023376465	-12.1407222747803	-0.237822383642197	0.132135897874832	0.0291382540017366
-9.79197597503662	-7.75576210021973	-12.1400213241577	-0.237951159477234	0.132243186235428	0.0291672218590975
-9.79891014099121	-7.75876712799072	-12.1451358795166	-0.238001361489296	0.132329791784286	0.0291877146810293
-9.79557418823242	-7.75171422958374	-12.1495656967163	-0.237973377108574	0.132344260811806	0.0292192716151476
-9.80238151550293	-7.75484037399292	-12.1521310806274	-0.238025307655334	0.132533952593803	0.0292089488357306
-9.80331516265869	-7.75565719604492	-12.156210899353	-0.238177910447121	0.132472768425941	0.0292499326169491
-9.79981327056885	-7.75017070770264	-12.1516857147217	-0.238125935196877	0.1325523853302	0.0292450580745935
-9.79976558685303	-7.74780797958374	-12.1620798110962	-0.237993985414505	0.132575735449791	0.0292675513774157
-9.80740928649902	-7.75279426574707	-12.1620588302612	-0.238249927759171	0.132664397358894	0.0292818676680326
-9.80428314208984	-7.74721384048462	-12.1586227416992	-0.23814645409584	0.132523015141487	0.0293257590383291
-9.80329608917236	-7.74589538574219	-12.1688385009766	-0.238133817911148	0.132633492350578	0.0293911639600992
-9.81132316589355	-7.74730634689331	-12.1622276306152	-0.238192200660706	0.132566079497337	0.0294067487120628
-9.80590057373047	-7.74771595001221	-12.1662130355835	-0.238316044211388	0.132620573043823	0.0294309854507446
-9.80933952331543	-7.73867893218994	-12.1761808395386	-0.238233536481857	0.132549688220024	0.0294875167310238
-9.81297206878662	-7.74230909347534	-12.1756181716919	-0.238325923681259	0.132637709379196	0.0294265430420637
-9.81793022155762	-7.7393045425415	-12.1736707687378	-0.23844338953495	0.132585853338242	0.0295301154255867
-9.81549072265625	-7.73717308044434	-12.1782083511353	-0.23832942545414	0.132564559578896	0.0294609684497118
-9.82038307189941	-7.73658132553101	-12.1826391220093	-0.238433048129082	0.132579892873764	0.0295630488544703
-9.8289155960083	-7.74009847640991	-12.1802930831909	-0.238503694534302	0.13261578977108	0.0295300856232643
-9.82974147796631	-7.73415470123291	-12.1860074996948	-0.238573923707008	0.132613897323608	0.0296056382358074
-9.82709693908691	-7.7320499420166	-12.1881437301636	-0.23845936357975	0.132522627711296	0.0295884758234024
-9.83512878417969	-7.73554277420044	-12.1910161972046	-0.238569915294647	0.132650285959244	0.029624231159687
-9.83910274505615	-7.72945928573608	-12.187611579895	-0.238604098558426	0.132540643215179	0.0296439547091722
-9.83448600769043	-7.72729825973511	-12.1928491592407	-0.238557696342468	0.132555589079857	0.0296720769256353
-9.84578323364258	-7.73224687576294	-12.1990213394165	-0.238631904125214	0.132605582475662	0.0296177677810192
-9.84254932403564	-7.7325291633606	-12.1943998336792	-0.238743931055069	0.13254913687706	0.0296838078647852
-9.84543895721436	-7.72669506072998	-12.1944999694824	-0.238771140575409	0.132441028952599	0.0296513419598341
-9.84332752227783	-7.72771739959717	-12.1969623565674	-0.238677203655243	0.132448837161064	0.0296355988830328
-9.85280323028564	-7.72609949111938	-12.1944808959961	-0.238679870963097	0.132532879710197	0.02964080683887
-9.85248374938965	-7.72765493392944	-12.1979885101318	-0.238804563879967	0.132562130689621	0.0296378117054701
-9.85079288482666	-7.72685623168945	-12.1963663101196	-0.238725110888481	0.132611364126205	0.0296437479555607
-9.84865379333496	-7.72491884231567	-12.2051687240601	-0.238596841692925	0.132614374160767	0.0295851808041334
-9.85561752319336	-7.73133373260498	-12.1977071762085	-0.238848820328712	0.132659703493118	0.0295611936599016
-9.85416793823242	-7.72643613815308	-12.1953163146973	-0.238777622580528	0.1327173858881	0.0295447371900082
-9.8522481918335	-7.72359371185303	-12.2062683105469	-0.238726392388344	0.132790103554726	0.0295979008078575
-9.85818290710449	-7.72810935974121	-12.1961860656738	-0.238797768950462	0.132863566279411	0.0296017918735743
-9.8591136932373	-7.73149347305298	-12.2088804244995	-0.238925889134407	0.132903218269348	0.0295640882104635
-9.85889720916748	-7.72353458404541	-12.2145442962646	-0.23870824277401	0.132864341139793	0.0295822806656361
-9.86216354370117	-7.72945165634155	-12.2094860076904	-0.238942116498947	0.133072435855865	0.0295512434095144
-9.87082767486572	-7.73482608795166	-12.2083196640015	-0.238986030220985	0.133140802383423	0.0295873992145061
-9.86684894561768	-7.72695302963257	-12.2227869033813	-0.238879680633545	0.132995903491974	0.0295611657202244
-9.86637401580811	-7.72598886489868	-12.2244930267334	-0.238875269889832	0.133094310760498	0.0295720938593149
-9.86877822875977	-7.73172473907471	-12.2228355407715	-0.238940477371216	0.133245944976807	0.0295246634632349
-9.86601543426514	-7.73088550567627	-12.224497795105	-0.239046290516853	0.133177638053894	0.0295433830469847
-9.86235427856445	-7.72695207595825	-12.2287492752075	-0.238958343863487	0.133064776659012	0.0295685958117247
-9.86593532562256	-7.72649049758911	-12.2378759384155	-0.2390146702528	0.133376747369766	0.0295092687010765
-9.86323738098145	-7.72752094268799	-12.2299499511719	-0.238980993628502	0.133289679884911	0.0295686386525631
-9.86319351196289	-7.73086166381836	-12.2305364608765	-0.239215284585953	0.133241668343544	0.0295827351510525
-9.8620080947876	-7.7296199798584	-12.2324514389038	-0.239030301570892	0.13337767124176	0.0295592844486237
-9.85874938964844	-7.7313380241394	-12.2333068847656	-0.239019885659218	0.133398905396461	0.0295747704803944
-9.86180591583252	-7.73507404327393	-12.2339458465576	-0.23910690844059	0.133536890149117	0.0295822042971849
-9.85725116729736	-7.72916078567505	-12.2352571487427	-0.239048659801483	0.133448749780655	0.0295754186809063
-9.84808826446533	-7.72667837142944	-12.244553565979	-0.238924279808998	0.133539021015167	0.029535960406065
-9.85551929473877	-7.73224020004272	-12.2356433868408	-0.23904949426651	0.133633196353912	0.0295568499714136
-9.8510570526123	-7.73397827148438	-12.234751701355	-0.239088147878647	0.133610710501671	0.0295872017741203
-9.846360206604	-7.73055553436279	-12.2414169311523	-0.239125803112984	0.133579269051552	0.0296405926346779
-9.84166622161865	-7.733482837677	-12.2403020858765	-0.239075645804405	0.133721143007278	0.0295292884111404
-9.84722232818604	-7.73435163497925	-12.2318801879883	-0.23915122449398	0.133811831474304	0.0296226795762777
-9.84006309509277	-7.73483657836914	-12.2371158599854	-0.239156633615494	0.133750200271606	0.0296200104057789
-9.83445835113525	-7.73299121856689	-12.2370347976685	-0.239098340272903	0.133885502815247	0.0296226777136326
-9.83604145050049	-7.73565053939819	-12.2389278411865	-0.239052295684814	0.134028628468513	0.0296042896807194
-9.83257102966309	-7.73685455322266	-12.233811378479	-0.239239364862442	0.133939608931541	0.0296667516231537
-9.82629776000977	-7.73231649398804	-12.2369413375854	-0.239162251353264	0.13396255671978	0.0297421887516975
-9.82644081115723	-7.73036623001099	-12.2395467758179	-0.239125177264214	0.134114012122154	0.0297416150569916
-9.82676792144775	-7.7343487739563	-12.2367496490479	-0.239225879311562	0.13412943482399	0.0297933556139469
-9.82096576690674	-7.73300838470459	-12.2385997772217	-0.23933619260788	0.13407963514328	0.0298676788806915
-9.82264995574951	-7.72717666625977	-12.2417163848877	-0.239224374294281	0.13412581384182	0.0299041979014874
-9.82250499725342	-7.73305368423462	-12.2317733764648	-0.239348158240318	0.134191319346428	0.0299808494746685
-9.81934928894043	-7.72721195220947	-12.240140914917	-0.239389091730118	0.134051367640495	0.0300716273486614
-9.81955242156982	-7.72457647323608	-12.2465715408325	-0.239393725991249	0.134178444743156	0.0300745628774166
-9.82318210601807	-7.72374200820923	-12.2466640472412	-0.239414647221565	0.134188547730446	0.0301263146102428
-9.82612323760986	-7.72572183609009	-12.2433910369873	-0.23964224755764	0.134158506989479	0.0303080547600985
-9.82130336761475	-7.72239828109741	-12.2443904876709	-0.239553242921829	0.134206086397171	0.030347878113389
-9.82334041595459	-7.71986818313599	-12.2557020187378	-0.239567890763283	0.134121969342232	0.0303837526589632
-9.82664012908936	-7.72038269042969	-12.246750831604	-0.23971500992775	0.134174928069115	0.0305461119860411
-9.82836818695068	-7.71467876434326	-12.2550354003906	-0.239803194999695	0.134011656045914	0.0306167434900999
-9.82503604888916	-7.70972156524658	-12.2627143859863	-0.23976443707943	0.134026110172272	0.0307675004005432
-9.83280372619629	-7.7107138633728	-12.2629156112671	-0.239802405238152	0.134016811847687	0.0308230593800545
-9.83843898773193	-7.71136236190796	-12.2592706680298	-0.240003064274788	0.133941888809204	0.030973156914115
-9.83783912658691	-7.70530557632446	-12.2682666778564	-0.239971339702606	0.133810088038445	0.0310986209660769
-9.84126663208008	-7.70324277877808	-12.2680282592773	-0.240104630589485	0.133855670690536	0.0311816204339266
-9.85721111297607	-7.70451498031616	-12.269362449646	-0.240246415138245	0.133875414729118	0.0313582830131054
-9.85248756408691	-7.70013952255249	-12.2760648727417	-0.240274786949158	0.133713319897652	0.0314213149249554
-9.85883808135986	-7.70170545578003	-12.2800359725952	-0.240328550338745	0.133739143610001	0.0315329320728779
-9.86751842498779	-7.70315980911255	-12.2811098098755	-0.240323573350906	0.13381552696228	0.0315768457949162
-9.8727445602417	-7.70258140563965	-12.2856540679932	-0.240511208772659	0.133692935109138	0.0317163802683353
-9.87344169616699	-7.69908380508423	-12.2908477783203	-0.24042010307312	0.133565828204155	0.0317932777106762
-9.877028465271	-7.69786167144775	-12.296257019043	-0.240457832813263	0.133673906326294	0.0318504013121128
-9.88358497619629	-7.70010423660278	-12.2914276123047	-0.24057249724865	0.133585333824158	0.0319500789046288
-9.88240432739258	-7.70094108581543	-12.2998208999634	-0.240711107850075	0.133555322885513	0.0319899953901768
-9.89029026031494	-7.70038604736328	-12.2974252700806	-0.240576475858688	0.133601099252701	0.0320309847593308
-9.89163112640381	-7.7038779258728	-12.2971725463867	-0.240719646215439	0.133597269654274	0.0320701375603676
-9.89991283416748	-7.70852947235107	-12.298828125	-0.240771546959877	0.133604407310486	0.0320911407470703
-9.89352607727051	-7.70647716522217	-12.2988252639771	-0.2407016903162	0.13351035118103	0.0320852212607861
-9.88981056213379	-7.70976829528809	-12.2998819351196	-0.240666553378105	0.133547514677048	0.0321100726723671
-9.89512825012207	-7.70971441268921	-12.3005867004395	-0.240589037537575	0.133673891425133	0.0320366881787777
-9.89226341247559	-7.715989112854	-12.2970056533813	-0.240700364112854	0.133609399199486	0.0320394188165665
-9.8879976272583	-7.7153959274292	-12.2969675064087	-0.240777641534805	0.133545964956284	0.0320811793208122
-9.88630390167236	-7.71707487106323	-12.3022127151489	-0.240569368004799	0.133619129657745	0.0319501757621765
-9.88903522491455	-7.72032022476196	-12.3004455566406	-0.240556105971336	0.133689224720001	0.0319166108965874
-9.88716697692871	-7.72727870941162	-12.3073968887329	-0.240614220499992	0.133793860673904	0.0318712219595909
-9.88004589080811	-7.72907590866089	-12.301176071167	-0.240530252456665	0.133801847696304	0.0318235531449318
-9.87338638305664	-7.72742033004761	-12.3104410171509	-0.240392550826073	0.133723691105843	0.031802985817194
-9.87734413146973	-7.73162889480591	-12.3110551834106	-0.240398600697517	0.13403631746769	0.0316728875041008
-9.87497234344482	-7.73774576187134	-12.3127183914185	-0.240396440029144	0.134018510580063	0.031655129045248
-9.8673210144043	-7.7399263381958	-12.3170623779297	-0.240439370274544	0.134008407592773	0.0316287949681282
-9.86330699920654	-7.74371767044067	-12.3229656219482	-0.240345567464828	0.134289428591728	0.0315443687140942
-9.86137199401855	-7.7472448348999	-12.3246307373047	-0.24029378592968	0.134340614080429	0.0314104296267033
-9.86050701141357	-7.75469541549683	-12.3261528015137	-0.240278273820877	0.134556323289871	0.0314454287290573
-9.85197162628174	-7.75133085250854	-12.3256340026855	-0.240195125341415	0.134662300348282	0.0313582383096218
-9.8401517868042	-7.74830007553101	-12.3396854400635	-0.240063011646271	0.134782642126083	0.0313197784125805
-9.84336090087891	-7.75691986083984	-12.3356857299805	-0.240147709846497	0.134998589754105	0.0311909727752209
-9.8362922668457	-7.75693082809448	-12.3388690948486	-0.240239873528481	0.135081082582474	0.0312145818024874
-9.83193778991699	-7.75221633911133	-12.3426876068115	-0.240231201052666	0.135047420859337	0.0311966296285391
-9.82783317565918	-7.74953937530518	-12.3403491973877	-0.240073963999748	0.135259553790092	0.0311719886958599
-9.82650661468506	-7.75235652923584	-12.3484544754028	-0.240121513605118	0.135374203324318	0.031118480488658
-9.82153129577637	-7.75620889663696	-12.352237701416	-0.240243285894394	0.135462865233421	0.0310757663100958
-9.81417655944824	-7.75231218338013	-12.3526439666748	-0.24021090567112	0.135554015636444	0.031068928539753
-9.81111431121826	-7.75099515914917	-12.3618650436401	-0.240031644701958	0.13559977710247	0.0310492906719446
-9.81047344207764	-7.75680828094482	-12.3641319274902	-0.240253940224648	0.135758012533188	0.0310391560196877
-9.80611324310303	-7.7524471282959	-12.3660068511963	-0.240195497870445	0.135770455002785	0.0310558397322893
-9.79535388946533	-7.74976873397827	-12.3680305480957	-0.240289717912674	0.135805696249008	0.0310664642602205
-9.79950428009033	-7.74871206283569	-12.3780746459961	-0.240179374814034	0.135991081595421	0.0310931447893381
-9.80110263824463	-7.74905824661255	-12.3734970092773	-0.240388423204422	0.136103868484497	0.0311479084193707
-9.7930736541748	-7.7458381652832	-12.3783559799194	-0.240358084440231	0.135993972420692	0.0311970021575689
-9.78943634033203	-7.74022436141968	-12.386923789978	-0.24039626121521	0.136083990335464	0.031268797814846
-9.78970241546631	-7.74107456207275	-12.3938894271851	-0.240380570292473	0.13628962635994	0.0313111431896687
-9.79074096679688	-7.73941469192505	-12.3920564651489	-0.240446656942368	0.136265426874161	0.0313778854906559
-9.78680229187012	-7.73871088027954	-12.4005136489868	-0.240550443530083	0.136224538087845	0.0314461998641491
-9.78276062011719	-7.72861433029175	-12.4111223220825	-0.240508198738098	0.136196538805962	0.0315666832029819
-9.78318023681641	-7.7312798500061	-12.413498878479	-0.240590333938599	0.136326834559441	0.0316007845103741
-9.79263496398926	-7.73225402832031	-12.4054822921753	-0.240816339850426	0.136361166834831	0.0317441932857037
-9.77923774719238	-7.72509145736694	-12.4186382293701	-0.240748167037964	0.136216893792152	0.0318067148327827
-9.78317928314209	-7.72416305541992	-12.4230518341064	-0.240860000252724	0.136305496096611	0.0319213904440403
-9.78434276580811	-7.72083806991577	-12.4254846572876	-0.240848153829575	0.136381238698959	0.0318886153399944
-9.78212356567383	-7.71992015838623	-12.4258460998535	-0.24100387096405	0.136276379227638	0.0320566073060036
-9.78063869476318	-7.71723890304565	-12.4393796920776	-0.241058513522148	0.136239558458328	0.0322063006460667
-9.77610301971436	-7.71296072006226	-12.4413013458252	-0.241124525666237	0.136159613728523	0.0322847589850426
-9.77979469299316	-7.70874166488647	-12.4406032562256	-0.241066321730614	0.13624894618988	0.0323763564229012
-9.78367900848389	-7.71163654327393	-12.4412422180176	-0.241238206624985	0.136284798383713	0.0325129665434361
-9.7715311050415	-7.70510625839233	-12.452244758606	-0.241269484162331	0.13608917593956	0.0326721742749214
-9.77174377441406	-7.70377826690674	-12.4516458511353	-0.241307243704796	0.136112704873085	0.0327968150377274
-9.77408599853516	-7.70061779022217	-12.4590587615967	-0.241271018981934	0.136259347200394	0.0328796021640301
-9.77435398101807	-7.6978588104248	-12.450553894043	-0.241388589143753	0.136140286922455	0.0329808481037617
-9.76694583892822	-7.69646406173706	-12.4600582122803	-0.241440519690514	0.136076524853706	0.0331528149545193
-9.76616859436035	-7.69174146652222	-12.4596061706543	-0.241416677832603	0.135988637804985	0.0332761667668819
-9.76332664489746	-7.69126415252686	-12.457989692688	-0.241498380899429	0.136123344302177	0.0333340167999268
-9.76613521575928	-7.69314193725586	-12.4494400024414	-0.241676539182663	0.136045545339584	0.0335004106163979
-9.75982856750488	-7.68759250640869	-12.4548854827881	-0.241596281528473	0.136029258370399	0.0336293578147888
-9.75726890563965	-7.68604612350464	-12.4623203277588	-0.241549000144005	0.136100977659225	0.0337436497211456
-9.75625610351563	-7.68659925460815	-12.4672288894653	-0.241643875837326	0.136193513870239	0.033847127109766
-9.75456714630127	-7.68776273727417	-12.4600648880005	-0.241808474063873	0.136162459850311	0.0339945517480373
-9.7482328414917	-7.6802191734314	-12.4708480834961	-0.241780459880829	0.136052325367928	0.0341378264129162
-9.74860954284668	-7.68022441864014	-12.4715356826782	-0.241789147257805	0.136117577552795	0.0342524945735931
-9.75177764892578	-7.67723894119263	-12.4700546264648	-0.241801574826241	0.136201277375221	0.0343952663242817
-9.754807472229	-7.6832709312439	-12.4761323928833	-0.242113038897514	0.136231899261475	0.0345020331442356
-9.74824619293213	-7.67536163330078	-12.4761590957642	-0.241986736655235	0.136199980974197	0.0345859341323376
-9.74406719207764	-7.67222547531128	-12.4857492446899	-0.241954863071442	0.136162668466568	0.0347333922982216
-9.74844169616699	-7.67315626144409	-12.4888677597046	-0.242050170898438	0.136351853609085	0.0348207540810108
-9.74901580810547	-7.67183494567871	-12.4860496520996	-0.242135435342789	0.13626104593277	0.0349888019263744
-9.74474334716797	-7.66792917251587	-12.4923210144043	-0.242347076535225	0.136243969202042	0.0350650995969772
-9.74502468109131	-7.6637921333313	-12.4937362670898	-0.242149725556374	0.136216208338737	0.0351561307907104
-9.74445533752441	-7.6645827293396	-12.4960403442383	-0.242297679185867	0.136307120323181	0.03524499386549
-9.74924278259277	-7.66901159286499	-12.5030317306519	-0.242307305335999	0.13639198243618	0.0353362858295441
-9.74682521820068	-7.66253042221069	-12.5031814575195	-0.242415472865105	0.136360555887222	0.0354361459612846
-9.73878765106201	-7.66098976135254	-12.5086555480957	-0.242540642619133	0.13630074262619	0.0355402380228043
-9.73792839050293	-7.65710639953613	-12.5142841339111	-0.242440283298492	0.136343702673912	0.0356148406863213
-9.73938179016113	-7.65650081634521	-12.5126686096191	-0.242555767297745	0.136408895254135	0.0356113910675049
-9.74215984344482	-7.66108560562134	-12.5116672515869	-0.242604061961174	0.136553347110748	0.0357501059770584
-9.73805618286133	-7.65555477142334	-12.5053091049194	-0.242592856287956	0.13645826280117	0.0358463414013386
-9.7313814163208	-7.65589666366577	-12.5155200958252	-0.242707654833794	0.136517837643623	0.0358738265931606
-9.72815608978271	-7.65174770355225	-12.5251293182373	-0.242649018764496	0.136553183197975	0.0360193476080894
-9.73073959350586	-7.65275382995605	-12.5191640853882	-0.242762967944145	0.136550277471542	0.0360481254756451
-9.73832893371582	-7.6557412147522	-12.5139484405518	-0.242803573608398	0.13664598762989	0.0361147709190845
-9.7371997833252	-7.65280914306641	-12.5250034332275	-0.242885261774063	0.136667594313622	0.0361678749322891
-9.73088073730469	-7.65163612365723	-12.5230674743652	-0.242877334356308	0.136575683951378	0.0362819619476795
-9.73098945617676	-7.64816808700562	-12.5293016433716	-0.24303974211216	0.136467933654785	0.0363795906305313
-9.73532295227051	-7.64960336685181	-12.5266332626343	-0.24301566183567	0.136554837226868	0.0363957993686199
-9.73624801635742	-7.64860105514526	-12.5344276428223	-0.243027001619339	0.136524200439453	0.036493856459856
-9.74292945861816	-7.65152406692505	-12.5356121063232	-0.24315020442009	0.136632263660431	0.0365288406610489
-9.73983573913574	-7.65170049667358	-12.5389308929443	-0.243159994482994	0.136521339416504	0.0366523116827011
-9.73880577087402	-7.64716100692749	-12.5357322692871	-0.243198111653328	0.13635590672493	0.0367162264883518
-9.73599147796631	-7.64881324768066	-12.5474643707275	-0.243230566382408	0.136485353112221	0.0367118865251541
-9.74235057830811	-7.64978170394897	-12.5441789627075	-0.243141338229179	0.13649894297123	0.0367475114762783
-9.74449348449707	-7.65358781814575	-12.5420351028442	-0.243265867233276	0.136628851294518	0.0367419980466366
-9.74109745025635	-7.65219640731812	-12.5394725799561	-0.24325492978096	0.136448755860329	0.0368273630738258
-9.73410892486572	-7.65027523040771	-12.5440673828125	-0.243200615048409	0.136351466178894	0.0369025394320488
-9.73546504974365	-7.64934825897217	-12.5456342697144	-0.243131667375565	0.136438950896263	0.0368792749941349
-9.73822784423828	-7.65368509292603	-12.5420532226563	-0.2431480884552	0.136462032794952	0.036898709833622
-9.74070930480957	-7.6577844619751	-12.5430459976196	-0.243254765868187	0.136532083153725	0.0369632318615913
-9.73075294494629	-7.65888357162476	-12.5400247573853	-0.243188738822937	0.136467814445496	0.0369601957499981
-9.72352409362793	-7.65868616104126	-12.5506649017334	-0.243104606866837	0.136386856436729	0.0369890332221985
-9.72269535064697	-7.65494728088379	-12.5496397018433	-0.24309740960598	0.136479869484901	0.0370066538453102
-9.71854400634766	-7.66235017776489	-12.5427770614624	-0.243224412202835	0.136414170265198	0.0370548255741596
-9.72585105895996	-7.67074537277222	-12.5348052978516	-0.243279457092285	0.136424794793129	0.0370309017598629
-9.71157455444336	-7.66363954544067	-12.5384187698364	-0.243160307407379	0.136257737874985	0.0370720662176609
-9.70389080047607	-7.66204977035522	-12.539044380188	-0.243100389838219	0.136260837316513	0.0370625257492065
-9.69964694976807	-7.66323757171631	-12.5439710617065	-0.243059888482094	0.136295527219772	0.0371100157499313
-9.70998001098633	-7.66543531417847	-12.5490283966064	-0.243164837360382	0.136340335011482	0.0371209047734737
-9.72109889984131	-7.67049741744995	-12.5452566146851	-0.243355065584183	0.136436447501183	0.0372301787137985
-9.72091388702393	-7.66982126235962	-12.5534172058105	-0.243492931127548	0.136289462447166	0.037314984947443
-9.72325420379639	-7.66312265396118	-12.5587062835693	-0.243530586361885	0.136262685060501	0.0374089553952217
-9.72065258026123	-7.65656137466431	-12.5767469406128	-0.243468031287193	0.136327371001244	0.0375092774629593
-9.72963809967041	-7.65934181213379	-12.5722036361694	-0.243652760982513	0.136397272348404	0.0376144610345364
-9.73352336883545	-7.66085577011108	-12.5730447769165	-0.243808001279831	0.136473432183266	0.0377856940031052
-9.73492240905762	-7.65828514099121	-12.5818300247192	-0.243935033679008	0.136377543210983	0.0378923416137695
-9.73939609527588	-7.6589503288269	-12.5921154022217	-0.243918418884277	0.136502102017403	0.0379856787621975
-9.74103736877441	-7.65832471847534	-12.6001977920532	-0.24386528134346	0.136549770832062	0.0380440391600132
-9.74679565429688	-7.662513256073	-12.5929231643677	-0.244026035070419	0.136654078960419	0.0381374545395374
-9.74385738372803	-7.66044235229492	-12.595814704895	-0.244182944297791	0.136591970920563	0.0381841324269772
-9.75385189056396	-7.6630334854126	-12.5946197509766	-0.244305029511452	0.136591970920563	0.0382236801087856
-9.74669551849365	-7.66117668151855	-12.5981121063232	-0.244242131710052	0.136533945798874	0.0383255630731583
-9.74363422393799	-7.66200160980225	-12.6065769195557	-0.244278520345688	0.136605635285378	0.0383850000798702
-9.75325393676758	-7.66122436523438	-12.60715675354	-0.244310140609741	0.136765718460083	0.0384670570492744
-9.75118160247803	-7.66330718994141	-12.6054372787476	-0.244483530521393	0.13673996925354	0.0385219566524029
-9.75992679595947	-7.66666412353516	-12.6025362014771	-0.244692534208298	0.136801064014435	0.0386616997420788
-9.75739669799805	-7.66162109375	-12.6159763336182	-0.244522750377655	0.136879831552505	0.0387266799807549
-9.75496292114258	-7.6644434928894	-12.6172857284546	-0.24456712603569	0.137012764811516	0.0388135649263859
-9.75539112091064	-7.65967559814453	-12.6221227645874	-0.244613111019135	0.136983916163445	0.038915142416954
-9.76180076599121	-7.66214227676392	-12.6256589889526	-0.244801506400108	0.137129873037338	0.0389108546078205
-9.77362442016602	-7.66687297821045	-12.6206493377686	-0.244885116815567	0.137154892086983	0.0390650406479836
-9.77095031738281	-7.66263198852539	-12.6322679519653	-0.244944989681244	0.1371159106493	0.0390686690807343
-9.77293586730957	-7.660719871521	-12.6348733901978	-0.244972765445709	0.137159839272499	0.0391870364546776
-9.77664852142334	-7.65633344650269	-12.649582862854	-0.244906961917877	0.137218549847603	0.0392865091562271
-9.78242301940918	-7.65948677062988	-12.6433334350586	-0.245125144720078	0.137222349643707	0.0394049435853958
-9.79071235656738	-7.65992975234985	-12.6469583511353	-0.245305612683296	0.137207314372063	0.0395356416702271
-9.79361820220947	-7.65721559524536	-12.6490039825439	-0.245364457368851	0.137099772691727	0.0395926646888256
-9.79393863677979	-7.65555286407471	-12.655704498291	-0.245357945561409	0.137189269065857	0.0397206358611584
-9.79176616668701	-7.64893865585327	-12.6718149185181	-0.245287746191025	0.137131229043007	0.039842564612627
-9.79539966583252	-7.6502799987793	-12.6713485717773	-0.245476707816124	0.137184828519821	0.0398476868867874
-9.80432510375977	-7.65226459503174	-12.6671447753906	-0.245509952306747	0.137170910835266	0.039981160312891
-9.80958271026611	-7.65556669235229	-12.6694574356079	-0.245741531252861	0.137207046151161	0.0400875806808472
-9.80889129638672	-7.64953279495239	-12.6716547012329	-0.245686993002892	0.137212291359901	0.040170144289732
-9.80001449584961	-7.64482259750366	-12.6907835006714	-0.2457145601511	0.136999815702438	0.0402768738567829
-9.80708599090576	-7.6418604850769	-12.68625831604	-0.245835721492767	0.137089878320694	0.0403403639793396
-9.81271553039551	-7.64361953735352	-12.6859197616577	-0.24589429795742	0.137172713875771	0.0404714494943619
-9.80921649932861	-7.64521932601929	-12.6980924606323	-0.245828628540039	0.137282878160477	0.0405341275036335
-9.8097620010376	-7.64514875411987	-12.6955871582031	-0.246113836765289	0.137260243296623	0.0406299196183681
-9.81655311584473	-7.64107942581177	-12.6874752044678	-0.246139749884605	0.137272253632545	0.0407486632466316
-9.81367301940918	-7.64487314224243	-12.6963863372803	-0.246316254138947	0.137239411473274	0.0408416427671909
-9.81214618682861	-7.64126348495483	-12.6996984481812	-0.246224492788315	0.137333646416664	0.0408762991428375
-9.805006980896	-7.6343994140625	-12.7089347839355	-0.246228441596031	0.137284085154533	0.0410258211195469
-9.81106376647949	-7.63637590408325	-12.7097425460815	-0.246502801775932	0.137488842010498	0.0410930067300797
-9.81589221954346	-7.63386154174805	-12.7079381942749	-0.246564894914627	0.137486577033997	0.0412763059139252
-9.81987190246582	-7.63622808456421	-12.7148265838623	-0.246694192290306	0.1375343054533	0.0414112694561481
-9.81660842895508	-7.62928056716919	-12.7205467224121	-0.246818214654922	0.137484803795815	0.0415124446153641
-9.81923961639404	-7.62459993362427	-12.7262325286865	-0.247018545866013	0.13742308318615	0.0416657738387585
-9.81625366210938	-7.61835861206055	-12.7327136993408	-0.247009143233299	0.137366101145744	0.0417482331395149
-9.82311534881592	-7.61907386779785	-12.7352991104126	-0.247150272130966	0.137501776218414	0.0418740026652813
-9.81766605377197	-7.61512088775635	-12.7488384246826	-0.247109308838844	0.137539729475975	0.0419645793735981
-9.82125377655029	-7.61344814300537	-12.7465848922729	-0.247335776686668	0.137536481022835	0.0420555397868156
-9.82659816741943	-7.61221313476563	-12.7454309463501	-0.247451186180115	0.137584254145622	0.0421659350395203
-9.82317733764648	-7.61461162567139	-12.750678062439	-0.247605338692665	0.137619897723198	0.0423103868961334
-9.82311344146729	-7.61030101776123	-12.7558460235596	-0.247578755021095	0.137667134404182	0.0423574000597
-9.81264877319336	-7.603187084198	-12.7610368728638	-0.247604578733444	0.137663379311562	0.0425091795623302
-9.81553077697754	-7.60413265228271	-12.7588567733765	-0.247734129428864	0.137793645262718	0.0425607711076736
-9.82051563262939	-7.60364723205566	-12.756443977356	-0.247826769948006	0.137874871492386	0.042654987424612
-9.8187427520752	-7.60437726974487	-12.7653760910034	-0.247965395450592	0.137957632541656	0.0427699498832226
-9.81221961975098	-7.60008573532104	-12.7643852233887	-0.247945070266724	0.138029128313065	0.0428441278636456
-9.80124378204346	-7.59360551834106	-12.7691421508789	-0.248047634959221	0.137964531779289	0.0429545901715755
-9.79985523223877	-7.59165525436401	-12.7669067382813	-0.248093158006668	0.138101637363434	0.0430224649608135
-9.79939365386963	-7.59343290328979	-12.7680616378784	-0.248089373111725	0.138355404138565	0.0430710017681122
-9.7919282913208	-7.59285449981689	-12.7774362564087	-0.248139202594757	0.138531163334846	0.0431339330971241
-9.7882776260376	-7.59337186813354	-12.7757120132446	-0.248317718505859	0.138622283935547	0.0432117097079754
-9.78768062591553	-7.59131574630737	-12.7726364135742	-0.248364999890327	0.138702839612961	0.0432663112878799
-9.78276443481445	-7.59017658233643	-12.7785215377808	-0.248455449938774	0.138770997524261	0.0433498993515968
-9.77512454986572	-7.58794927597046	-12.7835159301758	-0.248417407274246	0.138974562287331	0.0434032119810581
-9.76396751403809	-7.58115863800049	-12.7945995330811	-0.248391181230545	0.139027267694473	0.0434937700629234
-9.76793193817139	-7.58517789840698	-12.7936544418335	-0.248572379350662	0.139335811138153	0.0434669703245163
-9.76987743377686	-7.58295869827271	-12.7928695678711	-0.248620823025703	0.139464467763901	0.043540608137846
-9.76885604858398	-7.5880708694458	-12.7948913574219	-0.248805865645409	0.13966403901577	0.0435874573886395
-9.76283740997314	-7.58233594894409	-12.7994832992554	-0.248771607875824	0.139787152409554	0.0436623394489288
-9.75320243835449	-7.57675647735596	-12.800253868103	-0.24885256588459	0.139833986759186	0.0436805225908756
-9.75000667572021	-7.57341480255127	-12.8051614761353	-0.248900637030602	0.139986783266068	0.0437175594270229
-9.75059700012207	-7.57574844360352	-12.8080558776855	-0.248884245753288	0.140226632356644	0.0437362715601921
-9.7445707321167	-7.57524394989014	-12.8160877227783	-0.248766869306564	0.140469923615456	0.0437621623277664
-9.74102115631104	-7.57490921020508	-12.8150300979614	-0.248999401926994	0.14061963558197	0.0437858253717422
-9.73920822143555	-7.57458114624023	-12.8112745285034	-0.249076083302498	0.140829220414162	0.0438217595219612
-9.73446750640869	-7.57405042648315	-12.8225965499878	-0.249145567417145	0.140879511833191	0.0438408926129341
-9.72539710998535	-7.57228755950928	-12.8253421783447	-0.249139666557312	0.141176387667656	0.0437834486365318
-9.71647071838379	-7.5676794052124	-12.8340883255005	-0.249011531472206	0.141226798295975	0.0438771583139896
-9.71472454071045	-7.56951093673706	-12.8334903717041	-0.249183550477028	0.141547664999962	0.0438424572348595
-9.71449661254883	-7.56722927093506	-12.8337287902832	-0.249188110232353	0.141753405332565	0.0438250154256821
-9.71340179443359	-7.57091617584229	-12.8378915786743	-0.249280110001564	0.141896769404411	0.0437926910817623
-9.7113733291626	-7.5665168762207	-12.8490018844604	-0.249246284365654	0.142050832509995	0.0437191352248192
-9.70707321166992	-7.56246662139893	-12.8575744628906	-0.249236777424812	0.142186850309372	0.0436284393072128
-9.7071418762207	-7.55851793289185	-12.8568410873413	-0.249269261956215	0.14239726960659	0.043532595038414
-9.70888423919678	-7.56039047241211	-12.8617677688599	-0.249365478754044	0.142619013786316	0.0435549691319466
-9.70936298370361	-7.56099700927734	-12.8668050765991	-0.249381169676781	0.142944887280464	0.0433913022279739
-9.70840072631836	-7.55869913101196	-12.8716335296631	-0.249415710568428	0.143000066280365	0.0433043874800205
-9.7061767578125	-7.55301427841187	-12.8740539550781	-0.24953904747963	0.143080800771713	0.0432591512799263
-9.70181941986084	-7.55068016052246	-12.8858728408813	-0.249590054154396	0.143196791410446	0.0432460196316242
-9.70057964324951	-7.54904508590698	-12.8820362091064	-0.249604493379593	0.143372595310211	0.0432382449507713
-9.69162464141846	-7.54473257064819	-12.8943185806274	-0.249521553516388	0.143435880541801	0.043202992528677
-9.69316387176514	-7.54239416122437	-12.8917999267578	-0.249683350324631	0.143635362386703	0.0432124361395836
-9.6944522857666	-7.54044723510742	-12.8848114013672	-0.249831527471542	0.143733635544777	0.0432214550673962
-9.69363307952881	-7.53976631164551	-12.8895072937012	-0.250026077032089	0.143757969141006	0.0432827360928059
-9.68635082244873	-7.53679990768433	-12.8925266265869	-0.250029057264328	0.14390766620636	0.0433619767427444
-9.67784118652344	-7.5307240486145	-12.9032850265503	-0.249981865286827	0.143966153264046	0.0433456152677536
-9.67803573608398	-7.52553510665894	-12.8995895385742	-0.25006777048111	0.14417727291584	0.0433744713664055
-9.67848873138428	-7.52883720397949	-12.8993768692017	-0.250168561935425	0.144292414188385	0.0434051193296909
-9.68244934082031	-7.52767705917358	-12.8963251113892	-0.250305414199829	0.14456145465374	0.0434614829719067
-9.67241668701172	-7.52511405944824	-12.901743888855	-0.250380843877792	0.144531458616257	0.0435054935514927
-9.66582202911377	-7.51750135421753	-12.907787322998	-0.250330239534378	0.144555762410164	0.0435035713016987
-9.66046524047852	-7.51473617553711	-12.9149503707886	-0.250463724136353	0.144617557525635	0.0435901507735252
-9.66647052764893	-7.51758146286011	-12.9090023040771	-0.250500738620758	0.144949242472649	0.0435464680194855
-9.66897773742676	-7.51994323730469	-12.9239053726196	-0.250541269779205	0.14511901140213	0.0434905774891377
-9.66968250274658	-7.51898956298828	-12.9222545623779	-0.250713467597961	0.145228385925293	0.0434847064316273
-9.67118835449219	-7.51252889633179	-12.9203338623047	-0.250720769166946	0.145342871546745	0.0435351952910423
-9.67263221740723	-7.51553153991699	-12.9245710372925	-0.250931650400162	0.145356610417366	0.0435343831777573
-9.66958141326904	-7.51140308380127	-12.9285449981689	-0.250905752182007	0.145526573061943	0.0435204207897186
-9.66203880310059	-7.5069432258606	-12.9385566711426	-0.250887513160706	0.145513609051704	0.0435439758002758
-9.66831302642822	-7.50248432159424	-12.9352426528931	-0.250965476036072	0.145708337426186	0.0435403250157833
-9.6715669631958	-7.50333642959595	-12.9467630386353	-0.251085221767426	0.145870417356491	0.0435817241668701
-9.67036151885986	-7.50324821472168	-12.9498252868652	-0.251023054122925	0.14609295129776	0.0435540154576302
-9.66987419128418	-7.50318098068237	-12.9536819458008	-0.251233607530594	0.146157056093216	0.043572761118412
-9.67535305023193	-7.50094079971313	-12.9445066452026	-0.251295238733292	0.146217182278633	0.0436436831951141
-9.67464637756348	-7.50254917144775	-12.949556350708	-0.251368820667267	0.146282881498337	0.0436384752392769
-9.66813373565674	-7.49889039993286	-12.9505596160889	-0.251340448856354	0.146394923329353	0.0436465181410313
-9.66013431549072	-7.49517393112183	-12.9604330062866	-0.251254230737686	0.146477863192558	0.043637603521347
-9.66288089752197	-7.49784278869629	-12.9555568695068	-0.251400172710419	0.146623075008392	0.0435836836695671
-9.66473770141602	-7.49922704696655	-12.9469232559204	-0.251426041126251	0.146713837981224	0.0435736030340195
-9.66179943084717	-7.50121593475342	-12.9554500579834	-0.251439839601517	0.146930500864983	0.0435622744262218
-9.65871524810791	-7.50185012817383	-12.9509334564209	-0.251465857028961	0.14691898226738	0.0435909554362297
-9.65352439880371	-7.49948692321777	-12.9486284255981	-0.251522332429886	0.146904960274696	0.0436041317880154
-9.65025806427002	-7.49842119216919	-12.9513177871704	-0.251512378454208	0.146937623620033	0.043560978025198
-9.6464672088623	-7.50176000595093	-12.9555730819702	-0.251487612724304	0.147084072232246	0.0435697585344315
-9.63922023773193	-7.49574089050293	-12.966007232666	-0.251458078622818	0.147147834300995	0.0436151809990406
-9.64314842224121	-7.49934244155884	-12.9592361450195	-0.251528859138489	0.14723527431488	0.0435701310634613
-9.6444091796875	-7.50046586990356	-12.975513458252	-0.251425087451935	0.147348433732986	0.0435827858746052
-9.64512157440186	-7.50210857391357	-12.9769525527954	-0.251493483781815	0.147539392113686	0.0435228645801544
-9.64461326599121	-7.50175523757935	-12.9750699996948	-0.251646548509598	0.1474769115448	0.0435725823044777
-9.65376853942871	-7.51119422912598	-12.9746694564819	-0.25170424580574	0.147671416401863	0.0435920171439648
-9.65273571014404	-7.50878763198853	-12.9806394577026	-0.251742988824844	0.147655367851257	0.0436275452375412
-9.65485572814941	-7.51413440704346	-12.9797267913818	-0.251829713582993	0.147769272327423	0.0436710864305496
-9.65505504608154	-7.5166015625	-12.9846830368042	-0.251947909593582	0.147581279277802	0.043723352253437
-9.65660381317139	-7.51968717575073	-12.9960842132568	-0.251936674118042	0.147669315338135	0.0437769144773483
-9.65274333953857	-7.5198974609375	-13.0101699829102	-0.251831650733948	0.147663056850433	0.0439184010028839
-9.66257572174072	-7.52458095550537	-13.0042686462402	-0.251903623342514	0.147584229707718	0.0439757257699966
-9.66609382629395	-7.52844285964966	-13.0100679397583	-0.252024173736572	0.147636547684669	0.0439448133111
-9.66886425018311	-7.53240823745728	-13.0181341171265	-0.25204011797905	0.147815182805061	0.043872956186533
-9.66892147064209	-7.53202962875366	-13.0104141235352	-0.252141922712326	0.147785812616348	0.0438269376754761
-9.6715612411499	-7.5400824546814	-13.0091152191162	-0.252301454544067	0.147837921977043	0.0437485873699188
-9.6683406829834	-7.54165983200073	-13.0176362991333	-0.252259194850922	0.1477180570364	0.043667983263731
-9.66652488708496	-7.5414719581604	-13.019474029541	-0.252199232578278	0.147837460041046	0.043614037334919
-9.65542507171631	-7.53695201873779	-13.0264101028442	-0.252133816480637	0.147823095321655	0.0436048246920109
-9.66121196746826	-7.54148292541504	-13.0226249694824	-0.252154886722565	0.148041516542435	0.043549221009016
-9.66007423400879	-7.54391479492188	-13.0214424133301	-0.252185314893723	0.148101165890694	0.0434168577194214
-9.6597900390625	-7.54448461532593	-13.0268144607544	-0.252128839492798	0.148279011249542	0.0434071309864521
-9.66011333465576	-7.5457820892334	-13.0241279602051	-0.252273410558701	0.148299589753151	0.043376337736845
-9.66663646697998	-7.55089664459229	-13.0185346603394	-0.252378314733505	0.148356050252914	0.0433483570814133
-9.66165924072266	-7.55086421966553	-13.0283823013306	-0.252320140600204	0.148398026823997	0.043263204395771
-9.65794849395752	-7.54826164245605	-13.028359413147	-0.252250820398331	0.148501396179199	0.0432185754179955
-9.65219879150391	-7.54694652557373	-13.0343923568726	-0.25230661034584	0.148442730307579	0.0432371199131012
-9.65814971923828	-7.5512866973877	-13.0277156829834	-0.252247184514999	0.148621261119843	0.0431621670722961
-9.65327548980713	-7.55115747451782	-13.0365543365479	-0.252145558595657	0.148624151945114	0.0430631674826145
-9.65675354003906	-7.55219793319702	-13.0328140258789	-0.252218306064606	0.148784205317497	0.0430188104510307
-9.65817832946777	-7.55615854263306	-13.0273838043213	-0.252232939004898	0.148736372590065	0.0430083461105824
-9.66202926635742	-7.56232166290283	-13.0278091430664	-0.252329587936401	0.148806974291801	0.0429763086140156
-9.65765380859375	-7.56331968307495	-13.0298957824707	-0.252282559871674	0.148810938000679	0.0429146848618984
-9.65501022338867	-7.5596489906311	-13.0236406326294	-0.25224906206131	0.148841381072998	0.0428826101124287
-9.65492153167725	-7.56245040893555	-13.0183992385864	-0.252340346574783	0.148785278201103	0.0428752899169922
-9.65511608123779	-7.56615924835205	-13.0223741531372	-0.252215385437012	0.14888596534729	0.042791586369276
-9.6489429473877	-7.56211805343628	-13.0266275405884	-0.252180248498917	0.148806869983673	0.0428036041557789
-9.65204620361328	-7.56541919708252	-13.0227556228638	-0.252213150262833	0.148860037326813	0.0427082180976868
-9.65997982025146	-7.56819820404053	-13.0253982543945	-0.252163976430893	0.148918196558952	0.0427190139889717
-9.65819263458252	-7.5706090927124	-13.0275297164917	-0.252181798219681	0.148999974131584	0.0426854230463505
-9.66012859344482	-7.57231044769287	-13.0199537277222	-0.252275496721268	0.148942992091179	0.0426546297967434
-9.67286968231201	-7.57796478271484	-13.0266265869141	-0.252185046672821	0.148999035358429	0.0426257215440273
-9.67072677612305	-7.57463598251343	-13.0245399475098	-0.2522252202034	0.148927301168442	0.0426385290920734
-9.66403579711914	-7.57021141052246	-13.0186567306519	-0.252323120832443	0.148903578519821	0.0426259823143482
-9.66942024230957	-7.57532262802124	-13.0128021240234	-0.252445071935654	0.148784503340721	0.0426606461405754
-9.67057132720947	-7.57351589202881	-13.0199489593506	-0.252249360084534	0.148807361721992	0.0425642803311348
-9.66464900970459	-7.57603359222412	-13.025689125061	-0.252267718315125	0.148717552423477	0.042623944580555
-9.66750144958496	-7.57408618927002	-13.0224914550781	-0.252182304859161	0.148711591959	0.0426707677543163
-9.66583347320557	-7.57536840438843	-13.0184144973755	-0.252290546894073	0.14863233268261	0.0426155626773834
-9.66869068145752	-7.57342386245728	-13.0303802490234	-0.252081245183945	0.148745954036713	0.0425823740661144
-9.67550468444824	-7.5759596824646	-13.0198783874512	-0.25214895606041	0.148635506629944	0.0426254719495773
-9.68108749389648	-7.57686948776245	-13.0183982849121	-0.252321779727936	0.148567080497742	0.0425994545221329
-9.68276309967041	-7.58091974258423	-13.0244636535645	-0.252274870872498	0.14850015938282	0.0426775589585304
-9.68628883361816	-7.57722663879395	-13.0208148956299	-0.252166956663132	0.148349702358246	0.0426239930093288
-9.69444465637207	-7.58288955688477	-13.0202836990356	-0.252455472946167	0.148289829492569	0.0426886826753616
-9.69411468505859	-7.58268451690674	-13.0251131057739	-0.252352893352509	0.148168861865997	0.0426857955753803
-9.69409084320068	-7.58042907714844	-13.0252141952515	-0.252266973257065	0.148125171661377	0.0427020452916622
-9.70400142669678	-7.58983659744263	-13.0273656845093	-0.252483069896698	0.148056849837303	0.0428250208497047
-9.72669887542725	-7.6083459854126	-13.0332269668579	-0.252658605575562	0.148016199469566	0.0428146570920944
-9.74545764923096	-7.61361598968506	-13.068452835083	-0.252374440431595	0.147798985242844	0.0428204424679279
-9.73829174041748	-7.61686086654663	-13.0721683502197	-0.252521187067032	0.148055195808411	0.0429940409958363
-9.71400260925293	-7.61295938491821	-13.0436420440674	-0.252519458532333	0.148639857769012	0.0429497435688972
-9.70544719696045	-7.61791086196899	-13.0399179458618	-0.252394109964371	0.148768380284309	0.0427693352103233
-9.70789432525635	-7.60862636566162	-13.0328617095947	-0.252464771270752	0.148357421159744	0.0427103862166405
-9.71054649353027	-7.60377740859985	-13.0320882797241	-0.252558827400208	0.147896528244019	0.0426859296858311
-9.71031856536865	-7.60529518127441	-13.0345544815063	-0.252446740865707	0.147695615887642	0.042684018611908
-9.68826389312744	-7.60606145858765	-13.024263381958	-0.252435952425003	0.147867634892464	0.0425753332674503
-9.66938304901123	-7.59938716888428	-13.0179643630981	-0.252292990684509	0.147894442081451	0.0425351001322269
-9.66697883605957	-7.60735034942627	-13.0163307189941	-0.252189695835114	0.148009657859802	0.0424407199025154
-9.66439914703369	-7.61129903793335	-13.0155897140503	-0.251992791891098	0.148007050156593	0.042456891387701
-9.66261196136475	-7.61545515060425	-13.0235967636108	-0.251853793859482	0.147907897830009	0.0424562096595764
-9.67168426513672	-7.61943292617798	-13.022894859314	-0.251936823129654	0.147953614592552	0.0422845743596554
-9.67133522033691	-7.6201171875	-13.0221557617188	-0.251867413520813	0.147893309593201	0.0422419831156731
-9.66240692138672	-7.62559843063354	-13.0157909393311	-0.251819640398026	0.147949904203415	0.0422448851168156
-9.65240287780762	-7.62665796279907	-13.0115165710449	-0.251819461584091	0.148068144917488	0.0421493016183376
-9.66340923309326	-7.63001394271851	-13.0115165710449	-0.251890748739243	0.148046851158142	0.0421056114137173
-9.66018676757813	-7.62722444534302	-13.0192699432373	-0.251791030168533	0.147938370704651	0.0420516915619373
-9.65878677368164	-7.63557624816895	-13.0208234786987	-0.251742452383041	0.14795209467411	0.0421086438000202
-9.66384887695313	-7.63792085647583	-13.0236215591431	-0.251726597547531	0.148018896579742	0.0420074686408043
-9.66651916503906	-7.64385461807251	-13.0209836959839	-0.251759052276611	0.148106038570404	0.0419168695807457
-9.66096305847168	-7.64451694488525	-13.0322780609131	-0.251537531614304	0.148166075348854	0.0418047197163105
-9.66629695892334	-7.65012550354004	-13.0246591567993	-0.251597166061401	0.148210063576698	0.04172582924366
-9.67008876800537	-7.65598487854004	-13.0198545455933	-0.251688629388809	0.148144856095314	0.0416252128779888
-9.67461395263672	-7.66079378128052	-13.0181283950806	-0.251594454050064	0.148175805807114	0.0415803007781506
-9.66622257232666	-7.65820598602295	-13.0220232009888	-0.251538336277008	0.148138210177422	0.0415468253195286
-9.66448211669922	-7.6606240272522	-13.0179128646851	-0.251643419265747	0.148043021559715	0.0415094271302223
-9.66217613220215	-7.66186046600342	-13.0145101547241	-0.251518338918686	0.148111522197723	0.0414061844348907
-9.66135120391846	-7.66198968887329	-13.0177011489868	-0.251400500535965	0.148062810301781	0.0413466393947601
-9.65634441375732	-7.65929365158081	-13.0178813934326	-0.251311838626862	0.148068681359291	0.0413563437759876
-9.66881275177002	-7.66642427444458	-13.0108184814453	-0.251457571983337	0.14803022146225	0.0413666367530823
-9.67594623565674	-7.6685676574707	-13.0142850875854	-0.251405298709869	0.147987931966782	0.0412652343511581
-9.67442989349365	-7.67250442504883	-13.0051946640015	-0.25142177939415	0.14804208278656	0.0412909910082817
-9.67484188079834	-7.67141199111938	-13.0014057159424	-0.251475989818573	0.147898703813553	0.0412348657846451
-9.6783561706543	-7.67570400238037	-12.9984045028687	-0.251554578542709	0.147776737809181	0.0412747226655483
-9.67624759674072	-7.6748948097229	-12.9986381530762	-0.251414448022842	0.147796586155891	0.041216466575861
-9.66868209838867	-7.67801284790039	-12.9997205734253	-0.251284629106522	0.147642984986305	0.0411864742636681
-9.67085933685303	-7.67488813400269	-12.9998264312744	-0.251319378614426	0.147691518068314	0.0410912446677685
-9.67765140533447	-7.68083715438843	-12.9917278289795	-0.251302808523178	0.147657975554466	0.0410950742661953
-9.68128967285156	-7.68905925750732	-12.9924993515015	-0.251286268234253	0.147742375731468	0.0410038456320763
-9.67437934875488	-7.68857526779175	-12.9857320785522	-0.251325219869614	0.147576883435249	0.0410229563713074
-9.67525482177734	-7.68826818466187	-12.9751319885254	-0.251262068748474	0.147509709000587	0.0409930348396301
-9.67212581634521	-7.6872239112854	-12.9744338989258	-0.251372456550598	0.147380530834198	0.0410298258066177
-9.66973972320557	-7.69184017181396	-12.9700736999512	-0.251188814640045	0.147408097982407	0.0410077534615994
-9.66295623779297	-7.68959045410156	-12.974365234375	-0.251020491123199	0.147238105535507	0.0409028306603432
-9.66558742523193	-7.68819427490234	-12.9669008255005	-0.251012355089188	0.147287055850029	0.0408729240298271
-9.6715030670166	-7.69332695007324	-12.9626636505127	-0.251031398773193	0.14725461602211	0.0408635772764683
-9.67366409301758	-7.69584274291992	-12.9609813690186	-0.251048117876053	0.147284656763077	0.0407654717564583
-9.67055797576904	-7.69686126708984	-12.9541635513306	-0.251090705394745	0.147124797105789	0.0407568626105785
-9.67227458953857	-7.69345951080322	-12.9518260955811	-0.251146852970123	0.147019594907761	0.040750827640295
-9.67582225799561	-7.69335412979126	-12.9502420425415	-0.251182854175568	0.146855160593987	0.0407807007431984
-9.67758846282959	-7.6952052116394	-12.9467144012451	-0.251080572605133	0.146942779421806	0.0407036282122135
-9.67118072509766	-7.68903207778931	-12.9525756835938	-0.2509905397892	0.146780952811241	0.0407087430357933
-9.67554187774658	-7.69626569747925	-12.9429407119751	-0.25114494562149	0.146821573376656	0.0406249649822712
-9.68278884887695	-7.69425868988037	-12.9393129348755	-0.251044541597366	0.146739020943642	0.0406467914581299
-9.68481063842773	-7.69971227645874	-12.932731628418	-0.251131325960159	0.146704807877541	0.040621992200613
-9.67986965179443	-7.69583892822266	-12.9303979873657	-0.25106281042099	0.146570324897766	0.0406109243631363
-9.68004894256592	-7.69515562057495	-12.9248180389404	-0.251076281070709	0.146450266242027	0.0406414307653904
-9.67525482177734	-7.69311714172363	-12.9238090515137	-0.251018106937408	0.146315664052963	0.0405640751123428
-9.67723274230957	-7.69201421737671	-12.9106674194336	-0.250932484865189	0.146316558122635	0.0405179932713509
-9.67561054229736	-7.68879556655884	-12.9201974868774	-0.250738084316254	0.146200984716415	0.0404664240777493
-9.67529010772705	-7.69179344177246	-12.9085254669189	-0.250873923301697	0.146196216344833	0.0404311530292034
-9.68143177032471	-7.69510555267334	-12.9013643264771	-0.250843107700348	0.146130830049515	0.0404277853667736
-9.6811056137085	-7.69467115402222	-12.9003257751465	-0.250905454158783	0.146148666739464	0.0403661467134953
-9.6778450012207	-7.69613122940063	-12.8879632949829	-0.250864923000336	0.145979195833206	0.0403968207538128
-9.67996597290039	-7.69448328018188	-12.8904418945313	-0.250959992408752	0.145791053771973	0.0404299199581146
-9.68006324768066	-7.69444894790649	-12.8878717422485	-0.250801026821136	0.14572037756443	0.0403796993196011
-9.67732048034668	-7.69496250152588	-12.8860502243042	-0.250732183456421	0.145733818411827	0.0403648503124714
-9.67870235443115	-7.68790435791016	-12.8888473510742	-0.250637650489807	0.145656004548073	0.0403433293104172
-9.67948436737061	-7.69402503967285	-12.8792448043823	-0.250749588012695	0.145571947097778	0.0403344705700874
-9.69139003753662	-7.69871234893799	-12.8702230453491	-0.250763773918152	0.145570084452629	0.0403248071670532
-9.68821239471436	-7.6991720199585	-12.8763294219971	-0.250782310962677	0.145445451140404	0.0402677543461323
-9.68393516540527	-7.69930744171143	-12.8722105026245	-0.250672250986099	0.145436957478523	0.040263757109642
-9.68387889862061	-7.69391679763794	-12.8658399581909	-0.250726968050003	0.145271599292755	0.0402880609035492
-9.68510341644287	-7.69972705841064	-12.8632411956787	-0.250689208507538	0.145375207066536	0.0402264036238194
-9.68505764007568	-7.69982290267944	-12.8655347824097	-0.250510096549988	0.145410269498825	0.040221743285656
-9.68894100189209	-7.70081901550293	-12.8646688461304	-0.250539124011993	0.145470142364502	0.040144819766283
-9.6863431930542	-7.70414161682129	-12.8515625	-0.250594317913055	0.145348131656647	0.0401501432061195
-9.69073677062988	-7.70728635787964	-12.8430299758911	-0.250652253627777	0.145353689789772	0.0401683449745178
-9.68288516998291	-7.70536041259766	-12.84401512146	-0.250477612018585	0.145319357514381	0.0401335246860981
-9.67655086517334	-7.70719861984253	-12.8465356826782	-0.250488311052322	0.145335555076599	0.0400339923799038
-9.67140102386475	-7.70385408401489	-12.8450908660889	-0.250386208295822	0.145202293992043	0.0400134511291981
-9.6756763458252	-7.70662689208984	-12.837610244751	-0.250370562076569	0.145321607589722	0.0399153865873814
-9.67250156402588	-7.70688962936401	-12.8404932022095	-0.250160455703735	0.145317614078522	0.0398396626114845
-9.67648410797119	-7.71081495285034	-12.8381128311157	-0.250321209430695	0.145402893424034	0.0398083627223969
-9.67385101318359	-7.71029090881348	-12.828179359436	-0.250313967466354	0.145400211215019	0.0397534929215908
-9.68133640289307	-7.71670293807983	-12.8172311782837	-0.250339508056641	0.145394295454025	0.0397627130150795
-9.67477512359619	-7.71036577224731	-12.8215131759644	-0.250186324119568	0.145383387804031	0.0396883711218834
-9.66829204559326	-7.71288251876831	-12.8254432678223	-0.250193625688553	0.14533032476902	0.0396643280982971
-9.67054653167725	-7.7099871635437	-12.8208789825439	-0.250085055828094	0.145274072885513	0.0396497622132301
-9.67342376708984	-7.71388530731201	-12.8165426254272	-0.25018572807312	0.145346343517303	0.0395279712975025
-9.67386150360107	-7.71565675735474	-12.8209714889526	-0.249973639845848	0.145480379462242	0.0395055823028088
-9.674391746521	-7.71495056152344	-12.8167915344238	-0.249975144863129	0.145350143313408	0.0394481047987938
-9.67617797851563	-7.71818351745605	-12.80788230896	-0.250105082988739	0.145329460501671	0.0394079089164734
-9.67856884002686	-7.72315454483032	-12.8025369644165	-0.250070691108704	0.145326435565948	0.0393320173025131
-9.67249298095703	-7.71912050247192	-12.804838180542	-0.249929219484329	0.145235002040863	0.0392667166888714
-9.66792392730713	-7.71744441986084	-12.8051872253418	-0.249918550252914	0.145144075155258	0.0392528772354126
-9.67244911193848	-7.71918869018555	-12.7975845336914	-0.249841257929802	0.145124092698097	0.0391535796225071
-9.67209529876709	-7.7210545539856	-12.7926969528198	-0.249808922410011	0.145092695951462	0.0391344241797924
-9.66710376739502	-7.71700477600098	-12.7986488342285	-0.249628350138664	0.14514371752739	0.0390500612556934
-9.67273902893066	-7.72058391571045	-12.7876358032227	-0.249694168567657	0.145071506500244	0.0389836840331554
-9.67727184295654	-7.72576427459717	-12.7795009613037	-0.249858275055885	0.145091325044632	0.0389218218624592
-9.67236042022705	-7.72482061386108	-12.7756576538086	-0.249777942895889	0.144895225763321	0.0388949140906334
-9.67521572113037	-7.72310781478882	-12.7722206115723	-0.249663606286049	0.144816800951958	0.0388172119855881
-9.66824817657471	-7.71932792663574	-12.7802839279175	-0.249535754323006	0.144700169563293	0.0387655459344387
-9.67731475830078	-7.7244086265564	-12.7632503509521	-0.249508962035179	0.144803166389465	0.0387024022638798
-9.68143272399902	-7.72863531112671	-12.7612838745117	-0.249596998095512	0.144670158624649	0.0385877154767513
-9.6882963180542	-7.73229694366455	-12.7570962905884	-0.2496018409729	0.144663438200951	0.0385579913854599
-9.6831750869751	-7.72748565673828	-12.754693031311	-0.249519214034081	0.144465282559395	0.0384640470147133
-9.67796993255615	-7.72589635848999	-12.7572078704834	-0.24946328997612	0.14435775578022	0.0384687706828117
-9.68449211120605	-7.72846508026123	-12.7484483718872	-0.249440789222717	0.144265472888947	0.0383798666298389
-9.69084739685059	-7.73022079467773	-12.7436800003052	-0.249465778470039	0.144214257597923	0.0383239910006523
-9.69603157043457	-7.73436164855957	-12.7405042648315	-0.249377310276031	0.144271016120911	0.0382349602878094
-9.69429111480713	-7.73323154449463	-12.7342720031738	-0.249334514141083	0.144091755151749	0.038177914917469
-9.69755077362061	-7.73541164398193	-12.7246398925781	-0.249480977654457	0.143945410847664	0.0382056869566441
-9.69444179534912	-7.73448514938354	-12.7236728668213	-0.24932399392128	0.14375527203083	0.0381350107491016
-9.69885158538818	-7.73595094680786	-12.7157907485962	-0.249321356415749	0.14372806251049	0.0380448140203953
-9.69834423065186	-7.73294925689697	-12.725546836853	-0.249107167124748	0.143710181117058	0.0379694253206253
-9.70585632324219	-7.73604393005371	-12.7097692489624	-0.249144613742828	0.143613964319229	0.0379589609801769
-9.70612621307373	-7.7392840385437	-12.701810836792	-0.249272182583809	0.143540158867836	0.0378669649362564
-9.71011066436768	-7.74306440353394	-12.6925830841064	-0.249238222837448	0.14337483048439	0.0378397926688194
-9.70849704742432	-7.74115419387817	-12.6896104812622	-0.249146685004234	0.143356636166573	0.0377600230276585
-9.69931507110596	-7.73620986938477	-12.6904392242432	-0.248967781662941	0.143259525299072	0.0377499870955944
-9.70832824707031	-7.74126577377319	-12.6807346343994	-0.248979672789574	0.143225267529488	0.0376359038054943
-9.71001720428467	-7.7413969039917	-12.6824769973755	-0.249025404453278	0.143174096941948	0.0375653170049191
-9.71877193450928	-7.74943161010742	-12.6777696609497	-0.248965531587601	0.14327909052372	0.0375526361167431
-9.71645069122314	-7.74629497528076	-12.6687259674072	-0.248933121562004	0.143099427223206	0.0375474616885185
-9.71739673614502	-7.74734163284302	-12.6726970672607	-0.249051108956337	0.143074512481689	0.0375206395983696
-9.72124290466309	-7.74335193634033	-12.6739883422852	-0.248932048678398	0.142896220088005	0.0374640002846718
-9.7251672744751	-7.74386882781982	-12.6688976287842	-0.248890206217766	0.142822623252869	0.0374184586107731
-9.72541904449463	-7.74064159393311	-12.6748838424683	-0.248738929629326	0.142893135547638	0.0373875685036182
-9.73357772827148	-7.74407577514648	-12.6716632843018	-0.248832583427429	0.142799153923988	0.0373796261847019
-9.73492813110352	-7.74529933929443	-12.6658296585083	-0.248898878693581	0.142672330141068	0.03736362606287
-9.7419319152832	-7.74383926391602	-12.6626043319702	-0.248920693993568	0.142560929059982	0.0373217016458511
-9.73884296417236	-7.74115133285522	-12.6601724624634	-0.24871239066124	0.142512515187263	0.0372648388147354
-9.73155975341797	-7.7364068031311	-12.660382270813	-0.248685702681541	0.142382025718689	0.0372829735279083
-9.73788547515869	-7.7383885383606	-12.6602993011475	-0.248711988329887	0.142355412244797	0.0372376404702663
-9.7375602722168	-7.74131774902344	-12.648323059082	-0.248710185289383	0.142334759235382	0.0371993221342564
-9.74721240997314	-7.74230241775513	-12.6461029052734	-0.248686775565147	0.142312079668045	0.0371614545583725
-9.74102020263672	-7.73945093154907	-12.6411981582642	-0.248679205775261	0.14212954044342	0.0371190831065178
-9.73212814331055	-7.74065065383911	-12.6370334625244	-0.248631060123444	0.142034187912941	0.0371550507843494
-9.73663330078125	-7.73296117782593	-12.6280498504639	-0.24848897755146	0.14194855093956	0.0371530577540398
-9.73610401153564	-7.73324966430664	-12.6226596832275	-0.248555123806	0.141958996653557	0.0371402278542519
-9.73857498168945	-7.73836326599121	-12.6089296340942	-0.248459443449974	0.141872406005859	0.0371482223272324
-9.73304462432861	-7.73140621185303	-12.6043710708618	-0.248496055603027	0.141734734177589	0.0371829606592655
-9.72634601593018	-7.73216867446899	-12.6005859375	-0.248447969555855	0.141706123948097	0.0372312590479851
-9.72278022766113	-7.72459506988525	-12.5892877578735	-0.248415976762772	0.141481339931488	0.0372277721762657
-9.72491836547852	-7.72639799118042	-12.5775623321533	-0.248382985591888	0.1415084451437	0.0371656194329262
-9.72486400604248	-7.72767543792725	-12.5674495697021	-0.248343944549561	0.141495421528816	0.037222858518362
-9.72477149963379	-7.7278413772583	-12.5680141448975	-0.248435780405998	0.141424357891083	0.0372304655611515
-9.71800899505615	-7.72461271286011	-12.5546636581421	-0.248417735099792	0.141359388828278	0.0372692495584488
-9.71623802185059	-7.71539449691772	-12.555251121521	-0.248411983251572	0.141143694519997	0.0373255424201488
-9.71593856811523	-7.71567440032959	-12.5419569015503	-0.248425677418709	0.141103863716125	0.0373459830880165
-9.72380352020264	-7.71494007110596	-12.5361919403076	-0.248420432209969	0.141085803508759	0.037437479943037
-9.72509098052979	-7.71449422836304	-12.5330076217651	-0.248571902513504	0.140991806983948	0.0374896265566349
-9.72131252288818	-7.70887088775635	-12.5303030014038	-0.24856635928154	0.140915885567665	0.0375627242028713
-9.72237682342529	-7.70022392272949	-12.5326709747314	-0.24855250120163	0.140681222081184	0.0377057753503323
-9.7251443862915	-7.69860410690308	-12.5278587341309	-0.248645916581154	0.140664935112	0.0377210453152657
-9.73667144775391	-7.69521379470825	-12.5214672088623	-0.248666152358055	0.140501439571381	0.0378006435930729
-9.74287128448486	-7.69698524475098	-12.5175848007202	-0.248766928911209	0.140454769134521	0.0378410667181015
-9.74066352844238	-7.69337558746338	-12.5121545791626	-0.24882598221302	0.140337809920311	0.0379570871591568
-9.73767185211182	-7.68783664703369	-12.5078630447388	-0.248708873987198	0.140016406774521	0.0380339920520782
-9.74300003051758	-7.68363332748413	-12.5054130554199	-0.248774573206902	0.139990329742432	0.0380698405206203
-9.75408172607422	-7.68547534942627	-12.4984750747681	-0.248863592743874	0.139854863286018	0.0381246246397495
-9.7581262588501	-7.68471670150757	-12.4913530349731	-0.248878911137581	0.139841794967651	0.0381316505372524
-9.76045799255371	-7.68128633499146	-12.4860496520996	-0.248881608247757	0.13959114253521	0.0381514243781567
-9.75891399383545	-7.67789316177368	-12.4841079711914	-0.248889267444611	0.139412060379982	0.0382487960159779
-9.75993537902832	-7.67648458480835	-12.4817895889282	-0.248903855681419	0.139192178845406	0.0382512472569942
-9.76729583740234	-7.67765474319458	-12.4721031188965	-0.248852118849754	0.139180108904839	0.0382388010621071
-9.77211761474609	-7.67993450164795	-12.4666118621826	-0.248883649706841	0.139168277382851	0.0382466986775398
-9.77060699462891	-7.67879438400269	-12.4558725357056	-0.248955428600311	0.138925433158875	0.038300234824419
-9.77014636993408	-7.67461585998535	-12.4519071578979	-0.248779520392418	0.13876448571682	0.0382569506764412
-9.76894283294678	-7.67037296295166	-12.4433841705322	-0.248776063323021	0.138520523905754	0.0383394025266171
-9.77445220947266	-7.67500829696655	-12.4353952407837	-0.24874122440815	0.138509795069695	0.038298275321722
-9.77425575256348	-7.67601919174194	-12.4342679977417	-0.248633399605751	0.138384878635406	0.0382535010576248
-9.77592372894287	-7.67808866500854	-12.4270458221436	-0.24872000515461	0.13837057352066	0.0382770374417305
-9.77447509765625	-7.67613172531128	-12.4166631698608	-0.248640850186348	0.138117253780365	0.0383306555449963
-9.77395057678223	-7.67517995834351	-12.4141674041748	-0.248820096254349	0.137909114360809	0.0383723005652428
-9.77634143829346	-7.67683744430542	-12.4122829437256	-0.248700544238091	0.137971505522728	0.0383630581200123
-9.77621269226074	-7.67305660247803	-12.4125919342041	-0.248690694570541	0.137786567211151	0.0383742190897465
-9.78077030181885	-7.6734185218811	-12.413161277771	-0.248645186424255	0.137858852744102	0.038396418094635
-9.78342914581299	-7.67077827453613	-12.4024991989136	-0.248621687293053	0.137626692652702	0.038427859544754
-9.7895040512085	-7.67368412017822	-12.394305229187	-0.248799026012421	0.137557730078697	0.0384284220635891
-9.78615093231201	-7.67384195327759	-12.399356842041	-0.248748958110809	0.137465715408325	0.03840721398592
-9.78408622741699	-7.6705584526062	-12.3978366851807	-0.248691946268082	0.137377202510834	0.0383746065199375
-9.77839374542236	-7.66691875457764	-12.4023838043213	-0.24857385456562	0.13734345138073	0.0383613109588623
-9.78686904907227	-7.67163515090942	-12.3822937011719	-0.248605072498322	0.137313008308411	0.0383395999670029
-9.78811740875244	-7.67410850524902	-12.3799562454224	-0.248773366212845	0.137284219264984	0.0383355282247067
-9.77920722961426	-7.66655921936035	-12.3790950775146	-0.248628720641136	0.13715136051178	0.0383211486041546
-9.7815408706665	-7.66881036758423	-12.3723840713501	-0.248658522963524	0.137161299586296	0.0383043326437473
-9.77399826049805	-7.6661491394043	-12.3821468353271	-0.248430952429771	0.137177035212517	0.0383018366992474
-9.77943801879883	-7.66907930374146	-12.3682250976563	-0.248570010066032	0.137202069163322	0.0382839739322662
-9.77551555633545	-7.66900205612183	-12.3606758117676	-0.248646974563599	0.137138649821281	0.038333635777235
-9.77049922943115	-7.66464614868164	-12.356297492981	-0.248561337590218	0.137045666575432	0.038260243833065
-9.76804542541504	-7.66428136825562	-12.3546190261841	-0.248521268367767	0.137112706899643	0.0382850505411625
-9.75825691223145	-7.66204071044922	-12.3609704971313	-0.248328357934952	0.137206315994263	0.0382544510066509
-9.76060104370117	-7.66684055328369	-12.3551721572876	-0.248439148068428	0.137246638536453	0.0382671132683754
-9.75549411773682	-7.66535234451294	-12.3433141708374	-0.248436644673347	0.137225344777107	0.0382507666945457
-9.75221729278564	-7.66830492019653	-12.3327302932739	-0.248539835214615	0.137226119637489	0.038255762308836
-9.74368858337402	-7.66161727905273	-12.3351774215698	-0.248449265956879	0.137225985527039	0.0382588915526867
-9.73424053192139	-7.66322088241577	-12.338981628418	-0.24837139248848	0.137291505932808	0.0382523871958256
-9.73200607299805	-7.66217994689941	-12.3360710144043	-0.248344168066978	0.137489557266235	0.0382128357887268
-9.72766017913818	-7.66248369216919	-12.326150894165	-0.248423650860786	0.137458577752113	0.0382706746459007
-9.73016548156738	-7.66743803024292	-12.3153924942017	-0.248492583632469	0.137534156441689	0.038332886993885
-9.71792507171631	-7.66142082214355	-12.3170785903931	-0.248364418745041	0.137487187981606	0.038327794522047
-9.71006107330322	-7.66013860702515	-12.3202171325684	-0.248306855559349	0.137594193220139	0.0383424013853073
-9.70270156860352	-7.65448713302612	-12.3206777572632	-0.248192951083183	0.137501701712608	0.038397129625082
-9.69931507110596	-7.6588134765625	-12.3132591247559	-0.248323455452919	0.137679547071457	0.0383739843964577
-9.70033836364746	-7.65929126739502	-12.3128480911255	-0.248240903019905	0.137780830264091	0.0383851900696754
-9.6967077255249	-7.66123867034912	-12.3078851699829	-0.248244509100914	0.137852534651756	0.0384173654019833
-9.68714714050293	-7.6587963104248	-12.3036937713623	-0.248281538486481	0.137902036309242	0.0384557321667671
-9.67826080322266	-7.65415048599243	-12.3103656768799	-0.248216763138771	0.137818992137909	0.0384723842144012
-9.6779317855835	-7.65415859222412	-12.3017892837524	-0.248194471001625	0.13805279135704	0.038471806794405
-9.6773738861084	-7.65417194366455	-12.3026342391968	-0.248174116015434	0.138151988387108	0.0384853184223175
-9.67369365692139	-7.6562933921814	-12.3060245513916	-0.248182192444801	0.138291358947754	0.0384983085095882
-9.66548633575439	-7.65357446670532	-12.2998027801514	-0.24820502102375	0.1382807046175	0.0384555235505104
-9.66415214538574	-7.65105676651001	-12.2972030639648	-0.248179003596306	0.138263642787933	0.0385512225329876
-9.65723133087158	-7.64902114868164	-12.2966861724854	-0.248147532343864	0.138380035758018	0.0385608747601509
-9.65882682800293	-7.64925241470337	-12.298412322998	-0.248100057244301	0.138478234410286	0.0385478921234608
-9.66068935394287	-7.65291309356689	-12.2934846878052	-0.248181238770485	0.138633653521538	0.0385724864900112
-9.6576509475708	-7.65207099914551	-12.2999753952026	-0.248265728354454	0.13863967359066	0.0386744104325771
-9.65141010284424	-7.64381313323975	-12.3057765960693	-0.248237267136574	0.138481095433235	0.0387100726366043
-9.65228176116943	-7.64152479171753	-12.3086986541748	-0.248215913772583	0.138645365834236	0.0387822575867176
-9.65751934051514	-7.64233589172363	-12.3095636367798	-0.248294427990913	0.138711005449295	0.0388137251138687
-9.66352081298828	-7.64705896377563	-12.3097991943359	-0.24849459528923	0.138792768120766	0.0388549566268921
-9.6590747833252	-7.64087295532227	-12.3150358200073	-0.248461723327637	0.138726800680161	0.0389401093125343
-9.65907955169678	-7.63759565353394	-12.3212871551514	-0.248393982648849	0.138660535216331	0.0390047580003738
-9.65926456451416	-7.6318187713623	-12.3211345672607	-0.24840259552002	0.138747707009315	0.0390170477330685
-9.66522026062012	-7.63770914077759	-12.3215427398682	-0.248484283685684	0.138788372278214	0.0389932543039322
-9.67174530029297	-7.64233684539795	-12.3155708312988	-0.248646304011345	0.138782054185867	0.0390727482736111
-9.66608238220215	-7.64124011993408	-12.3178653717041	-0.248617887496948	0.138689652085304	0.0390602014958858
-9.66672039031982	-7.63719606399536	-12.3260669708252	-0.248519137501717	0.138735756278038	0.0391129516065121
-9.66031074523926	-7.63268566131592	-12.322774887085	-0.248527705669403	0.138717353343964	0.0391413234174252
-9.667405128479	-7.63757467269897	-12.3238668441772	-0.248527437448502	0.138809740543365	0.0391345359385014
-9.67076396942139	-7.64090871810913	-12.3237905502319	-0.248560115695	0.13886521756649	0.0390805304050446
-9.67129421234131	-7.64312171936035	-12.3249731063843	-0.248586967587471	0.138864055275917	0.0391054973006248
-9.66847229003906	-7.6377649307251	-12.3294267654419	-0.248518377542496	0.138765349984169	0.0391334630548954
-9.67010593414307	-7.6356086730957	-12.331018447876	-0.248605728149414	0.138717278838158	0.0391873344779015
-9.67542266845703	-7.63892698287964	-12.3343868255615	-0.248540014028549	0.138827130198479	0.0391559414565563
-9.67665386199951	-7.63785266876221	-12.3318929672241	-0.248563796281815	0.138729408383369	0.0390965156257153
-9.68447494506836	-7.64320993423462	-12.3372373580933	-0.248538464307785	0.138869196176529	0.0391054823994637
-9.68317794799805	-7.64067602157593	-12.3374404907227	-0.248636797070503	0.138716921210289	0.0391196683049202
-9.67773532867432	-7.63919401168823	-12.3399047851563	-0.248642981052399	0.138661652803421	0.0391160249710083
-9.68127536773682	-7.64206600189209	-12.3402433395386	-0.2485171854496	0.138638660311699	0.0390270575881004
-9.68120288848877	-7.64520406723022	-12.3408012390137	-0.24854776263237	0.138784661889076	0.0390078127384186
-9.68141078948975	-7.6448826789856	-12.3495759963989	-0.248430386185646	0.138774678111076	0.0389193184673786
-9.68641757965088	-7.64751815795898	-12.3453130722046	-0.248491033911705	0.138759791851044	0.0389455519616604
-9.68718147277832	-7.65158843994141	-12.3414678573608	-0.248717859387398	0.138787835836411	0.0388877727091312
-9.68448448181152	-7.65120029449463	-12.3444271087646	-0.248603343963623	0.138673603534698	0.0388748906552792
-9.68279552459717	-7.65037250518799	-12.3450803756714	-0.248487040400505	0.138651132583618	0.0388081185519695
-9.6743106842041	-7.64599990844727	-12.3545227050781	-0.248317897319794	0.138754710555077	0.0388707891106606
-9.67964744567871	-7.65437889099121	-12.3514623641968	-0.248471796512604	0.13880480825901	0.03880350664258
-9.68036556243896	-7.65656089782715	-12.3445997238159	-0.248517528176308	0.138817399740219	0.0387454628944397
-9.68016242980957	-7.66187858581543	-12.3464918136597	-0.24853515625	0.138857066631317	0.0386825501918793
-9.67409706115723	-7.65868949890137	-12.3458604812622	-0.248441576957703	0.138889491558075	0.0386728867888451
-9.66519355773926	-7.65730810165405	-12.3513860702515	-0.2483771443367	0.138913959264755	0.0386893935501575
-9.67011833190918	-7.66157007217407	-12.3435344696045	-0.248453810811043	0.138953119516373	0.0386382155120373
-9.6677417755127	-7.66497325897217	-12.3401899337769	-0.248444497585297	0.1390590518713	0.0385437086224556
-9.66876029968262	-7.67103004455566	-12.3426780700684	-0.248402148485184	0.139214351773262	0.0385179035365582
-9.66189765930176	-7.66765213012695	-12.3412857055664	-0.248332366347313	0.139185920357704	0.0384372398257256
-9.6525821685791	-7.67183876037598	-12.3464832305908	-0.248335614800453	0.139247059822083	0.0384197570383549
-9.64723110198975	-7.67051696777344	-12.3424234390259	-0.248236924409866	0.139284551143646	0.0383869409561157
-9.64803981781006	-7.67495059967041	-12.3447790145874	-0.248241081833839	0.139424815773964	0.0382894761860371
-9.64879322052002	-7.68090629577637	-12.3472776412964	-0.24818055331707	0.139651164412498	0.0382611304521561
-9.6455020904541	-7.67927360534668	-12.3365564346313	-0.248109310865402	0.139613807201385	0.0382220670580864
-9.64008331298828	-7.68467855453491	-12.3392915725708	-0.24817568063736	0.139696687459946	0.0381860658526421
-9.6375732421875	-7.6843786239624	-12.3403997421265	-0.248187199234962	0.139668717980385	0.0381840355694294
-9.63588047027588	-7.6846489906311	-12.34485912323	-0.248087033629417	0.139777034521103	0.0381078496575356
-9.62926864624023	-7.68254137039185	-12.350040435791	-0.247942849993706	0.139956146478653	0.0380754210054874
-9.63420677185059	-7.68912506103516	-12.349422454834	-0.247938171029091	0.140117511153221	0.0380604192614555
-9.63046550750732	-7.68996334075928	-12.3499479293823	-0.248084530234337	0.140110686421394	0.0380814783275127
-9.63451671600342	-7.6913890838623	-12.3431444168091	-0.248163476586342	0.140090689063072	0.0381020419299603
-9.62939929962158	-7.68870449066162	-12.349009513855	-0.247999131679535	0.140126436948776	0.0380624942481518
-9.6222448348999	-7.69218730926514	-12.3625030517578	-0.247979745268822	0.140294089913368	0.0380689390003681
-9.62866020202637	-7.68932342529297	-12.3568363189697	-0.247860923409462	0.140300989151001	0.0380315817892551
-9.62743282318115	-7.69369268417358	-12.3547506332397	-0.247967839241028	0.140322536230087	0.0380358770489693
-9.63828563690186	-7.70064449310303	-12.3537664413452	-0.248026713728905	0.140521183609962	0.0380237102508545
-9.63419723510742	-7.69323396682739	-12.3553562164307	-0.247935593128204	0.14040695130825	0.0380054153501987
-9.6282377243042	-7.69869899749756	-12.3593769073486	-0.247950434684753	0.14049132168293	0.0380086340010166
-9.62948417663574	-7.69298362731934	-12.3646631240845	-0.247857198119164	0.140455171465874	0.0380248874425888
-9.63377857208252	-7.6977801322937	-12.3565521240234	-0.247936964035034	0.140508621931076	0.0380016565322876
-9.6423978805542	-7.70428514480591	-12.3589582443237	-0.248011618852615	0.140616029500961	0.0380474738776684
-9.64062404632568	-7.70317697525024	-12.360785484314	-0.247993558645248	0.140507578849792	0.0380164347589016
-9.63693809509277	-7.70355272293091	-12.3640975952148	-0.247969925403595	0.140501156449318	0.0379888340830803
-9.63191604614258	-7.69816732406616	-12.371150970459	-0.247880235314369	0.140342831611633	0.0380398482084274
-9.63603782653809	-7.70212554931641	-12.3668231964111	-0.247922658920288	0.140426233410835	0.0379367098212242
-9.64343929290771	-7.70397186279297	-12.3556509017944	-0.247884094715118	0.140426248311996	0.0378913395106792
-9.64165496826172	-7.70813226699829	-12.3607559204102	-0.247940585017204	0.140327990055084	0.0378512404859066
-9.63678550720215	-7.7053542137146	-12.3611726760864	-0.247827246785164	0.140358328819275	0.0378573052585125
-9.63372421264648	-7.70337581634521	-12.3606243133545	-0.247628837823868	0.140321061015129	0.0378149338066578
-9.63535594940186	-7.70741415023804	-12.3572959899902	-0.247736722230911	0.140415191650391	0.0377477705478668
-9.63580989837646	-7.7102198600769	-12.3466939926147	-0.247641578316689	0.140292227268219	0.0377102792263031
-9.6386079788208	-7.71547937393188	-12.3416156768799	-0.247745350003242	0.140255630016327	0.0376634746789932
-9.63255500793457	-7.71568822860718	-12.343563079834	-0.247646242380142	0.140286967158318	0.0376025699079037
-9.62326431274414	-7.71311521530151	-12.3513898849487	-0.247504010796547	0.140117287635803	0.0375944226980209
-9.62368583679199	-7.71529293060303	-12.3391780853271	-0.247422605752945	0.140147566795349	0.0374538265168667
-9.63003253936768	-7.71562957763672	-12.3370666503906	-0.247348934412003	0.140177488327026	0.037400521337986
-9.63040447235107	-7.72402715682983	-12.3286046981812	-0.247374728322029	0.140298321843147	0.0373373739421368
-9.62227821350098	-7.72489213943481	-12.3295783996582	-0.247272536158562	0.140101417899132	0.0372503437101841
-9.61513996124268	-7.72182416915894	-12.3285789489746	-0.247213393449783	0.140052974224091	0.0371945612132549
-9.61158466339111	-7.71999359130859	-12.3223543167114	-0.247167959809303	0.139936625957489	0.0371528193354607
-9.61276912689209	-7.72145223617554	-12.3146991729736	-0.24709989130497	0.139987632632256	0.0371209345757961
-9.61354446411133	-7.72805738449097	-12.3184728622437	-0.246963664889336	0.140123307704926	0.0369846299290657
-9.60918617248535	-7.72728538513184	-12.3112878799438	-0.247109979391098	0.139914348721504	0.0369016453623772
-9.60979080200195	-7.72400569915771	-12.3071374893188	-0.247021853923798	0.139924243092537	0.0368981882929802
-9.60865783691406	-7.72751092910767	-12.3068599700928	-0.247089639306068	0.139821499586105	0.0368800349533558
-9.60260963439941	-7.72489881515503	-12.3033790588379	-0.246965780854225	0.139776706695557	0.0367786101996899
-9.59489917755127	-7.72125816345215	-12.3136968612671	-0.24676887691021	0.139630913734436	0.036693349480629
-9.59710884094238	-7.72211074829102	-12.3074283599854	-0.246779710054398	0.139751225709915	0.0366830006241798
-9.60042190551758	-7.72250747680664	-12.2973699569702	-0.246801152825356	0.13962185382843	0.0366471372544765
-9.60439300537109	-7.72856283187866	-12.2968187332153	-0.246864348649979	0.139741644263268	0.0365552864968777
-9.5966272354126	-7.72604608535767	-12.2923164367676	-0.246800571680069	0.139520332217216	0.036589577794075
-9.59338474273682	-7.72166776657104	-12.2954063415527	-0.246705174446106	0.139480993151665	0.0365118607878685
-9.58919906616211	-7.72147846221924	-12.2961502075195	-0.246677845716476	0.139378041028976	0.0365131720900536
-9.59452247619629	-7.7244086265564	-12.2853689193726	-0.24669186770916	0.139379680156708	0.0364694781601429
-9.59185791015625	-7.72521495819092	-12.2885866165161	-0.24653060734272	0.139444530010223	0.0364113487303257
-9.59039783477783	-7.72816610336304	-12.2801446914673	-0.246619760990143	0.139323234558105	0.0364202708005905
-9.5907621383667	-7.72630882263184	-12.2674551010132	-0.246557101607323	0.139192253351212	0.036386925727129
-9.58966159820557	-7.72435522079468	-12.2721490859985	-0.246603846549988	0.139092370867729	0.0364191420376301
-9.59057807922363	-7.72359991073608	-12.2722263336182	-0.246505498886108	0.139183714985847	0.0364121608436108
-9.58582401275635	-7.72293710708618	-12.2737588882446	-0.246411740779877	0.139028012752533	0.0363628268241882
-9.59104824066162	-7.7250919342041	-12.26953125	-0.246433392167091	0.139055103063583	0.0363857783377171
-9.59114933013916	-7.72621583938599	-12.2621288299561	-0.246371179819107	0.138858541846275	0.0363704524934292
-9.58781242370605	-7.72641754150391	-12.2570896148682	-0.246539890766144	0.138665109872818	0.0364120826125145
-9.58737468719482	-7.72430562973022	-12.2558240890503	-0.246432155370712	0.138738453388214	0.0363251008093357
-9.58530426025391	-7.72404861450195	-12.2570323944092	-0.246363028883934	0.138522908091545	0.036319088190794
-9.58615684509277	-7.72244644165039	-12.2599220275879	-0.246231883764267	0.138538777828217	0.0363343581557274
-9.58753395080566	-7.72754621505737	-12.2477884292603	-0.246325343847275	0.138394966721535	0.0363248586654663
-9.59414100646973	-7.73146820068359	-12.2470483779907	-0.246499016880989	0.138372763991356	0.0363294705748558
-9.58870029449463	-7.72902679443359	-12.2443284988403	-0.246404781937599	0.138190746307373	0.0362971760332584
-9.58765983581543	-7.72632169723511	-12.2458534240723	-0.246241182088852	0.138175025582314	0.036267127841711
-9.58093547821045	-7.72377109527588	-12.2485389709473	-0.246253803372383	0.13807487487793	0.0362895764410496
-9.59029579162598	-7.72976779937744	-12.2441425323486	-0.246225148439407	0.138113602995872	0.0362107492983341
-9.59405326843262	-7.73525285720825	-12.2369031906128	-0.246305406093597	0.138099506497383	0.0361812002956867
-9.59158802032471	-7.73284435272217	-12.2374591827393	-0.246237695217133	0.138007581233978	0.0362010635435581
-9.5872974395752	-7.73023414611816	-12.2329912185669	-0.246154814958572	0.137898474931717	0.0361661091446877
-9.58194351196289	-7.72938013076782	-12.2358627319336	-0.246145591139793	0.137798473238945	0.0361866988241673
-9.58936405181885	-7.7354621887207	-12.2378759384155	-0.246136322617531	0.137827083468437	0.0361204594373703
-9.58579254150391	-7.7367582321167	-12.2330408096313	-0.24619072675705	0.137742191553116	0.0360501781105995
-9.59064292907715	-7.74044942855835	-12.2191743850708	-0.246135205030441	0.137744516134262	0.0361212901771069
-9.58455753326416	-7.73721694946289	-12.2214336395264	-0.246101588010788	0.137582004070282	0.0360135585069656
-9.57698249816895	-7.73554468154907	-12.2221307754517	-0.246112704277039	0.137446358799934	0.0360885635018349
-9.58034420013428	-7.73849201202393	-12.216944694519	-0.245938703417778	0.13742433488369	0.036001168191433
-9.58150577545166	-7.7419753074646	-12.2123670578003	-0.246064454317093	0.137416884303093	0.0359238423407078
-9.583815574646	-7.74493026733398	-12.2079801559448	-0.246063962578773	0.137386605143547	0.035947784781456
-9.58281898498535	-7.74082040786743	-12.1940364837646	-0.246004566550255	0.137232780456543	0.0359386689960957
-9.57845783233643	-7.74477434158325	-12.2049245834351	-0.246033579111099	0.13716696202755	0.0359399914741516
-9.58041000366211	-7.74028253555298	-12.1892557144165	-0.245895400643349	0.137141317129135	0.0359486304223537
-9.5813684463501	-7.74764823913574	-12.1875562667847	-0.245978653430939	0.13709668815136	0.035774789750576
-9.58609867095947	-7.75094604492188	-12.1861715316772	-0.245950013399124	0.137242436408997	0.0357538238167763
-9.58134078979492	-7.75153398513794	-12.1764850616455	-0.245917871594429	0.137063726782799	0.0357226841151714
-9.57619190216064	-7.75611066818237	-12.1769161224365	-0.245932951569557	0.137040972709656	0.0357056111097336
-9.5741605758667	-7.75026845932007	-12.1728849411011	-0.245831295847893	0.13694155216217	0.035697091370821
-9.57474517822266	-7.75483417510986	-12.1695728302002	-0.245780721306801	0.136953085660934	0.0355695486068726
-9.57680892944336	-7.75939989089966	-12.169849395752	-0.245653435587883	0.137057557702065	0.0355048999190331
-9.57948970794678	-7.7652325630188	-12.1635389328003	-0.245733886957169	0.137107655405998	0.0354170091450214
-9.57253551483154	-7.76342725753784	-12.1575260162354	-0.245692759752274	0.136960431933403	0.0354145206511021
-9.57618141174316	-7.76286125183105	-12.153468132019	-0.245745405554771	0.136837273836136	0.0353605523705482
-9.57437419891357	-7.76465797424316	-12.1522436141968	-0.245555490255356	0.136837497353554	0.0352650955319405
-9.57157707214355	-7.76403951644897	-12.1507892608643	-0.245407983660698	0.136892929673195	0.0351932384073734
-9.57775115966797	-7.7676739692688	-12.1526165008545	-0.245447769761086	0.137016430497169	0.0351080819964409
-9.57704925537109	-7.77054405212402	-12.1429710388184	-0.245530337095261	0.136877328157425	0.0350523293018341
-9.58287715911865	-7.77423143386841	-12.1370706558228	-0.245529860258102	0.136899411678314	0.0350327603518963
-9.57771778106689	-7.77071046829224	-12.1387491226196	-0.245399594306946	0.136734649538994	0.0349373854696751
-9.57295703887939	-7.77453136444092	-12.1309652328491	-0.245298311114311	0.136767774820328	0.0348956659436226
-9.57345390319824	-7.76985931396484	-12.1393480300903	-0.245196178555489	0.136706665158272	0.0348323956131935
-9.57801151275635	-7.77817296981812	-12.1304368972778	-0.245261803269386	0.136730000376701	0.0347279459238052
-9.58668804168701	-7.7838716506958	-12.1171207427979	-0.245316430926323	0.136708840727806	0.0347287692129612
-9.57984638214111	-7.78344964981079	-12.1260433197021	-0.245261624455452	0.136502683162689	0.0345883630216122
-9.57996273040771	-7.78061962127686	-12.1196384429932	-0.245139554142952	0.136459201574326	0.0345365926623344
-9.57504272460938	-7.77741813659668	-12.118465423584	-0.244955763220787	0.136323466897011	0.0345211662352085
-9.57839965820313	-7.78377532958984	-12.1134262084961	-0.245050311088562	0.13628377020359	0.0344304069876671
-9.58366394042969	-7.7860255241394	-12.0992565155029	-0.245002508163452	0.136275112628937	0.0344132892787457
-9.58464241027832	-7.78808546066284	-12.0994539260864	-0.245049059391022	0.136128067970276	0.0343760102987289
-9.57971572875977	-7.78717422485352	-12.0935392379761	-0.244911700487137	0.136004701256752	0.0343248546123505
-9.57752895355225	-7.78302001953125	-12.0936298370361	-0.244691148400307	0.135915413498878	0.0343275479972363
-9.58124256134033	-7.7872371673584	-12.0907173156738	-0.244816347956657	0.135872185230255	0.0342544727027416
-9.58637523651123	-7.79041481018066	-12.082745552063	-0.244772359728813	0.135713636875153	0.0342502668499947
-9.5902156829834	-7.79068756103516	-12.0757293701172	-0.244858682155609	0.135507166385651	0.034307312220335
-9.5886812210083	-7.79108190536499	-12.0743379592896	-0.24479179084301	0.135529085993767	0.0342782363295555
-9.58500003814697	-7.78948640823364	-12.0800085067749	-0.244569376111031	0.135276272892952	0.0342740006744862
-9.59213829040527	-7.79020929336548	-12.0776996612549	-0.244664922356606	0.135299980640411	0.0342499241232872
-9.59523296356201	-7.79207229614258	-12.0648565292358	-0.244599208235741	0.135117292404175	0.0342684350907803
-9.60109519958496	-7.79402637481689	-12.0609836578369	-0.244700208306313	0.13495397567749	0.0343170389533043
-9.59575462341309	-7.7942099571228	-12.0618257522583	-0.244589909911156	0.134821176528931	0.0343086868524551
-9.59642696380615	-7.79166555404663	-12.0667276382446	-0.244476467370987	0.134595975279808	0.0342913344502449
-9.59998607635498	-7.79225492477417	-12.0662441253662	-0.244475662708282	0.134676963090897	0.0342795252799988
-9.60126495361328	-7.79339838027954	-12.0540676116943	-0.244400501251221	0.134473532438278	0.0343137644231319
-9.59927177429199	-7.7943434715271	-12.052264213562	-0.2444818764925	0.134379535913467	0.034354031085968
-9.59906482696533	-7.7904896736145	-12.0505924224854	-0.24435943365097	0.134223341941833	0.0343155041337013
-9.59769439697266	-7.79555988311768	-12.051100730896	-0.244280844926834	0.134151175618172	0.0342579148709774
-9.59944534301758	-7.79938411712646	-12.0434055328369	-0.244170129299164	0.134173318743706	0.0342537388205528
-9.59720706939697	-7.7949275970459	-12.0361166000366	-0.244142845273018	0.134000986814499	0.0342255942523479
-9.59133720397949	-7.79780769348145	-12.0342235565186	-0.244169995188713	0.133931085467339	0.0342164635658264
-9.58527851104736	-7.79623031616211	-12.0355606079102	-0.244049847126007	0.133717462420464	0.0342043377459049
-9.58247184753418	-7.79974031448364	-12.0275678634644	-0.244006797671318	0.133685901761055	0.0341113060712814
-9.58207035064697	-7.8015570640564	-12.0258274078369	-0.243795707821846	0.133828446269035	0.0340665429830551
-9.57999706268311	-7.80180025100708	-12.0157098770142	-0.243711814284325	0.133677840232849	0.0340440534055233
-9.57118511199951	-7.8048357963562	-12.0060005187988	-0.243713647127151	0.133549645543098	0.0340103283524513
-9.56599807739258	-7.79711055755615	-12.0036792755127	-0.243536621332169	0.133474588394165	0.0339416190981865
-9.55976104736328	-7.80148839950562	-11.9959907531738	-0.243458285927773	0.133550480008125	0.0338100418448448
-9.56545162200928	-7.80893421173096	-11.9846677780151	-0.243442296981812	0.13363017141819	0.0337990559637547
-9.55441856384277	-7.80620336532593	-11.9865531921387	-0.243410587310791	0.133468940854073	0.0336952917277813
-9.54779052734375	-7.80596351623535	-11.9774322509766	-0.243208527565002	0.133485823869705	0.0336736887693405
-9.54196643829346	-7.80270099639893	-11.9765625	-0.242961332201958	0.133403792977333	0.0336363650858402
-9.5437593460083	-7.80876064300537	-11.9607820510864	-0.243129223585129	0.133474811911583	0.0335360392928123
-9.54061222076416	-7.80718851089478	-11.9542236328125	-0.242984786629677	0.13338740170002	0.0334731191396713
-9.53495025634766	-7.80426406860352	-11.9475135803223	-0.242964744567871	0.13330602645874	0.033493909984827
-9.53457927703857	-7.8058123588562	-11.9458198547363	-0.242819175124168	0.133376270532608	0.0333816632628441
-9.53739356994629	-7.81167125701904	-11.9369821548462	-0.242848217487335	0.133462116122246	0.0332891345024109
-9.52782726287842	-7.81127882003784	-11.9312515258789	-0.2427818775177	0.133224129676819	0.0332721322774887
-9.52221584320068	-7.8107271194458	-11.9237880706787	-0.242580652236938	0.1331387758255	0.0331301167607307
-9.51773071289063	-7.8067626953125	-11.9274644851685	-0.242452517151833	0.133280172944069	0.0331018343567848
-9.52086925506592	-7.80891704559326	-11.9150638580322	-0.242474883794785	0.133168131113052	0.0330321863293648
-9.51941204071045	-7.81456518173218	-11.9065256118774	-0.242463514208794	0.133070752024651	0.0329748690128326
-9.5155086517334	-7.80956411361694	-11.9090461730957	-0.242319092154503	0.133000165224075	0.0328911021351814
-9.51286125183105	-7.81126499176025	-11.8991641998291	-0.242245092988014	0.133015885949135	0.0328075364232063
-9.51800727844238	-7.81346321105957	-11.8964204788208	-0.242142483592033	0.133043274283409	0.0327559411525726
-9.51824283599854	-7.8131365776062	-11.8850631713867	-0.242082148790359	0.132868871092796	0.032668799161911
-9.51082324981689	-7.8143048286438	-11.8758859634399	-0.241993933916092	0.132742792367935	0.0326246172189713
-9.51461124420166	-7.81175899505615	-11.8852891921997	-0.241889834403992	0.132686033844948	0.0325367711484432
-9.51751232147217	-7.81462669372559	-11.8764371871948	-0.241932481527328	0.132742404937744	0.0324891619384289
-9.52381992340088	-7.81558561325073	-11.8668756484985	-0.242076799273491	0.132518604397774	0.0324571393430233
-9.51939678192139	-7.81393194198608	-11.8713893890381	-0.241828009486198	0.132327243685722	0.0323709286749363
-9.52591991424561	-7.81610584259033	-11.8710250854492	-0.241876661777496	0.132335871458054	0.0323546379804611
-9.53332805633545	-7.82088756561279	-11.8666791915894	-0.241844847798347	0.132316589355469	0.0322829261422157
-9.53134727478027	-7.82028436660767	-11.8595571517944	-0.24184413254261	0.132065653800964	0.0322278216481209
-9.53014755249023	-7.8164587020874	-11.8604001998901	-0.241724625229836	0.131868362426758	0.032245334237814
-9.53175926208496	-7.8148341178894	-11.8603734970093	-0.241620525717735	0.131812989711761	0.0321806147694588
-9.53989791870117	-7.8207802772522	-11.8506183624268	-0.241666883230209	0.131639450788498	0.0321037098765373
-9.54996395111084	-7.82253313064575	-11.8465633392334	-0.241766050457954	0.131568416953087	0.0320714265108109
-9.5461540222168	-7.82073593139648	-11.84778881073	-0.241555586457253	0.131366327404976	0.0320177599787712
-9.54793834686279	-7.8235502243042	-11.8452177047729	-0.241511091589928	0.131213217973709	0.0320144817233086
-9.5521821975708	-7.82642221450806	-11.8481931686401	-0.241372495889664	0.131120175123215	0.031880434602499
-9.55699348449707	-7.82737493515015	-11.8336877822876	-0.241349935531616	0.130888074636459	0.0318278409540653
-9.55670166015625	-7.83271503448486	-11.8323068618774	-0.241381451487541	0.130777180194855	0.0318293012678623
-9.55824851989746	-7.82676076889038	-11.836220741272	-0.241267010569572	0.130497753620148	0.0317955724895
-9.56165504455566	-7.83246183395386	-11.8223066329956	-0.241266161203384	0.130392804741859	0.0316978432238102
-9.57377910614014	-7.84143590927124	-11.8170557022095	-0.241232544183731	0.130313247442245	0.0317356213927269
-9.567138671875	-7.83687543869019	-11.8163661956787	-0.241120159626007	0.129988268017769	0.0316946096718311
-9.57061386108398	-7.84246110916138	-11.8185224533081	-0.240956142544746	0.129886940121651	0.0316930375993252
-9.57440662384033	-7.84437370300293	-11.8211917877197	-0.240863427519798	0.129732847213745	0.0316274650394917
-9.57773780822754	-7.84839868545532	-11.8036880493164	-0.240931555628777	0.129565164446831	0.0316492132842541
-9.57551860809326	-7.84295749664307	-11.7992448806763	-0.240774929523468	0.12920668721199	0.0316999778151512
-9.5756893157959	-7.84550094604492	-11.7968702316284	-0.240672335028648	0.129046440124512	0.0316031761467457
-9.57887077331543	-7.85085535049438	-11.7852821350098	-0.240604877471924	0.12891036272049	0.031586330384016
-9.58294200897217	-7.85585689544678	-11.7731657028198	-0.240647599101067	0.12873886525631	0.0315737091004848
-9.57891941070557	-7.85219860076904	-11.7626924514771	-0.240390345454216	0.128499433398247	0.0315322801470757
-9.57306957244873	-7.85349464416504	-11.7599544525146	-0.240239724516869	0.128235280513763	0.0315155163407326
-9.57618522644043	-7.85787200927734	-11.7554836273193	-0.240153074264526	0.128259778022766	0.0314565375447273
-9.57777881622314	-7.86199331283569	-11.7456998825073	-0.240115478634834	0.12799659371376	0.0314009599387646
-9.56904888153076	-7.8630838394165	-11.7444553375244	-0.239995732903481	0.127762258052826	0.0313953049480915
-9.57167530059814	-7.86647081375122	-11.733494758606	-0.239775151014328	0.127693474292755	0.03134935349226
-9.56946182250977	-7.87157344818115	-11.7264089584351	-0.239797532558441	0.127596706151962	0.0313203483819962
-9.57350063323975	-7.87853240966797	-11.7192287445068	-0.239759922027588	0.127503082156181	0.031313207000494
-9.56592082977295	-7.87527990341187	-11.7205858230591	-0.239522114396095	0.127304449677467	0.0312333628535271
-9.56073665618896	-7.87588024139404	-11.7139520645142	-0.23934468626976	0.127273365855217	0.031239690259099
-9.56481170654297	-7.88083362579346	-11.7086181640625	-0.239300638437271	0.127295032143593	0.0311406068503857
-9.55994987487793	-7.88504123687744	-11.6977634429932	-0.239306747913361	0.127130314707756	0.031108345836401
-9.55213069915771	-7.87975311279297	-11.6973190307617	-0.239087864756584	0.126935973763466	0.0311222933232784
-9.55195140838623	-7.88515329360962	-11.6949768066406	-0.238960593938828	0.127001166343689	0.0309450570493937
-9.55322074890137	-7.89053344726563	-11.6843023300171	-0.238852441310883	0.12698158621788	0.0309128277003765
-9.54966354370117	-7.89475631713867	-11.6765813827515	-0.23893691599369	0.126774340867996	0.0308811292052269
-9.54078388214111	-7.89403247833252	-11.6714744567871	-0.238672316074371	0.126765578985214	0.0308081787079573
-9.53829479217529	-7.89554595947266	-11.6716117858887	-0.238493219017982	0.126709282398224	0.030664999037981
-9.53629398345947	-7.90031290054321	-11.662501335144	-0.238584816455841	0.126756623387337	0.0306495632976294
-9.53093910217285	-7.90105104446411	-11.6546945571899	-0.238368645310402	0.126675546169281	0.0305991768836975
-9.5135383605957	-7.89720678329468	-11.6558790206909	-0.23816953599453	0.126617237925529	0.0305587276816368
-9.51839447021484	-7.90339851379395	-11.6462841033936	-0.238096326589584	0.126739203929901	0.0304256416857243
-9.51206588745117	-7.90464401245117	-11.6355648040771	-0.238042399287224	0.126705199480057	0.0303661916404963
-9.5032901763916	-7.9030442237854	-11.6378135681152	-0.237909853458405	0.126692593097687	0.0303187537938356
-9.50003814697266	-7.90570831298828	-11.6298341751099	-0.237866133451462	0.126747161149979	0.0302199888974428
-9.50733470916748	-7.90988683700562	-11.6290702819824	-0.237755298614502	0.126874700188637	0.0302351377904415
-9.50039386749268	-7.91138792037964	-11.629204750061	-0.23780582845211	0.126746267080307	0.0301674380898476
-9.49734687805176	-7.90867900848389	-11.623459815979	-0.23761510848999	0.126678839325905	0.0301850978285074
-9.49765872955322	-7.91336679458618	-11.6258363723755	-0.23753434419632	0.126721099019051	0.030146773904562
-9.49719142913818	-7.91360902786255	-11.6163597106934	-0.237666457891464	0.12660451233387	0.0301234032958746
-9.49311828613281	-7.91093349456787	-11.6219835281372	-0.237494572997093	0.12652824819088	0.030115969479084
-9.48981475830078	-7.90929841995239	-11.6187992095947	-0.23737758398056	0.126501992344856	0.030070599168539
-9.49705505371094	-7.91192388534546	-11.6058225631714	-0.237358152866364	0.126490190625191	0.0300788264721632
-9.49499130249023	-7.9146785736084	-11.6085453033447	-0.237467855215073	0.126364126801491	0.0300516597926617
-9.49400520324707	-7.91413021087646	-11.6070928573608	-0.237297385931015	0.126278176903725	0.0299944393336773
-9.49626541137695	-7.917320728302	-11.6045064926147	-0.237317100167274	0.1262536495924	0.029928719624877
-9.50306510925293	-7.92298078536987	-11.6011505126953	-0.237293109297752	0.126244097948074	0.0299089401960373
-9.49992752075195	-7.91771030426025	-11.5996866226196	-0.237218394875526	0.126013904809952	0.0299051683396101
-9.50405883789063	-7.91657304763794	-11.6060276031494	-0.237097635865211	0.126004248857498	0.0298505127429962
-9.50730800628662	-7.92025327682495	-11.6025295257568	-0.237192675471306	0.125952169299126	0.0297659654170275
-9.50940132141113	-7.92182445526123	-11.5995864868164	-0.23712931573391	0.125813990831375	0.0297432318329811
-9.50793838500977	-7.91512823104858	-11.6013526916504	-0.237043097615242	0.125598385930061	0.0297297593206167
-9.51718139648438	-7.91997671127319	-11.600679397583	-0.237026557326317	0.125601261854172	0.0295954346656799
-9.52759075164795	-7.92137575149536	-11.5959033966064	-0.236995115876198	0.125462532043457	0.0295577812939882
-9.52941703796387	-7.92386722564697	-11.5962238311768	-0.237060889601707	0.125231295824051	0.0295760538429022
-9.53204250335693	-7.92042779922485	-11.6044664382935	-0.236852005124092	0.125191166996956	0.0294839218258858
-9.54070568084717	-7.92500972747803	-11.6014432907104	-0.236909672617912	0.125054746866226	0.0293273571878672
-9.53887176513672	-7.92466831207275	-11.5972480773926	-0.23684287071228	0.124842844903469	0.0293617993593216
-9.54220199584961	-7.9230694770813	-11.5927476882935	-0.236773997545242	0.124651253223419	0.0292580500245094
-9.54558181762695	-7.92654323577881	-11.5974788665771	-0.236700803041458	0.124723188579082	0.0291931014508009
-9.54965019226074	-7.92535781860352	-11.5776624679565	-0.236687660217285	0.12440550327301	0.0291543677449226
-9.54583930969238	-7.92786407470703	-11.5796899795532	-0.236650675535202	0.124303743243217	0.029121482744813
-9.54716491699219	-7.92512893676758	-11.5827264785767	-0.236491367220879	0.124200396239758	0.0290650371462107
-9.54902458190918	-7.93084144592285	-11.5741376876831	-0.236552298069	0.124102219939232	0.0289606750011444
-9.55156135559082	-7.93177127838135	-11.5646457672119	-0.236539900302887	0.123979337513447	0.0290079805999994
-9.5453052520752	-7.93231582641602	-11.5718240737915	-0.236395418643951	0.123804651200771	0.0289300456643105
-9.55496025085449	-7.93340539932251	-11.5647687911987	-0.236305892467499	0.12379352003336	0.028866121545434
-9.55631160736084	-7.9360990524292	-11.556357383728	-0.236368030309677	0.12365585565567	0.0288448836654425
-9.55460643768311	-7.93482875823975	-11.563196182251	-0.236239969730377	0.123645894229412	0.0288053136318922
-9.5546178817749	-7.93316698074341	-11.5565299987793	-0.236206293106079	0.123532220721245	0.0287258103489876
-9.55833530426025	-7.93787622451782	-11.55788230896	-0.236184611916542	0.123561687767506	0.0287454109638929
-9.5540599822998	-7.93330383300781	-11.5500402450562	-0.236093461513519	0.123370788991451	0.0287164412438869
-9.54864883422852	-7.93118810653687	-11.5575923919678	-0.235973954200745	0.123266957700253	0.0286831483244896
-9.55672264099121	-7.936110496521	-11.5390100479126	-0.23605939745903	0.123326867818832	0.0286019425839186
-9.54980945587158	-7.93675136566162	-11.5389556884766	-0.236021682620049	0.123094812035561	0.0286002419888973
-9.54332542419434	-7.9299144744873	-11.5446472167969	-0.235888317227364	0.122922874987125	0.0286129079759121
-9.54458332061768	-7.93310499191284	-11.534704208374	-0.23582711815834	0.122960709035397	0.0284998454153538
-9.54926872253418	-7.93346214294434	-11.5226430892944	-0.235860988497734	0.122985854744911	0.0284800603985786
-9.54298782348633	-7.93377685546875	-11.5247964859009	-0.235796868801117	0.12273883074522	0.028443356975913
-9.53970527648926	-7.92759323120117	-11.5214681625366	-0.235674023628235	0.122803315520287	0.0283959899097681
-9.5440788269043	-7.93378829956055	-11.5174016952515	-0.235742345452309	0.122777193784714	0.0283879972994328
-9.53827285766602	-7.932288646698	-11.5107164382935	-0.23568058013916	0.122599914669991	0.028413312509656
-9.53305721282959	-7.93017435073853	-11.5096502304077	-0.235612526535988	0.122448019683361	0.0283956695348024
-9.54028034210205	-7.92875337600708	-11.5120010375977	-0.235544577240944	0.122572556138039	0.0283656120300293
-9.53997325897217	-7.92694282531738	-11.5011444091797	-0.235527515411377	0.122403398156166	0.0283884350210428
-9.52902793884277	-7.92884302139282	-11.49778175354	-0.235581248998642	0.122239731252193	0.0284213162958622
-9.53421783447266	-7.92472791671753	-11.5057888031006	-0.235470369458199	0.122187368571758	0.0284340865910053
-9.53329658508301	-7.92495822906494	-11.4967947006226	-0.235548362135887	0.122146628797054	0.0283991303294897
-9.5388069152832	-7.92804002761841	-11.4896678924561	-0.235662147402763	0.12203374505043	0.0284566879272461
-9.53058910369873	-7.92195081710815	-11.4904441833496	-0.235533654689789	0.121844813227654	0.0284698791801929
-9.53841876983643	-7.92381525039673	-11.4888982772827	-0.235473051667213	0.121810868382454	0.0284423343837261
-9.53973388671875	-7.92519903182983	-11.4875001907349	-0.235555395483971	0.121711038053036	0.0284568592905998
-9.53597736358643	-7.92287969589233	-11.4818325042725	-0.235475972294807	0.12156318128109	0.0285208150744438
-9.52918434143066	-7.91922855377197	-11.4892816543579	-0.235284045338631	0.121378466486931	0.0284959692507982
-9.53904819488525	-7.92175674438477	-11.4808444976807	-0.235370367765427	0.121498011052608	0.0285198818892241
-9.53678417205811	-7.92222261428833	-11.4729804992676	-0.235384449362755	0.121251948177814	0.0285231377929449
-9.53042316436768	-7.91670179367065	-11.4717702865601	-0.235434144735336	0.121009938418865	0.0286139864474535
-9.53377151489258	-7.91954851150513	-11.4686326980591	-0.235247537493706	0.121075809001923	0.0285976435989141
-9.53300666809082	-7.92094135284424	-11.4632377624512	-0.235340818762779	0.121027790009975	0.0285663101822138
-9.53243541717529	-7.92375135421753	-11.456202507019	-0.235267341136932	0.120933540165424	0.0285774022340775
-9.52825355529785	-7.91971635818481	-11.4496965408325	-0.235239595174789	0.120749607682228	0.0286242850124836
-9.52800273895264	-7.91982316970825	-11.4539098739624	-0.235105752944946	0.12069583684206	0.0286081712692976
-9.53112983703613	-7.92533445358276	-11.4434595108032	-0.23534731566906	0.120639979839325	0.0286531578749418
-9.52307510375977	-7.92251634597778	-11.4390497207642	-0.235190957784653	0.120466649532318	0.0286777075380087
-9.52114009857178	-7.91807317733765	-11.4517116546631	-0.235048189759254	0.12041936814785	0.0286639761179686
-9.52437305450439	-7.92378759384155	-11.4374647140503	-0.235223174095154	0.120289295911789	0.028718788176775
-9.5245943069458	-7.91869163513184	-11.437572479248	-0.235184669494629	0.120128691196442	0.0287518166005611
-9.52276229858398	-7.91596651077271	-11.4379549026489	-0.235061168670654	0.120170898735523	0.0287546683102846
-9.52600383758545	-7.91973447799683	-11.4289560317993	-0.235131040215492	0.12006463855505	0.0288128945976496
-9.5224552154541	-7.91435670852661	-11.4303455352783	-0.235183954238892	0.119863897562027	0.0288375727832317
-9.52455711364746	-7.91430044174194	-11.4272060394287	-0.235048204660416	0.119830802083015	0.0288560409098864
-9.52433395385742	-7.91420078277588	-11.427788734436	-0.235147729516029	0.119743399322033	0.0288528297096491
-9.53054714202881	-7.91444826126099	-11.419864654541	-0.235205560922623	0.119583301246166	0.0289409309625626
-9.52303028106689	-7.90843439102173	-11.4283571243286	-0.235075011849403	0.119507670402527	0.028918968513608
-9.52620983123779	-7.91180276870728	-11.4236316680908	-0.235000655055046	0.119509287178516	0.0289031732827425
-9.53010940551758	-7.91282415390015	-11.4187593460083	-0.235099032521248	0.119514919817448	0.0289098937064409
-9.52433204650879	-7.91192388534546	-11.4198503494263	-0.235129192471504	0.119412288069725	0.0289629455655813
-9.52137756347656	-7.90664196014404	-11.4191656112671	-0.235023751854897	0.119239270687103	0.0290308706462383
-9.52571105957031	-7.91042184829712	-11.4155712127686	-0.235119730234146	0.119340240955353	0.0289862230420113
-9.52823734283447	-7.9093074798584	-11.4093255996704	-0.235090285539627	0.119258977472782	0.0290386397391558
-9.52235698699951	-7.91022682189941	-11.40784740448	-0.235118240118027	0.119134269654751	0.0290738195180893
-9.52719211578369	-7.90840101242065	-11.4091310501099	-0.235024318099022	0.119238369166851	0.0290958229452372
-9.53033828735352	-7.91208696365356	-11.4061279296875	-0.235183477401733	0.119245916604996	0.0290760640054941
-9.52129077911377	-7.91034030914307	-11.402398109436	-0.235130399465561	0.119053319096565	0.0291688088327646
-9.52389144897461	-7.91032028198242	-11.3996858596802	-0.235086992383003	0.119072929024696	0.029111061245203
-9.52572059631348	-7.91149711608887	-11.4041137695313	-0.235005021095276	0.119243957102299	0.0291572827845812
-9.52750492095947	-7.91215467453003	-11.4035243988037	-0.235149964690208	0.119110368192196	0.0291773490607738
-9.52357292175293	-7.91071796417236	-11.3971433639526	-0.235112801194191	0.119066946208477	0.0292429067194462
-9.52777099609375	-7.90884113311768	-11.4072294235229	-0.235027655959129	0.119127690792084	0.0292485170066357
-9.52918529510498	-7.911301612854	-11.3962955474854	-0.235170975327492	0.119064942002296	0.0292982440441847
-9.52055072784424	-7.90647745132446	-11.4061317443848	-0.235125228762627	0.118864648044109	0.0293556209653616
-9.52660655975342	-7.90817165374756	-11.40625	-0.235102713108063	0.119047835469246	0.0293306484818459
-9.53029537200928	-7.90864944458008	-11.4073839187622	-0.235127434134483	0.119028851389885	0.0293881613761187
-9.53528022766113	-7.91527652740479	-11.3984136581421	-0.235319256782532	0.118975557386875	0.0294441916048527
-9.5322322845459	-7.90781164169312	-11.4075794219971	-0.235258311033249	0.118994541466236	0.0294786989688873
-9.53155517578125	-7.91265726089478	-11.4109058380127	-0.235224023461342	0.119024939835072	0.0295140873640776
-9.53770351409912	-7.91580390930176	-11.4108247756958	-0.23531199991703	0.119129151105881	0.0295615922659636
-9.5389518737793	-7.91291522979736	-11.4103002548218	-0.235340192914009	0.11905363202095	0.0296572986990213
-9.52836990356445	-7.91160154342651	-11.4145679473877	-0.235264450311661	0.11904738843441	0.0296836923807859
-9.54089260101318	-7.91728734970093	-11.4156808853149	-0.235369712114334	0.11915635317564	0.0296849608421326
-9.53959465026855	-7.91738128662109	-11.4134521484375	-0.235422536730766	0.1191735714674	0.0297296997159719
-9.53511524200439	-7.91286659240723	-11.4196710586548	-0.235243663191795	0.119132652878761	0.0297893360257149
-9.53797626495361	-7.91828489303589	-11.4218101501465	-0.235370516777039	0.119241863489151	0.029750095680356
-9.54242134094238	-7.91642570495605	-11.4187021255493	-0.23538875579834	0.119272150099277	0.029800483956933
-9.53714179992676	-7.91984605789185	-11.4238357543945	-0.23540261387825	0.119148589670658	0.0298199709504843
-9.54006385803223	-7.91795921325684	-11.4251842498779	-0.235309958457947	0.119314163923264	0.0298015177249908
-9.54519081115723	-7.92621326446533	-11.4258413314819	-0.235495954751968	0.119339570403099	0.0298279989510775
-9.53898906707764	-7.923903465271	-11.4234104156494	-0.235442906618118	0.119282446801662	0.0298638977110386
-9.53991508483887	-7.92112445831299	-11.431941986084	-0.235348016023636	0.119253598153591	0.0298108533024788
-9.53927612304688	-7.92259931564331	-11.4413299560547	-0.235342428088188	0.119439467787743	0.0297960434108973
-9.54583072662354	-7.92313766479492	-11.435154914856	-0.235399648547173	0.119376204907894	0.0298328064382076
-9.53885173797607	-7.92555856704712	-11.4402046203613	-0.23547300696373	0.119313269853592	0.0299033429473639
-9.54104232788086	-7.92257213592529	-11.4456520080566	-0.235357642173767	0.119285322725773	0.0299253985285759
-9.54108142852783	-7.92481660842896	-11.4451732635498	-0.235472053289413	0.119410380721092	0.0298364516347647
-9.54473495483398	-7.92813301086426	-11.4402141571045	-0.235546097159386	0.11941472440958	0.0298990178853273
-9.54254341125488	-7.92479848861694	-11.4459743499756	-0.235439732670784	0.119328536093235	0.0298981517553329
-9.54598045349121	-7.92611789703369	-11.4460849761963	-0.235445842146873	0.119404152035713	0.0299091655761003
-9.54745292663574	-7.92986679077148	-11.4501876831055	-0.23554539680481	0.119474120438099	0.02990204654634
-9.54769992828369	-7.92784261703491	-11.4504013061523	-0.235570445656776	0.119438320398331	0.0299158077687025
-9.54319095611572	-7.92697620391846	-11.4571924209595	-0.235523328185081	0.119216725230217	0.0299165844917297
-9.54912567138672	-7.92394256591797	-11.455638885498	-0.235484004020691	0.119408540427685	0.0299370996654034
-9.5523042678833	-7.92722082138062	-11.4539632797241	-0.235533192753792	0.119336158037186	0.0299750883132219
-9.55385684967041	-7.92822360992432	-11.4507436752319	-0.235707476735115	0.119207538664341	0.0300209820270538
-9.5507287979126	-7.92501735687256	-11.4577646255493	-0.235575735569	0.119267091155052	0.030043127015233
-9.55106353759766	-7.92417860031128	-11.4616298675537	-0.23559507727623	0.119227826595306	0.0300336536020041
-9.55228710174561	-7.93102979660034	-11.4631080627441	-0.235670983791351	0.11918643862009	0.0300636328756809
-9.55275821685791	-7.92466974258423	-11.4618825912476	-0.235714748501778	0.119117930531502	0.0300803855061531
-9.54679679870605	-7.9214448928833	-11.4683103561401	-0.235595494508743	0.119057200849056	0.0301049835979939
-9.55574703216553	-7.92607402801514	-11.466968536377	-0.235607698559761	0.119117714464664	0.0301410779356956
-9.55290412902832	-7.92720603942871	-11.4679613113403	-0.235739663243294	0.119043864309788	0.0301367212086916
-9.55344390869141	-7.92392635345459	-11.4724721908569	-0.235732480883598	0.11893317848444	0.030183682218194
-9.5492057800293	-7.9248161315918	-11.4729976654053	-0.235702514648438	0.11889386177063	0.0301677640527487
-9.55652332305908	-7.92503070831299	-11.4703817367554	-0.235682338476181	0.118903271853924	0.0301350448280573
-9.5538158416748	-7.92866182327271	-11.4664268493652	-0.235767155885696	0.118863597512245	0.0301439873874187
-9.54996681213379	-7.9247784614563	-11.4649238586426	-0.235643655061722	0.118821486830711	0.0301644299179316
-9.54403591156006	-7.92165946960449	-11.47145652771	-0.235486105084419	0.118805781006813	0.0301229245960712
-9.54457187652588	-7.92923498153687	-11.464729309082	-0.235680028796196	0.118833921849728	0.0301197022199631
-9.54581069946289	-7.92633867263794	-11.4597311019897	-0.235538065433502	0.118769869208336	0.0301444362848997
-9.53542613983154	-7.92504549026489	-11.4606637954712	-0.235608473420143	0.118726782500744	0.0301744993776083
-9.53479766845703	-7.92200136184692	-11.4580688476563	-0.235485538840294	0.118721581995487	0.030160203576088
-9.53743457794189	-7.92899656295776	-11.4545831680298	-0.235580921173096	0.118796229362488	0.0301778241991997
-9.53045654296875	-7.92740392684937	-11.4507369995117	-0.235525742173195	0.118646644055843	0.0301626864820719
-9.52693748474121	-7.924560546875	-11.4529724121094	-0.235453695058823	0.118665724992752	0.0302103739231825
-9.52648162841797	-7.92649173736572	-11.460298538208	-0.235392406582832	0.118800148367882	0.0301697943359613
-9.52996730804443	-7.92566347122192	-11.4515514373779	-0.235494613647461	0.118653282523155	0.0302456077188253
-9.52382469177246	-7.92700719833374	-11.4517040252686	-0.235495314002037	0.118690893054008	0.0303370300680399
-9.52384471893311	-7.92015886306763	-11.4571399688721	-0.235456436872482	0.118570141494274	0.0304076056927443
-9.52596950531006	-7.9214768409729	-11.4560670852661	-0.235454469919205	0.118652626872063	0.0303582698106766
-9.53391647338867	-7.92748546600342	-11.4502029418945	-0.235595569014549	0.118653103709221	0.0304989572614431
-9.52887725830078	-7.92225217819214	-11.4560499191284	-0.235501259565353	0.118524745106697	0.0304865930229425
-9.5286922454834	-7.9235372543335	-11.4541788101196	-0.235532402992249	0.11855011433363	0.0305711217224598
-9.52861022949219	-7.9223051071167	-11.4671974182129	-0.235391825437546	0.118587739765644	0.0305356588214636
-9.52870082855225	-7.92642307281494	-11.4588117599487	-0.235535711050034	0.118543557822704	0.0305882059037685
-9.53061676025391	-7.92225551605225	-11.4629220962524	-0.235456496477127	0.118515677750111	0.0306477285921574
-9.52504634857178	-7.92105960845947	-11.458550453186	-0.235399901866913	0.118425369262695	0.0306823551654816
-9.52914237976074	-7.9218921661377	-11.4625377655029	-0.235372215509415	0.118472829461098	0.0306981280446053
-9.53158473968506	-7.92644929885864	-11.4513883590698	-0.235542967915535	0.118510998785496	0.030675632879138
-9.52608776092529	-7.92254829406738	-11.4547786712646	-0.235425174236298	0.118384100496769	0.0307467430830002
-9.52013969421387	-7.92017793655396	-11.4535980224609	-0.235383480787277	0.118297837674618	0.030804330483079
-9.51680564880371	-7.91804885864258	-11.4584512710571	-0.235270097851753	0.118373811244965	0.03081957064569
-9.52109813690186	-7.92117691040039	-11.4497947692871	-0.235369652509689	0.118318602442741	0.0309181641787291
[truncated: 14,121 more rows]
