# Supplementary material for: Identification of Haptic Based Guiding Using Hard Reins
Source: PLoS One. 2015 Jul 22;10(7):e0132020. doi: 10.1371/journal.pone.0132020 (PMC4511788; doi:10.1371/journal.pone.0132020)
Supplement: S6 File — (ZIP) [file pone.0132020.s006.zip › Exp2_ForceData2/Subject8/path2/T3.csv]

Force X (N)	Force Y (N)	Force Z (N)	Torque X (N-m)	Torque Y (N-m)	Torque Z (N-m)	Frequency = 10000	Averaging Level = 16	F/T Serial Number = FT11772	Time Started = 18/02/2013 10:32:50
-6.08949947357178	-10.3117275238037	-12.2621126174927	-0.0364923030138016	0.241096660494804	0.0117513779550791
-6.10175704956055	-10.3121061325073	-12.2693557739258	-0.0364312753081322	0.241252079606056	0.0118265738710761
-6.09250593185425	-10.3164186477661	-12.2619123458862	-0.0362567491829395	0.24106827378273	0.011807369068265
-6.09760808944702	-10.3129053115845	-12.263144493103	-0.0362103208899498	0.241066381335258	0.0118731139227748
-6.09552907943726	-10.3171148300171	-12.2720632553101	-0.0361292026937008	0.240980759263039	0.0119582200422883
-6.08995389938354	-10.3123378753662	-12.2585477828979	-0.0360447578132153	0.240854129195213	0.0118517838418484
-6.0971097946167	-10.313817024231	-12.2614717483521	-0.0359996147453785	0.240854904055595	0.0120102260261774
-6.08873891830444	-10.3132762908936	-12.2560615539551	-0.035939697176218	0.24074025452137	0.0118759553879499
-6.09518146514893	-10.3117074966431	-12.2605361938477	-0.0359175205230713	0.240694314241409	0.0120337111875415
-6.08929538726807	-10.3129587173462	-12.2487878799438	-0.0358266681432724	0.240633904933929	0.0119673348963261
-6.09282207489014	-10.3057241439819	-12.2548398971558	-0.0357360765337944	0.240625977516174	0.0120437685400248
-6.08977079391479	-10.3129539489746	-12.2526454925537	-0.0356777757406235	0.240446984767914	0.0120861167088151
-6.08624696731567	-10.3052530288696	-12.2497081756592	-0.0356523804366589	0.240368470549583	0.0120443580672145
-6.09591960906982	-10.3081970214844	-12.2508974075317	-0.0355873964726925	0.240443363785744	0.0121751418337226
-6.09157228469849	-10.3070049285889	-12.2438020706177	-0.0355982035398483	0.24036680161953	0.0121010355651379
-6.09607362747192	-10.3078718185425	-12.2506742477417	-0.0355452224612236	0.240393474698067	0.0122216008603573
-6.09536266326904	-10.3111047744751	-12.2535715103149	-0.0353941917419434	0.240226984024048	0.0122200641781092
-6.0942063331604	-10.3074741363525	-12.2485837936401	-0.0353626012802124	0.240177392959595	0.0121952202171087
-6.10183620452881	-10.307074546814	-12.2512855529785	-0.0352646857500076	0.24013963341713	0.0122526632621884
-6.09688377380371	-10.3083171844482	-12.2467441558838	-0.0352709591388702	0.240080028772354	0.0121624814346433
-6.10427284240723	-10.3080339431763	-12.2566709518433	-0.0351278558373451	0.240091547369957	0.0122846318408847
-6.10067415237427	-10.3130941390991	-12.2450370788574	-0.0351082049310207	0.239949434995651	0.0121799306944013
-6.10705518722534	-10.3076333999634	-12.2557592391968	-0.0349530801177025	0.240001648664474	0.0122658545151353
-6.10664796829224	-10.3126907348633	-12.252347946167	-0.0348764657974243	0.239888772368431	0.0122587671503425
-6.10875701904297	-10.3087549209595	-12.2499828338623	-0.034815389662981	0.239934399724007	0.0121643198654056
-6.11632204055786	-10.3133392333984	-12.254828453064	-0.0347744673490524	0.239863783121109	0.0122871622443199
-6.11284923553467	-10.3153114318848	-12.2511444091797	-0.0347351357340813	0.239794090390205	0.0121999196708202
-6.11621141433716	-10.310115814209	-12.2534112930298	-0.0345952808856964	0.239803716540337	0.0122295645996928
-6.11534309387207	-10.3168745040894	-12.2623882293701	-0.0345431864261627	0.239676743745804	0.0122045530006289
-6.11237049102783	-10.3108863830566	-12.2449083328247	-0.0345335938036442	0.239603787660599	0.0121171055361629
-6.12098598480225	-10.3164472579956	-12.2529783248901	-0.0344586297869682	0.23961615562439	0.012211580760777
-6.11555290222168	-10.3117809295654	-12.2389688491821	-0.034494586288929	0.239574521780014	0.0120609253644943
-6.12094020843506	-10.3105220794678	-12.2465982437134	-0.0344086438417435	0.239609912037849	0.0121299615129828
-6.11788749694824	-10.3144550323486	-12.2484674453735	-0.0342872776091099	0.239454358816147	0.0120887076482177
-6.11875534057617	-10.3050670623779	-12.2345542907715	-0.0343155562877655	0.239448696374893	0.0120272077620029
-6.12550449371338	-10.308159828186	-12.2406330108643	-0.0342526845633984	0.239435717463493	0.0120536172762513
-6.12123966217041	-10.3060932159424	-12.2289142608643	-0.0342322736978531	0.239443197846413	0.0119341500103474
-6.12581062316895	-10.3075113296509	-12.2374706268311	-0.0342309810221195	0.239446952939034	0.0120347216725349
-6.12440538406372	-10.310112953186	-12.2288446426392	-0.0341878682374954	0.239339992403984	0.0119436588138342
-6.12854433059692	-10.3027544021606	-12.2313652038574	-0.0341037660837173	0.239410370588303	0.0119153801351786
-6.13012313842773	-10.3045034408569	-12.2315540313721	-0.034029483795166	0.239343196153641	0.0119541585445404
-6.1290020942688	-10.3024826049805	-12.2277994155884	-0.0340599380433559	0.239445999264717	0.0118825417011976
-6.13486862182617	-10.306131362915	-12.2355842590332	-0.0339603386819363	0.239398047327995	0.011945890262723
-6.13401174545288	-10.3077611923218	-12.2275819778442	-0.034025527536869	0.239374354481697	0.0117895528674126
-6.13728857040405	-10.3052291870117	-12.2369060516357	-0.0340620055794716	0.239428326487541	0.0118270739912987
-6.13819932937622	-10.3117876052856	-12.2376356124878	-0.0339083932340145	0.239386320114136	0.0117670902982354
-6.13893938064575	-10.3101253509521	-12.2368535995483	-0.0340066067874432	0.23940347135067	0.0116537576541305
-6.14955759048462	-10.312406539917	-12.2428932189941	-0.0341030843555927	0.239546313881874	0.011718382127583
-6.14492416381836	-10.3184156417847	-12.2439346313477	-0.03404476121068	0.239586696028709	0.0115731945261359
-6.15012216567993	-10.3161344528198	-12.24720287323	-0.0341068767011166	0.239590346813202	0.0114568155258894
-6.15433645248413	-10.3218231201172	-12.2533235549927	-0.034087810665369	0.239640697836876	0.0114016579464078
-6.1502890586853	-10.3222951889038	-12.2461528778076	-0.0341024622321129	0.239570423960686	0.0111868614330888
-6.16040754318237	-10.32359790802	-12.2519636154175	-0.0341713689267635	0.23984657227993	0.0111135235056281
-6.15499925613403	-10.3341035842896	-12.2546510696411	-0.0341855771839619	0.2397131472826	0.0109400786459446
-6.16392040252686	-10.3315143585205	-12.2588424682617	-0.0342051722109318	0.239865526556969	0.0109102744609118
-6.16167163848877	-10.3398704528809	-12.265305519104	-0.0341885276138783	0.239875972270966	0.0107929408550262
-6.16095018386841	-10.3388624191284	-12.2591152191162	-0.0342397876083851	0.239890545606613	0.0105960881337523
-6.16673898696899	-10.3434734344482	-12.2659320831299	-0.0343424640595913	0.24000945687294	0.0105731515213847
-6.16362047195435	-10.3469953536987	-12.2662897109985	-0.0342975594103336	0.239975258708	0.0103095518425107
-6.17023229598999	-10.3467788696289	-12.2744674682617	-0.0343798063695431	0.240130171179771	0.0102927619591355
-6.16808748245239	-10.3557767868042	-12.2739524841309	-0.034387968480587	0.240051418542862	0.0100940661504865
-6.16832256317139	-10.3509645462036	-12.2754011154175	-0.0344119817018509	0.240177363157272	0.00999362766742706
-6.16927433013916	-10.355842590332	-12.2811832427979	-0.0344027243554592	0.240264415740967	0.00990327075123787
-6.16382789611816	-10.3551197052002	-12.2704439163208	-0.0343839451670647	0.240173056721687	0.00969141256064177
-6.17219161987305	-10.3582172393799	-12.2789936065674	-0.0344896763563156	0.240313485264778	0.0096411257982254
-6.16287803649902	-10.3631973266602	-12.2729015350342	-0.0345191061496735	0.240219756960869	0.00940703041851521
-6.17248439788818	-10.3621959686279	-12.2824754714966	-0.0345049649477005	0.240430280566216	0.00933627597987652
-6.167236328125	-10.3677501678467	-12.2816171646118	-0.0344525836408138	0.240336865186691	0.00919756200164557
-6.16812753677368	-10.3615732192993	-12.2728023529053	-0.0345791913568974	0.240457445383072	0.00903323478996754
-6.17130756378174	-10.3676652908325	-12.2802782058716	-0.0344952307641506	0.240448042750359	0.0089811934158206
-6.16325092315674	-10.3690967559814	-12.2704582214355	-0.0346244797110558	0.240477740764618	0.00876829866319895
-6.17010164260864	-10.3691558837891	-12.2851943969727	-0.0346346460282803	0.240558341145515	0.00869462639093399
-6.16524028778076	-10.3771257400513	-12.2788372039795	-0.0346997566521168	0.240549653768539	0.00854425318539143
-6.16477870941162	-10.3700895309448	-12.271800994873	-0.0347117707133293	0.240625813603401	0.00843924097716808
-6.16208934783936	-10.3758382797241	-12.2815370559692	-0.0347075760364532	0.240514278411865	0.00832044333219528
-6.15881490707397	-10.3735523223877	-12.2679252624512	-0.0347449444234371	0.240636974573135	0.00811079517006874
-6.1661205291748	-10.3780708312988	-12.2809581756592	-0.0347694084048271	0.240702539682388	0.0081254355609417
-6.15876150131226	-10.3812074661255	-12.2677221298218	-0.0348577424883842	0.240585416555405	0.00792578794062138
-6.16281652450562	-10.3785772323608	-12.2703514099121	-0.0348858237266541	0.240722879767418	0.00782888662070036
-6.16074132919312	-10.3859901428223	-12.2731847763062	-0.0348849631845951	0.240680724382401	0.00771227851510048
-6.15669775009155	-10.3808307647705	-12.2662410736084	-0.0348845608532429	0.240724682807922	0.00756031507626176
-6.16162204742432	-10.3856067657471	-12.2759170532227	-0.0349430181086063	0.240856245160103	0.0075109270401299
-6.15529727935791	-10.3849258422852	-12.2624568939209	-0.0350526943802834	0.240763872861862	0.00734336348250508
-6.15932273864746	-10.3846158981323	-12.2767858505249	-0.035047173500061	0.240899667143822	0.00729361968114972
-6.15619564056396	-10.3917808532715	-12.2683954238892	-0.0350554697215557	0.240868926048279	0.00709099089726806
-6.16154050827026	-10.3837146759033	-12.2702226638794	-0.0351021699607372	0.241021692752838	0.00699953595176339
-6.15902280807495	-10.3900957107544	-12.2671451568604	-0.035043366253376	0.240883260965347	0.00689333397895098
-6.15840291976929	-10.3892593383789	-12.2671937942505	-0.0352878831326962	0.241082027554512	0.00684675620868802
-6.1600341796875	-10.3920927047729	-12.2759637832642	-0.0351953729987144	0.241049274802208	0.00685846200212836
-6.15810918807983	-10.3957433700562	-12.2657260894775	-0.0353974588215351	0.241034358739853	0.00666690710932016
-6.16254234313965	-10.3912963867188	-12.2711820602417	-0.0354594215750694	0.241074994206429	0.00671734614297748
-6.16007709503174	-10.3964719772339	-12.2704153060913	-0.0355137400329113	0.241014167666435	0.00657188193872571
-6.16103172302246	-10.3900108337402	-12.2691144943237	-0.0356899984180927	0.241175204515457	0.00652169482782483
-6.15998792648315	-10.394624710083	-12.2716264724731	-0.035681027919054	0.241048946976662	0.00653683394193649
-6.15749979019165	-10.3961372375488	-12.2682037353516	-0.0359082780778408	0.241081267595291	0.00638198619708419
-6.16479015350342	-10.3935260772705	-12.2704610824585	-0.035925354808569	0.241240292787552	0.00637915218248963
-6.16130495071411	-10.3997106552124	-12.2769145965576	-0.035979475826025	0.241219699382782	0.00627014506608248
-6.16080093383789	-10.3928775787354	-12.2763776779175	-0.0361325107514858	0.241271898150444	0.0061750141903758
-6.16359901428223	-10.397970199585	-12.2758131027222	-0.0361402556300163	0.24121829867363	0.00618376210331917
-6.16150379180908	-10.3948726654053	-12.2652225494385	-0.0363365672528744	0.241290226578712	0.0060196346603334
-6.16635799407959	-10.3945178985596	-12.2783126831055	-0.0363842807710171	0.24137456715107	0.00606647506356239
-6.16305541992188	-10.397403717041	-12.2682228088379	-0.0365155152976513	0.241297215223312	0.00584006402641535
-6.16990566253662	-10.3949432373047	-12.2731399536133	-0.0366058275103569	0.241387143731117	0.00589739950373769
-6.16453552246094	-10.3967485427856	-12.2783441543579	-0.036578606814146	0.24127134680748	0.00574113614857197
-6.16709184646606	-10.3941259384155	-12.2739448547363	-0.0368122011423111	0.241466403007507	0.00565735530108213
-6.16784334182739	-10.3945341110229	-12.2817935943604	-0.036719486117363	0.241420552134514	0.00559551920741796
-6.16650581359863	-10.3987045288086	-12.2747068405151	-0.0369182080030441	0.241461724042892	0.00543162785470486
-6.16907358169556	-10.3944444656372	-12.2836990356445	-0.0369426384568214	0.241498649120331	0.0054343487136066
-6.16865110397339	-10.3983640670776	-12.2785215377808	-0.0368916280567646	0.241436302661896	0.005292734131217
-6.16977167129517	-10.3950958251953	-12.2799100875854	-0.0370552353560925	0.241553902626038	0.00511335721239448
-6.1715874671936	-10.4008588790894	-12.2866868972778	-0.0370187163352966	0.241548970341682	0.00509574264287949
-6.17320823669434	-10.4013471603394	-12.2845296859741	-0.0370893999934196	0.241559505462646	0.00486190477386117
-6.17779779434204	-10.4015827178955	-12.2867393493652	-0.0371777303516865	0.241652324795723	0.00484827999025583
-6.17473316192627	-10.4068965911865	-12.2914705276489	-0.0372010506689548	0.241709142923355	0.00459385430440307
-6.16960430145264	-10.4033498764038	-12.2808561325073	-0.0372487343847752	0.241631284356117	0.00444295350462198
-6.17980194091797	-10.4107961654663	-12.2890291213989	-0.0373682528734207	0.241805449128151	0.00442484905943275
-6.17623853683472	-10.4107103347778	-12.2826719284058	-0.037477720528841	0.241774648427963	0.00417480524629354
-6.18095397949219	-10.4119853973389	-12.2992830276489	-0.0375202260911465	0.241917222738266	0.00411662645637989
-6.17993402481079	-10.4168252944946	-12.2981290817261	-0.0375202931463718	0.241861432790756	0.00396475801244378
-6.1782751083374	-10.4165592193604	-12.2935400009155	-0.0376276820898056	0.241895496845245	0.00381421484053135
-6.18476009368896	-10.4181423187256	-12.301607131958	-0.0376901477575302	0.242075279355049	0.00370244868099689
-6.1775279045105	-10.4254531860352	-12.3018665313721	-0.0377287343144417	0.242040440440178	0.00344994780607522
-6.18544960021973	-10.4267892837524	-12.309042930603	-0.0378196872770786	0.242215186357498	0.00333364587277174
-6.18477964401245	-10.4312105178833	-12.3155336380005	-0.0378791838884354	0.242288410663605	0.00317046721465886
-6.1800365447998	-10.433650970459	-12.3116483688354	-0.037834607064724	0.242175459861755	0.00292253913357854
-6.18752002716064	-10.4352235794067	-12.3137664794922	-0.0378820709884167	0.242403090000153	0.00276859407313168
-6.18560791015625	-10.4467840194702	-12.3229446411133	-0.0379195734858513	0.242419615387917	0.00261563388630748
-6.18919372558594	-10.4402523040771	-12.3206987380981	-0.0378752201795578	0.242524906992912	0.0024268226698041
-6.18962574005127	-10.4491863250732	-12.3372230529785	-0.0378645025193691	0.242635428905487	0.00224827346391976
-6.18762540817261	-10.4517669677734	-12.3332748413086	-0.0377856194972992	0.242522284388542	0.00203877780586481
-6.19034194946289	-10.4524908065796	-12.3323802947998	-0.0377363227307796	0.242745667695999	0.0018607652746141
-6.19315910339355	-10.4596014022827	-12.3402051925659	-0.0377283021807671	0.242748364806175	0.00180857977829874
-6.18682241439819	-10.4563703536987	-12.3358144760132	-0.0376579165458679	0.242797940969467	0.00154190557077527
-6.18965530395508	-10.462100982666	-12.3478832244873	-0.0376951172947884	0.242929056286812	0.00148550048470497
-6.18539047241211	-10.4620370864868	-12.3395376205444	-0.0376118905842304	0.242787107825279	0.00127165380399674
-6.19123792648315	-10.4637546539307	-12.3420648574829	-0.037712324410677	0.243098109960556	0.00127084413543344
-6.18690872192383	-10.4660749435425	-12.3485431671143	-0.0376353301107883	0.242971733212471	0.00113925605546683
-6.18873834609985	-10.4676151275635	-12.3434429168701	-0.0375817827880383	0.243145361542702	0.000911392970010638
-6.19190502166748	-10.4692859649658	-12.35618019104	-0.0376382581889629	0.243165045976639	0.000891169824171811
-6.18328857421875	-10.4701490402222	-12.3516254425049	-0.0376175455749035	0.243125557899475	0.000701125478371978
-6.18929624557495	-10.4706497192383	-12.3544015884399	-0.0376500859856606	0.243308544158936	0.000583972141612321
-6.18478155136108	-10.4780607223511	-12.3604364395142	-0.0377252362668514	0.243234559893608	0.000623169413302094
-6.18588542938232	-10.4727382659912	-12.3540954589844	-0.0375820994377136	0.243299126625061	0.000372107548173517
-6.18773794174194	-10.4780797958374	-12.3575162887573	-0.0376970432698727	0.243454739451408	0.000347771681845188
-6.18152809143066	-10.4759654998779	-12.3558263778687	-0.0375815108418465	0.243289977312088	0.000189753409358673
-6.18707323074341	-10.4770345687866	-12.3580379486084	-0.0376659147441387	0.243497088551521	0.00013834165292792
-6.18642902374268	-10.4777183532715	-12.3640232086182	-0.0376594327390194	0.243356466293335	0.000166548634297214
-6.18128871917725	-10.4752655029297	-12.3536500930786	-0.0375952050089836	0.243430688977242	3.15267934638541E-05
-6.18683052062988	-10.4784107208252	-12.3558807373047	-0.0377355664968491	0.243576347827911	7.79398906161077E-05
-6.17875862121582	-10.4756784439087	-12.3605766296387	-0.0375949144363403	0.243334174156189	3.93230311601656E-06
-6.18687725067139	-10.4757785797119	-12.3540058135986	-0.037733256816864	0.243555814027786	7.78780449763872E-05
-6.18391132354736	-10.472827911377	-12.3615846633911	-0.0377475954592228	0.243400782346725	9.31713657337241E-05
-6.1840124130249	-10.471212387085	-12.3516969680786	-0.0376695953309536	0.24344839155674	2.70673972408986E-05
-6.18332147598267	-10.4707641601563	-12.3593626022339	-0.037816870957613	0.243552923202515	0.000124279584269971
-6.18086671829224	-10.471004486084	-12.3538484573364	-0.0377722904086113	0.243400663137436	0.000162803204148076
-6.18630313873291	-10.4665260314941	-12.3537139892578	-0.0378870069980621	0.243591785430908	0.000166156474733725
-6.17892789840698	-10.4651212692261	-12.3506946563721	-0.0378417409956455	0.243407547473907	0.000173726220964454
-6.18354368209839	-10.4662551879883	-12.3499326705933	-0.0378652215003967	0.243549153208733	0.000165026111062616
-6.1842474937439	-10.462215423584	-12.3588562011719	-0.0379972420632839	0.243579462170601	0.000340272177709267
-6.18053579330444	-10.458324432373	-12.3463516235352	-0.0378094576299191	0.243453502655029	0.000317394238663837
-6.18290615081787	-10.4568061828613	-12.349440574646	-0.0381104126572609	0.243558809161186	0.00052813853835687
-6.17413663864136	-10.4513845443726	-12.3423738479614	-0.0380075313150883	0.243336170911789	0.000467381236376241
-6.18215179443359	-10.4498043060303	-12.3422079086304	-0.0380964726209641	0.243552312254906	0.00061168527463451
-6.17746257781982	-10.4465284347534	-12.3382863998413	-0.0380084179341793	0.243317499756813	0.000690628716256469
-6.17858695983887	-10.4423189163208	-12.3298835754395	-0.0380992405116558	0.243498638272285	0.000695158494636416
-6.18156051635742	-10.4428777694702	-12.3383779525757	-0.0380866266787052	0.243421629071236	0.000895810313522816
-6.17934370040894	-10.4375019073486	-12.3303289413452	-0.0379887074232101	0.243410483002663	0.000828883028589189
-6.18578577041626	-10.4379281997681	-12.3444662094116	-0.0380602777004242	0.243491351604462	0.00102027540560812
-6.18097972869873	-10.4357280731201	-12.3391017913818	-0.03799719363451	0.243282914161682	0.00101974443532526
-6.18772792816162	-10.4385890960693	-12.3411865234375	-0.0379743650555611	0.243527472019196	0.00109881372191012
-6.18997001647949	-10.4379091262817	-12.346661567688	-0.0379434451460838	0.243391796946526	0.00119467626791447
-6.18736696243286	-10.4350147247314	-12.3406476974487	-0.037844467908144	0.243481650948524	0.00116661773063242
-6.19288158416748	-10.4406099319458	-12.3542070388794	-0.0378529876470566	0.243481054902077	0.00129892746917903
-6.18752670288086	-10.4340496063232	-12.3469295501709	-0.0377975217998028	0.243385329842567	0.00133289932273328
-6.19541692733765	-10.4345951080322	-12.3516054153442	-0.0377085246145725	0.243536859750748	0.00147276022471488
-6.19221973419189	-10.4364976882935	-12.3558702468872	-0.0376703962683678	0.24344202876091	0.00153267558198422
-6.19418478012085	-10.434928894043	-12.352147102356	-0.0375059582293034	0.243506401777267	0.001535062212497
-6.20063591003418	-10.4352750778198	-12.3574476242065	-0.0376689545810223	0.24360303580761	0.00171245122328401
-6.19353914260864	-10.4318618774414	-12.3564929962158	-0.0374782979488373	0.243417009711266	0.0017329859547317
-6.1996111869812	-10.4301700592041	-12.3554277420044	-0.0375214144587517	0.243523970246315	0.00181278842501342
-6.19860887527466	-10.4310646057129	-12.359169960022	-0.0374643057584763	0.243456438183784	0.0019466825760901
-6.20115518569946	-10.4275093078613	-12.3465766906738	-0.0373742319643497	0.243550986051559	0.00199246080592275
-6.20286750793457	-10.4294385910034	-12.3564758300781	-0.0375757627189159	0.243625462055206	0.00209326599724591
-6.19435119628906	-10.423770904541	-12.3493881225586	-0.0373884476721287	0.243387803435326	0.00211149733513594
-6.20187044143677	-10.4240636825562	-12.350191116333	-0.0374425202608109	0.243586406111717	0.00217069545760751
-6.19909477233887	-10.4192590713501	-12.355993270874	-0.0374223962426186	0.243520125746727	0.00227305549196899
-6.1975998878479	-10.4173707962036	-12.3469352722168	-0.0373917855322361	0.243501022458076	0.00222522276453674
-6.20286846160889	-10.4176912307739	-12.3493366241455	-0.0375040322542191	0.243649706244469	0.00236757332459092
-6.19723653793335	-10.4205846786499	-12.344349861145	-0.0374477654695511	0.243416801095009	0.00234332890249789
-6.20104551315308	-10.4176206588745	-12.3517923355103	-0.0375835485756397	0.243673667311668	0.00241961912252009
-6.19528961181641	-10.4165048599243	-12.3511810302734	-0.0374321974813938	0.243477001786232	0.00243601528927684
-6.20045804977417	-10.4196434020996	-12.3464288711548	-0.0374061800539494	0.243657350540161	0.00236212578602135
-6.19898891448975	-10.4184236526489	-12.3577613830566	-0.0375460013747215	0.243707165122032	0.00246918364427984
-6.19971036911011	-10.4222049713135	-12.3517475128174	-0.0373681001365185	0.243619501590729	0.00239009922370315
-6.20271158218384	-10.4176778793335	-12.3541679382324	-0.0375167541205883	0.243771940469742	0.00241325655952096
-6.19308948516846	-10.4187440872192	-12.3483867645264	-0.0374131612479687	0.243632271885872	0.00242960988543928
-6.20076370239258	-10.4202117919922	-12.3528966903687	-0.0374796912074089	0.243775218725204	0.00241454550996423
-6.19993495941162	-10.4188365936279	-12.3572998046875	-0.0375109948217869	0.243705227971077	0.00250273034907877
-6.19617366790771	-10.4152708053589	-12.3450136184692	-0.0374485291540623	0.243688300251961	0.00237246532924473
-6.19966554641724	-10.4223976135254	-12.3526468276978	-0.0376353338360786	0.243820950388908	0.00248220702633262
-6.19565629959106	-10.4125995635986	-12.3419370651245	-0.0375847071409225	0.243822872638702	0.00236799544654787
-6.19800853729248	-10.4185180664063	-12.3527851104736	-0.0376549623906612	0.243827059864998	0.0024304932449013
-6.19271850585938	-10.4141073226929	-12.3521881103516	-0.0377408042550087	0.243798673152924	0.00228950381278992
-6.20231533050537	-10.4148349761963	-12.351616859436	-0.0379034951329231	0.24402704834938	0.00231332425028086
-6.19766902923584	-10.4198017120361	-12.3548021316528	-0.0379556939005852	0.243834376335144	0.00230583385564387
-6.20010375976563	-10.4201736450195	-12.3563261032104	-0.0379964113235474	0.24415348470211	0.00217889831401408
-6.1988844871521	-10.4252662658691	-12.3567333221436	-0.0380059815943241	0.244058772921562	0.00214410573244095
-6.1992826461792	-10.4229259490967	-12.3589601516724	-0.0381008796393871	0.244112387299538	0.00203079939819872
-6.20087003707886	-10.4255952835083	-12.3646774291992	-0.038189385086298	0.244247585535049	0.00194203655701131
-6.19462490081787	-10.4258489608765	-12.3615169525146	-0.0381479226052761	0.244147956371307	0.00184118968900293
-6.20366096496582	-10.4265909194946	-12.3658962249756	-0.0381902791559696	0.244455128908157	0.00174738524947315
-6.2004771232605	-10.4296436309814	-12.3658447265625	-0.038171298801899	0.244295239448547	0.00164658005814999
-6.20471429824829	-10.4340772628784	-12.3751916885376	-0.0383269041776657	0.244589284062386	0.00161216745618731
-6.20092868804932	-10.4383230209351	-12.376859664917	-0.0383338592946529	0.244505882263184	0.00146610441152006
-6.19971132278442	-10.4348449707031	-12.3676671981812	-0.0383255891501904	0.244515836238861	0.00135559472255409
-6.20462512969971	-10.4373254776001	-12.3804483413696	-0.0384844765067101	0.244708389043808	0.00134544214233756
-6.19569540023804	-10.4386100769043	-12.3682556152344	-0.0384233519434929	0.244613245129585	0.00113855942618102
-6.20429515838623	-10.4368782043457	-12.382791519165	-0.0385606698691845	0.244817972183228	0.00112532812636346
-6.19937705993652	-10.4420232772827	-12.3769159317017	-0.0386038310825825	0.244763717055321	0.000992545275948942
-6.20217084884644	-10.4378690719604	-12.3848094940186	-0.0387092046439648	0.244911015033722	0.000944658240769058
-6.19989442825317	-10.4447946548462	-12.38743019104	-0.0387001633644104	0.244937181472778	0.000832822290249169
-6.19759273529053	-10.4390058517456	-12.3814325332642	-0.0388171374797821	0.244949266314507	0.000693689566105604
-6.20225095748901	-10.4452886581421	-12.3908195495605	-0.0389599576592445	0.245041221380234	0.000633217918220907
-6.19838333129883	-10.4432849884033	-12.3826341629028	-0.0390869751572609	0.245144784450531	0.000474735745228827
-6.20123100280762	-10.4459457397461	-12.3928995132446	-0.0391704626381397	0.245225071907043	0.000513144768774509
-6.20166110992432	-10.451189994812	-12.3872165679932	-0.0393017530441284	0.245283454656601	0.000259998108958825
-6.20205736160278	-10.446008682251	-12.3903779983521	-0.0393175594508648	0.245417267084122	0.00016524332750123
-6.202552318573	-10.4523181915283	-12.3953256607056	-0.0394349843263626	0.245379686355591	-2.45751725742593E-05
-6.19727516174316	-10.4493255615234	-12.3990068435669	-0.0395642332732677	0.245572134852409	-0.000246560841333121
-6.201575756073	-10.458291053772	-12.4015321731567	-0.0395140834152699	0.245551377534866	-0.000350077374605462
-6.19900417327881	-10.4591703414917	-12.3943119049072	-0.0397387072443962	0.245645046234131	-0.000543982023373246
-6.20192337036133	-10.4575242996216	-12.4072217941284	-0.0397633090615273	0.245770901441574	-0.000647002481855452
-6.19636058807373	-10.461519241333	-12.4043264389038	-0.0397464893758297	0.245755136013031	-0.000878044404089451
-6.19740724563599	-10.4554929733276	-12.4023389816284	-0.0398761071264744	0.245805904269218	-0.00102222454734147
-6.19670820236206	-10.464898109436	-12.4047651290894	-0.0398284010589123	0.245840921998024	-0.00117713818326592
-6.1956205368042	-10.4606895446777	-12.4028606414795	-0.0400730185210705	0.245959207415581	-0.00130814791191369
-6.19514989852905	-10.4622278213501	-12.4014673233032	-0.0401107221841812	0.246050611138344	-0.00144787703175098
-6.18998098373413	-10.4648685455322	-12.3953428268433	-0.0401689261198044	0.246043920516968	-0.00169987301342189
-6.19395208358765	-10.4616413116455	-12.4012289047241	-0.0402151271700859	0.246154829859734	-0.00183391943573952
-6.19057273864746	-10.4642572402954	-12.4041261672974	-0.0402899868786335	0.246174871921539	-0.00198048958554864
-6.18636894226074	-10.4646606445313	-12.3941764831543	-0.0405534915626049	0.246354833245277	-0.00223053595982492
-6.18588495254517	-10.465311050415	-12.3995456695557	-0.0405790731310844	0.246392205357552	-0.00227223406545818
-6.18147087097168	-10.4701251983643	-12.3926467895508	-0.0407649055123329	0.246392503380775	-0.00255017797462642
-6.18403482437134	-10.4644804000854	-12.4018611907959	-0.0409608669579029	0.24661286175251	-0.0026756371371448
-6.18206310272217	-10.4699964523315	-12.391580581665	-0.0409899763762951	0.24653671681881	-0.00290157436393201
-6.17928838729858	-10.4621057510376	-12.3939609527588	-0.041195597499609	0.246797949075699	-0.00313132652081549
-6.17879486083984	-10.4650497436523	-12.3939447402954	-0.0412581861019135	0.246811017394066	-0.00319954263977706
-6.17630529403687	-10.4662485122681	-12.3931751251221	-0.0415977500379086	0.24688047170639	-0.00350046926178038
-6.17794895172119	-10.4656400680542	-12.3989686965942	-0.0416781380772591	0.247083604335785	-0.00360801303759217
-6.17641448974609	-10.4729976654053	-12.3971939086914	-0.0417544469237328	0.247097805142403	-0.00387011608108878
-6.17220258712769	-10.4704332351685	-12.3919095993042	-0.0420407317578793	0.247257187962532	-0.00405757967382669
-6.17637491226196	-10.4722547531128	-12.398886680603	-0.0420842580497265	0.24734303355217	-0.00427640834823251
-6.17455911636353	-10.4704360961914	-12.3893814086914	-0.04238610714674	0.247466087341309	-0.00455326586961746
-6.17346811294556	-10.4703702926636	-12.3956880569458	-0.0423968955874443	0.247596219182014	-0.00464798277243972
-6.17118215560913	-10.474048614502	-12.3926591873169	-0.0425149351358414	0.247670099139214	-0.00491082947701216
-6.16673612594604	-10.4665298461914	-12.3918504714966	-0.0427036359906197	0.247765094041824	-0.00510520208626986
-6.17027854919434	-10.4711265563965	-12.3909950256348	-0.0428810268640518	0.247892782092094	-0.00518020847812295
-6.16567420959473	-10.4692506790161	-12.3833818435669	-0.0430373586714268	0.247992441058159	-0.00546797178685665
-6.16855239868164	-10.4711236953735	-12.3881826400757	-0.043175783008337	0.248133152723312	-0.00554296653717756
-6.1686372756958	-10.4774513244629	-12.3957281112671	-0.0433064475655556	0.248166039586067	-0.0057735089212656
-6.16319561004639	-10.47145652771	-12.3859386444092	-0.0434796065092087	0.248243987560272	-0.00597184896469116
-6.17291831970215	-10.4728059768677	-12.3940553665161	-0.04362753033638	0.248433023691177	-0.00604607025161386
-6.16893339157104	-10.478630065918	-12.3902492523193	-0.0437298193573952	0.248361885547638	-0.00634933914989233
-6.17689323425293	-10.4801597595215	-12.3991508483887	-0.0439740307629108	0.248552188277245	-0.00641719158738852
-6.17379379272461	-10.4831285476685	-12.3988847732544	-0.0440368503332138	0.248702958226204	-0.00661757355555892
-6.17245435714722	-10.4798192977905	-12.3972873687744	-0.0441318042576313	0.248797565698624	-0.0068977028131485
-6.17855644226074	-10.4854221343994	-12.4072866439819	-0.0443414635956287	0.248998075723648	-0.00700071780011058
-6.17375802993774	-10.4869861602783	-12.3954429626465	-0.0443904884159565	0.248945772647858	-0.00727540487423539
-6.18230724334717	-10.487419128418	-12.4006814956665	-0.0445544943213463	0.249328434467316	-0.00745709612965584
-6.17962121963501	-10.4933996200562	-12.4102458953857	-0.0445707850158215	0.249286010861397	-0.00763630494475365
-6.17798280715942	-10.489598274231	-12.4062328338623	-0.0446567870676517	0.249393686652184	-0.00785084348171949
-6.1818642616272	-10.4941139221191	-12.4139060974121	-0.0448189303278923	0.249636575579643	-0.0079109026119113
-6.17809009552002	-10.4914360046387	-12.4110612869263	-0.0449080616235733	0.249576389789581	-0.00817443523555994
-6.18456268310547	-10.4916973114014	-12.4109239578247	-0.0450107492506504	0.249974653124809	-0.0082696620374918
-6.18310070037842	-10.4985408782959	-12.414698600769	-0.0450525097548962	0.249892204999924	-0.00847453158348799
-6.18323278427124	-10.4950275421143	-12.4109315872192	-0.0452403835952282	0.250098556280136	-0.00865288265049458
-6.18367767333984	-10.4984636306763	-12.4260339736938	-0.0453488379716873	0.250261247158051	-0.00873404927551746
-6.17986249923706	-10.4982604980469	-12.4197158813477	-0.0454333461821079	0.250217854976654	-0.0089910514652729
-6.18555688858032	-10.496485710144	-12.4215908050537	-0.0455926768481731	0.250601828098297	-0.00915374420583248
-6.184326171875	-10.5074472427368	-12.422815322876	-0.0457179956138134	0.250568211078644	-0.00932818558067083
-6.1871280670166	-10.5005388259888	-12.4261646270752	-0.0459143333137035	0.250857770442963	-0.00955044385045767
-6.18780136108398	-10.505805015564	-12.4344348907471	-0.0460572130978107	0.250972539186478	-0.00968785770237446
-6.18335914611816	-10.5048170089722	-12.4351673126221	-0.0460974052548409	0.250910103321075	-0.00988553650677204
-6.19112396240234	-10.5052738189697	-12.4385709762573	-0.0463993176817894	0.25132155418396	-0.0100595084950328
-6.18624877929688	-10.5118799209595	-12.4407243728638	-0.0464989878237247	0.251276552677155	-0.0101708406582475
-6.18801116943359	-10.5071249008179	-12.4472885131836	-0.0466680489480495	0.251585334539413	-0.0104001415893435
-6.18542718887329	-10.5182905197144	-12.45703125	-0.0468925647437572	0.251670897006989	-0.0104466052725911
-6.17875957489014	-10.5144557952881	-12.4498634338379	-0.0469550676643848	0.251645416021347	-0.0106126759201288
-6.18796634674072	-10.5140371322632	-12.4503202438354	-0.0472385846078396	0.25207394361496	-0.010646908544004
-6.18268251419067	-10.5143594741821	-12.4618330001831	-0.0473927706480026	0.252015441656113	-0.0108301434665918
-6.18683195114136	-10.5145473480225	-12.4562015533447	-0.0476028062403202	0.252316325902939	-0.0110109625384212
-6.17955541610718	-10.51904296875	-12.4637517929077	-0.0476672053337097	0.252261251211166	-0.0110790962353349
-6.18208980560303	-10.514479637146	-12.4676265716553	-0.0478968694806099	0.25247249007225	-0.0112505368888378
-6.18193531036377	-10.5157308578491	-12.4774389266968	-0.0481362193822861	0.252589493989944	-0.0112532712519169
-6.17359113693237	-10.5139589309692	-12.4662818908691	-0.0481621511280537	0.252538472414017	-0.0114629464223981
-6.17693614959717	-10.5136585235596	-12.4663066864014	-0.0483997166156769	0.252847701311111	-0.0115524511784315
-6.17473316192627	-10.5188808441162	-12.4740896224976	-0.048517931252718	0.252877682447433	-0.0115809021517634
-6.17168092727661	-10.5129518508911	-12.4684658050537	-0.0486867465078831	0.252951294183731	-0.011713670566678
-6.16928815841675	-10.514744758606	-12.4791831970215	-0.0488222539424896	0.252979010343552	-0.0116523895412683
-6.16569995880127	-10.5122442245483	-12.4761524200439	-0.0489052943885326	0.252932608127594	-0.0117702018469572
-6.16952085494995	-10.5135259628296	-12.4776182174683	-0.0490653552114964	0.25323674082756	-0.0117877796292305
-6.16493368148804	-10.5160465240479	-12.4730348587036	-0.049165315926075	0.253088086843491	-0.0117484116926789
-6.16339635848999	-10.5099391937256	-12.4810485839844	-0.0492403283715248	0.253325760364532	-0.0116393119096756
-6.16333484649658	-10.514328956604	-12.481164932251	-0.0493589006364346	0.253283709287643	-0.0116964280605316
-6.1594934463501	-10.5085029602051	-12.476616859436	-0.0493901781737804	0.253290146589279	-0.0117216119542718
-6.16241407394409	-10.5093822479248	-12.48122215271	-0.0495588965713978	0.253444850444794	-0.0116524761542678
-6.15456914901733	-10.507285118103	-12.4731817245483	-0.0495504960417748	0.253262221813202	-0.0117461094632745
-6.15999507904053	-10.5038146972656	-12.4794912338257	-0.0496185161173344	0.253557533025742	-0.0115890856832266
-6.14941263198853	-10.5019521713257	-12.4681940078735	-0.0495297722518444	0.253395438194275	-0.0115667413920164
-6.14795112609863	-10.4897871017456	-12.4723014831543	-0.0494348853826523	0.253508597612381	-0.0111935138702393
-6.13770580291748	-10.4896945953369	-12.4696836471558	-0.049267690628767	0.253409594297409	-0.0107397558167577
-6.13185453414917	-10.4834995269775	-12.4597358703613	-0.0493398271501064	0.253481984138489	-0.0105632487684488
-6.13259267807007	-10.4913005828857	-12.4680404663086	-0.0494061149656773	0.253491789102554	-0.0105256792157888
-6.12764692306519	-10.4871864318848	-12.4629402160645	-0.0493360199034214	0.253539830446243	-0.010741051286459
-6.13987922668457	-10.4905853271484	-12.4770355224609	-0.0493189021945	0.253644645214081	-0.0107375541701913
-6.1390323638916	-10.4973659515381	-12.4654750823975	-0.0492414906620979	0.25358834862709	-0.010925511829555
-6.13694190979004	-10.4888334274292	-12.4736299514771	-0.0491320118308067	0.2536461353302	-0.0109067084267735
-6.13703346252441	-10.493480682373	-12.4779043197632	-0.0490320101380348	0.253624826669693	-0.010898451320827
-6.1299262046814	-10.4902601242065	-12.4709215164185	-0.0490512661635876	0.25351145863533	-0.0110038779675961
-6.14350700378418	-10.4908561706543	-12.4727125167847	-0.0490217916667461	0.253745168447495	-0.010897790081799
-6.13434886932373	-10.492733001709	-12.4704151153564	-0.0489998497068882	0.253658622503281	-0.0110124731436372
-6.14022636413574	-10.4921684265137	-12.4798679351807	-0.0489479377865791	0.25372976064682	-0.0109040671959519
-6.14237642288208	-10.4966297149658	-12.4851655960083	-0.0488700345158577	0.253675848245621	-0.0108867753297091
-6.13713502883911	-10.4920778274536	-12.4762315750122	-0.048866119235754	0.25360956788063	-0.0109648983925581
-6.14675903320313	-10.491548538208	-12.4873762130737	-0.0487986505031586	0.253817737102509	-0.0108931111171842
-6.14225816726685	-10.4966163635254	-12.4775257110596	-0.0487369485199451	0.253686517477036	-0.0110161146149039
-6.14943218231201	-10.4960908889771	-12.4905033111572	-0.0487472005188465	0.253840833902359	-0.0110590495169163
-6.15372657775879	-10.5074377059937	-12.4967803955078	-0.0486823804676533	0.253846645355225	-0.0111100729554892
-6.15624141693115	-10.5002794265747	-12.4930238723755	-0.0485621318221092	0.253904163837433	-0.0113792438060045
-6.16457462310791	-10.4980554580688	-12.5102653503418	-0.0481653064489365	0.254202127456665	-0.0111420080065727
-6.15825080871582	-10.5112791061401	-12.5060987472534	-0.0480893887579441	0.254019111394882	-0.0110968491062522
-6.15821647644043	-10.5046949386597	-12.5066986083984	-0.0480755753815174	0.254082679748535	-0.0111407749354839
-6.16034603118896	-10.5113563537598	-12.5159139633179	-0.0481989234685898	0.254015654325485	-0.0111746471375227
-6.15928554534912	-10.5070867538452	-12.5036792755127	-0.0480547919869423	0.253954738378525	-0.0113044548779726
-6.16890716552734	-10.5085210800171	-12.5219116210938	-0.0481318086385727	0.254149794578552	-0.0112091060727835
-6.16267824172974	-10.5128154754639	-12.5130062103271	-0.0479383803904057	0.254030525684357	-0.0112854409962893
-6.17129850387573	-10.5091342926025	-12.5248079299927	-0.0479792356491089	0.25421991944313	-0.01124198269099
-6.17081594467163	-10.5191040039063	-12.5292701721191	-0.0478533953428268	0.254145205020905	-0.0112541718408465
-6.18448114395142	-10.5249452590942	-12.539478302002	-0.04782435297966	0.254433244466782	-0.0114595238119364
-6.18484497070313	-10.5289602279663	-12.5711584091187	-0.0473055355250835	0.254492312669754	-0.0113564478233457
-6.16163206100464	-10.5256910324097	-12.5629043579102	-0.0467490553855896	0.254264533519745	-0.0110519975423813
-6.15717744827271	-10.5326442718506	-12.5677700042725	-0.0467961803078651	0.254274636507034	-0.010750156827271
-6.15527820587158	-10.5247058868408	-12.5560350418091	-0.0468612127006054	0.254251599311829	-0.0108558796346188
-6.17331743240356	-10.5208330154419	-12.5635929107666	-0.046997033059597	0.254383951425552	-0.0108272405341268
-6.17747449874878	-10.5285444259644	-12.5672807693481	-0.0469738431274891	0.254332453012466	-0.0109983403235674
-6.17923641204834	-10.5223274230957	-12.5704679489136	-0.0468178279697895	0.254440069198608	-0.0109917493537068
-6.17668056488037	-10.5303392410278	-12.5772829055786	-0.0466578267514706	0.254423588514328	-0.0109380185604095
-6.1679630279541	-10.5315790176392	-12.5715055465698	-0.0466752573847771	0.254389524459839	-0.0110370879992843
-6.17657947540283	-10.5319709777832	-12.5853700637817	-0.0465874411165714	0.254481434822083	-0.0108868442475796
-6.17215347290039	-10.5332546234131	-12.5796785354614	-0.0466823764145374	0.254446119070053	-0.0109838480129838
-6.17361927032471	-10.5271024703979	-12.587140083313	-0.0466724745929241	0.254536509513855	-0.0108985640108585
-6.17073965072632	-10.5302581787109	-12.5938844680786	-0.0465323366224766	0.254530191421509	-0.010903068818152
-6.16867208480835	-10.5249090194702	-12.5863666534424	-0.0464281402528286	0.254563003778458	-0.0108856912702322
-6.17458868026733	-10.5297517776489	-12.591796875	-0.0463042296469212	0.254476338624954	-0.0108154034242034
-6.17417192459106	-10.5263795852661	-12.5912208557129	-0.0464663468301296	0.254571467638016	-0.010770408436656
-6.17668867111206	-10.5316591262817	-12.5974969863892	-0.0463678725063801	0.25451672077179	-0.0106843123212457
-6.17482328414917	-10.5303258895874	-12.5921478271484	-0.0464344099164009	0.25447291135788	-0.0106834191828966
-6.18154430389404	-10.5300912857056	-12.6063575744629	-0.0463498830795288	0.254473000764847	-0.0105969207361341
-6.17956304550171	-10.5356168746948	-12.5993347167969	-0.0461742840707302	0.254429787397385	-0.0107258465141058
-6.18139123916626	-10.5324192047119	-12.6053638458252	-0.0461948923766613	0.254476815462112	-0.0105812977999449
-6.18188047409058	-10.5346794128418	-12.60755443573	-0.0459328554570675	0.254461109638214	-0.0106481267139316
-6.18163919448853	-10.5378866195679	-12.6145181655884	-0.0460124425590038	0.254576027393341	-0.0106858219951391
-6.18080711364746	-10.537257194519	-12.6226043701172	-0.0457823947072029	0.254465639591217	-0.0106293112039566
-6.18227291107178	-10.5440015792847	-12.6166563034058	-0.0457680262625217	0.254503548145294	-0.0107700666412711
-6.18404912948608	-10.5393104553223	-12.6289339065552	-0.0456404946744442	0.254528015851974	-0.0107059814035892
-6.18269491195679	-10.5410528182983	-12.6308431625366	-0.0453430861234665	0.254477173089981	-0.0108318151906133
-6.18536233901978	-10.5426836013794	-12.6308746337891	-0.0453569069504738	0.254549652338028	-0.0107588386163116
-6.18430137634277	-10.5422735214233	-12.6333227157593	-0.0451984964311123	0.25445881485939	-0.0106954192742705
-6.18520975112915	-10.5446815490723	-12.6222715377808	-0.0451696328818798	0.254499405622482	-0.0107837207615376
-6.18742322921753	-10.5385789871216	-12.6381397247314	-0.0450485832989216	0.254466831684113	-0.0106643224135041
-6.1847128868103	-10.5459222793579	-12.6347036361694	-0.0448427721858025	0.254369050264359	-0.0107422983273864
-6.18854713439941	-10.5434284210205	-12.6356353759766	-0.0449120104312897	0.254459321498871	-0.010530618019402
-6.18805980682373	-10.5430850982666	-12.6355056762695	-0.0447362065315247	0.254333853721619	-0.0106187257915735
-6.18749618530273	-10.5437669754028	-12.635027885437	-0.0447772704064846	0.254397749900818	-0.0106190592050552
-6.19043922424316	-10.542311668396	-12.6402444839478	-0.0445595271885395	0.254337519407272	-0.0105385137721896
-6.18585252761841	-10.5482273101807	-12.6349067687988	-0.0446132197976112	0.254380136728287	-0.0106227733194828
-6.19323253631592	-10.5431871414185	-12.6424922943115	-0.044510506093502	0.254323989152908	-0.0104609774425626
-6.19247627258301	-10.5433511734009	-12.6376810073853	-0.0443791151046753	0.254365295171738	-0.010629559867084
-6.19323778152466	-10.5456171035767	-12.6457929611206	-0.0444121323525906	0.254440486431122	-0.0105166705325246
-6.19443130493164	-10.5464334487915	-12.6401777267456	-0.044235460460186	0.254322081804276	-0.0105336140841246
-6.19440793991089	-10.5453195571899	-12.6390800476074	-0.044340081512928	0.2544005215168	-0.0105787916108966
-6.19662618637085	-10.543927192688	-12.643895149231	-0.0441219508647919	0.254203975200653	-0.0104912370443344
-6.20124101638794	-10.5451612472534	-12.6424217224121	-0.0441104881465435	0.254402071237564	-0.0105993589386344
-6.19748830795288	-10.5476083755493	-12.6493434906006	-0.0441291891038418	0.254205971956253	-0.0104668624699116
-6.19888734817505	-10.5471601486206	-12.6377954483032	-0.0439748018980026	0.254256755113602	-0.0105508221313357
-6.20191240310669	-10.5466527938843	-12.6413097381592	-0.0439951494336128	0.254324316978455	-0.0105044506490231
-6.20001745223999	-10.5497760772705	-12.6364974975586	-0.0438966043293476	0.254209101200104	-0.0105299474671483
-6.20477247238159	-10.5476837158203	-12.6448783874512	-0.0440488308668137	0.254379868507385	-0.0105410628020763
-6.19745826721191	-10.547607421875	-12.6434555053711	-0.043922133743763	0.254139214754105	-0.0105677992105484
-6.20280790328979	-10.5493316650391	-12.6424360275269	-0.0439663268625736	0.254230111837387	-0.0105633577331901
-6.20646524429321	-10.5490856170654	-12.6516790390015	-0.0439964383840561	0.254265666007996	-0.0104906847700477
-6.20498514175415	-10.5510311126709	-12.6435146331787	-0.0439697168767452	0.254331886768341	-0.010634271427989
-6.20941495895386	-10.55504322052	-12.6526479721069	-0.0441303513944149	0.254420578479767	-0.0106401136144996
-6.20269441604614	-10.5526504516602	-12.6416130065918	-0.0440039448440075	0.254287540912628	-0.0106685748323798
-6.21159029006958	-10.5538520812988	-12.6508131027222	-0.0440406315028667	0.254414767026901	-0.0106585556641221
-6.20941305160522	-10.5562553405762	-12.6574907302856	-0.0440574884414673	0.254348069429398	-0.0107061164453626
-6.2153434753418	-10.5569219589233	-12.6495790481567	-0.044066596776247	0.254512310028076	-0.0108140092343092
-6.21387624740601	-10.5608701705933	-12.6551370620728	-0.0441668890416622	0.254434674978256	-0.0107360891997814
-6.21569585800171	-10.5594673156738	-12.6498498916626	-0.0440197102725506	0.254515498876572	-0.0108669381588697
-6.22305488586426	-10.5610761642456	-12.6644258499146	-0.0442258268594742	0.254547268152237	-0.0107984645292163
-6.21536254882813	-10.5641927719116	-12.6550178527832	-0.0441548228263855	0.254447340965271	-0.0108691677451134
-6.2229437828064	-10.5674362182617	-12.6614723205566	-0.0443042926490307	0.254659205675125	-0.0108173098415136
-6.22075366973877	-10.565936088562	-12.665828704834	-0.0442742556333542	0.254491716623306	-0.0107894511893392
-6.22572994232178	-10.5654935836792	-12.6662921905518	-0.0442810617387295	0.25470820069313	-0.0109029235318303
-6.22826385498047	-10.573353767395	-12.6733808517456	-0.0444099307060242	0.254645735025406	-0.0108024729415774
-6.22861528396606	-10.5664367675781	-12.6646718978882	-0.0443457774817944	0.254702061414719	-0.0108943209052086
-6.23112058639526	-10.5724039077759	-12.6726150512695	-0.044465433806181	0.254799664020538	-0.0107819484546781
-6.22792148590088	-10.5724449157715	-12.6685171127319	-0.0444485507905483	0.254678457975388	-0.010862267576158
-6.23946905136108	-10.5771675109863	-12.6768350601196	-0.0446319133043289	0.254887044429779	-0.0108509352430701
-6.23609924316406	-10.5810708999634	-12.6725254058838	-0.04460184648633	0.254771530628204	-0.0108054168522358
-6.24238777160645	-10.5783491134644	-12.6791114807129	-0.044640202075243	0.254916250705719	-0.0108470739796758
-6.24459838867188	-10.5842256546021	-12.6864442825317	-0.0446314364671707	0.25493061542511	-0.0108259581029415
-6.242103099823	-10.5850028991699	-12.6787738800049	-0.0446981266140938	0.254906386137009	-0.0108781671151519
-6.25115537643433	-10.5869703292847	-12.688401222229	-0.0448299832642078	0.255059391260147	-0.0107771307229996
-6.24850559234619	-10.5914697647095	-12.6874046325684	-0.044791042804718	0.254925429821014	-0.0108218370005488
-6.26019525527954	-10.5910320281982	-12.6851892471313	-0.044901467859745	0.255224734544754	-0.0108338603749871
-6.25552797317505	-10.5932302474976	-12.6949119567871	-0.0448469221591949	0.255040347576141	-0.0108246961608529
-6.26105213165283	-10.5898990631104	-12.6868858337402	-0.04488505423069	0.255169093608856	-0.010797094553709
-6.26526737213135	-10.5911083221436	-12.6983890533447	-0.0449868887662888	0.255211472511292	-0.0107255661860108
-6.26097726821899	-10.589243888855	-12.6947259902954	-0.0449598431587219	0.255091518163681	-0.0107651930302382
-6.27032709121704	-10.5878648757935	-12.6963548660278	-0.0450656227767468	0.255367904901505	-0.0107259172946215
-6.27562427520752	-10.591194152832	-12.6923446655273	-0.045060969889164	0.25522392988205	-0.0110214296728373
-6.28998470306396	-10.5855541229248	-12.6942949295044	-0.0450257994234562	0.255525946617126	-0.0114812338724732
-6.28290748596191	-10.5882434844971	-12.7141103744507	-0.0446588508784771	0.255546152591705	-0.0109556317329407
-6.27167224884033	-10.5971946716309	-12.7005758285522	-0.0446261987090111	0.255408078432083	-0.0108708143234253
-6.27547168731689	-10.5889053344727	-12.6990842819214	-0.0448225140571594	0.255416482686996	-0.010765302926302
-6.27342510223389	-10.5807104110718	-12.6869173049927	-0.0450434349477291	0.255290299654007	-0.0107838315889239
-6.28859519958496	-10.5773639678955	-12.7013444900513	-0.0451527163386345	0.255565375089645	-0.010580369271338
-6.2849702835083	-10.5825080871582	-12.6918020248413	-0.0451611615717411	0.255464196205139	-0.0106721865013242
-6.28597688674927	-10.5803356170654	-12.6991729736328	-0.0451211035251617	0.255556762218475	-0.0105453673750162
-6.28427839279175	-10.5818204879761	-12.7001981735229	-0.0451142340898514	0.255528330802917	-0.0105034522712231
-6.28487968444824	-10.5712566375732	-12.6928071975708	-0.0453275181353092	0.255561947822571	-0.0104193221777678
-6.28959798812866	-10.5741653442383	-12.703085899353	-0.0454562827944756	0.255612432956696	-0.0102737955749035
-6.28517770767212	-10.5710830688477	-12.6876544952393	-0.0457005836069584	0.255655854940414	-0.0101654399186373
-6.2885799407959	-10.5698738098145	-12.7021636962891	-0.0456696599721909	0.255683869123459	-0.00996557716280222
-6.28409194946289	-10.5724754333496	-12.6918468475342	-0.0457922071218491	0.255582123994827	-0.00998386554419994
-6.29339218139648	-10.5643424987793	-12.6970643997192	-0.0458737649023533	0.255675107240677	-0.00976690649986267
-6.29105997085571	-10.5667123794556	-12.6943197250366	-0.0459440872073174	0.255545049905777	-0.00966122094541788
-6.29221296310425	-10.5593910217285	-12.692310333252	-0.0461464114487171	0.255781590938568	-0.00967788882553577
-6.29188776016235	-10.5601291656494	-12.6888017654419	-0.0461004972457886	0.255693137645721	-0.00957280583679676
-6.29342603683472	-10.5582599639893	-12.6896381378174	-0.0463519208133221	0.255726426839828	-0.00955386552959681
-6.29594850540161	-10.5570449829102	-12.6949377059937	-0.0462522059679031	0.25576451420784	-0.00946156680583954
-6.29862546920776	-10.5605134963989	-12.6845607757568	-0.0463988557457924	0.255770951509476	-0.0095570357516408
-6.30266237258911	-10.5593242645264	-12.7016172409058	-0.0464654415845871	0.255772978067398	-0.0094128055498004
-6.3011155128479	-10.5636987686157	-12.6975612640381	-0.0464552082121372	0.255936145782471	-0.0094820000231266
-6.30708074569702	-10.5626497268677	-12.7117891311646	-0.0465696416795254	0.255821615457535	-0.00933876354247332
-6.31030797958374	-10.56627368927	-12.706226348877	-0.0465499721467495	0.255950599908829	-0.00943015702068806
-6.31405115127563	-10.5645294189453	-12.7104358673096	-0.0467161536216736	0.256103187799454	-0.00935765542089939
-6.31735467910767	-10.5656776428223	-12.7246360778809	-0.0466764979064465	0.256001472473145	-0.00925967935472727
-6.31929063796997	-10.5670309066772	-12.7205543518066	-0.0467485263943672	0.256108283996582	-0.00935292150825262
-6.32133960723877	-10.5680551528931	-12.7284250259399	-0.0467542856931686	0.256031274795532	-0.00917417090386152
-6.32746839523315	-10.5661420822144	-12.7243061065674	-0.0468649752438068	0.256199806928635	-0.00927293952554464
-6.32896184921265	-10.5687551498413	-12.7383098602295	-0.0468918941915035	0.256158858537674	-0.0090754684060812
-6.33035135269165	-10.5682020187378	-12.7290515899658	-0.0467856377363205	0.25621822476387	-0.00914348196238279
-6.33434772491455	-10.5689373016357	-12.7428560256958	-0.0469372160732746	0.256325274705887	-0.00906417518854141
-6.3311243057251	-10.5712108612061	-12.7345113754272	-0.0467218123376369	0.256218791007996	-0.00906836800277233
-6.33703947067261	-10.5700721740723	-12.7491102218628	-0.0468991063535213	0.256383329629898	-0.00896240584552288
-6.33372211456299	-10.5674877166748	-12.7397394180298	-0.0468161329627037	0.256272226572037	-0.00901936832815409
-6.33966445922852	-10.5679922103882	-12.7484703063965	-0.0468467511236668	0.256392478942871	-0.00892829988151789
-6.33427143096924	-10.571234703064	-12.7469568252563	-0.0468197092413902	0.256248593330383	-0.00886158552020788
-6.34244203567505	-10.567479133606	-12.7430782318115	-0.0467696115374565	0.256445407867432	-0.00887192413210869
-6.33997297286987	-10.5727252960205	-12.7436857223511	-0.0468555986881256	0.256318509578705	-0.00876041036099195
-6.33952903747559	-10.5651893615723	-12.7443952560425	-0.0468601696193218	0.256333202123642	-0.00870909448713064
-6.34411334991455	-10.5691080093384	-12.7526197433472	-0.0468975566327572	0.256439059972763	-0.00858969055116177
-6.3413028717041	-10.566032409668	-12.7455472946167	-0.0468287281692028	0.256213963031769	-0.0085963886231184
-6.34734916687012	-10.5652418136597	-12.7465000152588	-0.046913992613554	0.256440818309784	-0.00847962033003569
-6.34483909606934	-10.5695457458496	-12.7487630844116	-0.0469461232423782	0.256262481212616	-0.00843624677509069
-6.34959602355957	-10.5634202957153	-12.7534246444702	-0.0469267331063747	0.256456136703491	-0.00838171783834696
-6.35013771057129	-10.5694961547852	-12.7521877288818	-0.0469341017305851	0.256348431110382	-0.00832917355000973
-6.36540699005127	-10.5705327987671	-12.7644424438477	-0.0469057857990265	0.256498366594315	-0.00873302761465311
-6.36621904373169	-10.5789518356323	-12.7917976379395	-0.0464967228472233	0.256664097309113	-0.00857978221029043
-6.34397411346436	-10.5833559036255	-12.7812261581421	-0.0460787191987038	0.256446480751038	-0.00817861780524254
-6.34335374832153	-10.5827350616455	-12.7793684005737	-0.046122420579195	0.256424367427826	-0.00790147762745619
-6.34570217132568	-10.5767087936401	-12.7662677764893	-0.0463263988494873	0.256376445293427	-0.00793613865971565
-6.36208868026733	-10.5663681030273	-12.7840938568115	-0.0465768687427044	0.256529778242111	-0.00787976291030645
-6.36415767669678	-10.573712348938	-12.7799711227417	-0.0466226153075695	0.256495118141174	-0.00798598676919937
-6.36870336532593	-10.5713558197021	-12.7807416915894	-0.0465801134705544	0.256551057100296	-0.00791342183947563
-6.36330795288086	-10.5807228088379	-12.7793874740601	-0.0465196669101715	0.256419390439987	-0.00786899495869875
-6.36316156387329	-10.5740060806274	-12.7860641479492	-0.0466093011200428	0.256576120853424	-0.0078922975808382
-6.36469078063965	-10.578911781311	-12.7884216308594	-0.0465911030769348	0.256471186876297	-0.00778258964419365
-6.36953496932983	-10.5766324996948	-12.7822370529175	-0.0468372330069542	0.25662088394165	-0.00784091837704182
-6.36992168426514	-10.5769462585449	-12.7922487258911	-0.0469381846487522	0.256602257490158	-0.00771036231890321
-6.36586952209473	-10.578989982605	-12.7854795455933	-0.047010064125061	0.256618857383728	-0.00780815212056041
-6.36989593505859	-10.5775547027588	-12.7989673614502	-0.0470025539398193	0.256663918495178	-0.00766910705715418
-6.37137317657471	-10.5804233551025	-12.791597366333	-0.0469357185065746	0.25662487745285	-0.00776916509494185
-6.37130832672119	-10.579047203064	-12.794903755188	-0.0471016243100166	0.256717026233673	-0.00761317973956466
-6.35217380523682	-10.5732297897339	-12.788444519043	-0.0470157191157341	0.256495237350464	-0.00753704085946083
-6.32847690582275	-10.5692853927612	-12.7738952636719	-0.0473033897578716	0.256487131118774	-0.00741389812901616
-6.3208703994751	-10.5618276596069	-12.7720575332642	-0.0471125766634941	0.256405711174011	-0.00732395751401782
-6.35897016525269	-10.5661582946777	-12.7854137420654	-0.0469818711280823	0.256625682115555	-0.00765114882960916
-6.40694332122803	-10.5760736465454	-12.8165044784546	-0.0468955002725124	0.256522983312607	-0.00795848667621613
-6.43463039398193	-10.5952110290527	-12.8260536193848	-0.0472205020487309	0.256833046674728	-0.00788660440593958
-6.41692733764648	-10.6063747406006	-12.8192224502563	-0.0475702211260796	0.256701618432999	-0.00756807345896959
-6.38581323623657	-10.6002941131592	-12.7919368743896	-0.0473725534975529	0.256734400987625	-0.00759960385039449
-6.37811994552612	-10.5874872207642	-12.8017377853394	-0.0473848059773445	0.25676703453064	-0.0074861510656774
-6.38000774383545	-10.5970296859741	-12.8029165267944	-0.0472280271351337	0.256590276956558	-0.00759426830336452
-6.39545154571533	-10.6010990142822	-12.8209209442139	-0.0474078916013241	0.256845086812973	-0.00783791113644838
-6.39777994155884	-10.6034307479858	-12.8289098739624	-0.047221552580595	0.256762444972992	-0.00798466056585312
-6.39886236190796	-10.6038265228271	-12.8266220092773	-0.0473297536373138	0.25698059797287	-0.00816190801560879
-6.39649820327759	-10.6035766601563	-12.8301372528076	-0.0474525541067123	0.256927222013474	-0.00794025976210833
-6.39017248153687	-10.6013851165771	-12.8225593566895	-0.047352496534586	0.256883144378662	-0.00803432520478964
-6.3916449546814	-10.6074657440186	-12.8262672424316	-0.047488484531641	0.256941467523575	-0.00795173179358244
-6.39032697677612	-10.6064014434814	-12.8269166946411	-0.0473222769796848	0.256851583719254	-0.00814344361424446
-6.39631414413452	-10.6132535934448	-12.8390741348267	-0.0474576540291309	0.256986796855927	-0.00804741866886616
-6.39224672317505	-10.61363697052	-12.8322992324829	-0.0473263375461102	0.256760239601135	-0.00811256654560566
-6.39986562728882	-10.6118774414063	-12.8318023681641	-0.0474213361740112	0.257007718086243	-0.00804634112864733
-6.39296627044678	-10.614818572998	-12.8240299224854	-0.0473717264831066	0.256743520498276	-0.00805447995662689
-6.40080404281616	-10.6150274276733	-12.8300371170044	-0.0474441424012184	0.25697472691536	-0.0080700209364295
-6.39675140380859	-10.6172475814819	-12.825647354126	-0.0472620502114296	0.256763994693756	-0.00815338362008333
-6.39963626861572	-10.6093673706055	-12.8238410949707	-0.047304093837738	0.25684380531311	-0.00821088254451752
-6.39929485321045	-10.6161212921143	-12.834376335144	-0.0473061539232731	0.256729662418365	-0.00815696455538273
-6.39376020431519	-10.6090507507324	-12.8203983306885	-0.0473438091576099	0.256772220134735	-0.00814278796315193
-6.397789478302	-10.6107149124146	-12.8281803131104	-0.0471883080899715	0.256639927625656	-0.00814790278673172
-6.3932523727417	-10.6077451705933	-12.8203277587891	-0.047378771007061	0.25671923160553	-0.00807788129895926
-6.39222574234009	-10.610312461853	-12.8238210678101	-0.0473005250096321	0.256558030843735	-0.00808147061616182
-6.39263725280762	-10.61048412323	-12.8113069534302	-0.0474699027836323	0.256607055664063	-0.00812861695885658
-6.39531803131104	-10.6112194061279	-12.821515083313	-0.0473277308046818	0.256521910429001	-0.00800973828881979
-6.3967170715332	-10.6099300384521	-12.8126277923584	-0.0474285557866097	0.256597429513931	-0.00816656369715929
-6.39489078521729	-10.6124334335327	-12.8184547424316	-0.0474058650434017	0.256285041570663	-0.0079877357929945
-6.39908361434937	-10.6074066162109	-12.8084239959717	-0.047427099198103	0.256469011306763	-0.00802622642368078
-6.39178943634033	-10.6073408126831	-12.8111181259155	-0.0473915785551071	0.256249576807022	-0.00798832625150681
-6.39446353912354	-10.6059217453003	-12.8042030334473	-0.0473442189395428	0.256308674812317	-0.0080904383212328
-6.39690208435059	-10.6096229553223	-12.8085622787476	-0.0474293567240238	0.256309777498245	-0.00795025657862425
-6.39325332641602	-10.6088542938232	-12.7984161376953	-0.0473139770328999	0.256170392036438	-0.00806952081620693
-6.39566564559937	-10.6100053787231	-12.8074197769165	-0.0475534237921238	0.256225734949112	-0.00795812252908945
-6.39074039459229	-10.6026096343994	-12.7941808700562	-0.0474022887647152	0.2560895383358	-0.00803810637444258
-6.39561700820923	-10.6095695495605	-12.8025550842285	-0.0474770031869411	0.256122887134552	-0.00792757701128721
-6.38749504089355	-10.6047401428223	-12.790132522583	-0.0473740249872208	0.255884408950806	-0.00799540895968676
-6.39620733261108	-10.603367805481	-12.7906055450439	-0.047487847507	0.256042271852493	-0.00786929670721293
-6.38617944717407	-10.6014623641968	-12.7834911346436	-0.047342412173748	0.255686640739441	-0.00787809956818819
-6.39767551422119	-10.5978155136108	-12.7929496765137	-0.0474578589200974	0.255876630544662	-0.00775512959808111
-6.38826751708984	-10.5982275009155	-12.7744083404541	-0.0473752617835999	0.25568500161171	-0.00780027592554688
-6.39147186279297	-10.5949268341064	-12.7843027114868	-0.0473852381110191	0.255692601203918	-0.00766817014664412
-6.38694143295288	-10.5974950790405	-12.768328666687	-0.047293197363615	0.255502343177795	-0.00762234488502145
-6.38843965530396	-10.5874061584473	-12.7688827514648	-0.047288816422224	0.255472153425217	-0.00758931366726756
-6.38748502731323	-10.5928554534912	-12.7676477432251	-0.0471803955733776	0.255280613899231	-0.007593032438308
-6.38842439651489	-10.586522102356	-12.7673606872559	-0.0472769252955914	0.255385637283325	-0.00753651326522231
-6.3839168548584	-10.5881004333496	-12.7610397338867	-0.0471300967037678	0.255174309015274	-0.00745409959927201
-6.38205814361572	-10.5854930877686	-12.7520904541016	-0.0471809543669224	0.255169957876205	-0.00746207311749458
-6.38357162475586	-10.5852460861206	-12.7564239501953	-0.0471617951989174	0.255060642957687	-0.00731928693130612
-6.37950849533081	-10.583812713623	-12.7428312301636	-0.047216422855854	0.254940390586853	-0.00735262176021934
-6.38175344467163	-10.5745515823364	-12.755578994751	-0.0470780842006207	0.254886507987976	-0.00724465819075704
-6.37905406951904	-10.5774211883545	-12.7386980056763	-0.0469487421214581	0.254774689674377	-0.00733769917860627
-6.37786912918091	-10.5726108551025	-12.7367420196533	-0.0470863729715347	0.254757553339005	-0.00715304398909211
-6.374436378479	-10.5729942321777	-12.7307186126709	-0.046905193477869	0.254528313875198	-0.00710795214399695
-6.37485504150391	-10.5706787109375	-12.7282361984253	-0.0470331721007824	0.254621624946594	-0.00707845436409116
-6.37425851821899	-10.5682535171509	-12.7288274765015	-0.0468597635626793	0.254423528909683	-0.00702008046209812
-6.37753438949585	-10.5659999847412	-12.7226781845093	-0.0469190441071987	0.254462361335754	-0.00694594532251358
-6.36770439147949	-10.5615749359131	-12.7219533920288	-0.0467815063893795	0.254208326339722	-0.00691968947649002
-6.37210369110107	-10.5604343414307	-12.7129564285278	-0.0468314290046692	0.254307597875595	-0.00682047940790653
-6.37251377105713	-10.5612497329712	-12.716947555542	-0.0467719957232475	0.254063427448273	-0.00670087756589055
-6.37479686737061	-10.5555467605591	-12.7057018280029	-0.0467586927115917	0.254100292921066	-0.00671584578230977
-6.37409114837646	-10.5567464828491	-12.7052564620972	-0.0467448569834232	0.25396004319191	-0.00651118811219931
-6.37203407287598	-10.5464353561401	-12.702112197876	-0.0467107892036438	0.253917992115021	-0.00653568236157298
-6.37284755706787	-10.5491046905518	-12.7035369873047	-0.0467138923704624	0.253833651542664	-0.00634484272450209
-6.3684287071228	-10.5413331985474	-12.6881990432739	-0.0466358847916126	0.253667294979095	-0.00633233552798629
-6.37696170806885	-10.5398750305176	-12.6962814331055	-0.0467606335878372	0.25379467010498	-0.00613024597987533
-6.36839914321899	-10.5368804931641	-12.6833810806274	-0.046751793473959	0.25348174571991	-0.00606179097667336
-6.3778772354126	-10.533618927002	-12.6925449371338	-0.0468235537409782	0.253641813993454	-0.00582324154675007
-6.36950731277466	-10.5329742431641	-12.6786966323853	-0.0467552691698074	0.253371775150299	-0.00585274957120419
-6.37691831588745	-10.5282697677612	-12.6796884536743	-0.0467962399125099	0.253517717123032	-0.00568555435165763
-6.37070655822754	-10.529748916626	-12.6775283813477	-0.046823225915432	0.253282189369202	-0.00560560775920749
-6.37272834777832	-10.5195980072021	-12.6686086654663	-0.0468829534947872	0.253306567668915	-0.00558253144845366
-6.37041568756104	-10.5230407714844	-12.6705503463745	-0.0468730367720127	0.253147780895233	-0.00541820237413049
-6.36950445175171	-10.5155601501465	-12.6620330810547	-0.0469917468726635	0.253194510936737	-0.00542308203876019
-6.37178707122803	-10.5155773162842	-12.6583557128906	-0.0468603037297726	0.252980023622513	-0.00529466941952705
-6.36911869049072	-10.5143356323242	-12.654070854187	-0.0470687225461006	0.253093004226685	-0.00523158954456449
-6.3738431930542	-10.5061531066895	-12.6505155563354	-0.0469127669930458	0.252887308597565	-0.00509758479893208
-6.36969184875488	-10.5090951919556	-12.6376972198486	-0.0471566580235958	0.252882987260818	-0.00510453712195158
-6.37057590484619	-10.5040435791016	-12.6491365432739	-0.0471360646188259	0.252833873033524	-0.00493006315082312
-6.36652851104736	-10.5005226135254	-12.6319732666016	-0.047113087028265	0.252830147743225	-0.00495325122028589
-6.36640787124634	-10.4947462081909	-12.6345586776733	-0.0471272841095924	0.252650290727615	-0.00469751330092549
-6.36583185195923	-10.4934272766113	-12.6242942810059	-0.0471972599625587	0.252684473991394	-0.00473078666254878
-6.36140298843384	-10.491904258728	-12.627779006958	-0.0472251884639263	0.252545028924942	-0.00453775748610497
-6.36400985717773	-10.4840116500854	-12.6177730560303	-0.047087274491787	0.252602845430374	-0.00457846978679299
-6.36487197875977	-10.4873361587524	-12.6217393875122	-0.0472332909703255	0.25248584151268	-0.00429723178967834
-6.35709857940674	-10.478253364563	-12.6128721237183	-0.0470411665737629	0.252417773008347	-0.00437863636761904
-6.36176204681396	-10.4806842803955	-12.6198930740356	-0.0470896549522877	0.25236850976944	-0.00411760061979294
-6.35653400421143	-10.4782762527466	-12.6146554946899	-0.0469714477658272	0.252196967601776	-0.00418014684692025
-6.36320114135742	-10.4774074554443	-12.6159505844116	-0.0470672994852066	0.252362638711929	-0.004000264685601
-6.35580062866211	-10.4775266647339	-12.6164693832397	-0.0468647629022598	0.252073407173157	-0.00398031668737531
-6.36025190353394	-10.4753322601318	-12.6182451248169	-0.0468517765402794	0.252288073301315	-0.00390168442390859
-6.35400772094727	-10.4785633087158	-12.6108675003052	-0.0467300824820995	0.252054572105408	-0.00384927820414305
-6.35783863067627	-10.4722204208374	-12.6183061599731	-0.0466837324202061	0.252069354057312	-0.00373306591063738
-6.35542249679565	-10.4749946594238	-12.6237459182739	-0.0465003661811352	0.251945555210114	-0.00367499492131174
-6.35306453704834	-10.4691696166992	-12.6118621826172	-0.0465063154697418	0.251946538686752	-0.00364867178723216
-6.35339307785034	-10.4708757400513	-12.6152000427246	-0.0462996251881123	0.251814186573029	-0.00344786746427417
-6.35017681121826	-10.462926864624	-12.6121129989624	-0.0463401451706886	0.251834154129028	-0.00342789408750832
-6.34893083572388	-10.4654035568237	-12.6125612258911	-0.046065129339695	0.25166255235672	-0.00325186201371253
-6.34523105621338	-10.461633682251	-12.6066617965698	-0.0460338667035103	0.251658737659454	-0.00320789078250527
-6.34566593170166	-10.4617195129395	-12.611065864563	-0.0459032952785492	0.251462697982788	-0.00302675343118608
-6.3438663482666	-10.457444190979	-12.593921661377	-0.0458226650953293	0.25139245390892	-0.00302768149413168
-6.34253883361816	-10.4550180435181	-12.6025896072388	-0.0456855185329914	0.251288443803787	-0.00278770201839507
-6.34137916564941	-10.4533243179321	-12.5914297103882	-0.0456708669662476	0.251341372728348	-0.00272017670795321
-6.33831548690796	-10.4497880935669	-12.5973854064941	-0.0455334782600403	0.251088261604309	-0.00247722351923585
-6.34148550033569	-10.4472894668579	-12.5867986679077	-0.0453815348446369	0.251121491193771	-0.00246680667623878
-6.33778476715088	-10.445122718811	-12.5910062789917	-0.0454145260155201	0.251038521528244	-0.00217930902726948
-6.33424854278564	-10.4408807754517	-12.5837717056274	-0.0452667064964771	0.250866889953613	-0.00215716171078384
-6.33715963363647	-10.439887046814	-12.5879316329956	-0.0452952682971954	0.250909209251404	-0.00193522800691426
-6.32904100418091	-10.4337024688721	-12.5773210525513	-0.0451046265661716	0.250692397356033	-0.00183495681267232
-6.33512306213379	-10.4335536956787	-12.5840616226196	-0.0450785867869854	0.250745862722397	-0.00163663155399263
-6.32794094085693	-10.4287843704224	-12.5726852416992	-0.0449867025017738	0.250526428222656	-0.00153546058572829
-6.33306646347046	-10.4256057739258	-12.5798215866089	-0.0450554266571999	0.250719755887985	-0.00134209857787937
-6.32457256317139	-10.4227161407471	-12.5681037902832	-0.0449032112956047	0.250342905521393	-0.00125876453239471
-6.33319044113159	-10.4201040267944	-12.5669927597046	-0.0448954999446869	0.250625550746918	-0.00114739069249481
-6.32263040542603	-10.4222679138184	-12.5728635787964	-0.0447933115065098	0.250345230102539	-0.00102658348623663
-6.32779693603516	-10.414665222168	-12.5624551773071	-0.0448527671396732	0.250378489494324	-0.000912459625396878
-6.32193994522095	-10.4166822433472	-12.5656719207764	-0.0447942726314068	0.250193655490875	-0.000815353123471141
-6.32024621963501	-10.4089050292969	-12.5562496185303	-0.0448014698922634	0.250283807516098	-0.000697283481713384
-6.32307910919189	-10.4110927581787	-12.5608291625977	-0.0446756556630135	0.250125259160995	-0.00054945657029748
-6.31466150283813	-10.4039850234985	-12.5599784851074	-0.0447361283004284	0.250202059745789	-0.000584604393225163
-6.31582593917847	-10.4049053192139	-12.5604257583618	-0.0446433685719967	0.25003769993782	-0.000366578518878669
-6.31517601013184	-10.4008903503418	-12.550952911377	-0.0447626709938049	0.250113874673843	-0.000349491514498368
-6.31433391571045	-10.3992280960083	-12.5576887130737	-0.0446906015276909	0.2499820291996	-0.000159318340593018
-6.31224584579468	-10.3960847854614	-12.5450944900513	-0.0447850413620472	0.250037878751755	-0.000188486912520602
-6.31230068206787	-10.3973407745361	-12.5494289398193	-0.0447591356933117	0.249883577227592	-3.93005357182119E-05
-6.3147439956665	-10.3912401199341	-12.5472316741943	-0.0447992980480194	0.250105053186417	5.89801493333653E-06
-6.30892610549927	-10.3915729522705	-12.5481538772583	-0.044737096875906	0.24982975423336	9.35147108975798E-05
-6.31498765945435	-10.3882894515991	-12.5436677932739	-0.0448298305273056	0.249960258603096	0.000156832742504776
-6.31145143508911	-10.3910665512085	-12.5480833053589	-0.0448022596538067	0.249836534261703	0.000256123050348833
-6.31369209289551	-10.3878374099731	-12.5391645431519	-0.0448130518198013	0.250020623207092	0.000188073172466829
-6.31181001663208	-10.3930368423462	-12.5444793701172	-0.0448375158011913	0.24993097782135	0.000331345363520086
-6.30928039550781	-10.3873977661133	-12.5410299301147	-0.0448664613068104	0.249945998191833	0.000266046467004344
-6.30928707122803	-10.3901290893555	-12.5524024963379	-0.0448527298867702	0.249921858310699	0.000385025807190686
-6.30595779418945	-10.3872375488281	-12.5451183319092	-0.0448509827256203	0.249873518943787	0.000306896545225754
-6.31047105789185	-10.3899240493774	-12.5512723922729	-0.0448665507137775	0.249969348311424	0.000404922990128398
-6.30481767654419	-10.3850584030151	-12.5416078567505	-0.0449342727661133	0.249923899769783	0.000354897521901876
-6.30590963363647	-10.3897390365601	-12.546501159668	-0.044951606541872	0.249828085303307	0.000471878505777568
-6.30359649658203	-10.3851833343506	-12.5375843048096	-0.0450630448758602	0.249900355935097	0.000420261756516993
-6.30330181121826	-10.3845634460449	-12.5425291061401	-0.0449186004698277	0.249872386455536	0.000515407649800181
-6.30180263519287	-10.3846836090088	-12.5384216308594	-0.0451517887413502	0.249922811985016	0.000567185634281486
-6.30038499832153	-10.3828468322754	-12.5362882614136	-0.0450226664543152	0.24978394806385	0.000542917114216834
-6.30032587051392	-10.381534576416	-12.5339136123657	-0.0452999211847782	0.249886602163315	0.000543584581464529
-6.29737043380737	-10.3830261230469	-12.535608291626	-0.0452123954892159	0.249662265181541	0.000661945668980479
-6.30131101608276	-10.3805160522461	-12.528956413269	-0.0453912131488323	0.249955877661705	0.00067499716533348
-6.29460048675537	-10.3806943893433	-12.5339832305908	-0.0454239100217819	0.249716654419899	0.000673827540595084
-6.30162811279297	-10.3814678192139	-12.5276508331299	-0.0454998761415482	0.249886259436607	0.000609911337960511
-6.30196952819824	-10.3825063705444	-12.5391292572021	-0.0456224754452705	0.249798536300659	0.000750996463466436
-6.30207586288452	-10.3802261352539	-12.5271577835083	-0.0455661900341511	0.249915271997452	0.000626269436907023
-6.30291175842285	-10.3849868774414	-12.5370244979858	-0.0457583256065845	0.249890610575676	0.000742952746804804
-6.30204582214355	-10.3771438598633	-12.5326766967773	-0.0457717031240463	0.249980032444	0.000724384794011712
-6.30702543258667	-10.3826169967651	-12.541841506958	-0.0458167381584644	0.249933898448944	0.000767092744354159
-6.30162620544434	-10.3807935714722	-12.5345869064331	-0.0458862856030464	0.249890014529228	0.00062439328758046
-6.30951118469238	-10.3827600479126	-12.5466823577881	-0.0458743907511234	0.24995145201683	0.000760088034439832
-6.30096769332886	-10.3824586868286	-12.5382461547852	-0.0458713062107563	0.249882012605667	0.000601920881308615
-6.31193590164185	-10.3838796615601	-12.5451412200928	-0.0459042564034462	0.249982789158821	0.000726430502254516
-6.3047456741333	-10.3851766586304	-12.5441865921021	-0.0459149777889252	0.249986350536346	0.000688357278704643
-6.30944013595581	-10.3825740814209	-12.55517578125	-0.0459226444363594	0.25003981590271	0.000767875462770462
-6.30465936660767	-10.3873558044434	-12.5473184585571	-0.0458616875112057	0.249907448887825	0.000767538032960147
-6.31005191802979	-10.3788118362427	-12.5491104125977	-0.0459351614117622	0.25007826089859	0.000859612482599914
-6.30449485778809	-10.3838586807251	-12.5399217605591	-0.0458797514438629	0.249920263886452	0.0007315399707295
-6.30695676803589	-10.379768371582	-12.5516147613525	-0.0459984615445137	0.249953374266624	0.000904297863598913
-6.30384731292725	-10.3811340332031	-12.5441741943359	-0.0459197647869587	0.24992561340332	0.000770194106735289
-6.3043909072876	-10.3782711029053	-12.5456409454346	-0.0460036844015121	0.249967068433762	0.000936041527893394
-6.30210399627686	-10.3746919631958	-12.5385837554932	-0.0458575561642647	0.249867469072342	0.000782859860919416
-6.30389738082886	-10.3781776428223	-12.5415296554565	-0.0461389124393463	0.250077873468399	0.00087074376642704
-6.30047750473022	-10.3755979537964	-12.5386247634888	-0.0459636189043522	0.249891549348831	0.000849153555464
-6.30589485168457	-10.3751106262207	-12.542010307312	-0.046239260584116	0.250036299228668	0.000957689597271383
-6.29924392700195	-10.3739175796509	-12.530309677124	-0.0462482571601868	0.249926298856735	0.000834089063573629
-6.30353164672852	-10.3737154006958	-12.5354337692261	-0.0463499985635281	0.250124901533127	0.000869664014317095
-6.29705381393433	-10.3721876144409	-12.5296792984009	-0.0463068410754204	0.249915435910225	0.000835225451737642
-6.30463457107544	-10.3696088790894	-12.5306739807129	-0.0465136095881462	0.250157743692398	0.000840573862660676
-6.29820489883423	-10.3742609024048	-12.5271997451782	-0.0465076342225075	0.249960377812386	0.000749353726860136
-6.30504703521729	-10.3694362640381	-12.5369234085083	-0.0465803518891335	0.250198870897293	0.000750395352952182
-6.29797983169556	-10.3757944107056	-12.534517288208	-0.0466581098735332	0.250057756900787	0.000578110106289387
-6.3065128326416	-10.3714714050293	-12.5449333190918	-0.0466285943984985	0.250240832567215	0.000592535187024623
-6.30322074890137	-10.3806228637695	-12.5426349639893	-0.0466282740235329	0.250133872032166	0.000471906561870128
-6.30446815490723	-10.3741588592529	-12.5416440963745	-0.0467218346893787	0.250250667333603	0.000404758902732283
-6.30485773086548	-10.3820734024048	-12.5453767776489	-0.0466571375727654	0.250162661075592	0.00044252720545046
-6.30420923233032	-10.3804159164429	-12.5439519882202	-0.0468632876873016	0.25033101439476	0.000418753799749538
-6.3059663772583	-10.3808269500732	-12.5518798828125	-0.0467084459960461	0.250315994024277	0.000492875988129526
-6.30549764633179	-10.3817253112793	-12.545557975769	-0.046912781894207	0.250378102064133	0.000428652856498957
-6.306800365448	-10.3821563720703	-12.5563745498657	-0.0468093380331993	0.250322908163071	0.000563120294827968
-6.30647230148315	-10.3818483352661	-12.5482416152954	-0.0469459854066372	0.250352412462235	0.000475202134111896
-6.30598783493042	-10.3812170028687	-12.5531167984009	-0.0469446703791618	0.250269204378128	0.000539085653144866
-6.30928707122803	-10.3807687759399	-12.5500373840332	-0.0470430664718151	0.25044447183609	0.000483829964650795
-6.30607509613037	-10.3806953430176	-12.5574016571045	-0.0470946282148361	0.250379145145416	0.000593484379351139
-6.30625534057617	-10.3799209594727	-12.5488348007202	-0.0470886789262295	0.25040665268898	0.000437518901890144
-6.30584859848022	-10.3807334899902	-12.5550832748413	-0.0472324378788471	0.250446349382401	0.000631952425464988
-6.30264616012573	-10.3778123855591	-12.5477466583252	-0.0471520014107227	0.250433593988419	0.000475188280688599
-6.30801248550415	-10.382022857666	-12.5588035583496	-0.0473790504038334	0.250461995601654	0.000591666146647185
-6.30123233795166	-10.3750123977661	-12.5390176773071	-0.047384224832058	0.25042337179184	0.000509101140778512
-6.30798816680908	-10.3769187927246	-12.5515689849854	-0.0474827885627747	0.2504763007164	0.000558935862500221
-6.29925489425659	-10.3772830963135	-12.5426263809204	-0.0474851466715336	0.250290483236313	0.000470296305138618
-6.30863809585571	-10.3705043792725	-12.5439386367798	-0.047603614628315	0.250487625598907	0.000500697060488164
-6.30080890655518	-10.377552986145	-12.5392732620239	-0.0476845949888229	0.250308930873871	0.000426067010266706
-6.30665874481201	-10.3665590286255	-12.5390691757202	-0.0477447472512722	0.250446110963821	0.000447487662313506
-6.30197143554688	-10.3759784698486	-12.5442504882813	-0.047663863748312	0.250374019145966	0.000396168295992538
-6.30155038833618	-10.3688287734985	-12.5310869216919	-0.0477568469941616	0.250392377376556	0.000351394497556612
-6.30317878723145	-10.3733959197998	-12.5383071899414	-0.0476954877376556	0.250393182039261	0.000353668176103383
-6.29633808135986	-10.3692026138306	-12.5285921096802	-0.0476733632385731	0.25034961104393	0.000238701933994889
-6.30458641052246	-10.371392250061	-12.5413341522217	-0.0476996265351772	0.250444710254669	0.000332249328494072
-6.29951095581055	-10.3733015060425	-12.5340385437012	-0.0477467626333237	0.250401735305786	0.000181619834620506
-6.30577421188354	-10.3741016387939	-12.544397354126	-0.047678280621767	0.250497907400131	0.000233196245972067
-6.30252885818481	-10.3820915222168	-12.5368213653564	-0.0476751923561096	0.250412940979004	7.07373255863786E-05
-6.30922222137451	-10.3775615692139	-12.5461330413818	-0.0476501770317554	0.250475347042084	0.000149934887303971
-6.30515098571777	-10.3836002349854	-12.5456895828247	-0.0475178398191929	0.250451505184174	4.63702162960544E-05
-6.30875396728516	-10.3804979324341	-12.5452737808228	-0.0476701371371746	0.250515520572662	9.72269772319123E-05
-6.31005668640137	-10.3855533599854	-12.5437726974487	-0.0474780984222889	0.250477254390717	-1.84338896360714E-05
-6.31014013290405	-10.3879642486572	-12.5477333068848	-0.047601655125618	0.250535875558853	-6.34633543086238E-05
-6.30931329727173	-10.3916597366333	-12.5533666610718	-0.0474842451512814	0.250446140766144	-6.84430415276438E-05
-6.31196975708008	-10.3950576782227	-12.5450096130371	-0.0475519225001335	0.250523030757904	-0.000193478452274576
-6.31226682662964	-10.39537525177	-12.553412437439	-0.0474702529609203	0.250434428453445	-0.000178408648935147
-6.3147349357605	-10.3969058990479	-12.547474861145	-0.0475190691649914	0.25055319070816	-0.000320806604577228
-6.31508350372314	-10.4027719497681	-12.5557422637939	-0.0474431104958057	0.250465035438538	-0.000281253043795004
-6.31691026687622	-10.4017086029053	-12.5535306930542	-0.0473129898309708	0.250484317541122	-0.000483802723465487
-6.31774520874023	-10.4042329788208	-12.5553865432739	-0.0474663935601711	0.250518560409546	-0.000413099332945421
-6.31474828720093	-10.4072875976563	-12.5484237670898	-0.0473479256033897	0.250444501638412	-0.000578862032853067
-6.31693696975708	-10.4083871841431	-12.5552768707275	-0.0474907942116261	0.250560343265533	-0.000568739080335945
-6.31070280075073	-10.4076995849609	-12.544207572937	-0.0473316684365273	0.25041264295578	-0.000745401252061129
-6.3151535987854	-10.4085683822632	-12.545804977417	-0.0474084541201591	0.250509142875671	-0.000781723472755402
-6.31191730499268	-10.4110727310181	-12.5435514450073	-0.047373604029417	0.250314980745316	-0.000808844459243119
-6.31546020507813	-10.411150932312	-12.5378751754761	-0.0473624393343925	0.250478565692902	-0.000944662257097662
-6.31440401077271	-10.4150791168213	-12.5473041534424	-0.0475358702242374	0.250383317470551	-0.000935698859393597
-6.31194829940796	-10.4091577529907	-12.5380887985229	-0.0474261268973351	0.250332832336426	-0.00107176415622234
-6.31685352325439	-10.4198751449585	-12.552526473999	-0.0474213808774948	0.250413596630096	-0.0010256675304845
-6.31440210342407	-10.4156360626221	-12.5431747436523	-0.0474394634366035	0.250329822301865	-0.00115895457565784
-6.32015752792358	-10.421537399292	-12.547607421875	-0.0475025437772274	0.25036284327507	-0.00113570399116725
-6.3157172203064	-10.4217252731323	-12.5502815246582	-0.0473833791911602	0.250235080718994	-0.00124367198441178
-6.32905578613281	-10.4241666793823	-12.5596523284912	-0.0473645851016045	0.250462651252747	-0.00124135834630579
-6.32318019866943	-10.4300518035889	-12.5552949905396	-0.0472261160612106	0.2503502368927	-0.00142664695158601
-6.33156871795654	-10.4316091537476	-12.5678071975708	-0.0470876395702362	0.2504603266716	-0.00137367018032819
-6.32865476608276	-10.4399423599243	-12.5647869110107	-0.0470096133649349	0.250328451395035	-0.00153714406769723
-6.33542156219482	-10.4364347457886	-12.5728101730347	-0.0469877831637859	0.250458627939224	-0.00148155819624662
-6.33298921585083	-10.4442567825317	-12.5698986053467	-0.0467568784952164	0.250289469957352	-0.00161852652672678
-6.33572483062744	-10.4428787231445	-12.5798940658569	-0.0466538555920124	0.250431448221207	-0.00153130013495684
-6.33648824691772	-10.4459524154663	-12.573842048645	-0.0464300736784935	0.250348150730133	-0.00170901056844741
-6.33837795257568	-10.4461460113525	-12.5838718414307	-0.0464569330215454	0.250399023294449	-0.00156843394506723
-6.33924865722656	-10.4491443634033	-12.5738668441772	-0.0461801923811436	0.250322014093399	-0.00162930914666504
-6.3403058052063	-10.4475908279419	-12.5786352157593	-0.0462506152689457	0.250411480665207	-0.00155826180707663
-6.33816862106323	-10.4460763931274	-12.5722036361694	-0.045897401869297	0.250199884176254	-0.00157264329027385
-6.34106874465942	-10.4438190460205	-12.5750503540039	-0.0459911189973354	0.250326007604599	-0.0015357710653916
-6.33152103424072	-10.443699836731	-12.5730905532837	-0.0457650758326054	0.250148296356201	-0.00156221410725266
-6.33834409713745	-10.4424667358398	-12.5708637237549	-0.0457916967570782	0.250263631343842	-0.00141562579665333
-6.33018445968628	-10.4421873092651	-12.56374168396	-0.0455942526459694	0.250021368265152	-0.00144163251388818
-6.333655834198	-10.4395036697388	-12.5586404800415	-0.0456552430987358	0.250209331512451	-0.00136891170404851
-6.3262243270874	-10.4367055892944	-12.5533723831177	-0.0454732961952686	0.249921038746834	-0.00131660397164524
-6.32836961746216	-10.4334363937378	-12.5536556243896	-0.0454946458339691	0.250083744525909	-0.00121659052092582
-6.31780338287354	-10.4346628189087	-12.5457849502563	-0.0454620830714703	0.249826267361641	-0.00126347155310214
-6.32649993896484	-10.4275169372559	-12.5475482940674	-0.0454315952956676	0.249992951750755	-0.00113359687384218
-6.31431818008423	-10.4319534301758	-12.5369529724121	-0.045311339199543	0.249808415770531	-0.00120451336260885
-6.32248306274414	-10.424524307251	-12.538462638855	-0.0453061200678349	0.249891564249992	-0.00103692326229066
-6.31360387802124	-10.4271621704102	-12.5317010879517	-0.045217078179121	0.249685034155846	-0.0011239314917475
-6.31633329391479	-10.4227056503296	-12.5383052825928	-0.0452947281301022	0.249786034226418	-0.000965969054959714
-6.31414365768433	-10.4240884780884	-12.5271921157837	-0.0452433452010155	0.24977271258831	-0.00110323273111135
-6.31687211990356	-10.4221992492676	-12.536003112793	-0.0452212877571583	0.249754339456558	-0.000950196641497314
-6.31420850753784	-10.4209594726563	-12.5285625457764	-0.0451493263244629	0.249724686145782	-0.00105932087171823
-6.31596803665161	-10.4248561859131	-12.5384407043457	-0.0452207773923874	0.249797195196152	-0.000881115673109889
-6.3117880821228	-10.4225521087646	-12.5311994552612	-0.0450734794139862	0.249698504805565	-0.00105376227293164
-6.31759881973267	-10.4278783798218	-12.5395994186401	-0.0450594238936901	0.249756693840027	-0.000895026139914989
-6.31542825698853	-10.4240398406982	-12.5341329574585	-0.0450249649584293	0.249714910984039	-0.00103508681058884
-6.31772041320801	-10.4316377639771	-12.5498552322388	-0.0450194329023361	0.249829068779945	-0.000921746133826673
-6.31419897079468	-10.4294347763062	-12.5412578582764	-0.0448994711041451	0.249709233641624	-0.00106188317295164
-6.3220329284668	-10.4342374801636	-12.5495223999023	-0.0448088422417641	0.249793946743011	-0.000931685208342969
-6.31691408157349	-10.4356021881104	-12.5463790893555	-0.0448043532669544	0.249752551317215	-0.00110900588333607
-6.32088232040405	-10.4388809204102	-12.5543298721313	-0.0446667745709419	0.249749913811684	-0.00096036383183673
-6.31678199768066	-10.4417238235474	-12.5516290664673	-0.0446884781122208	0.249831318855286	-0.00104657921474427
-6.32003450393677	-10.4409151077271	-12.5615892410278	-0.0445832088589668	0.249742105603218	-0.000910102040506899
-6.31692743301392	-10.4429035186768	-12.5519180297852	-0.0445354953408241	0.249759092926979	-0.00100962375290692
-6.31886100769043	-10.4472150802612	-12.5648279190063	-0.0443950518965721	0.249715059995651	-0.000876166799571365
-6.31782102584839	-10.4451770782471	-12.5568084716797	-0.0444040708243847	0.249815851449966	-0.000944100494962186
-6.3108434677124	-10.4452333450317	-12.5582103729248	-0.0442738384008408	0.249560326337814	-0.000837171915918589
-6.31727170944214	-10.4491376876831	-12.5580453872681	-0.044266153126955	0.249737307429314	-0.000851928954944015
-6.31365585327148	-10.4506025314331	-12.5592575073242	-0.0441912524402142	0.249576210975647	-0.000701257609762251
-6.31655550003052	-10.4486513137817	-12.5544118881226	-0.0441344156861305	0.249651595950127	-0.000736871850676835
-6.3146505355835	-10.4530372619629	-12.5628261566162	-0.0442058593034744	0.24956950545311	-0.000529706419911236
-6.3096170425415	-10.4448652267456	-12.5514554977417	-0.0440694615244865	0.249548584222794	-0.000579447660129517
-6.31052207946777	-10.4515714645386	-12.5591077804565	-0.0440614223480225	0.249475419521332	-0.000455628061899915
-6.30811929702759	-10.4427146911621	-12.551851272583	-0.0440169237554073	0.249417439103127	-0.000451308587798849
-6.31307125091553	-10.4463539123535	-12.5535440444946	-0.0441312789916992	0.249465361237526	-0.000286046619294211
-6.30100536346436	-10.4438943862915	-12.5404243469238	-0.0440371818840504	0.249288499355316	-0.00031443007173948
-6.31219863891602	-10.4411172866821	-12.5525493621826	-0.0440285056829453	0.249369338154793	-0.000178072281414643
-6.30080938339233	-10.439435005188	-12.5393552780151	-0.0439937897026539	0.249260395765305	-0.000215749256312847
-6.3055214881897	-10.4403495788574	-12.5466194152832	-0.0439066886901855	0.249237835407257	-4.04110360250343E-05
-6.30005264282227	-10.4437265396118	-12.5361032485962	-0.0440250672399998	0.249163180589676	-6.98450530762784E-05
-6.30426788330078	-10.4380197525024	-12.5495576858521	-0.0439335070550442	0.249224290251732	3.76217212760821E-05
-6.29952764511108	-10.4443464279175	-12.5376424789429	-0.0439269840717316	0.249062731862068	-2.46279778366443E-05
-6.30303859710693	-10.4370088577271	-12.5473852157593	-0.0439027436077595	0.249110102653503	0.000128090410726145
-6.30088424682617	-10.441011428833	-12.5362396240234	-0.0437405854463577	0.249141797423363	4.69933111162391E-05
-6.30084991455078	-10.439736366272	-12.5478296279907	-0.0437629893422127	0.249148726463318	0.000191722007002681
-6.29968595504761	-10.4437131881714	-12.5403299331665	-0.0435929261147976	0.249036595225334	0.000119357515359297
-6.30076360702515	-10.440167427063	-12.5464696884155	-0.0437473878264427	0.249232158064842	0.00024596942239441
-6.30111837387085	-10.4436950683594	-12.5413370132446	-0.043546125292778	0.249056875705719	0.000183742333319969
-6.30060958862305	-10.4422483444214	-12.5459451675415	-0.0437279418110847	0.249235093593597	0.000307544891256839
-6.29443502426147	-10.4410333633423	-12.5370454788208	-0.0434649363160133	0.249094769358635	0.000183316878974438
-6.29970407485962	-10.4424343109131	-12.5468454360962	-0.0436372719705105	0.249189987778664	0.000348927977029234
-6.29294395446777	-10.4434061050415	-12.537036895752	-0.0435411147773266	0.24900484085083	0.000305827968986705
-6.2994704246521	-10.4419870376587	-12.539421081543	-0.043677419424057	0.249229341745377	0.000444086035713553
-6.29279899597168	-10.4429941177368	-12.5368795394897	-0.0435508377850056	0.249068900942802	0.000421849981648847
-6.29846382141113	-10.4373340606689	-12.5421056747437	-0.0437159352004528	0.249267131090164	0.000565991853363812
-6.29017353057861	-10.4394369125366	-12.5338096618652	-0.0437434762716293	0.249119967222214	0.000422432698542252
-6.29435634613037	-10.4374208450317	-12.536961555481	-0.0437302328646183	0.249254897236824	0.000609033275395632
-6.2903847694397	-10.4415035247803	-12.5319366455078	-0.0437692515552044	0.249100372195244	0.000502407667227089
-6.29201126098633	-10.4324264526367	-12.535267829895	-0.0438780263066292	0.249254047870636	0.000589940813370049
-6.28635215759277	-10.4366159439087	-12.5281085968018	-0.0437146537005901	0.24914488196373	0.00045932229841128
-6.28899669647217	-10.4337825775146	-12.5277137756348	-0.0439540259540081	0.249262928962708	0.000603155174758285
-6.28547334671021	-10.4360733032227	-12.5226554870605	-0.0438133217394352	0.249227911233902	0.00048002926632762
-6.28949499130249	-10.4361162185669	-12.5289831161499	-0.0440321266651154	0.249386116862297	0.00050507124979049
-6.28383302688599	-10.4391841888428	-12.5235052108765	-0.0438225120306015	0.249278828501701	0.000445213401690125
-6.28467607498169	-10.4390363693237	-12.5320920944214	-0.0440181642770767	0.24950447678566	0.00041865641833283
-6.28063011169434	-10.4415845870972	-12.5246648788452	-0.0438833236694336	0.249251410365105	0.000337327073793858
-6.28609323501587	-10.4415884017944	-12.5284471511841	-0.0440593175590038	0.249489486217499	0.000347728841006756
-6.27748489379883	-10.4417514801025	-12.5273275375366	-0.0439781546592712	0.249286249279976	0.000223477007239126
-6.2837085723877	-10.4406909942627	-12.5300645828247	-0.0440287739038467	0.249545738101006	0.000302992266369984
-6.27451753616333	-10.4448690414429	-12.5266599655151	-0.0440092124044895	0.249332115054131	0.000205738571821712
-6.28205013275146	-10.4431743621826	-12.5290489196777	-0.0441209524869919	0.249638751149178	0.000167592690559104
-6.27988576889038	-10.4492149353027	-12.5319566726685	-0.0441567003726959	0.249482676386833	0.000174034124938771
-6.28042936325073	-10.4432058334351	-12.526403427124	-0.0442405082285404	0.249596029520035	0.000170911574969068
-6.27717304229736	-10.4476356506348	-12.5323190689087	-0.0442167408764362	0.249570578336716	0.000224366420297883
-6.27424383163452	-10.44420337677	-12.5270566940308	-0.0442637801170349	0.249587804079056	0.000202117997105233
-6.27510118484497	-10.4457302093506	-12.5320014953613	-0.0442834384739399	0.249626353383064	0.000303054868709296
-6.26838684082031	-10.4401597976685	-12.5194082260132	-0.0444155186414719	0.249589055776596	0.000175825072801672
-6.27440547943115	-10.4404640197754	-12.5301485061646	-0.0445140935480595	0.249637991189957	0.000336105527821928
-6.27064800262451	-10.4399137496948	-12.5220861434937	-0.0446355789899826	0.249642208218575	0.000248180120252073
-6.2763409614563	-10.4412975311279	-12.5257062911987	-0.0447711795568466	0.249742150306702	0.000413464062148705
-6.26677751541138	-10.4431848526001	-12.5223217010498	-0.0447216853499413	0.249641016125679	0.00033967662602663
-6.26919317245483	-10.4354553222656	-12.5184078216553	-0.0447642393410206	0.249772697687149	0.000425280391937122
-6.26658582687378	-10.4393949508667	-12.5236501693726	-0.0447373315691948	0.24960957467556	0.00035326395300217
-6.26528596878052	-10.4350709915161	-12.5202569961548	-0.0449104346334934	0.249796077609062	0.000429650099249557
-6.26473093032837	-10.4374179840088	-12.5224885940552	-0.0447426810860634	0.249703601002693	0.000456385547295213
-6.25993919372559	-10.4367685317993	-12.5206079483032	-0.044842753559351	0.249756187200546	0.000406124338041991
-6.26231288909912	-10.4357089996338	-12.5354957580566	-0.0447825416922569	0.249695986509323	0.000517903070431203
-6.25915575027466	-10.4395437240601	-12.5184650421143	-0.04478769749403	0.249710261821747	0.00042440285324119
-6.25919437408447	-10.4352207183838	-12.5320920944214	-0.0447473786771297	0.249679714441299	0.000569308060221374
-6.25824117660522	-10.4384288787842	-12.5240964889526	-0.0446904674172401	0.249741613864899	0.000457227724837139
-6.25577926635742	-10.4401769638062	-12.5379571914673	-0.04471480473876	0.249737069010735	0.000650728936307132
-6.25473928451538	-10.4389886856079	-12.5223350524902	-0.0445938110351563	0.249761179089546	0.000590740935876966
-6.2529764175415	-10.4393644332886	-12.5323247909546	-0.0447058528661728	0.249840453267097	0.000740808958653361
-6.25290822982788	-10.4386119842529	-12.5339088439941	-0.0445540212094784	0.249715521931648	0.000805371848400682
-6.25482797622681	-10.4384708404541	-12.5371646881104	-0.0446845963597298	0.249874532222748	0.000806971453130245
-6.2467303276062	-10.4371967315674	-12.5377922058105	-0.0445574894547462	0.249676361680031	0.000871577358338982
-6.25061845779419	-10.4371709823608	-12.5377902984619	-0.0446446873247623	0.249814853072166	0.000920494843740016
-6.24671840667725	-10.4372320175171	-12.5364179611206	-0.0446352772414684	0.249622449278831	0.00106800766661763
-6.25106620788574	-10.4356784820557	-12.5369215011597	-0.0446810349822044	0.249826580286026	0.00109176768455654
-6.24890851974487	-10.4379634857178	-12.5424861907959	-0.0446651466190815	0.249749109148979	0.0012735006166622
-6.2468433380127	-10.4324159622192	-12.5367116928101	-0.0446581691503525	0.249800369143486	0.00119936931878328
-6.2475471496582	-10.4373111724854	-12.5479106903076	-0.0446890965104103	0.249787598848343	0.00138575560413301
-6.24284076690674	-10.4327116012573	-12.5420560836792	-0.0447574257850647	0.249716818332672	0.00135803781449795
-6.24812793731689	-10.4331893920898	-12.5508947372437	-0.0448306277394295	0.249859854578972	0.00151097401976585
-6.23691034317017	-10.4319171905518	-12.5387334823608	-0.0448154173791409	0.249644890427589	0.00149621360469609
-6.24701642990112	-10.4305753707886	-12.5516395568848	-0.044852651655674	0.249859824776649	0.00163230043835938
-6.23641014099121	-10.4312133789063	-12.5415334701538	-0.0448599234223366	0.249683931469917	0.00163132604211569
-6.24055576324463	-10.4271173477173	-12.5491285324097	-0.0448930002748966	0.249826103448868	0.001855653594248
-6.23421812057495	-10.432243347168	-12.5450038909912	-0.0449532568454742	0.249683320522308	0.00188023841474205
-6.23864507675171	-10.4262523651123	-12.5423936843872	-0.0450959876179695	0.249864429235458	0.00199657445773482
-6.23775100708008	-10.4314250946045	-12.5447006225586	-0.0450285561382771	0.249703124165535	0.00204025511629879
-6.23630952835083	-10.4236192703247	-12.548713684082	-0.0452825836837292	0.249862968921661	0.00218041683547199
-6.23463916778564	-10.4266586303711	-12.5416793823242	-0.045134749263525	0.249829217791557	0.00224207481369376
-6.2373366355896	-10.425085067749	-12.5516805648804	-0.0453929267823696	0.249973312020302	0.00242177513428032
-6.23561239242554	-10.426290512085	-12.5476684570313	-0.0453473776578903	0.249828204512596	0.00243293913081288
-6.23546934127808	-10.4235734939575	-12.552845954895	-0.0455333217978477	0.249947443604469	0.00263452413491905
-6.23324632644653	-10.4233493804932	-12.5414047241211	-0.0454714857041836	0.249828174710274	0.00263162772171199
-6.23852491378784	-10.4202947616577	-12.5464706420898	-0.0457388535141945	0.249980226159096	0.00280760927125812
-6.2311110496521	-10.4187879562378	-12.5418071746826	-0.0456450395286083	0.249870508909225	0.00278696813620627
-6.23888826370239	-10.420726776123	-12.5508985519409	-0.0458471402525902	0.250027567148209	0.00294006778858602
-6.22840595245361	-10.421368598938	-12.5476818084717	-0.0458575822412968	0.249853864312172	0.00290058366954327
-6.23860931396484	-10.4218721389771	-12.5485467910767	-0.04591229185462	0.2502081990242	0.00302475458011031
-6.22821140289307	-10.4234704971313	-12.5462856292725	-0.0460123717784882	0.249940291047096	0.00301360385492444
-6.23450708389282	-10.42005443573	-12.5528602600098	-0.0461475439369679	0.250181704759598	0.00308236968703568
-6.22710466384888	-10.424765586853	-12.5466384887695	-0.0460480414330959	0.250041246414185	0.00302961957640946
-6.22981023788452	-10.4218235015869	-12.548623085022	-0.0460919588804245	0.250157088041306	0.00311796297319233
-6.22405195236206	-10.4278841018677	-12.5499076843262	-0.0461177751421928	0.250035256147385	0.00309422565624118
-6.22547197341919	-10.419903755188	-12.5531902313232	-0.0461389012634754	0.250216901302338	0.00309254205785692
-6.22232532501221	-10.4259538650513	-12.5557670593262	-0.0461326166987419	0.250046491622925	0.00306259654462337
-6.22477722167969	-10.4249563217163	-12.5601167678833	-0.046331100165844	0.250253975391388	0.00316909747198224
-6.22092247009277	-10.4266681671143	-12.5602626800537	-0.046094998717308	0.250142276287079	0.00307917222380638
-6.22170734405518	-10.4263153076172	-12.561863899231	-0.0463497191667557	0.25031104683876	0.00313357217237353
-6.2194128036499	-10.4292783737183	-12.5635747909546	-0.0462018139660358	0.25019183754921	0.0030670075211674
-6.22253942489624	-10.4329481124878	-12.5665321350098	-0.0463229268789291	0.250447541475296	0.00306080933660269
-6.21816205978394	-10.4334869384766	-12.5626983642578	-0.0462263897061348	0.250274419784546	0.00300822127610445
-6.22335863113403	-10.4380512237549	-12.5730104446411	-0.0463996566832066	0.250509470701218	0.00304137798957527
-6.21573352813721	-10.4389047622681	-12.5714178085327	-0.0463281944394112	0.250346839427948	0.00292030721902847
-6.22481727600098	-10.4430513381958	-12.583101272583	-0.0463484935462475	0.250647068023682	0.00294191623106599
-6.21423244476318	-10.445408821106	-12.5794038772583	-0.046280674636364	0.250484466552734	0.00280240317806602
-6.2254467010498	-10.4503688812256	-12.5903539657593	-0.0463619567453861	0.25073054432869	0.00282683270052075
-6.21565771102905	-10.4545402526855	-12.5866689682007	-0.0463045723736286	0.250634372234344	0.00262748263776302
-6.22421598434448	-10.4588193893433	-12.5979299545288	-0.0463120080530643	0.250747293233871	0.00268417899496853
-6.21881055831909	-10.4593372344971	-12.591968536377	-0.0463526360690594	0.250806301832199	0.00250699371099472
-6.2221531867981	-10.4621725082397	-12.6087770462036	-0.0462469831109047	0.2508225440979	0.00257502892054617
-6.21998691558838	-10.4676551818848	-12.6007137298584	-0.0463226139545441	0.250916361808777	0.00240285717882216
-6.2212815284729	-10.4726104736328	-12.6155338287354	-0.0461839362978935	0.250867694616318	0.00237520993687212
-6.22676706314087	-10.4749612808228	-12.6215543746948	-0.0463431514799595	0.251138389110565	0.00227941083721817
-6.22085666656494	-10.4762582778931	-12.6202983856201	-0.0460964441299438	0.250973999500275	0.00215660827234387
-6.22839212417603	-10.4798603057861	-12.6310482025146	-0.0462086796760559	0.251249015331268	0.00220365356653929
-6.22072744369507	-10.4826707839966	-12.6286935806274	-0.0460629165172577	0.251090198755264	0.00203297194093466
-6.22816514968872	-10.4896240234375	-12.6385269165039	-0.0461448654532433	0.251402139663696	0.00209894310683012
-6.22234487533569	-10.4905872344971	-12.634202003479	-0.0460553728044033	0.251255452632904	0.00192809791769832
-6.23282384872437	-10.4944953918457	-12.6472635269165	-0.0461267903447151	0.25138184428215	0.00202242843806744
-6.22841930389404	-10.4944829940796	-12.6392049789429	-0.0461275763809681	0.251441836357117	0.00183536566328257
-6.23278331756592	-10.5004892349243	-12.6550025939941	-0.0460720844566822	0.251456886529922	0.00193673674948514
-6.22935724258423	-10.5021810531616	-12.6512460708618	-0.0461972951889038	0.251515865325928	0.00178017560392618
-6.23339176177979	-10.5021448135376	-12.6616907119751	-0.0460418872535229	0.251509100198746	0.00187488144729286
-6.23326921463013	-10.5059747695923	-12.6566858291626	-0.0461893230676651	0.251602321863174	0.00177506578620523
-6.22874402999878	-10.506420135498	-12.6590576171875	-0.0460556857287884	0.251455873250961	0.00174638209864497
-6.23793268203735	-10.5105562210083	-12.6652984619141	-0.0462280437350273	0.251683533191681	0.00174806069117039
-6.23114538192749	-10.5111703872681	-12.6656017303467	-0.046083714812994	0.251457333564758	0.00170315883588046
-6.23784923553467	-10.5106630325317	-12.6627950668335	-0.0462147556245327	0.251801639795303	0.00168860028497875
-6.23127269744873	-10.5124988555908	-12.6622304916382	-0.0460673235356808	0.251505196094513	0.00164695794228464
-6.24038362503052	-10.5109453201294	-12.6688718795776	-0.046151090413332	0.251770317554474	0.00163537648040801
-6.23042154312134	-10.513521194458	-12.6582193374634	-0.0461357124149799	0.251590490341187	0.00154042197391391
-6.2380166053772	-10.5136117935181	-12.6763324737549	-0.0461503677070141	0.251665085554123	0.00166248937603086
-6.23221731185913	-10.5173273086548	-12.6657590866089	-0.0461271740496159	0.251533955335617	0.00160994194447994
-6.23895597457886	-10.5100898742676	-12.6715641021729	-0.0461849421262741	0.251627385616302	0.00173211074434221
-6.23147773742676	-10.5140037536621	-12.6619968414307	-0.0461741723120213	0.251577079296112	0.00155541684944183
-6.2328200340271	-10.5113430023193	-12.6650791168213	-0.0461535342037678	0.251404643058777	0.00171716592740268
-6.23702335357666	-10.5069217681885	-12.6590824127197	-0.0462326221168041	0.251541346311569	0.00166544399689883
-6.23029565811157	-10.5049171447754	-12.6615695953369	-0.0462227910757065	0.251311987638474	0.00170118478126824
-6.23508024215698	-10.506459236145	-12.6575050354004	-0.0463460013270378	0.251446664333344	0.00169294478837401
-6.23207902908325	-10.5083522796631	-12.6585731506348	-0.0462611801922321	0.251263409852982	0.00178526155650616
-6.23430585861206	-10.5040941238403	-12.6512470245361	-0.0462354756891727	0.251376569271088	0.00169203383848071
-6.2323522567749	-10.5103845596313	-12.646993637085	-0.046342559158802	0.251218467950821	0.00172577926423401
-6.23712635040283	-10.5049085617065	-12.6512718200684	-0.0464029833674431	0.251337915658951	0.00169146165717393
-6.23180961608887	-10.5100793838501	-12.6466970443726	-0.0463565140962601	0.251149743795395	0.00163067039102316
-6.23784685134888	-10.5069026947021	-12.6581974029541	-0.046452172100544	0.251265943050385	0.00173924816772342
-6.23262023925781	-10.5109424591064	-12.6439924240112	-0.0463826023042202	0.251113295555115	0.00153627071995288
-6.24019193649292	-10.5120067596436	-12.6535167694092	-0.0465028360486031	0.251076221466064	0.00161396025214344
-6.23888158798218	-10.5148191452026	-12.64381980896	-0.0465168580412865	0.251067668199539	0.00146515551023185
-6.23964405059814	-10.5148639678955	-12.6558084487915	-0.0464325323700905	0.250906139612198	0.00153163971845061
-6.24478912353516	-10.5165882110596	-12.6452312469482	-0.0465702377259731	0.251110464334488	0.00140163337346166
-6.2397608757019	-10.5176210403442	-12.6496353149414	-0.0465113148093224	0.250769287347794	0.00143245712388307
-6.24519729614258	-10.5185194015503	-12.6444873809814	-0.046540055423975	0.250924408435822	0.00132792338263243
-6.24053382873535	-10.5222272872925	-12.6449747085571	-0.0463976375758648	0.250811904668808	0.00122366123832762
-6.24874925613403	-10.5205526351929	-12.6537275314331	-0.0465314947068691	0.250904977321625	0.00123636948410422
-6.24319505691528	-10.5253858566284	-12.6405658721924	-0.0464393720030785	0.250824868679047	0.00105152127798647
-6.25076150894165	-10.5278873443604	-12.6510362625122	-0.0464608371257782	0.25078296661377	0.00110508443322033
-6.24747276306152	-10.5299673080444	-12.6461191177368	-0.0463682785630226	0.250706374645233	0.000842586392536759
-6.25335454940796	-10.5309228897095	-12.6550388336182	-0.0462823286652565	0.250754296779633	0.000870218384079635
-6.25493049621582	-10.5364770889282	-12.6490688323975	-0.0462528690695763	0.250760823488235	0.00060520286206156
-6.25695943832397	-10.5433511734009	-12.6524868011475	-0.0461052693426609	0.250615268945694	0.000614275922998786
-6.26285600662231	-10.5449981689453	-12.6530284881592	-0.0461926199495792	0.250774949789047	0.000522015965543687
-6.25776147842407	-10.5446262359619	-12.6527719497681	-0.0459455363452435	0.250528663396835	0.000310532777803019
-6.26864576339722	-10.5498352050781	-12.6588745117188	-0.0459550134837627	0.250742852687836	0.000332250434439629
-6.26014947891235	-10.5500802993774	-12.6429128646851	-0.0458930656313896	0.250472128391266	9.60110628511757E-05
-6.27078104019165	-10.5543928146362	-12.6530246734619	-0.0457629784941673	0.250608265399933	0.000112483612610959
-6.26372241973877	-10.5542459487915	-12.6421499252319	-0.0457019098103046	0.250445395708084	-0.000112507499579806
-6.26774978637695	-10.5571823120117	-12.6541481018066	-0.0455481745302677	0.250456094741821	-0.00010747805936262
-6.26675033569336	-10.5588703155518	-12.6348915100098	-0.0455176867544651	0.250446498394012	-0.00043861661106348
-6.27099561691284	-10.562313079834	-12.6560802459717	-0.0452952012419701	0.250362247228622	-0.000376105919713154
-6.268141746521	-10.5639629364014	-12.6437883377075	-0.0453480705618858	0.250444173812866	-0.000680033233948052
-6.26932048797607	-10.5646677017212	-12.6485805511475	-0.0450660586357117	0.250197798013687	-0.000712338660378009
-6.27733898162842	-10.5674715042114	-12.6474742889404	-0.045114129781723	0.250438511371613	-0.000878484162967652
-6.27118492126465	-10.5712976455688	-12.6465044021606	-0.0448417104780674	0.250216871500015	-0.00106680288445204
-6.27812576293945	-10.5748357772827	-12.6444911956787	-0.0447386018931866	0.250413984060287	-0.0012526010395959
-6.27455949783325	-10.5805730819702	-12.6506452560425	-0.0446052737534046	0.250173360109329	-0.00129623746033758
-6.28373575210571	-10.5777168273926	-12.647159576416	-0.0445458777248859	0.250423222780228	-0.00147482950706035
-6.27643299102783	-10.5861387252808	-12.6424036026001	-0.0443715117871761	0.25010684132576	-0.00164782244246453
-6.28379249572754	-10.5865392684937	-12.6515007019043	-0.0443377681076527	0.250261455774307	-0.00165338232181966
-6.28310966491699	-10.592924118042	-12.6417236328125	-0.0442186295986176	0.250206381082535	-0.00186805299017578
-6.28441286087036	-10.5879650115967	-12.6492300033569	-0.0440944097936153	0.250307679176331	-0.00192797183990479
-6.28465938568115	-10.594162940979	-12.6437759399414	-0.0438499785959721	0.250075072050095	-0.00207327678799629
-6.28715515136719	-10.5924243927002	-12.6484708786011	-0.0438704676926136	0.250156044960022	-0.00209178519435227
-6.28705501556396	-10.5976438522339	-12.6392135620117	-0.0437207445502281	0.250120222568512	-0.00235207471996546
-6.29006147384644	-10.5965375900269	-12.6498527526855	-0.0436822846531868	0.250123977661133	-0.00229787244461477
-6.288978099823	-10.5976037979126	-12.6371936798096	-0.0435711666941643	0.250080704689026	-0.00253038154914975
-6.29072904586792	-10.5954504013062	-12.6442193984985	-0.0435455478727818	0.250039398670197	-0.00246838852763176
-6.29052257537842	-10.5948257446289	-12.6300535202026	-0.0433819331228733	0.250018179416656	-0.00264782086014748
-6.29380321502686	-10.5981159210205	-12.637957572937	-0.0435086078941822	0.250099539756775	-0.00264759291894734
-6.28507089614868	-10.5967197418213	-12.6278076171875	-0.0433533042669296	0.249992966651917	-0.0028469655662775
-6.28964757919312	-10.5995244979858	-12.6337833404541	-0.0434088222682476	0.250007659196854	-0.0027947467751801
-6.28500270843506	-10.5961952209473	-12.6280994415283	-0.0432712025940418	0.24986270070076	-0.00299555552192032
-6.29497337341309	-10.5950794219971	-12.6272430419922	-0.0433034189045429	0.249931916594505	-0.00295123760588467
-6.2865891456604	-10.5955333709717	-12.6094236373901	-0.0431126244366169	0.249820277094841	-0.00318045751191676
-6.29529285430908	-10.5975694656372	-12.6196069717407	-0.0431807935237885	0.2499078810215	-0.00312672811560333
-6.28923988342285	-10.5938243865967	-12.612847328186	-0.0432371348142624	0.249861717224121	-0.00327785406261683
-6.29259872436523	-10.5970621109009	-12.615701675415	-0.0431371293962002	0.249918028712273	-0.00318654743023217
-6.29020357131958	-10.6003093719482	-12.6080074310303	-0.0431346222758293	0.249745950102806	-0.00335728330537677
-6.29486131668091	-10.5947866439819	-12.6148281097412	-0.0431390553712845	0.249812245368958	-0.00332391238771379
-6.2917218208313	-10.5971126556396	-12.6088752746582	-0.0430372543632984	0.249688431620598	-0.00343330088071525
-6.29397821426392	-10.5929040908813	-12.6161575317383	-0.043168231844902	0.249729752540588	-0.00333193503320217
-6.29501295089722	-10.5913038253784	-12.6002473831177	-0.0430268049240112	0.249787509441376	-0.00351220439188182
-6.29402112960815	-10.5921182632446	-12.6084022521973	-0.0430942922830582	0.249717965722084	-0.0033969315700233
-6.2942795753479	-10.5882434844971	-12.5880126953125	-0.0429948531091213	0.249668255448341	-0.00356072280555964
-6.29299783706665	-10.5873956680298	-12.5983285903931	-0.0430872067809105	0.249627336859703	-0.00345739093609154
-6.29210233688354	-10.5827341079712	-12.5816488265991	-0.0429697632789612	0.249686703085899	-0.0036578644067049
-6.29126644134521	-10.5894203186035	-12.5889053344727	-0.0430450141429901	0.249592557549477	-0.00359515938907862
-6.29494047164917	-10.5778074264526	-12.5817518234253	-0.0429568774998188	0.249665901064873	-0.00369120505638421
-6.29016065597534	-10.584620475769	-12.5860395431519	-0.0429407581686974	0.249571204185486	-0.00371656054630876
-6.28982257843018	-10.576961517334	-12.5758581161499	-0.0428879335522652	0.249594271183014	-0.00381200457923114
-6.29006671905518	-10.5818471908569	-12.5833282470703	-0.0428621619939804	0.249523088335991	-0.00384161924012005
-6.28930854797363	-10.5732936859131	-12.5785799026489	-0.04294478520751	0.249565407633781	-0.00391268171370029
-6.28487730026245	-10.5791206359863	-12.5664587020874	-0.0427345409989357	0.249423965811729	-0.0040119607001543
-6.29107475280762	-10.5723886489868	-12.5703744888306	-0.0428052209317684	0.249571189284325	-0.00393566070124507
-6.28631973266602	-10.5712327957153	-12.5680103302002	-0.0426365546882153	0.249460697174072	-0.00406716298311949
-6.28490543365479	-10.5688600540161	-12.5643815994263	-0.0427381619811058	0.249557211995125	-0.00411003734916449
-6.28567886352539	-10.5681247711182	-12.5661211013794	-0.0425901412963867	0.249450534582138	-0.00418304046615958
-6.28268623352051	-10.5680141448975	-12.5598201751709	-0.0426564700901508	0.24953205883503	-0.00429946323856711
-6.28360366821289	-10.569167137146	-12.5623350143433	-0.0425365529954433	0.249388888478279	-0.00435241125524044
-6.28619146347046	-10.5683650970459	-12.5568780899048	-0.0425427034497261	0.249598056077957	-0.00448683882132173
-6.28576564788818	-10.5705757141113	-12.5597229003906	-0.0424567386507988	0.249513119459152	-0.00449329661205411
-6.28576993942261	-10.5723628997803	-12.552433013916	-0.0423623621463776	0.249573022127151	-0.00479197176173329
-6.28732585906982	-10.5760402679443	-12.5627450942993	-0.0423629768192768	0.24959708750248	-0.00472921505570412
-6.28907108306885	-10.5774478912354	-12.5539865493774	-0.0422872379422188	0.249637097120285	-0.0050719091668725
-6.28956127166748	-10.5869140625	-12.5670557022095	-0.0421804301440716	0.249639004468918	-0.00515305250883102
-6.29224395751953	-10.5836191177368	-12.5595121383667	-0.0421421602368355	0.249692395329475	-0.0054145036265254
-6.29421091079712	-10.5925512313843	-12.5751705169678	-0.0419887527823448	0.249670565128326	-0.00548518542200327
-6.29836368560791	-10.5955448150635	-12.5736646652222	-0.04194201156497	0.24983312189579	-0.00572809251025319
-6.29758071899414	-10.6037921905518	-12.5796375274658	-0.0418018996715546	0.249774873256683	-0.00588826835155487
-6.30237722396851	-10.6046266555786	-12.5791912078857	-0.0417825877666473	0.249933570623398	-0.00611825799569488
-6.30369424819946	-10.6132488250732	-12.5840797424316	-0.0414518602192402	0.249876067042351	-0.00633502751588821
-6.30613994598389	-10.6176118850708	-12.5910367965698	-0.0415918901562691	0.249985665082932	-0.00645342376083136
-6.30669021606445	-10.6236581802368	-12.5867824554443	-0.0413334593176842	0.249942034482956	-0.00672224815934896
-6.31273651123047	-10.6299142837524	-12.5932836532593	-0.0413818247616291	0.250099509954453	-0.00682755978778005
-6.30977964401245	-10.6325187683105	-12.5918951034546	-0.0411323793232441	0.249920383095741	-0.00706352293491364
-6.31887531280518	-10.6373987197876	-12.5996522903442	-0.0412035398185253	0.250220835208893	-0.00719697959721088
-6.31116819381714	-10.6415920257568	-12.5897884368896	-0.0409808941185474	0.250057250261307	-0.00749053386971354
-6.32245826721191	-10.6485157012939	-12.6019372940063	-0.0409537330269814	0.250239163637161	-0.00751093681901693
-6.31924486160278	-10.6461019515991	-12.5910015106201	-0.0408125258982182	0.250143587589264	-0.00782525725662708
-6.32523965835571	-10.6550140380859	-12.6046686172485	-0.0408868379890919	0.250253438949585	-0.00789090152829885
-6.31978797912598	-10.6549921035767	-12.5978965759277	-0.0407878831028938	0.250294655561447	-0.00816949177533388
-6.32706308364868	-10.6590309143066	-12.6048107147217	-0.0406237319111824	0.25026461482048	-0.00824327021837235
-6.32766675949097	-10.6612129211426	-12.6007995605469	-0.0407539568841457	0.25044184923172	-0.00843898020684719
-6.33068704605103	-10.6663045883179	-12.6123151779175	-0.0405300706624985	0.250364989042282	-0.00852143485099077
-6.33155155181885	-10.6658954620361	-12.6017198562622	-0.0406183861196041	0.250523835420609	-0.00868982914835215
-6.33023929595947	-10.6683483123779	-12.609375	-0.0403701215982437	0.250417113304138	-0.00882689654827118
-6.33852529525757	-10.6701354980469	-12.6126527786255	-0.0404816642403603	0.250594526529312	-0.00892951525747776
-6.33287286758423	-10.6734638214111	-12.6028604507446	-0.0402135960757732	0.250525414943695	-0.00910196546465158
-6.34229612350464	-10.6762104034424	-12.6146678924561	-0.0402161553502083	0.250674992799759	-0.00912884529680014
-6.33691596984863	-10.673469543457	-12.6065673828125	-0.0401160009205341	0.250587791204453	-0.00931376591324806
-6.34748888015747	-10.6787214279175	-12.6173648834229	-0.040168073028326	0.250742226839066	-0.00930191110819578
-6.34380722045898	-10.6765174865723	-12.6051912307739	-0.0400919243693352	0.250676691532135	-0.00952647253870964
-6.35048341751099	-10.6776180267334	-12.6153059005737	-0.0400306321680546	0.25074091553688	-0.00945933721959591
-6.35193538665771	-10.6738080978394	-12.6154270172119	-0.0401000194251537	0.250942140817642	-0.00959544628858566
-6.35200834274292	-10.6754751205444	-12.6209764480591	-0.0398824028670788	0.250804454088211	-0.00961026456207037
-6.35318994522095	-10.6739749908447	-12.6130342483521	-0.0401462055742741	0.25093799829483	-0.00961114652454853
-6.35581159591675	-10.6742877960205	-12.6089696884155	-0.0399577952921391	0.250887602567673	-0.00967880897223949
-6.35662174224854	-10.6740741729736	-12.6166849136353	-0.0401562936604023	0.25113582611084	-0.00969717279076576
-6.35515737533569	-10.6735544204712	-12.6046056747437	-0.0400012284517288	0.250950574874878	-0.009803157299757
-6.36367416381836	-10.6710567474365	-12.6104612350464	-0.04016088321805	0.251095980405808	-0.00971400272101164
-6.35742139816284	-10.6682500839233	-12.6039800643921	-0.0401427187025547	0.250987410545349	-0.00986924115568399
-6.36285448074341	-10.6688299179077	-12.6184988021851	-0.0401675701141357	0.251083970069885	-0.00977388117462397
-6.35931062698364	-10.6630764007568	-12.5972080230713	-0.0402129590511322	0.251138061285019	-0.00994622800499201
-6.36548948287964	-10.6669187545776	-12.6060419082642	-0.0402422696352005	0.251159399747849	-0.00979936495423317
-6.36183404922485	-10.6585159301758	-12.5993604660034	-0.0403344891965389	0.25124192237854	-0.0100179798901081
-6.36085414886475	-10.6601037979126	-12.5999393463135	-0.0401138253509998	0.251128345727921	-0.00998388882726431
-6.36487674713135	-10.6571264266968	-12.5992364883423	-0.0403929799795151	0.25132417678833	-0.00998630747199059
-6.36581516265869	-10.6586332321167	-12.5913743972778	-0.0402269922196865	0.251206248998642	-0.0101000024005771
-6.36658906936646	-10.6571369171143	-12.600700378418	-0.0404352508485317	0.25134864449501	-0.0100109428167343
-6.36656332015991	-10.6555805206299	-12.5941772460938	-0.0402278378605843	0.251172930002213	-0.0100798467174172
-6.37079000473022	-10.6533937454224	-12.5998954772949	-0.0404076054692268	0.251430928707123	-0.0100387269631028
-6.36497211456299	-10.6511831283569	-12.5886507034302	-0.0402155928313732	0.251291930675507	-0.0102081252261996
-6.3729248046875	-10.6547183990479	-12.5989980697632	-0.0402799546718597	0.251389473676682	-0.0101250130683184
-6.36836242675781	-10.6544198989868	-12.5901393890381	-0.040250975638628	0.251334667205811	-0.0103140044957399
-6.37401962280273	-10.6541223526001	-12.5996561050415	-0.0402009561657906	0.251403659582138	-0.0102594019845128
-6.36753845214844	-10.6507873535156	-12.5850534439087	-0.0401836223900318	0.251343816518784	-0.0104193463921547
-6.37752246856689	-10.6544580459595	-12.5934972763062	-0.0400497391819954	0.251396089792252	-0.010405033826828
-6.37626552581787	-10.6526918411255	-12.5908346176147	-0.0401393733918667	0.251427531242371	-0.0105269141495228
-6.37792634963989	-10.6564512252808	-12.5918045043945	-0.0399579107761383	0.251403570175171	-0.0105621311813593
-6.37829399108887	-10.6574363708496	-12.5902366638184	-0.0400106161832809	0.251475185155869	-0.0107405632734299
-6.37706089019775	-10.6596832275391	-12.5982818603516	-0.0397175997495651	0.251313358545303	-0.0108065167441964
-6.38153553009033	-10.66148853302	-12.5945882797241	-0.0397397205233574	0.251518905162811	-0.010883891955018
-6.37712335586548	-10.6633014678955	-12.5908536911011	-0.0394711084663868	0.251329809427261	-0.0110819581896067
-6.38572549819946	-10.6659832000732	-12.6024580001831	-0.0394494570791721	0.25151252746582	-0.0110965501517057
-6.38060522079468	-10.6674604415894	-12.5928239822388	-0.0391340628266335	0.251340001821518	-0.0113261016085744
-6.38616275787354	-10.6690015792847	-12.6059122085571	-0.039109967648983	0.251494288444519	-0.0112757897004485
-6.37759780883789	-10.6733675003052	-12.597882270813	-0.0389551781117916	0.251297026872635	-0.0115273911505938
-6.38031005859375	-10.6718320846558	-12.6016597747803	-0.0387970544397831	0.25140392780304	-0.0115553410723805
-6.36938428878784	-10.6698341369629	-12.5895395278931	-0.0386011451482773	0.251388370990753	-0.0118411621078849
-6.3719654083252	-10.6712713241577	-12.6074752807617	-0.0383414588868618	0.251294314861298	-0.0118402102962136
-6.36988687515259	-10.6754655838013	-12.5897798538208	-0.0382484421133995	0.25134339928627	-0.0120398104190826
-6.37521409988403	-10.6765441894531	-12.6112127304077	-0.0380654335021973	0.251358062028885	-0.0120207034051418
-6.37565803527832	-10.6858739852905	-12.5955867767334	-0.0379407480359077	0.251324564218521	-0.0122316936030984
-6.37910604476929	-10.6872463226318	-12.6034698486328	-0.0377958603203297	0.251236021518707	-0.0121495127677917
-6.38535118103027	-10.691349029541	-12.5993785858154	-0.0377410128712654	0.251395285129547	-0.0122416084632277
-6.38209581375122	-10.6943168640137	-12.5961408615112	-0.0375740043818951	0.25114917755127	-0.0122446455061436
-6.3845796585083	-10.6924438476563	-12.5932378768921	-0.0374388843774796	0.25117290019989	-0.012400415726006
-6.38896942138672	-10.6952323913574	-12.5972967147827	-0.0374117009341717	0.251179903745651	-0.0122957788407803
-6.38464975357056	-10.6895322799683	-12.5874967575073	-0.0371312759816647	0.25118750333786	-0.0125216897577047
-6.3836555480957	-10.6937494277954	-12.5909557342529	-0.0371838547289371	0.251076370477676	-0.0124480798840523
-6.38418483734131	-10.6879138946533	-12.5850944519043	-0.0370925143361092	0.251161724328995	-0.0125945126637816
-6.38715600967407	-10.6943120956421	-12.5952796936035	-0.036978404968977	0.251051068305969	-0.012556130066514
-6.38965845108032	-10.689959526062	-12.5894250869751	-0.036915086209774	0.251158714294434	-0.0126023394986987
-6.38979530334473	-10.6960296630859	-12.5924491882324	-0.0368100516498089	0.251032561063766	-0.0126212118193507
-6.38953495025635	-10.6909780502319	-12.5846061706543	-0.0367659218609333	0.251104176044464	-0.0127582447603345
-6.39297962188721	-10.7006025314331	-12.5828323364258	-0.0366176962852478	0.25097131729126	-0.0127608319744468
-6.39404249191284	-10.6940031051636	-12.5937805175781	-0.0366886891424656	0.251089572906494	-0.0127751566469669
-6.39857769012451	-10.6989650726318	-12.5904760360718	-0.0364692807197571	0.250979721546173	-0.0128233358263969
-6.39655828475952	-10.6978626251221	-12.5933313369751	-0.0365232527256012	0.251071214675903	-0.0128946136683226
-6.39639663696289	-10.7013568878174	-12.5894889831543	-0.0363001450896263	0.25084587931633	-0.0129326283931732
-6.40358114242554	-10.7033138275146	-12.5921411514282	-0.0364368855953217	0.251065254211426	-0.0128929121419787
-6.39698219299316	-10.7010736465454	-12.5898141860962	-0.0362250953912735	0.250808447599411	-0.0129678258672357
-6.40932083129883	-10.704026222229	-12.6011600494385	-0.0362510718405247	0.250984638929367	-0.01285354886204
-6.40576124191284	-10.7000961303711	-12.5857381820679	-0.0361212342977524	0.25080543756485	-0.0129700526595116
-6.41077375411987	-10.7028932571411	-12.5962028503418	-0.0361309945583344	0.250879287719727	-0.0128981173038483
-6.40542554855347	-10.7007436752319	-12.5893745422363	-0.0360301323235035	0.250693410634995	-0.013067239895463
-6.41521501541138	-10.7045288085938	-12.5893869400024	-0.0359159559011459	0.250849813222885	-0.0130138425156474
-6.40937280654907	-10.7058134078979	-12.5813837051392	-0.0358828380703926	0.250655472278595	-0.0131875174120069
-6.41854238510132	-10.7075996398926	-12.594690322876	-0.0357939004898071	0.250754028558731	-0.0131292119622231
-6.4166259765625	-10.7097425460815	-12.5804920196533	-0.0356758050620556	0.250609070062637	-0.0133156254887581
-6.42327833175659	-10.7082395553589	-12.5888900756836	-0.0356429517269135	0.250677824020386	-0.0132287032902241
-6.4209041595459	-10.7132339477539	-12.57834815979	-0.0354730524122715	0.250472992658615	-0.0134203769266605
-6.4209508895874	-10.712926864624	-12.5885524749756	-0.0354214906692505	0.250442683696747	-0.0133233508095145
-6.4223895072937	-10.7142333984375	-12.5768775939941	-0.0352838970720768	0.250540792942047	-0.0135221285745502
-6.42225074768066	-10.7157926559448	-12.584135055542	-0.035162165760994	0.25035434961319	-0.0134184882044792
-6.42670059204102	-10.7185611724854	-12.5814399719238	-0.0349940061569214	0.250385284423828	-0.0136363944038749
-6.43074417114258	-10.724681854248	-12.5874586105347	-0.0349972918629646	0.250316560268402	-0.013611669652164
-6.42890453338623	-10.7264232635498	-12.5778875350952	-0.0346850156784058	0.250224947929382	-0.0137740550562739
-6.43582391738892	-10.7284860610962	-12.5840950012207	-0.0347056873142719	0.250328421592712	-0.0137397404760122
-6.43109178543091	-10.7297115325928	-12.5767126083374	-0.0344526283442974	0.250172674655914	-0.0139357196167111
-6.43898820877075	-10.7360239028931	-12.5906791687012	-0.0343576520681381	0.250127077102661	-0.013916322030127
-6.43687534332275	-10.7345676422119	-12.5802421569824	-0.0341686867177486	0.250054240226746	-0.0141097856685519
-6.43996334075928	-10.7421722412109	-12.585542678833	-0.0339701101183891	0.249997437000275	-0.0140684386715293
-6.43999433517456	-10.7407789230347	-12.5759248733521	-0.0338695682585239	0.249957293272018	-0.0143243074417114
-6.44904899597168	-10.7490739822388	-12.5824403762817	-0.0336353741586208	0.24990251660347	-0.014279842376709
-6.45047760009766	-10.7508525848389	-12.5776491165161	-0.0336671695113182	0.249927505850792	-0.0144481593742967
-6.4534330368042	-10.7566518783569	-12.5803918838501	-0.0333616510033607	0.249851942062378	-0.0144831659272313
-6.45815849304199	-10.7610645294189	-12.5804414749146	-0.0333477593958378	0.249834194779396	-0.0146240182220936
-6.45719623565674	-10.7646379470825	-12.5821104049683	-0.0329916216433048	0.249635174870491	-0.0146976569667459
-6.46421003341675	-10.7727937698364	-12.5793733596802	-0.0330562181770802	0.249783888459206	-0.0148197542876005
-6.46030330657959	-10.7730484008789	-12.5737257003784	-0.0326951183378696	0.249476671218872	-0.0149328894913197
-6.47105836868286	-10.7774896621704	-12.58837890625	-0.0325970351696014	0.249675989151001	-0.0149883423000574
-6.46711778640747	-10.7771377563477	-12.5765419006348	-0.0324082709848881	0.249473229050636	-0.0152375111356378
-6.4751615524292	-10.7840547561646	-12.5849676132202	-0.0322531089186668	0.249498099088669	-0.0152144385501742
-6.46885251998901	-10.7842864990234	-12.5711641311646	-0.0321061499416828	0.249418526887894	-0.0154600581154227
-6.4768385887146	-10.791955947876	-12.5767364501953	-0.0318784192204475	0.249323412775993	-0.0154930120334029
-6.47683429718018	-10.7891054153442	-12.5739908218384	-0.0318672992289066	0.249360546469688	-0.0156498737633228
-6.47999286651611	-10.7962989807129	-12.5784568786621	-0.031560231000185	0.249276950955391	-0.0157120395451784
-6.48091411590576	-10.8003854751587	-12.5682306289673	-0.0316200703382492	0.249301478266716	-0.0158592518419027
-6.48141479492188	-10.8032655715942	-12.570502281189	-0.0312746204435825	0.249106243252754	-0.0159169808030128
-6.4858455657959	-10.802357673645	-12.5667266845703	-0.0312971845269203	0.249260365962982	-0.0160501096397638
-6.4835467338562	-10.8039445877075	-12.5586624145508	-0.0309947300702333	0.24896152317524	-0.0161901712417603
-6.48942136764526	-10.8050708770752	-12.5651998519897	-0.03101428411901	0.249066665768623	-0.0162231586873531
-6.47935581207275	-10.8020524978638	-12.5547618865967	-0.0307859946042299	0.248854845762253	-0.016430389136076
-6.48864555358887	-10.8032760620117	-12.5600109100342	-0.0307188741862774	0.248946323990822	-0.0164389833807945
-6.48045492172241	-10.80419921875	-12.5479173660278	-0.0305200424045324	0.248716667294502	-0.0166134666651487
-6.49271011352539	-10.8018865585327	-12.5491743087769	-0.0303743463009596	0.248814672231674	-0.016608526930213
-6.48716163635254	-10.8033008575439	-12.53932762146	-0.0302720870822668	0.248645767569542	-0.0168110616505146
-6.49299669265747	-10.8051195144653	-12.5452175140381	-0.0300765261054039	0.248575523495674	-0.0166773796081543
-6.49010276794434	-10.8079786300659	-12.5313606262207	-0.0300180241465569	0.248496383428574	-0.0168428551405668
-6.49334287643433	-10.8086738586426	-12.5410318374634	-0.0298728030174971	0.248397186398506	-0.0168105624616146
-6.49628257751465	-10.8104429244995	-12.5229225158691	-0.0296846311539412	0.248435005545616	-0.016975337639451
-6.49525547027588	-10.8120355606079	-12.5242156982422	-0.0294539704918861	0.24817955493927	-0.016968347132206
-6.50052261352539	-10.8091955184937	-12.518705368042	-0.0293706730008125	0.248367056250572	-0.016999302431941
-6.49231290817261	-10.8073101043701	-12.5123357772827	-0.0291642416268587	0.248050481081009	-0.0170749388635159
-6.5031852722168	-10.8085117340088	-12.5102424621582	-0.0291422046720982	0.24815371632576	-0.0170789174735546
-6.4940128326416	-10.8082838058472	-12.5026483535767	-0.0288755167275667	0.247866034507751	-0.0171755310148001
-6.50141429901123	-10.8080148696899	-12.4971628189087	-0.0288528818637133	0.247956916689873	-0.0171420406550169
-6.49460124969482	-10.8097114562988	-12.4960470199585	-0.028708890080452	0.247725710272789	-0.0172631815075874
-6.50716543197632	-10.8101816177368	-12.495997428894	-0.0286385118961334	0.247811451554298	-0.0171628724783659
-6.49974775314331	-10.8133058547974	-12.48459815979	-0.0286014657467604	0.247650653123856	-0.0173695031553507
-6.50469779968262	-10.8122892379761	-12.4917860031128	-0.028485719114542	0.247613936662674	-0.0172552913427353
-6.50115442276001	-10.8125467300415	-12.4689712524414	-0.0283255614340305	0.247528612613678	-0.0175015367567539
-6.50310754776001	-10.8102550506592	-12.4830074310303	-0.0282804947346449	0.247509956359863	-0.0173898451030254
-6.50355815887451	-10.8160982131958	-12.4662933349609	-0.0282526575028896	0.247472256422043	-0.0176033657044172
-6.50544595718384	-10.8180618286133	-12.4706935882568	-0.028050160035491	0.247250348329544	-0.0175751559436321
-6.51132726669312	-10.8246669769287	-12.4634838104248	-0.0280978213995695	0.247428998351097	-0.0176735688000917
-6.50931549072266	-10.8248710632324	-12.4698581695557	-0.0279758013784885	0.247171014547348	-0.0176682826131582
-6.51719379425049	-10.8281593322754	-12.461953163147	-0.0280438736081123	0.247367918491364	-0.0177156198769808
-6.51315879821777	-10.8342504501343	-12.466381072998	-0.0278634894639254	0.247106656432152	-0.0177141912281513
-6.52456283569336	-10.8364381790161	-12.4603490829468	-0.0279449429363012	0.247277528047562	-0.017747463658452
-6.51777648925781	-10.843053817749	-12.452223777771	-0.027885913848877	0.247056812047958	-0.0178669225424528
-6.52642440795898	-10.8443927764893	-12.4622631072998	-0.0277968216687441	0.24707518517971	-0.0177393928170204
-6.52095890045166	-10.8469486236572	-12.447247505188	-0.0278752837330103	0.247024968266487	-0.0179010722786188
-6.52685689926147	-10.8479709625244	-12.4527244567871	-0.0277151558548212	0.246953889727592	-0.0177922900766134
-6.52781963348389	-10.8545846939087	-12.4444532394409	-0.0277301259338856	0.246877953410149	-0.0179532319307327
-6.52795362472534	-10.8533363342285	-12.4492950439453	-0.0277034863829613	0.246793165802956	-0.0178431067615747
-6.53353643417358	-10.8534421920776	-12.4394369125366	-0.0276749636977911	0.24685637652874	-0.0178832095116377
-6.52855682373047	-10.854172706604	-12.4366979598999	-0.0276030264794827	0.246662020683289	-0.0177943427115679
-6.53691482543945	-10.8556451797485	-12.4367685317993	-0.0276697091758251	0.246807873249054	-0.0178602207452059
-6.53104734420776	-10.8588371276855	-12.4349241256714	-0.027623638510704	0.246538281440735	-0.0178334172815084
-6.53931379318237	-10.8563289642334	-12.4271459579468	-0.0276799779385328	0.246707201004028	-0.0177225526422262
-6.53386688232422	-10.8581914901733	-12.4175958633423	-0.0275850407779217	0.24647468328476	-0.0178218726068735
-6.54003190994263	-10.8577394485474	-12.4240875244141	-0.0275877006351948	0.246526181697845	-0.0176090970635414
-6.5327787399292	-10.8569364547729	-12.4072256088257	-0.0275866128504276	0.246391952037811	-0.0177008043974638
-6.53623485565186	-10.852954864502	-12.4163694381714	-0.0275973808020353	0.246298432350159	-0.0174613352864981
-6.53412914276123	-10.8499183654785	-12.3979930877686	-0.027600446715951	0.246200531721115	-0.0175730064511299
-6.53695201873779	-10.8498058319092	-12.4009895324707	-0.0275322161614895	0.246088027954102	-0.0173692740499973
-6.53156805038452	-10.8460397720337	-12.3861074447632	-0.0275876130908728	0.246086120605469	-0.0173697825521231
-6.52811765670776	-10.8436422348022	-12.389853477478	-0.0274544302374125	0.245826736092567	-0.0172559600323439
-6.53416728973389	-10.8394155502319	-12.3813724517822	-0.0275180749595165	0.245983734726906	-0.0172192435711622
-6.52640819549561	-10.8379955291748	-12.3747053146362	-0.0274013336747885	0.245669588446617	-0.0171318128705025
-6.53176975250244	-10.8340768814087	-12.3639087677002	-0.02734449878335	0.24580292403698	-0.0170382857322693
-6.52452993392944	-10.833568572998	-12.3600053787231	-0.0272451508790255	0.245537102222443	-0.0169733185321093
-6.52981853485107	-10.8261241912842	-12.3652572631836	-0.0272563844919205	0.245573863387108	-0.0168620273470879
-6.51839160919189	-10.8277149200439	-12.3439569473267	-0.0271724071353674	0.245413646101952	-0.0169239453971386
-6.52548503875732	-10.8203792572021	-12.3455410003662	-0.0270576439797878	0.245425805449486	-0.0167196448892355
-6.5181188583374	-10.8251657485962	-12.3365669250488	-0.0269395504146814	0.245187506079674	-0.0167709533125162
-6.52291679382324	-10.8144960403442	-12.3363122940063	-0.0268841087818146	0.24519282579422	-0.0166036542505026
-6.51744079589844	-10.8194189071655	-12.3341903686523	-0.0267262868583202	0.244976758956909	-0.0166573133319616
-6.52378225326538	-10.8124780654907	-12.3311128616333	-0.0267577581107616	0.245056480169296	-0.0164263658225536
-6.51879644393921	-10.8147497177124	-12.3099536895752	-0.0265560392290354	0.244860425591469	-0.0165945626795292
-6.51925992965698	-10.8130130767822	-12.3195199966431	-0.0265354495495558	0.244876012206078	-0.0163440555334091
-6.51976871490479	-10.8096017837524	-12.3058958053589	-0.0262580513954163	0.244790464639664	-0.0164959169924259
-6.51911401748657	-10.8087491989136	-12.3114261627197	-0.0262969620525837	0.244661062955856	-0.0162873230874538
-6.51657485961914	-10.8071184158325	-12.2920427322388	-0.0260945614427328	0.244632795453072	-0.0163335762917995
-6.51449060440063	-10.8140096664429	-12.2973508834839	-0.0259817466139793	0.244439467787743	-0.016270000487566
-6.51750707626343	-10.8050317764282	-12.2927885055542	-0.0259528588503599	0.244447737932205	-0.0162734463810921
-6.5134744644165	-10.80859375	-12.290319442749	-0.0257763713598251	0.244159996509552	-0.0161940306425095
-6.51596927642822	-10.8032350540161	-12.2822008132935	-0.0257709212601185	0.244240865111351	-0.0161630604416132
-6.51339626312256	-10.8094139099121	-12.2785949707031	-0.0254964530467987	0.244014143943787	-0.016196995973587
-6.51605796813965	-10.8039121627808	-12.2833204269409	-0.025461707264185	0.244017884135246	-0.0161402858793736
-6.51479339599609	-10.8032760620117	-12.2698793411255	-0.0251942072063684	0.243936151266098	-0.0162924844771624
-6.51174688339233	-10.8070487976074	-12.2722148895264	-0.0251833256334066	0.243796229362488	-0.0161005761474371
-6.51155471801758	-10.8068342208862	-12.2698211669922	-0.0249414537101984	0.243694394826889	-0.0162225682288408
-6.51384162902832	-10.8078813552856	-12.2719469070435	-0.0249051004648209	0.243669420480728	-0.0160528402775526
-6.5135703086853	-10.8063802719116	-12.2598085403442	-0.0246043652296066	0.243525058031082	-0.016187883913517
-6.51313829421997	-10.8102912902832	-12.2626714706421	-0.0245203133672476	0.243393674492836	-0.0160566009581089
-6.51123285293579	-10.7993383407593	-12.2568712234497	-0.0243851747363806	0.243335545063019	-0.0161020942032337
-6.50983810424805	-10.8066186904907	-12.260142326355	-0.0241884142160416	0.243066862225533	-0.0160632189363241
-6.50973701477051	-10.7993001937866	-12.2500457763672	-0.0241026692092419	0.243048951029778	-0.016037093475461
-6.50768518447876	-10.8047523498535	-12.2430725097656	-0.0238849204033613	0.242880240082741	-0.0159872751682997
-6.50722360610962	-10.7960147857666	-12.2450819015503	-0.0238429866731167	0.242889195680618	-0.0158990584313869
-6.50385856628418	-10.7979688644409	-12.235221862793	-0.0235248059034348	0.24266155064106	-0.0159637406468391
-6.50386333465576	-10.7948875427246	-12.2393569946289	-0.0235153716057539	0.242593377828598	-0.0157895963639021
-6.5011739730835	-10.7944974899292	-12.2299480438232	-0.0232827365398407	0.242450967431068	-0.0159192774444819
-6.50076198577881	-10.794732093811	-12.2338705062866	-0.0232361480593681	0.242302522063255	-0.0157509725540876
-6.4985237121582	-10.7915630340576	-12.2177839279175	-0.0230800807476044	0.242213532328606	-0.0158710982650518
-6.49876308441162	-10.7972049713135	-12.219162940979	-0.0229134876281023	0.242070034146309	-0.0157213564962149
-6.49813461303711	-10.7904577255249	-12.2187929153442	-0.0228137765079737	0.24213120341301	-0.0157778859138489
-6.49455833435059	-10.7956428527832	-12.2171230316162	-0.0225848890841007	0.241880238056183	-0.0156508143991232
-6.49643754959106	-10.7883749008179	-12.2113046646118	-0.0225106999278069	0.241849318146706	-0.0156523734331131
-6.4886474609375	-10.7951231002808	-12.2129192352295	-0.0222955103963614	0.241589471697807	-0.0155687658116221
-6.49146223068237	-10.785101890564	-12.206862449646	-0.0221752133220434	0.241602450609207	-0.0154965063557029
-6.48654842376709	-10.788444519043	-12.2044630050659	-0.0218648184090853	0.241342306137085	-0.0155431134626269
-6.48984241485596	-10.786509513855	-12.2039470672607	-0.0218793489038944	0.241419181227684	-0.0153314042836428
-6.48649597167969	-10.7840356826782	-12.1929445266724	-0.0216998308897018	0.241350442171097	-0.0153970075771213
-6.48329973220825	-10.7839851379395	-12.2002725601196	-0.0216126944869757	0.241195112466812	-0.0151511589065194
-6.48354053497314	-10.7780246734619	-12.1874523162842	-0.0213671717792749	0.241150036454201	-0.0152488444000483
-6.48055982589722	-10.7794609069824	-12.1941661834717	-0.0214009787887335	0.241039648652077	-0.0149668706580997
-6.47650289535522	-10.7720003128052	-12.1774473190308	-0.0212372131645679	0.240967720746994	-0.015011734329164
-6.47769641876221	-10.7750549316406	-12.1903095245361	-0.021131943911314	0.240837797522545	-0.0148260565474629
-6.47365379333496	-10.7687616348267	-12.1721038818359	-0.0210966225713491	0.240822225809097	-0.0148210832849145
-6.47254180908203	-10.7720241546631	-12.1856250762939	-0.0210178904235363	0.240679681301117	-0.0146426325663924
-6.4701886177063	-10.7636775970459	-12.1730432510376	-0.0209400001913309	0.240658983588219	-0.0146459005773067
-6.47035455703735	-10.7642374038696	-12.1739912033081	-0.0209074784070253	0.240516856312752	-0.014517025090754
-6.46707487106323	-10.7583427429199	-12.1653480529785	-0.0209347810596228	0.240497156977654	-0.0145161375403404
-6.46531867980957	-10.7580871582031	-12.1646289825439	-0.0207132678478956	0.240385234355927	-0.0144330412149429
-6.46633577346802	-10.7582235336304	-12.1621417999268	-0.0209082029759884	0.240426033735275	-0.014308150857687
-6.46635055541992	-10.7578430175781	-12.1623430252075	-0.0206083133816719	0.240226477384567	-0.0142302233725786
-6.46834754943848	-10.7549524307251	-12.1580181121826	-0.020736226812005	0.240343138575554	-0.0142796961590648
-6.46522903442383	-10.7609882354736	-12.1664085388184	-0.0205400604754686	0.240180298686028	-0.0142079945653677
-6.46674060821533	-10.7587661743164	-12.1656665802002	-0.0205792970955372	0.240258917212486	-0.0141523508355021
-6.463547706604	-10.7579469680786	-12.1642694473267	-0.0203463844954968	0.240075901150703	-0.0141701269894838
-6.46641397476196	-10.7596960067749	-12.1602907180786	-0.0203065145760775	0.240206718444824	-0.0141165321692824
-6.4662299156189	-10.7589073181152	-12.1683788299561	-0.0202417336404324	0.239988967776299	-0.0139921670779586
-6.47125768661499	-10.7571563720703	-12.1654319763184	-0.0201177205890417	0.24007548391819	-0.0139901526272297
-6.47111320495605	-10.7620677947998	-12.1723213195801	-0.020011629909277	0.239985674619675	-0.0138353649526834
-6.47432661056519	-10.7580986022949	-12.1660318374634	-0.0199224110692739	0.240074262022972	-0.0138695603236556
-6.46773290634155	-10.7605047225952	-12.1711311340332	-0.0197900794446468	0.239821180701256	-0.0138456728309393
-6.47039413452148	-10.7557945251465	-12.1638069152832	-0.0197175536304712	0.239921718835831	-0.0137343527749181
-6.46772956848145	-10.7603359222412	-12.1653308868408	-0.0195586774498224	0.239739820361137	-0.0136536974459887
-6.47087478637695	-10.7530717849731	-12.1576948165894	-0.0195124484598637	0.239872142672539	-0.013628383167088
-6.46356630325317	-10.7583589553833	-12.1590232849121	-0.0193208083510399	0.239669397473335	-0.0136666372418404
-6.47054672241211	-10.7520198822021	-12.1609163284302	-0.0193469319492579	0.239816203713417	-0.0134958829730749
-6.46639585494995	-10.7529077529907	-12.1506261825562	-0.0190880391746759	0.239656537771225	-0.0135874627158046
-6.46792507171631	-10.751049041748	-12.1589727401733	-0.0191558301448822	0.239704489707947	-0.0134628787636757
-6.46359300613403	-10.7495670318604	-12.1535778045654	-0.0189173482358456	0.239557608962059	-0.0135132009163499
-6.46544551849365	-10.753963470459	-12.1558017730713	-0.0191080905497074	0.239600017666817	-0.0134586067870259
-6.46470499038696	-10.7532577514648	-12.1470174789429	-0.0187843069434166	0.239493414759636	-0.0135364066809416
-6.47149467468262	-10.7540855407715	-12.1537637710571	-0.0188894830644131	0.239599287509918	-0.01345753390342
-6.46335077285767	-10.75412940979	-12.1451797485352	-0.0187714733183384	0.239453002810478	-0.0135877057909966
-6.4721794128418	-10.756275177002	-12.156400680542	-0.0187699962407351	0.239594593644142	-0.0134695544838905
-6.46353912353516	-10.7553367614746	-12.1467370986938	-0.0186493452638388	0.239402502775192	-0.0135643808171153
-6.47176313400269	-10.7546253204346	-12.1470775604248	-0.0186599381268024	0.239525377750397	-0.0134287355467677
-6.46612691879272	-10.7576770782471	-12.1401863098145	-0.0185239277780056	0.239383414387703	-0.0136012211441994
-6.47494029998779	-10.7565488815308	-12.1542339324951	-0.018503537401557	0.239424481987953	-0.0134464632719755
-6.46834230422974	-10.7531604766846	-12.1381015777588	-0.0184586774557829	0.239417865872383	-0.0135665852576494
-6.47030258178711	-10.7532825469971	-12.1494121551514	-0.018478324636817	0.239396244287491	-0.0134063065052032
-6.46733093261719	-10.7583150863647	-12.1359634399414	-0.0183886718004942	0.239281103014946	-0.0135599905624986
-6.47329092025757	-10.7523775100708	-12.1408720016479	-0.0184442363679409	0.239330396056175	-0.0134080024436116
-6.47425413131714	-10.7540664672852	-12.1363897323608	-0.0183729492127895	0.239457622170448	-0.013590918853879
-6.46946096420288	-10.7538137435913	-12.1400012969971	-0.0183229651302099	0.239312961697578	-0.0134587083011866
-6.47566509246826	-10.7531147003174	-12.1360168457031	-0.0184274893254042	0.239454716444016	-0.0135041270405054
-6.47140836715698	-10.7535858154297	-12.1395282745361	-0.0183719731867313	0.239219218492508	-0.013461509719491
-6.47631740570068	-10.7499294281006	-12.1341285705566	-0.0184435658156872	0.23947462439537	-0.0135098472237587
-6.47630214691162	-10.7525587081909	-12.1334714889526	-0.0183433443307877	0.239300608634949	-0.0134408818557858
-6.48098802566528	-10.7466382980347	-12.1308336257935	-0.0184843186289072	0.239482283592224	-0.0134758464992046
-6.4765100479126	-10.750412940979	-12.1286201477051	-0.0184175632894039	0.239305928349495	-0.0135176805779338
-6.48147106170654	-10.7475919723511	-12.1307535171509	-0.0185286458581686	0.239460349082947	-0.0134569937363267
-6.47737741470337	-10.7515392303467	-12.1289968490601	-0.0184393133968115	0.239396408200264	-0.0135308960452676
-6.48501539230347	-10.7441596984863	-12.13454246521	-0.0185942146927118	0.239545464515686	-0.0134559851139784
-6.48049163818359	-10.7496175765991	-12.1318073272705	-0.0184710007160902	0.239469915628433	-0.0135952737182379
-6.48714208602905	-10.7471933364868	-12.1336946487427	-0.0186012759804726	0.239557966589928	-0.0135352248325944
-6.48792743682861	-10.7457571029663	-12.1313180923462	-0.0185358859598637	0.239564284682274	-0.01363246422261
-6.49128389358521	-10.7484531402588	-12.1395969390869	-0.0186191070824862	0.23964811861515	-0.0135533027350903
-6.49298763275146	-10.7470035552979	-12.1279468536377	-0.0185354445129633	0.239608407020569	-0.0137535687536001
-6.49420261383057	-10.7495088577271	-12.1366300582886	-0.0185877270996571	0.23969766497612	-0.0136092649772763
-6.49483585357666	-10.7483043670654	-12.1302061080933	-0.0186159890145063	0.23973186314106	-0.0137891620397568
-6.49857616424561	-10.7542552947998	-12.1388111114502	-0.0185606814920902	0.239707320928574	-0.0137405432760715
-6.50016975402832	-10.7480821609497	-12.1268138885498	-0.0185528304427862	0.239870995283127	-0.0138480998575687
-6.50077772140503	-10.7538213729858	-12.1424589157104	-0.0185794904828072	0.239784121513367	-0.013792160898447
-6.49970531463623	-10.7480335235596	-12.1249942779541	-0.0186183955520391	0.239956438541412	-0.0139819858595729
-6.50278806686401	-10.7550916671753	-12.1355428695679	-0.0186147429049015	0.239839971065521	-0.0139786945655942
-6.50177764892578	-10.7472734451294	-12.1369819641113	-0.0187393259257078	0.240024074912071	-0.0140932397916913
-6.50191879272461	-10.7523965835571	-12.1397075653076	-0.0186052266508341	0.239899501204491	-0.014183571562171
-6.5036187171936	-10.748327255249	-12.1338167190552	-0.0187756661325693	0.240054547786713	-0.0141931790858507
-6.50250387191772	-10.7503061294556	-12.1229667663574	-0.0186314396560192	0.239918276667595	-0.0143095059320331
-6.50363063812256	-10.7491178512573	-12.1261854171753	-0.0188333466649055	0.240132063627243	-0.0143119106069207
-6.50228977203369	-10.7521200180054	-12.1193962097168	-0.018691984936595	0.240023985505104	-0.0144421709701419
-6.50693511962891	-10.7492647171021	-12.1271333694458	-0.0188610516488552	0.240147694945335	-0.0144458413124084
-6.50153160095215	-10.7492227554321	-12.1174545288086	-0.0187600813806057	0.240041464567184	-0.0146011244505644
-6.50903367996216	-10.7521858215332	-12.1277341842651	-0.018801199272275	0.240188226103783	-0.0146121205762029
-6.49994277954102	-10.7516956329346	-12.1172847747803	-0.0187734123319387	0.240110173821449	-0.0148434108123183
-6.50749588012695	-10.7569227218628	-12.1313915252686	-0.0187286343425512	0.240224480628967	-0.0148042077198625
-6.50214004516602	-10.7563219070435	-12.1197423934937	-0.0187757480889559	0.240272328257561	-0.0150412134826183
-6.50856971740723	-10.7610559463501	-12.1304664611816	-0.0185847580432892	0.240227356553078	-0.0150617929175496
-6.50880479812622	-10.762414932251	-12.1290369033813	-0.0187200345098972	0.240439221262932	-0.0152606964111328
-6.50957679748535	-10.7683725357056	-12.1309490203857	-0.0184987615793943	0.240322917699814	-0.0153453713282943
-6.51484251022339	-10.7707090377808	-12.1386470794678	-0.0186046157032251	0.240468934178352	-0.0153553448617458
-6.51412582397461	-10.7725086212158	-12.131724357605	-0.0183140616863966	0.240377619862556	-0.0156112657859921
-6.52045869827271	-10.7771005630493	-12.1457462310791	-0.0183769855648279	0.240602612495422	-0.0155715774744749
-6.52055978775024	-10.7778444290161	-12.1388063430786	-0.0182630848139524	0.240546137094498	-0.0157655347138643
-6.52216291427612	-10.7873630523682	-12.1541166305542	-0.0181831959635019	0.24056838452816	-0.0157886184751987
-6.52656555175781	-10.7852764129639	-12.149055480957	-0.0181646849960089	0.240623116493225	-0.0158637799322605
-6.52615928649902	-10.79660987854	-12.1580448150635	-0.0179765485227108	0.240604504942894	-0.0158884190022945
-6.53025054931641	-10.7908096313477	-12.1520109176636	-0.0179695840924978	0.240775555372238	-0.0160075221210718
-6.52778911590576	-10.8016586303711	-12.15562915802	-0.0178042314946651	0.240642532706261	-0.0161575842648745
-6.5362982749939	-10.7985210418701	-12.1646537780762	-0.0178295411169529	0.240796089172363	-0.0161065701395273
-6.53636455535889	-10.8020505905151	-12.1627740859985	-0.0177193228155375	0.240843951702118	-0.0162952542304993
-6.5375075340271	-10.8088636398315	-12.1754188537598	-0.0177404806017876	0.240867167711258	-0.0162686966359615
-6.53771352767944	-10.8077239990234	-12.1662425994873	-0.0176263637840748	0.241002291440964	-0.0163849759846926
-6.53746795654297	-10.8106393814087	-12.1755609512329	-0.0176102947443724	0.240873008966446	-0.01631710678339
-6.5411491394043	-10.8092546463013	-12.1660900115967	-0.0175331421196461	0.24104118347168	-0.0164349488914013
-6.53883695602417	-10.8167810440063	-12.1657018661499	-0.0174033399671316	0.240881249308586	-0.0164359919726849
-6.54291772842407	-10.8096914291382	-12.1725273132324	-0.017439829185605	0.241033852100372	-0.016409995034337
-6.53631114959717	-10.8179969787598	-12.169225692749	-0.0174303110688925	0.24092161655426	-0.0165295768529177
-6.54544019699097	-10.8108863830566	-12.1794548034668	-0.0173572655767202	0.241067945957184	-0.0164687670767307
-6.54322576522827	-10.8178462982178	-12.1706857681274	-0.0172870550304651	0.240955486893654	-0.0166510324925184
-6.54658222198486	-10.8163280487061	-12.181939125061	-0.0172745231539011	0.24107138812542	-0.0166056752204895
-6.5459098815918	-10.8170557022095	-12.1738615036011	-0.0172008015215397	0.241072833538055	-0.0167721565812826
-6.54534006118774	-10.8185949325562	-12.1837186813354	-0.017239136621356	0.241090223193169	-0.016657991334796
-6.547691822052	-10.8187942504883	-12.1765546798706	-0.0170724987983704	0.241063103079796	-0.0168267618864775
-6.54879999160767	-10.8228626251221	-12.1851787567139	-0.017172921448946	0.241137102246284	-0.0166881866753101
-6.55041980743408	-10.819694519043	-12.1765422821045	-0.0170550066977739	0.241072610020638	-0.0168477352708578
-6.55171823501587	-10.825122833252	-12.1839075088501	-0.0171815808862448	0.241157650947571	-0.0167695600539446
-6.55181884765625	-10.8178596496582	-12.1772909164429	-0.0170120820403099	0.241188213229179	-0.0169113744050264
-6.55571985244751	-10.8251247406006	-12.193507194519	-0.017037121579051	0.241187706589699	-0.0168679561465979
-6.55471658706665	-10.8207769393921	-12.1776542663574	-0.0169961620122194	0.241179674863815	-0.0169207248836756
-6.55431127548218	-10.825909614563	-12.1883268356323	-0.016956614330411	0.241110041737556	-0.0169308129698038
-6.55623531341553	-10.8199729919434	-12.1844472885132	-0.0170795172452927	0.24118185043335	-0.0169410519301891
-6.55707740783691	-10.8262977600098	-12.1792240142822	-0.0168601796030998	0.241087451577187	-0.0169744826853275
-6.56096363067627	-10.8215198516846	-12.1881923675537	-0.0171077307313681	0.241256386041641	-0.0169599372893572
-6.5577507019043	-10.8238801956177	-12.1795997619629	-0.0168628860265017	0.241119265556335	-0.0170846208930016
-6.56156778335571	-10.821756362915	-12.1846046447754	-0.0170721597969532	0.241230577230453	-0.0169810317456722
-6.55846357345581	-10.8199329376221	-12.1769027709961	-0.0169671140611172	0.241168081760406	-0.0171830765902996
-6.56127786636353	-10.8282222747803	-12.1788511276245	-0.0170811042189598	0.241242110729218	-0.0170951057225466
-6.56226253509521	-10.8181409835815	-12.1769332885742	-0.0170577261596918	0.241268709301949	-0.0172996632754803
-6.55848073959351	-10.8233337402344	-12.1815347671509	-0.0170352812856436	0.241114348173141	-0.0173807051032782
-6.56368064880371	-10.8199481964111	-12.1802701950073	-0.0171187818050385	0.241266012191772	-0.0173135977238417
-6.5599799156189	-10.828462600708	-12.1691541671753	-0.0171188488602638	0.241117909550667	-0.0175486728549004
-6.56577730178833	-10.8225812911987	-12.1765766143799	-0.0170690696686506	0.241247743368149	-0.0174623224884272
-6.56433582305908	-10.8261117935181	-12.1780471801758	-0.0171152614057064	0.241299331188202	-0.0176850445568562
-6.56448459625244	-10.8254623413086	-12.1762943267822	-0.0170651040971279	0.241125404834747	-0.0177552737295628
-6.56850099563599	-10.8266334533691	-12.1720972061157	-0.0171689819544554	0.241303101181984	-0.0178087558597326
-6.56305980682373	-10.827540397644	-12.169810295105	-0.0170783214271069	0.24114254117012	-0.0178992040455341
-6.57254886627197	-10.8279676437378	-12.1764669418335	-0.0172065645456314	0.241383582353592	-0.017981993034482
-6.56623315811157	-10.8276071548462	-12.1674871444702	-0.0171220824122429	0.24118860065937	-0.0181665178388357
-6.57292604446411	-10.8307657241821	-12.1799945831299	-0.0170975290238857	0.24132177233696	-0.018194692209363
-6.57016658782959	-10.8314228057861	-12.1665935516357	-0.0170984864234924	0.24138168990612	-0.0184149816632271
-6.57150268554688	-10.8332538604736	-12.1793375015259	-0.0169764626771212	0.24133525788784	-0.0184620581567287
-6.57465839385986	-10.8360452651978	-12.1784582138062	-0.0171204581856728	0.241465270519257	-0.0186351425945759
-6.5724196434021	-10.8351497650146	-12.1729784011841	-0.0168942473828793	0.241309121251106	-0.0188281759619713
-6.57635879516602	-10.8386926651001	-12.1793489456177	-0.0170965828001499	0.241527453064919	-0.0188820045441389
-6.5731372833252	-10.8405876159668	-12.1721048355103	-0.0169135723263025	0.241364508867264	-0.01908915117383
-6.57868909835815	-10.8441925048828	-12.1781539916992	-0.0169680956751108	0.241456255316734	-0.019127307459712
-6.57370662689209	-10.8449382781982	-12.1668767929077	-0.0168916620314121	0.241500094532967	-0.0194278154522181
-6.57604026794434	-10.8478088378906	-12.1799306869507	-0.0168824251741171	0.241547152400017	-0.0194974150508642
-6.57332324981689	-10.8457841873169	-12.1659383773804	-0.0168650541454554	0.24153944849968	-0.0196995101869106
-6.57694339752197	-10.8488883972168	-12.1728105545044	-0.0168432537466288	0.241429671645164	-0.0197720844298601
-6.57778167724609	-10.8462495803833	-12.1740779876709	-0.0169381983578205	0.241633504629135	-0.0199968237429857
-6.5752329826355	-10.8515491485596	-12.1672449111938	-0.016707306727767	0.241573438048363	-0.0202277339994907
-6.57675170898438	-10.8528127670288	-12.1761102676392	-0.0168726909905672	0.241627484560013	-0.0202876441180706
-6.57755184173584	-10.8515996932983	-12.165846824646	-0.0167913492769003	0.241602212190628	-0.0205671079456806
-6.57744216918945	-10.8547582626343	-12.1717329025269	-0.0168238282203674	0.241621851921082	-0.020552659407258
-6.57470178604126	-10.8523921966553	-12.1602764129639	-0.0168024990707636	0.241623893380165	-0.020891634747386
-6.57408046722412	-10.8612546920776	-12.1633214950562	-0.0167504530400038	0.241524368524551	-0.020999850705266
-6.58002233505249	-10.8540315628052	-12.1711988449097	-0.0168175082653761	0.24171981215477	-0.021177900955081
-6.57337808609009	-10.8637390136719	-12.1642637252808	-0.0167401172220707	0.24156641960144	-0.0214366968721151
-6.57844638824463	-10.8592224121094	-12.1670188903809	-0.0167062114924192	0.241743922233582	-0.0215807538479567
-6.57151556015015	-10.8662605285645	-12.159158706665	-0.0165350083261728	0.241569101810455	-0.0218451805412769
-6.57675933837891	-10.863920211792	-12.1733913421631	-0.0164899304509163	0.241607666015625	-0.0219345297664404
-6.57423543930054	-10.8669376373291	-12.1583404541016	-0.01647131703794	0.241748511791229	-0.0222393944859505
-6.56979608535767	-10.8710432052612	-12.1635313034058	-0.0163636524230242	0.241521552205086	-0.022356478497386
-6.57456970214844	-10.8719863891602	-12.1657752990723	-0.0163878612220287	0.241748005151749	-0.0225541181862354
-6.56689453125	-10.8744716644287	-12.1578350067139	-0.0162163749337196	0.241523519158363	-0.0228481069207191
-6.57407379150391	-10.8787384033203	-12.1640062332153	-0.0161348916590214	0.241755783557892	-0.0229386258870363
-6.56253528594971	-10.8790216445923	-12.1557531356812	-0.0160148981958628	0.241575732827187	-0.0232922118157148
-6.57316637039185	-10.8854637145996	-12.1660823822021	-0.0160428769886494	0.241612881422043	-0.0233999155461788
-6.56722927093506	-10.8854627609253	-12.1564331054688	-0.0159260891377926	0.241600826382637	-0.02374785579741
-6.56959247589111	-10.892427444458	-12.1669778823853	-0.0157928671687841	0.241633653640747	-0.0238335710018873
-6.56631994247437	-10.8963413238525	-12.1592855453491	-0.015776114538312	0.241694629192352	-0.0241988580673933
-6.56595754623413	-10.9001932144165	-12.1660785675049	-0.015638617798686	0.241628527641296	-0.0242734402418137
-6.56704425811768	-10.9019927978516	-12.1553220748901	-0.0156883988529444	0.241771593689919	-0.0246598105877638
-6.56086206436157	-10.9049043655396	-12.1567163467407	-0.0154136186465621	0.241510063409805	-0.0248360522091389
-6.56818056106567	-10.907525062561	-12.172456741333	-0.0155026111751795	0.241679534316063	-0.0249665584415197
-6.5585298538208	-10.9107179641724	-12.1544733047485	-0.0153281129896641	0.241597771644592	-0.0252752415835857
-6.56545305252075	-10.9144763946533	-12.1627311706543	-0.0153071731328964	0.241745442152023	-0.0253412649035454
-6.55738830566406	-10.9133281707764	-12.1493272781372	-0.0151877012103796	0.241642326116562	-0.0257130637764931
-6.56344175338745	-10.9206285476685	-12.1715564727783	-0.0151093387976289	0.241670116782188	-0.0258151367306709
-6.55907583236694	-10.9184637069702	-12.1618146896362	-0.0152116371318698	0.241730287671089	-0.026065532118082
-6.55462551116943	-10.9235553741455	-12.1652565002441	-0.0150285661220551	0.241598322987556	-0.0263005159795284
-6.55477237701416	-10.9224519729614	-12.1630039215088	-0.0150544857606292	0.241705983877182	-0.0264000855386257
-6.546790599823	-10.9206514358521	-12.1542310714722	-0.0148147260770202	0.241637796163559	-0.0266223791986704
-6.54697179794312	-10.920111656189	-12.1587953567505	-0.0149358194321394	0.241796135902405	-0.0267799329012632
-6.53867101669312	-10.9171123504639	-12.1530332565308	-0.0148083940148354	0.241656899452209	-0.0270629283040762
-6.53948974609375	-10.9239454269409	-12.1575870513916	-0.0147516876459122	0.241683840751648	-0.0271815340965986
-6.53577041625977	-10.9204139709473	-12.1503305435181	-0.0148063600063324	0.241674497723579	-0.02748192101717
-6.53661394119263	-10.9266414642334	-12.1576890945435	-0.0147460168227553	0.241663351655006	-0.0276032872498035
-6.53974628448486	-10.9202375411987	-12.1454515457153	-0.0148701816797256	0.241740643978119	-0.027781892567873
-6.53675937652588	-10.9273529052734	-12.1496181488037	-0.0148215880617499	0.241614133119583	-0.0278777126222849
-6.53653335571289	-10.9208145141602	-12.1455583572388	-0.0149558102712035	0.241716161370277	-0.0280648656189442
-6.53335952758789	-10.927225112915	-12.142126083374	-0.0147839765995741	0.241517633199692	-0.0281361136585474
-6.53475522994995	-10.9254903793335	-12.1411552429199	-0.0150167979300022	0.241709589958191	-0.028223529458046
-6.53355407714844	-10.9238805770874	-12.1326713562012	-0.0148382252082229	0.241547897458076	-0.0284421760588884
-6.5329122543335	-10.9252490997314	-12.1356706619263	-0.0150389513000846	0.241669580340385	-0.0284418780356646
-6.52917051315308	-10.9205408096313	-12.1278200149536	-0.0148236071690917	0.24149326980114	-0.0287244096398354
-6.52966594696045	-10.9216995239258	-12.1262559890747	-0.0150712467730045	0.241591483354568	-0.0287073589861393
-6.52225017547607	-10.9176759719849	-12.1152410507202	-0.0149894999340177	0.241475164890289	-0.0289254039525986
-6.52366876602173	-10.9225835800171	-12.1295738220215	-0.0150577342137694	0.2414720505476	-0.0288846176117659
-6.51834630966187	-10.9189157485962	-12.1084394454956	-0.0149894710630178	0.241381734609604	-0.0290924049913883
-6.51999616622925	-10.9200534820557	-12.1154136657715	-0.0150256576016545	0.2414341121912	-0.0290910787880421
-6.51323366165161	-10.9186325073242	-12.1081218719482	-0.0149688888341188	0.241229131817818	-0.0292532537132502
-6.51983308792114	-10.9172868728638	-12.1091766357422	-0.0150689892470837	0.241364344954491	-0.0292135830968618
-6.51343679428101	-10.9182357788086	-12.10036277771	-0.0149461533874273	0.241229310631752	-0.029359869658947
-6.5154185295105	-10.9147415161133	-12.1029863357544	-0.014951191842556	0.241292864084244	-0.0293902736157179
-6.50931262969971	-10.9171342849731	-12.096043586731	-0.0148109514266253	0.241097062826157	-0.0294978991150856
-6.51053524017334	-10.9056491851807	-12.0941572189331	-0.014809712767601	0.241173356771469	-0.029560100287199
-6.50350522994995	-10.9096078872681	-12.0870342254639	-0.0146634019911289	0.240973144769669	-0.0297009199857712
-6.50276565551758	-10.9057378768921	-12.0873203277588	-0.0147828413173556	0.241043329238892	-0.029616815969348
-6.49907159805298	-10.9008207321167	-12.0748987197876	-0.0145910605788231	0.240931078791618	-0.0298624653369188
-6.49634647369385	-10.9027795791626	-12.0827436447144	-0.014556685462594	0.240945726633072	-0.0297799650579691
-6.49128723144531	-10.8966093063354	-12.0718774795532	-0.0144198732450604	0.240819409489632	-0.0300741400569677
-6.48791408538818	-10.8970537185669	-12.0730886459351	-0.014472565613687	0.240854486823082	-0.0300263594835997
-6.48341035842896	-10.8896112442017	-12.0553770065308	-0.0142770279198885	0.240791276097298	-0.0302782636135817
-6.47892189025879	-10.890832901001	-12.0676774978638	-0.0142485834658146	0.240723103284836	-0.0302991047501564
-6.47455167770386	-10.8851490020752	-12.0514574050903	-0.0141139822080731	0.240696981549263	-0.0304482206702232
-6.4736852645874	-10.8874797821045	-12.0658473968506	-0.0140139181166887	0.240688100457191	-0.0304454974830151
-6.46826028823853	-10.8856296539307	-12.0492830276489	-0.0139158358797431	0.240538030862808	-0.0307118333876133
-6.47166442871094	-10.8831062316895	-12.0529756546021	-0.0138304550200701	0.240567952394485	-0.0307035688310862
-6.46483707427979	-10.88196849823	-12.0492992401123	-0.0138075053691864	0.240568205714226	-0.0309065114706755
-6.46582889556885	-10.8833913803101	-12.05299949646	-0.0136735877022147	0.240473434329033	-0.030880980193615
-6.462242603302	-10.8815183639526	-12.034839630127	-0.0137129072099924	0.240563571453094	-0.0310471411794424
-6.46181535720825	-10.8811473846436	-12.0480918884277	-0.0135271204635501	0.240455776453018	-0.0310550592839718
-6.45734262466431	-10.8821306228638	-12.0312652587891	-0.0135704670101404	0.240518748760223	-0.0312885828316212
-6.46203088760376	-10.8776216506958	-12.0470342636108	-0.0134671535342932	0.240489393472672	-0.0313213132321835
-6.45719814300537	-10.8768844604492	-12.041298866272	-0.0133611103519797	0.240578010678291	-0.0315721519291401
-6.45623207092285	-10.8767337799072	-12.0500316619873	-0.013353455811739	0.240497127175331	-0.0315111130475998
-6.4587574005127	-10.8788928985596	-12.0404586791992	-0.0132872425019741	0.240585252642632	-0.0317511297762394
-6.45660877227783	-10.8798322677612	-12.0536088943481	-0.0132706733420491	0.240545406937599	-0.0316329933702946
-6.45374441146851	-10.876974105835	-12.0393362045288	-0.0132068926468492	0.240569204092026	-0.0319114401936531
-6.45478105545044	-10.8814029693604	-12.0513315200806	-0.0132613843306899	0.24067123234272	-0.0318778306245804
-6.45094442367554	-10.878321647644	-12.0486612319946	-0.0131318122148514	0.240620866417885	-0.0321262553334236
-6.45239734649658	-10.883620262146	-12.0605735778809	-0.0131575781852007	0.240672439336777	-0.032187070697546
-6.45053482055664	-10.8828630447388	-12.0568552017212	-0.0131135853007436	0.240726336836815	-0.0324093364179134
-6.4578971862793	-10.8908233642578	-12.0722341537476	-0.013001911342144	0.240774303674698	-0.0325120650231838
-6.45281076431274	-10.888370513916	-12.0640888214111	-0.0129782557487488	0.240888193249702	-0.0327513180673122
-6.45363903045654	-10.8993234634399	-12.0798768997192	-0.0129181584343314	0.240787297487259	-0.0328239724040031
-6.45729351043701	-10.8980703353882	-12.0838098526001	-0.0130580887198448	0.241034060716629	-0.0328724719583988
-6.45331192016602	-10.9050912857056	-12.0831356048584	-0.0128664309158921	0.240969851613045	-0.0329313315451145
-6.44795703887939	-10.9136419296265	-12.0790224075317	-0.0131104299798608	0.241044625639915	-0.0327898412942886
-6.43015003204346	-10.9168481826782	-12.0838489532471	-0.0130521645769477	0.240975841879845	-0.0321727953851223
-6.42530679702759	-10.9017524719238	-12.0800371170044	-0.0130788218230009	0.241191282868385	-0.031476829200983
-6.41474723815918	-10.8847389221191	-12.0820035934448	-0.0124819865450263	0.240961298346519	-0.0308806374669075
-6.42024946212769	-10.887396812439	-12.0958290100098	-0.012581161223352	0.24103969335556	-0.0306523665785789
-6.42271041870117	-10.8970289230347	-12.0901298522949	-0.0125091290101409	0.241028890013695	-0.0313363261520863
-6.43942022323608	-10.912522315979	-12.1162986755371	-0.0125625170767307	0.24117112159729	-0.0318514183163643
-6.44739532470703	-10.9217939376831	-12.1044549942017	-0.0124333519488573	0.24127285182476	-0.0322759225964546
-6.45017337799072	-10.9293575286865	-12.1242685317993	-0.0122771523892879	0.241223052144051	-0.0322325453162193
-6.4470853805542	-10.9209899902344	-12.1244974136353	-0.0122616207227111	0.241356253623962	-0.0322718173265457
-6.43930530548096	-10.9225902557373	-12.1172513961792	-0.0119862593710423	0.241125255823135	-0.0323501750826836
-6.44178104400635	-10.9214973449707	-12.1288871765137	-0.0120555153116584	0.241203308105469	-0.032315619289875
-6.44294881820679	-10.9225511550903	-12.1246614456177	-0.0117718558758497	0.241117030382156	-0.03252013027668
-6.44408130645752	-10.9239435195923	-12.135443687439	-0.0117843002080917	0.241104409098625	-0.0324556119740009
-6.44882869720459	-10.9166164398193	-12.1292676925659	-0.0115736108273268	0.241224139928818	-0.0326415374875069
-6.44646739959717	-10.9207010269165	-12.1319532394409	-0.011408619582653	0.24094033241272	-0.0326134972274303
-6.45326662063599	-10.9170198440552	-12.1351499557495	-0.0113743524998426	0.241093426942825	-0.0326253660023212
-6.45027875900269	-10.918007850647	-12.1318578720093	-0.0111280465498567	0.240883067250252	-0.0328525565564632
-6.44943475723267	-10.9127931594849	-12.1436042785645	-0.0110014947131276	0.240813583135605	-0.0328273065388203
-6.44518899917603	-10.9076309204102	-12.130576133728	-0.0108604496344924	0.240793481469154	-0.0329667404294014
-6.4456901550293	-10.9086847305298	-12.1445331573486	-0.0107513824477792	0.240760669112206	-0.0327782221138477
-6.44642782211304	-10.9024410247803	-12.133674621582	-0.0106782950460911	0.240784108638763	-0.032865397632122
-6.442626953125	-10.8990898132324	-12.1365642547607	-0.0104247340932488	0.240532338619232	-0.0328217931091785
-6.44548988342285	-10.8973217010498	-12.1376810073853	-0.0104209259152412	0.240627929568291	-0.0328769274055958
-6.44113492965698	-10.8954982757568	-12.1322469711304	-0.0101736765354872	0.240418955683708	-0.032875582575798
-6.44684314727783	-10.8912801742554	-12.1262159347534	-0.0100486492738128	0.240508154034615	-0.032946802675724
-6.44643497467041	-10.8926000595093	-12.1318140029907	-0.0099228136241436	0.240307256579399	-0.0328738838434219
-6.44710445404053	-10.8853359222412	-12.1188325881958	-0.00986342132091522	0.240431249141693	-0.0329814292490482
-6.4466552734375	-10.8905630111694	-12.1249885559082	-0.0096397940069437	0.240133762359619	-0.0329856164753437
-6.44657325744629	-10.8819694519043	-12.1166439056396	-0.00958090648055077	0.240128457546234	-0.0329931937158108
-6.44479370117188	-10.8845624923706	-12.1213369369507	-0.0093662329018116	0.240002825856209	-0.0330034047365189
-6.44448852539063	-10.8757371902466	-12.1114168167114	-0.00921179261058569	0.239980921149254	-0.0330451652407646
-6.44331026077271	-10.8770008087158	-12.1161708831787	-0.00898396596312523	0.239889249205589	-0.0330897122621536
-6.44387483596802	-10.8714361190796	-12.1092100143433	-0.00895331148058176	0.239881634712219	-0.033074539154768
-6.44288682937622	-10.8706302642822	-12.1137733459473	-0.00867355056107044	0.239719405770302	-0.0330636724829674
-6.44222593307495	-10.8697605133057	-12.1008338928223	-0.00872496608644724	0.239721700549126	-0.0331685543060303
-6.4420166015625	-10.8689498901367	-12.1039094924927	-0.00844133552163839	0.239492401480675	-0.0331614837050438
-6.4455828666687	-10.865574836731	-12.1027135848999	-0.00846253521740437	0.239621609449387	-0.0332562774419785
-6.44510173797607	-10.8655614852905	-12.1053981781006	-0.00814307853579521	0.239304453134537	-0.033249419182539
-6.45408821105957	-10.8616971969604	-12.1055135726929	-0.00817426387220621	0.2394959628582	-0.0332662314176559
-6.44457483291626	-10.8607206344604	-12.0986309051514	-0.00798233598470688	0.239202752709389	-0.033284168690443
-6.45075750350952	-10.8589506149292	-12.0954694747925	-0.00786162447184324	0.239380702376366	-0.0333111248910427
-6.444899559021	-10.8585119247437	-12.0975370407104	-0.00767374178394675	0.239061608910561	-0.0333466753363609
-6.45401525497437	-10.8580436706543	-12.0932502746582	-0.00764506822451949	0.239292129874229	-0.0334495566785336
-6.45360898971558	-10.8634586334229	-12.0943946838379	-0.00748750800266862	0.238988742232323	-0.0335989408195019
-6.46308612823486	-10.8593845367432	-12.1024618148804	-0.00739760929718614	0.239148184657097	-0.0335566252470016
-6.46165466308594	-10.8626108169556	-12.0960531234741	-0.00720931822434068	0.2390296459198	-0.0337895937263966
-6.46498823165894	-10.8534107208252	-12.0959415435791	-0.00711761135607958	0.239049941301346	-0.0337196178734303
-6.45795154571533	-10.8585166931152	-12.09312915802	-0.00694160908460617	0.238918110728264	-0.0338905490934849
-6.46122980117798	-10.8486824035645	-12.1024217605591	-0.00694361701607704	0.238874226808548	-0.0338565073907375
-6.46069049835205	-10.855731010437	-12.0936870574951	-0.00677039148285985	0.238894030451775	-0.0340336859226227
-6.46602439880371	-10.8538036346436	-12.0991544723511	-0.00681179063394666	0.238860264420509	-0.0340140238404274
-6.46579599380493	-10.8544139862061	-12.0859746932983	-0.00657246494665742	0.2387715280056	-0.0342506468296051
-6.47366714477539	-10.8545026779175	-12.096640586853	-0.00666662212461233	0.238799273967743	-0.0342129953205585
-6.46868324279785	-10.8504247665405	-12.0942897796631	-0.00641526328399777	0.238649442791939	-0.0344213321805
-6.47738838195801	-10.8559341430664	-12.0984354019165	-0.00649408577010036	0.238811209797859	-0.034394446760416
-6.47498941421509	-10.8511142730713	-12.0950593948364	-0.00626212311908603	0.238637357950211	-0.0346661061048508
-6.48242425918579	-10.857647895813	-12.1054792404175	-0.00624830415472388	0.238671720027924	-0.0346138067543507
-6.47974634170532	-10.8551731109619	-12.0985679626465	-0.00610915198922157	0.238557308912277	-0.0348982587456703
-6.48769283294678	-10.8572940826416	-12.1087055206299	-0.00602606544271111	0.238674491643906	-0.0348698683083057
-6.48386812210083	-10.8554010391235	-12.0989294052124	-0.0059518413618207	0.238604128360748	-0.0351323969662189
-6.49032783508301	-10.8579473495483	-12.1040086746216	-0.00589016266167164	0.238670364022255	-0.0351632982492447
-6.48715686798096	-10.8566989898682	-12.0969657897949	-0.00581549620255828	0.23855035007	-0.03539714589715
-6.49261951446533	-10.8553619384766	-12.1106443405151	-0.00566830346360803	0.238619476556778	-0.0353365354239941
-6.49291038513184	-10.8568992614746	-12.0944852828979	-0.00562628079205751	0.238571688532829	-0.0355768464505672
-6.49799537658691	-10.8597049713135	-12.1129035949707	-0.00558063434436917	0.238606870174408	-0.0354905501008034
-6.49537515640259	-10.8609399795532	-12.1048927307129	-0.00552541017532349	0.23851865530014	-0.0356936864554882
-6.50192594528198	-10.8570537567139	-12.1104249954224	-0.00551939755678177	0.238532334566116	-0.0356853641569614
-6.50048875808716	-10.8586196899414	-12.1056270599365	-0.00542685482650995	0.238580286502838	-0.0359037816524506
-6.50701189041138	-10.8528966903687	-12.1203470230103	-0.00533103989437222	0.238497018814087	-0.0359542295336723
-6.50336217880249	-10.8489723205566	-12.1084995269775	-0.00514208525419235	0.23847422003746	-0.0361727178096771
-6.50049924850464	-10.8492021560669	-12.1189804077148	-0.00529600074514747	0.238439574837685	-0.0360734090209007
-6.49512052536011	-10.8453531265259	-12.108998298645	-0.00514766946434975	0.238424256443977	-0.0362557098269463
-6.49410820007324	-10.8485374450684	-12.1148567199707	-0.0052586505189538	0.238405123353004	-0.0360862165689468
-6.48876762390137	-10.8418083190918	-12.1002893447876	-0.00527063384652138	0.238421514630318	-0.0360989421606064
-6.48488855361938	-10.8445863723755	-12.1121549606323	-0.0052367732860148	0.238303542137146	-0.0359625220298767
-6.48305320739746	-10.8346862792969	-12.0992975234985	-0.00521460687741637	0.238352045416832	-0.035949245095253
-6.48319101333618	-10.8368368148804	-12.1067838668823	-0.00512514635920525	0.238332033157349	-0.0359165705740452
-6.47880887985229	-10.826807975769	-12.0972127914429	-0.00515809236094356	0.238303974270821	-0.0359599478542805
-6.48002958297729	-10.8314332962036	-12.0976848602295	-0.00500204833224416	0.238204017281532	-0.035952053964138
-6.48268032073975	-10.8230285644531	-12.0978498458862	-0.00513591710478067	0.238357529044151	-0.035938560962677
-6.48051834106445	-10.8287811279297	-12.0959911346436	-0.0050587528385222	0.238331258296967	-0.0359928384423256
-6.4789252281189	-10.8281936645508	-12.1010160446167	-0.00524389836937189	0.238388359546661	-0.0361841656267643
-6.47973346710205	-10.828218460083	-12.0984487533569	-0.00511852744966745	0.238296046853065	-0.036264281719923
-6.47861862182617	-10.8282127380371	-12.102105140686	-0.00532160140573978	0.238483011722565	-0.0362650044262409
-6.47477722167969	-10.8246746063232	-12.0930967330933	-0.00507600838318467	0.238351657986641	-0.0364777036011219
-6.48086929321289	-10.8267126083374	-12.1080455780029	-0.00514584966003895	0.238490238785744	-0.0364498905837536
-6.47456407546997	-10.8251247406006	-12.1001005172729	-0.00509186554700136	0.238386914134026	-0.0366235747933388
-6.4811840057373	-10.829062461853	-12.1155815124512	-0.00523280259221792	0.238530352711678	-0.0365900360047817
-6.47349882125854	-10.825364112854	-12.1013069152832	-0.0050882832147181	0.23839645087719	-0.0367240644991398
-6.48422336578369	-10.8270444869995	-12.112114906311	-0.00521554425358772	0.238569393754005	-0.0367245525121689
-6.47677135467529	-10.8269472122192	-12.1022615432739	-0.00514029571786523	0.238521113991737	-0.0369146652519703
-6.48256540298462	-10.8301572799683	-12.1175384521484	-0.00514509016647935	0.238576516509056	-0.0367635078728199
-6.48092412948608	-10.834864616394	-12.105037689209	-0.00525592640042305	0.238615721464157	-0.0369904935359955
-6.48311328887939	-10.8336410522461	-12.1185140609741	-0.00516194850206375	0.238585770130157	-0.0369272157549858
-6.4814510345459	-10.8358526229858	-12.1123371124268	-0.00535416277125478	0.238737761974335	-0.0371153391897678
-6.48214197158813	-10.8376731872559	-12.1176013946533	-0.00532856676727533	0.238594487309456	-0.0370413586497307
-6.4875020980835	-10.8387060165405	-12.1170082092285	-0.00552319968119264	0.238819763064384	-0.0371496081352234
-6.48338794708252	-10.8386173248291	-12.1144485473633	-0.00552726164460182	0.238660380244255	-0.037259429693222
-6.49319076538086	-10.8416528701782	-12.1233787536621	-0.00563889369368553	0.238910123705864	-0.037308793514967
-6.48662328720093	-10.8424062728882	-12.1194114685059	-0.00553236017003655	0.238709732890129	-0.0373932532966137
-6.49848175048828	-10.8431673049927	-12.132511138916	-0.00565779954195023	0.239006444811821	-0.0373615063726902
-6.4939398765564	-10.8493156433105	-12.1255874633789	-0.00564733240753412	0.238836526870728	-0.0374751165509224
-6.50471925735474	-10.8468675613403	-12.1351413726807	-0.00580413732677698	0.239047512412071	-0.0374683700501919
-6.50006914138794	-10.8499565124512	-12.1299486160278	-0.00581453228369355	0.238999575376511	-0.0375854223966599
-6.50409126281738	-10.8465309143066	-12.1409206390381	-0.00593488523736596	0.239134728908539	-0.0375621020793915
-6.50268745422363	-10.8565244674683	-12.1446714401245	-0.00596588989719749	0.239115417003632	-0.0376247242093086
-6.50834226608276	-10.8508911132813	-12.1465358734131	-0.00608287053182721	0.239218726754189	-0.0376546457409859
-6.50656318664551	-10.8613872528076	-12.1416530609131	-0.00600671535357833	0.239113554358482	-0.0377440564334393
-6.51137399673462	-10.8569507598877	-12.1498975753784	-0.00624346500262618	0.23931959271431	-0.0376792065799236
-6.5133843421936	-10.8588190078735	-12.1428022384644	-0.00623549381271005	0.239282205700874	-0.0378592535853386
-6.5152735710144	-10.8607921600342	-12.1522951126099	-0.00636950554326177	0.239307761192322	-0.0377244018018246
-6.51400995254517	-10.8570232391357	-12.1459503173828	-0.00642796605825424	0.23939411342144	-0.0379392579197884
-6.5157413482666	-10.8627119064331	-12.1540222167969	-0.00654843309894204	0.239293143153191	-0.037889190018177
-6.51832008361816	-10.8576335906982	-12.1535921096802	-0.00666178623214364	0.239501550793648	-0.0379522703588009
-6.51413488388062	-10.8605480194092	-12.1494216918945	-0.00666692433878779	0.239364877343178	-0.0380176194012165
-6.52098035812378	-10.8594522476196	-12.1579284667969	-0.00681431824341416	0.239546254277229	-0.0379934310913086
-6.51595258712769	-10.8646783828735	-12.1476850509644	-0.00678436318412423	0.239394709467888	-0.038160789757967
-6.52145290374756	-10.8600244522095	-12.1587915420532	-0.0069122388958931	0.239537879824638	-0.038079671561718
-6.52016067504883	-10.863507270813	-12.1472997665405	-0.00704710837453604	0.239660486578941	-0.0382728539407253
-6.51849508285522	-10.8626289367676	-12.1507873535156	-0.00699220597743988	0.239434808492661	-0.0382238328456879
-6.52674436569214	-10.8639078140259	-12.1591548919678	-0.0072505478747189	0.239730849862099	-0.0382293686270714
-6.52055263519287	-10.8623657226563	-12.1468677520752	-0.00721112592145801	0.239543944597244	-0.0383535288274288
-6.52921915054321	-10.8695287704468	-12.1651105880737	-0.00736931012943387	0.239712208509445	-0.0383878387510777
-6.52342367172241	-10.8680477142334	-12.1569604873657	-0.00748002203181386	0.23960642516613	-0.0385175123810768
-6.53002166748047	-10.8722887039185	-12.1661348342896	-0.00749691342934966	0.239647150039673	-0.038477323949337
-6.52857208251953	-10.8697080612183	-12.1600790023804	-0.00778166158124805	0.239844366908073	-0.0385948792099953
-6.53065347671509	-10.8749732971191	-12.163722038269	-0.00761612271890044	0.239718198776245	-0.0385658256709576
-6.5294508934021	-10.8767709732056	-12.1593751907349	-0.00792105030268431	0.23979252576828	-0.038744542747736
-6.53038024902344	-10.8804321289063	-12.1673650741577	-0.00780580518767238	0.23970390856266	-0.0387733094394207
-6.53249454498291	-10.8800344467163	-12.1633234024048	-0.00806709937751293	0.239919811487198	-0.0388498902320862
-6.52731704711914	-10.8847169876099	-12.1614618301392	-0.00796048250049353	0.239745512604713	-0.0389793366193771
-6.53618574142456	-10.8863172531128	-12.1739654541016	-0.00814863294363022	0.239853844046593	-0.0389800518751144
-6.52712488174438	-10.887656211853	-12.1651067733765	-0.00821300689131022	0.239769801497459	-0.0392025783658028
-6.53118562698364	-10.8913898468018	-12.176173210144	-0.00830162782222033	0.239839896559715	-0.0391538813710213
-6.52601623535156	-10.891731262207	-12.1671333312988	-0.00828252732753754	0.239756882190704	-0.0393747910857201
-6.53275346755981	-10.8935213088989	-12.1773538589478	-0.00836554542183876	0.239838674664497	-0.03933335095644
-6.52809810638428	-10.8912773132324	-12.166805267334	-0.0084125092253089	0.239881902933121	-0.039577305316925
-6.52956390380859	-10.8988370895386	-12.1781530380249	-0.00842462014406919	0.239812955260277	-0.0395347960293293
-6.52932929992676	-10.9019107818604	-12.1809349060059	-0.00854996778070927	0.239925473928452	-0.0396768748760223
-6.52994918823242	-10.9040822982788	-12.1830387115479	-0.00849146023392677	0.239826083183289	-0.0398027487099171
-6.52963733673096	-10.9078483581543	-12.1902456283569	-0.00872945599257946	0.239947021007538	-0.0398087128996849
-6.52643918991089	-10.9087352752686	-12.1820526123047	-0.00857824180275202	0.239918127655983	-0.0399687588214874
-6.52760553359985	-10.9130077362061	-12.1961717605591	-0.00874414760619402	0.23991696536541	-0.0399834327399731
-6.53209972381592	-10.9103651046753	-12.1868419647217	-0.00882425345480442	0.240034267306328	-0.0401354916393757
-6.5260443687439	-10.9175443649292	-12.1888303756714	-0.00882276520133018	0.239883244037628	-0.0401958078145981
-6.53141164779663	-10.9130554199219	-12.2018203735352	-0.00887287966907024	0.240029230713844	-0.0401986613869667
-6.52178478240967	-10.9199056625366	-12.1881637573242	-0.00890641566365957	0.239926978945732	-0.0403973907232285
-6.52675628662109	-10.9186391830444	-12.2069978713989	-0.00903149507939816	0.240019276738167	-0.0403683222830296
-6.52445936203003	-10.9210243225098	-12.1905746459961	-0.00893131084740162	0.240052178502083	-0.0405237264931202
-6.52170276641846	-10.925537109375	-12.1976623535156	-0.00902560539543629	0.239902630448341	-0.0404500775039196
-6.52568578720093	-10.9229221343994	-12.1954908370972	-0.00918300822377205	0.240153715014458	-0.0405761525034904
-6.51829433441162	-10.9256992340088	-12.2008218765259	-0.00914229359477758	0.239937141537666	-0.0406306684017181
-6.52236986160278	-10.9266920089722	-12.1996221542358	-0.00922367908060551	0.240116700530052	-0.0406687334179878
-6.51533842086792	-10.9294958114624	-12.1938524246216	-0.00924191158264875	0.23994554579258	-0.040794625878334
-6.52227830886841	-10.9270658493042	-12.2055139541626	-0.00939082074910402	0.240144357085228	-0.040713619440794
-6.51432371139526	-10.9326906204224	-12.1941432952881	-0.00950165186077356	0.239977568387985	-0.0409007146954536
-6.51771640777588	-10.9308433532715	-12.2049083709717	-0.00951141957193613	0.240088000893593	-0.0408191010355949
-6.51248359680176	-10.9327573776245	-12.1871767044067	-0.00958410650491714	0.240102410316467	-0.0410318896174431
-6.51358938217163	-10.9319343566895	-12.2045764923096	-0.00966332014650106	0.240053564310074	-0.0409643910825253
-6.51594495773315	-10.9327306747437	-12.1998043060303	-0.00983292609453201	0.24015973508358	-0.0410828962922096
-6.51116466522217	-10.9320220947266	-12.1942577362061	-0.00980571657419205	0.239931985735893	-0.0411503277719021
-6.51719331741333	-10.9330558776855	-12.1989965438843	-0.0100296838209033	0.240192458033562	-0.0411072932183743
-6.50537538528442	-10.9310255050659	-12.1946840286255	-0.0100480979308486	0.240004479885101	-0.0412484332919121
-6.51225614547729	-10.9322996139526	-12.2009372711182	-0.0102041903883219	0.240084543824196	-0.0411571152508259
-6.50479459762573	-10.9316520690918	-12.1887712478638	-0.0103731648996472	0.24004390835762	-0.0413691662251949
-6.50618839263916	-10.9311065673828	-12.2000818252563	-0.0105181494727731	0.240041971206665	-0.0412838906049728
-6.50644874572754	-10.9269828796387	-12.1938829421997	-0.0107287857681513	0.2401342689991	-0.0413894429802895
-6.502854347229	-10.9284934997559	-12.188985824585	-0.0107133062556386	0.240012511610985	-0.0413627550005913
-6.50272035598755	-10.9271192550659	-12.1926574707031	-0.0110552553087473	0.24017596244812	-0.0414567589759827
-6.49923276901245	-10.9255418777466	-12.1916666030884	-0.0110165262594819	0.240044429898262	-0.0414134152233601
-6.50311183929443	-10.9286794662476	-12.1879968643188	-0.0113388607278466	0.240194216370583	-0.0415475256741047
-6.49828100204468	-10.9282598495483	-12.1887760162354	-0.0113163264468312	0.240035325288773	-0.0415586307644844
-6.50488710403442	-10.9290761947632	-12.1926927566528	-0.0115968529134989	0.24024909734726	-0.0415772683918476
-6.49945545196533	-10.9298524856567	-12.184383392334	-0.0115822050720453	0.240112528204918	-0.0416966304183006
-6.50455284118652	-10.9319896697998	-12.1970882415771	-0.0118489246815443	0.240298345685005	-0.0417162328958511
-6.49665403366089	-10.9339056015015	-12.1934785842896	-0.0118710286915302	0.240037530660629	-0.0418258421123028
-6.50642824172974	-10.9340925216675	-12.1970386505127	-0.0120822489261627	0.240313291549683	-0.0417191348969936
-6.4996018409729	-10.9351835250854	-12.1904153823853	-0.0122039020061493	0.240105360746384	-0.0418899022042751
-6.50568675994873	-10.9368448257446	-12.199366569519	-0.0124116959050298	0.240269616246223	-0.0417778678238392
-6.5017204284668	-10.9376773834229	-12.1952381134033	-0.0125156631693244	0.240135654807091	-0.0419172309339046
-6.50497770309448	-10.9322443008423	-12.2061281204224	-0.0125811453908682	0.240194648504257	-0.0417440757155418
-6.5035605430603	-10.9328260421753	-12.1907253265381	-0.0127813536673784	0.240199327468872	-0.0418753400444984
-6.50446557998657	-10.9355144500732	-12.2044382095337	-0.0127793410792947	0.240197971463203	-0.0417663976550102
-6.5054178237915	-10.9344415664673	-12.1969060897827	-0.0130118215456605	0.240331634879112	-0.041734978556633
-6.50123882293701	-10.934118270874	-12.196795463562	-0.0129856830462813	0.240095093846321	-0.0417144447565079
-6.51104068756104	-10.9396553039551	-12.198486328125	-0.0132269104942679	0.240261882543564	-0.0413922294974327
-6.51601648330688	-10.9527368545532	-12.2073040008545	-0.0133797973394394	0.240112602710724	-0.0408966541290283
-6.52392768859863	-10.9532737731934	-12.2140493392944	-0.0136450193822384	0.240321949124336	-0.0407807193696499
-6.50684833526611	-10.9487590789795	-12.2095775604248	-0.0134522086009383	0.240061894059181	-0.0407178141176701
-6.51535177230835	-10.9400701522827	-12.216381072998	-0.0134960878640413	0.240187779068947	-0.0407040230929852
-6.50785446166992	-10.9385166168213	-12.2109174728394	-0.0134702678769827	0.240136742591858	-0.0408241748809814
-6.513991355896	-10.9393653869629	-12.2213153839111	-0.0136081501841545	0.240216255187988	-0.0405988842248917
-6.50909614562988	-10.941255569458	-12.20534324646	-0.0135761769488454	0.240174874663353	-0.0407742559909821
-6.51400899887085	-10.9371023178101	-12.2210369110107	-0.013568558730185	0.240191891789436	-0.0406560339033604
-6.51099157333374	-10.9403266906738	-12.2074937820435	-0.013582737185061	0.240199565887451	-0.0407994799315929
-6.51179265975952	-10.9400110244751	-12.2145614624023	-0.0135972555726767	0.240138038992882	-0.040638130158186
-6.52064228057861	-10.9404182434082	-12.2143144607544	-0.0135945081710815	0.240334704518318	-0.0407429747283459
-6.51868009567261	-10.9415073394775	-12.2201328277588	-0.0134903760626912	0.240238338708878	-0.0406854934990406
-6.52474880218506	-10.9435167312622	-12.2160863876343	-0.0136804888024926	0.240417122840881	-0.0407795198261738
-6.5208625793457	-10.9445638656616	-12.2228937149048	-0.0135524338111281	0.240249037742615	-0.0407789163291454
-6.53031921386719	-10.9421529769897	-12.2283325195313	-0.0135985417291522	0.240571901202202	-0.0408304110169411
-6.52354574203491	-10.9494752883911	-12.2255363464355	-0.0135217923671007	0.240349501371384	-0.040931198745966
-6.53241395950317	-10.9453105926514	-12.2358360290527	-0.0135442018508911	0.240500241518021	-0.0408618114888668
-6.53010702133179	-10.9476137161255	-12.2255439758301	-0.0135287251323462	0.240521728992462	-0.0410139262676239
-6.53586483001709	-10.9443731307983	-12.2442770004272	-0.0134680718183517	0.240564405918121	-0.0409205704927444
-6.53236627578735	-10.9508638381958	-12.2366943359375	-0.013534301891923	0.240599349141121	-0.0411193296313286
-6.53679656982422	-10.9515686035156	-12.2478818893433	-0.0134613458067179	0.240527838468552	-0.0409979447722435
-6.54499912261963	-10.9539251327515	-12.2473459243774	-0.0135376499965787	0.240833595395088	-0.0411318130791187
-6.5419397354126	-10.9533662796021	-12.2465372085571	-0.0134036084637046	0.240622162818909	-0.0411760397255421
-6.54774522781372	-10.9550113677979	-12.256007194519	-0.0134422034025192	0.240865096449852	-0.0411994904279709
-6.54013395309448	-10.9565744400024	-12.2536020278931	-0.0133813796564937	0.240740105509758	-0.0413771495223045
-6.5499382019043	-10.960467338562	-12.2672910690308	-0.0134814474731684	0.240983173251152	-0.0412995517253876
-6.5444450378418	-10.9587545394897	-12.2527666091919	-0.0134362736716866	0.240906059741974	-0.0415328964591026
-6.55046987533569	-10.9639339447021	-12.2682056427002	-0.0133239533752203	0.240937456488609	-0.0414559803903103
-6.54976320266724	-10.9617967605591	-12.2582311630249	-0.013470727019012	0.241120576858521	-0.0416102930903435
-6.55237054824829	-10.9644327163696	-12.2685070037842	-0.0132671929895878	0.241036593914032	-0.0417018160223961
-6.55211496353149	-10.9643993377686	-12.2703762054443	-0.013427491299808	0.241205021739006	-0.0417864918708801
-6.55141735076904	-10.9676036834717	-12.2654209136963	-0.0132108060643077	0.241068243980408	-0.0419694930315018
-6.55496501922607	-10.967212677002	-12.274543762207	-0.0133550316095352	0.241361662745476	-0.0419123731553555
-6.55182695388794	-10.967942237854	-12.2643003463745	-0.0132248941808939	0.241333901882172	-0.0421570353209972
-6.55560636520386	-10.9748106002808	-12.2835550308228	-0.0132544739171863	0.241381034255028	-0.04215157777071
-6.55494070053101	-10.9752006530762	-12.2766571044922	-0.0133233107626438	0.241505935788155	-0.0423452407121658
-6.55762672424316	-10.9847593307495	-12.2848272323608	-0.013197485357523	0.241449788212776	-0.0424466580152512
-6.55980920791626	-10.9822177886963	-12.285135269165	-0.0132795320823789	0.241637855768204	-0.0425948761403561
-6.55776929855347	-10.9930210113525	-12.2840242385864	-0.0131666297093034	0.241603568196297	-0.0427782312035561
-6.5637001991272	-10.9907159805298	-12.2978668212891	-0.0132129173725843	0.241698175668716	-0.0428065992891788
-6.56183481216431	-10.9976148605347	-12.2825927734375	-0.0130654722452164	0.241831034421921	-0.0430744327604771
-6.56420993804932	-11.0025615692139	-12.2977933883667	-0.0131428269669414	0.241831511259079	-0.0430606342852116
-6.565185546875	-11.0061254501343	-12.2932291030884	-0.0130828311666846	0.24197393655777	-0.0433856621384621
-6.56487035751343	-11.0134553909302	-12.2979745864868	-0.0129884397611022	0.241888329386711	-0.0434395000338554
-6.56954383850098	-11.0133180618286	-12.3022594451904	-0.0130398022010922	0.242114707827568	-0.0435614325106144
-6.56062126159668	-11.0244159698486	-12.2975921630859	-0.0129306381568313	0.241950780153275	-0.0437227487564087
-6.57240772247314	-11.0263071060181	-12.3127584457397	-0.0129709225147963	0.242212444543839	-0.0437540858983994
-6.56592702865601	-11.0373973846436	-12.3036708831787	-0.0128370225429535	0.242081329226494	-0.043989397585392
-6.57348442077637	-11.0364322662354	-12.3195819854736	-0.0128870857879519	0.242225557565689	-0.0440067015588284
-6.57359600067139	-11.0452098846436	-12.310284614563	-0.0128520857542753	0.242349401116371	-0.0442178957164288
-6.56983518600464	-11.0472450256348	-12.319878578186	-0.0127021428197622	0.242210939526558	-0.0442250333726406
-6.57754755020142	-11.0498561859131	-12.3167448043823	-0.0127849038690329	0.242378920316696	-0.044317938387394
-6.57086563110352	-11.0541000366211	-12.3170604705811	-0.0126246158033609	0.242214307188988	-0.044422123581171
-6.58209753036499	-11.0565977096558	-12.3274660110474	-0.0126775838434696	0.242485523223877	-0.0444253496825695
-6.57636165618896	-11.0624074935913	-12.3233222961426	-0.0125656528398395	0.242310091853142	-0.0446188636124134
-6.58795213699341	-11.0665330886841	-12.3329973220825	-0.0126544581726193	0.242558538913727	-0.0445972196757793
-6.58182668685913	-11.0688056945801	-12.3265466690063	-0.0125571861863136	0.24241104722023	-0.0447893850505352
-6.58969306945801	-11.0741815567017	-12.3373785018921	-0.0124604543671012	0.242490574717522	-0.0446633771061897
-6.58802270889282	-11.0771589279175	-12.3281345367432	-0.0124910613521934	0.242492079734802	-0.044842716306448
-6.5904803276062	-11.0807275772095	-12.3348016738892	-0.0123528447002172	0.242375642061234	-0.0448362678289413
-6.59229230880737	-11.0832462310791	-12.3334589004517	-0.0124227292835712	0.242574021220207	-0.044922012835741
-6.59168100357056	-11.0863313674927	-12.3330879211426	-0.0121860057115555	0.242411568760872	-0.0449888035655022
-6.60048294067383	-11.0905170440674	-12.3455648422241	-0.0122998179867864	0.242544040083885	-0.0449551418423653
-6.59872150421143	-11.0900802612305	-12.3360586166382	-0.0120646860450506	0.242469400167465	-0.0451947711408138
-6.60220861434937	-11.0995397567749	-12.3494510650635	-0.0119002787396312	0.242391303181648	-0.045174065977335
-6.60588836669922	-11.092357635498	-12.3457622528076	-0.0119066787883639	0.242510601878166	-0.0452645681798458
-6.60600852966309	-11.1033601760864	-12.3427486419678	-0.0117353526875377	0.242398381233215	-0.0454438850283623
-6.611008644104	-11.1054372787476	-12.3565683364868	-0.0116159459576011	0.242442771792412	-0.0453818552196026
-6.61328172683716	-11.1074275970459	-12.3475370407104	-0.0115548400208354	0.242572635412216	-0.0455479137599468
-6.60927248001099	-11.1114931106567	-12.3522748947144	-0.011329835280776	0.242298096418381	-0.0455609187483788
-6.61993074417114	-11.1119251251221	-12.3605861663818	-0.0112886177375913	0.242514431476593	-0.0454915277659893
-6.6142110824585	-11.1151208877563	-12.3516311645508	-0.0110578257590532	0.242246225476265	-0.0456415116786957
-6.62420797348022	-11.1185884475708	-12.3638200759888	-0.0110966665670276	0.242418453097343	-0.045505728572607
-6.6209716796875	-11.1172733306885	-12.3582353591919	-0.0109272245317698	0.242389321327209	-0.0456550791859627
-6.62244081497192	-11.1229982376099	-12.3623638153076	-0.0106629403308034	0.242175862193108	-0.045590415596962
-6.62728118896484	-11.1184282302856	-12.3626928329468	-0.0107347825542092	0.242380037903786	-0.0455793328583241
-6.62690544128418	-11.1222915649414	-12.3646831512451	-0.0104621425271034	0.24217814207077	-0.045636247843504
-6.63222122192383	-11.1283559799194	-12.3717527389526	-0.010572119615972	0.242293059825897	-0.0455368496477604
-6.63291358947754	-11.1256732940674	-12.3611040115356	-0.0102868098765612	0.242267593741417	-0.045689195394516
-6.63086318969727	-11.1290740966797	-12.3729734420776	-0.0102550098672509	0.242065817117691	-0.0455737113952637
-6.63539266586304	-11.1241893768311	-12.3700151443481	-0.0101969297975302	0.242219358682632	-0.045566663146019
-6.63294458389282	-11.1318855285645	-12.369481086731	-0.010074220597744	0.242012709379196	-0.0456200689077377
-6.64073657989502	-11.126371383667	-12.3758192062378	-0.00994371622800827	0.24223393201828	-0.0455069206655025
-6.63495254516602	-11.1297044754028	-12.3674507141113	-0.00988212507218122	0.242126002907753	-0.0455825962126255
-6.63980436325073	-11.130898475647	-12.3759117126465	-0.00978701468557119	0.241989552974701	-0.0454905033111572
-6.64581537246704	-11.1294221878052	-12.3723201751709	-0.0098293237388134	0.242183938622475	-0.0454597249627113
-6.63834238052368	-11.1279640197754	-12.371187210083	-0.00961886718869209	0.241949319839478	-0.0454698652029037
-6.64708948135376	-11.1321544647217	-12.3812694549561	-0.00966739840805531	0.24198554456234	-0.0453430898487568
-6.64544725418091	-11.1279220581055	-12.3771734237671	-0.00959739647805691	0.242092162370682	-0.0453790351748466
-6.64413213729858	-11.1318016052246	-12.370943069458	-0.00943197216838598	0.241875410079956	-0.0454246141016483
-6.6528902053833	-11.1298608779907	-12.3872699737549	-0.00952967628836632	0.241978272795677	-0.0452876165509224
-6.65348291397095	-11.131290435791	-12.3775205612183	-0.00943152792751789	0.242052674293518	-0.0453310683369637
-6.64909267425537	-11.1323499679565	-12.3786735534668	-0.00927859079092741	0.241854667663574	-0.0452299118041992
-6.65873241424561	-11.1323280334473	-12.3850259780884	-0.00937250815331936	0.24202099442482	-0.0452016815543175
-6.65540552139282	-11.1326913833618	-12.3833808898926	-0.00922258291393518	0.241829827427864	-0.0452627390623093
-6.66212511062622	-11.1325931549072	-12.3969354629517	-0.00928313471376896	0.242010280489922	-0.0451240204274654
-6.66003084182739	-11.1329803466797	-12.3875703811646	-0.00920133292675018	0.241941407322884	-0.0452488474547863
-6.66425609588623	-11.1393365859985	-12.3944072723389	-0.00910809263586998	0.241928324103355	-0.0451397150754929
-6.67036867141724	-11.1366443634033	-12.4035482406616	-0.00923417694866657	0.242064297199249	-0.0450578965246677
-6.67223453521729	-11.1423492431641	-12.4003534317017	-0.00900896079838276	0.242031559348106	-0.0451834239065647
-6.67418050765991	-11.1438045501709	-12.4153251647949	-0.00914784427732229	0.241956636309624	-0.0449644513428211
-6.68118047714233	-11.1440706253052	-12.4113512039185	-0.00913926400244236	0.242110058665276	-0.0451327078044415
-6.67765712738037	-11.15016746521	-12.416576385498	-0.00902856141328812	0.241951823234558	-0.0449825078248978
-6.68754863739014	-11.1457500457764	-12.4256191253662	-0.00911713391542435	0.242150530219078	-0.0449937582015991
-6.68222093582153	-11.1493053436279	-12.4142656326294	-0.00899238511919975	0.242042079567909	-0.0450438149273396
-6.68983125686646	-11.151515007019	-12.441068649292	-0.00892295315861702	0.242076307535172	-0.0448236651718616
-6.68555784225464	-11.1516408920288	-12.4272537231445	-0.00902438070625067	0.242107853293419	-0.0449255406856537
-6.68746852874756	-11.1505079269409	-12.4344244003296	-0.00880543328821659	0.241994678974152	-0.044851515442133
-6.69530582427979	-11.1553049087524	-12.4415941238403	-0.00907552987337112	0.242146849632263	-0.044787336140871
-6.69220113754272	-11.1519870758057	-12.4345045089722	-0.00888160895556211	0.242000758647919	-0.0448698066174984
-6.69674968719482	-11.1579236984253	-12.4488821029663	-0.00882835034281015	0.242055088281631	-0.0446681156754494
-6.70053672790527	-11.1513996124268	-12.4416341781616	-0.00894427299499512	0.242096468806267	-0.0447244606912136
-6.69582223892212	-11.1588277816772	-12.4404888153076	-0.00880931038409472	0.241939201951027	-0.0447724536061287
-6.7022271156311	-11.1535768508911	-12.4559812545776	-0.00886521395295858	0.242056950926781	-0.044552281498909
-6.6991114616394	-11.1537790298462	-12.4407329559326	-0.00892785098403692	0.242167979478836	-0.0447054654359818
-6.69630765914917	-11.1543588638306	-12.4483079910278	-0.00878056790679693	0.241953209042549	-0.0446189753711224
-6.70559930801392	-11.150782585144	-12.4570512771606	-0.0088519100099802	0.242119640111923	-0.0445523522794247
-6.69830799102783	-11.1545534133911	-12.4506397247314	-0.00879045110195875	0.242018535733223	-0.0446424186229706
-6.70661211013794	-11.158540725708	-12.4636344909668	-0.00884425453841686	0.24212309718132	-0.0444576777517796
-6.70355033874512	-11.153374671936	-12.4566621780396	-0.00884003285318613	0.242146775126457	-0.0445911288261414
-6.70156192779541	-11.1591720581055	-12.4669103622437	-0.00878608040511608	0.242029681801796	-0.0445815920829773
-6.70681095123291	-11.1558885574341	-12.4688892364502	-0.0090012876316905	0.242236375808716	-0.044472299516201
-6.70538473129272	-11.1548547744751	-12.4629793167114	-0.00891511607915163	0.242242440581322	-0.0446179360151291
-6.70454931259155	-11.1576299667358	-12.4740238189697	-0.00903236400336027	0.242135494947433	-0.0444773621857166
-6.70856618881226	-11.1554517745972	-12.4708003997803	-0.0090975072234869	0.242404088377953	-0.0445643998682499
-6.70231580734253	-11.1557054519653	-12.4711151123047	-0.00904479157179594	0.242172986268997	-0.044509518891573
-6.71236562728882	-11.1546936035156	-12.4785165786743	-0.00914621539413929	0.242463782429695	-0.0444777496159077
-6.70426464080811	-11.152587890625	-12.479377746582	-0.0092215109616518	0.242464706301689	-0.0445844866335392
-6.71224308013916	-11.1510553359985	-12.4909410476685	-0.00910153146833181	0.242356896400452	-0.0445607975125313
-6.71470880508423	-11.1479711532593	-12.4956712722778	-0.00935677159577608	0.242577567696571	-0.044600035995245
-6.70564031600952	-11.1443195343018	-12.4911203384399	-0.00927055813372135	0.242457896471024	-0.0446673184633255
-6.70895481109619	-11.143385887146	-12.5001726150513	-0.00947698950767517	0.242664694786072	-0.0444040820002556
-6.70889854431152	-11.1363801956177	-12.4921426773071	-0.00950382184237242	0.242767736315727	-0.0444167479872704
-6.70421600341797	-11.1393966674805	-12.4925136566162	-0.00955717731267214	0.242561921477318	-0.0443694926798344
-6.70723342895508	-11.1377592086792	-12.5038805007935	-0.00978794880211353	0.242732435464859	-0.0442431308329105
-6.70499277114868	-11.1383953094482	-12.4902954101563	-0.00990362372249365	0.242747262120247	-0.0443963035941124
-6.7061185836792	-11.1354274749756	-12.4988574981689	-0.00988850183784962	0.24275915324688	-0.0441905073821545
-6.70653915405273	-11.1363487243652	-12.4928884506226	-0.0102070514112711	0.242997258901596	-0.0443085953593254
-6.70142316818237	-11.137303352356	-12.4966096878052	-0.0101396963000298	0.24281744658947	-0.0442592725157738
-6.70874261856079	-11.1391630172729	-12.5078296661377	-0.0102754049003124	0.242999657988548	-0.0442203357815742
-6.70499897003174	-11.130970954895	-12.4982538223267	-0.0103065427392721	0.243026629090309	-0.0443000830709934
-6.70252275466919	-11.1394538879395	-12.5079927444458	-0.0104173729196191	0.24303911626339	-0.0442172214388847
-6.70560455322266	-11.1318016052246	-12.5044164657593	-0.0106528736650944	0.243201017379761	-0.0442066825926304
-6.69946098327637	-11.139533996582	-12.5041332244873	-0.0106776673346758	0.243192493915558	-0.0443787612020969
-6.69917154312134	-11.1375074386597	-12.5102195739746	-0.0106995441019535	0.24320587515831	-0.0442701429128647
-6.70444059371948	-11.135947227478	-12.5084838867188	-0.0108345104381442	0.24342343211174	-0.0444110222160816
-6.69620037078857	-11.1380796432495	-12.5134658813477	-0.0108299879357219	0.24324806034565	-0.0443704091012478
-6.7058219909668	-11.1398496627808	-12.5213527679443	-0.0108957402408123	0.243588209152222	-0.0444012731313705
-6.69659614562988	-11.1418485641479	-12.5188760757446	-0.0108462339267135	0.24339796602726	-0.0445094779133797
-6.70361566543579	-11.1416053771973	-12.5263900756836	-0.0109093226492405	0.243644848465919	-0.0443417876958847
-6.69665336608887	-11.1428661346436	-12.5204124450684	-0.0109698167070746	0.243690297007561	-0.0445121191442013
-6.69930601119995	-11.1442012786865	-12.531229019165	-0.0108676562085748	0.24361626803875	-0.044402826577425
-6.7012243270874	-11.1425848007202	-12.5325746536255	-0.011015004478395	0.243817329406738	-0.0444115921854973
-6.69652271270752	-11.1434345245361	-12.5226402282715	-0.0108664920553565	0.243716284632683	-0.0445224121212959
-6.69907903671265	-11.1445741653442	-12.5354633331299	-0.01104820612818	0.243871092796326	-0.0443612113595009
-6.69743156433105	-11.140721321106	-12.5241765975952	-0.0110269589349627	0.243989020586014	-0.0445042327046394
-6.69504690170288	-11.142879486084	-12.5233612060547	-0.0110265901312232	0.243835732340813	-0.0445170514285564
-6.69865322113037	-11.142035484314	-12.5360651016235	-0.0111517356708646	0.244027838110924	-0.0443830862641335
-6.69258069992065	-11.1434516906738	-12.5224800109863	-0.0112769799306989	0.244120344519615	-0.0445205643773079
-6.69491338729858	-11.1436939239502	-12.5306921005249	-0.0111806709319353	0.244014143943787	-0.0443620830774307
-6.69771766662598	-11.1416130065918	-12.5326566696167	-0.0114021608605981	0.244289338588715	-0.0444167666137218
-6.69183111190796	-11.1411333084106	-12.5281181335449	-0.0113869197666645	0.244224742054939	-0.0444607213139534
-6.69475603103638	-11.1424322128296	-12.5384578704834	-0.011590582318604	0.244292125105858	-0.0443742200732231
-6.69393301010132	-11.1334590911865	-12.5295734405518	-0.0117082260549068	0.244436159729958	-0.0444226861000061
-6.68906211853027	-11.1440582275391	-12.529613494873	-0.0117827542126179	0.244334697723389	-0.0444144979119301
-6.69504070281982	-11.1376714706421	-12.5430040359497	-0.0119682876393199	0.244542002677917	-0.0443064644932747
-6.691321849823	-11.1362056732178	-12.5210475921631	-0.0121248066425323	0.2445447742939	-0.0444165021181107
-6.6923303604126	-11.1422414779663	-12.5372695922852	-0.0121717341244221	0.244544506072998	-0.0443445928394794
-6.69827842712402	-11.1394872665405	-12.5417928695679	-0.0124359354376793	0.244813308119774	-0.0442738570272923
-6.69344902038574	-11.1368989944458	-12.5355243682861	-0.0125193679705262	0.244822770357132	-0.0443635322153568
-6.70002174377441	-11.1443243026733	-12.5494565963745	-0.0126360664144158	0.244899213314056	-0.0443098470568657
-6.70064067840576	-11.1377334594727	-12.5443525314331	-0.0127532593905926	0.244989082217216	-0.0443424582481384
-6.70336103439331	-11.142204284668	-12.5567970275879	-0.0127887418493629	0.24505478143692	-0.0443258248269558
-6.70796918869019	-11.1376132965088	-12.5611152648926	-0.0130483414977789	0.245198458433151	-0.0442022532224655
-6.70573377609253	-11.1387453079224	-12.5520267486572	-0.0131033109501004	0.245321780443192	-0.0443383827805519
-6.70648527145386	-11.1393890380859	-12.563985824585	-0.013113597407937	0.245241075754166	-0.0441617555916309
-6.7137188911438	-11.1396722793579	-12.5672044754028	-0.0133792012929916	0.245552688837051	-0.0441398434340954
-6.70614290237427	-11.1381368637085	-12.5606851577759	-0.0133556751534343	0.24538479745388	-0.0442547649145126
-6.71253156661987	-11.1382350921631	-12.572774887085	-0.0135759897530079	0.245588928461075	-0.0440823100507259
-6.71046209335327	-11.132884979248	-12.5652227401733	-0.013680461794138	0.245687708258629	-0.0441889390349388
-6.7114520072937	-11.1386394500732	-12.5665884017944	-0.0136836459860206	0.245660305023193	-0.0441742837429047
-6.71757125854492	-11.1347703933716	-12.5757818222046	-0.0139652052894235	0.245861858129501	-0.044063426554203
-6.71676969528198	-11.1342496871948	-12.5709829330444	-0.0140775395557284	0.245959803462029	-0.0442356690764427
-6.71480083465576	-11.1362419128418	-12.5810317993164	-0.0141852097585797	0.245859518647194	-0.0441251397132874
-6.72385931015015	-11.1379909515381	-12.5770378112793	-0.0144195314496756	0.246243432164192	-0.0441810600459576
-6.71563100814819	-11.1379518508911	-12.5729608535767	-0.0143280671909451	0.246029391884804	-0.0443283841013908
-6.72671222686768	-11.1396417617798	-12.5928688049316	-0.0145624028518796	0.246278762817383	-0.0443385913968086
-6.72261667251587	-11.1405200958252	-12.5848083496094	-0.0147881545126438	0.246422752737999	-0.0445367582142353
-6.72731256484985	-11.1482057571411	-12.5907764434814	-0.0146639328449965	0.24646931886673	-0.0446012988686562
-6.73039674758911	-11.1490993499756	-12.6017169952393	-0.0149077065289021	0.246735572814941	-0.0447060130536556
-6.7315354347229	-11.1537141799927	-12.5956192016602	-0.0148644391447306	0.246740430593491	-0.0450098440051079
-6.73119831085205	-11.1603202819824	-12.6031351089478	-0.014949637465179	0.246782213449478	-0.0450149327516556
-6.74028921127319	-11.1561012268066	-12.6134586334229	-0.0150352362543344	0.247053399682045	-0.0451983325183392
-6.73163843154907	-11.1621408462524	-12.6064205169678	-0.0150851272046566	0.246955826878548	-0.0453948155045509
-6.73579263687134	-11.1701755523682	-12.6252136230469	-0.015106912702322	0.247159481048584	-0.0454005487263203
-6.73814964294434	-11.171688079834	-12.6230325698853	-0.0152874030172825	0.247348681092262	-0.045565590262413
-6.73624849319458	-11.1761150360107	-12.6267604827881	-0.0151126366108656	0.247396230697632	-0.0457370989024639
-6.74300479888916	-11.1809797286987	-12.6353139877319	-0.0153870182111859	0.247535973787308	-0.0457431934773922
-6.73659563064575	-11.1788997650146	-12.6325254440308	-0.0154146151617169	0.247615545988083	-0.0460095442831516
-6.7342529296875	-11.1884632110596	-12.6377935409546	-0.0153348194435239	0.247628048062325	-0.0461724251508713
-6.74266910552979	-11.1900653839111	-12.6479167938232	-0.0153836738318205	0.247781321406364	-0.0462272316217422
-6.73987293243408	-11.1949739456177	-12.6382780075073	-0.0154610006138682	0.247972309589386	-0.0465077981352806
-6.73641920089722	-11.1974773406982	-12.6473197937012	-0.0153208021074533	0.247907221317291	-0.0466130524873734
-6.73735761642456	-11.2026538848877	-12.6526775360107	-0.0155673027038574	0.248106509447098	-0.0467315204441547
-6.73539733886719	-11.2014856338501	-12.6476182937622	-0.0154574988409877	0.248148187994957	-0.0470260940492153
-6.73131036758423	-11.2064065933228	-12.6473064422607	-0.0154597256332636	0.248162433505058	-0.0471458286046982
-6.73406219482422	-11.2086782455444	-12.6563873291016	-0.0155920730903745	0.248408183455467	-0.0472396090626717
-6.72688245773315	-11.2145328521729	-12.6434936523438	-0.0155988484621048	0.248375117778778	-0.0475379303097725
-6.72240400314331	-11.2148456573486	-12.6544733047485	-0.0155776143074036	0.248328641057014	-0.0475267581641674
-6.72943496704102	-11.2180728912354	-12.6513547897339	-0.0157450120896101	0.248639494180679	-0.0477113462984562
-6.7250075340271	-11.2175216674805	-12.6430892944336	-0.0156610626727343	0.248672723770142	-0.0480060242116451
-6.7180027961731	-11.2251462936401	-12.6446304321289	-0.0156332496553659	0.248565331101418	-0.0482065044343472
-6.723388671875	-11.2260932922363	-12.6553144454956	-0.0157991237938404	0.248772531747818	-0.0482419766485691
-6.71724843978882	-11.2297077178955	-12.6431398391724	-0.0157231353223324	0.248759269714355	-0.0485287606716156
-6.71608209609985	-11.2339658737183	-12.6535491943359	-0.0156041346490383	0.248784720897675	-0.0486101880669594
-6.71993923187256	-11.2389259338379	-12.6535301208496	-0.0158518850803375	0.24905426800251	-0.0487444922327995
-6.71163988113403	-11.2379474639893	-12.6515693664551	-0.0157175362110138	0.24897763133049	-0.049019630998373
-6.71523666381836	-11.2437925338745	-12.6582021713257	-0.0155956102535129	0.248997643589973	-0.0490619689226151
-6.71655559539795	-11.2425680160522	-12.6548128128052	-0.0157273486256599	0.249112486839294	-0.0491926558315754
-6.7087516784668	-11.2482500076294	-12.6471261978149	-0.0155493216589093	0.249010056257248	-0.0494032092392445
-6.71510648727417	-11.2470121383667	-12.6593036651611	-0.0155397895723581	0.249167084693909	-0.049287922680378
-6.7127890586853	-11.2475881576538	-12.6494293212891	-0.0156629029661417	0.249333530664444	-0.0495236776769161
-6.70607948303223	-11.2502088546753	-12.6464185714722	-0.0154484855011106	0.249200016260147	-0.049649428576231
-6.71003866195679	-11.2543964385986	-12.6649808883667	-0.0154324220493436	0.249280259013176	-0.0495402663946152
-6.71335220336914	-11.2517833709717	-12.659725189209	-0.015486178919673	0.249472245573997	-0.0496793501079082
-6.70868301391602	-11.2571020126343	-12.6495122909546	-0.015349687077105	0.249336287379265	-0.0498053021728992
-6.71105575561523	-11.2549695968628	-12.6651420593262	-0.0153918033465743	0.249475553631783	-0.0496888011693954
-6.71229553222656	-11.2573757171631	-12.6578254699707	-0.0155159514397383	0.249594837427139	-0.0498056001961231
-6.70854473114014	-11.254075050354	-12.6505708694458	-0.0152946757152677	0.249404147267342	-0.0498947463929653
-6.71405267715454	-11.2565460205078	-12.6669454574585	-0.0153386993333697	0.249486222863197	-0.0497817546129227
-6.71679973602295	-11.2529630661011	-12.6558218002319	-0.0154324360191822	0.249630123376846	-0.0498490482568741
-6.7112283706665	-11.2601871490479	-12.6553020477295	-0.0153153501451015	0.249520778656006	-0.0498907975852489
-6.71673059463501	-11.2552633285522	-12.6663761138916	-0.0153673198074102	0.249580100178719	-0.0497149080038071
-6.72013759613037	-11.2534732818604	-12.6598768234253	-0.015458163805306	0.249742209911346	-0.0497492626309395
-6.71548748016357	-11.2504024505615	-12.6546277999878	-0.015244085341692	0.249572813510895	-0.0497329272329807
-6.72300434112549	-11.2526502609253	-12.6650142669678	-0.0153281427919865	0.249679714441299	-0.0495017282664776
-6.722083568573	-11.2482166290283	-12.6588182449341	-0.0154149420559406	0.249763637781143	-0.0495085455477238
-6.71935939788818	-11.2539539337158	-12.6534490585327	-0.0153515543788671	0.249591484665871	-0.0494725108146667
-6.72580146789551	-11.2443799972534	-12.6696281433105	-0.0153990369290113	0.249725684523582	-0.0492270700633526
-6.72324419021606	-11.2454957962036	-12.6609897613525	-0.0155658749863505	0.249794200062752	-0.049274206161499
-6.72402381896973	-11.2447500228882	-12.6604537963867	-0.0153949744999409	0.249607339501381	-0.049212884157896
-6.7348461151123	-11.2460861206055	-12.66956615448	-0.0155222658067942	0.249774917960167	-0.0490502081811428
-6.73440551757813	-11.2436075210571	-12.6675682067871	-0.0155189540237188	0.249814599752426	-0.0491281636059284
-6.73928213119507	-11.2511119842529	-12.6750288009644	-0.015464992262423	0.249748229980469	-0.0490480586886406
-6.74618816375732	-11.2464752197266	-12.6842851638794	-0.0155244991183281	0.249913901090622	-0.0488280355930328
-6.74622058868408	-11.2475337982178	-12.677321434021	-0.0156440399587154	0.250008791685104	-0.0488449409604073
-6.74629068374634	-11.2464752197266	-12.6741857528687	-0.0154207609593868	0.249837324023247	-0.0488827116787434
-6.75016212463379	-11.2530794143677	-12.6869010925293	-0.015520753338933	0.249893888831139	-0.0486559718847275
-6.75592851638794	-11.245005607605	-12.6844167709351	-0.0156264267861843	0.249945312738419	-0.0485834926366806
-6.75297021865845	-11.2512702941895	-12.6778287887573	-0.0155675057321787	0.249895811080933	-0.0486259162425995
-6.75934267044067	-11.2440996170044	-12.6916551589966	-0.0155911752954125	0.249969437718391	-0.0483863689005375
-6.75988578796387	-11.2474193572998	-12.6870851516724	-0.0156771093606949	0.250036001205444	-0.0484459586441517
-6.7598295211792	-11.2456293106079	-12.6861009597778	-0.0155248558148742	0.249817609786987	-0.0483529902994633
-6.76752948760986	-11.2456865310669	-12.6953067779541	-0.0155978435650468	0.249997451901436	-0.0481792651116848
-6.76854610443115	-11.2430953979492	-12.6888999938965	-0.0156442280858755	0.24997290968895	-0.0481910444796085
-6.76852130889893	-11.2472009658813	-12.6836996078491	-0.0155769111588597	0.249841034412384	-0.0481305569410324
-6.77244901657104	-11.2439842224121	-12.7003192901611	-0.0156173203140497	0.249893099069595	-0.0479400530457497
-6.77762222290039	-11.2447280883789	-12.6893358230591	-0.0157789755612612	0.250076502561569	-0.047917053103447
-6.77312326431274	-11.2412281036377	-12.6851863861084	-0.0155933611094952	0.24992547929287	-0.0479412488639355
-6.7793140411377	-11.2439184188843	-12.7008218765259	-0.0156159438192844	0.24995493888855	-0.0477407462894917
-6.78423595428467	-11.2392292022705	-12.6949234008789	-0.0157348960638046	0.250018030405045	-0.0477222427725792
-6.78216457366943	-11.2442054748535	-12.6902141571045	-0.0156583450734615	0.249896124005318	-0.0476976670324802
-6.78911972045898	-11.2380485534668	-12.7010297775269	-0.0157607439905405	0.249946117401123	-0.0475178770720959
-6.79238271713257	-11.2401161193848	-12.6884574890137	-0.0158999804407358	0.250057429075241	-0.0475658997893333
-6.78616142272949	-11.2397089004517	-12.6875238418579	-0.015725526958704	0.249833673238754	-0.0476172976195812
-6.79294013977051	-11.2430953979492	-12.698450088501	-0.0157554727047682	0.24993035197258	-0.0474451668560505
-6.79965162277222	-11.2397909164429	-12.7011098861694	-0.0157992448657751	0.250073283910751	-0.0474262833595276
-6.7943434715271	-11.2411689758301	-12.6845693588257	-0.0156810246407986	0.249886929988861	-0.0475676320493221
-6.79843330383301	-11.2378416061401	-12.7007684707642	-0.0154978856444359	0.249886825680733	-0.0473929271101952
-6.80413913726807	-11.2395687103271	-12.6974039077759	-0.0157469157129526	0.25007039308548	-0.0473811514675617
-6.80451202392578	-11.23499584198	-12.689582824707	-0.0155596202239394	0.249939948320389	-0.047421608120203
-6.80230331420898	-11.2385568618774	-12.696704864502	-0.0154261644929647	0.249799206852913	-0.0473836436867714
-6.81215143203735	-11.2360019683838	-12.7036399841309	-0.015502555295825	0.249973252415657	-0.047264002263546
-6.80907535552979	-11.234824180603	-12.6893548965454	-0.0154706677421927	0.249898195266724	-0.0473906435072422
-6.80828332901001	-11.2378940582275	-12.6962270736694	-0.0152727738022804	0.249792709946632	-0.0472940914332867
-6.81753301620483	-11.2394323348999	-12.6990175247192	-0.0154059249907732	0.25000724196434	-0.0472082421183586
-6.81496715545654	-11.2335376739502	-12.6959943771362	-0.0153298918157816	0.249958798289299	-0.0473550632596016
-6.81302452087402	-11.2376232147217	-12.693621635437	-0.0152392853051424	0.249870970845222	-0.0473016016185284
-6.82207870483398	-11.2372426986694	-12.6992740631104	-0.0152915986254811	0.250070780515671	-0.0471906997263432
-6.81736087799072	-11.2369775772095	-12.6818799972534	-0.0152135733515024	0.249947756528854	-0.0473546162247658
-6.82194042205811	-11.2375383377075	-12.6949777603149	-0.0151120126247406	0.249871790409088	-0.0471990369260311
-6.82841539382935	-11.2387409210205	-12.6976327896118	-0.0152997625991702	0.250067442655563	-0.0471714101731777
-6.82550096511841	-11.2374229431152	-12.6928396224976	-0.0151638900861144	0.250081330537796	-0.0473035052418709
-6.82275915145874	-11.2430782318115	-12.6944570541382	-0.0151612618938088	0.249963328242302	-0.0472587905824184
-6.83129501342773	-11.2377395629883	-12.7040843963623	-0.0151619100943208	0.250128298997879	-0.047130536288023
-6.82846736907959	-11.2397260665894	-12.6904573440552	-0.0152937108650804	0.250072598457336	-0.0472623631358147
-6.83085250854492	-11.2382287979126	-12.6987361907959	-0.0150454677641392	0.249994188547134	-0.0472055301070213
-6.83589887619019	-11.2421426773071	-12.7049627304077	-0.0152695253491402	0.250142693519592	-0.0471677593886852
-6.83979606628418	-11.2381000518799	-12.7028045654297	-0.0151337776333094	0.250211089849472	-0.047226145863533
-6.83447885513306	-11.2439575195313	-12.6977548599243	-0.0150970565155149	0.250027000904083	-0.0472650229930878
-6.83983135223389	-11.2463178634644	-12.7086973190308	-0.0151992095634341	0.250205487012863	-0.0471373498439789
-6.83848762512207	-11.2439060211182	-12.70032787323	-0.0152025250717998	0.250176876783371	-0.0472364164888859
-6.84094142913818	-11.2443351745605	-12.7046165466309	-0.0151205295696855	0.250097185373306	-0.047209307551384
-6.84426355361938	-11.248833656311	-12.7114877700806	-0.0152258155867457	0.250223785638809	-0.0470784194767475
-6.84637069702148	-11.2452630996704	-12.7053546905518	-0.0152709744870663	0.250348806381226	-0.047158382833004
-6.84282350540161	-11.247386932373	-12.704665184021	-0.0152317909523845	0.250202476978302	-0.0472327284514904
-6.8459529876709	-11.2478256225586	-12.7216148376465	-0.0153106739744544	0.250247418880463	-0.0470314845442772
-6.84627342224121	-11.2444496154785	-12.7100734710693	-0.0154801923781633	0.250403106212616	-0.0471354015171528
-6.84265756607056	-11.2449827194214	-12.7028455734253	-0.0152859687805176	0.250280857086182	-0.0471599213778973
-6.84716176986694	-11.2497100830078	-12.7184457778931	-0.0154493283480406	0.250344514846802	-0.0470423772931099
-6.85542249679565	-11.2427177429199	-12.7088384628296	-0.0154669228941202	0.250501364469528	-0.0470857582986355
-6.84415435791016	-11.2445135116577	-12.6959648132324	-0.015567041002214	0.250350207090378	-0.0471754930913448
-6.85214996337891	-11.246169090271	-12.7103548049927	-0.0155530711635947	0.250420182943344	-0.0469896495342255
-6.84951829910278	-11.2433338165283	-12.7056703567505	-0.0157200321555138	0.250514358282089	-0.0470663644373417
-6.84907341003418	-11.2430515289307	-12.7041273117065	-0.0156209012493491	0.250438749790192	-0.047113474458456
-6.85030031204224	-11.2470636367798	-12.7098951339722	-0.015822097659111	0.250559210777283	-0.0469903610646725
-6.85628175735474	-11.241096496582	-12.7082033157349	-0.0158916376531124	0.250660747289658	-0.0470515266060829
-6.84512996673584	-11.2398157119751	-12.6980276107788	-0.0159539729356766	0.250535070896149	-0.0471807271242142
-6.8507513999939	-11.2430906295776	-12.7153129577637	-0.0159107446670532	0.250608652830124	-0.0470631830394268
-6.85105800628662	-11.2438182830811	-12.7172136306763	-0.0161809884011745	0.250740617513657	-0.0470899753272533
-6.84793043136597	-11.2415189743042	-12.7028837203979	-0.01601817086339	0.250663131475449	-0.0472465790808201
-6.85048294067383	-11.2445249557495	-12.71253490448	-0.0161635782569647	0.250696450471878	-0.0470983199775219
-6.85637807846069	-11.2416572570801	-12.7206573486328	-0.0163164343684912	0.250808387994766	-0.0470678135752678
-6.85211849212646	-11.2412815093994	-12.7060146331787	-0.0164303686469793	0.250820845365524	-0.0471907220780849
-6.85268688201904	-11.2441930770874	-12.7210216522217	-0.0163141824305058	0.250778198242188	-0.0471761040389538
-6.85899019241333	-11.2464981079102	-12.7295045852661	-0.0165858753025532	0.250865072011948	-0.047075729817152
-6.85842227935791	-11.243332862854	-12.7196168899536	-0.0167027413845062	0.251037240028381	-0.0472643040120602
-6.85287284851074	-11.2427682876587	-12.712607383728	-0.0166067350655794	0.250847011804581	-0.04731285572052
-6.86041116714478	-11.2470703125	-12.7288904190063	-0.0167395360767841	0.250952690839767	-0.0472400821745396
-6.86156177520752	-11.2459707260132	-12.7286138534546	-0.016953743994236	0.25115367770195	-0.0471929088234901
-6.86082887649536	-11.2447547912598	-12.7224416732788	-0.016946405172348	0.251245230436325	-0.0473726242780685
-6.86005735397339	-11.2446365356445	-12.725869178772	-0.016956202685833	0.251005232334137	-0.0473375767469406
-6.86784076690674	-11.2456169128418	-12.7343893051147	-0.0171511266380548	0.251260489225388	-0.0472368113696575
-6.86561489105225	-11.2380447387695	-12.7201538085938	-0.0171920694410801	0.251343578100204	-0.0473946630954742
-6.86081552505493	-11.2423095703125	-12.7204685211182	-0.0171470250934362	0.251249402761459	-0.0474394783377647
-6.8627815246582	-11.2388410568237	-12.7315721511841	-0.0172780882567167	0.251190572977066	-0.0473044328391552
-6.86515665054321	-11.2376623153687	-12.7229719161987	-0.0175195783376694	0.251434594392776	-0.0473103560507298
-6.85904359817505	-11.2337551116943	-12.7160968780518	-0.0174521934241056	0.251287758350372	-0.0474385246634483
-6.86621046066284	-11.2387008666992	-12.7284803390503	-0.0175242330878973	0.251395970582962	-0.0472916923463345
-6.86825895309448	-11.2327632904053	-12.7227954864502	-0.0177504625171423	0.251432985067368	-0.0472939647734165
-6.86542940139771	-11.2344961166382	-12.7175378799438	-0.0178118199110031	0.251548141241074	-0.0474185682833195
-6.86111354827881	-11.2360944747925	-12.7252578735352	-0.0177869983017445	0.251351684331894	-0.0473614111542702
-6.8677225112915	-11.2379531860352	-12.7345161437988	-0.0179315898567438	0.251483649015427	-0.0472845435142517
-6.86784362792969	-11.2303485870361	-12.7226362228394	-0.0180595554411411	0.251620322465897	-0.0473676696419716
-6.86337518692017	-11.236647605896	-12.7203063964844	-0.0180709157139063	0.251482307910919	-0.0474132224917412
-6.86649560928345	-11.2361574172974	-12.7347478866577	-0.0181542132049799	0.251531898975372	-0.0472491830587387
-6.86920166015625	-11.2306690216064	-12.7271938323975	-0.0182799529284239	0.251695066690445	-0.0472580604255199
-6.86291027069092	-11.2289886474609	-12.7193841934204	-0.0182215012609959	0.251539021730423	-0.0473586656153202
-6.86764144897461	-11.2357397079468	-12.7302656173706	-0.0182855222374201	0.251567125320435	-0.0471890158951283
-6.87072086334229	-11.2284870147705	-12.7309522628784	-0.018436910584569	0.251682937145233	-0.0471069253981113
-6.86469078063965	-11.2287511825562	-12.7144441604614	-0.0185092035681009	0.251657903194427	-0.0472319610416889
-6.86641645431519	-11.2319402694702	-12.7248868942261	-0.0185147896409035	0.251567989587784	-0.0470842756330967
-6.87221956253052	-11.2299871444702	-12.7283153533936	-0.0187368150800467	0.251760751008987	-0.0469646044075489
-6.87026119232178	-11.2239627838135	-12.7154493331909	-0.0187453888356686	0.251802742481232	-0.0470165647566319
-6.86732530593872	-11.226637840271	-12.7149639129639	-0.0187504962086678	0.251628518104553	-0.0469556115567684
-6.87156438827515	-11.2200622558594	-12.7266702651978	-0.0188945718109608	0.25166729092598	-0.0467935316264629
-6.86798524856567	-11.21741771698	-12.7152643203735	-0.0191062521189451	0.251847952604294	-0.0468356683850288
-6.86905860900879	-11.2168884277344	-12.7117805480957	-0.0190078318119049	0.251734167337418	-0.0468777306377888
-6.86772489547729	-11.2171115875244	-12.7123527526855	-0.0190993640571833	0.25166243314743	-0.0466943606734276
-6.87269258499146	-11.2111854553223	-12.7199506759644	-0.0192970782518387	0.251869380474091	-0.0465766601264477
-6.8634672164917	-11.2112627029419	-12.70654296875	-0.0193294063210487	0.251743227243423	-0.0467070862650871
-6.86810302734375	-11.2078762054443	-12.7189416885376	-0.0193772837519646	0.251692593097687	-0.0465578362345696
-6.86750555038452	-11.2035884857178	-12.7094345092773	-0.0195971578359604	0.251911610364914	-0.0465989895164967
-6.86341524124146	-11.2083225250244	-12.7119092941284	-0.0194772239774466	0.251735001802444	-0.046609353274107
-6.86498022079468	-11.2085399627686	-12.7109098434448	-0.0196695197373629	0.251808494329453	-0.0464860647916794
-6.86972141265869	-11.2000408172607	-12.7101936340332	-0.019832095131278	0.251908391714096	-0.0464855246245861
-6.85947704315186	-11.2053022384644	-12.7043924331665	-0.019868791103363	0.251807898283005	-0.0466093011200428
-6.86392736434937	-11.2007341384888	-12.714879989624	-0.0198683459311724	0.251870155334473	-0.0464351959526539
-6.86261415481567	-11.1998176574707	-12.7028455734253	-0.0200329255312681	0.251957803964615	-0.046491090208292
-6.8598370552063	-11.1978921890259	-12.708667755127	-0.019922686740756	0.251867026090622	-0.0465509109199047
-6.86216974258423	-11.1971817016602	-12.7111368179321	-0.0201000832021236	0.251890540122986	-0.0464426018297672
-6.86433839797974	-11.1908512115479	-12.7112426757813	-0.0202270708978176	0.25205186009407	-0.0464017428457737
-6.85887861251831	-11.1922378540039	-12.7026977539063	-0.0202804356813431	0.251959621906281	-0.0465656630694866
-6.85892868041992	-11.1904077529907	-12.7146596908569	-0.0203023198992014	0.251948803663254	-0.0463675148785114
[truncated: 15,609 more rows]
