# Supplementary material for: Identification of Haptic Based Guiding Using Hard Reins
Source: PLoS One. 2015 Jul 22;10(7):e0132020. doi: 10.1371/journal.pone.0132020 (PMC4511788; doi:10.1371/journal.pone.0132020)
Supplement: S6 File — (ZIP) [file pone.0132020.s006.zip › Exp2_ForceData2/Subject8/path2/T4.csv]

Force X (N)	Force Y (N)	Force Z (N)	Torque X (N-m)	Torque Y (N-m)	Torque Z (N-m)	Frequency = 10000	Averaging Level = 16	F/T Serial Number = FT11772	Time Started = 18/02/2013 10:34:44
-7.14198160171509	-8.50267505645752	-6.22133827209473	-0.0331225767731667	0.199148684740067	-0.0671216621994972
-7.14765119552612	-8.49997711181641	-6.22616672515869	-0.0332178995013237	0.199264675378799	-0.0669853463768959
-7.14733934402466	-8.50485515594482	-6.22684526443481	-0.0331580862402916	0.19908307492733	-0.0670111998915672
-7.14442825317383	-8.50474739074707	-6.22386980056763	-0.0330710634589195	0.199078068137169	-0.0671040117740631
-7.15218305587769	-8.50261783599854	-6.22160577774048	-0.0331940203905106	0.199289306998253	-0.0670044273138046
-7.15293741226196	-8.50501918792725	-6.22648906707764	-0.0331285148859024	0.199085906147957	-0.0669433176517487
-7.14837884902954	-8.5079984664917	-6.21715641021729	-0.0330430902540684	0.198918804526329	-0.0670864954590797
-7.15896892547607	-8.49961376190186	-6.21902561187744	-0.0331496968865395	0.199243873357773	-0.0669898763298988
-7.15925359725952	-8.50656032562256	-6.22680950164795	-0.0330444574356079	0.198997378349304	-0.0668777152895927
-7.1510763168335	-8.50488948822021	-6.21162796020508	-0.0329852811992168	0.19893142580986	-0.0670624002814293
-7.16125106811523	-8.50178623199463	-6.21800088882446	-0.0331195443868637	0.199165627360344	-0.0668792054057121
-7.16375589370728	-8.50872611999512	-6.22205066680908	-0.0331727527081966	0.198980018496513	-0.0668308883905411
-7.15249156951904	-8.50541973114014	-6.22137689590454	-0.032912153750658	0.198776513338089	-0.0669389888644218
-7.16343307495117	-8.50514507293701	-6.21308946609497	-0.0330995097756386	0.199012860655785	-0.0669223964214325
-7.16263914108276	-8.50620460510254	-6.22272157669067	-0.033144123852253	0.198999881744385	-0.0667900517582893
-7.16089630126953	-8.50619983673096	-6.22437810897827	-0.0329723730683327	0.198801666498184	-0.0667514279484749
-7.16130065917969	-8.51184463500977	-6.21888732910156	-0.032915685325861	0.19884005188942	-0.0668587535619736
-7.16006326675415	-8.50940322875977	-6.22127771377563	-0.0330490991473198	0.198900908231735	-0.0667690485715866
-7.16274929046631	-8.51181030273438	-6.22168111801147	-0.0328397750854492	0.198783844709396	-0.0666527450084686
-7.1553201675415	-8.51447677612305	-6.21462774276733	-0.0328431092202663	0.198730036616325	-0.0667794570326805
-7.16426706314087	-8.50898742675781	-6.22104215621948	-0.0329438708722591	0.198893502354622	-0.0667192786931992
-7.16757917404175	-8.51570987701416	-6.22192573547363	-0.0328307002782822	0.198740527033806	-0.0666017159819603
-7.15758943557739	-8.514573097229	-6.2088737487793	-0.0327558852732182	0.198574155569077	-0.0667404755949974
-7.1677074432373	-8.51373291015625	-6.2147011756897	-0.0329036638140678	0.198847845196724	-0.0666807666420937
-7.17102718353271	-8.51892375946045	-6.22419881820679	-0.0329342931509018	0.198717311024666	-0.0665185898542404
-7.16261720657349	-8.51900672912598	-6.21143579483032	-0.032697606831789	0.198554173111916	-0.0666410326957703
-7.16862106323242	-8.51573944091797	-6.21181964874268	-0.0329103916883469	0.198782429099083	-0.0666352435946465
-7.16967535018921	-8.51675128936768	-6.22235155105591	-0.0328312702476978	0.198718294501305	-0.0664645209908485
-7.16645956039429	-8.51630783081055	-6.2193455696106	-0.0327779278159142	0.198577284812927	-0.0665278062224388
-7.16875314712524	-8.51540660858154	-6.21489667892456	-0.032782107591629	0.198646798729897	-0.0665886327624321
-7.17074394226074	-8.51449298858643	-6.21763944625854	-0.0328645221889019	0.198747858405113	-0.066468320786953
-7.17153787612915	-8.51662445068359	-6.22341585159302	-0.0328347273170948	0.198579534888268	-0.0664616972208023
-7.16537094116211	-8.51421737670898	-6.21150588989258	-0.0328000225126743	0.198468461632729	-0.0665476024150848
-7.17357349395752	-8.51310253143311	-6.21604204177856	-0.0328373573720455	0.198682084679604	-0.066542387008667
-7.17368364334106	-8.51617240905762	-6.2167272567749	-0.0329711847007275	0.198607340455055	-0.0663612335920334
-7.16490888595581	-8.51864624023438	-6.20916080474854	-0.0327020063996315	0.198414295911789	-0.0665368586778641
-7.17099666595459	-8.5139331817627	-6.2148289680481	-0.0328825898468494	0.198741257190704	-0.0664518177509308
-7.17281627655029	-8.5181131362915	-6.21715593338013	-0.0329388529062271	0.198535516858101	-0.0663471296429634
-7.16560697555542	-8.52155208587646	-6.21153402328491	-0.0327197350561619	0.198394164443016	-0.066439650952816
-7.16726589202881	-8.5161075592041	-6.20680046081543	-0.0328893437981606	0.198576062917709	-0.0665019229054451
-7.17266798019409	-8.51304340362549	-6.21417427062988	-0.0329819321632385	0.198618173599243	-0.066326841711998
-7.16886901855469	-8.52009010314941	-6.21626949310303	-0.0328041166067123	0.19838710129261	-0.0663630366325378
-7.16840267181396	-8.51774215698242	-6.20649719238281	-0.0328851267695427	0.198558703064919	-0.066460132598877
-7.17264270782471	-8.51629734039307	-6.21829032897949	-0.0328590981662273	0.198586940765381	-0.0663235634565353
-7.17032623291016	-8.51752185821533	-6.21922206878662	-0.0328296720981598	0.198492482304573	-0.0663425773382187
-7.16744041442871	-8.51526737213135	-6.20741510391235	-0.0328705832362175	0.198389962315559	-0.0664305910468102
-7.17570686340332	-8.51309108734131	-6.21027088165283	-0.0328895933926106	0.198565304279327	-0.0664187669754028
-7.17603826522827	-8.51576614379883	-6.21223306655884	-0.032906211912632	0.198536053299904	-0.0663262382149696
-7.16893529891968	-8.52002906799316	-6.20756769180298	-0.0328076034784317	0.198415756225586	-0.0664253607392311
-7.17435646057129	-8.51526069641113	-6.21221876144409	-0.0328505523502827	0.198603242635727	-0.0664313361048698
-7.17831516265869	-8.52359390258789	-6.20825862884521	-0.0328895263373852	0.198458954691887	-0.0663396194577217
-7.17307138442993	-8.52442169189453	-6.20173740386963	-0.0326565727591515	0.198382303118706	-0.066552996635437
-7.18286609649658	-8.52530670166016	-6.21325349807739	-0.032837487757206	0.198593065142632	-0.0664574727416039
-7.17947101593018	-8.530348777771	-6.21532869338989	-0.032636534422636	0.198427304625511	-0.0664481744170189
-7.174476146698	-8.53032970428467	-6.20174169540405	-0.032670933753252	0.198419600725174	-0.0666700750589371
-7.18527793884277	-8.52986621856689	-6.20512008666992	-0.0328000821173191	0.198503494262695	-0.0665065571665764
-7.18418216705322	-8.53870391845703	-6.20797967910767	-0.0326034165918827	0.198306888341904	-0.0665175095200539
-7.17757844924927	-8.53665828704834	-6.19802904129028	-0.0325566418468952	0.198302060365677	-0.0666377693414688
-7.17954063415527	-8.53468799591064	-6.1977014541626	-0.032673567533493	0.198375776410103	-0.0666318535804749
-7.17939949035645	-8.53629970550537	-6.20555782318115	-0.0325861722230911	0.198258057236671	-0.0665281638503075
-7.17704343795776	-8.53895664215088	-6.19647598266602	-0.0325711220502853	0.198144823312759	-0.0666071400046349
-7.17678689956665	-8.53573513031006	-6.19598436355591	-0.032469417899847	0.198276236653328	-0.0666277781128883
-7.17892551422119	-8.53259563446045	-6.19727373123169	-0.0325910113751888	0.198297202587128	-0.0665267631411552
-7.17323398590088	-8.53660583496094	-6.19562816619873	-0.0325831510126591	0.19803774356842	-0.0665310174226761
-7.17113542556763	-8.53391933441162	-6.19318532943726	-0.0324553363025188	0.198141947388649	-0.0666668340563774
-7.17886543273926	-8.53321647644043	-6.19955110549927	-0.0326491706073284	0.198295161128044	-0.0665145665407181
-7.16735172271729	-8.53515720367432	-6.18972778320313	-0.0324096716940403	0.197924196720123	-0.0665520802140236
-7.16842555999756	-8.53057193756104	-6.18744468688965	-0.032569695264101	0.198134168982506	-0.0666965544223785
-7.17218685150146	-8.52935409545898	-6.19950151443481	-0.0325803309679031	0.198086127638817	-0.0664400979876518
-7.16195440292358	-8.53293323516846	-6.18330907821655	-0.0323578156530857	0.197929307818413	-0.0665975138545036
-7.16683864593506	-8.52809238433838	-6.19402313232422	-0.0325380079448223	0.198171809315681	-0.0665846616029739
-7.16423845291138	-8.53261852264404	-6.20164680480957	-0.0324548818171024	0.197984382510185	-0.0664719119668007
-7.15641450881958	-8.53198432922363	-6.19305038452148	-0.0323337987065315	0.197944343090057	-0.0665994882583618
-7.15250253677368	-8.52611446380615	-6.18343734741211	-0.0324657186865807	0.198003992438316	-0.0665839985013008
-7.1576452255249	-8.5257396697998	-6.19226121902466	-0.0324174091219902	0.197971910238266	-0.0664680823683739
-7.1572470664978	-8.52762699127197	-6.19932556152344	-0.032359853386879	0.197885200381279	-0.0664423629641533
-7.15061283111572	-8.52792739868164	-6.18867444992065	-0.0322703570127487	0.197837978601456	-0.0665122270584106
-7.14954280853271	-8.52372074127197	-6.18899917602539	-0.0324005000293255	0.197906106710434	-0.0664583444595337
-7.15101385116577	-8.52135944366455	-6.19529628753662	-0.0324125289916992	0.197786882519722	-0.0663351267576218
-7.14348363876343	-8.52201175689697	-6.18136692047119	-0.0322025828063488	0.197612717747688	-0.0664146393537521
-7.14484834671021	-8.51341152191162	-6.18481016159058	-0.0324001014232636	0.197854220867157	-0.0663245692849159
-7.14635324478149	-8.51123046875	-6.18961191177368	-0.0323206856846809	0.197667762637138	-0.0661339536309242
-7.14400625228882	-8.50844192504883	-6.18473148345947	-0.0322964563965797	0.197448596358299	-0.066224105656147
-7.14689064025879	-8.49796867370605	-6.1837944984436	-0.0323912352323532	0.197633400559425	-0.0661354959011078
-7.14523983001709	-8.50426197052002	-6.18622207641602	-0.0322686694562435	0.19748193025589	-0.0659884810447693
-7.13157367706299	-8.50473117828369	-6.17491436004639	-0.0321427211165428	0.197269290685654	-0.0660928264260292
-7.13904857635498	-8.50601673126221	-6.16642332077026	-0.0323462150990963	0.197493016719818	-0.0660779625177383
-7.13855504989624	-8.50998783111572	-6.17511796951294	-0.0322631374001503	0.197412848472595	-0.0659979432821274
-7.13848829269409	-8.51117420196533	-6.17064189910889	-0.0321259349584579	0.197273194789886	-0.0660831555724144
-7.13889122009277	-8.51001644134521	-6.16086912155151	-0.0321447141468525	0.197312891483307	-0.066144734621048
-7.14758253097534	-8.50361919403076	-6.17029619216919	-0.0322371497750282	0.197435066103935	-0.0660727843642235
-7.14775085449219	-8.50771331787109	-6.17113971710205	-0.032229732722044	0.197272822260857	-0.0659229755401611
-7.14383029937744	-8.50449085235596	-6.15970849990845	-0.0321200415492058	0.197236880660057	-0.0660215243697166
-7.14434337615967	-8.50029182434082	-6.16655969619751	-0.0322707034647465	0.197345271706581	-0.0659208297729492
-7.14977264404297	-8.50234508514404	-6.17405271530151	-0.0322716645896435	0.197231993079185	-0.065826915204525
-7.14267921447754	-8.50482940673828	-6.16583442687988	-0.0321787819266319	0.197088539600372	-0.0659697279334068
-7.15089464187622	-8.49654006958008	-6.17032432556152	-0.0323205329477787	0.197384685277939	-0.0659109055995941
-7.15288209915161	-8.50167465209961	-6.18051528930664	-0.0323829986155033	0.197340354323387	-0.0658082291483879
-7.14798974990845	-8.50272941589355	-6.16897010803223	-0.0321836210787296	0.197171792387962	-0.0659557208418846
-7.15539455413818	-8.49256896972656	-6.16634082794189	-0.0323163233697414	0.197478920221329	-0.0659811198711395
-7.15823459625244	-8.49655723571777	-6.17871236801147	-0.0324625931680202	0.197387754917145	-0.0657847598195076
-7.14827537536621	-8.49706172943115	-6.17636775970459	-0.0322654843330383	0.197273328900337	-0.065878301858902
-7.15489912033081	-8.49044895172119	-6.16382837295532	-0.0324140265583992	0.19746296107769	-0.0658832564949989
-7.1525673866272	-8.49135112762451	-6.17600154876709	-0.0324802249670029	0.19752037525177	-0.065736398100853
-7.14619779586792	-8.49223709106445	-6.17141723632813	-0.0324840694665909	0.197370275855064	-0.0657574757933617
-7.14723348617554	-8.48781681060791	-6.16882610321045	-0.032479353249073	0.197475329041481	-0.0658698230981827
-7.15024948120117	-8.48330688476563	-6.177565574646	-0.032602496445179	0.197576984763145	-0.0657429471611977
-7.14385604858398	-8.48672866821289	-6.17778205871582	-0.0324925072491169	0.197457924485207	-0.0658002197742462
-7.14304161071777	-8.48116874694824	-6.17744636535645	-0.0325923152267933	0.197615042328835	-0.0658779740333557
-7.15019464492798	-8.48005867004395	-6.18384552001953	-0.0326434448361397	0.197641745209694	-0.0657941773533821
-7.14567184448242	-8.48698711395264	-6.18131589889526	-0.0324388146400452	0.197479635477066	-0.0658787041902542
-7.14655160903931	-8.48100090026855	-6.18015766143799	-0.0325307548046112	0.197767168283463	-0.0660084038972855
-7.15407943725586	-8.48534202575684	-6.19249296188354	-0.0325160473585129	0.197709187865257	-0.0659045651555061
-7.14445114135742	-8.49132633209229	-6.18095588684082	-0.0323648303747177	0.19758640229702	-0.0661154389381409
-7.15139675140381	-8.48590278625488	-6.18802642822266	-0.0325323343276978	0.19789057970047	-0.0661117881536484
-7.15618371963501	-8.49733066558838	-6.19209623336792	-0.0324443690478802	0.197703450918198	-0.0660715848207474
-7.14857387542725	-8.49566459655762	-6.18563652038574	-0.032245084643364	0.197671443223953	-0.0663014873862267
-7.15622901916504	-8.49787521362305	-6.18204164505005	-0.0323590524494648	0.197827979922295	-0.066381499171257
-7.15493774414063	-8.49918937683105	-6.18984127044678	-0.0323323458433151	0.19782018661499	-0.0662737488746643
-7.15509700775146	-8.50118541717529	-6.18495893478394	-0.0322186574339867	0.197747498750687	-0.066415935754776
-7.15665006637573	-8.50273132324219	-6.18237257003784	-0.0322638973593712	0.197808474302292	-0.06647989153862
-7.15706872940063	-8.50571632385254	-6.18488264083862	-0.0322297737002373	0.197664439678192	-0.0664356872439384
-7.14992666244507	-8.50894165039063	-6.1779727935791	-0.0320716202259064	0.197628572583199	-0.0665802285075188
-7.1587233543396	-8.50556755065918	-6.1804313659668	-0.0321271233260632	0.197842061519623	-0.0666113793849945
-7.16024017333984	-8.50926303863525	-6.1769437789917	-0.0320562273263931	0.197632044553757	-0.0665494129061699
-7.1533350944519	-8.51076698303223	-6.16498994827271	-0.0319869108498096	0.197587475180626	-0.0668032243847847
-7.16100692749023	-8.50778388977051	-6.17397737503052	-0.0320564322173595	0.19777911901474	-0.0667528286576271
-7.16046857833862	-8.51561450958252	-6.17811107635498	-0.0319847576320171	0.197620332241058	-0.0666682869195938
-7.1489462852478	-8.51583957672119	-6.16370725631714	-0.0318580791354179	0.197501242160797	-0.0668972283601761
-7.16037893295288	-8.51181888580322	-6.17057609558105	-0.032073613256216	0.19782280921936	-0.066837415099144
-7.15751695632935	-8.51828479766846	-6.17285919189453	-0.0318977311253548	0.197538465261459	-0.0668500959873199
-7.14821720123291	-8.51900291442871	-6.16199254989624	-0.0317667275667191	0.19748155772686	-0.0670354887843132
-7.15589904785156	-8.51343250274658	-6.16003608703613	-0.0319198034703732	0.197664871811867	-0.0669791549444199
-7.15286064147949	-8.5172004699707	-6.16518449783325	-0.0318643972277641	0.197547152638435	-0.0669547617435455
-7.14879131317139	-8.51708316802979	-6.15592861175537	-0.0318501889705658	0.197447374463081	-0.0670096203684807
-7.15225601196289	-8.51477718353271	-6.16229820251465	-0.0318919755518436	0.197593718767166	-0.0670264065265656
-7.1502571105957	-8.51834201812744	-6.16208457946777	-0.0318445861339569	0.197514921426773	-0.0670107007026672
-7.14977979660034	-8.51935291290283	-6.16021537780762	-0.0317632704973221	0.197540029883385	-0.0671825855970383
-7.1541314125061	-8.51681709289551	-6.16640138626099	-0.031933855265379	0.197648867964745	-0.0671433955430985
-7.14753818511963	-8.52055358886719	-6.16168308258057	-0.0317847914993763	0.197401344776154	-0.0671451836824417
-7.14410829544067	-8.51386833190918	-6.15703582763672	-0.0318284071981907	0.19756692647934	-0.0672859847545624
-7.15124559402466	-8.51355075836182	-6.16098308563232	-0.0319822542369366	0.197682797908783	-0.0672175586223602
-7.14723587036133	-8.51729869842529	-6.16113376617432	-0.0318715833127499	0.19742152094841	-0.0672321245074272
-7.14150381088257	-8.51606273651123	-6.15890502929688	-0.0319885276257992	0.197586268186569	-0.0673554241657257
-7.15067291259766	-8.51354026794434	-6.16626167297363	-0.0320529118180275	0.197742596268654	-0.0672121569514275
-7.1409912109375	-8.51964664459229	-6.161208152771	-0.0319498255848885	0.197542577981949	-0.0673270747065544
-7.15012788772583	-8.51181221008301	-6.15184307098389	-0.0321761518716812	0.197737798094749	-0.0673699975013733
-7.14836072921753	-8.51625919342041	-6.17073488235474	-0.0320998542010784	0.197792544960976	-0.0672494545578957
-7.14942169189453	-8.51434421539307	-6.16492366790771	-0.0321286357939243	0.197673544287682	-0.0673796311020851
-7.15032863616943	-8.51169967651367	-6.17168235778809	-0.0322461612522602	0.197850912809372	-0.0673884004354477
-7.14932680130005	-8.51180744171143	-6.17725038528442	-0.0323352441191673	0.197906956076622	-0.0672821924090385
-7.14359331130981	-8.50816822052002	-6.17287492752075	-0.0322326794266701	0.19783553481102	-0.0673510208725929
-7.14667701721191	-8.50254726409912	-6.17348480224609	-0.0324765928089619	0.19808341562748	-0.0673130229115486
-7.14936923980713	-8.50094223022461	-6.17564249038696	-0.0325465984642506	0.197896018624306	-0.0671848878264427
-7.14066076278687	-8.49836921691895	-6.17228555679321	-0.0325226150453091	0.197978034615517	-0.0672717392444611
-7.1403489112854	-8.489821434021	-6.17939805984497	-0.0327942706644535	0.198079735040665	-0.0668789371848106
-7.12064456939697	-8.4873685836792	-6.16747999191284	-0.0328817926347256	0.197616875171661	-0.066498689353466
-7.12819814682007	-8.47405338287354	-6.15311765670776	-0.0334287136793137	0.197870135307312	-0.0667851120233536
-7.14547300338745	-8.47012996673584	-6.17138433456421	-0.0335581190884113	0.197984620928764	-0.0667489320039749
-7.14320087432861	-8.4788703918457	-6.17218780517578	-0.0333456434309483	0.197905629873276	-0.0669892951846123
-7.15310764312744	-8.47414398193359	-6.17438077926636	-0.0334874838590622	0.19820861518383	-0.0668750181794167
-7.14628028869629	-8.47946453094482	-6.18171548843384	-0.0334019213914871	0.198146030306816	-0.066684253513813
-7.13429546356201	-8.47420883178711	-6.17348289489746	-0.0334373749792576	0.198141396045685	-0.0667621046304703
-7.13493490219116	-8.46773338317871	-6.17185306549072	-0.0335974916815758	0.198272526264191	-0.0667004138231277
-7.13435649871826	-8.46735191345215	-6.1873254776001	-0.033662922680378	0.198391020298004	-0.0666349232196808
-7.1328501701355	-8.46734428405762	-6.18063068389893	-0.0336909927427769	0.198274880647659	-0.0667419135570526
-7.13686084747314	-8.46342277526855	-6.17843866348267	-0.0337793752551079	0.198484167456627	-0.0667799487709999
-7.14067411422729	-8.46407699584961	-6.19087028503418	-0.0337991677224636	0.198546603322029	-0.0667010471224785
-7.1357626914978	-8.46625804901123	-6.18449640274048	-0.0336969085037708	0.198374703526497	-0.0667887851595879
-7.14047527313232	-8.46041965484619	-6.18714332580566	-0.0338177569210529	0.198711723089218	-0.066783644258976
-7.14517784118652	-8.46475696563721	-6.19046306610107	-0.0339015126228333	0.198577135801315	-0.0666806474328041
-7.14021158218384	-8.46387767791748	-6.18685579299927	-0.0337354242801666	0.198548153042793	-0.0668604224920273
-7.14950942993164	-8.46156406402588	-6.19507741928101	-0.0338995642960072	0.198772430419922	-0.0668076202273369
-7.1428370475769	-8.46820449829102	-6.19298648834229	-0.0336908921599388	0.198579266667366	-0.0668652132153511
-7.14016389846802	-8.46389865875244	-6.18572282791138	-0.0337871722877026	0.19875480234623	-0.0670463144779205
-7.14967775344849	-8.46714210510254	-6.20070457458496	-0.0338238850235939	0.198802828788757	-0.0668920129537582
-7.14020252227783	-8.47456073760986	-6.19043874740601	-0.033613134175539	0.19867978990078	-0.0670736283063889
-7.14642143249512	-8.4736967086792	-6.18579053878784	-0.0337568521499634	0.198869451880455	-0.0671325102448463
-7.14895868301392	-8.47734546661377	-6.19832706451416	-0.0337079279124737	0.198848605155945	-0.0671054273843765
-7.14892911911011	-8.48220729827881	-6.19255495071411	-0.0335611626505852	0.198780819773674	-0.0672378689050674
-7.14929103851318	-8.48415756225586	-6.18553733825684	-0.0335981138050556	0.198938071727753	-0.0673514381051064
-7.15333795547485	-8.48601055145264	-6.19657611846924	-0.0335786230862141	0.198938623070717	-0.067340575158596
-7.14914989471436	-8.49223613739014	-6.18655776977539	-0.033486183732748	0.198741793632507	-0.0674896612763405
-7.15276622772217	-8.48962783813477	-6.19687128067017	-0.0335782989859581	0.198973193764687	-0.0674536004662514
-7.15374040603638	-8.49670600891113	-6.19544219970703	-0.0334241166710854	0.198891565203667	-0.0675014406442642
-7.154221534729	-8.49221229553223	-6.1969518661499	-0.0334382355213165	0.199059441685677	-0.0676575303077698
-7.1600489616394	-8.49821281433105	-6.20197725296021	-0.0334521122276783	0.199040740728378	-0.0675561279058456
-7.1502628326416	-8.50194644927979	-6.19239091873169	-0.033245425671339	0.198895916342735	-0.0677107572555542
-7.15892648696899	-8.49755191802979	-6.19636058807373	-0.0334003306925297	0.199207484722137	-0.0678214058279991
-7.16017436981201	-8.50769233703613	-6.20153570175171	-0.033306896686554	0.199038833379745	-0.0677508786320686
-7.15317583084106	-8.50570011138916	-6.19243001937866	-0.0331950820982456	0.199132293462753	-0.0679979398846626
-7.16302585601807	-8.50853633880615	-6.20686817169189	-0.0333514809608459	0.199199497699738	-0.0678346902132034
-7.15573453903198	-8.50924396514893	-6.20400285720825	-0.0330627933144569	0.19903427362442	-0.0679867118597031
-7.15868282318115	-8.5069055557251	-6.19204902648926	-0.0331539250910282	0.199128121137619	-0.0680847242474556
-7.16147041320801	-8.50633907318115	-6.20186042785645	-0.0332656130194664	0.199249714612961	-0.0680073425173759
-7.159499168396	-8.50865936279297	-6.20017194747925	-0.0331987775862217	0.199125662446022	-0.0679726302623749
-7.1555027961731	-8.50940132141113	-6.19586992263794	-0.033196572214365	0.199147433042526	-0.0680919662117958
-7.16092252731323	-8.50433921813965	-6.2020263671875	-0.0333066433668137	0.199267640709877	-0.0679652243852615
-7.15869617462158	-8.50434684753418	-6.20618152618408	-0.0332303494215012	0.199147328734398	-0.0679421350359917
-7.15471982955933	-8.5004825592041	-6.19479656219482	-0.0333349779248238	0.199260696768761	-0.068066731095314
-7.15844774246216	-8.4967212677002	-6.19880819320679	-0.0334096103906631	0.199325531721115	-0.0679026767611504
-7.15298795700073	-8.50057220458984	-6.19286394119263	-0.0332581959664822	0.199099004268646	-0.0679673850536346
-7.15700149536133	-8.49333095550537	-6.19386768341064	-0.0334265120327473	0.199373289942741	-0.0680127739906311
-7.15773344039917	-8.49405097961426	-6.20251846313477	-0.0335230939090252	0.199357360601425	-0.0678274780511856
-7.14782190322876	-8.49545288085938	-6.1937198638916	-0.0333942137658596	0.199124410748482	-0.0679349079728127
-7.15527629852295	-8.4830846786499	-6.19156455993652	-0.0335645265877247	0.199512258172035	-0.0680047646164894
-7.15844058990479	-8.48813819885254	-6.20672225952148	-0.0336823388934135	0.199357986450195	-0.0678010806441307
-7.1466212272644	-8.48387145996094	-6.19645214080811	-0.0335760340094566	0.199263662099838	-0.0678653195500374
-7.1490740776062	-8.47815704345703	-6.18928003311157	-0.0337555594742298	0.199433833360672	-0.0678707286715508
-7.15035057067871	-8.47617530822754	-6.19897794723511	-0.0338584817945957	0.199455186724663	-0.0676449090242386
-7.14582443237305	-8.47262096405029	-6.18856048583984	-0.0338836461305618	0.199295550584793	-0.0677614137530327
-7.14854192733765	-8.46847248077393	-6.18926429748535	-0.0339981429278851	0.199490919709206	-0.0677198022603989
-7.1455545425415	-8.46404457092285	-6.20062255859375	-0.0341108851134777	0.199454486370087	-0.0675413012504578
-7.14143228530884	-8.46543598175049	-6.19261074066162	-0.0340800993144512	0.199323013424873	-0.0675688683986664
-7.1396369934082	-8.45830345153809	-6.19374465942383	-0.0341875962913036	0.199588537216187	-0.0676131919026375
-7.14623403549194	-8.45586204528809	-6.19975090026855	-0.0343248210847378	0.199534684419632	-0.0674088522791862
-7.13804006576538	-8.45606231689453	-6.19244194030762	-0.034273162484169	0.199529826641083	-0.0675982311367989
-7.14638614654541	-8.45117378234863	-6.19814443588257	-0.0344728529453278	0.199780642986298	-0.067565068602562
-7.14577531814575	-8.45755195617676	-6.19910001754761	-0.0343745872378349	0.199579328298569	-0.0674598440527916
-7.1410608291626	-8.45239067077637	-6.19514226913452	-0.0344121158123016	0.199741795659065	-0.0676413774490356
-7.15183067321777	-8.45634078979492	-6.20376205444336	-0.0345593802630901	0.199860796332359	-0.0674718990921974
-7.14042997360229	-8.457932472229	-6.20155954360962	-0.0343605168163776	0.199751749634743	-0.067677304148674
-7.15043163299561	-8.45528221130371	-6.20239734649658	-0.0346299633383751	0.200057357549667	-0.0676237195730209
-7.1437873840332	-8.46116638183594	-6.21730947494507	-0.034446757286787	0.199863702058792	-0.0675990581512451
-7.14473628997803	-8.46036243438721	-6.20670223236084	-0.0345407836139202	0.199882805347443	-0.0677383095026016
-7.15156078338623	-8.46181869506836	-6.20481538772583	-0.0345593616366386	0.200092703104019	-0.0677370503544807
-7.14994668960571	-8.46560764312744	-6.21778011322021	-0.0345461815595627	0.200030311942101	-0.0676846876740456
-7.14503335952759	-8.46657180786133	-6.20825910568237	-0.0344448946416378	0.200003579258919	-0.0678274258971214
-7.14941501617432	-8.46436405181885	-6.21402883529663	-0.0345477759838104	0.200213685631752	-0.0677705705165863
-7.14987945556641	-8.47065734863281	-6.2156834602356	-0.0345038175582886	0.199987158179283	-0.0677538514137268
-7.14800691604614	-8.47171020507813	-6.21651315689087	-0.0344575941562653	0.200139909982681	-0.0678894445300102
-7.15605783462524	-8.47325706481934	-6.21931838989258	-0.0345315970480442	0.200174957513809	-0.0677337273955345
-7.14433193206787	-8.47596645355225	-6.2165961265564	-0.0343095883727074	0.199896305799484	-0.0678375735878944
-7.14630270004272	-8.47068309783936	-6.21287488937378	-0.0344532653689384	0.200217366218567	-0.0678636878728867
-7.15243625640869	-8.47183132171631	-6.2214674949646	-0.0344029478728771	0.20008809864521	-0.0677516162395477
-7.14459657669067	-8.47833156585693	-6.2072377204895	-0.0342957377433777	0.199914783239365	-0.0679106935858727
-7.15195560455322	-8.4721155166626	-6.21936750411987	-0.034473393112421	0.200207248330116	-0.0678472220897675
-7.15234375	-8.47937679290771	-6.21713733673096	-0.0342944674193859	0.200051173567772	-0.0677361711859703
-7.14345026016235	-8.47773933410645	-6.20729207992554	-0.0342761613428593	0.200074210762978	-0.0679437220096588
-7.14604711532593	-8.47434425354004	-6.2089409828186	-0.034332949668169	0.200134769082069	-0.0679220259189606
-7.14815044403076	-8.47533416748047	-6.21910905838013	-0.0342448316514492	0.200115367770195	-0.0678146108984947
-7.14105606079102	-8.47562980651855	-6.20890426635742	-0.0342033952474594	0.1999272108078	-0.067907452583313
-7.14457511901855	-8.47300243377686	-6.2079906463623	-0.0342192873358727	0.200111582875252	-0.0679012835025787
-7.14453887939453	-8.47374248504639	-6.21061277389526	-0.0342555940151215	0.200039327144623	-0.0677983537316322
-7.13562774658203	-8.47450160980225	-6.20542573928833	-0.0341820567846298	0.199960917234421	-0.0679481774568558
-7.14047193527222	-8.46587562561035	-6.21504259109497	-0.0342918746173382	0.200186312198639	-0.0678097233176231
-7.13572597503662	-8.47287750244141	-6.20669269561768	-0.0341168232262135	0.199857145547867	-0.0678528994321823
-7.13624906539917	-8.46577739715576	-6.20357799530029	-0.0341902151703835	0.200132682919502	-0.0679246857762337
-7.13918352127075	-8.46828556060791	-6.20926380157471	-0.0342861339449883	0.20002193748951	-0.0677997618913651
-7.13048124313354	-8.46931076049805	-6.2016077041626	-0.0340736508369446	0.199941143393517	-0.0679383054375649
-7.13400506973267	-8.46270370483398	-6.20693922042847	-0.0342994183301926	0.200163722038269	-0.0678869858384132
-7.13331365585327	-8.46671104431152	-6.20935297012329	-0.0342278070747852	0.199993163347244	-0.0677392557263374
-7.12465524673462	-8.46683025360107	-6.20303821563721	-0.0340753644704819	0.199970304965973	-0.067961223423481
-7.13325309753418	-8.46218013763428	-6.19850397109985	-0.0342487841844559	0.200184732675552	-0.0679376944899559
-7.13016510009766	-8.46271514892578	-6.20733642578125	-0.034245815128088	0.200180336833	-0.0677856281399727
-7.12725877761841	-8.46081638336182	-6.20478773117065	-0.0341823287308216	0.200157180428505	-0.0678662657737732
-7.12403392791748	-8.4568395614624	-6.19990062713623	-0.0343000069260597	0.200212836265564	-0.0678900703787804
-7.13047313690186	-8.45510292053223	-6.21178817749023	-0.0342600159347057	0.200272679328918	-0.0678437426686287
-7.1244421005249	-8.45894908905029	-6.2050518989563	-0.0341943018138409	0.200108736753464	-0.0678492411971092
-7.12399911880493	-8.45472431182861	-6.2021427154541	-0.0342190451920033	0.200302794575691	-0.067899577319622
-7.12909460067749	-8.45197772979736	-6.20964479446411	-0.0344144962728024	0.200385689735413	-0.0677332133054733
-7.12407875061035	-8.45738887786865	-6.20306634902954	-0.0342590734362602	0.20011930167675	-0.0678218305110931
-7.12327146530151	-8.4490795135498	-6.20304155349731	-0.0343019887804985	0.200372382998466	-0.0679127722978592
-7.13064908981323	-8.45556163787842	-6.21406555175781	-0.0344121642410755	0.200409919023514	-0.0677444115281105
-7.12299013137817	-8.45672512054443	-6.20515060424805	-0.0342148914933205	0.20025660097599	-0.0679161474108696
-7.12701225280762	-8.45017719268799	-6.20426750183105	-0.0343324244022369	0.200560614466667	-0.0679721236228943
-7.13131093978882	-8.45156383514404	-6.21144485473633	-0.0343906879425049	0.20042958855629	-0.0678122043609619
-7.12392377853394	-8.45405006408691	-6.20841026306152	-0.0342408008873463	0.200392574071884	-0.0679669827222824
-7.130042552948	-8.45052623748779	-6.20796298980713	-0.0344089046120644	0.200564995408058	-0.0679394006729126
-7.12845373153687	-8.45084762573242	-6.2154107093811	-0.0343337841331959	0.20049512386322	-0.0678331553936005
-7.12585878372192	-8.45237445831299	-6.20857381820679	-0.0342487581074238	0.200387224555016	-0.0679295808076859
-7.12203311920166	-8.44728183746338	-6.20450687408447	-0.0343889482319355	0.200574398040771	-0.0679376870393753
-7.12787532806396	-8.44931793212891	-6.21144342422485	-0.0344638042151928	0.200615450739861	-0.0678190737962723
-7.12816143035889	-8.45127296447754	-6.21336889266968	-0.0343973152339458	0.20053742825985	-0.0677931234240532
-7.12291669845581	-8.45340347290039	-6.2089056968689	-0.034366600215435	0.200526401400566	-0.0679365023970604
-7.12884950637817	-8.44807815551758	-6.21708583831787	-0.0344858840107918	0.200789049267769	-0.0679167807102203
-7.1303596496582	-8.45528793334961	-6.22367000579834	-0.0344702936708927	0.200602620840073	-0.0677866786718369
-7.12292098999023	-8.45855140686035	-6.21724891662598	-0.0342977978289127	0.200607478618622	-0.0679722130298615
-7.13252353668213	-8.45416641235352	-6.22107791900635	-0.0345724411308765	0.200850948691368	-0.0678816363215446
-7.13134479522705	-8.45869159698486	-6.22620916366577	-0.0344153009355068	0.200617074966431	-0.0677883103489876
-7.12637424468994	-8.45766258239746	-6.21246862411499	-0.0343924835324287	0.200630769133568	-0.0680077970027924
-7.13561630249023	-8.45538330078125	-6.2283992767334	-0.0346104204654694	0.200820431113243	-0.0678219199180603
-7.13377523422241	-8.46257305145264	-6.22670650482178	-0.0342461168766022	0.200580805540085	-0.0678025931119919
-7.1332426071167	-8.46262741088867	-6.21621608734131	-0.0344168953597546	0.200769186019897	-0.0679371654987335
-7.13506555557251	-8.46216106414795	-6.22324705123901	-0.0345218516886234	0.20070469379425	-0.0678185597062111
-7.13763856887817	-8.46348476409912	-6.22126340866089	-0.0343897305428982	0.200659975409508	-0.06772281229496
-7.13543796539307	-8.46555042266846	-6.21773862838745	-0.0344818085432053	0.200587838888168	-0.0678695812821388
-7.13741779327393	-8.46487617492676	-6.2162914276123	-0.0344923511147499	0.200658604502678	-0.0677690878510475
-7.13740587234497	-8.46586513519287	-6.22758388519287	-0.0344637222588062	0.200660616159439	-0.0677267983555794
-7.13228368759155	-8.46863746643066	-6.21444654464722	-0.0343945063650608	0.20044419169426	-0.0677316933870316
-7.1349720954895	-8.46308040618896	-6.21572017669678	-0.0344531014561653	0.200664892792702	-0.0677474662661552
-7.14083766937256	-8.46981811523438	-6.21540498733521	-0.0344512909650803	0.200465142726898	-0.0676253065466881
-7.13332033157349	-8.46807956695557	-6.21218538284302	-0.0342874340713024	0.20045068860054	-0.0677357986569405
-7.13983678817749	-8.4664134979248	-6.21857833862305	-0.0345072746276855	0.20061831176281	-0.0675982087850571
-7.13493967056274	-8.46919727325439	-6.21603107452393	-0.0343148112297058	0.200278833508492	-0.0675882399082184
-7.12962341308594	-8.46750736236572	-6.20466661453247	-0.0343461818993092	0.200361952185631	-0.0676901489496231
-7.14196968078613	-8.46456527709961	-6.21449041366577	-0.0344642698764801	0.200480908155441	-0.0675278753042221
-7.13431358337402	-8.47099208831787	-6.2107982635498	-0.0342904254794121	0.200218304991722	-0.0675028264522552
-7.13329410552979	-8.46924114227295	-6.20333433151245	-0.0343805998563766	0.200363129377365	-0.0675693303346634
-7.13583517074585	-8.46743965148926	-6.20574188232422	-0.0344606190919876	0.200370788574219	-0.0675004720687866
-7.13743543624878	-8.47024059295654	-6.21469020843506	-0.0343702621757984	0.200274169445038	-0.0674517676234245
-7.13448858261108	-8.46954250335693	-6.20481538772583	-0.0343367569148541	0.200122833251953	-0.0675094947218895
-7.13689661026001	-8.46682357788086	-6.20319032669067	-0.0342917144298553	0.200263544917107	-0.0675556361675262
-7.13798141479492	-8.46920108795166	-6.21180534362793	-0.034413043409586	0.20030714571476	-0.0673955827951431
-7.13279247283936	-8.47207736968994	-6.19854545593262	-0.0342987105250359	0.200058937072754	-0.0674382522702217
-7.13032341003418	-8.47186374664307	-6.19982957839966	-0.0342635661363602	0.200142651796341	-0.06756691634655
-7.13819646835327	-8.46896934509277	-6.2011923789978	-0.0344279818236828	0.200346976518631	-0.0674778968095779
-7.13470697402954	-8.47152805328369	-6.19870901107788	-0.0342887975275517	0.200094535946846	-0.0674095004796982
-7.12620830535889	-8.47152614593506	-6.19308757781982	-0.0342631861567497	0.200048923492432	-0.0675860941410065
-7.13491010665894	-8.46572875976563	-6.2004771232605	-0.0343713648617268	0.200255930423737	-0.0674559324979782
-7.13386964797974	-8.46959495544434	-6.19740581512451	-0.0343295596539974	0.200002819299698	-0.0673722475767136
-7.12328290939331	-8.46930599212646	-6.19570064544678	-0.0342484526336193	0.199975401163101	-0.0675387606024742
-7.13288736343384	-8.46166896820068	-6.18879222869873	-0.0344289913773537	0.200158476829529	-0.0674674734473228
-7.12788391113281	-8.4655179977417	-6.19716835021973	-0.034307174384594	0.200008004903793	-0.0673862993717194
-7.12372398376465	-8.46523666381836	-6.18551874160767	-0.034366101026535	0.19998562335968	-0.067467175424099
-7.1253514289856	-8.45943069458008	-6.18411016464233	-0.0343712046742439	0.20008547604084	-0.0674930140376091
-7.12743711471558	-8.45874309539795	-6.1858081817627	-0.0344364531338215	0.200169041752815	-0.0673810243606567
-7.12269926071167	-8.45701122283936	-6.17984104156494	-0.0343819633126259	0.199918702244759	-0.0674211606383324
-7.12147331237793	-8.45576095581055	-6.17287397384644	-0.0344108454883099	0.200041398406029	-0.0675005465745926
-7.12469673156738	-8.45266628265381	-6.18668794631958	-0.0345940552651882	0.200213313102722	-0.0673995763063431
-7.12429666519165	-8.4541597366333	-6.18627786636353	-0.0345612652599812	0.200031146407127	-0.0673808827996254
-7.11304330825806	-8.45142650604248	-6.17831468582153	-0.0345493853092194	0.200011014938354	-0.0675104334950447
-7.12205982208252	-8.44571781158447	-6.18464612960815	-0.0346487462520599	0.200207278132439	-0.0673869922757149
-7.12100172042847	-8.45091819763184	-6.19094848632813	-0.0346489585936069	0.200102686882019	-0.0673408582806587
-7.11164569854736	-8.4504280090332	-6.1789026260376	-0.0345877036452293	0.200098603963852	-0.0674779564142227
-7.11771821975708	-8.44130325317383	-6.1811089515686	-0.0347808562219143	0.200355127453804	-0.0674691423773766
-7.12203216552734	-8.45128631591797	-6.19200706481934	-0.0348714478313923	0.200281202793121	-0.0673562958836555
-7.11388397216797	-8.44745349884033	-6.19448709487915	-0.0346036553382874	0.200121909379959	-0.0674485191702843
-7.11749267578125	-8.4465503692627	-6.18566131591797	-0.0347952246665955	0.200367465615273	-0.0675993263721466
-7.12209844589233	-8.44656562805176	-6.19105243682861	-0.0348297283053398	0.200423747301102	-0.0675457864999771
-7.12270832061768	-8.44946765899658	-6.20223093032837	-0.0348325297236443	0.200446248054504	-0.0674700662493706
-7.12368106842041	-8.45444869995117	-6.20083379745483	-0.034718319773674	0.200297713279724	-0.0675310343503952
-7.11970663070679	-8.45318794250488	-6.19436740875244	-0.034669067710638	0.20029953122139	-0.0677381902933121
-7.13005781173706	-8.45406723022461	-6.20156049728394	-0.0347682423889637	0.200535744428635	-0.0677325055003166
-7.13142108917236	-8.45688724517822	-6.20918607711792	-0.0348126776516438	0.200571596622467	-0.0675916001200676
-7.12690877914429	-8.46163082122803	-6.20189619064331	-0.0346301198005676	0.20036481320858	-0.0677818804979324
-7.13186454772949	-8.45724868774414	-6.20589923858643	-0.0347187779843807	0.200612813234329	-0.0678223147988319
-7.13802194595337	-8.46138477325439	-6.21185445785522	-0.0347741208970547	0.200673684477806	-0.0676259100437164
-7.12699222564697	-8.46443367004395	-6.20407485961914	-0.0345205217599869	0.200391873717308	-0.0677818357944489
-7.12823390960693	-8.45773696899414	-6.20342636108398	-0.0347203724086285	0.200606852769852	-0.067864790558815
-7.13907146453857	-8.4581356048584	-6.20709228515625	-0.0347866043448448	0.200608938932419	-0.0677166730165482
-7.13351821899414	-8.46257019042969	-6.20737028121948	-0.0345530025660992	0.200418710708618	-0.0677520036697388
-7.1334753036499	-8.46006202697754	-6.19849967956543	-0.0345958508551121	0.20052208006382	-0.0678526982665062
-7.13393831253052	-8.45819854736328	-6.20085382461548	-0.0347038246691227	0.200555831193924	-0.0677399486303329
-7.13324785232544	-8.459303855896	-6.20690107345581	-0.034605834633112	0.200501129031181	-0.0677178651094437
-7.13236379623413	-8.45847225189209	-6.19677782058716	-0.0346258208155632	0.200359031558037	-0.0678065046668053
-7.1374135017395	-8.45537185668945	-6.20532464981079	-0.0345838740468025	0.200599521398544	-0.0678166821599007
-7.13875913619995	-8.46142864227295	-6.2147045135498	-0.0346084125339985	0.200473785400391	-0.0677169784903526
-7.13401699066162	-8.45993614196777	-6.200843334198	-0.0343896374106407	0.20039276778698	-0.0678595751523972
-7.14053153991699	-8.45754337310791	-6.20795583724976	-0.0346095450222492	0.200637698173523	-0.0677846744656563
-7.14435625076294	-8.46179294586182	-6.21444034576416	-0.0345617793500423	0.200443878769875	-0.0677070021629334
-7.13438606262207	-8.461501121521	-6.20856618881226	-0.0343481041491032	0.200268775224686	-0.0678554177284241
-7.14042043685913	-8.45428371429443	-6.20563316345215	-0.0345339588820934	0.200565919280052	-0.0678706839680672
-7.14571809768677	-8.45799827575684	-6.21314668655396	-0.0345648974180222	0.200483977794647	-0.0676687583327293
-7.13751983642578	-8.46093463897705	-6.19924736022949	-0.0343607030808926	0.200159281492233	-0.0677799135446548
-7.13749599456787	-8.45398712158203	-6.20308017730713	-0.0344866253435612	0.200449898838997	-0.0677960366010666
-7.14548492431641	-8.45431518554688	-6.20695447921753	-0.0345991849899292	0.200414478778839	-0.0676382333040237
-7.13924407958984	-8.45474910736084	-6.21041774749756	-0.0343713909387589	0.200279474258423	-0.0676026195287704
-7.1374397277832	-8.45262145996094	-6.19436836242676	-0.0345498360693455	0.200209707021713	-0.0676612928509712
-7.14297389984131	-8.44766330718994	-6.19642543792725	-0.0345326326787472	0.200308755040169	-0.0675902664661407
-7.1430516242981	-8.44877910614014	-6.20392942428589	-0.0346171259880066	0.200292229652405	-0.0675039663910866
-7.13866996765137	-8.44870376586914	-6.20136451721191	-0.0345444269478321	0.200093850493431	-0.0675489082932472
-7.13971471786499	-8.44431209564209	-6.18832111358643	-0.034564059227705	0.200253367424011	-0.0675420239567757
-7.14565181732178	-8.44423580169678	-6.20358562469482	-0.0346853956580162	0.200333282351494	-0.0674194768071175
-7.1399393081665	-8.44580173492432	-6.19438362121582	-0.0345330238342285	0.200064972043037	-0.0674020648002625
-7.13444137573242	-8.44138431549072	-6.18888092041016	-0.034589271992445	0.200131744146347	-0.0675465166568756
-7.1430230140686	-8.43652153015137	-6.18980932235718	-0.0347232073545456	0.200239598751068	-0.067397378385067
-7.14010620117188	-8.44114971160889	-6.19260454177856	-0.0345402210950851	0.200045734643936	-0.0672870427370071
-7.13000392913818	-8.43991088867188	-6.18337535858154	-0.0344987437129021	0.199926614761353	-0.0674304366111755
-7.14074230194092	-8.43192863464355	-6.18516874313354	-0.0347356460988522	0.200234457850456	-0.0673687011003494
-7.14021825790405	-8.4365406036377	-6.19454002380371	-0.0346970297396183	0.200035572052002	-0.0671665593981743
-7.13203907012939	-8.43388175964355	-6.18454742431641	-0.0345647968351841	0.199926614761353	-0.06732527166605
-7.13770151138306	-8.43160533905029	-6.17731904983521	-0.0347188338637352	0.2000722438097	-0.0673473924398422
-7.13783836364746	-8.43302249908447	-6.18280458450317	-0.0347748771309853	0.200171232223511	-0.0671898946166039
-7.13213872909546	-8.4304027557373	-6.17732000350952	-0.0346607714891434	0.199900418519974	-0.067205898463726
-7.13331413269043	-8.435302734375	-6.1759991645813	-0.034666646271944	0.199973598122597	-0.0672725215554237
-7.13347434997559	-8.42659854888916	-6.17329740524292	-0.0347202643752098	0.200051456689835	-0.0672632232308388
-7.13657760620117	-8.43091678619385	-6.18371343612671	-0.0347842760384083	0.200048118829727	-0.0671776533126831
-7.1361346244812	-8.43867015838623	-6.1758713722229	-0.0346494056284428	0.199911519885063	-0.0672279968857765
-7.13028812408447	-8.43317413330078	-6.17162752151489	-0.0345806516706944	0.199901223182678	-0.0674075558781624
-7.13827848434448	-8.43153476715088	-6.17248678207397	-0.034800861030817	0.200131952762604	-0.0673182979226112
-7.13546895980835	-8.4421501159668	-6.17703819274902	-0.0345888622105122	0.199786573648453	-0.0672873109579086
-7.13329124450684	-8.44034671783447	-6.16271162033081	-0.0344879105687141	0.199855640530586	-0.0675264969468117
-7.14305257797241	-8.44273471832275	-6.17451620101929	-0.0347290113568306	0.200122386217117	-0.067389652132988
-7.13801717758179	-8.44881725311279	-6.17734098434448	-0.0344761162996292	0.199866905808449	-0.0674142092466354
-7.13606786727905	-8.44717216491699	-6.16266489028931	-0.0344453789293766	0.19990012049675	-0.0675927847623825
-7.14445686340332	-8.4525203704834	-6.1765661239624	-0.0346052199602127	0.200029939413071	-0.0675440430641174
-7.14028167724609	-8.45823097229004	-6.18419361114502	-0.0344241447746754	0.199945330619812	-0.0675524547696114
-7.14484739303589	-8.46227645874023	-6.17214345932007	-0.0343726873397827	0.199976518750191	-0.0677448734641075
-7.14290475845337	-8.46221256256104	-6.17313861846924	-0.0343884527683258	0.200031280517578	-0.0676819607615471
-7.14668321609497	-8.46683502197266	-6.17963981628418	-0.0343839041888714	0.199978053569794	-0.0676731616258621
-7.14363956451416	-8.47225284576416	-6.1732816696167	-0.0342409498989582	0.19981986284256	-0.0678134858608246
-7.14856958389282	-8.47215175628662	-6.17300748825073	-0.0342894084751606	0.200084686279297	-0.0678899884223938
-7.15364170074463	-8.4727029800415	-6.18208408355713	-0.0343774743378162	0.200099676847458	-0.0677473098039627
-7.1449146270752	-8.48021411895752	-6.17366361618042	-0.0341986529529095	0.199800133705139	-0.0678702816367149
-7.14868116378784	-8.4787483215332	-6.1748423576355	-0.0341982431709766	0.200097665190697	-0.0680216252803802
-7.15489387512207	-8.48646259307861	-6.18388700485229	-0.034339677542448	0.200098261237144	-0.0678310841321945
-7.14707469940186	-8.4861011505127	-6.18009662628174	-0.0339598804712296	0.199888959527016	-0.0680087059736252
-7.15248966217041	-8.48496723175049	-6.17598009109497	-0.0342312604188919	0.2001713514328	-0.0680683925747871
-7.15253591537476	-8.49049758911133	-6.17870616912842	-0.0340208448469639	0.199942022562027	-0.067925713956356
-7.14770650863647	-8.49321842193604	-6.17011404037476	-0.0339452400803566	0.199944153428078	-0.0681718587875366
-7.15554904937744	-8.49095821380615	-6.17045736312866	-0.0341224782168865	0.20012503862381	-0.0681362152099609
-7.152259349823	-8.49301719665527	-6.18516111373901	-0.0340267010033131	0.200038507580757	-0.0680041536688805
-7.1521167755127	-8.49710083007813	-6.17439270019531	-0.0339885838329792	0.199960619211197	-0.068136028945446
-7.14837455749512	-8.49478054046631	-6.16931581497192	-0.0340518429875374	0.200055107474327	-0.0681659430265427
-7.15128564834595	-8.49482440948486	-6.18201398849487	-0.0340191200375557	0.200031489133835	-0.0680617392063141
-7.14753246307373	-8.49661159515381	-6.17084407806396	-0.0339445695281029	0.199874430894852	-0.068106897175312
-7.14858293533325	-8.49646759033203	-6.16277837753296	-0.0339853167533875	0.20006537437439	-0.0682233348488808
-7.14911556243896	-8.49658107757568	-6.17448043823242	-0.0340762175619602	0.200101658701897	-0.0680758357048035
-7.14495515823364	-8.49991130828857	-6.16281270980835	-0.0339025743305683	0.199777022004128	-0.0681612193584442
-7.14621925354004	-8.49258613586426	-6.16825771331787	-0.0339591465890408	0.200075909495354	-0.0682301819324493
-7.14863014221191	-8.49923706054688	-6.16740989685059	-0.0340353325009346	0.200003668665886	-0.0680577233433723
-7.1392993927002	-8.4989652633667	-6.16171360015869	-0.0338394939899445	0.199805095791817	-0.0681929141283035
-7.13859510421753	-8.4949951171875	-6.16035985946655	-0.0340762995183468	0.200004652142525	-0.0682647228240967
-7.14657640457153	-8.49436950683594	-6.16577386856079	-0.0340893678367138	0.200038641691208	-0.0680693909525871
-7.14049053192139	-8.49815559387207	-6.15791606903076	-0.0339111760258675	0.199906975030899	-0.0681307166814804
-7.13874340057373	-8.49934482574463	-6.15428590774536	-0.0340235121548176	0.199995517730713	-0.068224124610424
-7.14179372787476	-8.49197769165039	-6.15887928009033	-0.0341314300894737	0.200089156627655	-0.0681508630514145
-7.13849353790283	-8.49433994293213	-6.16196537017822	-0.0340131893754005	0.199923291802406	-0.0681154951453209
-7.13679885864258	-8.49281978607178	-6.14967250823975	-0.0340492725372314	0.199940621852875	-0.0681943371891975
-7.1401047706604	-8.48835945129395	-6.15658807754517	-0.0341275185346603	0.2000782340765	-0.0681268274784088
-7.13864660263062	-8.49181461334229	-6.15754365921021	-0.0341154634952545	0.200004518032074	-0.0680498704314232
-7.13271808624268	-8.49177646636963	-6.14842367172241	-0.0340516343712807	0.199969947338104	-0.068168506026268
-7.1383318901062	-8.48782348632813	-6.15931415557861	-0.0341655872762203	0.200182795524597	-0.0680974945425987
-7.1382040977478	-8.49390506744385	-6.15827560424805	-0.0341911092400551	0.200023308396339	-0.0680305510759354
-7.13397550582886	-8.48648929595947	-6.14896106719971	-0.0340563729405403	0.20002056658268	-0.0682069584727287
-7.14297342300415	-8.48578929901123	-6.15891885757446	-0.0342561043798923	0.200240641832352	-0.0680460184812546
-7.1314377784729	-8.48821067810059	-6.16042470932007	-0.0339430682361126	0.19994355738163	-0.0680421516299248
-7.13168716430664	-8.48787212371826	-6.14805746078491	-0.0341459475457668	0.200203791260719	-0.0682508274912834
-7.1386456489563	-8.4871826171875	-6.1654224395752	-0.0342043153941631	0.200204238295555	-0.0680436566472054
-7.13187789916992	-8.49246692657471	-6.15109729766846	-0.0339654386043549	0.200087487697601	-0.0682117193937302
-7.13684034347534	-8.48942089080811	-6.1612401008606	-0.0340913459658623	0.200291663408279	-0.0682384595274925
-7.13849878311157	-8.49208927154541	-6.16657972335815	-0.034106831997633	0.200232297182083	-0.0681182667613029
-7.13789653778076	-8.49415493011475	-6.16715335845947	-0.0339906141161919	0.200221195816994	-0.0681756660342216
-7.13484764099121	-8.49009132385254	-6.15644502639771	-0.0340565927326679	0.200265899300575	-0.0682988241314888
-7.14083003997803	-8.4930477142334	-6.17117214202881	-0.0339840352535248	0.200346067547798	-0.0681702643632889
-7.13677549362183	-8.49898910522461	-6.1662769317627	-0.0338900797069073	0.200181603431702	-0.0683110132813454
-7.14144611358643	-8.49659633636475	-6.17117834091187	-0.0338495150208473	0.200459703803062	-0.0683263093233109
-7.14537525177002	-8.50054740905762	-6.17736673355103	-0.033877294510603	0.200395449995995	-0.0682510063052177
-7.1369891166687	-8.5023021697998	-6.16998720169067	-0.0336470901966095	0.200250849127769	-0.0684321597218513
-7.14509153366089	-8.49695110321045	-6.17992162704468	-0.0338140986859798	0.200591027736664	-0.0683438330888748
-7.14563417434692	-8.50629711151123	-6.18053817749023	-0.0336245000362396	0.200307562947273	-0.0682890564203262
-7.14219999313354	-8.50281238555908	-6.17902326583862	-0.0336060598492622	0.200361892580986	-0.068525604903698
-7.1531286239624	-8.50382041931152	-6.19009733200073	-0.0337128899991512	0.200487747788429	-0.0683686435222626
-7.14729928970337	-8.50765228271484	-6.18595552444458	-0.0333719737827778	0.200251787900925	-0.0683711022138596
-7.14891624450684	-8.504225730896	-6.17792081832886	-0.0335045866668224	0.200437396764755	-0.0685348585247993
-7.15504550933838	-8.50909328460693	-6.18997192382813	-0.0334566570818424	0.200431004166603	-0.0683513581752777
-7.15038919448853	-8.51220989227295	-6.18313884735107	-0.033270325511694	0.200236812233925	-0.0683689191937447
-7.15483427047729	-8.51192951202393	-6.18298959732056	-0.0332620441913605	0.200329899787903	-0.0684734582901001
-7.15407562255859	-8.50978374481201	-6.18971490859985	-0.0333110839128494	0.200356796383858	-0.0683755949139595
-7.15407657623291	-8.51183891296387	-6.18486881256104	-0.0331742316484451	0.200148150324821	-0.0683409050107002
-7.15352010726929	-8.51014995574951	-6.1774787902832	-0.0331752710044384	0.2001943141222	-0.0683961063623428
-7.16013765335083	-8.50730419158936	-6.18986225128174	-0.0331777110695839	0.200310215353966	-0.0682563483715057
-7.1547908782959	-8.51360511779785	-6.18185091018677	-0.0330604501068592	0.200059816241264	-0.0682643055915833
-7.15817499160767	-8.50536632537842	-6.18473243713379	-0.0330639369785786	0.200208336114883	-0.0682896450161934
-7.16505718231201	-8.50728034973145	-6.18881845474243	-0.0331313796341419	0.200262844562531	-0.0681227743625641
-7.1565055847168	-8.51294136047363	-6.17790794372559	-0.0329112894833088	0.199879840016365	-0.0682424232363701
-7.16253900527954	-8.50885009765625	-6.17798089981079	-0.0330536141991615	0.200213477015495	-0.0682853981852531
-7.16613245010376	-8.51133918762207	-6.19148588180542	-0.033011756837368	0.200097963213921	-0.068164050579071
-7.16112422943115	-8.51604461669922	-6.18025588989258	-0.0327864177525043	0.199951305985451	-0.0682579204440117
-7.17071199417114	-8.51247406005859	-6.17954349517822	-0.0329712443053722	0.200150787830353	-0.0682427585124969
-7.16781520843506	-8.51665019989014	-6.18991279602051	-0.0327376089990139	0.200024992227554	-0.0681705176830292
-7.165114402771	-8.51565837860107	-6.17871761322021	-0.0328289419412613	0.20000758767128	-0.0683019235730171
-7.17099237442017	-8.51717567443848	-6.19218301773071	-0.0328193008899689	0.200124636292458	-0.0682167261838913
-7.17318391799927	-8.51950931549072	-6.18932723999023	-0.0327597893774509	0.200023263692856	-0.0681584700942039
-7.17255687713623	-8.52205562591553	-6.17798709869385	-0.0326192528009415	0.200008377432823	-0.0682594105601311
-7.17405557632446	-8.5205774307251	-6.18457317352295	-0.0326867662370205	0.200158998370171	-0.068116120994091
-7.17299175262451	-8.52276134490967	-6.19100141525269	-0.0326392017304897	0.199938401579857	-0.0680778846144676
-7.17076921463013	-8.52254009246826	-6.18096113204956	-0.0326194390654564	0.200010895729065	-0.0682294815778732
-7.17781782150269	-8.5194034576416	-6.19200372695923	-0.0327055305242538	0.200120806694031	-0.0681018903851509
-7.17315673828125	-8.52808570861816	-6.18671178817749	-0.0325426980853081	0.199872002005577	-0.0680699869990349
-7.17187738418579	-8.52291297912598	-6.18136501312256	-0.0325272083282471	0.200153052806854	-0.0681862905621529
-7.17914533615112	-8.52579593658447	-6.19363689422607	-0.0326903015375137	0.200150772929192	-0.0679668337106705
-7.17076683044434	-8.53048801422119	-6.18516302108765	-0.03250477835536	0.199880674481392	-0.0680121406912804
-7.17392587661743	-8.52668380737305	-6.18905687332153	-0.0325733982026577	0.200123801827431	-0.0681098774075508
-7.17976331710815	-8.52961826324463	-6.19525527954102	-0.0326795093715191	0.20006737112999	-0.0679342523217201
-7.16974306106567	-8.53233528137207	-6.19122886657715	-0.0324218906462193	0.200006112456322	-0.0680474117398262
-7.17183637619019	-8.52952671051025	-6.18049955368042	-0.032532200217247	0.200143367052078	-0.0681019425392151
-7.17636394500732	-8.5311279296875	-6.19415950775146	-0.0325808860361576	0.200169026851654	-0.0680147185921669
-7.17306852340698	-8.53564643859863	-6.1924614906311	-0.0325080528855324	0.200005784630775	-0.067979171872139
-7.17148685455322	-8.53652286529541	-6.18473672866821	-0.0324330069124699	0.200119465589523	-0.0680917054414749
-7.17383575439453	-8.53428077697754	-6.19194269180298	-0.0325444936752319	0.200234338641167	-0.067953884601593
-7.17464828491211	-8.53524971008301	-6.19756984710693	-0.032404538244009	0.200081422924995	-0.0679087489843369
-7.16593217849731	-8.53816699981689	-6.18920135498047	-0.0324159637093544	0.200052097439766	-0.0680093169212341
-7.1733603477478	-8.53410530090332	-6.19038057327271	-0.0325087122619152	0.200119227170944	-0.0678540989756584
-7.16519403457642	-8.54263210296631	-6.19355726242065	-0.0323410257697105	0.199901774525642	-0.0678810700774193
-7.17032241821289	-8.53669452667236	-6.18673849105835	-0.0323536954820156	0.200086027383804	-0.0679106563329697
-7.1724910736084	-8.53990936279297	-6.20150375366211	-0.0324475467205048	0.20004914700985	-0.0677004605531693
-7.16353988647461	-8.54585456848145	-6.18562793731689	-0.0322396382689476	0.199829250574112	-0.067817397415638
-7.16661930084229	-8.54195976257324	-6.18575716018677	-0.0323561355471611	0.200067296624184	-0.0678436234593391
-7.16887998580933	-8.54660511016846	-6.19457244873047	-0.0323601961135864	0.200024947524071	-0.0676247179508209
-7.15814113616943	-8.54804611206055	-6.18674516677856	-0.0321810245513916	0.199866682291031	-0.0677923187613487
-7.16343355178833	-8.54556083679199	-6.17354774475098	-0.0322664640843868	0.199963629245758	-0.0677713006734848
-7.16489267349243	-8.54708385467529	-6.18834972381592	-0.0322025157511234	0.199940279126167	-0.0676224455237389
-7.1614818572998	-8.54774475097656	-6.18405818939209	-0.0321359485387802	0.199672639369965	-0.0676695629954338
-7.16224050521851	-8.54902458190918	-6.17404460906982	-0.0321409627795219	0.199767500162125	-0.0677472352981567
-7.16493272781372	-8.54837703704834	-6.1820502281189	-0.0321988724172115	0.199793547391891	-0.0675412863492966
-7.16170024871826	-8.55276203155518	-6.17569828033447	-0.0320071950554848	0.199612990021706	-0.067632794380188
-7.15811157226563	-8.54975032806396	-6.16874217987061	-0.0321003943681717	0.199692696332932	-0.0677099525928497
-7.16625547409058	-8.54842281341553	-6.17895174026489	-0.0321153961122036	0.199657425284386	-0.0675681233406067
-7.16341972351074	-8.56002235412598	-6.17067575454712	-0.0319162160158157	0.199415266513824	-0.0675825998187065
-7.16193151473999	-8.55285835266113	-6.17079257965088	-0.0319438241422176	0.199652835726738	-0.0676120221614838
-7.1676926612854	-8.55297183990479	-6.17567443847656	-0.0319582782685757	0.199553087353706	-0.067470908164978
-7.15943050384521	-8.56237888336182	-6.16652202606201	-0.0318051315844059	0.199303954839706	-0.0675791874527931
-7.16379928588867	-8.55755424499512	-6.16317558288574	-0.0318371951580048	0.199538931250572	-0.0676771849393845
-7.17242383956909	-8.56501007080078	-6.17126226425171	-0.0318505503237247	0.199454039335251	-0.0674979090690613
-7.16208171844482	-8.56738185882568	-6.1728310585022	-0.031599223613739	0.199257344007492	-0.0676132962107658
-7.16542482376099	-8.56460952758789	-6.15977668762207	-0.0316840521991253	0.199289590120316	-0.0676717460155487
-7.1680006980896	-8.56619834899902	-6.16961050033569	-0.0317524597048759	0.199366748332977	-0.0676037296652794
-7.1678900718689	-8.57065296173096	-6.16576242446899	-0.031622800976038	0.199196040630341	-0.0675535649061203
-7.16749048233032	-8.57074356079102	-6.16409540176392	-0.0315204933285713	0.199167922139168	-0.0676828920841217
-7.17233896255493	-8.56857967376709	-6.16215372085571	-0.0316438786685467	0.199250549077988	-0.0676193684339523
-7.1713285446167	-8.57198143005371	-6.16724872589111	-0.031566895544529	0.199123784899712	-0.0675522089004517
-7.16710042953491	-8.57220458984375	-6.15657711029053	-0.0315126292407513	0.19906984269619	-0.0676554590463638
-7.17225313186646	-8.56826591491699	-6.16183471679688	-0.0316962003707886	0.199186399579048	-0.06755680590868
-7.17274475097656	-8.57644939422607	-6.15980577468872	-0.0314489267766476	0.198912397027016	-0.0675549879670143
-7.17132520675659	-8.57263374328613	-6.15250253677368	-0.0314984694123268	0.199115365743637	-0.0676975324749947
-7.17994594573975	-8.57009696960449	-6.16618633270264	-0.031650360673666	0.199172511696815	-0.0675208568572998
-7.17320108413696	-8.57698154449463	-6.16356801986694	-0.031497023999691	0.198901146650314	-0.0675285309553146
-7.17529344558716	-8.57598400115967	-6.16109991073608	-0.0315327793359756	0.199104771018028	-0.0676705464720726
-7.18302917480469	-8.57486724853516	-6.16662693023682	-0.0317115932703018	0.199191719293594	-0.0675055161118507
-7.17306327819824	-8.57591533660889	-6.17106151580811	-0.0314859189093113	0.199022278189659	-0.0675263628363609
-7.17817401885986	-8.57461071014404	-6.15686511993408	-0.0316335745155811	0.199121251702309	-0.0676196739077568
-7.18051290512085	-8.57356262207031	-6.16929769515991	-0.0316416472196579	0.199212327599525	-0.0674972608685493
-7.17736959457397	-8.57793140411377	-6.17256832122803	-0.0316076800227165	0.199020549654961	-0.0675223395228386
-7.17854976654053	-8.57183742523193	-6.16763877868652	-0.0315291844308376	0.199102982878685	-0.0675714537501335
-7.18083667755127	-8.57325553894043	-6.17214918136597	-0.0317497253417969	0.199266463518143	-0.0674639120697975
-7.17853927612305	-8.57262516021729	-6.17720460891724	-0.0316207706928253	0.199106395244598	-0.0674254968762398
-7.17459154129028	-8.57161235809326	-6.16951465606689	-0.0317498184740543	0.199247688055038	-0.0674869865179062
-7.18299961090088	-8.56922435760498	-6.17658042907715	-0.0318322703242302	0.199293464422226	-0.0672718659043312
-7.17769622802734	-8.57442855834961	-6.1769323348999	-0.031721331179142	0.19907508790493	-0.0672885179519653
-7.1785683631897	-8.56563663482666	-6.17272090911865	-0.0318487510085106	0.19927953183651	-0.0673459842801094
-7.18494176864624	-8.56458950042725	-6.17700147628784	-0.0319549329578877	0.199336469173431	-0.0671424940228462
-7.1742115020752	-8.5706672668457	-6.16749668121338	-0.0318704657256603	0.199099004268646	-0.0672851353883743
-7.18296909332275	-8.56375885009766	-6.16843032836914	-0.0321569852530956	0.199403211474419	-0.067247748374939
-7.18258762359619	-8.56636047363281	-6.17725133895874	-0.0320736952126026	0.199177801609039	-0.0670577362179756
-7.17882061004639	-8.56227874755859	-6.16788959503174	-0.0321343466639519	0.199259281158447	-0.067224033176899
-7.18749380111694	-8.56382369995117	-6.17021656036377	-0.0322575569152832	0.199375540018082	-0.067080520093441
-7.18484592437744	-8.56368446350098	-6.17726993560791	-0.0322111621499062	0.199313774704933	-0.0670032575726509
-7.18385362625122	-8.56396579742432	-6.16855764389038	-0.0323149934411049	0.199348479509354	-0.0671204403042793
-7.18753862380981	-8.56299018859863	-6.17120933532715	-0.0324059501290321	0.199548780918121	-0.0669650137424469
-7.1846170425415	-8.56538391113281	-6.16949129104614	-0.0323943048715591	0.199358180165291	-0.0669246464967728
-7.18800640106201	-8.56463623046875	-6.1680793762207	-0.0324150025844574	0.199497699737549	-0.0670552477240562
-7.18904399871826	-8.56443500518799	-6.17754983901978	-0.032650999724865	0.199588730931282	-0.0669421926140785
-7.18600845336914	-8.57006549835205	-6.16964626312256	-0.0324207171797752	0.199494034051895	-0.0669976025819778
-7.19049406051636	-8.56360244750977	-6.17766523361206	-0.0327172093093395	0.199764207005501	-0.066938690841198
-7.18753385543823	-8.56891059875488	-6.17739009857178	-0.0326324701309204	0.199549645185471	-0.0668423920869827
-7.18309164047241	-8.56467819213867	-6.17315912246704	-0.032652985304594	0.19967395067215	-0.0669758841395378
-7.1923713684082	-8.56173229217529	-6.1771035194397	-0.0328857116401196	0.199856922030449	-0.0667850151658058
-7.18405151367188	-8.56786441802979	-6.17634344100952	-0.0327049195766449	0.199571326375008	-0.0668608546257019
-7.18553161621094	-8.55757236480713	-6.17290258407593	-0.0328363925218582	0.199878036975861	-0.066853754222393
-7.19234180450439	-8.56349658966064	-6.18291616439819	-0.0329529717564583	0.199889346957207	-0.0667182505130768
-7.18250703811646	-8.56296539306641	-6.17814588546753	-0.0328293144702911	0.199770912528038	-0.0667919516563416
-7.18649864196777	-8.55823135375977	-6.17155933380127	-0.0330503173172474	0.199961096048355	-0.0668140277266502
-7.18993186950684	-8.557861328125	-6.1840033531189	-0.0330427587032318	0.199974343180656	-0.0667008385062218
-7.18500089645386	-8.56058502197266	-6.17917680740356	-0.0330261588096619	0.199901148676872	-0.0667371079325676
-7.18675756454468	-8.55981731414795	-6.18315935134888	-0.0331507101655006	0.200063437223434	-0.0667897686362267
-7.19351387023926	-8.55860233306885	-6.18702793121338	-0.0332565754652023	0.200198650360107	-0.0666125193238258
-7.1848840713501	-8.56369781494141	-6.18271160125732	-0.0331867523491383	0.200015619397163	-0.0666553154587746
-7.1842737197876	-8.55873680114746	-6.18124675750732	-0.0331381894648075	0.200252667069435	-0.0667761042714119
-7.18943643569946	-8.56274127960205	-6.18993949890137	-0.0333356782793999	0.200173735618591	-0.0666097328066826
-7.18451499938965	-8.56292724609375	-6.18544626235962	-0.0331607647240162	0.200229972600937	-0.0667862594127655
-7.19273519515991	-8.56316089630127	-6.19565343856812	-0.0334217734634876	0.200501397252083	-0.0667071864008904
-7.18630075454712	-8.56892585754395	-6.19947671890259	-0.0332350060343742	0.200288847088814	-0.0667074099183083
-7.18382215499878	-8.56865882873535	-6.19233703613281	-0.0333686545491219	0.20047464966774	-0.0669019445776939
-7.19356775283813	-8.56587219238281	-6.20675039291382	-0.033397126942873	0.200587183237076	-0.0667280107736588
-7.18591070175171	-8.57553577423096	-6.20440912246704	-0.0332587920129299	0.20053668320179	-0.0668572038412094
-7.19381761550903	-8.5729398727417	-6.19906759262085	-0.033407386392355	0.200742125511169	-0.0668756440281868
-7.19145822525024	-8.57850933074951	-6.21611833572388	-0.0334229283034801	0.200689241290092	-0.0668783858418465
-7.19043445587158	-8.57865810394287	-6.21375131607056	-0.0332965366542339	0.200678884983063	-0.0669414401054382
-7.1908130645752	-8.57824325561523	-6.21075344085693	-0.033362977206707	0.200852066278458	-0.0670078173279762
-7.19438886642456	-8.58329010009766	-6.22314119338989	-0.0334065929055214	0.200850278139114	-0.066960483789444
-7.18821668624878	-8.58495330810547	-6.2183952331543	-0.0333101078867912	0.200840026140213	-0.0671580582857132
-7.19451570510864	-8.58402729034424	-6.22777080535889	-0.0334012657403946	0.201109349727631	-0.0671150237321854
-7.19533109664917	-8.59162330627441	-6.23049306869507	-0.0333680547773838	0.200948745012283	-0.067138746380806
-7.19128131866455	-8.58898639678955	-6.22821569442749	-0.0331808663904667	0.201049461960793	-0.0673443078994751
-7.19756126403809	-8.58548164367676	-6.23851919174194	-0.0333672501146793	0.20132976770401	-0.0672191977500916
-7.19614505767822	-8.59326171875	-6.24214315414429	-0.0332584604620934	0.2010388225317	-0.0671847462654114
-7.18987274169922	-8.59448051452637	-6.23567390441895	-0.0331489704549313	0.201229393482208	-0.0673858448863029
-7.20033597946167	-8.59079933166504	-6.25323104858398	-0.0333568528294563	0.201495572924614	-0.0673006623983383
-7.1948127746582	-8.59511280059814	-6.25117206573486	-0.0332591831684113	0.201280608773232	-0.0672663301229477
-7.19110059738159	-8.59007930755615	-6.24330568313599	-0.0333120226860046	0.201433822512627	-0.0674241557717323
-7.20087575912476	-8.59237289428711	-6.25452899932861	-0.0333535969257355	0.201539561152458	-0.0673435181379318
-7.19372415542603	-8.59139251708984	-6.25730991363525	-0.0332129560410976	0.201396554708481	-0.0673046559095383
-7.19235372543335	-8.5913143157959	-6.25142812728882	-0.0332364700734615	0.201545581221581	-0.0674134790897369
-7.19666528701782	-8.58727645874023	-6.26704978942871	-0.0333314575254917	0.201681405305862	-0.0673206448554993
-7.19410514831543	-8.59006595611572	-6.26222896575928	-0.0332034267485142	0.201536267995834	-0.067302405834198
-7.18923902511597	-8.58245754241943	-6.2603120803833	-0.0332414768636227	0.201625525951385	-0.0673582851886749
-7.19624042510986	-8.58288860321045	-6.27089023590088	-0.0332983918488026	0.201747983694077	-0.0672323033213615
-7.18649816513062	-8.58499813079834	-6.26245927810669	-0.0332380644977093	0.20159213244915	-0.0673631578683853
-7.19432020187378	-8.57450008392334	-6.26961088180542	-0.0334612876176834	0.201815113425255	-0.0672188028693199
-7.19178676605225	-8.58081531524658	-6.26823711395264	-0.0332667753100395	0.201619267463684	-0.0672169253230095
-7.18843507766724	-8.57501888275146	-6.26967620849609	-0.033274944871664	0.201808914542198	-0.0672550052404404
-7.1941442489624	-8.57394695281982	-6.27622890472412	-0.0335156917572021	0.201882675290108	-0.0670745670795441
-7.18222808837891	-8.57397556304932	-6.27333784103394	-0.0332947298884392	0.201646611094475	-0.0671808794140816
-7.18678998947144	-8.56558036804199	-6.26623821258545	-0.0334451161324978	0.201999694108963	-0.0672368109226227
-7.18659162521362	-8.56782627105713	-6.28119134902954	-0.0334486030042171	0.20183165371418	-0.0670555979013443
-7.17571401596069	-8.56117534637451	-6.27412605285645	-0.0332382097840309	0.201787680387497	-0.0671980604529381
-7.17914485931396	-8.55592060089111	-6.26689577102661	-0.0334075838327408	0.201984584331512	-0.0671719089150429
-7.17556858062744	-8.55419445037842	-6.28262996673584	-0.0334198400378227	0.201969265937805	-0.0670359656214714
-7.17341947555542	-8.55348587036133	-6.27412891387939	-0.0332950763404369	0.201882347464561	-0.0671200379729271
-7.17038631439209	-8.54880046844482	-6.27661228179932	-0.0332962647080421	0.201997324824333	-0.0671422630548477
-7.17276096343994	-8.54194450378418	-6.28292417526245	-0.0333706587553024	0.20210388302803	-0.0670534074306488
-7.16796588897705	-8.54154014587402	-6.27794742584229	-0.0331503339111805	0.201930209994316	-0.0671148300170898
-7.16389131546021	-8.53658866882324	-6.27817678451538	-0.0332735255360603	0.202174618840218	-0.0671329870820045
-7.16666030883789	-8.53122138977051	-6.28814649581909	-0.0332136303186417	0.202100336551666	-0.0669666156172752
-7.15302515029907	-8.53064727783203	-6.27608585357666	-0.0330526418983936	0.20198692381382	-0.0671302527189255
-7.15980434417725	-8.52195739746094	-6.28702449798584	-0.0331560224294662	0.20228499174118	-0.0670483037829399
-7.15373277664185	-8.52394485473633	-6.28362131118774	-0.0329206250607967	0.202044486999512	-0.066999115049839
-7.14716339111328	-8.51890468597412	-6.27770042419434	-0.0329230651259422	0.202259093523026	-0.0671151429414749
-7.15099954605103	-8.51883316040039	-6.2925238609314	-0.032986506819725	0.202283352613449	-0.0669111236929893
-7.13696479797363	-8.52090549468994	-6.28848791122437	-0.0328112468123436	0.202066019177437	-0.066998116672039
-7.13916683197021	-8.51202487945557	-6.2815089225769	-0.0328647270798683	0.202325105667114	-0.067035898566246
-7.13605451583862	-8.51552391052246	-6.29899549484253	-0.0327612794935703	0.202206090092659	-0.0669177323579788
-7.13190507888794	-8.51352024078369	-6.28751182556152	-0.0325971022248268	0.202189236879349	-0.0669546499848366
-7.12859869003296	-8.51045036315918	-6.29243898391724	-0.0326465591788292	0.202309906482697	-0.0669304504990578
-7.12897205352783	-8.50748538970947	-6.30090522766113	-0.0325959958136082	0.202364072203636	-0.066793330013752
-7.12014675140381	-8.50679683685303	-6.29619073867798	-0.0324279777705669	0.202187404036522	-0.0668812170624733
-7.11627626419067	-8.50313854217529	-6.29757785797119	-0.0323865190148354	0.202352628111839	-0.0668650940060616
-7.11980867385864	-8.5014762878418	-6.30730962753296	-0.0323289446532726	0.202330380678177	-0.066749669611454
-7.10944366455078	-8.50452709197998	-6.30024147033691	-0.0321587584912777	0.202251508831978	-0.0668854489922524
-7.11186218261719	-8.49853801727295	-6.30196285247803	-0.0322785675525665	0.20250041782856	-0.0667843073606491
-7.10546875	-8.50277423858643	-6.3054256439209	-0.0319660678505898	0.202153936028481	-0.0667094811797142
-7.09829044342041	-8.49934101104736	-6.29922914505005	-0.0318984985351563	0.202323406934738	-0.0669077262282372
-7.10452604293823	-8.49789524078369	-6.31147050857544	-0.0319505929946899	0.202387288212776	-0.0666981339454651
-7.09746789932251	-8.5038890838623	-6.31013917922974	-0.0316316932439804	0.202173382043839	-0.0667575523257256
-7.09445428848267	-8.49781894683838	-6.29759073257446	-0.0315808430314064	0.20234614610672	-0.066859282553196
-7.09854316711426	-8.49851131439209	-6.30989933013916	-0.0316246226429939	0.202412098646164	-0.0667033270001411
-7.08806228637695	-8.50238513946533	-6.31163120269775	-0.0312897525727749	0.202237948775291	-0.0667446851730347
-7.0863733291626	-8.50075721740723	-6.2992091178894	-0.031297855079174	0.202224269509315	-0.0668667852878571
-7.08840131759644	-8.49958801269531	-6.30860424041748	-0.0312025975435972	0.202361792325974	-0.0668125078082085
-7.08590507507324	-8.5020809173584	-6.31578588485718	-0.0310789681971073	0.202224314212799	-0.0668118819594383
-7.08000373840332	-8.50075435638428	-6.30488252639771	-0.0308802388608456	0.202207162976265	-0.0669372379779816
-7.08101797103882	-8.49921703338623	-6.3153076171875	-0.0309062767773867	0.202421382069588	-0.0669290572404861
-7.07964754104614	-8.50044345855713	-6.31988477706909	-0.0307409521192312	0.202243432402611	-0.0668592005968094
-7.07379102706909	-8.50047397613525	-6.31222438812256	-0.0304890647530556	0.202277094125748	-0.0670013278722763
-7.07716608047485	-8.49764633178711	-6.32021427154541	-0.030646838247776	0.202548772096634	-0.0668638572096825
-7.07277965545654	-8.49933433532715	-6.31492853164673	-0.0303932931274176	0.202217802405357	-0.0668390840291977
-7.06751108169556	-8.49610424041748	-6.31118679046631	-0.0304237846285105	0.202421650290489	-0.0670433789491653
-7.07327747344971	-8.48945236206055	-6.31420993804932	-0.0303683988749981	0.202462643384933	-0.0668334439396858
-7.06078577041626	-8.49054431915283	-6.30826234817505	-0.0302083045244217	0.202207297086716	-0.0669387653470039
-7.05983257293701	-8.47738838195801	-6.30367660522461	-0.0303091369569302	0.202389746904373	-0.0669359117746353
-7.05587673187256	-8.47605895996094	-6.30493402481079	-0.030280277132988	0.202227681875229	-0.0668098703026772
-7.0486102104187	-8.46984195709229	-6.2921404838562	-0.030254602432251	0.20226377248764	-0.0670051425695419
-7.05608701705933	-8.47020721435547	-6.29745864868164	-0.0303882546722889	0.202400714159012	-0.0670100301504135
-7.0651593208313	-8.47579002380371	-6.30520963668823	-0.030268294736743	0.202463805675507	-0.0669834762811661
-7.06555652618408	-8.47971725463867	-6.30543375015259	-0.0300911627709866	0.202349841594696	-0.0670840889215469
-7.06532192230225	-8.47686672210693	-6.30968284606934	-0.030026538297534	0.202625617384911	-0.0671831518411636
-7.06550264358521	-8.47545528411865	-6.31846904754639	-0.0300481170415878	0.20264083147049	-0.0670235231518745
-7.05861806869507	-8.47795391082764	-6.32131385803223	-0.0299994610249996	0.202494665980339	-0.0669785961508751
-7.05746030807495	-8.47371864318848	-6.31970310211182	-0.0300124417990446	0.202715739607811	-0.0670271664857864
-7.06420469284058	-8.47120094299316	-6.33168268203735	-0.0301745235919952	0.202781528234482	-0.0668450593948364
-7.05906772613525	-8.47054195404053	-6.33480453491211	-0.029985848814249	0.202556952834129	-0.0668885484337807
-7.05886030197144	-8.46491813659668	-6.32332849502563	-0.0301039330661297	0.202755615115166	-0.0669784769415855
-7.06921005249023	-8.46255683898926	-6.34038019180298	-0.0301861744374037	0.202914133667946	-0.0667461454868317
-7.06575202941895	-8.4701566696167	-6.33881998062134	-0.0300818644464016	0.202694579958916	-0.0668336674571037
-7.07177400588989	-8.46058750152588	-6.33372592926025	-0.030141381546855	0.202881991863251	-0.0668653845787048
-7.07954788208008	-8.46298599243164	-6.34096097946167	-0.0302625335752964	0.202896133065224	-0.0666975006461143
-7.07120323181152	-8.46256446838379	-6.33912706375122	-0.0300743635743856	0.202798083424568	-0.0666995272040367
-7.07238149642944	-8.4593448638916	-6.33084678649902	-0.0301885399967432	0.202842503786087	-0.0668027922511101
-7.07701015472412	-8.45744705200195	-6.34449338912964	-0.0301850121468306	0.202999427914619	-0.0666400417685509
-7.07556486129761	-8.45683860778809	-6.35026454925537	-0.0301781594753265	0.20290333032608	-0.066592164337635
-7.07034635543823	-8.45645236968994	-6.34264421463013	-0.0300509836524725	0.202885761857033	-0.0666765421628952
-7.07463550567627	-8.45436382293701	-6.34624814987183	-0.0302000660449266	0.20305635035038	-0.0666236206889153
-7.07313251495361	-8.45633983612061	-6.34944438934326	-0.0300935376435518	0.202869161963463	-0.0665240287780762
-7.07183742523193	-8.45656394958496	-6.34394598007202	-0.0300613772124052	0.203013688325882	-0.0667338594794273
-7.07959890365601	-8.45277690887451	-6.35248517990112	-0.0302079785615206	0.203222513198853	-0.0665410757064819
-7.0748348236084	-8.45820617675781	-6.35525798797607	-0.0300063882023096	0.202991023659706	-0.0665567368268967
-7.07220935821533	-8.45358943939209	-6.34631633758545	-0.0300550665706396	0.203153565526009	-0.0667255744338036
-7.0836181640625	-8.45398330688477	-6.36120939254761	-0.0301082562655211	0.203188389539719	-0.0664904192090034
-7.07724475860596	-8.46117401123047	-6.35395669937134	-0.0299460142850876	0.203070417046547	-0.0665810853242874
-7.07888174057007	-8.45512962341309	-6.35354137420654	-0.0300585757941008	0.203403875231743	-0.0666507557034492
-7.08309984207153	-8.45714950561523	-6.36885499954224	-0.0300935078412294	0.203367620706558	-0.0665005072951317
-7.07384300231934	-8.45757579803467	-6.3590235710144	-0.0299418941140175	0.203266099095345	-0.0666350424289703
-7.08066368103027	-8.45337581634521	-6.35870504379272	-0.0299784317612648	0.203491032123566	-0.0666253343224525
-7.08046007156372	-8.45706748962402	-6.3690013885498	-0.0299944691359997	0.203448548913002	-0.066530741751194
-7.07789039611816	-8.45792770385742	-6.36108016967773	-0.0299427323043346	0.203376352787018	-0.0666349232196808
-7.08161354064941	-8.4517879486084	-6.36495876312256	-0.0298718623816967	0.203553825616837	-0.0665893405675888
-7.08115386962891	-8.45479965209961	-6.36908769607544	-0.0298995468765497	0.203476577997208	-0.0665145516395569
-7.07475090026855	-8.45500564575195	-6.35799407958984	-0.0298563931137323	0.203554734587669	-0.0666245371103287
-7.08108329772949	-8.45274925231934	-6.37481117248535	-0.0299720261245966	0.203661069273949	-0.0665193945169449
-7.07651710510254	-8.45920848846436	-6.36503934860229	-0.0297308750450611	0.203436881303787	-0.0665872171521187
-7.08014869689941	-8.45299434661865	-6.3686728477478	-0.0299563575536013	0.203720435500145	-0.066562756896019
-7.07844257354736	-8.45968055725098	-6.36845302581787	-0.0298271253705025	0.203516155481339	-0.0665145963430405
-7.07465887069702	-8.45389652252197	-6.35916614532471	-0.0298023298382759	0.20362189412117	-0.0666622519493103
-7.07986259460449	-8.45869922637939	-6.3721399307251	-0.0298984851688147	0.203720360994339	-0.0664653405547142
-7.07176685333252	-8.45964908599854	-6.36726188659668	-0.0296847000718117	0.203573659062386	-0.0665968134999275
-7.07595348358154	-8.45341110229492	-6.36512851715088	-0.0299225337803364	0.203891307115555	-0.0665982142090797
-7.07194900512695	-8.45686054229736	-6.37779331207275	-0.0297638867050409	0.203685224056244	-0.0664971098303795
-7.06595945358276	-8.4536075592041	-6.35944604873657	-0.0297775398939848	0.203695833683014	-0.0666088089346886
-7.07054042816162	-8.45368099212646	-6.3648738861084	-0.0298471059650183	0.203850895166397	-0.0666227415204048
-7.06386852264404	-8.45323467254639	-6.37261867523193	-0.0298040881752968	0.203813299536705	-0.0665413215756416
-7.06381750106812	-8.4536714553833	-6.36362934112549	-0.0297436881810427	0.20383132994175	-0.0666769668459892
-7.06545209884644	-8.44958972930908	-6.37114238739014	-0.029858211055398	0.203976318240166	-0.0665866360068321
-7.06197690963745	-8.45217323303223	-6.37288761138916	-0.0297815706580877	0.203899264335632	-0.0665473863482475
-7.05578470230103	-8.4501781463623	-6.36355209350586	-0.029790636152029	0.203981220722198	-0.0667021200060844
-7.0611891746521	-8.44664859771729	-6.37120962142944	-0.029915027320385	0.204062953591347	-0.06660246104002
-7.05125617980957	-8.45405387878418	-6.36707878112793	-0.0297495648264885	0.203909739851952	-0.066749781370163
-7.05298852920532	-8.44447803497314	-6.3728551864624	-0.0298602059483528	0.204200088977814	-0.0667529925704002
-7.05526733398438	-8.44948768615723	-6.37325572967529	-0.0298455841839314	0.204136103391647	-0.0666366368532181
-7.04510498046875	-8.44962406158447	-6.36282157897949	-0.029733020812273	0.204066157341003	-0.0668197572231293
-7.05168581008911	-8.44202041625977	-6.37215852737427	-0.029918510466814	0.204356670379639	-0.0667222812771797
-7.0434684753418	-8.44929695129395	-6.37290477752686	-0.0297320410609245	0.204095393419266	-0.0668227970600128
-7.0441951751709	-8.44309139251709	-6.36408042907715	-0.0299192890524864	0.204295381903648	-0.066858671605587
-7.04230499267578	-8.44448566436768	-6.37492656707764	-0.029859596863389	0.204264089465141	-0.066760241985321
-7.04118251800537	-8.44439888000488	-6.36462354660034	-0.0298607908189297	0.204272463917732	-0.0668919682502747
-7.04179954528809	-8.44245910644531	-6.36861419677734	-0.0299423914402723	0.204417690634727	-0.0668893083930016
-7.0421314239502	-8.442795753479	-6.37281227111816	-0.0299374088644981	0.204406678676605	-0.0668287426233292
-7.03490543365479	-8.44400310516357	-6.36605978012085	-0.0298839956521988	0.20435594022274	-0.0669681280851364
-7.04153728485107	-8.44036293029785	-6.36736679077148	-0.0300213228911161	0.204589322209358	-0.066965326666832
-7.03868770599365	-8.4415397644043	-6.37020301818848	-0.0299910362809896	0.204419389367104	-0.066948376595974
-7.03434610366821	-8.4405403137207	-6.36786699295044	-0.0298426132649183	0.204425632953644	-0.0671404302120209
-7.04184484481812	-8.4394702911377	-6.37403678894043	-0.0300846379250288	0.20469956099987	-0.0670459866523743
-7.04022789001465	-8.44344043731689	-6.37563991546631	-0.0299040805548429	0.204501450061798	-0.0670151337981224
-7.03207397460938	-8.44457912445068	-6.36105251312256	-0.0298725496977568	0.204435795545578	-0.067220576107502
-7.04244422912598	-8.43854808807373	-6.37401533126831	-0.030071659013629	0.20476458966732	-0.0671932771801949
-7.04455757141113	-8.44690322875977	-6.37732982635498	-0.0299781076610088	0.204668030142784	-0.0671697035431862
-7.03539609909058	-8.44735431671143	-6.37080430984497	-0.029876783490181	0.204649925231934	-0.0674288347363472
-7.04803323745728	-8.44556999206543	-6.37362957000732	-0.030021496117115	0.204936042428017	-0.0673780515789986
-7.04120635986328	-8.45081615447998	-6.38776588439941	-0.0298748034983873	0.204711481928825	-0.0674265548586845
-7.0426983833313	-8.45245552062988	-6.37446451187134	-0.0299401246011257	0.204758882522583	-0.0676593035459518
-7.04722356796265	-8.45469760894775	-6.38461112976074	-0.0299303326755762	0.204967364668846	-0.0676660090684891
-7.04669332504272	-8.45683765411377	-6.39029884338379	-0.0299382247030735	0.204897657036781	-0.0676138326525688
-7.0417594909668	-8.45491600036621	-6.38112258911133	-0.0297971311956644	0.204883262515068	-0.0677939802408218
-7.04838705062866	-8.45409774780273	-6.38787364959717	-0.0299650821834803	0.205150917172432	-0.0677636712789536
-7.04966449737549	-8.45721340179443	-6.3924617767334	-0.0299712046980858	0.20505303144455	-0.0677165314555168
-7.04330492019653	-8.45901584625244	-6.38590860366821	-0.0297317355871201	0.20498064160347	-0.0679017454385757
-7.04884672164917	-8.45684719085693	-6.39538526535034	-0.0299996566027403	0.205274611711502	-0.0678670704364777
-7.0480375289917	-8.45684051513672	-6.39257955551147	-0.0297843832522631	0.205017864704132	-0.0678242444992065
-7.04224252700806	-8.4569616317749	-6.38409519195557	-0.0298391934484243	0.205152437090874	-0.0680483728647232
-7.05079317092896	-8.45224571228027	-6.39245843887329	-0.0299951788038015	0.205283969640732	-0.0678767710924149
-7.04616069793701	-8.45889759063721	-6.39200687408447	-0.0298431348055601	0.205043181777	-0.0679315179586411
-7.04247570037842	-8.45626640319824	-6.39457893371582	-0.0298296548426151	0.20524100959301	-0.0680477917194366
-7.05277919769287	-8.45623016357422	-6.39648818969727	-0.0300569664686918	0.205376788973808	-0.067982979118824
-7.04613971710205	-8.46020126342773	-6.40075492858887	-0.029882775619626	0.205279961228371	-0.0679928213357925
-7.04774713516235	-8.45519924163818	-6.38995742797852	-0.0299563705921173	0.205305099487305	-0.0680852234363556
-7.05356073379517	-8.45867252349854	-6.397545337677	-0.0300460513681173	0.205418571829796	-0.0680152177810669
-7.05470085144043	-8.46020793914795	-6.40592765808105	-0.0300077311694622	0.20535597205162	-0.0680442675948143
-7.05095815658569	-8.45976543426514	-6.39461994171143	-0.0299378130584955	0.205356642603874	-0.0681450366973877
-7.05701446533203	-8.45962715148926	-6.40178775787354	-0.0301033370196819	0.205596804618835	-0.0681022256612778
-7.0558180809021	-8.46360111236572	-6.40424156188965	-0.0301114078611135	0.205403283238411	-0.0680317431688309
-7.05174684524536	-8.46155452728271	-6.3995418548584	-0.0299825705587864	0.205529645085335	-0.0682351738214493
-7.06103372573853	-8.46149158477783	-6.41611099243164	-0.0302286166697741	0.205776631832123	-0.0681054592132568
-7.05670166015625	-8.46374988555908	-6.41434907913208	-0.0301468912512064	0.2055454403162	-0.0681301727890968
-7.05107641220093	-8.46103382110596	-6.40244007110596	-0.0301335379481316	0.205651253461838	-0.0682631283998489
-7.06195974349976	-8.45456695556641	-6.41765737533569	-0.0303042307496071	0.205897241830826	-0.0681257620453835
-7.05755853652954	-8.46318054199219	-6.41263580322266	-0.0302116665989161	0.205648422241211	-0.0681898817420006
-7.05768251419067	-8.45346641540527	-6.41088151931763	-0.0303897969424725	0.205976366996765	-0.0681899413466454
-7.06196165084839	-8.4550666809082	-6.41796922683716	-0.0305016208440065	0.205935701727867	-0.0680112466216087
-7.05393218994141	-8.45367908477783	-6.41616535186768	-0.03036929666996	0.205829665064812	-0.0680641233921051
-7.05433416366577	-8.44760036468506	-6.40499305725098	-0.0305661838501692	0.205973923206329	-0.0681017711758614
-7.05587339401245	-8.44586849212646	-6.41268062591553	-0.0306257158517838	0.20605842769146	-0.0679654777050018
-7.05537796020508	-8.44849681854248	-6.40926790237427	-0.0306091066449881	0.205946743488312	-0.0679777190089226
-7.04845333099365	-8.4425573348999	-6.40640115737915	-0.0306968055665493	0.206059008836746	-0.0679964646697044
-7.05400133132935	-8.43884658813477	-6.41283941268921	-0.0308415181934834	0.206225425004959	-0.0678034052252769
-7.05134916305542	-8.44159984588623	-6.41371250152588	-0.0308812372386456	0.206078395247459	-0.0678319111466408
-7.04865980148315	-8.43862533569336	-6.40929079055786	-0.0308159906417131	0.206165313720703	-0.0679566636681557
-7.05408334732056	-8.43330764770508	-6.41929578781128	-0.0311113428324461	0.206414699554443	-0.0677983909845352
-7.04819679260254	-8.43684864044189	-6.41492891311646	-0.0309947077184916	0.206226453185081	-0.0677773877978325
-7.04511213302612	-8.4323034286499	-6.40627145767212	-0.0309912394732237	0.206268444657326	-0.0679451897740364
-7.0530891418457	-8.42730045318604	-6.41568326950073	-0.0311616323888302	0.20647206902504	-0.067765973508358
-7.04718112945557	-8.43396472930908	-6.41644954681396	-0.0310710072517395	0.206226080656052	-0.0677954256534576
-7.04213190078735	-8.42933177947998	-6.40570163726807	-0.031151344999671	0.206463694572449	-0.0678946152329445
-7.04985475540161	-8.42993450164795	-6.41358709335327	-0.0312965512275696	0.206514790654182	-0.0677303075790405
-7.04176378250122	-8.42983245849609	-6.41247367858887	-0.0311564598232508	0.206422910094261	-0.0678358525037766
-7.04373836517334	-8.42781257629395	-6.40646839141846	-0.0312989577651024	0.206578835844994	-0.0679375380277634
-7.04839515686035	-8.42759323120117	-6.42108488082886	-0.0312798097729683	0.206612125039101	-0.0678615644574165
-7.04549789428711	-8.43269348144531	-6.41025590896606	-0.0312695689499378	0.206535518169403	-0.0679491683840752
-7.04521083831787	-8.42966079711914	-6.40314388275146	-0.0312362313270569	0.206632569432259	-0.0680239200592041
-7.05035161972046	-8.43166160583496	-6.421706199646	-0.0313021577894688	0.206674352288246	-0.0679487809538841
-7.04102802276611	-8.43588447570801	-6.41077995300293	-0.0311804451048374	0.206528648734093	-0.0681300535798073
-7.046311378479	-8.43104457855225	-6.41120529174805	-0.0312872529029846	0.206792965531349	-0.0680596902966499
-7.04652500152588	-8.43991470336914	-6.41331672668457	-0.0312218256294727	0.206643372774124	-0.0680965557694435
-7.03956842422485	-8.4394702911377	-6.41053295135498	-0.0311418045312166	0.206655293703079	-0.0682999268174171
-7.04894113540649	-8.43766593933105	-6.42286920547485	-0.03138467669487	0.206916347146034	-0.0681824088096619
-7.04510450363159	-8.44043636322021	-6.41598320007324	-0.0310801770538092	0.20667776465416	-0.0682458281517029
-7.0407543182373	-8.43950843811035	-6.40456008911133	-0.0311799757182598	0.2068250477314	-0.0683790072798729
-7.04720592498779	-8.43669986724854	-6.41859531402588	-0.031276885420084	0.206891924142838	-0.0682484656572342
-7.04332971572876	-8.44230842590332	-6.41483688354492	-0.031077329069376	0.206743493676186	-0.0683701038360596
-7.04428243637085	-8.44244194030762	-6.40587663650513	-0.0311464238911867	0.206863567233086	-0.0684684887528419
-7.04485702514648	-8.4421968460083	-6.41004419326782	-0.0312000215053558	0.206949129700661	-0.0684306994080544
-7.04507446289063	-8.44430637359619	-6.41738414764404	-0.0311159435659647	0.206831574440002	-0.0684403032064438
-7.04132461547852	-8.44675827026367	-6.40405988693237	-0.0310923717916012	0.206833109259605	-0.0685416087508202
-7.04544687271118	-8.44570255279541	-6.41537618637085	-0.031082833185792	0.206993967294693	-0.0685705095529556
-7.04669380187988	-8.4498815536499	-6.41950798034668	-0.0310981664806604	0.206935986876488	-0.0685281157493591
-7.0395622253418	-8.45081806182861	-6.40816926956177	-0.03095474652946	0.206842795014381	-0.0686924830079079
-7.04286575317383	-8.449387550354	-6.41838312149048	-0.0311295539140701	0.207069456577301	-0.068645641207695
-7.04423379898071	-8.45689392089844	-6.41978406906128	-0.0310890898108482	0.206881046295166	-0.068634919822216
-7.03893232345581	-8.45432758331299	-6.40958547592163	-0.0308570023626089	0.206986054778099	-0.0687942504882813
-7.04860687255859	-8.45145511627197	-6.42171382904053	-0.0310991611331701	0.207151800394058	-0.0686561167240143
-7.04356288909912	-8.45769691467285	-6.41577386856079	-0.0308960378170013	0.206858351826668	-0.0687167197465897
-7.04315805435181	-8.45161247253418	-6.41337108612061	-0.0310585349798203	0.207133993506432	-0.0689089521765709
-7.04878759384155	-8.4533634185791	-6.42437505722046	-0.0310301743447781	0.207108408212662	-0.0687058493494987
-7.04043436050415	-8.45783519744873	-6.41789817810059	-0.0308966785669327	0.206937327980995	-0.0688545703887939
-7.04622077941895	-8.45529079437256	-6.41025829315186	-0.0310500245541334	0.207170203328133	-0.0689007565379143
-7.04583740234375	-8.45702934265137	-6.42529153823853	-0.0310305468738079	0.207098841667175	-0.0687722563743591
-7.04659175872803	-8.45795154571533	-6.41540336608887	-0.030940804630518	0.207013696432114	-0.0688532665371895
-7.04531478881836	-8.45695018768311	-6.4146466255188	-0.0309984181076288	0.207117527723312	-0.068958081305027
-7.05086612701416	-8.45685577392578	-6.42315101623535	-0.0310532581061125	0.207227617502213	-0.0688592866063118
-7.04596424102783	-8.45940017700195	-6.41222906112671	-0.0309988055378199	0.207062095403671	-0.0689413845539093
-7.05379390716553	-8.4551944732666	-6.41419839859009	-0.031073784455657	0.207222998142242	-0.0689067617058754
-7.05169105529785	-8.45972156524658	-6.42251062393188	-0.0311438012868166	0.207160830497742	-0.0687908232212067
-7.04436111450195	-8.45766830444336	-6.41656398773193	-0.03100267611444	0.207112267613411	-0.0689534619450569
-7.05647897720337	-8.45398139953613	-6.42573499679565	-0.0311976354569197	0.207387670874596	-0.068844698369503
-7.05189228057861	-8.46015644073486	-6.42385530471802	-0.0311215873807669	0.207119062542915	-0.0688267797231674
-7.04891204833984	-8.45719814300537	-6.41332674026489	-0.0310113597661257	0.207221254706383	-0.0689959600567818
-7.06007099151611	-8.45363235473633	-6.42950677871704	-0.0312555953860283	0.207451343536377	-0.0688658952713013
-7.04973936080933	-8.45889377593994	-6.42197513580322	-0.030973156914115	0.207155600190163	-0.0688954815268517
-7.05191135406494	-8.4533863067627	-6.41441917419434	-0.0312042813748121	0.20745275914669	-0.0689890757203102
-7.05691194534302	-8.453200340271	-6.42695045471191	-0.0312174409627914	0.207412391901016	-0.0688010081648827
-7.0522313117981	-8.45246696472168	-6.42246437072754	-0.0311296936124563	0.207295507192612	-0.0688394233584404
-7.05186080932617	-8.45421123504639	-6.41916275024414	-0.0311096627265215	0.207297801971436	-0.0689423605799675
-7.05276727676392	-8.45198631286621	-6.42258214950562	-0.0312409847974777	0.207456022500992	-0.0688604041934013
-7.05452728271484	-8.45493412017822	-6.43062829971313	-0.0311450939625502	0.207367703318596	-0.0687750354409218
-7.04870700836182	-8.45255756378174	-6.41715240478516	-0.0311601813882589	0.20738160610199	-0.0688642859458923
-7.05550146102905	-8.45059967041016	-6.42708253860474	-0.0313483998179436	0.207573294639587	-0.0687980428338051
-7.05638551712036	-8.45421695709229	-6.42284250259399	-0.0312167145311832	0.207374840974808	-0.0687703713774681
-7.05118227005005	-8.45396041870117	-6.4205641746521	-0.0311643071472645	0.207435116171837	-0.0689128413796425
-7.05780696868896	-8.44941139221191	-6.42891407012939	-0.031328096985817	0.207577049732208	-0.0687174499034882
-7.0503044128418	-8.45354843139648	-6.41613960266113	-0.0311818048357964	0.207284897565842	-0.0687710344791412
-7.05574464797974	-8.44783592224121	-6.41797828674316	-0.0312819592654705	0.207626685500145	-0.0688000842928886
-7.06035137176514	-8.45060253143311	-6.42673444747925	-0.0313844308257103	0.207568883895874	-0.0685983225703239
-7.04876375198364	-8.4529333114624	-6.41712713241577	-0.0311695467680693	0.207310557365417	-0.0686745122075081
-7.05086469650269	-8.44831371307373	-6.41465997695923	-0.0313805490732193	0.207576289772987	-0.0687260851264
-7.05638933181763	-8.44941806793213	-6.42406558990479	-0.0312452614307404	0.207571476697922	-0.0685316398739815
-7.05165100097656	-8.44947147369385	-6.41867446899414	-0.0312130693346262	0.207373902201653	-0.0685666650533676
-7.04976224899292	-8.44827938079834	-6.41304063796997	-0.0312145873904228	0.207424163818359	-0.0686507001519203
-7.04754877090454	-8.44854545593262	-6.41259431838989	-0.0313357412815094	0.207491353154182	-0.0685379132628441
-7.0509819984436	-8.44697570800781	-6.4127779006958	-0.0312269348651171	0.207429796457291	-0.0684466734528542
-7.04296255111694	-8.44993495941162	-6.39936828613281	-0.0311766769737005	0.207287460565567	-0.0685697197914124
-7.0474271774292	-8.44720458984375	-6.40398359298706	-0.031219145283103	0.207500755786896	-0.0685674101114273
-7.04975748062134	-8.44905185699463	-6.41420555114746	-0.0312086306512356	0.207509934902191	-0.0684046223759651
-7.04272699356079	-8.45572185516357	-6.40407848358154	-0.0310096275061369	0.207259491086006	-0.0685327276587486
-7.04637813568115	-8.45112228393555	-6.40489482879639	-0.0311289634555578	0.207573279738426	-0.0686043128371239
-7.04968786239624	-8.45776081085205	-6.40764617919922	-0.0310797300189734	0.207468956708908	-0.0684898719191551
-7.03867626190186	-8.46067523956299	-6.40408658981323	-0.0308047141879797	0.207325011491776	-0.0686031058430672
-7.04056930541992	-8.45747184753418	-6.40460634231567	-0.0309176351875067	0.207604199647903	-0.0687700808048248
-7.04753923416138	-8.46040916442871	-6.41926097869873	-0.030855268239975	0.207545191049576	-0.0685810074210167
-7.03902387619019	-8.46679210662842	-6.41326951980591	-0.0306104570627213	0.207398027181625	-0.0687278583645821
-7.0403037071228	-8.4670352935791	-6.40582466125488	-0.0306138172745705	0.207647174596786	-0.0688174739480019
-7.04090690612793	-8.46531200408936	-6.41040277481079	-0.03065868280828	0.207688316702843	-0.068735346198082
-7.04207706451416	-8.46856594085693	-6.41605472564697	-0.0304523501545191	0.20759779214859	-0.0687099024653435
-7.03660583496094	-8.47239875793457	-6.40343189239502	-0.0303789339959621	0.207561880350113	-0.0688192769885063
-7.04212474822998	-8.46944046020508	-6.4140625	-0.0303699877113104	0.207689970731735	-0.0687970593571663
-7.04142665863037	-8.47070121765137	-6.41780376434326	-0.0302662327885628	0.20767542719841	-0.0686467066407204
-7.03372049331665	-8.47138500213623	-6.40950489044189	-0.0300538949668407	0.207522109150887	-0.0687810629606247
-7.03866672515869	-8.46862316131592	-6.40962886810303	-0.0300717875361443	0.207758322358131	-0.0687714815139771
-7.03868579864502	-8.47570133209229	-6.41426229476929	-0.0300772059708834	0.207548663020134	-0.0686149075627327
-7.03466892242432	-8.47428798675537	-6.40783834457397	-0.0297803189605474	0.207544952630997	-0.0688537061214447
-7.04068565368652	-8.47297286987305	-6.40981101989746	-0.0299881082028151	0.207786470651627	-0.0687757134437561
-7.03939056396484	-8.47800636291504	-6.41852235794067	-0.0296846330165863	0.207566767930984	-0.0687154233455658
-7.03562498092651	-8.47290229797363	-6.40567922592163	-0.0296302139759064	0.207648158073425	-0.0689123719930649
-7.0415563583374	-8.46956348419189	-6.41942977905273	-0.0296026803553104	0.207722425460815	-0.0687984600663185
-7.03539228439331	-8.47547435760498	-6.40940713882446	-0.0292930379509926	0.207541704177856	-0.0689426735043526
-7.04024934768677	-8.46679306030273	-6.40313291549683	-0.0292740669101477	0.207744657993317	-0.0691767856478691
-7.03895711898804	-8.46793174743652	-6.41396999359131	-0.0292435884475708	0.207748576998711	-0.0690985023975372
-7.03943300247192	-8.47371673583984	-6.41385746002197	-0.0289939679205418	0.207699283957481	-0.0690868124365807
-7.0357928276062	-8.46856784820557	-6.40209817886353	-0.0289951916784048	0.207644328474998	-0.0691443085670471
-7.04247570037842	-8.46713352203369	-6.40721750259399	-0.0289996080100536	0.2077666670084	-0.0690361633896828
-7.03695058822632	-8.46657657623291	-6.40565395355225	-0.0289399176836014	0.2076066583395	-0.0690209716558456
-7.03981018066406	-8.46349716186523	-6.4067964553833	-0.0289234314113855	0.207774996757507	-0.0690805912017822
-7.04503345489502	-8.46462631225586	-6.40947818756104	-0.0290063098073006	0.207857683300972	-0.0689732581377029
-7.03716230392456	-8.46668910980225	-6.40286064147949	-0.0287705007940531	0.207658037543297	-0.0690771043300629
-7.04158210754395	-8.45921039581299	-6.40823078155518	-0.0289423651993275	0.207894936203957	-0.0690192058682442
-7.04204034805298	-8.46437740325928	-6.40446090698242	-0.028861366212368	0.207686305046082	-0.0689056292176247
-7.03890562057495	-8.46027278900146	-6.40035820007324	-0.0287851430475712	0.207856357097626	-0.0690975040197372
-7.04570865631104	-8.46295738220215	-6.41455364227295	-0.0289667844772339	0.207987323403358	-0.068901315331459
-7.03851890563965	-8.46307945251465	-6.40208005905151	-0.0287245884537697	0.207657426595688	-0.0688993185758591
-7.0372371673584	-8.45703411102295	-6.3986873626709	-0.0289079397916794	0.207879960536957	-0.0689824298024178
-7.04494714736938	-8.45956707000732	-6.41197729110718	-0.0288617443293333	0.207909762859344	-0.0687543824315071
-7.03841066360474	-8.45836639404297	-6.40778875350952	-0.028800193220377	0.20780111849308	-0.0688502490520477
-7.04376649856567	-8.45885944366455	-6.40309524536133	-0.028901893645525	0.207912683486938	-0.0688424110412598
-7.04334926605225	-8.46062183380127	-6.40885400772095	-0.0289442278444767	0.207912087440491	-0.0687070861458778
-7.04159164428711	-8.46153354644775	-6.40483617782593	-0.0287979431450367	0.207868486642838	-0.0688024163246155
-7.0429425239563	-8.45835494995117	-6.41320133209229	-0.0289662517607212	0.207974344491959	-0.0687491446733475
-7.04161214828491	-8.46193790435791	-6.41277265548706	-0.0288021825253963	0.207883641123772	-0.0686582401394844
-7.03631496429443	-8.45927333831787	-6.40369367599487	-0.0289137195795774	0.207997128367424	-0.0687511786818504
-7.04314184188843	-8.45877361297607	-6.40945625305176	-0.0290284063667059	0.208008199930191	-0.0685482248663902
-7.03295803070068	-8.46336841583252	-6.40509414672852	-0.0287825968116522	0.207813590764999	-0.0685779899358749
-7.04473829269409	-8.45751762390137	-6.40928173065186	-0.02899120002985	0.208106562495232	-0.0685683935880661
-7.03935050964355	-8.46487998962402	-6.4103741645813	-0.0288390666246414	0.20782382786274	-0.0684838965535164
-7.03485202789307	-8.46120452880859	-6.40032196044922	-0.0288775954395533	0.20791183412075	-0.0685965567827225
-7.04517412185669	-8.46193408966064	-6.40830659866333	-0.0290684644132853	0.20804026722908	-0.0684130564332008
-7.03453922271729	-8.46669006347656	-6.40229654312134	-0.0288389287889004	0.207788676023483	-0.0684936568140984
-7.04043006896973	-8.46138763427734	-6.39102125167847	-0.0290196891874075	0.208005845546722	-0.0685204789042473
-7.0433988571167	-8.46721744537354	-6.40722274780273	-0.0289781857281923	0.20793217420578	-0.068379245698452
-7.03945732116699	-8.46876335144043	-6.39764356613159	-0.0288817938417196	0.207823008298874	-0.0684843435883522
-7.03985118865967	-8.46726226806641	-6.39263343811035	-0.0289562344551086	0.207898914813995	-0.0684581324458122
-7.04177331924438	-8.46709823608398	-6.395836353302	-0.0289750527590513	0.207932069897652	-0.0683189332485199
-7.03609371185303	-8.46662139892578	-6.38648271560669	-0.0288732293993235	0.207702592015266	-0.068365678191185
-7.03925085067749	-8.46339511871338	-6.38452100753784	-0.029021305963397	0.207942306995392	-0.0684622526168823
-7.04072904586792	-8.46814250946045	-6.38787031173706	-0.0290290340781212	0.207798674702644	-0.0682998523116112
-7.03390550613403	-8.46936416625977	-6.37927055358887	-0.0288775358349085	0.207695499062538	-0.0684311091899872
-7.04160499572754	-8.46565723419189	-6.38447523117065	-0.0290987212210894	0.207910642027855	-0.0683613941073418
-7.03672456741333	-8.46869373321533	-6.37856721878052	-0.0289592426270247	0.207599878311157	-0.0682747140526772
-7.03102731704712	-8.46700477600098	-6.37155055999756	-0.028985658660531	0.207770347595215	-0.0684366449713707
-7.04134464263916	-8.46143817901611	-6.37646436691284	-0.0291503015905619	0.207768172025681	-0.0682382583618164
-7.03546667098999	-8.47030830383301	-6.36895513534546	-0.0289867930114269	0.207529753446579	-0.0683054700493813
-7.0367956161499	-8.46302223205566	-6.36499834060669	-0.0290460549294949	0.207732990384102	-0.0683744549751282
-7.04238080978394	-8.46591758728027	-6.36987686157227	-0.0291862282902002	0.207754224538803	-0.0682003349065781
-7.03389453887939	-8.46776294708252	-6.36766147613525	-0.0289949532598257	0.207568928599358	-0.0682551562786102
-7.03542327880859	-8.46762847900391	-6.3565239906311	-0.0290861558169127	0.207627058029175	-0.0683313459157944
-7.04017925262451	-8.46715259552002	-6.36250782012939	-0.0291209612041712	0.207721456885338	-0.0682384893298149
-7.03726482391357	-8.47214889526367	-6.36658000946045	-0.0291304588317871	0.207592874765396	-0.0682713016867638
-7.03798675537109	-8.4706859588623	-6.36237764358521	-0.0291238110512495	0.207745283842087	-0.0683368593454361
-7.04175710678101	-8.47272872924805	-6.36873626708984	-0.0291501302272081	0.207700416445732	-0.0681999400258064
-7.03535318374634	-8.4737720489502	-6.35130023956299	-0.0290832072496414	0.207615286111832	-0.0683420076966286
-7.03758573532104	-8.46694660186768	-6.36146402359009	-0.0292014349251986	0.207815572619438	-0.068296916782856
-7.03791570663452	-8.47585582733154	-6.36022520065308	-0.0291715729981661	0.207585573196411	-0.0682365968823433
-7.03113460540771	-8.46987819671631	-6.34873199462891	-0.029170535504818	0.207630813121796	-0.0683023035526276
-7.03887748718262	-8.47130298614502	-6.35702753067017	-0.0293050855398178	0.207704469561577	-0.0681310445070267
-7.02922201156616	-8.47100448608398	-6.34711980819702	-0.0291162431240082	0.207558661699295	-0.0683282315731049
-7.036789894104	-8.46683502197266	-6.35534858703613	-0.0294439047574997	0.207746148109436	-0.0681734383106232
-7.02973222732544	-8.47169303894043	-6.35135889053345	-0.0293005984276533	0.207501024007797	-0.0680891871452332
-7.026451587677	-8.46662139892578	-6.33621406555176	-0.0293098259717226	0.207600250840187	-0.068209171295166
-7.03231143951416	-8.47175884246826	-6.34941482543945	-0.0294716414064169	0.207659661769867	-0.0680731534957886
-7.02576112747192	-8.47594738006592	-6.34855699539185	-0.0293939802795649	0.207590356469154	-0.0681649893522263
-7.02904844284058	-8.47660350799561	-6.34852504730225	-0.0294275060296059	0.207671731710434	-0.0682201460003853
-7.02891731262207	-8.47665786743164	-6.35479402542114	-0.0294238496571779	0.207667976617813	-0.0680978447198868
-7.02852392196655	-8.48148632049561	-6.34897994995117	-0.0292770527303219	0.207630023360252	-0.0681953728199005
-7.02533769607544	-8.47910308837891	-6.34656524658203	-0.0294281151145697	0.207749724388123	-0.06819948554039
-7.02906847000122	-8.48369598388672	-6.35883140563965	-0.0293566342443228	0.207789406180382	-0.0681477934122086
-7.02381420135498	-8.48670768737793	-6.34811925888062	-0.0294062383472919	0.207652851939201	-0.0683052986860275
-7.03159666061401	-8.4840259552002	-6.35236215591431	-0.0294530130922794	0.207872807979584	-0.0682182088494301
-7.02416944503784	-8.49284648895264	-6.34801244735718	-0.0293045453727245	0.20760078728199	-0.0682328790426254
-7.02638101577759	-8.48550891876221	-6.34501171112061	-0.029436357319355	0.207839369773865	-0.0682747960090637
-7.03306150436401	-8.48904418945313	-6.35646820068359	-0.0294083375483751	0.207799598574638	-0.0681257620453835
-7.02269792556763	-8.49215412139893	-6.34726428985596	-0.0292748268693686	0.2076655626297	-0.0682819187641144
-7.03296089172363	-8.48851203918457	-6.3553409576416	-0.0294859725981951	0.207939922809601	-0.0681450441479683
-7.02595090866089	-8.4918794631958	-6.34772682189941	-0.0293072797358036	0.207603260874748	-0.0681841298937798
-7.02715969085693	-8.48698711395264	-6.34674263000488	-0.0295166224241257	0.207826226949692	-0.0682022124528885
-7.03074932098389	-8.49120140075684	-6.35609149932861	-0.0294785425066948	0.207791090011597	-0.0680479109287262
-7.02615070343018	-8.48952960968018	-6.34347820281982	-0.0294562336057425	0.207684218883514	-0.0681206732988358
-7.02703619003296	-8.4876766204834	-6.34300327301025	-0.0294306520372629	0.207761108875275	-0.0680608302354813
-7.02610540390015	-8.49103927612305	-6.35069751739502	-0.0295275561511517	0.207700625061989	-0.0679779276251793
-7.02376985549927	-8.487135887146	-6.34248542785645	-0.0293923038989306	0.207699298858643	-0.0680805444717407
-7.02880859375	-8.48440265655518	-6.35366153717041	-0.0295482408255339	0.207793116569519	-0.0679170861840248
-7.02491331100464	-8.48946285247803	-6.33986520767212	-0.0294269118458033	0.207576990127563	-0.0679193139076233
-7.02731847763062	-8.48753356933594	-6.34437942504883	-0.0294630397111177	0.207794368267059	-0.0679919794201851
-7.03097343444824	-8.49251651763916	-6.34936285018921	-0.0295963510870934	0.207646533846855	-0.0678806379437447
-7.02442502975464	-8.49423408508301	-6.3446626663208	-0.0293874945491552	0.207668393850327	-0.0680394321680069
-7.03428649902344	-8.49503707885742	-6.35089015960693	-0.029622009024024	0.207840546965599	-0.067851796746254
-7.02341842651367	-8.49850273132324	-6.3478102684021	-0.0293363984674215	0.207505509257317	-0.0679801180958748
-7.03096151351929	-8.49551963806152	-6.34498405456543	-0.0295539405196905	0.207809805870056	-0.0680085122585297
-7.03093099594116	-8.50282382965088	-6.35466527938843	-0.0294145587831736	0.207644760608673	-0.0678626298904419
-7.02455520629883	-8.49848365783691	-6.34355020523071	-0.0293893907219172	0.207656174898148	-0.0680662542581558
-7.03314828872681	-8.50286102294922	-6.35089874267578	-0.0295913778245449	0.207695871591568	-0.0679140090942383
-7.02896738052368	-8.50265884399414	-6.35057687759399	-0.0294054783880711	0.207546025514603	-0.0679710730910301
-7.0316915512085	-8.50325393676758	-6.34947061538696	-0.0294607318937778	0.207674965262413	-0.0680368542671204
-7.0309362411499	-8.50331115722656	-6.35894250869751	-0.0294816214591265	0.207657933235168	-0.0679168552160263
-7.02639675140381	-8.50720310211182	-6.34891414642334	-0.0293460581451654	0.207511439919472	-0.0679998770356178
-7.02745723724365	-8.50266170501709	-6.35088586807251	-0.0295535661280155	0.207673370838165	-0.0679796487092972
-7.03228569030762	-8.50580787658691	-6.35865497589111	-0.0294510666280985	0.207578390836716	-0.0678759664297104
-7.02809906005859	-8.50537872314453	-6.34750890731812	-0.0294641610234976	0.207618445158005	-0.0679924264550209
-7.03457403182983	-8.50518035888672	-6.36216449737549	-0.0295526590198278	0.207523435354233	-0.0678517743945122
-7.02540349960327	-8.50967884063721	-6.34541988372803	-0.0293690953403711	0.207508072257042	-0.0679817721247673
-7.03456735610962	-8.50229072570801	-6.36194944381714	-0.0296046305447817	0.207604870200157	-0.0678577572107315
-7.03249645233154	-8.50922203063965	-6.35787487030029	-0.0293853357434273	0.207297056913376	-0.0679000988602638
-7.03164863586426	-8.5039005279541	-6.36095237731934	-0.0294843558222055	0.207577392458916	-0.0679903998970985
-7.03753137588501	-8.51002883911133	-6.36577939987183	-0.029477221891284	0.207518517971039	-0.0678820386528969
-7.03049564361572	-8.50844192504883	-6.35409593582153	-0.0292842146009207	0.207521975040436	-0.0680591762065887
-7.03906917572021	-8.50839519500732	-6.36166381835938	-0.0295296218246222	0.207639873027802	-0.0678897127509117
-7.03324508666992	-8.51073932647705	-6.36382007598877	-0.0292976051568985	0.207453593611717	-0.0680267661809921
-7.03549146652222	-8.50774669647217	-6.35710620880127	-0.0294430330395699	0.207565352320671	-0.0680601447820663
-7.03458642959595	-8.50946426391602	-6.37241506576538	-0.0294156335294247	0.20759254693985	-0.0679842457175255
-7.03302669525146	-8.51033878326416	-6.36044931411743	-0.0293701738119125	0.207553371787071	-0.0681252628564835
-7.03800821304321	-8.50849628448486	-6.36644697189331	-0.0294343959540129	0.207680940628052	-0.0680520460009575
-7.0373649597168	-8.51154232025146	-6.36880779266357	-0.0293741263449192	0.207573130726814	-0.0680366829037666
-7.0364556312561	-8.50835132598877	-6.36568212509155	-0.0293038971722126	0.207654193043709	-0.0681825429201126
-7.03991937637329	-8.50755214691162	-6.37433481216431	-0.0294103529304266	0.207758098840714	-0.068031333386898
-7.03143501281738	-8.50864410400391	-6.36643743515015	-0.0292708948254585	0.207603543996811	-0.0681906268000603
-7.04011869430542	-8.50185108184814	-6.36884927749634	-0.0295057613402605	0.207894742488861	-0.0681004896759987
-7.03351068496704	-8.50579738616943	-6.37041854858398	-0.0292874816805124	0.207615688443184	-0.0681204572319984
-7.04050159454346	-8.4976110458374	-6.36826133728027	-0.0295408964157104	0.207944825291634	-0.0681192576885223
-7.03682613372803	-8.50235652923584	-6.37169933319092	-0.0294963754713535	0.207712292671204	-0.0680939480662346
-7.03834915161133	-8.49567317962646	-6.37292194366455	-0.0295376628637314	0.207920983433723	-0.0681964010000229
-7.04264163970947	-8.50211429595947	-6.37897872924805	-0.0296368561685085	0.207876414060593	-0.0681073516607285
-7.03627824783325	-8.49355506896973	-6.37842512130737	-0.0295300595462322	0.207875266671181	-0.0682547837495804
-7.04471731185913	-8.49775123596191	-6.38706207275391	-0.0296863373368979	0.208054065704346	-0.0680911839008331
-7.04089260101318	-8.49658679962158	-6.38135290145874	-0.0296246446669102	0.208040505647659	-0.0682129859924316
-7.04251861572266	-8.49430847167969	-6.37788248062134	-0.0297375302761793	0.208137392997742	-0.068252220749855
-7.04416513442993	-8.49484920501709	-6.39072227478027	-0.0298192091286182	0.208258509635925	-0.0681834667921066
-7.04288530349731	-8.49208450317383	-6.38375759124756	-0.0297565869987011	0.208201751112938	-0.068327009677887
-7.04723596572876	-8.49051475524902	-6.39414930343628	-0.0299119018018246	0.208458781242371	-0.0682523623108864
-7.04375696182251	-8.49401092529297	-6.38604164123535	-0.0298162382096052	0.20827728509903	-0.0683602392673492
-7.04590654373169	-8.48692226409912	-6.39704751968384	-0.0299921054393053	0.208591088652611	-0.0683543682098389
-7.04521512985229	-8.49304485321045	-6.39080619812012	-0.0299417190253735	0.208354026079178	-0.0683349519968033
-7.04449129104614	-8.48950481414795	-6.38872337341309	-0.0300540644675493	0.208681672811508	-0.0684476643800735
-7.04952144622803	-8.49048709869385	-6.39978361129761	-0.0301929395645857	0.2085922062397	-0.0683762356638908
-7.0448431968689	-8.49136257171631	-6.38949680328369	-0.0300551149994135	0.208603173494339	-0.0685720145702362
-7.05206918716431	-8.48721981048584	-6.4023060798645	-0.0302978027611971	0.208807393908501	-0.0684258043766022
-7.04627990722656	-8.49209213256836	-6.39840126037598	-0.0300739016383886	0.208669915795326	-0.0685556977987289
-7.05220603942871	-8.48944091796875	-6.39938354492188	-0.0303641501814127	0.208982616662979	-0.068587601184845
-7.05032300949097	-8.48964500427246	-6.41013288497925	-0.0301334392279387	0.208864957094193	-0.0686061382293701
-7.05236577987671	-8.48814105987549	-6.39875221252441	-0.0302180033177137	0.208948060870171	-0.0688152983784676
-7.05634641647339	-8.49472141265869	-6.41065740585327	-0.0302615184336901	0.209061533212662	-0.0687670558691025
-7.05285835266113	-8.49575424194336	-6.40453577041626	-0.0301380082964897	0.208989039063454	-0.0688841640949249
-7.05617380142212	-8.49535179138184	-6.40996408462524	-0.0302362721413374	0.209168881177902	-0.068901851773262
-7.05889749526978	-8.50058841705322	-6.41477870941162	-0.0301625281572342	0.209153354167938	-0.0688683390617371
-7.05651187896729	-8.50262546539307	-6.41169881820679	-0.0300476066768169	0.209098368883133	-0.0690576359629631
-7.05960273742676	-8.50224685668945	-6.41690826416016	-0.0302831754088402	0.209328800439835	-0.0689992904663086
-7.05745601654053	-8.50635719299316	-6.4080605506897	-0.0299918092787266	0.209130957722664	-0.0690860897302628
-7.0599946975708	-8.50428009033203	-6.41304874420166	-0.030182734131813	0.20939014852047	-0.0691359788179398
-7.0590672492981	-8.50868225097656	-6.41799354553223	-0.0300616901367903	0.209154412150383	-0.0690896287560463
-7.05315399169922	-8.5067310333252	-6.41165590286255	-0.0301052927970886	0.20932349562645	-0.0692860931158066
-7.06062984466553	-8.5040979385376	-6.41563177108765	-0.0301506407558918	0.209361866116524	-0.0691283047199249
-7.05451345443726	-8.51083374023438	-6.40583467483521	-0.030024828389287	0.209136262536049	-0.0692415162920952
-7.06121730804443	-8.50512313842773	-6.41179752349854	-0.0302144754678011	0.209360167384148	-0.0692050755023956
-7.05638742446899	-8.51147365570068	-6.4078893661499	-0.030051713809371	0.209141135215759	-0.0692221373319626
-7.05770683288574	-8.50846767425537	-6.3989691734314	-0.0301525946706533	0.20928493142128	-0.0693384036421776
-7.05707597732544	-8.50893974304199	-6.41259622573853	-0.0301335491240025	0.209301546216011	-0.0692738965153694
-7.05729532241821	-8.50818061828613	-6.40725564956665	-0.0300192665308714	0.209187060594559	-0.0693474784493446
-7.05561304092407	-8.50566864013672	-6.40735673904419	-0.0300988163799047	0.209240809082985	-0.0694367811083794
-7.06043672561646	-8.50812721252441	-6.41282558441162	-0.0300460364669561	0.209279581904411	-0.0694197341799736
-7.05737638473511	-8.51479053497314	-6.40152549743652	-0.0299008917063475	0.209129616618156	-0.0695594027638435
-7.06069707870483	-8.51135730743408	-6.40463829040527	-0.0298799816519022	0.209367707371712	-0.0696618556976318
-7.06497621536255	-8.51467990875244	-6.41693925857544	-0.0298402346670628	0.209291011095047	-0.0696316510438919
-7.05834293365479	-8.51468849182129	-6.4100546836853	-0.029808396473527	0.209296956658363	-0.0698482543230057
-7.06949806213379	-8.51340484619141	-6.42044401168823	-0.0297747775912285	0.209437727928162	-0.0697062686085701
-7.06527233123779	-8.51648807525635	-6.41027212142944	-0.0296355802565813	0.209230303764343	-0.0699949786067009
-7.07369136810303	-8.51519107818604	-6.41735172271729	-0.0298552755266428	0.209558740258217	-0.0699430853128433
-7.06240272521973	-8.52162837982178	-6.4057412147522	-0.0296318214386702	0.209259942173958	-0.0700079724192619
-7.06384611129761	-8.51621532440186	-6.41024017333984	-0.0296922009438276	0.209536164999008	-0.0700336545705795
-7.06180667877197	-8.52035331726074	-6.41039943695068	-0.0296273548156023	0.209224864840508	-0.0699360072612762
-7.05885410308838	-8.51345348358154	-6.39448165893555	-0.0296203941106796	0.209300801157951	-0.070086196064949
-7.06955862045288	-8.51602649688721	-6.40586376190186	-0.0296991765499115	0.209353849291801	-0.0699948221445084
-7.06706714630127	-8.5158576965332	-6.40585422515869	-0.0296110603958368	0.209306567907333	-0.0700605511665344
-7.064697265625	-8.51644039154053	-6.39473485946655	-0.0295644793659449	0.209297850728035	-0.0701848715543747
-7.06785249710083	-8.51347923278809	-6.40713691711426	-0.0296715628355742	0.209375068545341	-0.0700869038701057
-7.06533288955688	-8.51409816741943	-6.40155363082886	-0.0295346528291702	0.209189504384995	-0.0701005011796951
-7.06376695632935	-8.51234531402588	-6.39961194992065	-0.0295303668826818	0.209274038672447	-0.0702254548668861
-7.06677722930908	-8.5105094909668	-6.40471172332764	-0.0295910779386759	0.209278360009193	-0.0700767263770103
-7.06345129013062	-8.51280403137207	-6.40034818649292	-0.029361430555582	0.209205940365791	-0.070179209113121
-7.06941604614258	-8.50884628295898	-6.41084003448486	-0.0296182651072741	0.209427043795586	-0.0700618326663971
-7.06294965744019	-8.51137924194336	-6.40707015991211	-0.0292889345437288	0.209116593003273	-0.0701616033911705
-7.06330823898315	-8.50602436065674	-6.40500211715698	-0.0295430365949869	0.209469452500343	-0.0702017620205879
-7.06489229202271	-8.50872802734375	-6.41494846343994	-0.0294227618724108	0.209208488464355	-0.0700493305921555
-7.05550527572632	-8.50836563110352	-6.40239238739014	-0.0293473117053509	0.209165722131729	-0.070277988910675
-7.06679105758667	-8.50189685821533	-6.4114236831665	-0.0294688045978546	0.209385007619858	-0.0701214075088501
-7.06035041809082	-8.50745677947998	-6.40847492218018	-0.0292601343244314	0.209189966320992	-0.0701658055186272
-7.06306838989258	-8.5037145614624	-6.40418672561646	-0.0293810125440359	0.209409236907959	-0.0702491253614426
-7.0612268447876	-8.50333213806152	-6.41640329360962	-0.0294355768710375	0.209297150373459	-0.070091724395752
-7.05897855758667	-8.50353908538818	-6.40515327453613	-0.0292459968477488	0.209240883588791	-0.0701747089624405
-7.0569314956665	-8.49810791015625	-6.40624952316284	-0.0294038783758879	0.209287077188492	-0.0702104642987251
-7.06136226654053	-8.50106143951416	-6.40986251831055	-0.0293896179646254	0.209277361631393	-0.0701003149151802
-7.05717039108276	-8.50183010101318	-6.40462398529053	-0.0292527843266726	0.209203973412514	-0.0702191442251205
-7.06385183334351	-8.49965858459473	-6.41488838195801	-0.0293643195182085	0.209442704916	-0.0701990872621536
-7.06329679489136	-8.50565433502197	-6.40886354446411	-0.0292925164103508	0.209298089146614	-0.0701790153980255
-7.05829811096191	-8.50095653533936	-6.40950107574463	-0.0291755422949791	0.209294021129608	-0.0703151151537895
-7.06905555725098	-8.50562286376953	-6.42006635665894	-0.0293668396770954	0.209428787231445	-0.0702031254768372
-7.05786323547363	-8.50744152069092	-6.40954923629761	-0.0290548224002123	0.209167450666428	-0.0703379660844803
-7.06641006469727	-8.50454425811768	-6.4147367477417	-0.0292901825159788	0.209486350417137	-0.0703006759285927
-7.06650876998901	-8.5123291015625	-6.41272783279419	-0.0291533265262842	0.209233596920967	-0.0702140107750893
-7.06588459014893	-8.5095739364624	-6.407883644104	-0.0291013531386852	0.209387540817261	-0.0703868642449379
-7.07328796386719	-8.51337814331055	-6.41594552993774	-0.0292060803622007	0.209434121847153	-0.0702047199010849
-7.06305694580078	-8.5156192779541	-6.41462278366089	-0.029048191383481	0.209211304783821	-0.070293053984642
-7.07194805145264	-8.51115131378174	-6.40076637268066	-0.0291309449821711	0.209386214613914	-0.0702798366546631
-7.07019519805908	-8.51512908935547	-6.41025352478027	-0.0291488189250231	0.209268465638161	-0.0701997801661491
-7.06571435928345	-8.51377296447754	-6.40206146240234	-0.0291343405842781	0.209215492010117	-0.0702347010374069
-7.07270669937134	-8.51009082794189	-6.39970827102661	-0.0292119737714529	0.209323436021805	-0.0701582282781601
-7.06999778747559	-8.51183891296387	-6.40491628646851	-0.0291260462254286	0.209081992506981	-0.0701171234250069
-7.07057476043701	-8.51151275634766	-6.39812755584717	-0.0291466061025858	0.209166094660759	-0.070191964507103
-7.0759072303772	-8.51281452178955	-6.40308141708374	-0.0292417909950018	0.209205597639084	-0.0700242891907692
-7.07289409637451	-8.51660251617432	-6.39854192733765	-0.0290103275328875	0.209010660648346	-0.0701625272631645
-7.07683992385864	-8.5138521194458	-6.4037446975708	-0.0291017610579729	0.20924337208271	-0.0701475143432617
-7.07854461669922	-8.51988410949707	-6.40382194519043	-0.0289970766752958	0.208994388580322	-0.0700337216258049
-7.07355213165283	-8.51944065093994	-6.3937349319458	-0.0290080886334181	0.208994284272194	-0.0702962353825569
-7.08528757095337	-8.52039909362793	-6.40446996688843	-0.0290191508829594	0.209036961197853	-0.0701422095298767
-7.07833337783813	-8.5256233215332	-6.39350461959839	-0.028797036036849	0.208809390664101	-0.0702511891722679
-7.08680725097656	-8.52442169189453	-6.39919519424438	-0.0289710890501738	0.209043949842453	-0.0702420920133591
-7.08591270446777	-8.53242111206055	-6.40265798568726	-0.0287749748677015	0.208776384592056	-0.0702022239565849
-7.08341073989868	-8.53399181365967	-6.39267635345459	-0.0287348832935095	0.208835259079933	-0.0704078003764153
-7.08875179290771	-8.53342533111572	-6.39503812789917	-0.028789859265089	0.20884782075882	-0.070334866642952
-7.08871459960938	-8.53603744506836	-6.3965802192688	-0.0286386031657457	0.208774626255035	-0.0702918171882629
-7.0859522819519	-8.54045295715332	-6.38470220565796	-0.0287281945347786	0.208630710840225	-0.0704460591077805
-7.09213256835938	-8.53818798065186	-6.39015674591064	-0.0286340638995171	0.208776965737343	-0.070353202521801
-7.08846187591553	-8.54306507110596	-6.38067245483398	-0.0285480096936226	0.208506852388382	-0.0703978091478348
-7.09066200256348	-8.53977489471436	-6.38243865966797	-0.0285611916333437	0.208682730793953	-0.0704536288976669
-7.09270048141479	-8.54536628723145	-6.38655710220337	-0.028652923181653	0.208579063415527	-0.0703032836318016
-7.08567094802856	-8.54605102539063	-6.37827062606812	-0.0284921173006296	0.208383217453957	-0.0704839378595352
-7.09714603424072	-8.53848648071289	-6.37623500823975	-0.028651088476181	0.208630919456482	-0.0703913271427155
-7.09170436859131	-8.54780864715576	-6.37513017654419	-0.0284244753420353	0.208284959197044	-0.0703990086913109
-7.09237909317017	-8.54189777374268	-6.36886501312256	-0.028540875762701	0.208477318286896	-0.0705538243055344
-7.09987545013428	-8.54769134521484	-6.37758874893188	-0.0286460984498262	0.208351746201515	-0.0703922808170319
-7.09002876281738	-8.54732322692871	-6.36488437652588	-0.0284881517291069	0.208274856209755	-0.0706060007214546
-7.10223436355591	-8.54768657684326	-6.37615394592285	-0.0286552626639605	0.20841783285141	-0.0704829469323158
-7.09338665008545	-8.55010509490967	-6.37871932983398	-0.0284922383725643	0.208243817090988	-0.0706224739551544
-7.10039520263672	-8.54817485809326	-6.37141180038452	-0.0286134984344244	0.208381712436676	-0.0705795288085938
-7.09983062744141	-8.55125999450684	-6.37636518478394	-0.0285109728574753	0.208315134048462	-0.0705623924732208
-7.09877586364746	-8.55359363555908	-6.37131977081299	-0.0285281911492348	0.20833346247673	-0.0706684663891792
-7.10255718231201	-8.5550651550293	-6.37320756912231	-0.0286658219993114	0.208399310708046	-0.070634737610817
-7.10506248474121	-8.55597305297852	-6.37815713882446	-0.0285645425319672	0.208251520991325	-0.070607140660286
-7.10016822814941	-8.55674076080322	-6.37365865707397	-0.0285390745848417	0.208347573876381	-0.070726290345192
-7.10799932479858	-8.5576639175415	-6.38522577285767	-0.0286702662706375	0.208327353000641	-0.0705839991569519
-7.10074710845947	-8.56305599212646	-6.37268209457397	-0.0285201594233513	0.208206042647362	-0.0706922858953476
-7.10495662689209	-8.55624103546143	-6.37988948822021	-0.0287537388503551	0.208469748497009	-0.0706177800893784
-7.10292291641235	-8.55991554260254	-6.38057327270508	-0.0286017879843712	0.208246365189552	-0.0705427974462509
-7.0998067855835	-8.5552864074707	-6.37439489364624	-0.0288022737950087	0.208387359976768	-0.0706224739551544
-7.10621118545532	-8.55974102020264	-6.38582754135132	-0.0288067050278187	0.208320558071136	-0.0704825893044472
-7.10232210159302	-8.5581111907959	-6.37542009353638	-0.0287669617682695	0.208292916417122	-0.0706165656447411
-7.11000442504883	-8.55325984954834	-6.38372659683228	-0.028970755636692	0.208369091153145	-0.0704122632741928
-7.1001501083374	-8.55771064758301	-6.37887716293335	-0.0288160294294357	0.208223581314087	-0.0704669132828712
-7.10793828964233	-8.55377769470215	-6.37594795227051	-0.0291003845632076	0.20843817293644	-0.0704353228211403
-7.10298109054565	-8.55306529998779	-6.39052248001099	-0.0290206056088209	0.208318114280701	-0.0703192949295044
-7.10858583450317	-8.55223655700684	-6.38128423690796	-0.0290634594857693	0.208398714661598	-0.0703796446323395
-7.10768556594849	-8.54974746704102	-6.39299058914185	-0.0292232185602188	0.20844441652298	-0.070232130587101
-7.109778881073	-8.54863166809082	-6.39262199401855	-0.029141940176487	0.208322450518608	-0.0702133774757385
-7.1072359085083	-8.5478515625	-6.38534784317017	-0.0292837731540203	0.208447515964508	-0.0702896043658257
-7.11485147476196	-8.5480432510376	-6.40014410018921	-0.0293478537350893	0.208565831184387	-0.0701230466365814
-7.10846042633057	-8.55266857147217	-6.39310741424561	-0.0293243583291769	0.208433225750923	-0.0702716484665871
-7.11981868743896	-8.54650592803955	-6.40452289581299	-0.0294267609715462	0.20871639251709	-0.0701417550444603
-7.11579990386963	-8.55644130706787	-6.40908575057983	-0.0292395260185003	0.208422020077705	-0.0701214894652367
-7.11372327804565	-8.55332660675049	-6.40507745742798	-0.0293327998369932	0.208684459328651	-0.0702010840177536
-7.12125444412231	-8.55501651763916	-6.42327928543091	-0.0293887965381145	0.208685830235481	-0.0700189471244812
-7.11011648178101	-8.55839920043945	-6.40962314605713	-0.0291620939970016	0.208508923649788	-0.0701327696442604
-7.12134027481079	-8.55316352844238	-6.41274166107178	-0.0294254776090384	0.208824828267097	-0.0699957832694054
-7.11468362808228	-8.56317615509033	-6.41332340240479	-0.0292366966605186	0.208474606275558	-0.0700056180357933
-7.11814022064209	-8.55578136444092	-6.40945243835449	-0.0293514207005501	0.208607167005539	-0.0700221583247185
-7.11537504196167	-8.56178283691406	-6.41775703430176	-0.029310317710042	0.20853416621685	-0.0698353052139282
-7.11386632919312	-8.56115913391113	-6.40745210647583	-0.0292807538062334	0.208503663539886	-0.0699272528290749
-7.1170392036438	-8.5565013885498	-6.41243839263916	-0.0293111633509398	0.208540916442871	-0.0698048025369644
-7.11645317077637	-8.55933475494385	-6.41251945495605	-0.029266994446516	0.208390429615974	-0.0696800649166107
-7.11216354370117	-8.55937480926514	-6.40304088592529	-0.0292387455701828	0.208332657814026	-0.0697232559323311
-7.11794853210449	-8.55576038360596	-6.40956115722656	-0.0292741451412439	0.2085080742836	-0.0695265308022499
-7.11093187332153	-8.55751323699951	-6.40471363067627	-0.0291876830160618	0.208203047513962	-0.0696001499891281
-7.11350011825562	-8.55218982696533	-6.40338039398193	-0.0293319765478373	0.208410233259201	-0.0694719031453133
-7.10680294036865	-8.55827140808105	-6.39981317520142	-0.0291572101414204	0.208006650209427	-0.0693612694740295
-7.10977983474731	-8.55320644378662	-6.39176750183105	-0.0292194187641144	0.208261922001839	-0.0694696679711342
-7.11551523208618	-8.55770111083984	-6.39918327331543	-0.02934879809618	0.208158865571022	-0.0692705437541008
-7.10431814193726	-8.55686283111572	-6.39161968231201	-0.0290895234793425	0.207948371767998	-0.0693785101175308
-7.11122417449951	-8.55352878570557	-6.39873456954956	-0.0292977560311556	0.208174750208855	-0.0692861080169678
-7.10667324066162	-8.55550098419189	-6.39852285385132	-0.0292070228606462	0.207888975739479	-0.0691613629460335
-7.09927272796631	-8.55266571044922	-6.38468933105469	-0.0290462914854288	0.207809776067734	-0.0693171843886375
-7.11064434051514	-8.54740905761719	-6.39028167724609	-0.0292481761425734	0.208047732710838	-0.069224439561367
-7.10680150985718	-8.55069065093994	-6.39396715164185	-0.0291409622877836	0.207858517765999	-0.0691659972071648
-7.10143709182739	-8.55049610137939	-6.38430023193359	-0.0290937852114439	0.207822009921074	-0.0692057237029076
-7.10347509384155	-8.54879760742188	-6.387619972229	-0.029080368578434	0.20788548886776	-0.0691219046711922
-7.10206747055054	-8.55247688293457	-6.39554977416992	-0.0290207769721746	0.207775145769119	-0.0691124424338341
-7.09774017333984	-8.54588413238525	-6.38522100448608	-0.028966186568141	0.207745343446732	-0.0692237466573715
-7.10240745544434	-8.54889392852783	-6.39489078521729	-0.0290687140077353	0.207862347364426	-0.0690966919064522
-7.0948338508606	-8.55388736724854	-6.38758611679077	-0.0288911927491426	0.207591980695724	-0.0692392736673355
-7.09708023071289	-8.54577445983887	-6.39092254638672	-0.0289660952985287	0.207836702466011	-0.0691677331924438
-7.09521961212158	-8.55270862579346	-6.39474534988403	-0.0288872476667166	0.207646608352661	-0.0691409632563591
-7.08657932281494	-8.54702663421631	-6.380774974823	-0.0288281068205833	0.207720920443535	-0.0692271888256073
-7.09564638137817	-8.54661655426025	-6.39004468917847	-0.0288574937731028	0.207787290215492	-0.0690649524331093
-7.08235120773315	-8.54861831665039	-6.38685035705566	-0.0287488382309675	0.207568317651749	-0.0691932812333107
-7.08772468566895	-8.54154968261719	-6.38816118240356	-0.0289320684969425	0.207822442054749	-0.0691669881343842
-7.08355712890625	-8.54565811157227	-6.39185333251953	-0.0287956018000841	0.207594200968742	-0.0690959990024567
-7.07862138748169	-8.53894519805908	-6.37939977645874	-0.0287929382175207	0.207584112882614	-0.0692496821284294
-7.08350276947021	-8.54129695892334	-6.39333534240723	-0.0288237947970629	0.207656696438789	-0.0690493881702423
-7.07793045043945	-8.53854370117188	-6.3864631652832	-0.0286678317934275	0.20752677321434	-0.06914371997118
-7.07702732086182	-8.53765964508057	-6.37603950500488	-0.0288163255900145	0.207588359713554	-0.0691099762916565
-7.07634496688843	-8.53654289245605	-6.38708639144897	-0.0288217291235924	0.207558780908585	-0.0690237209200859
-7.07083129882813	-8.53526878356934	-6.37599515914917	-0.0286882370710373	0.207391053438187	-0.0690269619226456
-7.07548666000366	-8.53017902374268	-6.38297462463379	-0.0288270432502031	0.207520693540573	-0.0690564960241318
-7.07690238952637	-8.53265285491943	-6.38294696807861	-0.0288317259401083	0.207388773560524	-0.0688978657126427
-7.06994819641113	-8.53188514709473	-6.38126134872437	-0.0286453925073147	0.207343369722366	-0.0690376535058022
-7.07408666610718	-8.5291862487793	-6.38541650772095	-0.028955165296793	0.207544103264809	-0.0688467249274254
-7.06842708587646	-8.52906799316406	-6.38663530349731	-0.0287831332534552	0.207213342189789	-0.0687363147735596
-7.06198930740356	-8.52689552307129	-6.37475824356079	-0.028800530359149	0.207278028130531	-0.0689085051417351
-7.07290840148926	-8.52101898193359	-6.39164638519287	-0.0289698671549559	0.207370221614838	-0.0687238797545433
-7.06448745727539	-8.52841854095459	-6.37816381454468	-0.0287805609405041	0.207082629203796	-0.0687311291694641
-7.06670379638672	-8.51823616027832	-6.37943267822266	-0.0288751348853111	0.207344397902489	-0.0687041282653809
-7.06809139251709	-8.522705078125	-6.38420009613037	-0.0287649929523468	0.207123965024948	-0.0685522109270096
-7.06016206741333	-8.51992702484131	-6.37975215911865	-0.0287717785686255	0.207042708992958	-0.0686244666576386
-7.06315612792969	-8.51527690887451	-6.37384462356567	-0.02884884737432	0.207115456461906	-0.0685514509677887
-7.05997133255005	-8.51537609100342	-6.38341188430786	-0.0288006197661161	0.207056686282158	-0.0684272199869156
-7.05644702911377	-8.51695537567139	-6.37150573730469	-0.0287571176886559	0.206793278455734	-0.0684029906988144
-7.05970096588135	-8.51218223571777	-6.38431262969971	-0.0288826692849398	0.207009360194206	-0.0682949498295784
-7.05873537063599	-8.50996971130371	-6.3867015838623	-0.0288136787712574	0.206770747900009	-0.0681989192962646
-7.05482769012451	-8.50685787200928	-6.37260437011719	-0.0287406332790852	0.206705361604691	-0.0682416260242462
-7.06087398529053	-8.50760269165039	-6.38429021835327	-0.0288782436400652	0.206815615296364	-0.0680224373936653
-7.05003929138184	-8.50792217254639	-6.376549243927	-0.0286784525960684	0.206485062837601	-0.0680332705378532
-7.05534791946411	-8.49881458282471	-6.37821054458618	-0.0288648102432489	0.206690222024918	-0.067910335958004
-7.05043745040894	-8.50691795349121	-6.37582921981812	-0.028739595785737	0.206251129508018	-0.0677981004118919
-7.05666160583496	-8.4952278137207	-6.37492704391479	-0.0288756377995014	0.206454917788506	-0.0677885562181473
-7.05543994903564	-8.49872493743896	-6.38146114349365	-0.0288767125457525	0.206245049834251	-0.0675454884767532
-7.04946756362915	-8.4939603805542	-6.36541700363159	-0.0286734625697136	0.206139907240868	-0.0676001608371735
-7.059006690979	-8.49276256561279	-6.36974716186523	-0.0289450716227293	0.206186011433601	-0.0674116089940071
-7.04745292663574	-8.49306106567383	-6.37731742858887	-0.0287514682859182	0.205936774611473	-0.0673550814390183
-7.05703163146973	-8.48952007293701	-6.36704397201538	-0.0288877002894878	0.206102937459946	-0.0673551186919212
-7.06011438369751	-8.48918151855469	-6.37750196456909	-0.0288515593856573	0.205994814634323	-0.0671528205275536
-7.05564832687378	-8.4926700592041	-6.36840724945068	-0.0288412645459175	0.205807417631149	-0.0672015175223351
-7.05942726135254	-8.49082469940186	-6.36818599700928	-0.0288394764065742	0.205903574824333	-0.0672241225838661
-7.06247997283936	-8.49095821380615	-6.3768892288208	-0.0288335159420967	0.205815181136131	-0.0670166090130806
-7.05883455276489	-8.49435615539551	-6.3692364692688	-0.0286857802420855	0.205675110220909	-0.0671133399009705
-7.06312084197998	-8.48921012878418	-6.37456560134888	-0.0288273319602013	0.205879405140877	-0.0670288130640984
-7.06379461288452	-8.49312591552734	-6.37751054763794	-0.0287082679569721	0.205591171979904	-0.0669272318482399
-7.05916881561279	-8.49102592468262	-6.36863231658936	-0.0287946183234453	0.205654174089432	-0.0670018121600151
-7.07004880905151	-8.49073219299316	-6.37738037109375	-0.028810165822506	0.205599635839462	-0.0667595863342285
-7.05907773971558	-8.49428558349609	-6.36836719512939	-0.0287655517458916	0.205529689788818	-0.0669670775532722
-7.06893301010132	-8.48937225341797	-6.3783802986145	-0.0289069805294275	0.205624029040337	-0.0667429193854332
-7.06216049194336	-8.49497604370117	-6.36223077774048	-0.028720423579216	0.205393090844154	-0.066844180226326
-7.06941604614258	-8.48597812652588	-6.36712455749512	-0.0288452412933111	0.205576702952385	-0.0667172893881798
-7.06653833389282	-8.49403190612793	-6.37205028533936	-0.0287332367151976	0.205371052026749	-0.066695936024189
-7.06484031677246	-8.48893928527832	-6.35775566101074	-0.0288448557257652	0.205490440130234	-0.0667322352528572
-7.06735372543335	-8.48959064483643	-6.36993646621704	-0.0289064217358828	0.205387145280838	-0.0666138827800751
-7.06574964523315	-8.4875373840332	-6.3623218536377	-0.0288437400013208	0.205340072512627	-0.0665874853730202
-7.06665992736816	-8.48262596130371	-6.36481237411499	-0.0290027856826782	0.205386504530907	-0.0665828734636307
-7.06792831420898	-8.48542976379395	-6.36485576629639	-0.0289645325392485	0.205340653657913	-0.0664663389325142
-7.06285953521729	-8.48425197601318	-6.35864400863647	-0.0290278792381287	0.205258771777153	-0.0665909871459007
-7.07132053375244	-8.48173332214355	-6.36309671401978	-0.0291117429733276	0.205444827675819	-0.0665304735302925
-7.07183647155762	-8.48631858825684	-6.36725425720215	-0.029107790440321	0.205324783921242	-0.0664842948317528
-7.06874513626099	-8.48318099975586	-6.35816287994385	-0.0290631540119648	0.205369234085083	-0.0666391626000404
-7.07890939712524	-8.48304653167725	-6.37268733978271	-0.029259642586112	0.205573856830597	-0.0665538385510445
-7.07218503952026	-8.48956203460693	-6.35924673080444	-0.0291387308388948	0.205317214131355	-0.0666508898139
-7.07552099227905	-8.4839448928833	-6.36299991607666	-0.0292677544057369	0.205663561820984	-0.0666703432798386
-7.07887029647827	-8.48894119262695	-6.36833047866821	-0.0292885769158602	0.205508917570114	-0.0665838494896889
-7.06932353973389	-8.49065208435059	-6.36369848251343	-0.0291304476559162	0.205555632710457	-0.0668021962046623
-7.07826232910156	-8.48770618438721	-6.35911846160889	-0.0294310916215181	0.205743804574013	-0.0666827857494354
-7.06973028182983	-8.49050617218018	-6.37071704864502	-0.0292448159307241	0.205608457326889	-0.0666863098740578
-7.07470035552979	-8.48750019073486	-6.35839414596558	-0.0293410271406174	0.205711245536804	-0.066849023103714
-7.0761775970459	-8.48849201202393	-6.37269258499146	-0.0295077338814735	0.205831378698349	-0.0668104365468025
-7.07273864746094	-8.49104309082031	-6.37254190444946	-0.0294306520372629	0.205701947212219	-0.0667880773544312
-7.071448802948	-8.49219989776611	-6.37008428573608	-0.0294601954519749	0.20576100051403	-0.0669064149260521
-7.07584714889526	-8.48818111419678	-6.37481021881104	-0.029604921117425	0.205939024686813	-0.0668686628341675
-7.07605171203613	-8.49263858795166	-6.37313556671143	-0.0295675229281187	0.205805748701096	-0.06691774725914
-7.07134485244751	-8.4882869720459	-6.37180805206299	-0.0296369809657335	0.206052213907242	-0.0670236423611641
-7.08046340942383	-8.48356914520264	-6.37942171096802	-0.0297620296478271	0.206108614802361	-0.0669101923704147
-7.06947469711304	-8.49273777008057	-6.37144613265991	-0.0296161081641912	0.205954253673553	-0.0670892521739006
-7.07547664642334	-8.48279285430908	-6.37761116027832	-0.0298745278269053	0.20621146261692	-0.0670281648635864
-7.07736253738403	-8.48973274230957	-6.38698720932007	-0.0297909490764141	0.20601287484169	-0.067030243575573
-7.06988048553467	-8.48744201660156	-6.37665510177612	-0.0297691393643618	0.206152215600014	-0.0672125443816185
-7.08131217956543	-8.48746871948242	-6.38391351699829	-0.0299052316695452	0.206390306353569	-0.0671128183603287
-7.07445287704468	-8.49394989013672	-6.38828611373901	-0.0297567639499903	0.206155061721802	-0.0672375485301018
-7.07756853103638	-8.49096393585205	-6.37877655029297	-0.0298514720052481	0.206328824162483	-0.0674143210053444
-7.08144378662109	-8.49421215057373	-6.39097356796265	-0.0298155155032873	0.20643362402916	-0.0673242658376694
-7.07809972763062	-8.49550914764404	-6.39055776596069	-0.0297880694270134	0.206380009651184	-0.0674592405557632
-7.08349990844727	-8.49700736999512	-6.389000415802	-0.0297923777252436	0.206547304987907	-0.0675199925899506
-7.08184289932251	-8.49788856506348	-6.39881038665771	-0.0297820903360844	0.206526413559914	-0.0674784556031227
-7.07938098907471	-8.49950218200684	-6.39176321029663	-0.0297600217163563	0.206562399864197	-0.0676455497741699
-7.08281421661377	-8.49770355224609	-6.40569591522217	-0.0298645198345184	0.206649079918861	-0.0675924345850945
-7.08045196533203	-8.50060176849365	-6.38821601867676	-0.0297456327825785	0.206430464982986	-0.0675443708896637
-7.07860469818115	-8.49853134155273	-6.39122581481934	-0.0297714155167341	0.206635266542435	-0.0677243247628212
-7.0863208770752	-8.49723243713379	-6.3988037109375	-0.0299094375222921	0.206652238965034	-0.0676191449165344
-7.07200765609741	-8.49761962890625	-6.39118337631226	-0.0297066029161215	0.206404909491539	-0.0676973164081573
-7.08148860931396	-8.49208927154541	-6.39785575866699	-0.0299669485539198	0.206759914755821	-0.0676455572247505
-7.07770919799805	-8.494704246521	-6.39446640014648	-0.029818395152688	0.20646645128727	-0.0675224810838699
-7.07151651382446	-8.48988628387451	-6.38822031021118	-0.0298978183418512	0.206535264849663	-0.0677590072154999
-7.07990026473999	-8.48486137390137	-6.40238904953003	-0.0299440044909716	0.206554889678955	-0.0675120875239372
-7.07373428344727	-8.48924160003662	-6.39174556732178	-0.02989561855793	0.20651987195015	-0.0676819011569023
-7.08399438858032	-8.48313617706299	-6.39374685287476	-0.0300890635699034	0.206593081355095	-0.0675718933343887
-7.08060312271118	-8.48305702209473	-6.40519380569458	-0.0299668367952108	0.206484824419022	-0.0675194337964058
-7.07989740371704	-8.4827823638916	-6.39443302154541	-0.0299945194274187	0.206525802612305	-0.0676527544856071
-7.0793342590332	-8.48201751708984	-6.3945837020874	-0.0301000531762838	0.206618458032608	-0.067500539124012
-7.0821533203125	-8.48071098327637	-6.40455198287964	-0.030036261305213	0.206531554460526	-0.0675578117370605
-7.07989406585693	-8.47682094573975	-6.40202283859253	-0.0301728770136833	0.206641420722008	-0.0676184445619583
-7.08584547042847	-8.4765739440918	-6.4120454788208	-0.0301285404711962	0.206724345684052	-0.0674656182527542
-7.08088302612305	-8.47908401489258	-6.40516042709351	-0.0300976000726223	0.206489965319633	-0.0675303414463997
-7.08015108108521	-8.47123718261719	-6.40872859954834	-0.0301513597369194	0.206673040986061	-0.0675911232829094
-7.08768653869629	-8.47165107727051	-6.41254949569702	-0.0302257351577282	0.20678623020649	-0.0673826560378075
-7.0767035484314	-8.47187519073486	-6.40718460083008	-0.0301363226026297	0.206515282392502	-0.0674922168254852
-7.08613348007202	-8.46212768554688	-6.40997886657715	-0.0303947646170855	0.206897601485252	-0.0673606842756271
-7.07987308502197	-8.46892547607422	-6.40784025192261	-0.0303074829280376	0.206652954220772	-0.0672919303178787
-7.07704019546509	-8.46046733856201	-6.40568876266479	-0.0302611365914345	0.206711664795876	-0.0674505084753037
-7.08519792556763	-8.46003437042236	-6.41321802139282	-0.0304520353674889	0.206801071763039	-0.06719970703125
-7.07623720169067	-8.45999526977539	-6.41324710845947	-0.0302847921848297	0.20663183927536	-0.067325733602047
-7.08047723770142	-8.45285987854004	-6.40542030334473	-0.0304459538310766	0.20674455165863	-0.0672987252473831
-7.08281326293945	-8.45310020446777	-6.41676712036133	-0.0304913613945246	0.206787303090096	-0.0672012865543365
-7.0794529914856	-8.45131874084473	-6.41026401519775	-0.0305163022130728	0.206675663590431	-0.0672431588172913
-7.08002853393555	-8.4481258392334	-6.40706777572632	-0.0305760465562344	0.206800177693367	-0.0672737285494804
-7.07996845245361	-8.44769668579102	-6.41268587112427	-0.0306150987744331	0.206740453839302	-0.0671587362885475
-7.07905054092407	-8.44665145874023	-6.41061687469482	-0.0305221769958735	0.206718251109123	-0.0672941580414772
-7.08220767974854	-8.4417896270752	-6.4157133102417	-0.0306593608111143	0.206902533769608	-0.0671796277165413
-7.08067607879639	-8.44948959350586	-6.4143123626709	-0.0305156726390123	0.206796213984489	-0.0672340393066406
-7.08132314682007	-8.44394588470459	-6.42207098007202	-0.0306672751903534	0.207016751170158	-0.0673451870679855
-7.08563232421875	-8.44859313964844	-6.42339086532593	-0.0305208992213011	0.206881493330002	-0.0671961978077888
-7.07930564880371	-8.44936656951904	-6.4179515838623	-0.0305057354271412	0.206955835223198	-0.0674066841602325
-7.08998441696167	-8.4502477645874	-6.43058443069458	-0.0306246150285006	0.20709365606308	-0.0673046559095383
-7.08406400680542	-8.45934772491455	-6.42443227767944	-0.0303589552640915	0.206894159317017	-0.0673687532544136
-7.09077978134155	-8.45100116729736	-6.428062915802	-0.0304808244109154	0.207208395004272	-0.0674493089318275
-7.09089088439941	-8.46042156219482	-6.43554353713989	-0.0303654987365007	0.207082718610764	-0.0673088133335114
-7.08594560623169	-8.45987224578857	-6.43590879440308	-0.0302808117121458	0.207111865282059	-0.0674846172332764
-7.0903959274292	-8.45631408691406	-6.43490505218506	-0.0303694792091846	0.207199826836586	-0.0674391016364098
-7.09035396575928	-8.45889568328857	-6.44050979614258	-0.0302761700004339	0.207125931978226	-0.0674339234828949
-7.08668041229248	-8.45691299438477	-6.43134641647339	-0.0302678998559713	0.207105830311775	-0.0675566121935844
-7.09412574768066	-8.4549617767334	-6.44131660461426	-0.0303145833313465	0.207225650548935	-0.0674212723970413
-7.08602428436279	-8.4557638168335	-6.43194961547852	-0.0302916839718819	0.207051411271095	-0.067510113120079
-7.09137773513794	-8.45187854766846	-6.43509960174561	-0.030305739492178	0.20721872150898	-0.0675023347139359
-7.09265518188477	-8.45192623138428	-6.44257307052612	-0.030304953455925	0.20718115568161	-0.0674980580806732
-7.08526563644409	-8.4515209197998	-6.43671846389771	-0.0301690455526114	0.207100480794907	-0.0675857365131378
-7.09168434143066	-8.44747924804688	-6.43654298782349	-0.0303734336048365	0.207310348749161	-0.0674595087766647
-7.08003759384155	-8.44981575012207	-6.42824172973633	-0.0302201509475708	0.207073152065277	-0.0675996989011765
-7.09180545806885	-8.44161415100098	-6.43500518798828	-0.0303793251514435	0.207418143749237	-0.0675374269485474
-7.08361387252808	-8.44986057281494	-6.42926359176636	-0.0301693193614483	0.207026898860931	-0.0675599351525307
-7.08525419235229	-8.44205760955811	-6.43131971359253	-0.0302548389881849	0.207428485155106	-0.0676901116967201
-7.08773422241211	-8.44622230529785	-6.44372272491455	-0.0302954874932766	0.207238435745239	-0.0676001235842705
-7.08140420913696	-8.44180488586426	-6.43270969390869	-0.0301448479294777	0.207252129912376	-0.067798063158989
-7.08761596679688	-8.44090557098389	-6.44289541244507	-0.0302995424717665	0.207437515258789	-0.0677494779229164
-7.08492660522461	-8.44060802459717	-6.44783973693848	-0.030177453532815	0.2074214220047	-0.0678188651800156
-7.08123731613159	-8.44132041931152	-6.44570016860962	-0.0301290079951286	0.207431823015213	-0.0679278001189232
-7.08468627929688	-8.43843746185303	-6.44808053970337	-0.0302594639360905	0.207654193043709	-0.0678973942995071
-7.08289670944214	-8.43941211700439	-6.4518084526062	-0.0300538577139378	0.20742703974247	-0.0679597184062004
-7.08134269714355	-8.43622303009033	-6.44664192199707	-0.0300454534590244	0.207611039280891	-0.0680645033717155
-7.08385276794434	-8.43553352355957	-6.45482969284058	-0.0301322117447853	0.207691326737404	-0.0680288746953011
-7.07683420181274	-8.4374361038208	-6.4472599029541	-0.0299565214663744	0.207557559013367	-0.0681143701076508
-7.07719707489014	-8.43278312683105	-6.44789600372314	-0.0301808286458254	0.207829937338829	-0.0682422071695328
-7.07831335067749	-8.43537139892578	-6.45294237136841	-0.0300918351858854	0.207674011588097	-0.0681361481547356
-7.07071733474731	-8.43684101104736	-6.44439172744751	-0.0299957916140556	0.207738474011421	-0.0683640316128731
-7.07885503768921	-8.43147468566895	-6.45010137557983	-0.0301432907581329	0.207914546132088	-0.0682808011770248
-7.07184839248657	-8.43587112426758	-6.45119094848633	-0.029982578009367	0.207638129591942	-0.0683019235730171
-7.06793165206909	-8.42959403991699	-6.44537925720215	-0.0300930943340063	0.207874283194542	-0.0684227496385574
-7.07494640350342	-8.42974662780762	-6.4491810798645	-0.03011105209589	0.207863196730614	-0.0683028027415276
-7.06422233581543	-8.42938232421875	-6.44591331481934	-0.0300503764301538	0.20779624581337	-0.0684232786297798
-7.06652355194092	-8.4240198135376	-6.44509601593018	-0.0301770512014627	0.20791782438755	-0.0685081407427788
-7.06891393661499	-8.42230319976807	-6.45968198776245	-0.0301816090941429	0.208033576607704	-0.0683891177177429
-7.06166362762451	-8.42547607421875	-6.45435762405396	-0.0300773587077856	0.207964926958084	-0.0684634819626808
-7.05689907073975	-8.42343425750732	-6.45177459716797	-0.030112536624074	0.208048075437546	-0.0685753971338272
-7.0606951713562	-8.42036724090576	-6.46490669250488	-0.0302467551082373	0.208254233002663	-0.0684200525283813
-7.05369186401367	-8.41878604888916	-6.46055841445923	-0.0300995837897062	0.207997098565102	-0.0684678629040718
-7.05528020858765	-8.41378593444824	-6.4632363319397	-0.0301388297230005	0.208334609866142	-0.0685796067118645
-7.05993366241455	-8.41498279571533	-6.4737548828125	-0.0302822161465883	0.208326131105423	-0.0684328079223633
-7.05241107940674	-8.41772079467773	-6.4674391746521	-0.0300325974822044	0.20818242430687	-0.0686177089810371
-7.0598292350769	-8.4127197265625	-6.47658443450928	-0.0303099397569895	0.20858359336853	-0.0686643794178963
-7.06124973297119	-8.41591644287109	-6.47953081130981	-0.0301842242479324	0.208377674221992	-0.0685698911547661
-7.05960416793823	-8.41168975830078	-6.46692180633545	-0.0302407294511795	0.208538949489594	-0.0687367022037506
-7.06210374832153	-8.4104118347168	-6.48541593551636	-0.0303287860006094	0.208573579788208	-0.0685449987649918
-7.05568885803223	-8.41055870056152	-6.47049522399902	-0.03015011921525	0.208445012569427	-0.0687215700745583
-7.06118774414063	-8.407151222229	-6.47253513336182	-0.0303925834596157	0.208668291568756	-0.0686826333403587
-7.05481719970703	-8.41094970703125	-6.48103475570679	-0.0303472261875868	0.208531737327576	-0.0685677602887154
-7.0531759262085	-8.40687656402588	-6.4765510559082	-0.0302929282188416	0.208552896976471	-0.0686366334557533
-7.05294895172119	-8.40331935882568	-6.47918128967285	-0.0304356589913368	0.208669796586037	-0.0685781687498093
-7.05312061309814	-8.40305995941162	-6.48250246047974	-0.0303901601582766	0.208612695336342	-0.0684557855129242
-7.04525661468506	-8.40068912506104	-6.47220420837402	-0.0304665677249432	0.208564683794975	-0.068528339266777
-7.05305528640747	-8.3969612121582	-6.48543977737427	-0.0305405855178833	0.208728402853012	-0.0684424191713333
-7.04667377471924	-8.40058135986328	-6.47926998138428	-0.0304751545190811	0.208640545606613	-0.0685641169548035
-7.05183124542236	-8.39199733734131	-6.48873329162598	-0.0306625552475452	0.208932220935822	-0.0685405433177948
-7.04817819595337	-8.40158653259277	-6.48942804336548	-0.0305410847067833	0.208693102002144	-0.0685582831501961
-7.05104112625122	-8.39251327514648	-6.48528814315796	-0.0306087359786034	0.208943262696266	-0.0686569213867188
-7.05480480194092	-8.39327621459961	-6.50263452529907	-0.0306130107492208	0.208923906087875	-0.0685506761074066
-7.04602813720703	-8.39353370666504	-6.49312543869019	-0.0305897146463394	0.208981141448021	-0.0687154084444046
-7.05620861053467	-8.39033603668213	-6.50211143493652	-0.0307049117982388	0.209172934293747	-0.0685492381453514
-7.04665327072144	-8.3958568572998	-6.50590848922729	-0.0305772293359041	0.208964109420776	-0.0687007009983063
-7.05452966690063	-8.38748359680176	-6.49980592727661	-0.0307468622922897	0.209244832396507	-0.0687385946512222
-7.05575704574585	-8.39048957824707	-6.5137882232666	-0.0306731332093477	0.209226027131081	-0.06863022595644
-7.05377531051636	-8.38851070404053	-6.5049901008606	-0.0306699741631746	0.20920230448246	-0.0687246099114418
-7.05546903610229	-8.38702011108398	-6.50768518447876	-0.030763266608119	0.209400519728661	-0.0687467679381371
-7.05491352081299	-8.38892269134521	-6.50925016403198	-0.0307665634900332	0.209332972764969	-0.0686423480510712
-7.04889249801636	-8.38702011108398	-6.50476169586182	-0.0307282544672489	0.209251433610916	-0.0686861053109169
-7.05417728424072	-8.381103515625	-6.50808811187744	-0.0308417323976755	0.209497362375259	-0.068697452545166
-7.05735158920288	-8.38118934631348	-6.51037836074829	-0.0309331249445677	0.209348246455193	-0.0685537084937096
-7.04785346984863	-8.38012218475342	-6.50460195541382	-0.0307738818228245	0.209332838654518	-0.0686634704470634
-7.05536985397339	-8.3729419708252	-6.50763273239136	-0.0310587119311094	0.209592744708061	-0.0685657933354378
-7.05261182785034	-8.37475681304932	-6.50821876525879	-0.0308633968234062	0.209344625473022	-0.0685167610645294
-7.04593229293823	-8.37205123901367	-6.50178623199463	-0.0310307908803225	0.209460720419884	-0.068696916103363
-7.05443668365479	-8.36609268188477	-6.50949573516846	-0.0311435703188181	0.209654375910759	-0.0684770420193672
-7.05395889282227	-8.3696813583374	-6.51047849655151	-0.0310126487165689	0.209457859396935	-0.0685045272111893
-7.05148506164551	-8.36219310760498	-6.50724649429321	-0.0311122145503759	0.209624007344246	-0.06861712038517
-7.06016826629639	-8.36475467681885	-6.51313447952271	-0.0312524661421776	0.209696292877197	-0.068432405591011
-7.05233812332153	-8.36086463928223	-6.51647710800171	-0.031155563890934	0.209644794464111	-0.0684946328401566
-7.05831670761108	-8.35718441009521	-6.51054382324219	-0.0314028486609459	0.209799021482468	-0.0685757845640183
-7.05770778656006	-8.35816097259521	-6.52313470840454	-0.0312914662063122	0.209770396351814	-0.0684764757752419
-7.05558156967163	-8.35809803009033	-6.50935316085815	-0.03132264316082	0.209666594862938	-0.0685584843158722
-7.0632152557373	-8.35324287414551	-6.52075004577637	-0.0314349606633186	0.209964439272881	-0.0685701221227646
-7.06324243545532	-8.35871982574463	-6.5255331993103	-0.0314149148762226	0.209877863526344	-0.0685110911726952
-7.06100177764893	-8.35804176330566	-6.51735830307007	-0.0314381718635559	0.209946736693382	-0.0686374306678772
-7.06775140762329	-8.35716819763184	-6.52405214309692	-0.0315429419279099	0.21006914973259	-0.0684969574213028
-7.05735778808594	-8.35960865020752	-6.52083683013916	-0.0313659235835075	0.2099539488554	-0.068614736199379
-7.06634998321533	-8.35404872894287	-6.52390003204346	-0.0316438190639019	0.210184529423714	-0.0685731396079063
-7.06455278396606	-8.36069393157959	-6.52379417419434	-0.0315275080502033	0.210009664297104	-0.0686272159218788
-7.06712484359741	-8.35623168945313	-6.52048444747925	-0.0316656604409218	0.210262835025787	-0.0686443224549294
-7.06760597229004	-8.3637638092041	-6.52720308303833	-0.0316254012286663	0.210073634982109	-0.0685994923114777
-7.06532001495361	-8.35980796813965	-6.52430248260498	-0.0315585695207119	0.21026523411274	-0.0687464475631714
-7.06853675842285	-8.36667156219482	-6.53230714797974	-0.0317207463085651	0.210221618413925	-0.0685412660241127
-7.06564521789551	-8.36034870147705	-6.52363252639771	-0.0316132083535194	0.210241958498955	-0.068770058453083
-7.07142400741577	-8.36447238922119	-6.53325510025024	-0.0317214019596577	0.210375919938087	-0.0686387941241264
-7.06802463531494	-8.36387825012207	-6.53221130371094	-0.0316278226673603	0.210258945822716	-0.068703219294548
-7.06860160827637	-8.36531162261963	-6.52207088470459	-0.0315882824361324	0.210352644324303	-0.0688200294971466
-7.07214641571045	-8.36756420135498	-6.53672122955322	-0.0317273028194904	0.210496619343758	-0.0687461569905281
-7.06720113754272	-8.371750831604	-6.52823781967163	-0.0316062048077583	0.210371688008308	-0.0688802823424339
-7.07216882705688	-8.36881256103516	-6.53295135498047	-0.0316988788545132	0.210598796606064	-0.0688246637582779
-7.07086324691772	-8.37551116943359	-6.52667808532715	-0.0315578207373619	0.210345700383186	-0.0688871964812279
-7.07211875915527	-8.37453460693359	-6.53156995773315	-0.0316061936318874	0.210637152194977	-0.0689385607838631
-7.07706737518311	-8.38221168518066	-6.53768968582153	-0.0316170230507851	0.210546791553497	-0.0688578337430954
-7.0726490020752	-8.38380813598633	-6.53702926635742	-0.0314650870859623	0.210621669888496	-0.0690653100609779
-7.08300971984863	-8.38371467590332	-6.54483461380005	-0.0316887274384499	0.210799187421799	-0.068927951157093
-7.07142210006714	-8.39088916778564	-6.54167032241821	-0.0313853286206722	0.210642129182816	-0.0690468773245811
-7.07915019989014	-8.3859338760376	-6.54609107971191	-0.0315760262310505	0.210925787687302	-0.069006159901619
-7.07591152191162	-8.39339447021484	-6.55113458633423	-0.0313355177640915	0.210678413510323	-0.0689718425273895
-7.07414960861206	-8.38946628570557	-6.5411810874939	-0.0314853079617023	0.210887268185616	-0.0691119432449341
-7.08322143554688	-8.39242553710938	-6.55334091186523	-0.0315544232726097	0.210966825485229	-0.068943664431572
-7.07674217224121	-8.3914737701416	-6.54662322998047	-0.0314483158290386	0.210831120610237	-0.0690393596887589
-7.08051633834839	-8.39232444763184	-6.54569864273071	-0.0314404554665089	0.211005225777626	-0.069057323038578
-7.08055114746094	-8.39391613006592	-6.55694198608398	-0.0314390696585178	0.210966736078262	-0.0689976140856743
-7.07813453674316	-8.39680099487305	-6.54516077041626	-0.0313467271625996	0.210920184850693	-0.0691002756357193
-7.07943725585938	-8.39374732971191	-6.54744005203247	-0.0314741730690002	0.211089238524437	-0.0691254213452339
-7.07769536972046	-8.3976936340332	-6.54876184463501	-0.0313977524638176	0.210941419005394	-0.0691173672676086
-7.07396221160889	-8.39523220062256	-6.54440355300903	-0.0314612314105034	0.211107894778252	-0.069217324256897
-7.07974004745483	-8.39522075653076	-6.54948663711548	-0.0314566418528557	0.211022108793259	-0.0690528228878975
-7.07061719894409	-8.39887523651123	-6.5378589630127	-0.0313561744987965	0.210909992456436	-0.0692010074853897
-7.08138084411621	-8.39378929138184	-6.5469446182251	-0.0315689630806446	0.211173385381699	-0.0691697672009468
-7.07411861419678	-8.40149021148682	-6.54109621047974	-0.0313833691179752	0.210877746343613	-0.0691419467329979
-7.07393169403076	-8.39406394958496	-6.5361442565918	-0.0314682126045227	0.211179628968239	-0.0692829787731171
-7.08050870895386	-8.3981466293335	-6.54817676544189	-0.0314987041056156	0.211213767528534	-0.069139264523983
-7.06856918334961	-8.39959621429443	-6.5409107208252	-0.031438909471035	0.211036115884781	-0.069308377802372
-7.07963848114014	-8.39822101593018	-6.53740262985229	-0.0315959863364697	0.211286172270775	-0.0693172961473465
-7.07296800613403	-8.40672397613525	-6.54766273498535	-0.0314921736717224	0.211235240101814	-0.069276936352253
-7.07648754119873	-8.40508270263672	-6.53568267822266	-0.0314768552780151	0.211230799555779	-0.0694518014788628
-7.07997417449951	-8.40566444396973	-6.55204677581787	-0.0314614698290825	0.211467027664185	-0.0694352835416794
-7.08186817169189	-8.41031265258789	-6.55677461624146	-0.0314879082143307	0.21138721704483	-0.0693746656179428
-7.07708883285522	-8.41508293151855	-6.54971027374268	-0.0314444452524185	0.211424946784973	-0.0695323050022125
-7.08238363265991	-8.40915584564209	-6.55264711380005	-0.0314751602709293	0.211646646261215	-0.0695127472281456
-7.08061838150024	-8.41669178009033	-6.55267906188965	-0.0314118377864361	0.211404085159302	-0.0695463418960571
-7.08285760879517	-8.41311168670654	-6.55299758911133	-0.0314428322017193	0.211669996380806	-0.0696647986769676
-7.08750867843628	-8.41661930084229	-6.56075572967529	-0.031519491225481	0.211645543575287	-0.069517657160759
-7.08129787445068	-8.41872215270996	-6.56202030181885	-0.0313643030822277	0.211647942662239	-0.0696986019611359
-7.09100294113159	-8.41571140289307	-6.56518411636353	-0.0315663442015648	0.211838707327843	-0.0695522874593735
-7.08466100692749	-8.41988182067871	-6.55855226516724	-0.0312650613486767	0.211640909314156	-0.0696471035480499
-7.08785915374756	-8.41759395599365	-6.56526470184326	-0.031507346779108	0.211979016661644	-0.069759726524353
-7.09423828125	-8.4166145324707	-6.57533884048462	-0.0314110741019249	0.211828827857971	-0.0695716887712479
-7.08397769927979	-8.42102909088135	-6.56697797775269	-0.0313502922654152	0.21184030175209	-0.0698085650801659
-7.09698534011841	-8.42080402374268	-6.57383489608765	-0.0315242223441601	0.212064772844315	-0.069767989218235
-7.09351921081543	-8.42404079437256	-6.57731914520264	-0.0313841663300991	0.212014108896255	-0.0697209089994431
-7.09511947631836	-8.42476177215576	-6.57569122314453	-0.0313850305974483	0.212019801139832	-0.0698166042566299
-7.09773254394531	-8.42430305480957	-6.58529901504517	-0.0315375402569771	0.212173834443092	-0.0697782412171364
-7.10114574432373	-8.42781543731689	-6.58417797088623	-0.0314233340322971	0.212115958333015	-0.069738581776619
-7.09902954101563	-8.42649078369141	-6.57643938064575	-0.0314552783966064	0.212192669510841	-0.0698707029223442
-7.10664176940918	-8.42574405670166	-6.5897970199585	-0.0315061844885349	0.212416112422943	-0.0697448402643204
-7.10478210449219	-8.4287691116333	-6.5844349861145	-0.0315371043980122	0.212177932262421	-0.0697427317500114
-7.10377073287964	-8.42357444763184	-6.5861759185791	-0.0314560532569885	0.212339624762535	-0.0698215141892433
-7.10993480682373	-8.42227649688721	-6.59212255477905	-0.0316400714218616	0.212373003363609	-0.0696250572800636
-7.09997797012329	-8.4257984161377	-6.58614015579224	-0.0314594432711601	0.212209179997444	-0.0697648972272873
-7.11331462860107	-8.41912651062012	-6.58647632598877	-0.0317233428359032	0.212538853287697	-0.0696329101920128
-7.10613679885864	-8.42380905151367	-6.58693647384644	-0.0315668433904648	0.212193623185158	-0.0696576088666916
-7.10965299606323	-8.41793155670166	-6.58240604400635	-0.0316700413823128	0.212508291006088	-0.0697007924318314
-7.11770153045654	-8.42054176330566	-6.59677886962891	-0.031739704310894	0.212433874607086	-0.0695527419447899
-7.10753488540649	-8.41893863677979	-6.58569526672363	-0.0316084697842598	0.212390258908272	-0.0696970075368881
-7.11827802658081	-8.41457843780518	-6.58860397338867	-0.0317425578832626	0.212618559598923	-0.0696389749646187
-7.11398410797119	-8.41664505004883	-6.59408569335938	-0.0317858159542084	0.212613493204117	-0.0695854797959328
-7.11149406433105	-8.41241931915283	-6.58637428283691	-0.0317486859858036	0.212557509541512	-0.0696280226111412
-7.11434936523438	-8.41064739227295	-6.58707046508789	-0.0318699330091476	0.212721854448318	-0.0696141570806503
-7.11255693435669	-8.41036224365234	-6.5960545539856	-0.0318308547139168	0.212576508522034	-0.0695403516292572
-7.11145162582397	-8.40954399108887	-6.58868598937988	-0.0319177024066448	0.212734878063202	-0.069694921374321
-7.11424684524536	-8.40662670135498	-6.59416818618774	-0.0319997109472752	0.212730541825294	-0.0695067346096039
-7.10986852645874	-8.40730381011963	-6.59520292282104	-0.0317921340465546	0.212645813822746	-0.0696253180503845
-7.1108546257019	-8.40148448944092	-6.59709072113037	-0.0320789478719234	0.212934955954552	-0.0695929750800133
-7.11178255081177	-8.40417289733887	-6.60144901275635	-0.031950943171978	0.212693512439728	-0.0695803612470627
-7.10686779022217	-8.39968585968018	-6.58796262741089	-0.0320105403661728	0.212890893220901	-0.0696974322199821
-7.11294031143188	-8.39905548095703	-6.59785795211792	-0.0320574045181274	0.212868347764015	-0.0694865584373474
-7.10392141342163	-8.40213012695313	-6.5865421295166	-0.0319996625185013	0.212702482938766	-0.0697274133563042
-7.11436080932617	-8.39484310150146	-6.59806251525879	-0.0322523005306721	0.213045373558998	-0.0695945173501968
-7.10745763778687	-8.40000438690186	-6.6038556098938	-0.0320320576429367	0.212850227952003	-0.0695955902338028
-7.11034917831421	-8.39639377593994	-6.5883526802063	-0.0322813764214516	0.212996646761894	-0.0696902275085449
-7.11023616790771	-8.3953332901001	-6.60306930541992	-0.0322625525295734	0.212976455688477	-0.0696220248937607
-7.10789346694946	-8.39522266387939	-6.59768295288086	-0.032180592417717	0.212905943393707	-0.0696690902113914
-7.10712862014771	-8.39036083221436	-6.59519672393799	-0.0323087386786938	0.213060110807419	-0.0697667971253395
-7.11386299133301	-8.39287662506104	-6.59723329544067	-0.0323550403118134	0.213046044111252	-0.0696544274687767
-7.10524082183838	-8.39458751678467	-6.59568023681641	-0.0322616323828697	0.212913304567337	-0.069795735180378
-7.11102342605591	-8.39111518859863	-6.59399509429932	-0.0322851538658142	0.213158011436462	-0.0698842331767082
-7.11603403091431	-8.3911304473877	-6.60472345352173	-0.0324373580515385	0.21318157017231	-0.0697303935885429
-7.10544395446777	-8.3919620513916	-6.59623956680298	-0.0322822071611881	0.213019639253616	-0.0698958188295364
-7.11500453948975	-8.38576984405518	-6.60347557067871	-0.032447949051857	0.213410317897797	-0.0698834732174873
-7.11451816558838	-8.39302730560303	-6.60784864425659	-0.0323686823248863	0.213083207607269	-0.0697827711701393
-7.10956239700317	-8.38914585113525	-6.59714078903198	-0.0323340706527233	0.213203147053719	-0.0699998661875725
-7.12019920349121	-8.38449764251709	-6.60977792739868	-0.0324870944023132	0.213410615921021	-0.0698569342494011
-7.11284446716309	-8.38659954071045	-6.6096568107605	-0.0322956256568432	0.213121101260185	-0.0698763430118561
-7.11267232894897	-8.38162803649902	-6.59731674194336	-0.0324759855866432	0.213374555110931	-0.0700210407376289
-7.1201024055481	-8.38272476196289	-6.61203622817993	-0.0323851443827152	0.213317379355431	-0.0698429942131042
-7.11604785919189	-8.38157081604004	-6.6049952507019	-0.0323901362717152	0.213231235742569	-0.0699589103460312
-7.12144231796265	-8.3810396194458	-6.60159063339233	-0.0323737226426601	0.213319569826126	-0.0700274854898453
-7.12042427062988	-8.38074684143066	-6.61358308792114	-0.0324081890285015	0.213349014520645	-0.0698783695697784
-7.1196346282959	-8.3854808807373	-6.61182498931885	-0.0322786681354046	0.213240012526512	-0.0699653476476669
-7.11724090576172	-8.38144111633301	-6.60302829742432	-0.0323226824402809	0.213251814246178	-0.0700641870498657
-7.12471151351929	-8.3814582824707	-6.60640430450439	-0.0323464460670948	0.213309273123741	-0.0699634850025177
-7.12153577804565	-8.39224910736084	-6.60563325881958	-0.0321950204670429	0.213078394532204	-0.0700110346078873
-7.12380743026733	-8.38690662384033	-6.60327434539795	-0.0322579964995384	0.213284462690353	-0.0700287520885468
-7.12907123565674	-8.39235591888428	-6.60775518417358	-0.0322017632424831	0.213218808174133	-0.0699354261159897
-7.11831283569336	-8.3952054977417	-6.60248374938965	-0.0320270508527756	0.21303428709507	-0.0701128765940666
-7.13017702102661	-8.3904390335083	-6.60242700576782	-0.0321928523480892	0.213319197297096	-0.070115938782692
-7.13027334213257	-8.40046977996826	-6.60902643203735	-0.0321382433176041	0.213102459907532	-0.0699920207262039
-7.12763500213623	-8.39609336853027	-6.60009670257568	-0.0320011675357819	0.213094219565392	-0.0701925456523895
-7.13530206680298	-8.39572334289551	-6.60741662979126	-0.0322261489927769	0.21316222846508	-0.0699611082673073
-7.12645578384399	-8.39932346343994	-6.61088466644287	-0.031947061419487	0.212947443127632	-0.0700674876570702
-7.12971925735474	-8.39537143707275	-6.5943455696106	-0.0320436991751194	0.213008224964142	-0.0700720772147179
-7.13416337966919	-8.39666080474854	-6.60848808288574	-0.0320725291967392	0.213029056787491	-0.0700084865093231
-7.13030195236206	-8.39883136749268	-6.60564661026001	-0.0320849642157555	0.212921097874641	-0.0699419602751732
-7.12834739685059	-8.39982414245605	-6.59781265258789	-0.031936164945364	0.212849706411362	-0.0700573995709419
-7.13324356079102	-8.39725208282471	-6.60347414016724	-0.0321466401219368	0.213076248764992	-0.0699903517961502
-7.13440084457397	-8.4008617401123	-6.60279512405396	-0.0320138037204742	0.212814539670944	-0.0698947831988335
-7.13100576400757	-8.39955139160156	-6.59427309036255	-0.0320009998977184	0.212915480136871	-0.0700441971421242
-7.13861799240112	-8.39867210388184	-6.60479307174683	-0.0320831350982189	0.212964728474617	-0.0698673129081726
-7.12982320785522	-8.40688228607178	-6.59286212921143	-0.0318987518548965	0.212677717208862	-0.0699277520179749
-7.13702917098999	-8.39879322052002	-6.5932993888855	-0.0320268087089062	0.212969437241554	-0.0698607191443443
-7.13940048217773	-8.40221691131592	-6.60346746444702	-0.0319724082946777	0.212810680270195	-0.0697931498289108
-7.12745809555054	-8.40107822418213	-6.59019231796265	-0.0318866334855556	0.21271325647831	-0.0699054673314095
-7.13937044143677	-8.39827728271484	-6.59305572509766	-0.0320179425179958	0.21288675069809	-0.0696678459644318
-7.13209915161133	-8.40558624267578	-6.59070491790771	-0.0319130942225456	0.212579399347305	-0.0697458535432816
-7.13725805282593	-8.39572715759277	-6.57839345932007	-0.0320839285850525	0.212760359048843	-0.0697149559855461
-7.13472032546997	-8.40225696563721	-6.5957670211792	-0.03200314193964	0.212697550654411	-0.0695774629712105
-7.1310510635376	-8.39838314056396	-6.58289051055908	-0.0319763123989105	0.212494671344757	-0.0695743411779404
-7.13242340087891	-8.39435291290283	-6.58079051971436	-0.0320430174469948	0.212568089365959	-0.0696215480566025
-7.13522005081177	-8.39259338378906	-6.59121704101563	-0.0320423878729343	0.212532639503479	-0.0694055184721947
-7.13237476348877	-8.3944149017334	-6.57335042953491	-0.0319551341235638	0.212367162108421	-0.0693991556763649
-7.13362455368042	-8.39142990112305	-6.5718789100647	-0.0320341922342777	0.212492004036903	-0.069464422762394
-7.13604307174683	-8.3928337097168	-6.57580232620239	-0.0321056321263313	0.212392941117287	-0.0692615509033203
-7.13403654098511	-8.39511775970459	-6.56873083114624	-0.0318480767309666	0.212296798825264	-0.0694136247038841
-7.1372594833374	-8.39165210723877	-6.57248163223267	-0.0321506783366203	0.212459310889244	-0.0692107900977135
-7.13301467895508	-8.39358425140381	-6.56575107574463	-0.0318624004721642	0.212176397442818	-0.0692149326205254
-7.13152360916138	-8.38789749145508	-6.56823015213013	-0.0320749953389168	0.212439849972725	-0.0692325308918953
-7.13608694076538	-8.39060115814209	-6.56990432739258	-0.032030213624239	0.21225880086422	-0.0690630525350571
-7.12798690795898	-8.38940620422363	-6.56477022171021	-0.0319209173321724	0.212142586708069	-0.0692066475749016
-7.1395959854126	-8.38345336914063	-6.56493711471558	-0.0320815667510033	0.212357982993126	-0.0690141469240189
-7.13392686843872	-8.39219284057617	-6.56443500518799	-0.0318799912929535	0.212110787630081	-0.0690121352672577
-7.13266563415527	-8.3859920501709	-6.56128120422363	-0.0319362580776215	0.212246268987656	-0.0690132081508636
-7.13572216033936	-8.38580703735352	-6.56577062606812	-0.0319850072264671	0.212265312671661	-0.0689072012901306
-7.13091802597046	-8.38811111450195	-6.56489706039429	-0.031998872756958	0.212172493338585	-0.0688681751489639
-7.13292598724365	-8.38349151611328	-6.56079721450806	-0.0319512709975243	0.212096735835075	-0.0689243748784065
-7.13824701309204	-8.38233375549316	-6.56672239303589	-0.0319479368627071	0.212179094552994	-0.0687528923153877
-7.13292598724365	-8.38735389709473	-6.5641074180603	-0.0318365730345249	0.212005242705345	-0.0687970519065857
-7.13443756103516	-8.38308906555176	-6.5646824836731	-0.0318778157234192	0.212198704481125	-0.0687573477625847
-7.14092922210693	-8.38408756256104	-6.57806444168091	-0.0319521017372608	0.212160274386406	-0.0686403289437294
-7.1331844329834	-8.38672351837158	-6.57177639007568	-0.0317895747721195	0.211986154317856	-0.0687284618616104
-7.14463376998901	-8.37929248809814	-6.57834911346436	-0.0319283045828342	0.212272956967354	-0.0686698779463768
-7.13736867904663	-8.38675117492676	-6.57541275024414	-0.0317799858748913	0.211897626519203	-0.0685843080282211
-7.13868474960327	-8.38409900665283	-6.5707573890686	-0.0318497158586979	0.212126269936562	-0.0686854273080826
-7.14255714416504	-8.38863372802734	-6.57722330093384	-0.031882606446743	0.21201328933239	-0.0684939995408058
-7.13513326644897	-8.38586330413818	-6.57409572601318	-0.031669482588768	0.211872771382332	-0.0686128288507462
-7.14292192459106	-8.38251495361328	-6.57765054702759	-0.0319717638194561	0.212119236588478	-0.0684878155589104
-7.13485479354858	-8.38490676879883	-6.57734298706055	-0.0316991582512856	0.211773812770844	-0.0684616640210152
-7.13860940933228	-8.38146209716797	-6.56704950332642	-0.0318119302392006	0.211969017982483	-0.0685411542654037
-7.14222288131714	-8.38201332092285	-6.57575654983521	-0.0318206548690796	0.211914956569672	-0.0683645978569984
-7.13863754272461	-8.38114643096924	-6.57568168640137	-0.0317547954618931	0.211691230535507	-0.0683462470769882
-7.13891887664795	-8.37992000579834	-6.56888771057129	-0.0317266285419464	0.211669236421585	-0.0683514028787613
-7.14005613327026	-8.37501907348633	-6.57147645950317	-0.0318300165235996	0.211731612682343	-0.0682209357619286
-7.13602495193481	-8.37935161590576	-6.57621049880981	-0.0317535176873207	0.211590394377708	-0.0681863278150558
-7.13326025009155	-8.37256622314453	-6.56595134735107	-0.0317617654800415	0.211674571037292	-0.0682571306824684
-7.14223051071167	-8.37017822265625	-6.57259559631348	-0.0318334437906742	0.211554825305939	-0.0680222809314728
-7.13226985931396	-8.37153053283691	-6.5625958442688	-0.0316558331251144	0.211330100893974	-0.0681625232100487
-7.13939237594604	-8.36429023742676	-6.57166767120361	-0.0318760983645916	0.211563944816589	-0.068051740527153
-7.13862800598145	-8.36875820159912	-6.57382774353027	-0.0317400991916656	0.211330503225327	-0.0679958909749985
-7.13098430633545	-8.36215019226074	-6.56058692932129	-0.0317788794636726	0.211406871676445	-0.0680462643504143
-7.13909339904785	-8.36173439025879	-6.57375574111938	-0.0319419987499714	0.21142366528511	-0.0678261294960976
-7.12979888916016	-8.35996913909912	-6.56208419799805	-0.0317696146667004	0.211336702108383	-0.0679855048656464
-7.13830184936523	-8.35683059692383	-6.56827735900879	-0.0320051982998848	0.211522772908211	-0.0678729936480522
-7.13217782974243	-8.35599899291992	-6.5749363899231	-0.0318212248384953	0.211270034313202	-0.0678234472870827
-7.13425874710083	-8.35403633117676	-6.56241941452026	-0.031905684620142	0.211321353912354	-0.0679689794778824
-7.13559913635254	-8.35023307800293	-6.56934022903442	-0.0319053567945957	0.211420640349388	-0.0678329914808273
-7.13434219360352	-8.3505163192749	-6.57130765914917	-0.0318822376430035	0.211319074034691	-0.0678252875804901
-7.12741851806641	-8.34749603271484	-6.56582736968994	-0.031860213726759	0.211272001266479	-0.0679206773638725
-7.13458156585693	-8.34394359588623	-6.56861305236816	-0.0319241359829903	0.211500555276871	-0.0678602457046509
-7.13460683822632	-8.34318351745605	-6.57441806793213	-0.0319852568209171	0.211393475532532	-0.0677280202507973
-7.13098239898682	-8.34452152252197	-6.5704197883606	-0.0318749509751797	0.211240753531456	-0.0678333193063736
-7.12533617019653	-8.33680438995361	-6.57245016098022	-0.0320418290793896	0.211468204855919	-0.0678925961256027
-7.13555431365967	-8.3320779800415	-6.57598304748535	-0.0321169495582581	0.211474433541298	-0.0677376016974449
-7.1277232170105	-8.33366584777832	-6.57735157012939	-0.0320244319736958	0.211255222558975	-0.0678166449069977
-7.1285400390625	-8.32561874389648	-6.57432508468628	-0.0321373641490936	0.21149155497551	-0.0677993148565292
-7.13507604598999	-8.32548046112061	-6.57825422286987	-0.0321694202721119	0.211560875177383	-0.0676224306225777
-7.12557649612427	-8.32511234283447	-6.57684803009033	-0.0320557430386543	0.211353942751884	-0.0678190365433693
-7.13165140151978	-8.3174877166748	-6.56983327865601	-0.0322659015655518	0.211539030075073	-0.0678157284855843
-7.12877941131592	-8.32016086578369	-6.58771800994873	-0.0321851819753647	0.211424112319946	-0.0676801055669785
-7.12826251983643	-8.31909561157227	-6.57804584503174	-0.0322211384773254	0.211514875292778	-0.0678319931030273
-7.13176155090332	-8.31874656677246	-6.58105945587158	-0.0323095172643662	0.211621686816216	-0.0677855536341667
-7.13317823410034	-8.31652164459229	-6.59022569656372	-0.0323173627257347	0.211587771773338	-0.0677448436617851
-7.1288161277771	-8.31679821014404	-6.58678388595581	-0.0322629027068615	0.211516618728638	-0.0678076818585396
-7.13346195220947	-8.31388759613037	-6.58831644058228	-0.0324175208806992	0.211763128638268	-0.0678172633051872
-7.13413572311401	-8.31660079956055	-6.59355688095093	-0.0323845185339451	0.211619719862938	-0.067732535302639
-7.13063287734985	-8.31582832336426	-6.59433031082153	-0.0323137491941452	0.211711168289185	-0.0679240822792053
-7.13626003265381	-8.31424903869629	-6.60463666915894	-0.0325190983712673	0.211846932768822	-0.06781255453825
-7.12762689590454	-8.31716442108154	-6.59907627105713	-0.0323001034557819	0.211598142981529	-0.0679153203964233
-7.13603973388672	-8.31217384338379	-6.60454893112183	-0.0325333699584007	0.211914286017418	-0.0679012537002563
-7.13233470916748	-8.3173713684082	-6.60643434524536	-0.0324327386915684	0.211662232875824	-0.0677955225110054
-7.12867069244385	-8.31251049041748	-6.5917797088623	-0.0324528068304062	0.211760327219963	-0.0679713189601898
-7.14101600646973	-8.30940246582031	-6.60420274734497	-0.0325861759483814	0.211967781186104	-0.0678554251790047
-7.13629055023193	-8.31349754333496	-6.60707330703735	-0.0324865728616714	0.211712211370468	-0.0678266286849976
-7.1333589553833	-8.30992603302002	-6.59640836715698	-0.0324733406305313	0.211823344230652	-0.0679473355412483
-7.13651418685913	-8.30637168884277	-6.60432720184326	-0.0325677432119846	0.211863785982132	-0.0678349137306213
-7.13482189178467	-8.30949592590332	-6.60981273651123	-0.0325753539800644	0.211773261427879	-0.067790575325489
-7.13170576095581	-8.30685424804688	-6.59634494781494	-0.0325785577297211	0.211765483021736	-0.0678991824388504
-7.14037609100342	-8.30195331573486	-6.60815620422363	-0.0325817354023457	0.211923643946648	-0.0678162574768066
-7.13570880889893	-8.30399227142334	-6.60307359695435	-0.032584685832262	0.211755752563477	-0.0678121447563171
-7.13586521148682	-8.30106925964355	-6.60425472259521	-0.0326431058347225	0.211836785078049	-0.0679130405187607
-7.14080905914307	-8.29723453521729	-6.60691118240356	-0.0327629111707211	0.211956769227982	-0.0677433535456657
-7.13230323791504	-8.30048274993896	-6.60180234909058	-0.0325576215982437	0.211652934551239	-0.0678724497556686
-7.14163398742676	-8.29345512390137	-6.60338497161865	-0.0327977389097214	0.212006479501724	-0.0678194463253021
-7.14022827148438	-8.29831409454346	-6.60795402526855	-0.0327396355569363	0.211746752262115	-0.0676846131682396
-7.13377714157104	-8.29377460479736	-6.59942483901978	-0.0326396338641644	0.211725354194641	-0.0678419172763824
-7.14233922958374	-8.28790283203125	-6.60349988937378	-0.0328699499368668	0.211986750364304	-0.0677175223827362
-7.13596773147583	-8.2883472442627	-6.60450315475464	-0.0326257944107056	0.211646214127541	-0.0677229538559914
-7.13407039642334	-8.27962493896484	-6.59942626953125	-0.032837450504303	0.211859196424484	-0.0678037405014038
-7.13788461685181	-8.28344058990479	-6.61151695251465	-0.0328087285161018	0.211788043379784	-0.0676146596670151
-7.13273811340332	-8.27865314483643	-6.59401750564575	-0.0327879264950752	0.211681962013245	-0.0676659494638443
-7.13496065139771	-8.27531147003174	-6.59737777709961	-0.0329035893082619	0.211774319410324	-0.0676865428686142
-7.13541507720947	-8.27014827728271	-6.60000133514404	-0.0329655222594738	0.211764231324196	-0.067534327507019
-7.13185596466064	-8.27035522460938	-6.59905290603638	-0.0328246727585793	0.21161812543869	-0.0676474422216415
-7.13101196289063	-8.26163768768311	-6.58999729156494	-0.033034760504961	0.211765617132187	-0.067625880241394
-7.13327836990356	-8.26043796539307	-6.60428905487061	-0.0330495238304138	0.211706429719925	-0.0674309656023979
-7.12299346923828	-8.25697231292725	-6.59024095535278	-0.0329649150371552	0.211494565010071	-0.0675776526331902
-7.13128042221069	-8.24866485595703	-6.59627485275269	-0.0330698378384113	0.211772695183754	-0.0675293058156967
-7.12916612625122	-8.2490119934082	-6.59864664077759	-0.0330617874860764	0.211574912071228	-0.0674914345145226
-7.12133884429932	-8.24400520324707	-6.58606624603271	-0.0331128388643265	0.211665347218513	-0.0675872266292572
-7.1299204826355	-8.23823642730713	-6.59569120407104	-0.0332813449203968	0.211818739771843	-0.0673948675394058
-7.1183614730835	-8.23979949951172	-6.58490085601807	-0.0332233346998692	0.211489900946617	-0.0674693435430527
-7.12346410751343	-8.22811317443848	-6.58737230300903	-0.0332757830619812	0.211798742413521	-0.0675357207655907
-7.12707376480103	-8.23293495178223	-6.5948600769043	-0.0334027856588364	0.211776554584503	-0.0673856809735298
-7.11745691299438	-8.22878456115723	-6.59029531478882	-0.0332503616809845	0.211610436439514	-0.0675478279590607
-7.1224889755249	-8.22180080413818	-6.58337783813477	-0.0334194824099541	0.211844891309738	-0.0675986334681511
-7.11854362487793	-8.22049331665039	-6.59913301467896	-0.0334465689957142	0.211827293038368	-0.067491203546524
-7.11795854568481	-8.22019290924072	-6.59719467163086	-0.0334300026297569	0.211718708276749	-0.0676138922572136
-7.11776065826416	-8.21541690826416	-6.58914422988892	-0.0334818325936794	0.211862534284592	-0.0676641166210175
-7.11831331253052	-8.21436500549316	-6.60268306732178	-0.0335520803928375	0.211961567401886	-0.0675947293639183
-7.1180214881897	-8.21752643585205	-6.59900426864624	-0.0333320237696171	0.21184279024601	-0.0677754953503609
-7.11885976791382	-8.21383953094482	-6.61003065109253	-0.0334997326135635	0.212132230401039	-0.0678120031952858
-7.12628746032715	-8.21648788452148	-6.61107873916626	-0.0333264358341694	0.211989775300026	-0.0677738636732101
-7.11826324462891	-8.21652317047119	-6.60254383087158	-0.0333512909710407	0.212053865194321	-0.0680715814232826
-7.12965679168701	-8.21421718597412	-6.61545181274414	-0.0334467366337776	0.212240591645241	-0.0679732263088226
-7.12220668792725	-8.22269821166992	-6.61372566223145	-0.0332272909581661	0.21196573972702	-0.0681499391794205
-7.12568521499634	-8.21253967285156	-6.60852098464966	-0.0332707203924656	0.212264344096184	-0.0682332664728165
-7.12774467468262	-8.21718406677246	-6.6164288520813	-0.033238347619772	0.212148681282997	-0.0681056529283524
-7.11565208435059	-8.21817302703857	-6.61086702346802	-0.0330614186823368	0.212052673101425	-0.0683629661798477
-7.12733507156372	-8.21535396575928	-6.61257839202881	-0.0333470366895199	0.21227739751339	-0.0683398097753525
-7.12185096740723	-8.21776390075684	-6.62204027175903	-0.0330643132328987	0.211997836828232	-0.0682865902781487
-7.12306213378906	-8.21461391448975	-6.60536909103394	-0.0331039577722549	0.212113350629807	-0.0684841647744179
-7.12940073013306	-8.21320629119873	-6.62107610702515	-0.0331060960888863	0.212251842021942	-0.0684566348791122
-7.12763452529907	-8.21863842010498	-6.62132358551025	-0.0330044329166412	0.212122187018394	-0.0684511512517929
-7.12542819976807	-8.21638011932373	-6.61695957183838	-0.0329393073916435	0.212101459503174	-0.0686208084225655
-7.13104677200317	-8.21916961669922	-6.62388896942139	-0.0330251678824425	0.212214201688766	-0.0685229375958443
-7.12752866744995	-8.22118759155273	-6.62398099899292	-0.0328624807298183	0.211939409375191	-0.0686042755842209
-7.13109445571899	-8.21728992462158	-6.62323045730591	-0.0328579135239124	0.212252169847488	-0.0687154829502106
-7.13353300094604	-8.22058200836182	-6.62977075576782	-0.0327720120549202	0.212065264582634	-0.068628802895546
-7.12517547607422	-8.22316837310791	-6.62292194366455	-0.032694149762392	0.212070122361183	-0.0688599050045013
-7.13417911529541	-8.22017002105713	-6.63277196884155	-0.0328411087393761	0.212207138538361	-0.0687028244137764
-7.13054084777832	-8.22227764129639	-6.63207149505615	-0.0325938612222672	0.211967751383781	-0.068782739341259
-7.1307225227356	-8.21994781494141	-6.62977361679077	-0.0326901450753212	0.212176531553268	-0.0688939541578293
-7.1339168548584	-8.22177982330322	-6.64020967483521	-0.0326628275215626	0.212063565850258	-0.0687100812792778
-7.12687206268311	-8.22098731994629	-6.63946866989136	-0.0324981063604355	0.211994275450706	-0.0689318180084229
-7.13633489608765	-8.21858024597168	-6.6377911567688	-0.0326829142868519	0.212211519479752	-0.0688455253839493
-7.13332509994507	-8.21744632720947	-6.64850091934204	-0.0325277671217918	0.212105289101601	-0.0688555315136909
-7.13600921630859	-8.21881675720215	-6.63895225524902	-0.0325321517884731	0.212133929133415	-0.0689741671085358
-7.13440656661987	-8.21776866912842	-6.64819574356079	-0.0326306261122227	0.212209358811378	-0.0688845589756966
-7.13526344299316	-8.21993350982666	-6.64941120147705	-0.032492246478796	0.212117478251457	-0.0689322873950005
-7.13273477554321	-8.21448993682861	-6.64368772506714	-0.0326328575611115	0.212246879935265	-0.0689858645200729
-7.13919973373413	-8.21352958679199	-6.65263032913208	-0.0326571688055992	0.212254166603088	-0.0688550919294357
-7.13217782974243	-8.21490001678467	-6.64201068878174	-0.0325730741024017	0.212099939584732	-0.068950928747654
-7.14037847518921	-8.2065544128418	-6.65180778503418	-0.032720074057579	0.212369158864021	-0.0688574463129044
-7.13945341110229	-8.21172428131104	-6.65689563751221	-0.0326522514224052	0.212169602513313	-0.068807527422905
-7.13490056991577	-8.2034273147583	-6.64503049850464	-0.0326292477548122	0.212297961115837	-0.0689065903425217
-7.14529705047607	-8.19986629486084	-6.65606260299683	-0.0327932462096214	0.212418526411057	-0.0686857104301453
-7.13594675064087	-8.19881629943848	-6.65016508102417	-0.0326353870332241	0.212144091725349	-0.0688340440392494
-7.14586687088013	-8.19239234924316	-6.65977478027344	-0.0329272411763668	0.212531000375748	-0.0687544345855713
-7.14185523986816	-8.19869613647461	-6.66147422790527	-0.0328267961740494	0.212262600660324	-0.0686808824539185
-7.13934993743896	-8.18978881835938	-6.65341663360596	-0.032894030213356	0.212368071079254	-0.0688183084130287
-7.14641857147217	-8.19051170349121	-6.66278266906738	-0.0329729877412319	0.212460026144981	-0.0685946494340897
-7.14188098907471	-8.18983459472656	-6.66334247589111	-0.0329524166882038	0.212356746196747	-0.0686107128858566
-7.14080047607422	-8.18576812744141	-6.65849781036377	-0.0329870395362377	0.212500587105751	-0.068646602332592
-7.14488077163696	-8.18360042572021	-6.66730976104736	-0.0331433825194836	0.212587207555771	-0.0684729889035225
-7.13983678817749	-8.18274879455566	-6.66204023361206	-0.0330459550023079	0.212427318096161	-0.0685484409332275
-7.143958568573	-8.18093109130859	-6.66075992584229	-0.0331731326878071	0.21268267929554	-0.0685243904590607
-7.14733457565308	-8.18399333953857	-6.66277694702148	-0.0332466922700405	0.212494343519211	-0.0683597773313522
-7.14288997650146	-8.18207931518555	-6.66099262237549	-0.0331637635827065	0.212570145726204	-0.0685210376977921
-7.15069103240967	-8.17980003356934	-6.66844749450684	-0.0333273448050022	0.212714895606041	-0.0683408156037331
-7.14483308792114	-8.18460369110107	-6.66630458831787	-0.0331602692604065	0.212564557790756	-0.0683753713965416
-7.14596748352051	-8.17601299285889	-6.6729793548584	-0.033337663859129	0.212803170084953	-0.068456843495369
-7.14681673049927	-8.17773056030273	-6.6740517616272	-0.03330123052001	0.212611868977547	-0.0682683363556862
-7.14012861251831	-8.17602348327637	-6.66027593612671	-0.0333302840590477	0.21262788772583	-0.0684679448604584
-7.1485595703125	-8.16962623596191	-6.67425632476807	-0.033437829464674	0.212822273373604	-0.0682911202311516
-7.14318132400513	-8.1745138168335	-6.6733570098877	-0.033236812800169	0.212638214230537	-0.0682717934250832
-7.14278411865234	-8.16927051544189	-6.66432237625122	-0.0334573425352573	0.212823390960693	-0.0683335810899735
-7.14367580413818	-8.1693229675293	-6.67519617080688	-0.0333770960569382	0.21280725300312	-0.0682558566331863
-7.1428804397583	-8.16945743560791	-6.67066383361816	-0.0332401134073734	0.212664648890495	-0.0682736039161682
-7.13969945907593	-8.16695594787598	-6.66680002212524	-0.0334115363657475	0.212702408432961	-0.068316861987114
-7.14465427398682	-8.16290283203125	-6.67311668395996	-0.0333993658423424	0.21279501914978	-0.0682383105158806
-7.14056301116943	-8.16742706298828	-6.66691827774048	-0.0332333296537399	0.212656006217003	-0.0682981237769127
-7.13919830322266	-8.15983772277832	-6.66948223114014	-0.033254586160183	0.212738662958145	-0.0683708265423775
-7.1461386680603	-8.1638650894165	-6.67326641082764	-0.0332205593585968	0.212725400924683	-0.0682547390460968
-7.13587188720703	-8.16199398040771	-6.66417026519775	-0.0330599769949913	0.212612479925156	-0.0684119537472725
-7.14536952972412	-8.15728378295898	-6.67535018920898	-0.0332474336028099	0.212867364287376	-0.0683182626962662
-7.13593292236328	-8.16575813293457	-6.66627597808838	-0.0329907014966011	0.212474063038826	-0.0683705359697342
-7.13934421539307	-8.15936851501465	-6.6672191619873	-0.0330360867083073	0.212737426161766	-0.068458192050457
-7.14405965805054	-8.16318416595459	-6.67570209503174	-0.0330499410629272	0.212643533945084	-0.0683302506804466
-7.13277912139893	-8.16403579711914	-6.66436290740967	-0.0327275060117245	0.212481990456581	-0.0684847235679626
-7.13910055160522	-8.16065692901611	-6.67215204238892	-0.0328325107693672	0.212665647268295	-0.0685038194060326
-7.13680648803711	-8.1653881072998	-6.67631864547729	-0.0326355807483196	0.212541490793228	-0.0684737712144852
-7.13435411453247	-8.16168880462646	-6.65987682342529	-0.0326449312269688	0.212520062923431	-0.0685931146144867
-7.13682460784912	-8.1620569229126	-6.67003297805786	-0.0326458811759949	0.21259805560112	-0.0685482695698738
-7.1383843421936	-8.16293239593506	-6.6732759475708	-0.0325478576123714	0.212443232536316	-0.0685146003961563
-7.13338708877563	-8.16745758056641	-6.66715288162231	-0.0324041284620762	0.21231409907341	-0.0686417743563652
-7.13731622695923	-8.16367530822754	-6.66828680038452	-0.0324731357395649	0.21238175034523	-0.0685688778758049
-7.13540077209473	-8.16878318786621	-6.6642370223999	-0.0321834459900856	0.212188556790352	-0.0685756802558899
-7.13793230056763	-8.16687774658203	-6.66186809539795	-0.0322650112211704	0.212343260645866	-0.0686432346701622
-7.1385440826416	-8.16958427429199	-6.66632080078125	-0.0321793332695961	0.212084963917732	-0.0685587301850319
-7.13082408905029	-8.17089557647705	-6.65354537963867	-0.0320358574390411	0.212030902504921	-0.0687765926122665
-7.14194822311401	-8.16959762573242	-6.66190147399902	-0.0321326181292534	0.212086290121078	-0.0686232447624207
-7.13331651687622	-8.17307186126709	-6.64979076385498	-0.031922671943903	0.211749315261841	-0.0687931850552559
-7.14096832275391	-8.16751194000244	-6.65233469009399	-0.0319662690162659	0.212024658918381	-0.0686801597476006
-7.13588714599609	-8.17278861999512	-6.65288972854614	-0.0318021699786186	0.211648926138878	-0.0686321184039116
-7.13736724853516	-8.16690254211426	-6.64594173431396	-0.0318565964698792	0.21180371940136	-0.0687154904007912
-7.14081478118896	-8.17007160186768	-6.66095733642578	-0.0317691899836063	0.211637765169144	-0.0685741677880287
-7.13707733154297	-8.16790294647217	-6.64393758773804	-0.0317026153206825	0.211669221520424	-0.0687090083956718
-7.14177799224854	-8.16665649414063	-6.64347982406616	-0.0317810140550137	0.21162885427475	-0.0685974434018135
-7.13934946060181	-8.16652679443359	-6.64707565307617	-0.0316585525870323	0.211510866880417	-0.0686040371656418
-7.13692235946655	-8.1626443862915	-6.64121007919312	-0.0316999368369579	0.211514681577682	-0.0686515495181084
-7.14306688308716	-8.16429233551025	-6.65061950683594	-0.0316738821566105	0.211415708065033	-0.0685364380478859
-7.14032506942749	-8.16409873962402	-6.64099597930908	-0.0316254161298275	0.211320206522942	-0.0686300471425056
-7.14908885955811	-8.16034603118896	-6.64810419082642	-0.0316720716655254	0.211506709456444	-0.0686006769537926
-7.14439058303833	-8.16493797302246	-6.64444971084595	-0.0316053442656994	0.211242347955704	-0.0685161277651787
-7.14512968063354	-8.16043853759766	-6.64203500747681	-0.0315914154052734	0.211406871676445	-0.0685971155762672
-7.15227794647217	-8.1626443862915	-6.65140199661255	-0.031601395457983	0.21128836274147	-0.0684888660907745
-7.14447689056396	-8.1589469909668	-6.64331197738647	-0.0314967930316925	0.21118788421154	-0.0686369389295578
-7.15570640563965	-8.15372467041016	-6.65091753005981	-0.0317289717495441	0.211441144347191	-0.0684648156166077
-7.14844560623169	-8.16066741943359	-6.64881086349487	-0.0315852463245392	0.211105182766914	-0.0685323774814606
-7.15429449081421	-8.1533784866333	-6.64698076248169	-0.0316060967743397	0.211336627602577	-0.0686186552047729
-7.1605281829834	-8.15829753875732	-6.65040493011475	-0.0316374897956848	0.211287423968315	-0.068430207669735
-7.15320873260498	-8.15529251098633	-6.64380788803101	-0.0315704196691513	0.211209133267403	-0.0686196610331535
-7.16213417053223	-8.15539646148682	-6.65093326568604	-0.031657837331295	0.211271852254868	-0.0684988349676132
-7.15815925598145	-8.15491008758545	-6.65189266204834	-0.0316075757145882	0.211199343204498	-0.0684849470853806
-7.16085481643677	-8.14974880218506	-6.6472806930542	-0.0316394530236721	0.211180120706558	-0.0685374885797501
-7.16411018371582	-8.15061855316162	-6.65194749832153	-0.0316607281565666	0.211271196603775	-0.0684114098548889
-7.1595606803894	-8.15114879608154	-6.64377737045288	-0.0316096656024456	0.211065456271172	-0.0684425085783005
-7.16537475585938	-8.14766025543213	-6.65050792694092	-0.0317143462598324	0.211249560117722	-0.0684636980295181
-7.16569042205811	-8.15268611907959	-6.65127277374268	-0.031729944050312	0.211078822612762	-0.0682800933718681
-7.16334009170532	-8.14553737640381	-6.64543342590332	-0.0317212007939816	0.211144328117371	-0.0684487968683243
-7.17216444015503	-8.15070343017578	-6.64788627624512	-0.0318164080381393	0.211061492562294	-0.0682395920157433
-7.16048526763916	-8.15014934539795	-6.64181041717529	-0.0316522531211376	0.211030319333076	-0.0684295818209648
-7.17251539230347	-8.14949226379395	-6.65246963500977	-0.0319237448275089	0.21125291287899	-0.0682296752929688
-7.16706657409668	-8.15105819702148	-6.64134216308594	-0.031656626611948	0.211050793528557	-0.0683177709579468
-7.16948652267456	-8.14710903167725	-6.64435482025146	-0.0319163203239441	0.211280256509781	-0.0683444887399673
-7.17216968536377	-8.15079689025879	-6.64580774307251	-0.0317556299269199	0.211014553904533	-0.0682416632771492
-7.16966772079468	-8.14692783355713	-6.63761520385742	-0.031845461577177	0.211276829242706	-0.0683799684047699
-7.17420244216919	-8.15263175964355	-6.64781808853149	-0.0318483076989651	0.211162030696869	-0.0682717263698578
-7.17025423049927	-8.14979457855225	-6.64105892181396	-0.0318168178200722	0.21109464764595	-0.0683964863419533
-7.17571926116943	-8.15268707275391	-6.64425611495972	-0.031840056180954	0.211250692605972	-0.0683557316660881
-7.17552661895752	-8.15268898010254	-6.64774131774902	-0.0317905992269516	0.211157947778702	-0.0683557167649269
-7.1734356880188	-8.15474319458008	-6.63780784606934	-0.0317577198147774	0.211151912808418	-0.0684348493814468
-7.17757654190063	-8.15532493591309	-6.64545106887817	-0.031868290156126	0.211183682084084	-0.0683527365326881
-7.17493534088135	-8.15686702728271	-6.63992738723755	-0.031731553375721	0.211090087890625	-0.0684391781687737
-7.17692279815674	-8.15570831298828	-6.63851928710938	-0.0318389572203159	0.211318105459213	-0.0684524849057198
-7.18048715591431	-8.16013050079346	-6.63927125930786	-0.031731404364109	0.21113146841526	-0.0683710873126984
-7.1747350692749	-8.16001892089844	-6.63504886627197	-0.0317749381065369	0.211195454001427	-0.0685600712895393
-7.18215274810791	-8.16216373443604	-6.63836479187012	-0.0317420624196529	0.211158215999603	-0.0683883652091026
-7.17680501937866	-8.16231727600098	-6.62941026687622	-0.0316371768712997	0.211134374141693	-0.0686226785182953
-7.18747282028198	-8.16312789916992	-6.63641929626465	-0.0317307077348232	0.211244612932205	-0.0684493705630302
-7.17829322814941	-8.16990947723389	-6.62355995178223	-0.031533520668745	0.210998892784119	-0.0685960501432419
-7.18631601333618	-8.1646900177002	-6.62778282165527	-0.0316912569105625	0.211186394095421	-0.0685311183333397
-7.18368101119995	-8.17174530029297	-6.62716579437256	-0.0315432101488113	0.210984855890274	-0.0684905350208282
-7.18394804000854	-8.17026519775391	-6.61249780654907	-0.0316131636500359	0.211095288395882	-0.0686118379235268
-7.18306732177734	-8.17211246490479	-6.62113428115845	-0.031545776873827	0.211030289530754	-0.0684644132852554
-7.1838903427124	-8.17791557312012	-6.61859941482544	-0.0315338335931301	0.210876107215881	-0.0685498639941216
-7.18221521377563	-8.17575931549072	-6.60600137710571	-0.0316210985183716	0.210902631282806	-0.0685852915048599
-7.19068241119385	-8.1768798828125	-6.61646175384521	-0.0316107869148254	0.210959538817406	-0.0685063078999519
-7.18427515029907	-8.17520523071289	-6.6017017364502	-0.031497985124588	0.210800290107727	-0.0686545222997665
-7.19078636169434	-8.17664432525635	-6.61090755462646	-0.0315966568887234	0.210879802703857	-0.0684897005558014
-7.18465328216553	-8.18117523193359	-6.60193347930908	-0.031541433185339	0.210696205496788	-0.0686013326048851
-7.19235038757324	-8.17305850982666	-6.60328197479248	-0.0316136963665485	0.210919708013535	-0.0685343369841576
-7.18775415420532	-8.18436050415039	-6.60089349746704	-0.0314592234790325	0.210589200258255	-0.0686320662498474
-7.1939115524292	-8.17614555358887	-6.60016822814941	-0.0316361710429192	0.210822150111198	-0.0686732456088066
-7.19824361801147	-8.18163585662842	-6.60736846923828	-0.0315949618816376	0.210698693990707	-0.0685225129127502
-7.18738555908203	-8.17871570587158	-6.58823299407959	-0.0314628817141056	0.210601717233658	-0.0686934888362885
-7.20189142227173	-8.17897891998291	-6.60251331329346	-0.031710933893919	0.210839495062828	-0.0685065984725952
-7.18927574157715	-8.18282699584961	-6.59804439544678	-0.0315142050385475	0.210601434111595	-0.0686131417751312
-7.20146512985229	-8.17559623718262	-6.60289525985718	-0.0316947288811207	0.210667356848717	-0.0685526132583618
-7.19350337982178	-8.18142604827881	-6.60622549057007	-0.0315493009984493	0.210560604929924	-0.0685282200574875
-7.19844055175781	-8.17622852325439	-6.59461879730225	-0.0317884273827076	0.210624501109123	-0.0686398968100548
-7.20094299316406	-8.17981815338135	-6.60552644729614	-0.0317422337830067	0.210679844021797	-0.068520724773407
-7.20020532608032	-8.18127632141113	-6.59443759918213	-0.0317682102322578	0.210535928606987	-0.0685586631298065
-7.20559406280518	-8.17634105682373	-6.59610939025879	-0.0318065956234932	0.210637822747231	-0.0685592144727707
-7.20350933074951	-8.18117904663086	-6.60197687149048	-0.0318359471857548	0.210552468895912	-0.0685132071375847
-7.20298194885254	-8.17831325531006	-6.59333753585815	-0.0318646505475044	0.210635527968407	-0.0686046853661537
-7.20744609832764	-8.1778564453125	-6.59512138366699	-0.0319744050502777	0.210586994886398	-0.0684321671724319
-7.20020294189453	-8.17770481109619	-6.59143686294556	-0.0318580269813538	0.210468858480453	-0.0685565173625946
-7.20705556869507	-8.17486572265625	-6.59530591964722	-0.0321745574474335	0.210645779967308	-0.068338043987751
-7.20047998428345	-8.17860412597656	-6.58684062957764	-0.0320373959839344	0.210282430052757	-0.0684150755405426
-7.20681428909302	-8.17129135131836	-6.58616542816162	-0.0322805494070053	0.210616424679756	-0.068400077521801
-7.20625495910645	-8.17441272735596	-6.59233379364014	-0.032304260879755	0.210423693060875	-0.0682273954153061
-7.20288324356079	-8.17132472991943	-6.58738231658936	-0.0322876982390881	0.21044360101223	-0.0684542208909988
-7.21375274658203	-8.16776180267334	-6.59014129638672	-0.0325305312871933	0.210562571883202	-0.0681783631443977
-7.20297622680664	-8.16854286193848	-6.59029674530029	-0.0323859006166458	0.210325568914413	-0.0682314038276672
-7.20825099945068	-8.1653995513916	-6.58302688598633	-0.0325933732092381	0.210486218333244	-0.068243995308876
-7.2081356048584	-8.16523456573486	-6.58862543106079	-0.0326162278652191	0.210519850254059	-0.0681189969182014
-7.20415592193604	-8.16524600982666	-6.58827829360962	-0.0326718427240849	0.210334420204163	-0.0681504085659981
-7.20818376541138	-8.16140651702881	-6.58385515213013	-0.0327997244894505	0.210505560040474	-0.0681384652853012
-7.20889329910278	-8.16461086273193	-6.59253406524658	-0.0329102352261543	0.2104781717062	-0.0680183842778206
-7.20372343063354	-8.16423034667969	-6.58561086654663	-0.0327792502939701	0.210340321063995	-0.0681261718273163
-7.2074294090271	-8.15697479248047	-6.59088754653931	-0.0330161489546299	0.210538998246193	-0.068028450012207
-7.207848072052	-8.15948104858398	-6.59125471115112	-0.0330002270638943	0.210324168205261	-0.0679776817560196
-7.20172691345215	-8.15506458282471	-6.58286476135254	-0.0330901704728603	0.210422351956367	-0.0680575743317604
-7.21035623550415	-8.15447998046875	-6.59443616867065	-0.0332284085452557	0.21045395731926	-0.0679172873497009
-7.2027416229248	-8.15494155883789	-6.58889770507813	-0.0331406965851784	0.210353747010231	-0.0681259110569954
-7.20997524261475	-8.15167236328125	-6.59759426116943	-0.0333660989999771	0.210497200489044	-0.0679336339235306
-7.20280647277832	-8.15844917297363	-6.58663368225098	-0.0331497192382813	0.210273161530495	-0.0680713430047035
-7.21126270294189	-8.1527214050293	-6.59098625183105	-0.0334092974662781	0.210594281554222	-0.068025715649128
-7.21186065673828	-8.15991306304932	-6.60034418106079	-0.0332627333700657	0.210340946912766	-0.0679512172937393
-7.20854759216309	-8.15850448608398	-6.58965587615967	-0.0333108566701412	0.210481718182564	-0.0681273713707924
-7.21165943145752	-8.16018581390381	-6.59921646118164	-0.0334064215421677	0.21051262319088	-0.0680315122008324
-7.21111679077148	-8.16122722625732	-6.60327386856079	-0.0333089083433151	0.210463598370552	-0.0681300386786461
-7.21173763275146	-8.15809345245361	-6.60141658782959	-0.0333443619310856	0.210545659065247	-0.0681837648153305
-7.21921491622925	-8.16334247589111	-6.60964918136597	-0.0333444364368916	0.2105623036623	-0.0680829063057899
-7.2154335975647	-8.16454792022705	-6.6005277633667	-0.0332833342254162	0.210492447018623	-0.0682386085391045
-7.22236299514771	-8.16668891906738	-6.61898183822632	-0.0334139429032803	0.210634976625443	-0.0681574121117592
-7.21987533569336	-8.17148113250732	-6.61409711837769	-0.03327926248312	0.210463181138039	-0.0682799369096756
-7.22609615325928	-8.16869831085205	-6.61486530303955	-0.0333177335560322	0.210670307278633	-0.0682960525155067
-7.22536611557007	-8.17670726776123	-6.61742258071899	-0.0331986956298351	0.210490420460701	-0.0682855248451233
-7.22669982910156	-8.17314147949219	-6.61926126480103	-0.0331861563026905	0.21061860024929	-0.0683605670928955
-7.23178720474243	-8.18030452728271	-6.62610244750977	-0.0331574305891991	0.21049627661705	-0.0683059245347977
-7.22666072845459	-8.17995452880859	-6.61883354187012	-0.0330197066068649	0.210574463009834	-0.0685065984725952
-7.23548412322998	-8.18183708190918	-6.62644672393799	-0.0331828743219376	0.210545539855957	-0.0683263167738914
-7.22416591644287	-8.18531513214111	-6.62335824966431	-0.0329661704599857	0.210365310311317	-0.0685121491551399
-7.23907279968262	-8.18400764465332	-6.62471485137939	-0.0331757552921772	0.210620313882828	-0.0683858618140221
-7.23372459411621	-8.18992710113525	-6.63287591934204	-0.0328823141753674	0.210392490029335	-0.0683711543679237
-7.23582315444946	-8.18789958953857	-6.61847972869873	-0.0329544134438038	0.210443049669266	-0.0685437992215157
-7.23792123794556	-8.18740367889404	-6.63454675674438	-0.0329250432550907	0.210450679063797	-0.0683872997760773
-7.24126434326172	-8.19078063964844	-6.62159967422485	-0.0328104421496391	0.210310056805611	-0.0684549361467361
-7.24021816253662	-8.18858814239502	-6.62874317169189	-0.0327904410660267	0.210392355918884	-0.0684768185019493
-7.24224376678467	-8.18964576721191	-6.6243143081665	-0.0327842310070992	0.210226193070412	-0.0683672800660133
-7.23852586746216	-8.18787574768066	-6.61787366867065	-0.0327841117978096	0.210345670580864	-0.0684711933135986
-7.24286460876465	-8.18862628936768	-6.63462924957275	-0.0328450351953506	0.210278660058975	-0.068274013698101
-7.23649930953979	-8.18813323974609	-6.61917877197266	-0.0327356234192848	0.210135564208031	-0.068405494093895
-7.24536800384521	-8.18446063995361	-6.62254238128662	-0.0329313017427921	0.210341110825539	-0.0682276263833046
-7.23934412002563	-8.19063663482666	-6.61555051803589	-0.0327099934220314	0.210055589675903	-0.0682788714766502
-7.24506807327271	-8.18174171447754	-6.6195707321167	-0.0329442359507084	0.210369601845741	-0.0682169198989868
-7.24254560470581	-8.19042682647705	-6.616858959198	-0.0327456258237362	0.209970593452454	-0.0681730210781097
-7.24526405334473	-8.18676471710205	-6.61578035354614	-0.0328210704028606	0.210204914212227	-0.0682300999760628
-7.24882698059082	-8.18942165374756	-6.62146711349487	-0.0328745432198048	0.210076168179512	-0.0680825784802437
-7.24403429031372	-8.18810558319092	-6.61395835876465	-0.0327175743877888	0.209996849298477	-0.0682164579629898
-7.25100755691528	-8.1857442855835	-6.6144585609436	-0.0329033359885216	0.210161715745926	-0.0681280121207237
-7.2441086769104	-8.18581485748291	-6.61966753005981	-0.0328442379832268	0.210017755627632	-0.0680505931377411
-7.24583148956299	-8.18695545196533	-6.61274909973145	-0.0328862704336643	0.210000470280647	-0.0680541098117828
-7.2495756149292	-8.18184089660645	-6.61642646789551	-0.0329906456172466	0.210068419575691	-0.067966990172863
-7.24674558639526	-8.18681716918945	-6.61289501190186	-0.0328869037330151	0.209890201687813	-0.0679934024810791
-7.24839210510254	-8.18234062194824	-6.6060037612915	-0.032988116145134	0.210046544671059	-0.0680053979158401
-7.25191211700439	-8.18198299407959	-6.61413764953613	-0.0329734273254871	0.209949344396591	-0.0678464695811272
-7.24643278121948	-8.18058776855469	-6.60512733459473	-0.0328557379543781	0.209826916456223	-0.0679895952343941
-7.25256538391113	-8.18068885803223	-6.60756587982178	-0.0330695658922195	0.209966957569122	-0.0677820816636086
-7.24553918838501	-8.18018341064453	-6.60390758514404	-0.0329201072454453	0.209786832332611	-0.0678927823901176
-7.25023794174194	-8.17574977874756	-6.60171842575073	-0.0331514663994312	0.210018888115883	-0.0678651928901672
-7.25044441223145	-8.17974090576172	-6.6047739982605	-0.0330790057778358	0.209801241755486	-0.0677194818854332
-7.24770307540894	-8.17696952819824	-6.59247541427612	-0.0330859087407589	0.209910616278648	-0.0679290443658829
-7.25560188293457	-8.17671203613281	-6.59920454025269	-0.0332768186926842	0.209838092327118	-0.0676986500620842
-7.24778366088867	-8.1781005859375	-6.58973360061646	-0.0331201888620853	0.209705159068108	-0.0678013637661934
-7.25674438476563	-8.17849349975586	-6.5918607711792	-0.0333722420036793	0.209884032607079	-0.0677529275417328
-7.25174522399902	-8.17820072174072	-6.59839200973511	-0.0332765318453312	0.209702849388123	-0.0676915645599365
-7.25231122970581	-8.17722320556641	-6.59334993362427	-0.0332532674074173	0.209725320339203	-0.0677449256181717
-7.25664091110229	-8.17654418945313	-6.59798669815063	-0.0333753190934658	0.209783047437668	-0.0676492154598236
-7.25428342819214	-8.18051624298096	-6.59310865402222	-0.0332842506468296	0.20965039730072	-0.0676313042640686
-7.25338792800903	-8.1763744354248	-6.58655309677124	-0.033400934189558	0.209773823618889	-0.0677220821380615
-7.25903034210205	-8.18076324462891	-6.59302043914795	-0.0334575511515141	0.209743916988373	-0.0675786137580872
-7.2532958984375	-8.18252658843994	-6.58738088607788	-0.0333456210792065	0.209696367383003	-0.0677366852760315
-7.26177358627319	-8.1802282333374	-6.59697151184082	-0.0334995090961456	0.209832742810249	-0.0675519332289696
-7.25346231460571	-8.18637275695801	-6.58025693893433	-0.0332523435354233	0.209565132856369	-0.0676584392786026
-7.25851535797119	-8.18052673339844	-6.58326959609985	-0.0334025137126446	0.209808140993118	-0.0676136538386345
-7.25985527038574	-8.18748760223389	-6.58878707885742	-0.0333677344024181	0.209675997495651	-0.0674764141440392
-7.25101184844971	-8.18347454071045	-6.57939434051514	-0.0333051830530167	0.209643572568893	-0.0676323994994164
-7.26504230499268	-8.18433666229248	-6.58394527435303	-0.0334681421518326	0.209814622998238	-0.0674711242318153
-7.25237560272217	-8.19313335418701	-6.57703065872192	-0.033276591449976	0.209511756896973	-0.067565992474556
-7.26234245300293	-8.18752098083496	-6.57240915298462	-0.0335020534694195	0.209751650691032	-0.0675131380558014
-7.25685596466064	-8.19339847564697	-6.58837127685547	-0.0332599952816963	0.209555149078369	-0.0674437656998634
-7.25471639633179	-8.1951150894165	-6.56903266906738	-0.0332988649606705	0.209532126784325	-0.0675725340843201
-7.2586555480957	-8.19317531585693	-6.57401990890503	-0.0333100669085979	0.209525629878044	-0.067478634417057
-7.25765609741211	-8.19659423828125	-6.57483148574829	-0.0332366265356541	0.209438771009445	-0.0674163773655891
-7.25529623031616	-8.19685554504395	-6.56756544113159	-0.033172570168972	0.209393635392189	-0.0675209686160088
-7.25797033309937	-8.19869709014893	-6.57476997375488	-0.0332564525306225	0.209362834692001	-0.0674033686518669
-7.2494535446167	-8.20387935638428	-6.56132698059082	-0.0331630893051624	0.20917521417141	-0.067490465939045
-7.25758361816406	-8.19748973846436	-6.56520080566406	-0.03320487216115	0.209416419267654	-0.0674009397625923
-7.25240325927734	-8.20711708068848	-6.55870199203491	-0.0331537388265133	0.209134936332703	-0.0673394277691841
-7.25350189208984	-8.19771766662598	-6.55545520782471	-0.0331987105309963	0.209352076053619	-0.0674227029085159
-7.25243234634399	-8.20504760742188	-6.55482339859009	-0.0331534743309021	0.209031790494919	-0.067273885011673
-7.2495059967041	-8.20225524902344	-6.54976987838745	-0.0330437421798706	0.209153041243553	-0.0673794150352478
-7.25545120239258	-8.20393466949463	-6.56232213973999	-0.0331758372485638	0.209073066711426	-0.0671502500772476
-7.24642133712769	-8.202223777771	-6.54348087310791	-0.0329396724700928	0.208945021033287	-0.0673470422625542
-7.25745058059692	-8.20348072052002	-6.55592966079712	-0.0331451706588268	0.209067583084106	-0.0671647861599922
-7.24731206893921	-8.20558643341064	-6.55612659454346	-0.0329192094504833	0.208847567439079	-0.0672237351536751
-7.25090360641479	-8.20508003234863	-6.54087448120117	-0.0330348499119282	0.208898976445198	-0.0672933384776115
-7.25419902801514	-8.20893955230713	-6.54872179031372	-0.0330324396491051	0.208953082561493	-0.0671653598546982
-7.25472354888916	-8.2078742980957	-6.55244636535645	-0.0328609086573124	0.208776324987411	-0.0672529712319374
-7.25546598434448	-8.21010303497314	-6.55275917053223	-0.0329377129673958	0.208888292312622	-0.0672696828842163
-7.25848865509033	-8.21044540405273	-6.55600881576538	-0.032942421734333	0.20875471830368	-0.0671531930565834
-7.25759124755859	-8.21786022186279	-6.54591131210327	-0.0328041054308414	0.208706229925156	-0.0672828555107117
-7.26196384429932	-8.21351623535156	-6.55169296264648	-0.0328368805348873	0.208910599350929	-0.0671554431319237
-7.25993776321411	-8.22170257568359	-6.54842472076416	-0.0326577015221119	0.208570912480354	-0.067199133336544
-7.26192808151245	-8.21837425231934	-6.55320739746094	-0.0328261405229568	0.208776652812958	-0.0672089830040932
-7.26475858688354	-8.22243118286133	-6.55438184738159	-0.0326882265508175	0.208472922444344	-0.067072406411171
-7.25998973846436	-8.22233963012695	-6.54047775268555	-0.0327132344245911	0.208563223481178	-0.0672213807702065
-7.26916551589966	-8.22060585021973	-6.55140972137451	-0.0327743031084538	0.208581417798996	-0.067017950117588
-7.26054954528809	-8.22825241088867	-6.53724050521851	-0.0325479730963707	0.208343610167503	-0.067142479121685
-7.27104759216309	-8.21989154815674	-6.53968477249146	-0.032699678093195	0.208591639995575	-0.0670129954814911
-7.26907300949097	-8.22675132751465	-6.5459623336792	-0.0325583778321743	0.208249494433403	-0.0669985041022301
-7.27060508728027	-8.22347545623779	-6.53221273422241	-0.0326542630791664	0.208418548107147	-0.067015215754509
-7.27003002166748	-8.22569179534912	-6.54770040512085	-0.0326251015067101	0.208310768008232	-0.066899873316288
-7.26807498931885	-8.22702312469482	-6.53512859344482	-0.0326110795140266	0.208161026239395	-0.0669063180685043
-7.27154016494751	-8.22586154937744	-6.53083610534668	-0.0327445268630981	0.208338126540184	-0.0668635964393616
-7.27421236038208	-8.22979259490967	-6.53823947906494	-0.0326345413923264	0.208150193095207	-0.0667779594659805
-7.27015066146851	-8.22658443450928	-6.53007745742798	-0.0327146388590336	0.208184376358986	-0.0668934658169746
-7.27724742889404	-8.22518253326416	-6.53713798522949	-0.032819002866745	0.208301067352295	-0.066699743270874
-7.27366209030151	-8.23012733459473	-6.52983379364014	-0.0326780825853348	0.208002388477325	-0.0667356848716736
-7.27226161956787	-8.22716999053955	-6.52691602706909	-0.0326643548905849	0.208205923438072	-0.0667615234851837
-7.28040504455566	-8.23029613494873	-6.53650140762329	-0.0327526517212391	0.208228513598442	-0.0665834099054337
-7.27002096176147	-8.23421096801758	-6.52536296844482	-0.0326473377645016	0.208000853657722	-0.0667497515678406
-7.28005790710449	-8.22745513916016	-6.52600193023682	-0.0328695103526115	0.208314001560211	-0.0666197836399078
-7.27540493011475	-8.23293304443359	-6.52901268005371	-0.0327331945300102	0.207926973700523	-0.066508024930954
-7.27458429336548	-8.22829818725586	-6.52045583724976	-0.0327624194324017	0.208085909485817	-0.0666486248373985
-7.28318786621094	-8.23553085327148	-6.52702331542969	-0.032954029738903	0.208001524209976	-0.0664001852273941
-7.27366733551025	-8.2309398651123	-6.52383184432983	-0.032708004117012	0.207875221967697	-0.0665700808167458
-7.28161239624023	-8.23128509521484	-6.51741647720337	-0.0328930392861366	0.208053901791573	-0.0664769038558006
-7.27912902832031	-8.23104858398438	-6.52461194992065	-0.0329192243516445	0.207998603582382	-0.0663928985595703
-7.27551031112671	-8.23092079162598	-6.5102424621582	-0.0328560918569565	0.207910493016243	-0.0664381310343742
-7.27859878540039	-8.22866249084473	-6.51153612136841	-0.0330133810639381	0.207988902926445	-0.0663971602916718
-7.28050851821899	-8.22795867919922	-6.51349067687988	-0.0329858846962452	0.207948073744774	-0.0662357956171036
-7.27539730072021	-8.23265933990479	-6.50342035293579	-0.0329187363386154	0.207752853631973	-0.0663297325372696
-7.27763938903809	-8.22952079772949	-6.50789499282837	-0.0330635644495487	0.208009421825409	-0.0662617236375809
-7.27553081512451	-8.2308874130249	-6.50268363952637	-0.0330607742071152	0.20780548453331	-0.0661653131246567
-7.27189588546753	-8.2282886505127	-6.49678230285645	-0.03305584192276	0.207837358117104	-0.066331647336483
-7.28202056884766	-8.22507572174072	-6.50460863113403	-0.0332155711948872	0.207924798130989	-0.0661080405116081
-7.27340221405029	-8.23134613037109	-6.49579524993896	-0.0330854319036007	0.207661181688309	-0.0662807449698448
-7.27787303924561	-8.22571659088135	-6.49732971191406	-0.0332312397658825	0.207928270101547	-0.0662482008337975
-7.27975559234619	-8.22964859008789	-6.50392580032349	-0.0332723632454872	0.207922607660294	-0.0661524534225464
-7.27217435836792	-8.23101234436035	-6.49401330947876	-0.0331123657524586	0.207789376378059	-0.0662442371249199
-7.27963542938232	-8.22583293914795	-6.49052333831787	-0.0333653725683689	0.207948938012123	-0.0662264749407768
-7.27713251113892	-8.22998905181885	-6.49992704391479	-0.0332320407032967	0.207829982042313	-0.0661396905779839
-7.27581882476807	-8.23044776916504	-6.48994541168213	-0.0332873463630676	0.207778573036194	-0.0662219524383545
-7.27811431884766	-8.22898101806641	-6.4869122505188	-0.0333646647632122	0.207869619131088	-0.0662623792886734
-7.27993679046631	-8.23172855377197	-6.49399709701538	-0.0333906970918179	0.207906350493431	-0.0661933422088623
-7.27292728424072	-8.23189735412598	-6.48852920532227	-0.0332934744656086	0.207721173763275	-0.0662704035639763
-7.27747201919556	-8.22825813293457	-6.48671627044678	-0.0333828628063202	0.207920119166374	-0.0662789270281792
-7.28085947036743	-8.2332181930542	-6.49090480804443	-0.0333978123962879	0.207863703370094	-0.0661455616354942
-7.27265167236328	-8.23698902130127	-6.48814535140991	-0.0332613103091717	0.207762092351913	-0.0663580298423767
-7.2812876701355	-8.23714637756348	-6.49717855453491	-0.0333993583917618	0.207980453968048	-0.0662785321474075
-7.27840375900269	-8.2404899597168	-6.49396419525146	-0.0332616120576859	0.207689478993416	-0.0663239359855652
-7.27955961227417	-8.24070358276367	-6.48422288894653	-0.0333076678216457	0.207889094948769	-0.0664803609251976
-7.28428983688354	-8.24223041534424	-6.49798774719238	-0.0333518460392952	0.207873940467834	-0.0662985295057297
-7.27644968032837	-8.24982833862305	-6.48197603225708	-0.0331900082528591	0.207666203379631	-0.0665462762117386
-7.28515148162842	-8.24532985687256	-6.49474287033081	-0.0333088785409927	0.207912757992744	-0.0664691552519798
-7.28607988357544	-8.25232982635498	-6.49406051635742	-0.0331711135804653	0.207721546292305	-0.0664234161376953
-7.27952575683594	-8.25091648101807	-6.48842906951904	-0.033115953207016	0.207744091749191	-0.0665832459926605
-7.28661680221558	-8.25215148925781	-6.49052000045776	-0.0332632474601269	0.207821637392044	-0.0665820240974426
-7.28629541397095	-8.25452709197998	-6.49519634246826	-0.0331346653401852	0.207727625966072	-0.0664858967065811
-7.28428363800049	-8.25580883026123	-6.48226642608643	-0.0332042649388313	0.207669824361801	-0.0666171684861183
-7.28873014450073	-8.25372791290283	-6.49893379211426	-0.0332332104444504	0.207786113023758	-0.0664860904216766
-7.2830982208252	-8.25791835784912	-6.49632740020752	-0.0331845916807652	0.207590818405151	-0.0665607750415802
-7.28488302230835	-8.25250148773193	-6.48690938949585	-0.0332166664302349	0.207772582769394	-0.0665503665804863
-7.28661489486694	-8.25728130340576	-6.48808288574219	-0.0331693813204765	0.207515969872475	-0.0664789974689484
-7.28604555130005	-8.2497730255127	-6.48845481872559	-0.0331667587161064	0.207683101296425	-0.0665156170725822
-7.28779172897339	-8.25350093841553	-6.4974102973938	-0.0331721939146519	0.207573845982552	-0.066379502415657
-7.28127193450928	-8.25145435333252	-6.48113298416138	-0.0330674611032009	0.207530692219734	-0.066528707742691
-7.28906059265137	-8.2473087310791	-6.49054431915283	-0.0331838168203831	0.207654118537903	-0.0663104504346848
-7.27759122848511	-8.2535343170166	-6.48342370986938	-0.033020157366991	0.207324266433716	-0.0664047002792358
-7.28666830062866	-8.24396800994873	-6.49074697494507	-0.0332824029028416	0.207646980881691	-0.0662953108549118
-7.28188228607178	-8.25051307678223	-6.48998737335205	-0.0330977886915207	0.207298621535301	-0.0662336796522141
-7.28076887130737	-8.24184131622314	-6.48344421386719	-0.0331107079982758	0.207403793931007	-0.0663648694753647
-7.28309059143066	-8.24603939056396	-6.49377822875977	-0.0331393517553806	0.207297846674919	-0.0661641806364059
-7.27759647369385	-8.24309635162354	-6.48290205001831	-0.0331811048090458	0.207220062613487	-0.0662785470485687
-7.28218078613281	-8.2394380569458	-6.48193407058716	-0.033159427344799	0.207348376512527	-0.0661928951740265
-7.2810754776001	-8.24140453338623	-6.49011373519897	-0.0331871509552002	0.20723007619381	-0.0660780295729637
-7.27872371673584	-8.24094200134277	-6.47895193099976	-0.0329793281853199	0.207208409905434	-0.0662126466631889
-7.28496599197388	-8.24039268493652	-6.48734283447266	-0.0331623964011669	0.207310289144516	-0.0661095231771469
-7.27803659439087	-8.24448680877686	-6.48129367828369	-0.0331009179353714	0.207052230834961	-0.0661353692412376
-7.28298139572144	-8.23630619049072	-6.48099613189697	-0.0332108587026596	0.207253187894821	-0.0661127492785454
-7.28136205673218	-8.24543571472168	-6.47864055633545	-0.0330849513411522	0.206914946436882	-0.066086046397686
-7.28027677536011	-8.23801517486572	-6.47920227050781	-0.033126313239336	0.207146152853966	-0.0661379620432854
-7.28409910202026	-8.24160766601563	-6.4856481552124	-0.0332028865814209	0.207034066319466	-0.0659482479095459
-7.27507352828979	-8.23906803131104	-6.47457695007324	-0.033080916851759	0.206939786672592	-0.0660995841026306
-7.2836217880249	-8.23640155792236	-6.48238563537598	-0.0333126038312912	0.207144603133202	-0.0659182891249657
-7.27252531051636	-8.23790740966797	-6.47853422164917	-0.0330458432435989	0.206779643893242	-0.0659217014908791
-7.27223491668701	-8.23272132873535	-6.47196626663208	-0.0332909487187862	0.207008883357048	-0.0659278705716133
-7.2729287147522	-8.2361011505127	-6.48205804824829	-0.033197246491909	0.206908985972404	-0.0657623559236526
-7.27130794525146	-8.23091983795166	-6.46621608734131	-0.0332800522446632	0.206836938858032	-0.0658818930387497
-7.27058124542236	-8.23167610168457	-6.47584772109985	-0.0332497730851173	0.206865012645721	-0.065698616206646
-7.26628541946411	-8.23104286193848	-6.46955585479736	-0.0332657359540462	0.206704348325729	-0.0657312497496605
-7.268958568573	-8.23289203643799	-6.46345186233521	-0.0332933515310287	0.206758394837379	-0.0657232999801636
-7.26839065551758	-8.23171329498291	-6.47428226470947	-0.0332637913525105	0.206626579165459	-0.0655965134501457
-7.26832056045532	-8.23563289642334	-6.46136808395386	-0.0331880301237106	0.206555515527725	-0.0656976327300072
-7.26906681060791	-8.23499393463135	-6.46901941299438	-0.0333179533481598	0.206621155142784	-0.0655843317508698
-7.26410627365112	-8.23945617675781	-6.46040201187134	-0.0331095233559608	0.206443428993225	-0.0657168328762054
-7.2717547416687	-8.23780822753906	-6.46784830093384	-0.0333316996693611	0.206577643752098	-0.0655763521790504
-7.26223611831665	-8.24445533752441	-6.45685434341431	-0.0330718085169792	0.206277996301651	-0.0656185150146484
-7.26443576812744	-8.24177265167236	-6.45805931091309	-0.0332037843763828	0.206418991088867	-0.0656530559062958
-7.26384592056274	-8.24808692932129	-6.46183300018311	-0.0330587886273861	0.206152528524399	-0.0655346065759659
-7.25825691223145	-8.24907302856445	-6.45099210739136	-0.0330407060682774	0.20616015791893	-0.0657023265957832
-7.26405382156372	-8.25098896026611	-6.45745515823364	-0.0330766253173351	0.206048309803009	-0.0654965117573738
-7.25707244873047	-8.25584411621094	-6.44330024719238	-0.0329271331429482	0.205935910344124	-0.0656826570630074
-7.26809978485107	-8.25568866729736	-6.44575214385986	-0.0330188423395157	0.206016704440117	-0.0656138360500336
-7.25890636444092	-8.25845527648926	-6.44613647460938	-0.0328925289213657	0.20575088262558	-0.0655615627765656
-7.25844383239746	-8.25998973846436	-6.43514728546143	-0.0328829623758793	0.205648198723793	-0.0656659156084061
-7.25626850128174	-8.25860118865967	-6.44018650054932	-0.0329399295151234	0.205664992332458	-0.0655868053436279
-7.2560338973999	-8.26493644714355	-6.43519973754883	-0.032902829349041	0.205451831221581	-0.0655652284622192
-7.24902820587158	-8.25995922088623	-6.42267036437988	-0.0328663699328899	0.205326169729233	-0.0656188949942589
-7.2557806968689	-8.26275539398193	-6.42383050918579	-0.0328690819442272	0.205417603254318	-0.065479464828968
-7.24698734283447	-8.26781463623047	-6.41298770904541	-0.032859530299902	0.205052331089973	-0.0656190738081932
-7.25284194946289	-8.26425266265869	-6.41838693618774	-0.0329357609152794	0.205210864543915	-0.0655781626701355
-7.24491882324219	-8.27238750457764	-6.40902709960938	-0.0327341184020042	0.204787880182266	-0.0656197071075439
-7.24890327453613	-8.26465034484863	-6.40514183044434	-0.0328169427812099	0.205027282238007	-0.0656194686889648
-7.24577569961548	-8.27306652069092	-6.41124963760376	-0.0327211320400238	0.204743728041649	-0.0655188038945198
-7.23436450958252	-8.27125453948975	-6.39699363708496	-0.0326290056109428	0.204667210578918	-0.0656970664858818
-7.24430465698242	-8.27062129974365	-6.40042686462402	-0.0328229703009129	0.204845547676086	-0.0656235888600349
-7.23410177230835	-8.27641677856445	-6.40139770507813	-0.0326186940073967	0.204446703195572	-0.0656566694378853
-7.23389863967896	-8.27241039276123	-6.38956451416016	-0.0326777324080467	0.204521596431732	-0.0657673180103302
-7.23769235610962	-8.27544593811035	-6.39964246749878	-0.0326552055776119	0.204523459076881	-0.065683551132679
-7.23200702667236	-8.27726364135742	-6.3883376121521	-0.0325394384562969	0.204402670264244	-0.065747544169426
-7.23281049728394	-8.27467250823975	-6.38538455963135	-0.0325981937348843	0.204369872808456	-0.0657891854643822
-7.23233985900879	-8.27612686157227	-6.39157962799072	-0.0325630158185959	0.204321563243866	-0.065765842795372
-7.22688102722168	-8.27981758117676	-6.38157272338867	-0.0324640609323978	0.204232752323151	-0.0658869370818138
-7.23136806488037	-8.27768421173096	-6.38432836532593	-0.0326307900249958	0.204349055886269	-0.0658466815948486
-7.22464370727539	-8.28190422058105	-6.38044738769531	-0.0325511656701565	0.20403254032135	-0.0658769756555557
-7.22399139404297	-8.2749719619751	-6.37553691864014	-0.0325158908963203	0.204246014356613	-0.0659587681293488
-7.22985887527466	-8.28120422363281	-6.38663339614868	-0.0326548591256142	0.204118579626083	-0.0658228397369385
-7.2213454246521	-8.28202056884766	-6.37837696075439	-0.0324784107506275	0.204070046544075	-0.0660237595438957
-7.22867393493652	-8.28061485290527	-6.38307523727417	-0.0326439738273621	0.204192399978638	-0.0658679232001305
-7.2184886932373	-8.28213500976563	-6.37097787857056	-0.0324212573468685	0.203914746642113	-0.0660029053688049
-7.22107267379761	-8.27575397491455	-6.37527942657471	-0.0326678790152073	0.20420815050602	-0.0660011768341064
-7.22391700744629	-8.27988529205322	-6.37894248962402	-0.0326128527522087	0.203932896256447	-0.0658631846308708
-7.21689319610596	-8.27954483032227	-6.36906290054321	-0.032540038228035	0.204007163643837	-0.0660525262355804
[truncated: 12,013 more rows]
