# Supplementary material for: Identification of Haptic Based Guiding Using Hard Reins
Source: PLoS One. 2015 Jul 22;10(7):e0132020. doi: 10.1371/journal.pone.0132020 (PMC4511788; doi:10.1371/journal.pone.0132020)
Supplement: S6 File — (ZIP) [file pone.0132020.s006.zip › Exp2_ForceData2/Subject8/path2/T5.csv]

Force X (N)	Force Y (N)	Force Z (N)	Torque X (N-m)	Torque Y (N-m)	Torque Z (N-m)	Frequency = 10000	Averaging Level = 16	F/T Serial Number = FT11772	Time Started = 18/02/2013 10:36:34
-4.59796810150146	-8.4780969619751	-11.7322254180908	-0.132801949977875	0.256125837564468	0.0241213496774435
-4.60112810134888	-8.47415256500244	-11.7282619476318	-0.132812485098839	0.256061583757401	0.0240636020898819
-4.60260772705078	-8.47113418579102	-11.7337503433228	-0.132896482944489	0.256158202886581	0.0240762308239937
-4.60314083099365	-8.47651290893555	-11.7391805648804	-0.133001208305359	0.256060600280762	0.0240437462925911
-4.60468196868896	-8.47702503204346	-11.7358522415161	-0.13306850194931	0.256211996078491	0.0240461509674788
-4.60471820831299	-8.47512054443359	-11.744665145874	-0.133146315813065	0.256294727325439	0.0241435319185257
-4.61180353164673	-8.478928565979	-11.7352752685547	-0.133216187357903	0.256316810846329	0.0241127628833056
-4.61253690719604	-8.47977828979492	-11.7410917282104	-0.133268341422081	0.256285816431046	0.0242015980184078
-4.61066436767578	-8.4749870300293	-11.7412853240967	-0.13326807320118	0.256305545568466	0.0241324082016945
-4.61132669448853	-8.47809886932373	-11.7462282180786	-0.133339673280716	0.25636413693428	0.0241758693009615
-4.6106104850769	-8.47950458526611	-11.7508821487427	-0.133329302072525	0.256395220756531	0.0242087226361036
-4.60962390899658	-8.47985172271729	-11.7465715408325	-0.133536174893379	0.256460040807724	0.0242602881044149
-4.61377668380737	-8.47988700866699	-11.7432298660278	-0.133530512452126	0.256395995616913	0.0243316777050495
-4.61598539352417	-8.48002338409424	-11.7445802688599	-0.13354580104351	0.256502479314804	0.0243973433971405
-4.61184215545654	-8.47664356231689	-11.7449207305908	-0.133617609739304	0.256446987390518	0.0243491977453232
-4.612548828125	-8.47383403778076	-11.7444353103638	-0.133614927530289	0.256601750850677	0.0244064647704363
-4.61088562011719	-8.48057174682617	-11.7457456588745	-0.133709892630577	0.256551027297974	0.0244216900318861
-4.6093544960022	-8.4755973815918	-11.7433280944824	-0.133818566799164	0.256706148386002	0.0244632996618748
-4.61247873306274	-8.47673416137695	-11.7362613677979	-0.133844166994095	0.25671398639679	0.0245683193206787
-4.6125864982605	-8.47568035125732	-11.7382335662842	-0.13387157022953	0.256647020578384	0.0245353076606989
-4.61123037338257	-8.47564315795898	-11.7422065734863	-0.134003236889839	0.256672412157059	0.0245314091444016
-4.61123323440552	-8.47217655181885	-11.7368669509888	-0.134038344025612	0.256794005632401	0.0243595913052559
-4.6144642829895	-8.47526931762695	-11.7467241287231	-0.134065106511116	0.256769269704819	0.0244239997118711
-4.61421871185303	-8.47844123840332	-11.7431135177612	-0.134214967489243	0.256918966770172	0.0244064405560493
-4.61780309677124	-8.47928333282471	-11.7438888549805	-0.134254425764084	0.256902068853378	0.0243959724903107
-4.61867475509644	-8.47837448120117	-11.7440376281738	-0.134258612990379	0.256858378648758	0.0242848768830299
-4.61900186538696	-8.48017692565918	-11.7531614303589	-0.134361431002617	0.257042974233627	0.0242166873067617
-4.61708545684814	-8.4832067489624	-11.7509002685547	-0.134342685341835	0.25702291727066	0.0241393502801657
-4.62303733825684	-8.48764514923096	-11.759654045105	-0.1345244795084	0.257195889949799	0.0240447465330362
-4.62496900558472	-8.48717212677002	-11.7581977844238	-0.134478226304054	0.257170736789703	0.0240330267697573
-4.62968397140503	-8.49072360992432	-11.7614612579346	-0.134542062878609	0.257270097732544	0.024000084027648
-4.63216543197632	-8.49332237243652	-11.7618494033813	-0.134555265307426	0.257259398698807	0.0239605344831944
-4.6330189704895	-8.48743915557861	-11.762749671936	-0.134576439857483	0.257361769676209	0.0237986780703068
-4.62995576858521	-8.4886589050293	-11.7691841125488	-0.13461846113205	0.257402420043945	0.0237678252160549
-4.6334023475647	-8.48979187011719	-11.7689361572266	-0.134672313928604	0.257408440113068	0.0237028151750565
-4.63740730285645	-8.49246978759766	-11.7755947113037	-0.134807616472244	0.257472723722458	0.0236690510064363
-4.63592100143433	-8.4914722442627	-11.7768135070801	-0.1347796022892	0.257552683353424	0.0235879365354776
-4.63957071304321	-8.49535179138184	-11.7718410491943	-0.134885132312775	0.257656425237656	0.0236171595752239
-4.64173364639282	-8.4940299987793	-11.7714653015137	-0.134879291057587	0.25754126906395	0.0235907640308142
-4.64071941375732	-8.49160861968994	-11.7733020782471	-0.134977266192436	0.257563978433609	0.0234664641320705
-4.64364433288574	-8.49166774749756	-11.7729902267456	-0.135099679231644	0.257704734802246	0.023406945168972
-4.64629554748535	-8.49269199371338	-11.7751655578613	-0.135074198246002	0.257742613554001	0.0233466736972332
-4.65420055389404	-8.49601554870605	-11.7774181365967	-0.13524803519249	0.257844269275665	0.0233305487781763
-4.6530818939209	-8.49497032165527	-11.7775449752808	-0.135289281606674	0.257842451334	0.023227384313941
-4.65858173370361	-8.49845600128174	-11.7798891067505	-0.135394930839539	0.257933706045151	0.0232103485614061
-4.66083574295044	-8.50228500366211	-11.7778472900391	-0.135460138320923	0.257858842611313	0.0231902059167624
-4.66438722610474	-8.49963760375977	-11.7812404632568	-0.13546359539032	0.257897883653641	0.023034768179059
-4.66641759872437	-8.5023889541626	-11.7882032394409	-0.135533452033997	0.257994174957275	0.0229890588670969
-4.66836309432983	-8.50464534759521	-11.7899599075317	-0.135594576597214	0.258001059293747	0.0228554829955101
-4.67446184158325	-8.50979328155518	-11.7952442169189	-0.135733157396317	0.258061766624451	0.0228345990180969
-4.67823171615601	-8.51341915130615	-11.8003454208374	-0.135776922106743	0.258155673742294	0.0227255802601576
-4.68305730819702	-8.51752662658691	-11.8035697937012	-0.135890051722527	0.258313953876495	0.022673113271594
-4.68675518035889	-8.51793766021729	-11.8008260726929	-0.13591580092907	0.258330553770065	0.0225761290639639
-4.69229078292847	-8.52213764190674	-11.8024053573608	-0.135976180434227	0.258333086967468	0.0225193332880735
-4.69195604324341	-8.52192497253418	-11.8076000213623	-0.136082768440247	0.258358299732208	0.0224018506705761
-4.6938910484314	-8.52551937103271	-11.8114175796509	-0.136138841509819	0.258390098810196	0.0223133265972137
-4.69409942626953	-8.52778625488281	-11.809196472168	-0.136246785521507	0.258488595485687	0.022256039083004
-4.70209693908691	-8.53146839141846	-11.8215990066528	-0.136312156915665	0.258532613515854	0.0222414750605822
-4.70097398757935	-8.53323936462402	-11.8160591125488	-0.136415407061577	0.258624017238617	0.0221256297081709
-4.70420026779175	-8.53548240661621	-11.8119716644287	-0.136533349752426	0.258703202009201	0.0221545044332743
-4.70953130722046	-8.53840351104736	-11.816782951355	-0.136586874723434	0.258725464344025	0.0221008900552988
-4.71190309524536	-8.53962993621826	-11.8143930435181	-0.136638700962067	0.258737623691559	0.0220497865229845
-4.7108998298645	-8.5427827835083	-11.8149328231812	-0.136754110455513	0.258734196424484	0.0220190733671188
-4.71415042877197	-8.54258728027344	-11.8220300674438	-0.136783584952354	0.258866965770721	0.021917013451457
-4.71904516220093	-8.54555416107178	-11.8299388885498	-0.136904627084732	0.258931159973145	0.0219063311815262
-4.71864461898804	-8.54945755004883	-11.8186359405518	-0.13709469139576	0.258975803852081	0.0218602400273085
-4.72624826431274	-8.55063724517822	-11.8202857971191	-0.137217745184898	0.259153246879578	0.0218695271760225
-4.72776222229004	-8.55253601074219	-11.8150863647461	-0.137196660041809	0.259130150079727	0.0218953359872103
-4.73120832443237	-8.55541229248047	-11.8225173950195	-0.137290269136429	0.259095162153244	0.0218030977994204
-4.73560476303101	-8.55729675292969	-11.8251066207886	-0.137433752417564	0.259210497140884	0.02176583558321
-4.73389434814453	-8.5602912902832	-11.8235855102539	-0.137522295117378	0.259307473897934	0.021686652675271
-4.73732614517212	-8.5642614364624	-11.8288764953613	-0.137649327516556	0.259374350309372	0.0217121336609125
-4.74051904678345	-8.57119750976563	-11.8270254135132	-0.137744024395943	0.259349644184113	0.0216314401477575
-4.74191856384277	-8.57287883758545	-11.8285942077637	-0.137824222445488	0.259549200534821	0.0216210205107927
-4.74558591842651	-8.57883548736572	-11.8270206451416	-0.137937188148499	0.259547054767609	0.0216513276100159
-4.74904489517212	-8.58199501037598	-11.8345098495483	-0.138044342398643	0.259580314159393	0.0216585155576468
-4.75186777114868	-8.58520698547363	-11.8297243118286	-0.13806739449501	0.25963431596756	0.0216218270361423
-4.75830936431885	-8.58487415313721	-11.8314790725708	-0.138135299086571	0.259600520133972	0.0216503813862801
-4.75965404510498	-8.58818340301514	-11.8328466415405	-0.138261213898659	0.25977548956871	0.0215820651501417
-4.75912475585938	-8.59366512298584	-11.8395366668701	-0.138416290283203	0.259735554456711	0.0215338971465826
-4.76100492477417	-8.59643268585205	-11.8410911560059	-0.138522624969482	0.259807825088501	0.0215160846710205
-4.76264190673828	-8.59647655487061	-11.838716506958	-0.138703405857086	0.260001361370087	0.0215338543057442
-4.76623344421387	-8.60094356536865	-11.8379030227661	-0.138763129711151	0.260043770074844	0.0215194262564182
-4.76979970932007	-8.60383701324463	-11.8362951278687	-0.138923853635788	0.26012134552002	0.0215778853744268
-4.77109336853027	-8.60539054870605	-11.8417663574219	-0.139001250267029	0.260049015283585	0.0215723235160112
-4.77272129058838	-8.60458278656006	-11.8401107788086	-0.139217615127563	0.260257869958878	0.0215123165398836
-4.77102088928223	-8.6124095916748	-11.848578453064	-0.139300301671028	0.260295063257217	0.0216012205928564
-4.77333354949951	-8.61410140991211	-11.8514938354492	-0.139559000730515	0.260367214679718	0.0215975921601057
-4.78012228012085	-8.6161937713623	-11.8540544509888	-0.139762550592422	0.2604720890522	0.0216868259012699
-4.78656482696533	-8.61863708496094	-11.8542919158936	-0.139904156327248	0.26045086979866	0.0216389279812574
-4.78619718551636	-8.61775398254395	-11.8543462753296	-0.14004285633564	0.260493189096451	0.0216825529932976
-4.78372621536255	-8.61980247497559	-11.8619070053101	-0.140114665031433	0.260605931282043	0.0215552728623152
-4.78543710708618	-8.62023544311523	-11.8689889907837	-0.140303298830986	0.260744124650955	0.0215353257954121
-4.78477001190186	-8.62730407714844	-11.8637228012085	-0.14046186208725	0.260747283697128	0.0214386004954576
-4.78789472579956	-8.627685546875	-11.8695583343506	-0.140606954693794	0.260881721973419	0.021403893828392
-4.79311275482178	-8.62882709503174	-11.8646631240845	-0.14069938659668	0.260905206203461	0.0214129257947207
-4.79540681838989	-8.63252925872803	-11.8651628494263	-0.140838623046875	0.26099881529808	0.0213398300111294
-4.79688119888306	-8.63415718078613	-11.8727540969849	-0.141024246811867	0.26102140545845	0.0212590955197811
-4.79831695556641	-8.63642406463623	-11.8740825653076	-0.14111103117466	0.26113349199295	0.0211004484444857
-4.80199337005615	-8.6394157409668	-11.8861513137817	-0.141293793916702	0.26126304268837	0.0211454946547747
-4.80307865142822	-8.64342308044434	-11.8816471099854	-0.141379982233047	0.261253327131271	0.021026860922575
-4.80966329574585	-8.64036178588867	-11.8864316940308	-0.141554474830627	0.261484444141388	0.0209527555853128
-4.81168079376221	-8.64480018615723	-11.885404586792	-0.14164511859417	0.261504709720612	0.0209381636232138
-4.81611251831055	-8.64723205566406	-11.8867721557617	-0.141751199960709	0.261509299278259	0.0208864938467741
-4.81832885742188	-8.64671039581299	-11.8931818008423	-0.141852080821991	0.261586040258408	0.0207962393760681
-4.81564998626709	-8.6493673324585	-11.8943271636963	-0.141945585608482	0.261666238307953	0.0206527430564165
-4.82361650466919	-8.65234756469727	-11.9046649932861	-0.142108127474785	0.26179164648056	0.0206801518797874
-4.8256721496582	-8.65553665161133	-11.8999710083008	-0.142200008034706	0.2619349360466	0.0205190517008305
-4.83415651321411	-8.65857696533203	-11.9054050445557	-0.14238104224205	0.26203516125679	0.0205156821757555
-4.83851099014282	-8.66694736480713	-11.908881187439	-0.142514139413834	0.262062638998032	0.0203843116760254
-4.84417343139648	-8.6698751449585	-11.9180889129639	-0.142784863710403	0.262127906084061	0.0202489476650953
-4.84703683853149	-8.67000484466553	-11.9329299926758	-0.142867311835289	0.262128829956055	0.020097715780139
-4.84899282455444	-8.66896629333496	-11.941948890686	-0.143066123127937	0.262279331684113	0.0200778767466545
-4.85128211975098	-8.67325401306152	-11.9458560943604	-0.14308588206768	0.262364357709885	0.020090127363801
-4.85227680206299	-8.67570400238037	-11.9452447891235	-0.143137484788895	0.262525588274002	0.0199612006545067
-4.85854864120483	-8.67596244812012	-11.9372577667236	-0.143148943781853	0.262578338384628	0.0199292600154877
-4.85766744613647	-8.6742582321167	-11.9322071075439	-0.143139064311981	0.262654662132263	0.0197216849774122
-4.86332416534424	-8.67459392547607	-11.9361171722412	-0.143223151564598	0.262827008962631	0.0195227675139904
-4.86517333984375	-8.67683792114258	-11.9372777938843	-0.143330737948418	0.262869864702225	0.019319923594594
-4.8702449798584	-8.67736053466797	-11.9361248016357	-0.143445089459419	0.262930005788803	0.0192363392561674
-4.8703670501709	-8.6759729385376	-11.9438772201538	-0.143465578556061	0.262998759746552	0.0191906746476889
-4.87431621551514	-8.67647838592529	-11.9423408508301	-0.143532544374466	0.263179749250412	0.0190974250435829
-4.87711620330811	-8.67622852325439	-11.9355773925781	-0.14351524412632	0.263171136379242	0.0190174989402294
-4.87839078903198	-8.6745433807373	-11.9434576034546	-0.143567472696304	0.263177394866943	0.0188492946326733
-4.8805046081543	-8.67393779754639	-11.9482498168945	-0.143645018339157	0.263380348682404	0.0186827778816223
-4.87965059280396	-8.67627048492432	-11.9540004730225	-0.14368163049221	0.26348939538002	0.0184672102332115
-4.88638210296631	-8.67472553253174	-11.9495248794556	-0.143766328692436	0.263585180044174	0.0183296371251345
-4.88689804077148	-8.67485904693604	-11.9516105651855	-0.143810868263245	0.263617783784866	0.0181583985686302
-4.89444494247437	-8.67538166046143	-11.9553260803223	-0.143910020589828	0.26385024189949	0.0180749446153641
-4.89816808700562	-8.67226409912109	-11.9490842819214	-0.143861517310143	0.263837158679962	0.0179705731570721
-4.89819717407227	-8.6658821105957	-11.9567203521729	-0.143938630819321	0.263912320137024	0.0177099015563726
-4.90403079986572	-8.66855621337891	-11.9567613601685	-0.14394037425518	0.264047294855118	0.0175533127039671
-4.90246772766113	-8.66722297668457	-11.9615049362183	-0.143966495990753	0.264171600341797	0.017352644354105
-4.91011190414429	-8.66756629943848	-11.9640398025513	-0.144042819738388	0.264293551445007	0.0172205772250891
-4.91019630432129	-8.66586780548096	-11.9554862976074	-0.144071504473686	0.26430556178093	0.0170483943074942
-4.91675090789795	-8.66312217712402	-11.9615001678467	-0.144150152802467	0.264487773180008	0.0169154908508062
-4.91913890838623	-8.6617431640625	-11.9588356018066	-0.144160404801369	0.264465123414993	0.0168107897043228
-4.91994619369507	-8.65758609771729	-11.9546632766724	-0.144182488322258	0.264570862054825	0.0165740977972746
-4.92285633087158	-8.65554904937744	-11.9542121887207	-0.144233584403992	0.264721095561981	0.01636066660285
-4.92087697982788	-8.65324592590332	-11.954158782959	-0.144329845905304	0.264753490686417	0.0162176005542278
-4.92791652679443	-8.65358924865723	-11.9524917602539	-0.144461318850517	0.26492315530777	0.0161548964679241
-4.92769336700439	-8.65250396728516	-11.9548473358154	-0.144459560513496	0.264928072690964	0.016000447794795
-4.93409824371338	-8.65220546722412	-11.9479856491089	-0.144533738493919	0.265129417181015	0.015864435583353
-4.93616580963135	-8.64931488037109	-11.947642326355	-0.144583716988564	0.26501989364624	0.015798656269908
-4.93797445297241	-8.64544773101807	-11.9449872970581	-0.144518747925758	0.265179872512817	0.0155818648636341
-4.93887519836426	-8.64366340637207	-11.9492807388306	-0.144661992788315	0.265225678682327	0.0154802724719048
-4.94023704528809	-8.64202690124512	-11.9449481964111	-0.144675269722939	0.265288800001144	0.0153412772342563
-4.94504499435425	-8.64100456237793	-11.9467287063599	-0.144703045487404	0.265441983938217	0.0152064645662904
-4.94781446456909	-8.64278602600098	-11.9465990066528	-0.144705563783646	0.265368819236755	0.0150928469374776
-4.95018291473389	-8.6406364440918	-11.9461727142334	-0.144838452339172	0.265580594539642	0.0149738611653447
-4.95520448684692	-8.6404504776001	-11.9413166046143	-0.144814044237137	0.265532374382019	0.0148930158466101
-4.95864248275757	-8.64036560058594	-11.9361801147461	-0.144752383232117	0.265554368495941	0.0147268688306212
-4.96327447891235	-8.63943576812744	-11.9385766983032	-0.144743263721466	0.265643924474716	0.0146487206220627
-4.96537971496582	-8.63900089263916	-11.9445695877075	-0.14476004242897	0.265715718269348	0.0144368940964341
-4.96807813644409	-8.64107036590576	-11.9456624984741	-0.144844904541969	0.265800356864929	0.0142875937744975
-4.97660636901855	-8.6430196762085	-11.9558410644531	-0.144861027598381	0.265812337398529	0.0142258815467358
-4.97600317001343	-8.6471700668335	-11.946008682251	-0.144806206226349	0.26581734418869	0.0140334339812398
-4.98439645767212	-8.64527606964111	-11.9497718811035	-0.144888192415237	0.265986710786819	0.0139577202498913
-4.9905834197998	-8.64883518218994	-11.9463844299316	-0.144832968711853	0.266056537628174	0.0138373039662838
-4.99622964859009	-8.64926528930664	-11.940712928772	-0.144726440310478	0.26603752374649	0.0137605210766196
-4.99995374679565	-8.65104389190674	-11.9475936889648	-0.144762724637985	0.266059637069702	0.0136387748643756
-5.00242042541504	-8.64982986450195	-11.9505491256714	-0.144747570157051	0.266163170337677	0.0134854381904006
-5.00756645202637	-8.65233135223389	-11.949688911438	-0.144751369953156	0.266286373138428	0.0133752422407269
-5.01212978363037	-8.657639503479	-11.9525232315063	-0.144721373915672	0.266307234764099	0.0132288485765457
-5.01479291915894	-8.66016960144043	-11.9554653167725	-0.14479298889637	0.266387194395065	0.0131444474682212
-5.02116870880127	-8.66167068481445	-11.9527750015259	-0.144717797636986	0.266515016555786	0.0130133144557476
-5.02836799621582	-8.6622257232666	-11.9516162872314	-0.144724205136299	0.26656973361969	0.0129833752289414
-5.03462076187134	-8.66595458984375	-11.951545715332	-0.14471273124218	0.266708105802536	0.0129072610288858
-5.03881978988647	-8.66898822784424	-11.9592247009277	-0.144709184765816	0.266689270734787	0.0128413802012801
-5.0445122718811	-8.66865253448486	-11.9551630020142	-0.144716829061508	0.266841053962708	0.0125811761245131
-5.04547786712646	-8.67352962493896	-11.962197303772	-0.144667640328407	0.266943722963333	0.0125439241528511
-5.05008983612061	-8.67733955383301	-11.9643611907959	-0.14463859796524	0.266991645097733	0.0124308811500669
-5.05466079711914	-8.6803150177002	-11.9654388427734	-0.144642680883408	0.267168700695038	0.0123039223253727
-5.05939626693726	-8.68106651306152	-11.9649448394775	-0.144660994410515	0.267287820577621	0.0122659355401993
-5.06174182891846	-8.68260765075684	-11.9622554779053	-0.144584402441978	0.267398446798325	0.0121786762028933
-5.06774473190308	-8.68332195281982	-11.9609689712524	-0.144699618220329	0.267559230327606	0.0121742431074381
-5.07287168502808	-8.68422412872314	-11.9600486755371	-0.144492268562317	0.267580479383469	0.0121251149103045
-5.07902812957764	-8.68463516235352	-11.966724395752	-0.144545137882233	0.267675578594208	0.0119657218456268
-5.07924365997314	-8.68622970581055	-11.9692916870117	-0.144606381654739	0.267724126577377	0.0118932044133544
-5.08451175689697	-8.68847370147705	-11.970287322998	-0.144495993852615	0.267835915088654	0.0117509597912431
-5.09074020385742	-8.6921272277832	-11.9751472473145	-0.144527360796928	0.268023401498795	0.0116313733160496
-5.09469890594482	-8.69491672515869	-11.981388092041	-0.144456535577774	0.268122941255569	0.011552226729691
-5.09902572631836	-8.6963005065918	-11.9839744567871	-0.144482091069221	0.268250793218613	0.0114328823983669
-5.10561323165894	-8.69821453094482	-11.987886428833	-0.144518584012985	0.268454283475876	0.0114021953195333
-5.11265563964844	-8.69923114776611	-11.9808750152588	-0.144360616803169	0.268446832895279	0.011210149154067
-5.11728715896606	-8.69633293151855	-11.9836959838867	-0.144370943307877	0.26851299405098	0.0111513873562217
-5.12364816665649	-8.6958532333374	-11.99147605896	-0.144343063235283	0.268692940473557	0.0110189616680145
-5.12260723114014	-8.69672584533691	-11.9960870742798	-0.14438284933567	0.268722504377365	0.010890293866396
-5.12970018386841	-8.69906234741211	-11.9963026046753	-0.144360423088074	0.268842220306396	0.0107770608738065
-5.13151884078979	-8.70430469512939	-12.0011196136475	-0.144261047244072	0.268872201442719	0.0106592820957303
-5.13829231262207	-8.70060539245605	-12.006814956665	-0.144282251596451	0.268989384174347	0.0104990946128964
-5.14269542694092	-8.69742012023926	-12.0131034851074	-0.144220918416977	0.269071966409683	0.0104577615857124
-5.14461660385132	-8.69951629638672	-12.0098009109497	-0.144168764352798	0.26913321018219	0.010338518768549
-5.15103006362915	-8.69770240783691	-12.0163917541504	-0.144105270504951	0.269181877374649	0.0101916808634996
-5.157639503479	-8.69648838043213	-12.0185642242432	-0.144090533256531	0.269252926111221	0.0101096089929342
-5.15926790237427	-8.69431400299072	-12.0213832855225	-0.144035339355469	0.269154340028763	0.00997175928205252
-5.16417503356934	-8.69323921203613	-12.0240392684937	-0.144038274884224	0.269300580024719	0.00984149146825075
-5.16949033737183	-8.69051837921143	-12.0321340560913	-0.143988698720932	0.269367903470993	0.00970201753079891
-5.16900730133057	-8.69134902954102	-12.0324668884277	-0.143899962306023	0.269322693347931	0.00949701387435198
-5.17867612838745	-8.69103240966797	-12.0397348403931	-0.143867284059525	0.269395291805267	0.0094124348834157
-5.18409824371338	-8.69156742095947	-12.0455513000488	-0.143868684768677	0.269445657730103	0.00930464733392
-5.18792104721069	-8.6893835067749	-12.0509157180786	-0.143813401460648	0.269463747739792	0.00914531666785479
-5.19424772262573	-8.68889904022217	-12.0504093170166	-0.143708452582359	0.269531965255737	0.00903547648340464
-5.19706678390503	-8.69035339355469	-12.0524768829346	-0.143645167350769	0.26946622133255	0.00892380531877279
-5.20363616943359	-8.6864652633667	-12.0508661270142	-0.143537297844887	0.269518733024597	0.00872325804084539
-5.21068000793457	-8.6839542388916	-12.0573320388794	-0.143490105867386	0.269526153802872	0.00867255497723818
-5.21269464492798	-8.67922496795654	-12.0580472946167	-0.143379464745522	0.269481807947159	0.00840051099658012
-5.21667146682739	-8.6788911819458	-12.0645866394043	-0.143385991454124	0.269507825374603	0.00825580023229122
-5.2224268913269	-8.67970657348633	-12.0649080276489	-0.14332802593708	0.269561409950256	0.00812744256108999
-5.22582817077637	-8.67702865600586	-12.0699110031128	-0.143202260136604	0.269474685192108	0.00798791274428368
-5.23151159286499	-8.67473602294922	-12.0728464126587	-0.143075093626976	0.269522130489349	0.00791544653475285
-5.23110342025757	-8.67342376708984	-12.0737762451172	-0.143028974533081	0.269448101520538	0.00775285623967648
-5.23855352401733	-8.66756343841553	-12.073130607605	-0.142918467521667	0.269509196281433	0.00765151483938098
-5.24001264572144	-8.66529655456543	-12.0755968093872	-0.142786517739296	0.269395470619202	0.00751427141949534
-5.24232578277588	-8.66248512268066	-12.0785732269287	-0.142682537436485	0.269313663244247	0.00728422403335571
-5.24603796005249	-8.65592002868652	-12.0866031646729	-0.142618611454964	0.269326001405716	0.00711604068055749
-5.24749946594238	-8.65663623809814	-12.0904579162598	-0.142533883452415	0.269279539585114	0.00698309671133757
-5.24791574478149	-8.65410041809082	-12.0937566757202	-0.142359063029289	0.269309103488922	0.0068874154239893
-5.25354337692261	-8.65047168731689	-12.1011781692505	-0.142383202910423	0.269307047128677	0.00674200337380171
-5.25179576873779	-8.6474781036377	-12.1015148162842	-0.142229810357094	0.269150942564011	0.00666206795722246
-5.24968528747559	-8.6441707611084	-12.1009130477905	-0.142217308282852	0.269232124090195	0.00652596121653914
-5.25860357284546	-8.6397180557251	-12.1056537628174	-0.141990020871162	0.269104540348053	0.00646695867180824
-5.25965356826782	-8.63599681854248	-12.1049680709839	-0.141837939620018	0.268956542015076	0.00632743397727609
-5.26220512390137	-8.63290596008301	-12.1052350997925	-0.141786500811577	0.268847525119781	0.00618181051686406
-5.26308155059814	-8.62553977966309	-12.1128997802734	-0.141651600599289	0.268793970346451	0.0060653118416667
-5.26148509979248	-8.61996936798096	-12.1099472045898	-0.141515538096428	0.26867601275444	0.00589523417875171
-5.26187181472778	-8.61629772186279	-12.1195650100708	-0.141455113887787	0.268573641777039	0.00583573430776596
-5.26059722900391	-8.61496639251709	-12.1199216842651	-0.141335904598236	0.268471986055374	0.00568175781518221
-5.26306486129761	-8.60439205169678	-12.1200752258301	-0.141197830438614	0.268415957689285	0.00560999056324363
-5.26097297668457	-8.59952545166016	-12.124662399292	-0.141101852059364	0.268329352140427	0.00553467450663447
-5.26328706741333	-8.59646892547607	-12.1224460601807	-0.140965402126312	0.268216550350189	0.00538270594552159
-5.26746225357056	-8.58798599243164	-12.1299810409546	-0.140834003686905	0.268100053071976	0.0053556589409709
-5.26637125015259	-8.5805082321167	-12.1330575942993	-0.140652939677238	0.2679203748703	0.00521730910986662
-5.26701068878174	-8.57452964782715	-12.1349353790283	-0.140581429004669	0.267907470464706	0.00504141813144088
-5.26657581329346	-8.56906890869141	-12.1428852081299	-0.140444293618202	0.267813265323639	0.0050333752296865
-5.26877450942993	-8.56421184539795	-12.1509885787964	-0.14027626812458	0.26767361164093	0.0048923809081316
-5.26898336410522	-8.55886459350586	-12.1524810791016	-0.14017091691494	0.267546027898788	0.00471979472786188
-5.27096843719482	-8.55318355560303	-12.1551694869995	-0.14013896882534	0.267535924911499	0.00470340065658093
-5.26818799972534	-8.54689884185791	-12.1534099578857	-0.140026062726974	0.267376869916916	0.00462131621316075
-5.27199363708496	-8.53979682922363	-12.1578617095947	-0.139854997396469	0.26734921336174	0.00449211150407791
-5.27339696884155	-8.53627777099609	-12.1652269363403	-0.139665931463242	0.267127603292465	0.00444522220641375
-5.27158641815186	-8.52413177490234	-12.1597967147827	-0.139515027403831	0.266982942819595	0.00431234482675791
-5.2759313583374	-8.51518249511719	-12.1720838546753	-0.139449164271355	0.266944468021393	0.00419709086418152
-5.27284908294678	-8.50786304473877	-12.1663761138916	-0.139248669147491	0.26679316163063	0.00409949477761984
-5.27357292175293	-8.50181102752686	-12.1748199462891	-0.139251932501793	0.266677170991898	0.00393993128091097
-5.27753067016602	-8.49636459350586	-12.1761913299561	-0.13908614218235	0.266597151756287	0.0038574356585741
-5.28101348876953	-8.49076652526855	-12.1809492111206	-0.139017388224602	0.266509622335434	0.00374519918113947
-5.27903032302856	-8.48206806182861	-12.1754693984985	-0.138898432254791	0.266447395086288	0.00357327144593
-5.28665733337402	-8.47182464599609	-12.1895427703857	-0.138899654150009	0.266383498907089	0.00351004861295223
-5.28602075576782	-8.46676445007324	-12.1824140548706	-0.138796120882034	0.266258627176285	0.00338906073011458
-5.29109239578247	-8.45946884155273	-12.1849355697632	-0.138693690299988	0.266202539205551	0.00320931896567345
-5.29459095001221	-8.45492553710938	-12.1834020614624	-0.138664752244949	0.266187459230423	0.00311558484099805
-5.29873609542847	-8.44606399536133	-12.1900730133057	-0.138482943177223	0.266018748283386	0.00297034531831741
-5.30201005935669	-8.43878936767578	-12.1868333816528	-0.138437137007713	0.266015589237213	0.00275122234597802
-5.30873489379883	-8.43179607391357	-12.1908702850342	-0.13843597471714	0.265984952449799	0.00263473181985319
-5.30880212783813	-8.42646026611328	-12.1944265365601	-0.138370290398598	0.265877306461334	0.00249114888720214
-5.31208038330078	-8.4183464050293	-12.1924934387207	-0.138344511389732	0.265884876251221	0.00224945601075888
-5.31472444534302	-8.41428089141846	-12.1987190246582	-0.138300329446793	0.265864223241806	0.00212286761961877
-5.32030296325684	-8.41133499145508	-12.201732635498	-0.138279780745506	0.265859693288803	0.00193283171392977
-5.32347345352173	-8.40688323974609	-12.2023544311523	-0.138272434473038	0.265778720378876	0.00182247662451118
-5.32779979705811	-8.39855766296387	-12.2023630142212	-0.1383146494627	0.265815049409866	0.00168051000218838
-5.33489847183228	-8.39359474182129	-12.2061405181885	-0.138306125998497	0.265793204307556	0.00156908750068396
-5.3366584777832	-8.38730144500732	-12.203634262085	-0.138195738196373	0.265711575746536	0.00133591529447585
-5.34060287475586	-8.3806324005127	-12.2065582275391	-0.138247534632683	0.265826344490051	0.00121932313777506
-5.34412336349487	-8.37516975402832	-12.1984519958496	-0.138256594538689	0.265786826610565	0.00106633140239865
-5.35022926330566	-8.36879539489746	-12.1987915039063	-0.138170644640923	0.265691846609116	0.000892178737558424
-5.35422325134277	-8.36337280273438	-12.1953115463257	-0.138088554143906	0.265662372112274	0.000688247208017856
-5.35949850082397	-8.35743522644043	-12.1920623779297	-0.138217121362686	0.265704929828644	0.000479225680464879
-5.36386823654175	-8.3510160446167	-12.1913480758667	-0.138162717223167	0.265656054019928	0.000283116794889793
-5.36692428588867	-8.3457498550415	-12.1839694976807	-0.138217076659203	0.26569676399231	2.27430664381245E-05
-5.37507629394531	-8.34027862548828	-12.1879377365112	-0.138185009360313	0.265824973583221	-7.94235893408768E-05
-5.38054084777832	-8.3407096862793	-12.1966114044189	-0.138283520936966	0.265796273946762	-0.000302278727758676
-5.38645887374878	-8.33816719055176	-12.1904859542847	-0.138338014483452	0.26579624414444	-0.000432831700891256
-5.39202070236206	-8.33246040344238	-12.1913824081421	-0.138339534401894	0.265851408243179	-0.000627327710390091
-5.39890146255493	-8.32855987548828	-12.2000875473022	-0.13831827044487	0.265793293714523	-0.000741460360586643
-5.40162944793701	-8.32233428955078	-12.1967067718506	-0.138400211930275	0.265780180692673	-0.000942511076573282
-5.40769577026367	-8.31620979309082	-12.2023143768311	-0.138494566082954	0.265890091657639	-0.00121148652397096
-5.41650390625	-8.31088733673096	-12.2076005935669	-0.138520359992981	0.265892088413239	-0.00137270917184651
-5.4211630821228	-8.30685710906982	-12.2026567459106	-0.138471215963364	0.265945762395859	-0.00166367134079337
-5.42677164077759	-8.30012512207031	-12.2066488265991	-0.13849176466465	0.265976279973984	-0.00193300331011415
-5.4332160949707	-8.29448986053467	-12.2114095687866	-0.138435393571854	0.266061425209045	-0.00211340910755098
-5.43688488006592	-8.28951358795166	-12.2121505737305	-0.138407170772552	0.265981465578079	-0.00230158772319555
-5.4444146156311	-8.28398132324219	-12.2128744125366	-0.138460859656334	0.265997380018234	-0.00258139753714204
-5.4547233581543	-8.27517318725586	-12.2231092453003	-0.13851360976696	0.266114890575409	-0.00276868906803429
-5.46164798736572	-8.27486610412598	-12.2324066162109	-0.138536959886551	0.266098827123642	-0.00293213059194386
-5.46744441986084	-8.26791000366211	-12.2323942184448	-0.138534978032112	0.266110122203827	-0.00322882807813585
-5.4763765335083	-8.26342582702637	-12.2388553619385	-0.138508453965187	0.266195446252823	-0.00346407713368535
-5.48002481460571	-8.26030731201172	-12.2456731796265	-0.138560846447945	0.26618218421936	-0.00364118604920805
-5.48482799530029	-8.25414371490479	-12.238317489624	-0.13853520154953	0.266116768121719	-0.00385744520463049
-5.49208116531372	-8.24730396270752	-12.2406272888184	-0.138557389378548	0.266102164983749	-0.00416173180565238
-5.49600553512573	-8.24045658111572	-12.2469091415405	-0.138522148132324	0.266099214553833	-0.00431806221604347
-5.50108909606934	-8.23445415496826	-12.2403373718262	-0.138507664203644	0.266080468893051	-0.00466617103666067
-5.50845336914063	-8.2275390625	-12.240345954895	-0.138615295290947	0.266180962324142	-0.00491556618362665
-5.5170955657959	-8.2188138961792	-12.2328510284424	-0.13861420750618	0.266128242015839	-0.00521471025422215
-5.52596235275269	-8.21666526794434	-12.2351560592651	-0.138666898012161	0.266117572784424	-0.00544953625649214
-5.53489542007446	-8.20912170410156	-12.2350692749023	-0.138727501034737	0.266137778759003	-0.00576049601659179
-5.54491090774536	-8.20225524902344	-12.2383728027344	-0.138741970062256	0.266135990619659	-0.00602721981704235
-5.55441474914551	-8.19906520843506	-12.2419424057007	-0.138776257634163	0.266129165887833	-0.00622767442837358
-5.56152820587158	-8.19085025787354	-12.2375926971436	-0.13890078663826	0.266081124544144	-0.00655343616381288
-5.57406234741211	-8.1851692199707	-12.2411603927612	-0.138960555195808	0.266159892082214	-0.00678135873749852
-5.58233499526978	-8.1796989440918	-12.2478189468384	-0.139025911688805	0.266153246164322	-0.00702967075631022
-5.5938401222229	-8.17346477508545	-12.2469091415405	-0.139129117131233	0.266232013702393	-0.00727957300841808
-5.60180187225342	-8.17277431488037	-12.2496604919434	-0.139227584004402	0.266275316476822	-0.00757830310612917
-5.61353349685669	-8.16886806488037	-12.253324508667	-0.13937933743	0.266319036483765	-0.00778468977659941
-5.62521171569824	-8.16435146331787	-12.2564363479614	-0.13947594165802	0.266345083713531	-0.00801383145153522
-5.63561058044434	-8.15659141540527	-12.262770652771	-0.139625355601311	0.266360610723495	-0.00822621863335371
-5.64700031280518	-8.1486349105835	-12.2609786987305	-0.139731898903847	0.266398519277573	-0.00859586801379919
-5.66028928756714	-8.14565563201904	-12.2741422653198	-0.139936178922653	0.266422241926193	-0.00876420270651579
-5.67837810516357	-8.13902854919434	-12.2822284698486	-0.140016570687294	0.266558259725571	-0.00908072385936975
-5.6909704208374	-8.13841915130615	-12.2920589447021	-0.140010192990303	0.266546338796616	-0.00953846704214811
-5.68551111221313	-8.13729381561279	-12.293493270874	-0.140041872859001	0.266479760408401	-0.00942276604473591
-5.68265533447266	-8.13809490203857	-12.2930850982666	-0.140195727348328	0.266386985778809	-0.00933980010449886
-5.69491481781006	-8.12789630889893	-12.2936964035034	-0.140401422977448	0.266508251428604	-0.00946718547493219
-5.7143988609314	-8.11596298217773	-12.2933034896851	-0.14058381319046	0.266624182462692	-0.00985501147806644
-5.73139190673828	-8.11069583892822	-12.3053207397461	-0.140864297747612	0.266746461391449	-0.0102052316069603
-5.74923515319824	-8.10667037963867	-12.3059110641479	-0.141061529517174	0.266777038574219	-0.010446572676301
-5.75775575637817	-8.10594367980957	-12.3094339370728	-0.141268640756607	0.266867280006409	-0.0105936340987682
-5.76875257492065	-8.10050010681152	-12.3138208389282	-0.141421973705292	0.266942858695984	-0.0108406795188785
-5.7803521156311	-8.09121990203857	-12.3143396377563	-0.141617372632027	0.266945570707321	-0.0110458023846149
-5.78801298141479	-8.08235168457031	-12.3258447647095	-0.14176481962204	0.266961604356766	-0.0112415086477995
-5.79589080810547	-8.07321929931641	-12.3350734710693	-0.142008408904076	0.267020255327225	-0.0113975619897246
-5.80869579315186	-8.06762886047363	-12.3288040161133	-0.142117694020271	0.267086863517761	-0.0116642322391272
-5.81939268112183	-8.06022167205811	-12.3421955108643	-0.142314076423645	0.267158091068268	-0.0117532853037119
-5.8268723487854	-8.05633640289307	-12.3397750854492	-0.142438247799873	0.267262905836105	-0.0119992988184094
-5.83512306213379	-8.04980659484863	-12.3417959213257	-0.14259597659111	0.267363697290421	-0.012197682633996
-5.84054279327393	-8.04232501983643	-12.3484592437744	-0.142712593078613	0.267363458871841	-0.0124264806509018
-5.84835910797119	-8.04125881195068	-12.3538665771484	-0.142845302820206	0.267432659864426	-0.0126462653279305
-5.85947275161743	-8.03269863128662	-12.3552370071411	-0.143030926585197	0.267597258090973	-0.0128698442131281
-5.87126636505127	-8.02333831787109	-12.3657808303833	-0.143204808235168	0.267697066068649	-0.0130487391725183
-5.87393188476563	-8.01942157745361	-12.3707752227783	-0.143262699246407	0.26766163110733	-0.0132862227037549
-5.88622903823853	-8.01435375213623	-12.3736963272095	-0.143338829278946	0.267812073230743	-0.013537903316319
-5.89066648483276	-8.00648593902588	-12.3808155059814	-0.143414586782455	0.267880201339722	-0.0137543650344014
-5.89474725723267	-8.00504493713379	-12.3896169662476	-0.143519297242165	0.268000096082687	-0.0138932066038251
-5.90245389938354	-8.00143814086914	-12.3898258209229	-0.143639370799065	0.268136501312256	-0.0141972079873085
-5.907874584198	-7.99484205245972	-12.3917798995972	-0.143715247511864	0.268157750368118	-0.0144126852974296
-5.91789770126343	-7.98802137374878	-12.3961048126221	-0.143798604607582	0.268331229686737	-0.0147165674716234
-5.92706441879272	-7.97987461090088	-12.4056129455566	-0.143880978226662	0.26847904920578	-0.0150276888161898
-5.93780517578125	-7.98022079467773	-12.4141693115234	-0.143814295530319	0.26858052611351	-0.0154594909399748
-5.93599271774292	-7.98438739776611	-12.4191389083862	-0.143695503473282	0.268572837114334	-0.0156238824129105
-5.9310245513916	-7.98503255844116	-12.4220781326294	-0.143671348690987	0.26858788728714	-0.0156908966600895
-5.93525266647339	-7.97715711593628	-12.4209623336792	-0.14372630417347	0.268637090921402	-0.0159755870699883
-5.95109796524048	-7.96695566177368	-12.4243640899658	-0.143840283155441	0.268815606832504	-0.0162649694830179
-5.96120977401733	-7.96137952804565	-12.4320240020752	-0.143838256597519	0.268871784210205	-0.0166124738752842
-5.96856880187988	-7.95857095718384	-12.4338350296021	-0.143919751048088	0.268913805484772	-0.0169669408351183
-5.97793865203857	-7.96214246749878	-12.4372835159302	-0.144052743911743	0.269080221652985	-0.017085699364543
-5.98417901992798	-7.96177864074707	-12.4442758560181	-0.144019320607185	0.269202947616577	-0.0172592122107744
-5.98616743087769	-7.95696544647217	-12.4516487121582	-0.144027516245842	0.269268840551376	-0.0174787826836109
-5.99039888381958	-7.95433521270752	-12.4574584960938	-0.144018173217773	0.269451856613159	-0.0178765617311001
-5.99466896057129	-7.95025396347046	-12.4663343429565	-0.144090592861176	0.269492924213409	-0.018176032230258
-5.99999952316284	-7.94606256484985	-12.4734659194946	-0.144156321883202	0.26960614323616	-0.0184654258191586
-6.00426435470581	-7.94442653656006	-12.476601600647	-0.144144997000694	0.269686192274094	-0.0187739487737417
-6.01330709457397	-7.9429759979248	-12.4864435195923	-0.144275099039078	0.269804894924164	-0.0189606491476297
-6.02487182617188	-7.93854522705078	-12.4846992492676	-0.144220933318138	0.26999706029892	-0.0191617719829082
-6.03611135482788	-7.93642091751099	-12.4903106689453	-0.144231468439102	0.270112246274948	-0.0194888692349195
-6.04536151885986	-7.93334913253784	-12.4980602264404	-0.144245371222496	0.270211040973663	-0.019610682502389
-6.05156373977661	-7.93227005004883	-12.5015907287598	-0.14428436756134	0.270326465368271	-0.0197939295321703
-6.05864953994751	-7.93191194534302	-12.5026512145996	-0.144385263323784	0.270378440618515	-0.020106365904212
-6.06325006484985	-7.92217111587524	-12.5044231414795	-0.144386664032936	0.270490080118179	-0.0202563218772411
-6.06913185119629	-7.91808843612671	-12.5080661773682	-0.144305929541588	0.270522207021713	-0.0205580350011587
-6.0697169303894	-7.91357707977295	-12.5093870162964	-0.144393011927605	0.270625412464142	-0.0207760632038116
-6.07612800598145	-7.91102886199951	-12.5087575912476	-0.144369766116142	0.270795375108719	-0.0209999438375235
-6.08054208755493	-7.90775966644287	-12.5169134140015	-0.144354283809662	0.270826309919357	-0.0211891978979111
-6.08519220352173	-7.90166568756104	-12.5197143554688	-0.144339725375175	0.270885974168777	-0.0215100552886724
-6.08544206619263	-7.90217542648315	-12.5258131027222	-0.144210711121559	0.27091646194458	-0.0218638423830271
-6.07820177078247	-7.90466690063477	-12.5254402160645	-0.144148454070091	0.270960807800293	-0.0218263790011406
-6.07612180709839	-7.90250062942505	-12.5241565704346	-0.144207805395126	0.270976811647415	-0.0218154825270176
-6.08473062515259	-7.89272165298462	-12.5237007141113	-0.144264802336693	0.271041393280029	-0.0219703912734985
-6.0927939414978	-7.88321161270142	-12.5277633666992	-0.144261315464973	0.271215200424194	-0.0222892183810472
-6.10098266601563	-7.87302923202515	-12.5270223617554	-0.144196078181267	0.271333426237106	-0.0226420387625694
-6.10860776901245	-7.86657571792603	-12.5284090042114	-0.144191309809685	0.271557301282883	-0.0229165963828564
-6.11512660980225	-7.86897373199463	-12.5296897888184	-0.144181683659554	0.271681070327759	-0.023030124604702
-6.11826515197754	-7.86548662185669	-12.5352916717529	-0.14422544836998	0.27168071269989	-0.0230795461684465
-6.1190242767334	-7.85811614990234	-12.5349721908569	-0.144256561994553	0.271719813346863	-0.0232658535242081
-6.12495756149292	-7.8513011932373	-12.5348320007324	-0.144294232130051	0.271839320659637	-0.023338720202446
-6.12470102310181	-7.84281206130981	-12.5347785949707	-0.144364222884178	0.271835923194885	-0.0233914777636528
-6.1264762878418	-7.83633089065552	-12.5350847244263	-0.144391268491745	0.271948128938675	-0.0236004404723644
-6.12741374969482	-7.83197641372681	-12.5414505004883	-0.14442266523838	0.271970629692078	-0.0237016342580318
-6.12680387496948	-7.83306264877319	-12.5398397445679	-0.144517600536346	0.272013157606125	-0.0236905794590712
-6.12685108184814	-7.83226299285889	-12.5412044525146	-0.144569575786591	0.272117465734482	-0.0237969309091568
-6.13264465332031	-7.83136320114136	-12.5461378097534	-0.144712448120117	0.272264122962952	-0.0238065626472235
-6.13719272613525	-7.82959079742432	-12.5551586151123	-0.144771873950958	0.272337466478348	-0.0239104200154543
-6.14019918441772	-7.82076168060303	-12.5517845153809	-0.144797533750534	0.272329807281494	-0.024217301979661
-6.14282178878784	-7.81768560409546	-12.5575170516968	-0.144887045025826	0.272425502538681	-0.0242439303547144
-6.14525079727173	-7.81870889663696	-12.5642442703247	-0.145033031702042	0.272553712129593	-0.0243075620383024
-6.14843893051147	-7.81967115402222	-12.5611715316772	-0.145147264003754	0.272577077150345	-0.0243770107626915
-6.15204191207886	-7.81846332550049	-12.5678720474243	-0.145301565527916	0.272697329521179	-0.0244057681411505
-6.1552209854126	-7.81536674499512	-12.5684804916382	-0.14535017311573	0.27268585562706	-0.024402504786849
-6.16018676757813	-7.80647706985474	-12.5674238204956	-0.145374283194542	0.272786170244217	-0.0245452933013439
-6.16463136672974	-7.80019235610962	-12.566255569458	-0.145422056317329	0.272931575775146	-0.0246514193713665
-6.16879177093506	-7.80130338668823	-12.5647554397583	-0.145542964339256	0.2729212641716	-0.0247920099645853
-6.16795778274536	-7.8033013343811	-12.5642137527466	-0.145618215203285	0.272927314043045	-0.0247730631381273
-6.16978216171265	-7.80503606796265	-12.5566463470459	-0.145749732851982	0.272963851690292	-0.0248496849089861
-6.17351293563843	-7.80549907684326	-12.5604629516602	-0.145769864320755	0.273068577051163	-0.0248976089060307
-6.17766189575195	-7.8029990196228	-12.5561723709106	-0.145846307277679	0.273075997829437	-0.0249540656805038
-6.18207597732544	-7.79666423797607	-12.5634527206421	-0.145959362387657	0.273092061281204	-0.0249988567084074
-6.18720006942749	-7.79770803451538	-12.5614147186279	-0.146021276712418	0.273148477077484	-0.0250295270234346
-6.18798017501831	-7.79947566986084	-12.5548181533813	-0.14617070555687	0.273125320672989	-0.0250201709568501
-6.19166898727417	-7.8038272857666	-12.5575485229492	-0.146176785230637	0.273129045963287	-0.0249157324433327
-6.18903064727783	-7.80486822128296	-12.5556039810181	-0.146308362483978	0.2731693983078	-0.0248141475021839
-6.19498491287231	-7.80108880996704	-12.5537357330322	-0.146368145942688	0.273187935352325	-0.0249139536172152
-6.20023393630981	-7.79375839233398	-12.555591583252	-0.146345287561417	0.273165553808212	-0.0251363795250654
-6.20521068572998	-7.79766273498535	-12.5508708953857	-0.146447613835335	0.273274332284927	-0.025150153785944
-6.21117115020752	-7.80080699920654	-12.5539894104004	-0.14658410847187	0.273326426744461	-0.0251184701919556
-6.21923589706421	-7.79415416717529	-12.5512609481812	-0.146520674228668	0.273309409618378	-0.0252806022763252
-6.22251462936401	-7.79933023452759	-12.551570892334	-0.146639212965965	0.273273706436157	-0.025372214615345
-6.23010730743408	-7.79665851593018	-12.5494260787964	-0.146655708551407	0.273349732160568	-0.0254371073096991
-6.23672199249268	-7.79554796218872	-12.552227973938	-0.146695703268051	0.273317664861679	-0.0255317222326994
-6.24138307571411	-7.80068874359131	-12.5498247146606	-0.146754950284958	0.273327082395554	-0.0254870243370533
-6.24793863296509	-7.80321788787842	-12.5565004348755	-0.146817237138748	0.273294866085052	-0.0254973899573088
-6.25692749023438	-7.80511713027954	-12.5538272857666	-0.14679342508316	0.273324072360992	-0.0255283378064632
-6.26234340667725	-7.80645895004272	-12.5530090332031	-0.146832600235939	0.273313701152802	-0.0256617106497288
-6.27315282821655	-7.81098413467407	-12.5586261749268	-0.146900907158852	0.273360967636108	-0.0255998652428389
-6.28056287765503	-7.81434154510498	-12.5601539611816	-0.146891191601753	0.273358136415482	-0.02557572722435
-6.28723001480103	-7.81905937194824	-12.5593328475952	-0.146957352757454	0.273417741060257	-0.0256276205182076
-6.29448938369751	-7.81552267074585	-12.558741569519	-0.146946862339973	0.273364424705505	-0.0256819631904364
-6.30085182189941	-7.82180547714233	-12.5539693832397	-0.147030338644981	0.273397207260132	-0.0256802588701248
-6.30623579025269	-7.8248987197876	-12.5606145858765	-0.147020101547241	0.273435741662979	-0.0256219115108252
-6.31236124038696	-7.82650184631348	-12.5557241439819	-0.146928891539574	0.273439437150955	-0.0256729107350111
-6.31675052642822	-7.83171367645264	-12.5525121688843	-0.146943166851997	0.273468524217606	-0.0256376825273037
-6.32254934310913	-7.82968521118164	-12.5468902587891	-0.146999731659889	0.273459255695343	-0.0256626196205616
-6.32844734191895	-7.830078125	-12.5508556365967	-0.146943643689156	0.273433387279511	-0.0256116408854723
-6.33297824859619	-7.83414649963379	-12.5447587966919	-0.146992847323418	0.273347437381744	-0.0254834406077862
-6.33676862716675	-7.83227920532227	-12.5435810089111	-0.146956756711006	0.273314923048019	-0.0255549307912588
-6.34103965759277	-7.83090257644653	-12.5346174240112	-0.146978467702866	0.27332815527916	-0.0256181713193655
-6.34762334823608	-7.83003377914429	-12.5387363433838	-0.1469786465168	0.273254364728928	-0.0255397949367762
-6.35288238525391	-7.83041286468506	-12.5262575149536	-0.146929234266281	0.273217111825943	-0.0255080759525299
-6.35470724105835	-7.83478975296021	-12.5276021957397	-0.146905228495598	0.273111283779144	-0.0254372917115688
-6.35849666595459	-7.83427000045776	-12.5197820663452	-0.146884396672249	0.273034453392029	-0.0253526177257299
-6.36142349243164	-7.8324613571167	-12.5107069015503	-0.146869629621506	0.273015350103378	-0.0252759624272585
-6.36618900299072	-7.82616329193115	-12.5110960006714	-0.146804958581924	0.272892862558365	-0.0253159590065479
-6.36735773086548	-7.82637691497803	-12.5049209594727	-0.146755948662758	0.272776424884796	-0.0253057088702917
-6.37104034423828	-7.82602453231812	-12.5000600814819	-0.14669694006443	0.272673547267914	-0.0253315251320601
-6.37605905532837	-7.8263087272644	-12.4993438720703	-0.146789893507957	0.272663056850433	-0.025223646312952
-6.37963628768921	-7.82481098175049	-12.4932193756104	-0.146745160222054	0.27245044708252	-0.0252456236630678
-6.38177680969238	-7.82258987426758	-12.4901399612427	-0.146655097603798	0.27232962846756	-0.02526212669909
-6.38613557815552	-7.81948137283325	-12.4899072647095	-0.146628677845001	0.272194892168045	-0.0252136811614037
-6.38872909545898	-7.82052373886108	-12.4761667251587	-0.146632596850395	0.272091060876846	-0.0252057574689388
-6.39204216003418	-7.82065916061401	-12.4776811599731	-0.146582290530205	0.271997302770615	-0.0252097621560097
-6.39293766021729	-7.8196268081665	-12.4722805023193	-0.146552681922913	0.271775275468826	-0.025112709030509
-6.39779853820801	-7.82023000717163	-12.4647436141968	-0.146510407328606	0.271690636873245	-0.0250925552099943
-6.40063810348511	-7.82041215896606	-12.4579000473022	-0.146535620093346	0.271544337272644	-0.0249546431005001
-6.40239477157593	-7.82275056838989	-12.4559698104858	-0.146536573767662	0.271419107913971	-0.0248143989592791
-6.40670299530029	-7.82340002059937	-12.4526138305664	-0.146522760391235	0.271318256855011	-0.0249000210314989
-6.41024303436279	-7.82201242446899	-12.4532442092896	-0.146372228860855	0.271131992340088	-0.0249524656683207
-6.41200351715088	-7.82283067703247	-12.4446535110474	-0.146393269300461	0.270992577075958	-0.0249520689249039
-6.41726016998291	-7.82273960113525	-12.4415760040283	-0.146316841244698	0.270862519741058	-0.0250407811254263
-6.41958999633789	-7.8226203918457	-12.438286781311	-0.146371930837631	0.270726203918457	-0.0250186286866665
-6.42599534988403	-7.82498359680176	-12.4383773803711	-0.146298438310623	0.270634770393372	-0.024960296228528
-6.42642307281494	-7.82405042648315	-12.4351606369019	-0.146209686994553	0.270416259765625	-0.0250262524932623
-6.42892360687256	-7.82793760299683	-12.4312000274658	-0.146164610981941	0.270309776067734	-0.0249730590730906
-6.43446588516235	-7.82962036132813	-12.4268207550049	-0.146127641201019	0.270208597183228	-0.0249387547373772
-6.43588304519653	-7.8305869102478	-12.4295377731323	-0.14610667526722	0.270105749368668	-0.0248862411826849
-6.43772649765015	-7.8288722038269	-12.421085357666	-0.146037414669991	0.269927978515625	-0.0248930212110281
-6.44211626052856	-7.83239221572876	-12.4208908081055	-0.145910412073135	0.269804984331131	-0.0249026138335466
-6.44196176528931	-7.83240222930908	-12.4157152175903	-0.145940154790878	0.269700765609741	-0.0248738843947649
-6.44361305236816	-7.8355655670166	-12.4204149246216	-0.14578403532505	0.269533336162567	-0.0248004794120789
-6.44469308853149	-7.83676052093506	-12.4099178314209	-0.145780116319656	0.269405007362366	-0.0247957371175289
-6.44764089584351	-7.83618545532227	-12.4104595184326	-0.145683199167252	0.269258916378021	-0.0248221270740032
-6.44324588775635	-7.83638525009155	-12.406626701355	-0.145557731389999	0.269142657518387	-0.0248596332967281
-6.4443244934082	-7.83911323547363	-12.4051313400269	-0.145482510328293	0.269002497196198	-0.0248394552618265
-6.44678831100464	-7.83903121948242	-12.3938245773315	-0.145382255315781	0.268861085176468	-0.0248010493814945
-6.44566822052002	-7.84098052978516	-12.3998441696167	-0.145248562097549	0.268735855817795	-0.0247306022793055
-6.43998670578003	-7.83909034729004	-12.3871164321899	-0.145188271999359	0.268513560295105	-0.0248264074325562
-6.44222259521484	-7.84020519256592	-12.390567779541	-0.145119607448578	0.268444508314133	-0.0248325355350971
-6.44105005264282	-7.83918952941895	-12.3872661590576	-0.144987910985947	0.26825937628746	-0.0247828755527735
-6.44181728363037	-7.83716440200806	-12.3868618011475	-0.144900619983673	0.268212884664536	-0.0248857922852039
-6.44286155700684	-7.83568334579468	-12.3815202713013	-0.144809201359749	0.268056631088257	-0.0249678716063499
-6.43868064880371	-7.8344259262085	-12.3782119750977	-0.14466318488121	0.267874449491501	-0.0250406190752983
-6.435959815979	-7.82602548599243	-12.3693370819092	-0.144531935453415	0.267685294151306	-0.0250338204205036
-6.43861436843872	-7.83353567123413	-12.3699207305908	-0.144485920667648	0.267593592405319	-0.0250785760581493
-6.43298053741455	-7.83972454071045	-12.372652053833	-0.144237115979195	0.267424672842026	-0.0250368267297745
-6.43591976165771	-7.8510422706604	-12.3823127746582	-0.143925815820694	0.267343103885651	-0.0252008717507124
-6.43739938735962	-7.83766508102417	-12.3805551528931	-0.143793627619743	0.267104148864746	-0.0253792013972998
-6.4352011680603	-7.83172416687012	-12.3720417022705	-0.143835797905922	0.267031639814377	-0.025495259091258
-6.43151712417603	-7.83246469497681	-12.3731994628906	-0.143781930208206	0.26683384180069	-0.0254688654094934
-6.42837142944336	-7.83313846588135	-12.3708124160767	-0.143539026379585	0.266742497682571	-0.025407787412405
-6.42324352264404	-7.83320474624634	-12.3659915924072	-0.143408998847008	0.266452610492706	-0.0254722498357296
-6.41917419433594	-7.83437061309814	-12.3626899719238	-0.143327161669731	0.266241103410721	-0.0254524350166321
-6.41714096069336	-7.83538293838501	-12.3572826385498	-0.143230020999908	0.266198009252548	-0.0254960563033819
-6.41829442977905	-7.83466768264771	-12.3531141281128	-0.143067046999931	0.266072750091553	-0.0256273970007896
-6.41532564163208	-7.8320198059082	-12.3571891784668	-0.142958223819733	0.265912145376205	-0.0256375391036272
-6.4140157699585	-7.83120727539063	-12.3497543334961	-0.142916232347488	0.265719532966614	-0.0255970843136311
-6.41003131866455	-7.82919359207153	-12.3473033905029	-0.142735227942467	0.265531212091446	-0.0256383009254932
-6.4075870513916	-7.82658100128174	-12.3455238342285	-0.142611786723137	0.265352159738541	-0.0257501434534788
-6.41279888153076	-7.82103586196899	-12.3488121032715	-0.142499342560768	0.265196710824966	-0.0258635655045509
-6.40790271759033	-7.81776809692383	-12.3405151367188	-0.142373338341713	0.26494687795639	-0.0260197408497334
-6.40787601470947	-7.82303142547607	-12.3462200164795	-0.142300799489021	0.264908790588379	-0.025980569422245
-6.40983724594116	-7.82582569122314	-12.3469295501709	-0.142219871282578	0.264776080846787	-0.0260207485407591
-6.41225290298462	-7.82217788696289	-12.3460264205933	-0.142191916704178	0.264603912830353	-0.0260867215692997
-6.41284799575806	-7.81683778762817	-12.3460264205933	-0.14207935333252	0.264491528272629	-0.0260946378111839
-6.40864706039429	-7.82194948196411	-12.3497476577759	-0.141958147287369	0.264299124479294	-0.0260738078504801
-6.40933036804199	-7.81472206115723	-12.3436851501465	-0.14185157418251	0.264225661754608	-0.0261802170425653
-6.41220903396606	-7.8085765838623	-12.3478727340698	-0.141746088862419	0.264065742492676	-0.0262990090996027
-6.41387176513672	-7.80964708328247	-12.3439493179321	-0.141690000891685	0.263953685760498	-0.0263902079313993
-6.41555118560791	-7.81423664093018	-12.3485622406006	-0.141585648059845	0.263812780380249	-0.0264768730849028
-6.4191517829895	-7.81086206436157	-12.3448362350464	-0.141492381691933	0.263647139072418	-0.0266529470682144
-6.41993999481201	-7.80958938598633	-12.3483247756958	-0.141407802700996	0.263544082641602	-0.0266214944422245
-6.42312431335449	-7.81262588500977	-12.3462648391724	-0.14137277007103	0.263426601886749	-0.0265509709715843
-6.42020463943481	-7.81663513183594	-12.3492040634155	-0.141299948096275	0.263306587934494	-0.0264636501669884
-6.41980886459351	-7.81671524047852	-12.3448190689087	-0.141230225563049	0.263244450092316	-0.026490356773138
-6.42341423034668	-7.81354570388794	-12.3545198440552	-0.141226530075073	0.263228297233582	-0.0265385303646326
-6.42292928695679	-7.8123197555542	-12.3405818939209	-0.141191586852074	0.262998551130295	-0.0266033466905355
-6.42451858520508	-7.81375789642334	-12.3405933380127	-0.141103655099869	0.262948155403137	-0.0265839714556932
-6.42557048797607	-7.81385374069214	-12.3445291519165	-0.141060322523117	0.262837797403336	-0.0266183018684387
-6.42891359329224	-7.81518602371216	-12.3426465988159	-0.141019523143768	0.26269319653511	-0.0266578085720539
-6.43065786361694	-7.81217622756958	-12.3432893753052	-0.141081348061562	0.262652605772018	-0.0266730990260839
-6.43529939651489	-7.81000423431396	-12.3444805145264	-0.140963092446327	0.262557625770569	-0.0266975853592157
-6.43764925003052	-7.80825710296631	-12.3428497314453	-0.14102566242218	0.262470275163651	-0.0267912950366735
-6.43800640106201	-7.80769824981689	-12.3439016342163	-0.140949055552483	0.262367993593216	-0.0268778223544359
-6.44118785858154	-7.80558776855469	-12.345477104187	-0.140954345464706	0.262315899133682	-0.0269405264407396
-6.44577312469482	-7.8036937713623	-12.3431339263916	-0.141002371907234	0.262200027704239	-0.0269895792007446
-6.44457626342773	-7.80574512481689	-12.347225189209	-0.141032159328461	0.26213401556015	-0.0270377770066261
-6.44899320602417	-7.80727529525757	-12.3504114151001	-0.140955597162247	0.262079149484634	-0.0270279999822378
-6.4522008895874	-7.81025552749634	-12.3463544845581	-0.140888184309006	0.262054771184921	-0.0270626116544008
-6.45491218566895	-7.80555486679077	-12.3446683883667	-0.140895187854767	0.261969119310379	-0.0272100660949945
-6.46084642410278	-7.80517673492432	-12.3513450622559	-0.140801563858986	0.261915326118469	-0.0272316727787256
-6.4640040397644	-7.80567646026611	-12.3508338928223	-0.140817239880562	0.261828124523163	-0.0272051468491554
-6.46413898468018	-7.81212091445923	-12.3553504943848	-0.140924692153931	0.261730462312698	-0.0272059608250856
-6.46678113937378	-7.81148052215576	-12.3553762435913	-0.140827819705009	0.261670649051666	-0.0271695721894503
-6.46853065490723	-7.81165981292725	-12.3560333251953	-0.140837147831917	0.261643767356873	-0.0272065792232752
-6.47255373001099	-7.80979108810425	-12.3593521118164	-0.140809804201126	0.261576324701309	-0.0272844135761261
-6.47533893585205	-7.80789709091187	-12.3621034622192	-0.140907600522041	0.261504024267197	-0.0273212511092424
-6.48067665100098	-7.81021499633789	-12.3588275909424	-0.140859603881836	0.261465162038803	-0.0273212790489197
-6.48193883895874	-7.81075429916382	-12.3640651702881	-0.140864580869675	0.26134067773819	-0.0274112690240145
-6.48416423797607	-7.8117847442627	-12.3644361495972	-0.140816643834114	0.261292040348053	-0.0273641962558031
-6.48991394042969	-7.81239080429077	-12.3670797348022	-0.140838325023651	0.261282563209534	-0.0273371748626232
-6.49071455001831	-7.81352853775024	-12.372241973877	-0.140846416354179	0.261156320571899	-0.0273745507001877
-6.49668598175049	-7.81620693206787	-12.3737354278564	-0.140782102942467	0.261123538017273	-0.0274243261665106
-6.50179672241211	-7.81561851501465	-12.3782844543457	-0.140696614980698	0.261035591363907	-0.0274471007287502
-6.50669622421265	-7.81797170639038	-12.3730669021606	-0.140722990036011	0.261058032512665	-0.02748953551054
-6.50993013381958	-7.82068777084351	-12.3821773529053	-0.14065970480442	0.261063545942307	-0.0274508483707905
-6.51532173156738	-7.82031345367432	-12.3851556777954	-0.140690997242928	0.260934621095657	-0.0274931266903877
-6.5195951461792	-7.82310676574707	-12.3893947601318	-0.140557020902634	0.260869324207306	-0.027446435764432
-6.52165126800537	-7.82488203048706	-12.3890981674194	-0.140595480799675	0.260774254798889	-0.0274389572441578
-6.52577447891235	-7.82273769378662	-12.3863658905029	-0.140520766377449	0.260750710964203	-0.0274391006678343
-6.52992153167725	-7.8264012336731	-12.3887300491333	-0.140547245740891	0.260708063840866	-0.0273856166750193
-6.53331422805786	-7.82943105697632	-12.3931217193604	-0.140518143773079	0.260570734739304	-0.0273463316261768
-6.53272294998169	-7.82736349105835	-12.3933506011963	-0.140428096055984	0.26053249835968	-0.0274248141795397
-6.5367751121521	-7.82600879669189	-12.3914442062378	-0.140436515212059	0.260419756174088	-0.027455598115921
-6.53227186203003	-7.82466745376587	-12.3895845413208	-0.140436634421349	0.26034227013588	-0.0274279769510031
-6.54073047637939	-7.8241605758667	-12.3890142440796	-0.140404537320137	0.260258704423904	-0.0273674391210079
-6.54176378250122	-7.82427072525024	-12.3936529159546	-0.140388652682304	0.260221838951111	-0.0273100230842829
-6.5452938079834	-7.82208395004272	-12.3897666931152	-0.140353456139565	0.260215848684311	-0.0272634886205196
-6.55121612548828	-7.82327747344971	-12.3883657455444	-0.140381366014481	0.260177254676819	-0.027265889570117
-6.55296325683594	-7.82521104812622	-12.3889980316162	-0.140469595789909	0.260142028331757	-0.0271901432424784
-6.55071783065796	-7.82647514343262	-12.3867015838623	-0.140422731637955	0.260141551494598	-0.0271964501589537
-6.55285358428955	-7.8264627456665	-12.3850755691528	-0.140426859259605	0.260089129209518	-0.0271134339272976
-6.55392456054688	-7.82793378829956	-12.3819303512573	-0.140467002987862	0.26002249121666	-0.0270427297800779
-6.5570707321167	-7.82958078384399	-12.3751573562622	-0.14040370285511	0.260000109672546	-0.0269434750080109
-6.55916929244995	-7.82891225814819	-12.3772268295288	-0.140438377857208	0.259980499744415	-0.0269208624958992
-6.56121921539307	-7.83065938949585	-12.3725423812866	-0.140437006950378	0.25995722413063	-0.0268116351217031
-6.55986547470093	-7.82946252822876	-12.3740310668945	-0.140442386269569	0.25988095998764	-0.0267652906477451
-6.56657361984253	-7.82744312286377	-12.3658885955811	-0.140397846698761	0.259869247674942	-0.0267689768224955
-6.56731033325195	-7.82717990875244	-12.3683910369873	-0.140438094735146	0.259812504053116	-0.0267402585595846
-6.56776571273804	-7.82910251617432	-12.3661003112793	-0.140451341867447	0.259859949350357	-0.0266684647649527
-6.56747007369995	-7.82988500595093	-12.3584880828857	-0.140485793352127	0.259842574596405	-0.0265989527106285
-6.56893253326416	-7.82720518112183	-12.3545951843262	-0.140423327684402	0.2597416639328	-0.0264861583709717
-6.56783151626587	-7.82892513275146	-12.3510160446167	-0.140493765473366	0.25973454117775	-0.0264211967587471
-6.56698417663574	-7.8298544883728	-12.3479928970337	-0.140499442815781	0.259764611721039	-0.0264102574437857
-6.57014560699463	-7.82943534851074	-12.3487110137939	-0.140506863594055	0.259704381227493	-0.0263268668204546
-6.56702518463135	-7.83122587203979	-12.3424167633057	-0.14049956202507	0.259732574224472	-0.0262441188097
-6.56781911849976	-7.83347940444946	-12.3414316177368	-0.140532210469246	0.259688138961792	-0.0261964313685894
-6.56991910934448	-7.83673048019409	-12.3447322845459	-0.140502646565437	0.259667098522186	-0.026144640520215
-6.56596899032593	-7.83976554870605	-12.3372230529785	-0.140471994876862	0.259647279977798	-0.0261036269366741
-6.56841325759888	-7.83896446228027	-12.3328371047974	-0.140484258532524	0.259624302387238	-0.0260397549718618
-6.56856060028076	-7.84432792663574	-12.3328876495361	-0.140506714582443	0.259577393531799	-0.0259944405406713
-6.5679988861084	-7.85023832321167	-12.3297891616821	-0.140462592244148	0.259550511837006	-0.0259560570120811
-6.57001256942749	-7.85096883773804	-12.319709777832	-0.140428945422173	0.259522616863251	-0.0259425863623619
-6.56712198257446	-7.85372400283813	-12.3216485977173	-0.140435919165611	0.259479761123657	-0.0259580332785845
-6.56890344619751	-7.85703802108765	-12.3172655105591	-0.14045637845993	0.259488344192505	-0.0259566120803356
-6.56461954116821	-7.85707330703735	-12.3202466964722	-0.140473067760468	0.259446144104004	-0.0259027611464262
-6.56303644180298	-7.85733842849731	-12.3185205459595	-0.140480756759644	0.259388953447342	-0.025874936953187
-6.56353139877319	-7.85919570922852	-12.3163909912109	-0.140387371182442	0.259448528289795	-0.02585862390697
-6.56263828277588	-7.86459350585938	-12.3130550384521	-0.140428900718689	0.259381622076035	-0.0258418153971434
-6.56773900985718	-7.86135101318359	-12.3121128082275	-0.140417918562889	0.259423941373825	-0.0257828868925571
-6.56797504425049	-7.8667516708374	-12.3170595169067	-0.140449792146683	0.259411096572876	-0.0257326401770115
-6.57021141052246	-7.87031650543213	-12.3150720596313	-0.140474125742912	0.259350597858429	-0.0257651042193174
-6.56847286224365	-7.87164402008057	-12.3037881851196	-0.140411779284477	0.259295076131821	-0.0257574506103992
-6.56932401657104	-7.87456083297729	-12.3094491958618	-0.140427306294441	0.259332120418549	-0.0257328357547522
-6.56760692596436	-7.87510204315186	-12.3044929504395	-0.140430852770805	0.259326249361038	-0.0256943702697754
-6.56771945953369	-7.87669992446899	-12.3083429336548	-0.140432894229889	0.259253680706024	-0.025707770138979
-6.56674146652222	-7.8802342414856	-12.3073053359985	-0.140381947159767	0.259160935878754	-0.0257231686264277
-6.56561040878296	-7.88419055938721	-12.3044986724854	-0.140315562486649	0.259164810180664	-0.0257017556577921
-6.5666880607605	-7.88658046722412	-12.3037271499634	-0.140361428260803	0.259156733751297	-0.0256758444011211
-6.56520843505859	-7.88993215560913	-12.3034353256226	-0.140394926071167	0.259077936410904	-0.0256554801017046
-6.56400775909424	-7.89442253112793	-12.3061714172363	-0.14032170176506	0.259031385183334	-0.0256105903536081
-6.56377983093262	-7.89918518066406	-12.3046865463257	-0.140207394957542	0.259012788534164	-0.0256058983504772
-6.56570339202881	-7.90071821212769	-12.307222366333	-0.140220925211906	0.258992463350296	-0.0256286691874266
-6.56483316421509	-7.90594244003296	-12.3032484054565	-0.140225276350975	0.258987545967102	-0.0255980119109154
-6.56883573532104	-7.90700721740723	-12.3042640686035	-0.140161380171776	0.258922457695007	-0.0255589727312326
-6.56507396697998	-7.91233539581299	-12.2998313903809	-0.140103533864021	0.258851289749146	-0.0255916938185692
-6.56313896179199	-7.91551351547241	-12.3025760650635	-0.1400997787714	0.25878632068634	-0.0255731977522373
-6.56316900253296	-7.91599178314209	-12.2981624603271	-0.140044137835503	0.258716613054276	-0.0255951378494501
-6.56250190734863	-7.91571807861328	-12.3004169464111	-0.139932796359062	0.258671700954437	-0.0255928225815296
-6.56186866760254	-7.92040491104126	-12.2973299026489	-0.139939472079277	0.258567333221436	-0.0255677029490471
-6.55791902542114	-7.92391729354858	-12.2956686019897	-0.139907255768776	0.258516550064087	-0.0254134852439165
-6.55483055114746	-7.92439079284668	-12.2927541732788	-0.13978174328804	0.258374780416489	-0.025343831628561
-6.55596351623535	-7.9269437789917	-12.2802829742432	-0.139752209186554	0.258335024118423	-0.0253168828785419
-6.5532546043396	-7.92540740966797	-12.2810478210449	-0.139747872948647	0.258271992206573	-0.0253508985042572
-6.55232095718384	-7.92179298400879	-12.2772378921509	-0.139748647809029	0.258137077093124	-0.025304239243269
-6.55009746551514	-7.92371559143066	-12.2741088867188	-0.139656275510788	0.258100837469101	-0.0253011602908373
-6.54880094528198	-7.92382669448853	-12.2670154571533	-0.139637425541878	0.257916450500488	-0.0252233818173409
-6.54918670654297	-7.92180061340332	-12.263126373291	-0.139655873179436	0.257846981287003	-0.0251705478876829
-6.54452037811279	-7.92193698883057	-12.2671985626221	-0.139676079154015	0.257762461900711	-0.0251284576952457
-6.54456472396851	-7.92365407943726	-12.2587327957153	-0.139614015817642	0.257684469223022	-0.0250014532357454
-6.54135131835938	-7.92351531982422	-12.2538166046143	-0.139607205986977	0.257534474134445	-0.0249410886317492
-6.53903770446777	-7.92410850524902	-12.2529401779175	-0.139583334326744	0.257481515407562	-0.0248843319714069
-6.53850698471069	-7.92470550537109	-12.250244140625	-0.139466792345047	0.257352203130722	-0.0248554088175297
-6.53491544723511	-7.92569923400879	-12.2455129623413	-0.139460816979408	0.257276505231857	-0.0247959978878498
-6.53296184539795	-7.92440986633301	-12.2429533004761	-0.139444515109062	0.257187604904175	-0.0247365050017834
-6.53103542327881	-7.92374038696289	-12.2449016571045	-0.13939180970192	0.25709280371666	-0.0246756095439196
-6.52889966964722	-7.92657041549683	-12.2398509979248	-0.139310091733932	0.256994336843491	-0.0246878899633884
-6.52739715576172	-7.91940116882324	-12.2351446151733	-0.139286175370216	0.25699982047081	-0.0245569888502359
-6.52209234237671	-7.92210006713867	-12.2368764877319	-0.139207273721695	0.256865918636322	-0.024478493258357
-6.51894044876099	-7.92234134674072	-12.2355213165283	-0.139214590191841	0.256745338439941	-0.024376155808568
-6.51423835754395	-7.91996955871582	-12.229474067688	-0.139053344726563	0.256661504507065	-0.0242955461144447
-6.507896900177	-7.91757965087891	-12.224925994873	-0.138990163803101	0.256521582603455	-0.0242530200630426
-6.50504589080811	-7.91717100143433	-12.2244739532471	-0.138967379927635	0.256514608860016	-0.024181067943573
-6.50122880935669	-7.91535663604736	-12.2259578704834	-0.138918116688728	0.256429374217987	-0.0240563005208969
-6.49770355224609	-7.91547584533691	-12.2227783203125	-0.138806000351906	0.256308764219284	-0.0239479672163725
-6.49281215667725	-7.91468906402588	-12.2154836654663	-0.138747453689575	0.256194263696671	-0.0238111391663551
-6.48677062988281	-7.9161491394043	-12.2218017578125	-0.138687074184418	0.256087154150009	-0.0237965881824493
-6.48506641387939	-7.91534948348999	-12.2159767150879	-0.138600468635559	0.256092756986618	-0.0236687175929546
-6.48308277130127	-7.91287517547607	-12.2160491943359	-0.13852833211422	0.255939900875092	-0.0236010048538446
-6.47699975967407	-7.91524744033813	-12.213433265686	-0.138499304652214	0.255759865045547	-0.023480661213398
-6.47054004669189	-7.91333532333374	-12.2141427993774	-0.138399854302406	0.255784898996353	-0.0233725886791945
-6.47095108032227	-7.91175985336304	-12.2101573944092	-0.138447374105453	0.255659878253937	-0.0232610665261745
-6.46413135528564	-7.91230249404907	-12.212797164917	-0.138333365321159	0.25559338927269	-0.0231644492596388
-6.4633526802063	-7.91161155700684	-12.2107696533203	-0.138228356838226	0.255473375320435	-0.0231464002281427
-6.45935440063477	-7.91011142730713	-12.2071504592896	-0.138178050518036	0.255381196737289	-0.0230476558208466
-6.45270109176636	-7.91014766693115	-12.2075891494751	-0.138170704245567	0.255262643098831	-0.0229590553790331
-6.45262908935547	-7.90977668762207	-12.204776763916	-0.138069778680801	0.255174368619919	-0.0228473544120789
-6.452476978302	-7.91141891479492	-12.2013139724731	-0.138001188635826	0.255049198865891	-0.0227716825902462
-6.44585514068604	-7.90991973876953	-12.2018871307373	-0.137912809848785	0.254969894886017	-0.0227219667285681
-6.44572687149048	-7.91238021850586	-12.2021255493164	-0.137931406497955	0.254936575889587	-0.0226112604141235
-6.44447040557861	-7.90960168838501	-12.2023887634277	-0.137875944375992	0.254833579063416	-0.0225440394133329
-6.4418249130249	-7.91024494171143	-12.2009572982788	-0.137836366891861	0.254768073558807	-0.0223696399480104
-6.43785190582275	-7.9109845161438	-12.1998434066772	-0.137810856103897	0.254728674888611	-0.0222783461213112
-6.43445873260498	-7.91175270080566	-12.1917095184326	-0.137751907110214	0.254685968160629	-0.0222012884914875
-6.43258380889893	-7.91092300415039	-12.1872787475586	-0.137740239500999	0.254576951265335	-0.0220236480236053
-6.43034744262695	-7.91079378128052	-12.1886157989502	-0.137757912278175	0.254580974578857	-0.0218820739537477
-6.42688179016113	-7.91182231903076	-12.1812963485718	-0.137702390551567	0.254432529211044	-0.021763576194644
-6.42776393890381	-7.91274642944336	-12.1787195205688	-0.137721836566925	0.254490673542023	-0.0216288734227419
-6.42413282394409	-7.91153001785278	-12.1738634109497	-0.137773141264915	0.254391968250275	-0.0214741230010986
-6.42145586013794	-7.91331720352173	-12.1676959991455	-0.137730866670609	0.254348665475845	-0.0212918911129236
-6.41966009140015	-7.91336059570313	-12.1638078689575	-0.137682139873505	0.254286289215088	-0.0212006513029337
-6.41766977310181	-7.91496849060059	-12.1631546020508	-0.137729719281197	0.25419345498085	-0.0210409108549356
-6.41775894165039	-7.91487073898315	-12.1573095321655	-0.137758523225784	0.254211813211441	-0.0208380352705717
-6.41569519042969	-7.91583728790283	-12.1592807769775	-0.137723058462143	0.254106521606445	-0.0206550937145948
-6.41185617446899	-7.91442441940308	-12.1465444564819	-0.137755960226059	0.25408548116684	-0.0205211769789457
-6.41162490844727	-7.91817998886108	-12.1385145187378	-0.137793704867363	0.254077255725861	-0.0203366000205278
-6.40943336486816	-7.91713953018188	-12.1364879608154	-0.137769430875778	0.254024773836136	-0.0201924555003643
-6.40914726257324	-7.91612672805786	-12.1335554122925	-0.137799680233002	0.254001557826996	-0.020071092993021
-6.40650939941406	-7.91817665100098	-12.1266670227051	-0.137810260057449	0.253923714160919	-0.01986363530159
-6.40108442306519	-7.92230653762817	-12.1243410110474	-0.137831345200539	0.253917694091797	-0.0197267644107342
-6.40056562423706	-7.92339992523193	-12.1187076568604	-0.137962117791176	0.253953039646149	-0.0196028016507626
-6.40097618103027	-7.92649126052856	-12.1170606613159	-0.138007536530495	0.253907740116119	-0.0193870440125465
-6.39284420013428	-7.92542600631714	-12.1053028106689	-0.138001441955566	0.25384333729744	-0.019276512786746
-6.39264249801636	-7.92627906799316	-12.1080503463745	-0.138048112392426	0.253884315490723	-0.019125709310174
-6.38758945465088	-7.92700862884521	-12.0971670150757	-0.13809634745121	0.253893584012985	-0.0189669039100409
-6.38736152648926	-7.92996454238892	-12.0959615707397	-0.138185203075409	0.253966808319092	-0.0187983140349388
-6.38442897796631	-7.93189716339111	-12.0899238586426	-0.138226449489594	0.253964304924011	-0.0186121817678213
-6.38040590286255	-7.93433237075806	-12.0861034393311	-0.138230785727501	0.253879457712173	-0.0184473004192114
-6.37861442565918	-7.93669271469116	-12.0771913528442	-0.138302817940712	0.253942579030991	-0.0184068866074085
-6.37639951705933	-7.93729257583618	-12.0817565917969	-0.138339221477509	0.253999888896942	-0.0181401185691357
-6.37286710739136	-7.9397759437561	-12.0779180526733	-0.138378009200096	0.254007011651993	-0.0180037505924702
-6.37076663970947	-7.94256639480591	-12.074275970459	-0.138420984148979	0.254020512104034	-0.017876323312521
-6.36368608474731	-7.94193983078003	-12.0684289932251	-0.138413697481155	0.25400298833847	-0.017724959179759
-6.36092567443848	-7.94560432434082	-12.0676374435425	-0.138404473662376	0.254082173109055	-0.017632769420743
-6.36048650741577	-7.94822788238525	-12.0675573348999	-0.138435855507851	0.254055589437485	-0.0174477025866508
-6.35371541976929	-7.9496898651123	-12.0645637512207	-0.13851310312748	0.254070162773132	-0.0172796119004488
-6.34890031814575	-7.95004558563232	-12.0543775558472	-0.138444393873215	0.254103362560272	-0.0172558836638927
-6.34730815887451	-7.95385980606079	-12.0523300170898	-0.138507932424545	0.254164695739746	-0.017076201736927
-6.34242057800293	-7.95592784881592	-12.0560283660889	-0.138596922159195	0.254145711660385	-0.016988405957818
-6.34189128875732	-7.9543719291687	-12.0550880432129	-0.138539209961891	0.254171341657639	-0.0168569106608629
-6.34125375747681	-7.95981121063232	-12.0473251342773	-0.138568833470345	0.254215061664581	-0.0167347267270088
-6.33613252639771	-7.9652533531189	-12.0432891845703	-0.138646140694618	0.254204124212265	-0.0166582353413105
-6.33740711212158	-7.96638107299805	-12.0415182113647	-0.138724431395531	0.254253774881363	-0.0165303442627192
-6.33476734161377	-7.96814346313477	-12.0492572784424	-0.138736978173256	0.254218965768814	-0.0163891278207302
-6.33163595199585	-7.970534324646	-12.0387268066406	-0.138736456632614	0.254254937171936	-0.016354838386178
-6.32838726043701	-7.97279930114746	-12.0370349884033	-0.138770788908005	0.254251450300217	-0.016218913719058
-6.32777643203735	-7.97126197814941	-12.0332517623901	-0.13885410130024	0.254307121038437	-0.0161389298737049
-6.32582092285156	-7.97367334365845	-12.0339527130127	-0.138840958476067	0.254431128501892	-0.0160375200212002
-6.32357311248779	-7.97467184066772	-12.0274066925049	-0.138882994651794	0.25435796380043	-0.0159439835697412
-6.31908988952637	-7.97617864608765	-12.0256071090698	-0.138905674219131	0.254441767930985	-0.0158721357584
-6.31974840164185	-7.97704362869263	-12.020378112793	-0.138986021280289	0.25453183054924	-0.0157131552696228
-6.31278085708618	-7.97872686386108	-12.0158348083496	-0.139004305005074	0.254556030035019	-0.0156367458403111
-6.3095555305481	-7.98095369338989	-12.0176515579224	-0.139042362570763	0.254612475633621	-0.0155806383118033
-6.30690002441406	-7.97965097427368	-12.0156373977661	-0.139084950089455	0.254641592502594	-0.0154946884140372
-6.30496454238892	-7.97906589508057	-12.0068044662476	-0.139107376337051	0.254708230495453	-0.0154428193345666
-6.29993772506714	-7.97679901123047	-12.0054521560669	-0.139148861169815	0.254760801792145	-0.0153346695005894
-6.29508066177368	-7.97955656051636	-12.0025453567505	-0.139223918318748	0.254779070615768	-0.0152767840772867
-6.29330158233643	-7.97884273529053	-11.9986438751221	-0.139242351055145	0.254837989807129	-0.0152258360758424
-6.28923082351685	-7.98088884353638	-11.9866132736206	-0.139274895191193	0.254975140094757	-0.0152134271338582
-6.28837728500366	-7.98130559921265	-11.9882860183716	-0.139307871460915	0.254967927932739	-0.0151997786015272
-6.29035377502441	-7.98264074325562	-11.9867391586304	-0.139318108558655	0.255053788423538	-0.0152215659618378
-6.287672996521	-7.98224020004272	-11.9816484451294	-0.139323875308037	0.255111247301102	-0.0152333192527294
-6.28522682189941	-7.98411798477173	-11.981746673584	-0.139443024992943	0.255244553089142	-0.0152407707646489
-6.28448343276978	-7.98444986343384	-11.9819421768188	-0.139446064829826	0.25535860657692	-0.0152426343411207
-6.28381633758545	-7.98787832260132	-11.9816770553589	-0.139486685395241	0.255367279052734	-0.0152709241956472
-6.28144645690918	-7.98913192749023	-11.9774580001831	-0.139513835310936	0.255419135093689	-0.0153362527489662
-6.28424739837646	-7.99116897583008	-11.9730281829834	-0.139591917395592	0.255555003881454	-0.0153490751981735
-6.28505373001099	-7.99419641494751	-11.974663734436	-0.139655217528343	0.255697637796402	-0.0154045233502984
-6.28672409057617	-7.99530410766602	-11.9799394607544	-0.139719426631927	0.255811035633087	-0.0154407694935799
-6.28676462173462	-7.99905443191528	-11.9786233901978	-0.139695063233376	0.25590905547142	-0.0154660921543837
-6.29001998901367	-8.00168991088867	-11.9807052612305	-0.139739498496056	0.255993664264679	-0.0155359106138349
-6.29185581207275	-8.00488567352295	-11.9752597808838	-0.139817953109741	0.256053686141968	-0.0155854094773531
-6.29486656188965	-8.00572395324707	-11.9809818267822	-0.139794558286667	0.256180047988892	-0.0155889634042978
-6.29620790481567	-8.00898551940918	-11.9782409667969	-0.139830350875854	0.256251662969589	-0.0155465351417661
-6.29460000991821	-8.01133060455322	-11.9771766662598	-0.139813587069511	0.256265997886658	-0.0155565114691854
-6.29243755340576	-8.01387500762939	-11.9807901382446	-0.139853522181511	0.256334096193314	-0.0155876046046615
-6.29462003707886	-8.01176834106445	-11.9816665649414	-0.139878705143929	0.256444156169891	-0.0156308766454458
-6.29572200775146	-8.017258644104	-11.9826889038086	-0.139954268932343	0.256541728973389	-0.0155790438875556
-6.29233646392822	-8.01615333557129	-11.977668762207	-0.139858230948448	0.256540983915329	-0.0155524834990501
-6.29125070571899	-8.0214729309082	-11.9794902801514	-0.139885097742081	0.256592482328415	-0.0155567275360227
-6.2926025390625	-8.02008056640625	-11.9749431610107	-0.139929071068764	0.256638020277023	-0.0155465826392174
-6.28885126113892	-8.0221586227417	-11.9785509109497	-0.139936193823814	0.256686717271805	-0.0155219919979572
-6.28907251358032	-8.02357482910156	-11.9711952209473	-0.139901414513588	0.256757229566574	-0.0154648618772626
-6.28365325927734	-8.02491092681885	-11.9749584197998	-0.139868855476379	0.256773412227631	-0.0155051657930017
-6.28204107284546	-8.02708911895752	-11.9740133285522	-0.139915093779564	0.256798595190048	-0.0154829528182745
-6.28209924697876	-8.02692985534668	-11.9729423522949	-0.139872223138809	0.256905943155289	-0.0154664935544133
-6.2802529335022	-8.031813621521	-11.9691648483276	-0.139920935034752	0.256905347108841	-0.0154349617660046
-6.27897310256958	-8.03242111206055	-11.9717884063721	-0.13986711204052	0.256933122873306	-0.0154408495873213
-6.27290105819702	-8.03387451171875	-11.9651966094971	-0.139880910515785	0.256920993328094	-0.0154358958825469
-6.27160358428955	-8.0351037979126	-11.9681062698364	-0.139885812997818	0.257051914930344	-0.01539271697402
-6.27178049087524	-8.03998374938965	-11.9654541015625	-0.139864265918732	0.257135361433029	-0.0153939463198185
-6.26777791976929	-8.04165554046631	-11.9692230224609	-0.139911845326424	0.257187575101852	-0.0153476689010859
-6.26634836196899	-8.0416955947876	-11.9651403427124	-0.139888539910316	0.257238388061523	-0.0153095843270421
-6.25893831253052	-8.04607200622559	-11.9683685302734	-0.139870047569275	0.257252961397171	-0.015293724834919
-6.25903177261353	-8.04619312286377	-11.9622373580933	-0.139886572957039	0.257392436265945	-0.015215259976685
-6.25504064559937	-8.04997634887695	-11.9710664749146	-0.13989882171154	0.25736665725708	-0.0151042174547911
-6.24877691268921	-8.04850387573242	-11.9641275405884	-0.139894068241119	0.257392942905426	-0.0151123097166419
-6.24494171142578	-8.05012989044189	-11.9695129394531	-0.139895305037498	0.257500559091568	-0.0149680469185114
-6.23817157745361	-8.04786968231201	-11.9653491973877	-0.139858663082123	0.257522344589233	-0.0149310762062669
-6.23862218856812	-8.04921436309814	-11.9662208557129	-0.139880910515785	0.257602095603943	-0.0148239228874445
-6.23210382461548	-8.04891204833984	-11.9653367996216	-0.139891266822815	0.257651627063751	-0.0147398747503757
-6.22722005844116	-8.04941177368164	-11.9703922271729	-0.139840602874756	0.257687568664551	-0.0145999491214752
-6.22446966171265	-8.05192375183105	-11.9675350189209	-0.139864504337311	0.257684946060181	-0.0145606538280845
-6.22132396697998	-8.04820728302002	-11.9661903381348	-0.139845192432404	0.25774210691452	-0.0144200241193175
-6.21924781799316	-8.05083084106445	-11.9668893814087	-0.139882281422615	0.257866144180298	-0.0143528301268816
-6.21381998062134	-8.05076026916504	-11.9731101989746	-0.139865577220917	0.257863759994507	-0.0142910303547978
-6.21207189559937	-8.05166816711426	-11.9731922149658	-0.139825657010078	0.257978200912476	-0.0141693605110049
-6.20816516876221	-8.05212688446045	-11.9733800888062	-0.139820739626884	0.258017480373383	-0.0141144804656506
-6.20531368255615	-8.05429649353027	-11.9787969589233	-0.139854326844215	0.257995039224625	-0.0140177458524704
-6.2034969329834	-8.0595645904541	-11.9774265289307	-0.139899849891663	0.25819456577301	-0.0138911223039031
-6.20316743850708	-8.05681800842285	-11.9942588806152	-0.13985912501812	0.258156478404999	-0.0137596782296896
-6.19783687591553	-8.05879497528076	-11.9879684448242	-0.139958277344704	0.258225858211517	-0.0137391444295645
-6.19536685943604	-8.05901527404785	-11.9910440444946	-0.139966428279877	0.258297562599182	-0.0136233475059271
-6.19118356704712	-8.05760383605957	-11.9935636520386	-0.139945507049561	0.258405447006226	-0.0135224899277091
-6.18990135192871	-8.05848121643066	-11.9944534301758	-0.140011444687843	0.258439719676971	-0.0134247215464711
-6.18737602233887	-8.0585994720459	-11.9969606399536	-0.139973804354668	0.258545845746994	-0.0133402375504375
-6.18328666687012	-8.05953788757324	-12.0025415420532	-0.140022665262222	0.258578568696976	-0.0131912622600794
-6.18243312835693	-8.05871105194092	-12.0002450942993	-0.139988169074059	0.258586645126343	-0.0131934154778719
-6.17954063415527	-8.06413173675537	-12.0080547332764	-0.140120193362236	0.258754283189774	-0.0130975656211376
-6.17994737625122	-8.06762504577637	-12.0133562088013	-0.140199288725853	0.258756905794144	-0.0129972267895937
-6.17663478851318	-8.06876659393311	-12.0211305618286	-0.140224948525429	0.258817166090012	-0.0128902653232217
-6.17412424087524	-8.06820964813232	-12.0173311233521	-0.140275046229362	0.258929461240768	-0.0127752535045147
-6.17177104949951	-8.07097434997559	-12.0174217224121	-0.140306010842323	0.258926391601563	-0.0127102639526129
-6.16770029067993	-8.07314109802246	-12.0251598358154	-0.140324920415878	0.258951336145401	-0.0125705171376467
-6.16592645645142	-8.07605266571045	-12.0227546691895	-0.140430003404617	0.259030669927597	-0.0124638853594661
-6.16511058807373	-8.07612991333008	-12.0355491638184	-0.140503197908401	0.259097188711166	-0.0123100839555264
-6.16034317016602	-8.07784557342529	-12.0289812088013	-0.1406060308218	0.259115129709244	-0.0122364750131965
-6.15716981887817	-8.0811071395874	-12.0322351455688	-0.140631303191185	0.259196579456329	-0.0121419904753566
-6.15432977676392	-8.0786018371582	-12.0400485992432	-0.14073771238327	0.259256094694138	-0.0120749222114682
-6.15325021743774	-8.08328533172607	-12.0397453308105	-0.140784114599228	0.259258598089218	-0.0119195552542806
-6.15079927444458	-8.08166790008545	-12.0399484634399	-0.140827655792236	0.259344696998596	-0.0117326835170388
-6.14930295944214	-8.08664417266846	-12.0441112518311	-0.140948742628098	0.259304821491241	-0.0115993963554502
-6.14225673675537	-8.08730220794678	-12.0426950454712	-0.140936061739922	0.25929844379425	-0.0114160152152181
-6.13799476623535	-8.08537197113037	-12.0408582687378	-0.141036823391914	0.259323716163635	-0.0113141788169742
-6.1363673210144	-8.08708477020264	-12.0446557998657	-0.141107112169266	0.259364098310471	-0.0111610889434814
-6.1316237449646	-8.08886528015137	-12.0401754379272	-0.141185209155083	0.259354919195175	-0.0110247917473316
-6.12810611724854	-8.09159374237061	-12.0414295196533	-0.141264379024506	0.259306132793427	-0.010877407155931
-6.12164878845215	-8.09185600280762	-12.0338840484619	-0.141311034560204	0.259295761585236	-0.0107973944395781
-6.11785364151001	-8.08893394470215	-12.0369930267334	-0.14134792983532	0.259324550628662	-0.0106622688472271
-6.11233425140381	-8.091064453125	-12.0327949523926	-0.141373232007027	0.259281486272812	-0.0105363670736551
-6.11057376861572	-8.09230327606201	-12.032039642334	-0.141306459903717	0.259251087903976	-0.0103937461972237
-6.10453987121582	-8.09423542022705	-12.027379989624	-0.141379445791245	0.25917860865593	-0.0102600930258632
-6.09788179397583	-8.09515190124512	-12.0307159423828	-0.141429409384727	0.259167850017548	-0.0101624578237534
-6.09606742858887	-8.09656810760498	-12.022162437439	-0.141384765505791	0.259143561124802	-0.00996088422834873
-6.09284591674805	-8.0952844619751	-12.0222311019897	-0.141381546854973	0.259188860654831	-0.00979490205645561
-6.08643674850464	-8.09639644622803	-12.022536277771	-0.141382977366447	0.259130448102951	-0.00963592249900103
-6.08198213577271	-8.09565448760986	-12.0173978805542	-0.141313135623932	0.259115278720856	-0.00952383410185575
-6.07605886459351	-8.09915828704834	-12.0169296264648	-0.141397908329964	0.259108662605286	-0.00936117954552174
-6.07398271560669	-8.09965801239014	-12.0198822021484	-0.141399830579758	0.259079843759537	-0.0091370427981019
-6.07238817214966	-8.10203552246094	-12.0135869979858	-0.141284003853798	0.25900012254715	-0.0089902700856328
-6.06655883789063	-8.10207462310791	-12.007493019104	-0.141273349523544	0.258944571018219	-0.00882973987609148
-6.06260681152344	-8.10371398925781	-12.0002555847168	-0.141310393810272	0.258898854255676	-0.00868496019393206
-6.06163358688354	-8.10244655609131	-11.997932434082	-0.141293048858643	0.258835256099701	-0.00848986301571131
-6.05715084075928	-8.10836029052734	-11.9949016571045	-0.141267120838165	0.258698672056198	-0.00828648544847965
-6.05362319946289	-8.10747528076172	-11.9877147674561	-0.141219913959503	0.258669763803482	-0.00809830613434315
-6.05728530883789	-8.1077938079834	-11.9872283935547	-0.14119978249073	0.258596062660217	-0.00790128111839294
-6.05249500274658	-8.10814762115479	-11.979603767395	-0.141192734241486	0.258465051651001	-0.00771980360150337
-6.05086469650269	-8.11049842834473	-11.9777755737305	-0.141122564673424	0.258391559123993	-0.00758415227755904
-6.04857778549194	-8.11286640167236	-11.9762325286865	-0.14114984869957	0.258303940296173	-0.00738912681117654
-6.04847478866577	-8.11673164367676	-11.9742250442505	-0.141044408082962	0.258181869983673	-0.00728794280439615
-6.04921197891235	-8.12009811401367	-11.9742345809937	-0.140985071659088	0.25816422700882	-0.00713817169889808
-6.04618644714355	-8.12356758117676	-11.9711322784424	-0.140936598181725	0.258035957813263	-0.00701499404385686
-6.04347658157349	-8.12343406677246	-11.9649686813354	-0.14085091650486	0.25797039270401	-0.00694762310013175
-6.04098320007324	-8.12593650817871	-11.9653816223145	-0.140799954533577	0.257932156324387	-0.0067317858338356
-6.03945255279541	-8.13401794433594	-11.9604444503784	-0.140769809484482	0.257795214653015	-0.00660401862114668
-6.03312063217163	-8.13721752166748	-11.9633913040161	-0.140641286969185	0.257619231939316	-0.00642867013812065
-6.02989387512207	-8.13888931274414	-11.96031665802	-0.140531226992607	0.257525593042374	-0.00626317784190178
-6.02959632873535	-8.14224529266357	-11.955924987793	-0.14042329788208	0.257448047399521	-0.00613222410902381
-6.02678918838501	-8.14636993408203	-11.9507484436035	-0.140374004840851	0.257254958152771	-0.00589312147349119
-6.02097463607788	-8.14729022979736	-11.94775390625	-0.140285238623619	0.257104873657227	-0.00575949298217893
-6.0198187828064	-8.15232563018799	-11.9431610107422	-0.140256151556969	0.256999850273132	-0.00553284771740437
-6.01580953598022	-8.15469264984131	-11.9356279373169	-0.140122890472412	0.256895482540131	-0.00537889264523983
-6.01364898681641	-8.15812492370605	-11.9342975616455	-0.140121296048164	0.256681084632874	-0.00516392011195421
-6.00740957260132	-8.16059970855713	-11.9280500411987	-0.139989927411079	0.256626904010773	-0.00499733304604888
-6.00322723388672	-8.15762233734131	-11.9247121810913	-0.139918580651283	0.256421864032745	-0.00489767314866185
-6.00185203552246	-8.16037082672119	-11.9201917648315	-0.139871180057526	0.256325542926788	-0.00468299631029367
-6.00036668777466	-8.16124629974365	-11.9144802093506	-0.139813303947449	0.25616529583931	-0.00449626846238971
-5.99219083786011	-8.16687870025635	-11.9061059951782	-0.13973668217659	0.256054818630219	-0.00439153891056776
-5.99202251434326	-8.16919612884521	-11.9015598297119	-0.139790922403336	0.256019175052643	-0.0042425780557096
-5.98859834671021	-8.1700267791748	-11.900616645813	-0.139660209417343	0.255849927663803	-0.0040325284935534
-5.98579072952271	-8.17233753204346	-11.8951396942139	-0.139602243900299	0.255742371082306	-0.00387657131068408
-5.98259782791138	-8.17214298248291	-11.8901977539063	-0.139525100588799	0.255659550428391	-0.00375598622485995
-5.98126220703125	-8.17801761627197	-11.8789825439453	-0.139525309205055	0.255539447069168	-0.00356326927430928
-5.97905778884888	-8.17797946929932	-11.8787841796875	-0.139576494693756	0.255483776330948	-0.00340851093642414
-5.97609567642212	-8.17698669433594	-11.877592086792	-0.139390617609024	0.255333542823792	-0.00328627345152199
-5.97397899627686	-8.18058681488037	-11.8698568344116	-0.139452934265137	0.255296885967255	-0.00315413088537753
-5.96818017959595	-8.18045711517334	-11.8625392913818	-0.139426112174988	0.255214482545853	-0.0030215282458812
-5.9669041633606	-8.18259716033936	-11.8577976226807	-0.139472857117653	0.255075186491013	-0.00285235769115388
-5.96175527572632	-8.18469905853271	-11.8587665557861	-0.139424055814743	0.254991233348846	-0.00269916537217796
-5.95986080169678	-8.18517208099365	-11.8481416702271	-0.139404848217964	0.254921078681946	-0.00254824617877603
-5.95748233795166	-8.183913230896	-11.8444738388062	-0.139468386769295	0.254834860563278	-0.00251091411337256
-5.95418882369995	-8.18638134002686	-11.8437423706055	-0.139503121376038	0.254818767309189	-0.00228783022612333
-5.94598865509033	-8.18948841094971	-11.8420658111572	-0.139453008770943	0.254769414663315	-0.00222761929035187
-5.94499492645264	-8.19207859039307	-11.8433322906494	-0.13944785296917	0.254728078842163	-0.00205933395773172
-5.94474172592163	-8.19455337524414	-11.8371591567993	-0.139460414648056	0.254672706127167	-0.00194668862968683
-5.94539928436279	-8.19993686676025	-11.835654258728	-0.139482498168945	0.254625856876373	-0.00186103803571314
-5.94241046905518	-8.20492935180664	-11.8337345123291	-0.139467179775238	0.254582524299622	-0.00171501853037626
-5.94403600692749	-8.20717716217041	-11.8336629867554	-0.13942389190197	0.254622370004654	-0.0016841625329107
-5.94721651077271	-8.21219253540039	-11.8312530517578	-0.13944873213768	0.254565954208374	-0.00158260483294725
-5.9469690322876	-8.21819305419922	-11.8319387435913	-0.139404207468033	0.254500210285187	-0.00148712680675089
-5.94527626037598	-8.22253227233887	-11.8281173706055	-0.13949853181839	0.254491418600082	-0.00144688552245498
-5.94379234313965	-8.2268705368042	-11.8287477493286	-0.139476448297501	0.254524558782578	-0.0013021141057834
-5.94607210159302	-8.23180866241455	-11.8224592208862	-0.139578059315681	0.254511326551437	-0.00122652377467602
-5.94674444198608	-8.23591423034668	-11.8244609832764	-0.139516979455948	0.254481822252274	-0.00113617000170052
-5.94612121582031	-8.23893356323242	-11.8302154541016	-0.139519914984703	0.254421919584274	-0.000976052600890398
-5.94581270217896	-8.24249935150146	-11.8256778717041	-0.13959139585495	0.254505008459091	-0.000878119026310742
-5.94384098052979	-8.24574565887451	-11.8286838531494	-0.139571651816368	0.254422783851624	-0.000714302819687873
-5.94628524780273	-8.24861717224121	-11.8219957351685	-0.139451235532761	0.254357725381851	-0.000647107837721705
-5.9448709487915	-8.25063896179199	-11.8271493911743	-0.139534875750542	0.254294335842133	-0.000550480908714235
-5.94157409667969	-8.25078392028809	-11.8278856277466	-0.13956943154335	0.254224419593811	-0.000434978515841067
-5.93906545639038	-8.25335693359375	-11.8232564926147	-0.139506921172142	0.254153221845627	-0.000281557237030938
-5.93621015548706	-8.25528907775879	-11.8128929138184	-0.139499202370644	0.254043847322464	-0.00018074200488627
-5.93323993682861	-8.2543888092041	-11.8150062561035	-0.139482095837593	0.253948092460632	-8.83442335180007E-05
-5.93187570571899	-8.2598352432251	-11.8157920837402	-0.139477029442787	0.25386106967926	9.25451531657018E-05
-5.92918920516968	-8.25856685638428	-11.8078575134277	-0.139402970671654	0.253779470920563	0.000217115419218317
-5.92551851272583	-8.26179790496826	-11.8041505813599	-0.139344796538353	0.25369393825531	0.000320435327012092
-5.92160606384277	-8.26789569854736	-11.8037271499634	-0.139372274279594	0.25359719991684	0.00044021854409948
-5.92097902297974	-8.27029705047607	-11.8022937774658	-0.139335200190544	0.253490328788757	0.000573971366975456
-5.91866779327393	-8.27549934387207	-11.7939939498901	-0.13921619951725	0.253354609012604	0.000761942006647587
-5.9157075881958	-8.27626037597656	-11.8010883331299	-0.139207988977432	0.253191918134689	0.000786152144428343
-5.91604423522949	-8.27756977081299	-11.7916946411133	-0.139152228832245	0.253097623586655	0.000971044355537742
-5.91069269180298	-8.28201293945313	-11.7960271835327	-0.139024585485458	0.25291496515274	0.0010395678691566
-5.90814161300659	-8.28497219085693	-11.788950920105	-0.139040291309357	0.252833545207977	0.00120917288586497
-5.90838193893433	-8.28500175476074	-11.779260635376	-0.138928964734077	0.252719193696976	0.00134961644653231
-5.90533781051636	-8.28590106964111	-11.7773628234863	-0.138823494315147	0.252533435821533	0.00144833687227219
-5.90260457992554	-8.28659534454346	-11.7692461013794	-0.138676956295967	0.25234717130661	0.00158644781913608
-5.90124130249023	-8.28762626647949	-11.7700700759888	-0.138629019260406	0.252118647098541	0.00167851208243519
-5.89773511886597	-8.28830909729004	-11.7642707824707	-0.13847616314888	0.251904219388962	0.00186015421058983
-5.89451789855957	-8.28365898132324	-11.7627325057983	-0.138377442955971	0.251731336116791	0.00191643578000367
-5.89106512069702	-8.2838659286499	-11.751615524292	-0.138350486755371	0.251615196466446	0.00215182942338288
-5.88833475112915	-8.28550624847412	-11.7461090087891	-0.13826447725296	0.251418560743332	0.00220094225369394
-5.88472700119019	-8.2859582901001	-11.7419471740723	-0.138235628604889	0.2512187063694	0.00236129434779286
-5.87979698181152	-8.2830982208252	-11.7352066040039	-0.138113394379616	0.251020491123199	0.00248293625190854
-5.87827634811401	-8.28614044189453	-11.7289228439331	-0.138068005442619	0.250858575105667	0.00257456465624273
-5.8799934387207	-8.28635692596436	-11.7290143966675	-0.137855261564255	0.250577300786972	0.00266752135939896
-5.87513971328735	-8.28805255889893	-11.7227563858032	-0.137684598565102	0.250310719013214	0.00272461585700512
-5.87551021575928	-8.28634357452393	-11.7256441116333	-0.137578651309013	0.250231742858887	0.00291384058073163
-5.87197732925415	-8.29085540771484	-11.7168035507202	-0.137419179081917	0.249993830919266	0.00308846705593169
-5.87004518508911	-8.29185199737549	-11.7090616226196	-0.137215495109558	0.249803081154823	0.00329556781798601
-5.8674693107605	-8.29333877563477	-11.6975507736206	-0.137124270200729	0.249594509601593	0.00353307137265801
-5.86646747589111	-8.29216289520264	-11.699068069458	-0.136934980750084	0.249303460121155	0.00371592049486935
-5.86208486557007	-8.29446029663086	-11.6935291290283	-0.136686950922012	0.249022737145424	0.00392651744186878
-5.8608136177063	-8.29102039337158	-11.6877136230469	-0.136464342474937	0.248695060610771	0.00404777703806758
-5.86156940460205	-8.29236698150635	-11.6844568252563	-0.136385500431061	0.248459815979004	0.00431723659858108
-5.85538387298584	-8.29033184051514	-11.6749038696289	-0.136177763342857	0.248067766427994	0.004554258659482
-5.8509464263916	-8.28939723968506	-11.6679410934448	-0.135997906327248	0.247784197330475	0.00470339646562934
-5.84526252746582	-8.2893009185791	-11.6646127700806	-0.135880306363106	0.247513025999069	0.00498184701427817
-5.84156560897827	-8.29162311553955	-11.6548871994019	-0.135679915547371	0.247151434421539	0.00525730894878507
-5.8381781578064	-8.28836917877197	-11.6528806686401	-0.13553611934185	0.246902421116829	0.00537092657759786
-5.83355045318604	-8.28519344329834	-11.6465702056885	-0.135489389300346	0.246574595570564	0.00563063425943255
-5.83248233795166	-8.28765964508057	-11.6436758041382	-0.135245680809021	0.246213465929031	0.005917111877352
-5.82713651657104	-8.28596210479736	-11.6337299346924	-0.135043397545815	0.24589666724205	0.0060966843739152
-5.82343769073486	-8.28049850463867	-11.6264371871948	-0.13491378724575	0.245591372251511	0.00636238045990467
-5.81843852996826	-8.28101825714111	-11.613242149353	-0.134805262088776	0.245289221405983	0.00664465595036745
-5.81149339675903	-8.28143310546875	-11.609769821167	-0.134732261300087	0.244919836521149	0.0070295506156981
-5.8059663772583	-8.27737617492676	-11.6055173873901	-0.134537845849991	0.244609490036964	0.00730539439246058
-5.80085468292236	-8.27358341217041	-11.5932369232178	-0.134420558810234	0.244263738393784	0.00761232152581215
-5.79296255111694	-8.27279281616211	-11.5832319259644	-0.134274393320084	0.243883326649666	0.00799703877419233
-5.78817892074585	-8.26811218261719	-11.5744895935059	-0.134130850434303	0.243504896759987	0.00824465416371822
-5.78326892852783	-8.25989246368408	-11.5614566802979	-0.134057000279427	0.243188634514809	0.00849701371043921
-5.77537631988525	-8.2548885345459	-11.5546503067017	-0.133928194642067	0.242808908224106	0.00876616965979338
-5.76812887191772	-8.24976539611816	-11.5446147918701	-0.133753076195717	0.242499977350235	0.00906884390860796
-5.76106882095337	-8.24662590026855	-11.5333490371704	-0.133722618222237	0.24215741455555	0.00937134586274624
-5.75332498550415	-8.2414083480835	-11.5268754959106	-0.133602857589722	0.241969227790833	0.00968508049845696
-5.74142026901245	-8.24233055114746	-11.5199794769287	-0.133510425686836	0.241489112377167	0.00997669715434313
-5.73685455322266	-8.23153305053711	-11.5034132003784	-0.133395463228226	0.241213321685791	0.0102002406492829
-5.72754669189453	-8.22892570495605	-11.5029802322388	-0.133341044187546	0.240916654467583	0.0105951596051455
-5.72088384628296	-8.22459506988525	-11.4985542297363	-0.133278831839561	0.240541875362396	0.0109433364123106
-5.70930528640747	-8.21819114685059	-11.4871597290039	-0.133238807320595	0.240233108401299	0.0112769426777959
-5.69814920425415	-8.21396064758301	-11.4739227294922	-0.133124440908432	0.239940539002419	0.0117304651066661
-5.68617486953735	-8.21363735198975	-11.4668121337891	-0.133037805557251	0.239650830626488	0.0121789909899235
-5.67686223983765	-8.20295715332031	-11.4555883407593	-0.132899895310402	0.239279329776764	0.0124885849654675
-5.66872215270996	-8.19765090942383	-11.4464101791382	-0.13286729156971	0.239013865590096	0.0128670372068882
-5.66006565093994	-8.19093894958496	-11.4368572235107	-0.132797002792358	0.23864808678627	0.013100060634315
-5.64834499359131	-8.1843729019165	-11.4342594146729	-0.132765933871269	0.238413333892822	0.0133999083191156
-5.63731098175049	-8.17826271057129	-11.4205675125122	-0.132724449038506	0.238084092736244	0.0136843398213387
-5.62688016891479	-8.17538356781006	-11.4171419143677	-0.132709294557571	0.237842425704002	0.0140583990141749
-5.6192626953125	-8.1683235168457	-11.4087896347046	-0.132597282528877	0.237582013010979	0.0143623361364007
-5.60772037506104	-8.16277694702148	-11.4034776687622	-0.132542014122009	0.237395167350769	0.0146036371588707
-5.60115337371826	-8.15537452697754	-11.4019260406494	-0.132540345191956	0.23710323870182	0.0148675227537751
-5.58802318572998	-8.15204334259033	-11.3897047042847	-0.132463708519936	0.236863806843758	0.0151662137359381
-5.5779013633728	-8.14788913726807	-11.3840560913086	-0.132381722331047	0.23672904074192	0.0154821537435055
-5.56747102737427	-8.14366149902344	-11.380841255188	-0.132392555475235	0.236465752124786	0.0158631037920713
-5.55936098098755	-8.14066314697266	-11.3751249313354	-0.132330521941185	0.236254453659058	0.0161920711398125
-5.54504919052124	-8.13467311859131	-11.3664207458496	-0.132273852825165	0.236037939786911	0.0164481699466705
-5.54148244857788	-8.12771511077881	-11.3614063262939	-0.132260337471962	0.236014351248741	0.0166729874908924
-5.53034734725952	-8.12401485443115	-11.3651237487793	-0.132231935858727	0.235762849450111	0.0170110836625099
-5.51990127563477	-8.11968994140625	-11.349139213562	-0.132137089967728	0.235536947846413	0.017234867438674
-5.51237773895264	-8.11160373687744	-11.3462839126587	-0.132160648703575	0.23538114130497	0.017498716711998
-5.50108766555786	-8.10639190673828	-11.3443002700806	-0.132156357169151	0.235284507274628	0.0177590902894735
-5.49143409729004	-8.10348224639893	-11.3436622619629	-0.132145270705223	0.235080882906914	0.0179414264857769
-5.48034763336182	-8.10238170623779	-11.3382062911987	-0.13210541009903	0.234985828399658	0.0182059928774834
-5.46825408935547	-8.10070991516113	-11.3413305282593	-0.132089719176292	0.234821647405624	0.0184653140604496
-5.45770311355591	-8.09542083740234	-11.3356657028198	-0.132090121507645	0.23466020822525	0.0187598038464785
-5.44681119918823	-8.09086132049561	-11.3306703567505	-0.132132217288017	0.234569862484932	0.0189880337566137
-5.43833494186401	-8.08571147918701	-11.3274536132813	-0.132124185562134	0.234451591968536	0.0191832147538662
-5.42650032043457	-8.08140468597412	-11.3196172714233	-0.132191881537437	0.234311923384666	0.0194557327777147
-5.41470003128052	-8.07420349121094	-11.3129053115845	-0.132162854075432	0.234260320663452	0.0196082945913076
-5.40419387817383	-8.06968212127686	-11.3163528442383	-0.132143676280975	0.234118163585663	0.019803237169981
-5.39503717422485	-8.06466960906982	-11.30885887146	-0.13210029900074	0.234030023217201	0.0200194660574198
-5.38369798660278	-8.06009578704834	-11.2983703613281	-0.132140219211578	0.233975932002068	0.0201940219849348
-5.37626934051514	-8.05496215820313	-11.3034944534302	-0.132241040468216	0.233882173895836	0.0204723663628101
-5.3612494468689	-8.04893493652344	-11.2984437942505	-0.132198065519333	0.233693763613701	0.0205411147326231
-5.35132122039795	-8.04349994659424	-11.3002614974976	-0.132220685482025	0.233636096119881	0.0206369701772928
-5.33995676040649	-8.03636264801025	-11.293062210083	-0.132267907261848	0.233555793762207	0.0207817554473877
-5.3298134803772	-8.03547859191895	-11.2915887832642	-0.132269263267517	0.233449295163155	0.0209012851119041
-5.320481300354	-8.03290367126465	-11.2908735275269	-0.132413506507874	0.233344301581383	0.0210154540836811
-5.31239938735962	-8.02651405334473	-11.2958173751831	-0.132466539740562	0.233309209346771	0.0211445335298777
-5.2993688583374	-8.02547454833984	-11.2938871383667	-0.132377356290817	0.233214169740677	0.0212105549871922
-5.28806924819946	-8.0196704864502	-11.2892360687256	-0.13249409198761	0.233249738812447	0.0212872792035341
-5.28026008605957	-8.01309585571289	-11.2871932983398	-0.132481500506401	0.233135908842087	0.0214144047349691
-5.26695442199707	-8.01050472259521	-11.2798500061035	-0.132460042834282	0.233032837510109	0.02151233330369
-5.26108741760254	-8.00285148620605	-11.2747745513916	-0.132383331656456	0.232900559902191	0.0215376038104296
-5.2507209777832	-7.99793720245361	-11.274377822876	-0.132503554224968	0.232833966612816	0.0216246377676725
-5.23739814758301	-7.99397325515747	-11.2676277160645	-0.132451057434082	0.232756316661835	0.0216272920370102
-5.22601699829102	-7.98645734786987	-11.2663059234619	-0.132552698254585	0.232790276408195	0.0216439217329025
-5.21476316452026	-7.98193788528442	-11.2628374099731	-0.132504031062126	0.232641309499741	0.0217522513121367
-5.20281553268433	-7.97926044464111	-11.2610149383545	-0.132613226771355	0.232570990920067	0.0217736642807722
-5.19650077819824	-7.97284412384033	-11.2519292831421	-0.132624074816704	0.232626512646675	0.0218259263783693
-5.18537616729736	-7.96681785583496	-11.2495584487915	-0.132635518908501	0.232600837945938	0.0218750461935997
-5.16981601715088	-7.961266040802	-11.2420816421509	-0.13270902633667	0.232483014464378	0.0219108238816261
-5.16111421585083	-7.95605611801147	-11.2353448867798	-0.132819131016731	0.232512727379799	0.0219126418232918
-5.15460586547852	-7.95320129394531	-11.23659324646	-0.132820874452591	0.232514679431915	0.0220522414892912
-5.14284086227417	-7.9485330581665	-11.2221155166626	-0.13279116153717	0.232409805059433	0.022057855501771
-5.13236045837402	-7.94347238540649	-11.2195072174072	-0.13282023370266	0.232426002621651	0.0220833234488964
-5.12562894821167	-7.93663454055786	-11.2144985198975	-0.132883578538895	0.23243160545826	0.0221085250377655
-5.11386728286743	-7.9322657585144	-11.2116041183472	-0.132968500256538	0.232423260807991	0.0221621338278055
-5.10400390625	-7.92979335784912	-11.2055063247681	-0.132987320423126	0.23248091340065	0.0222008433192968
-5.09743642807007	-7.92938423156738	-11.2041835784912	-0.133082047104836	0.232441380620003	0.0222500395029783
-5.0881290435791	-7.92772960662842	-11.1926755905151	-0.133135467767715	0.232478633522987	0.0222978312522173
-5.07913827896118	-7.92480754852295	-11.1897392272949	-0.133260101079941	0.232518702745438	0.0224708188325167
-5.07296705245972	-7.91878604888916	-11.1809597015381	-0.13347290456295	0.232509523630142	0.0226544067263603
-5.07333850860596	-7.91361665725708	-11.1756029129028	-0.133546903729439	0.23272417485714	0.0226468276232481
-5.07052278518677	-7.91416883468628	-11.170823097229	-0.133701235055923	0.232765287160873	0.0226180329918861
-5.06256294250488	-7.91769361495972	-11.1726694107056	-0.133721679449081	0.232903867959976	0.0226854644715786
-5.05129241943359	-7.92469453811646	-11.1630420684814	-0.133812785148621	0.232857048511505	0.0228252373635769
-5.04310750961304	-7.92397880554199	-11.1610450744629	-0.133858352899551	0.232943758368492	0.0229393914341927
-5.03777837753296	-7.92684078216553	-11.1650266647339	-0.133945688605309	0.23300389945507	0.0231270026415586
-5.02876996994019	-7.92747926712036	-11.165415763855	-0.133958503603935	0.232982397079468	0.0232424512505531
-5.02296781539917	-7.93040418624878	-11.1657209396362	-0.134039103984833	0.233146622776985	0.0232837982475758
-5.01891326904297	-7.93562698364258	-11.1662063598633	-0.134133398532867	0.233293861150742	0.0234645735472441
-5.01562881469727	-7.94370365142822	-11.1740303039551	-0.134205847978592	0.233332484960556	0.0235756002366543
-5.01021289825439	-7.94974327087402	-11.1727323532104	-0.134183064103127	0.23342652618885	0.0237340088933706
-5.0066556930542	-7.95037269592285	-11.179651260376	-0.13421256840229	0.233544707298279	0.0238408073782921
-4.99688816070557	-7.95076417922974	-11.1773710250854	-0.134127378463745	0.233575046062469	0.0239387005567551
-4.98716163635254	-7.95602941513062	-11.1764364242554	-0.134148463606834	0.233642444014549	0.0240113958716393
-4.97429847717285	-7.95722198486328	-11.1669483184814	-0.134200483560562	0.233726814389229	0.0241477862000465
-4.97086429595947	-7.96130895614624	-11.1674966812134	-0.134239032864571	0.233813688158989	0.0243347380310297
-4.96451902389526	-7.96647119522095	-11.1680755615234	-0.13408637046814	0.233838126063347	0.0244833864271641
-4.9581880569458	-7.96874237060547	-11.1583003997803	-0.13404555618763	0.233813852071762	0.0246711578220129
-4.94984769821167	-7.97373867034912	-11.1598558425903	-0.134102821350098	0.23388135433197	0.0249378513544798
-4.94106769561768	-7.97626495361328	-11.1635131835938	-0.134021356701851	0.233764797449112	0.0250564943999052
-4.93142890930176	-7.97687721252441	-11.162543296814	-0.134013116359711	0.233818575739861	0.0252429638057947
-4.92063570022583	-7.981369972229	-11.1595840454102	-0.134001895785332	0.233844637870789	0.0254442691802979
-4.90696048736572	-7.98371744155884	-11.15549659729	-0.133930191397667	0.233696267008781	0.0256521143019199
-4.89760494232178	-7.98779439926147	-11.1539659500122	-0.133897081017494	0.23369288444519	0.0259169358760118
-4.88934946060181	-7.98886489868164	-11.1528072357178	-0.13390126824379	0.233652755618095	0.026237653568387
-4.87697839736938	-7.98908662796021	-11.1467723846436	-0.133762508630753	0.233563512563705	0.0265133306384087
-4.86465692520142	-7.98991203308105	-11.1333789825439	-0.133761674165726	0.233625948429108	0.0269042365252972
-4.85338163375854	-7.99333572387695	-11.1378927230835	-0.133678436279297	0.233453050255775	0.027216637507081
-4.84661245346069	-7.99216222763062	-11.1293334960938	-0.133581340312958	0.233417153358459	0.0275517906993628
-4.83473587036133	-7.99442434310913	-11.128270149231	-0.133550152182579	0.233250662684441	0.0278607811778784
-4.8234920501709	-7.99099159240723	-11.1292238235474	-0.133472502231598	0.233134552836418	0.0281974710524082
-4.81349849700928	-7.9933066368103	-11.1242160797119	-0.133429169654846	0.233083516359329	0.0285521280020475
-4.7968897819519	-7.99827814102173	-11.1235961914063	-0.133374527096748	0.232839196920395	0.0288919378072023
-4.78484916687012	-7.99734830856323	-11.1236181259155	-0.133237183094025	0.232714489102364	0.0293020009994507
-4.77470779418945	-7.99522352218628	-11.1258325576782	-0.133232608437538	0.232611820101738	0.0297439806163311
-4.75895214080811	-7.99825811386108	-11.1134901046753	-0.133036136627197	0.232433885335922	0.0301537308841944
-4.74668455123901	-7.99463844299316	-11.1112413406372	-0.132920697331429	0.232259273529053	0.0305316727608442
-4.73823022842407	-7.99114513397217	-11.1096839904785	-0.132815778255463	0.232080399990082	0.030990969389677
-4.72554683685303	-7.99065399169922	-11.1103811264038	-0.132809683680534	0.23192223906517	0.031290702521801
-4.71275091171265	-7.98889112472534	-11.1065635681152	-0.132766261696815	0.231815561652184	0.0316474251449108
-4.70096445083618	-7.99172306060791	-11.1108665466309	-0.132568717002869	0.231530696153641	0.0320659913122654
-4.69027471542358	-7.99113750457764	-11.1051301956177	-0.132558509707451	0.231399118900299	0.0323568135499954
-4.67821836471558	-7.99059772491455	-11.109278678894	-0.132391080260277	0.231189206242561	0.0329171493649483
-4.66370153427124	-7.98923921585083	-11.1019706726074	-0.132282108068466	0.230985894799232	0.0333984941244125
-4.65355396270752	-7.98669719696045	-11.0888414382935	-0.132186129689217	0.230781614780426	0.0338747613132
-4.64040422439575	-7.98302459716797	-11.0909233093262	-0.132044449448586	0.230510473251343	0.034425251185894
-4.62958431243896	-7.9786229133606	-11.0909004211426	-0.131935209035873	0.230290442705154	0.0349017567932606
-4.61964273452759	-7.97659397125244	-11.0829067230225	-0.131923869252205	0.230131387710571	0.0354741252958775
-4.60569381713867	-7.97482633590698	-11.0768127441406	-0.131809115409851	0.22981658577919	0.0358610637485981
-4.59976243972778	-7.97479152679443	-11.075891494751	-0.131788730621338	0.229637384414673	0.0363594330847263
-4.58713722229004	-7.97943210601807	-11.0733938217163	-0.131789520382881	0.229344680905342	0.0369331799447536
-4.57627010345459	-7.97473239898682	-11.0632915496826	-0.13170413672924	0.229232430458069	0.0374015718698502
-4.56499481201172	-7.97393751144409	-11.0520601272583	-0.131653755903244	0.229028820991516	0.0380263216793537
-4.55716800689697	-7.9715781211853	-11.0496625900269	-0.131715655326843	0.228780016303062	0.0385166704654694
-4.55963182449341	-7.96383857727051	-11.0447559356689	-0.131839692592621	0.228636652231216	0.0388644374907017
-4.55657005310059	-7.96398210525513	-11.0555181503296	-0.131882935762405	0.228474110364914	0.0393511727452278
-4.54033279418945	-7.97071886062622	-11.0489225387573	-0.131848603487015	0.228282004594803	0.039969302713871
-4.52286338806152	-7.98689842224121	-11.0476751327515	-0.131869256496429	0.228096261620522	0.0406007878482342
-4.50461769104004	-7.9907021522522	-11.041072845459	-0.131808131933212	0.227897733449936	0.0411370545625687
-4.48991298675537	-7.99177742004395	-11.0379838943481	-0.131855860352516	0.227766484022141	0.0416867621243
-4.47245740890503	-7.99200582504272	-11.0281133651733	-0.131783083081245	0.227527052164078	0.0423239842057228
-4.45762205123901	-7.99604988098145	-11.0229406356812	-0.131746277213097	0.227352142333984	0.0428535304963589
-4.44998073577881	-8.00418949127197	-11.0212984085083	-0.131864979863167	0.227244451642036	0.0435568317770958
-4.43772554397583	-8.00453758239746	-11.0165004730225	-0.131783336400986	0.226985514163971	0.0438528209924698
-4.42766618728638	-8.01588439941406	-11.0298862457275	-0.131858646869659	0.22698999941349	0.0443379655480385
-4.4155011177063	-8.03079700469971	-11.0251045227051	-0.13191844522953	0.226780354976654	0.0449951998889446
-4.40726852416992	-8.03777027130127	-11.0253505706787	-0.131892159581184	0.226686730980873	0.0455058626830578
-4.40018320083618	-8.04518508911133	-11.0286207199097	-0.13199619948864	0.226676732301712	0.0460435338318348
-4.39735841751099	-8.06091785430908	-11.0364198684692	-0.132090955972672	0.226563423871994	0.0465812385082245
-4.40327215194702	-8.07799816131592	-11.0530080795288	-0.132358655333519	0.226547494530678	0.0473679080605507
-4.39424419403076	-8.08778190612793	-11.0570287704468	-0.132347598671913	0.226287469267845	0.0477536469697952
-4.37849569320679	-8.08784866333008	-11.0575218200684	-0.132302582263947	0.226218521595001	0.0482556819915771
-4.36445045471191	-8.08991241455078	-11.0575351715088	-0.132292196154594	0.226142197847366	0.0487306267023087
-4.35025072097778	-8.09717273712158	-11.0573320388794	-0.132386341691017	0.22607310116291	0.049235574901104
-4.33391189575195	-8.11022853851318	-11.0532827377319	-0.132247865200043	0.226075202226639	0.0498260296881199
-4.31959009170532	-8.11556816101074	-11.0474319458008	-0.132220298051834	0.226042732596397	0.0501626096665859
-4.30770063400269	-8.12897205352783	-11.0566844940186	-0.132167279720306	0.225994259119034	0.0506188347935677
-4.29598474502563	-8.14462184906006	-11.0663528442383	-0.132279187440872	0.22600357234478	0.051099456846714
-4.29150009155273	-8.16106224060059	-11.077241897583	-0.13226193189621	0.226040080189705	0.0514546446502209
-4.28418684005737	-8.17043399810791	-11.0699892044067	-0.132303655147552	0.226141378283501	0.0516845248639584
-4.27887535095215	-8.17489528656006	-11.0796527862549	-0.132104560732841	0.226080402731895	0.0516257137060165
-4.28004789352417	-8.18475341796875	-11.0851345062256	-0.132182478904724	0.226282984018326	0.0517980977892876
-4.2738938331604	-8.19827842712402	-11.0994863510132	-0.132123589515686	0.226343706250191	0.0520341955125332
-4.26415681838989	-8.20802211761475	-11.0986166000366	-0.132148697972298	0.226338267326355	0.0523410886526108
-4.25759696960449	-8.2153491973877	-11.1057567596436	-0.132138669490814	0.226410388946533	0.0525846891105175
-4.25241947174072	-8.22482967376709	-11.0991725921631	-0.132034674286842	0.226545855402946	0.0526919141411781
-4.24893760681152	-8.23083591461182	-11.1132707595825	-0.131917789578438	0.226666808128357	0.0530672483146191
-4.2408275604248	-8.23353385925293	-11.1097745895386	-0.132009521126747	0.22670316696167	0.0531096234917641
-4.23566865921021	-8.2491569519043	-11.1184186935425	-0.13200406730175	0.226753860712051	0.0533850118517876
-4.22968864440918	-8.25488376617432	-11.1226873397827	-0.131928637623787	0.226971060037613	0.0535711757838726
-4.22459173202515	-8.26358890533447	-11.1287889480591	-0.13191656768322	0.227027833461761	0.0537579916417599
-4.22390842437744	-8.26302719116211	-11.1314468383789	-0.131971895694733	0.227108389139175	0.0538218691945076
-4.21449613571167	-8.27527523040771	-11.1318531036377	-0.132212817668915	0.227131515741348	0.0544556118547916
-4.21226596832275	-8.28174781799316	-11.1386661529541	-0.132328674197197	0.227347522974014	0.0546454750001431
-4.22524833679199	-8.27922534942627	-11.1427183151245	-0.132310718297958	0.227506965398788	0.05453772097826
-4.22974681854248	-8.27903175354004	-11.1511430740356	-0.13232596218586	0.227796912193298	0.0543735697865486
-4.22793102264404	-8.2900390625	-11.1529483795166	-0.132320418953896	0.227847546339035	0.0543317496776581
-4.2231822013855	-8.30063056945801	-11.1575403213501	-0.132310643792152	0.227901116013527	0.0543250255286694
-4.21188259124756	-8.31815242767334	-11.154013633728	-0.13237838447094	0.228010132908821	0.0543950088322163
-4.20502376556396	-8.31997013092041	-11.1605768203735	-0.132239952683449	0.228155359625816	0.0544039495289326
-4.20351123809814	-8.32189846038818	-11.1586408615112	-0.13231298327446	0.228341326117516	0.0544949769973755
-4.20625114440918	-8.32857036590576	-11.1600017547607	-0.132380038499832	0.228464856743813	0.0544153563678265
-4.21143865585327	-8.3332986831665	-11.1635408401489	-0.132282823324203	0.228513553738594	0.054259218275547
-4.20957803726196	-8.33798503875732	-11.1645441055298	-0.13229039311409	0.228675216436386	0.0540671907365322
-4.20400428771973	-8.35109424591064	-11.1758241653442	-0.132249876856804	0.228804096579552	0.0540003217756748
-4.20267391204834	-8.35907649993896	-11.1785907745361	-0.132280796766281	0.228959888219833	0.0538703389465809
-4.20441150665283	-8.36223888397217	-11.1789579391479	-0.132329717278481	0.229154020547867	0.053793903440237
-4.20799493789673	-8.36830902099609	-11.1715755462646	-0.132142096757889	0.22912934422493	0.0537185817956924
-4.20784664154053	-8.37472438812256	-11.1769208908081	-0.132218599319458	0.22924068570137	0.0535630770027637
-4.20453262329102	-8.37789249420166	-11.1847429275513	-0.132175847887993	0.229353606700897	0.0533000603318214
-4.20842599868774	-8.38476657867432	-11.1918039321899	-0.132139801979065	0.229445606470108	0.0531710311770439
-4.20989990234375	-8.39040470123291	-11.1898574829102	-0.132184609770775	0.229519411921501	0.0528814531862736
-4.22032356262207	-8.39359664916992	-11.1886920928955	-0.132080122828484	0.229588463902473	0.0526880472898483
-4.22289896011353	-8.39513301849365	-11.1885957717896	-0.132028192281723	0.229590088129044	0.0524101406335831
-4.22697305679321	-8.39728164672852	-11.1948118209839	-0.132019385695457	0.229721799492836	0.0521423071622849
-4.22808361053467	-8.40129661560059	-11.1880121231079	-0.132008865475655	0.229686245322227	0.0518764518201351
-4.23619937896729	-8.40104675292969	-11.1954679489136	-0.131983861327171	0.22970612347126	0.0516598336398602
-4.23835229873657	-8.40647220611572	-11.1886367797852	-0.131977841258049	0.229702442884445	0.0513821765780449
-4.24518823623657	-8.40786838531494	-11.1834545135498	-0.131885290145874	0.229628399014473	0.0512292198836803
-4.24700117111206	-8.4083948135376	-11.1881971359253	-0.131815686821938	0.229544386267662	0.0508915409445763
-4.25150203704834	-8.40772819519043	-11.1904287338257	-0.131818279623985	0.229586318135262	0.0505991913378239
-4.25974655151367	-8.41052436828613	-11.1889495849609	-0.131772547960281	0.229448348283768	0.0503343977034092
-4.26601362228394	-8.40878105163574	-11.1825294494629	-0.131730899214745	0.229434669017792	0.0501498393714428
-4.26929903030396	-8.41007423400879	-11.1772651672363	-0.13154262304306	0.229317590594292	0.0498335734009743
-4.27931356430054	-8.40680694580078	-11.1753082275391	-0.131496608257294	0.229273587465286	0.0496624335646629
-4.28216505050659	-8.40608787536621	-11.1687965393066	-0.131392404437065	0.229150205850601	0.0492919348180294
-4.29073715209961	-8.40494155883789	-11.1722402572632	-0.131327480077744	0.229006558656693	0.0490931235253811
-4.29660892486572	-8.40755844116211	-11.167142868042	-0.13127563893795	0.228858545422554	0.048848457634449
-4.30272817611694	-8.40350246429443	-11.1612911224365	-0.131156474351883	0.228718519210815	0.0486574582755566
-4.30911207199097	-8.40320491790771	-11.1559019088745	-0.130944654345512	0.228537067770958	0.0484525673091412
-4.31745862960815	-8.39486598968506	-11.1509380340576	-0.130919843912125	0.228337094187737	0.0482166483998299
-4.32154750823975	-8.38825988769531	-11.1450901031494	-0.130729898810387	0.228163629770279	0.0479669980704784
-4.33020734786987	-8.38773632049561	-11.1444025039673	-0.130674347281456	0.228028059005737	0.0478022247552872
-4.33644247055054	-8.38566780090332	-11.1317358016968	-0.130547791719437	0.227849125862122	0.0475696809589863
-4.34046649932861	-8.38210487365723	-11.1250619888306	-0.130425706505775	0.227641269564629	0.0473792143166065
-4.34824419021606	-8.37847423553467	-11.1201667785645	-0.130288422107697	0.227404043078423	0.0472834706306458
-4.35709953308105	-8.37268161773682	-11.1117715835571	-0.130149394273758	0.227252930402756	0.0470828376710415
-4.36543941497803	-8.36877632141113	-11.1043395996094	-0.130008116364479	0.227085962891579	0.0469498671591282
-4.36806678771973	-8.36854648590088	-11.0960578918457	-0.129965394735336	0.226826891303062	0.0467719659209251
-4.38024425506592	-8.36670112609863	-11.0944547653198	-0.129851385951042	0.226645141839981	0.0466812923550606
-4.38245010375977	-8.36290168762207	-11.0873546600342	-0.129712462425232	0.226331621408463	0.04654261469841
-4.38894271850586	-8.3599328994751	-11.0721454620361	-0.129577860236168	0.226279884576797	0.0464554242789745
-4.39708709716797	-8.35589504241943	-11.0667133331299	-0.129370540380478	0.225948616862297	0.0463375151157379
-4.40566968917847	-8.35047245025635	-11.0568237304688	-0.129315063357353	0.225773900747299	0.0462512224912643
-4.41218614578247	-8.34885025024414	-11.0574254989624	-0.129265576601028	0.225533157587051	0.0461317598819733
-4.4139199256897	-8.34344673156738	-11.0493545532227	-0.129100441932678	0.225260868668556	0.0459519922733307
-4.42551612854004	-8.33927059173584	-11.0389719009399	-0.128964707255363	0.225095197558403	0.0459204874932766
-4.42865705490112	-8.3325834274292	-11.0254945755005	-0.128829076886177	0.224901497364044	0.0457573011517525
-4.43658685684204	-8.33010196685791	-11.0207767486572	-0.128735184669495	0.224721416831017	0.0456345491111279
-4.44738483428955	-8.32563018798828	-11.0125522613525	-0.128698602318764	0.224478051066399	0.0455434806644917
-4.4570574760437	-8.32638931274414	-11.0118541717529	-0.128725677728653	0.224402263760567	0.0454640612006187
-4.46818542480469	-8.33343315124512	-11.0128660202026	-0.1286900639534	0.224073097109795	0.0453604348003864
-4.47654819488525	-8.32497024536133	-11.0130033493042	-0.128660261631012	0.223895832896233	0.0453234724700451
-4.4770336151123	-8.32172966003418	-10.9971170425415	-0.128514602780342	0.223773673176765	0.0451836213469505
-4.48507738113403	-8.31428337097168	-10.9941272735596	-0.128445163369179	0.223597690463066	0.0450976006686687
-4.48462295532227	-8.30482482910156	-10.9888172149658	-0.128288999199867	0.223360255360603	0.0450050160288811
-4.48464107513428	-8.30230140686035	-10.9857397079468	-0.128202095627785	0.223216220736504	0.0448450371623039
-4.49006605148315	-8.30039215087891	-10.9779281616211	-0.127987012267113	0.222982168197632	0.0447383299469948
-4.49217224121094	-8.29489803314209	-10.9729175567627	-0.127923578023911	0.222960337996483	0.0445702224969864
-4.4985876083374	-8.29427337646484	-10.9660472869873	-0.127897918224335	0.222811713814735	0.0445659719407558
-4.50393390655518	-8.28735542297363	-10.9559907913208	-0.127716779708862	0.222570776939392	0.0444222167134285
-4.50931549072266	-8.2816686630249	-10.9491548538208	-0.127634435892105	0.222472876310349	0.0443359054625034
-4.50863790512085	-8.2786226272583	-10.9413080215454	-0.127553090453148	0.22224435210228	0.0442502051591873
-4.50935411453247	-8.27438354492188	-10.9364070892334	-0.127431616187096	0.222140341997147	0.0442122183740139
-4.50791501998901	-8.2738208770752	-10.9338464736938	-0.127306014299393	0.221936702728271	0.0441749542951584
-4.51099014282227	-8.26506423950195	-10.919322013855	-0.127207741141319	0.221847116947174	0.044155977666378
-4.50880718231201	-8.26357173919678	-10.9133262634277	-0.127112835645676	0.221643045544624	0.0443005673587322
-4.51186847686768	-8.25742149353027	-10.906005859375	-0.127092942595482	0.221553117036819	0.0442441739141941
-4.51195192337036	-8.25176334381104	-10.8996248245239	-0.127069398760796	0.221382468938828	0.0443350821733475
-4.50771379470825	-8.24688243865967	-10.8900833129883	-0.12694039940834	0.221257016062737	0.0443173497915268
-4.50911474227905	-8.24581718444824	-10.8848371505737	-0.126944601535797	0.221131086349487	0.0444217398762703
-4.50420331954956	-8.24495697021484	-10.8778429031372	-0.126845449209213	0.220919325947762	0.0445323325693607
-4.50070714950562	-8.23825168609619	-10.8708276748657	-0.126827403903008	0.220828056335449	0.0446556434035301
-4.49674606323242	-8.23549461364746	-10.8628063201904	-0.126805856823921	0.220689788460732	0.044856708496809
-4.49233341217041	-8.23034954071045	-10.8541526794434	-0.126702055335045	0.220568105578423	0.0449732393026352
-4.49004030227661	-8.22140407562256	-10.8476448059082	-0.126703500747681	0.220418617129326	0.0452166944742203
-4.48211765289307	-8.21586227416992	-10.8329010009766	-0.126671195030212	0.220203399658203	0.045420479029417
-4.47494745254517	-8.21500301361084	-10.8279752731323	-0.126612842082977	0.22005195915699	0.0455772057175636
-4.46787691116333	-8.21561336517334	-10.8236045837402	-0.12651564180851	0.219833582639694	0.0458189025521278
-4.45972585678101	-8.2072811126709	-10.8165922164917	-0.12650540471077	0.219711929559708	0.0460120178759098
-4.45269012451172	-8.20323085784912	-10.8097019195557	-0.126374259591103	0.219603300094604	0.0462882444262505
-4.44760513305664	-8.19652843475342	-10.7941598892212	-0.126279637217522	0.219398945569992	0.0464720241725445
-4.44106197357178	-8.18949699401855	-10.7906513214111	-0.126287207007408	0.21924290060997	0.0467298589646816
-4.42779445648193	-8.18480205535889	-10.7833290100098	-0.126197829842567	0.219003975391388	0.0469041801989079
-4.42179727554321	-8.18305683135986	-10.7768535614014	-0.126133769750595	0.218846023082733	0.0471077673137188
-4.41567420959473	-8.17973136901855	-10.7726917266846	-0.125996842980385	0.218609854578972	0.0472569987177849
-4.4089298248291	-8.17223930358887	-10.7635488510132	-0.125951617956161	0.218559235334396	0.0474295243620873
-4.40206956863403	-8.17242813110352	-10.7544317245483	-0.125876277685165	0.218328922986984	0.0476929768919945
-4.39959907531738	-8.16479682922363	-10.7456474304199	-0.125755175948143	0.218198239803314	0.0477681942284107
-4.39698219299316	-8.15882682800293	-10.7398900985718	-0.125742539763451	0.217961102724075	0.0479094572365284
-4.38604497909546	-8.15618228912354	-10.7347173690796	-0.125652268528938	0.217821195721626	0.0480099096894264
-4.38337087631226	-8.15607070922852	-10.7332496643066	-0.12549501657486	0.217628374695778	0.048151221126318
-4.37529754638672	-8.15495872497559	-10.726149559021	-0.125417396426201	0.217379003763199	0.0482074879109859
-4.37496900558472	-8.14607810974121	-10.731333732605	-0.125380232930183	0.217358142137527	0.0483248569071293
-4.37371349334717	-8.14630222320557	-10.7237539291382	-0.125224530696869	0.21712301671505	0.0483795553445816
-4.37590551376343	-8.14145755767822	-10.7216854095459	-0.125168219208717	0.216969877481461	0.0484267584979534
-4.3720121383667	-8.14115333557129	-10.723443031311	-0.125138998031616	0.216772198677063	0.0484870821237564
-4.37030124664307	-8.14159107208252	-10.7229280471802	-0.125010132789612	0.216660052537918	0.0485030598938465
-4.36962985992432	-8.14153099060059	-10.7239751815796	-0.124959141016006	0.216454654932022	0.0485945381224155
-4.36607599258423	-8.13943862915039	-10.724326133728	-0.124905742704868	0.216342777013779	0.0486065186560154
-4.36584520339966	-8.13636684417725	-10.7227954864502	-0.124817028641701	0.216218367218971	0.0487585924565792
-4.36621952056885	-8.13066482543945	-10.7116994857788	-0.124671451747417	0.216006368398666	0.048770546913147
-4.36566877365112	-8.12699890136719	-10.7069578170776	-0.124534152448177	0.21580545604229	0.0488083772361279
-4.36062049865723	-8.1279993057251	-10.7046508789063	-0.124506808817387	0.21562859416008	0.0488573834300041
-4.36228895187378	-8.12580871582031	-10.6968774795532	-0.124401897192001	0.21550627052784	0.0488455183804035
-4.36076498031616	-8.12580299377441	-10.6967744827271	-0.124317698180676	0.215194866061211	0.0488768666982651
-4.36111450195313	-8.1165075302124	-10.6847791671753	-0.124296858906746	0.215102523565292	0.0488729141652584
-4.36562490463257	-8.11688137054443	-10.6851692199707	-0.124179497361183	0.214976862072945	0.048945739865303
-4.36641597747803	-8.11238670349121	-10.6680860519409	-0.124108195304871	0.214784920215607	0.0488795526325703
-4.36743021011353	-8.10454177856445	-10.6691703796387	-0.12405126541853	0.214584305882454	0.0488659143447876
-4.36516857147217	-8.10168933868408	-10.6653337478638	-0.123949654400349	0.214335411787033	0.0488538295030594
-4.36514568328857	-8.09870338439941	-10.6570625305176	-0.123850636184216	0.21417610347271	0.0487594977021217
-4.36614656448364	-8.09453392028809	-10.6516056060791	-0.123835556209087	0.214023113250732	0.0487532317638397
-4.36396884918213	-8.08982563018799	-10.6388807296753	-0.123719252645969	0.213908761739731	0.0486820936203003
-4.37015390396118	-8.08825206756592	-10.6268091201782	-0.12367670238018	0.21385332942009	0.0487448461353779
-4.36890983581543	-8.08189392089844	-10.6045446395874	-0.123544432222843	0.213628262281418	0.0486405976116657
-4.36831474304199	-8.07553768157959	-10.5914106369019	-0.123527497053146	0.213502883911133	0.0486613400280476
-4.3627462387085	-8.06963539123535	-10.5680475234985	-0.123509503901005	0.213401019573212	0.0486967191100121
-4.36526107788086	-8.0580005645752	-10.5449018478394	-0.123620189726353	0.21311143040657	0.0486602783203125
-4.38416242599487	-8.03544139862061	-10.535120010376	-0.123745918273926	0.212750405073166	0.048517283052206
-4.4010443687439	-8.0074520111084	-10.5255527496338	-0.123994521796703	0.212519347667694	0.0481963567435741
-4.40553379058838	-7.99428081512451	-10.521333694458	-0.124148182570934	0.212370797991753	0.0482002124190331
-4.41127347946167	-7.97845220565796	-10.5059843063354	-0.124230213463306	0.212286397814751	0.0481020957231522
-4.40284109115601	-7.97296142578125	-10.4932727813721	-0.124398678541183	0.212148025631905	0.0480764545500278
-4.40115404129028	-7.98276376724243	-10.4803247451782	-0.12439176440239	0.212073966860771	0.048060666769743
-4.40588092803955	-7.99500036239624	-10.4741487503052	-0.124410852789879	0.212017267942429	0.0479794628918171
-4.40973567962646	-8.00280094146729	-10.4740648269653	-0.124470412731171	0.211975648999214	0.0478603690862656
-4.41221523284912	-8.00812339782715	-10.4670181274414	-0.124608367681503	0.211964353919029	0.0478247627615929
-4.41878652572632	-8.01027297973633	-10.464054107666	-0.124548427760601	0.211841806769371	0.0479266084730625
-4.42074680328369	-8.010986328125	-10.4507093429565	-0.12454741448164	0.211726263165474	0.0479761883616447
-4.41360330581665	-8.01283168792725	-10.4488706588745	-0.124587170779705	0.211697116494179	0.0481073595583439
-4.40553426742554	-8.01848888397217	-10.4403429031372	-0.124522306025028	0.211610242724419	0.048320185393095
-4.39799404144287	-8.02051830291748	-10.4281167984009	-0.124471455812454	0.211509823799133	0.0484496206045151
-4.38893699645996	-8.02675533294678	-10.4247064590454	-0.124403581023216	0.211386486887932	0.0486856251955032
-4.37760066986084	-8.02494525909424	-10.4158067703247	-0.124309375882149	0.21134752035141	0.0488392077386379
-4.37280321121216	-8.02676773071289	-10.4076099395752	-0.124172247946262	0.211255952715874	0.0491979978978634
-4.36809921264648	-8.0247278213501	-10.3919410705566	-0.124046199023724	0.211104393005371	0.0492556132376194
-4.36448001861572	-8.02531051635742	-10.3826446533203	-0.123957976698875	0.211028322577477	0.0494362078607082
-4.35364532470703	-8.02662563323975	-10.3816957473755	-0.123726323246956	0.210805028676987	0.0496326498687267
-4.34884214401245	-8.02749252319336	-10.3704929351807	-0.123649373650551	0.210716918110847	0.0497998520731926
-4.33978796005249	-8.02432727813721	-10.3699445724487	-0.123463161289692	0.210590988397598	0.0500169321894646
-4.33704423904419	-8.02215099334717	-10.3538446426392	-0.123331405222416	0.210444450378418	0.050231046974659
-4.32963752746582	-8.01938247680664	-10.3494968414307	-0.123032696545124	0.210194855928421	0.0504792593419552
-4.32757568359375	-8.01343631744385	-10.3381366729736	-0.122932128608227	0.209951668977737	0.0505350977182388
-4.31972646713257	-8.00760555267334	-10.3323078155518	-0.122819252312183	0.209751576185226	0.0506811179220676
-4.31522083282471	-8.00592422485352	-10.3266773223877	-0.122590474784374	0.209575816988945	0.0508196875452995
-4.31474304199219	-8.00402927398682	-10.324535369873	-0.12240444868803	0.209316492080688	0.0508491285145283
-4.31342697143555	-8.00225448608398	-10.3248081207275	-0.122243463993073	0.209107100963593	0.0509838722646236
-4.31047868728638	-8.00055503845215	-10.3148775100708	-0.122108563780785	0.208887606859207	0.0510626137256622
-4.31047582626343	-7.99780559539795	-10.3100061416626	-0.121953122317791	0.208581626415253	0.0512139275670052
-4.31278514862061	-7.99117660522461	-10.2947368621826	-0.121675558388233	0.208239957690239	0.0512427985668182
-4.30852651596069	-7.98839664459229	-10.2978553771973	-0.121540322899818	0.20794478058815	0.0513667576014996
-4.304283618927	-7.98644065856934	-10.2946243286133	-0.121308870613575	0.207620769739151	0.051492553204298
-4.30037975311279	-7.98633670806885	-10.2909507751465	-0.1211027354002	0.207286491990089	0.0515873618423939
-4.29773855209351	-7.98312187194824	-10.285831451416	-0.120787188410759	0.206954300403595	0.0517421215772629
-4.29371500015259	-7.98234939575195	-10.2826366424561	-0.12066550552845	0.206638649106026	0.0519157759845257
-4.29082202911377	-7.9761118888855	-10.2789812088013	-0.120504289865494	0.206412345170975	0.0521927624940872
-4.28967046737671	-7.97299861907959	-10.2741842269897	-0.120190419256687	0.205987438559532	0.052429161965847
-4.28717279434204	-7.96921443939209	-10.2709350585938	-0.120038338005543	0.205618992447853	0.0527000240981579
-4.28153705596924	-7.96676301956177	-10.2652902603149	-0.11994718760252	0.205294832587242	0.0529711432754993
-4.27460861206055	-7.96653652191162	-10.2569561004639	-0.119725085794926	0.204919636249542	0.053249254822731
-4.27157402038574	-7.96699714660645	-10.2533979415894	-0.119581237435341	0.204570814967155	0.0535331815481186
-4.26498413085938	-7.96414756774902	-10.2512655258179	-0.119331546127796	0.204142659902573	0.053873747587204
-4.25876474380493	-7.96321487426758	-10.2469034194946	-0.119227148592472	0.203899174928665	0.0542996674776077
-4.25217628479004	-7.96420574188232	-10.2410888671875	-0.118876539170742	0.203513965010643	0.0546850226819515
-4.25030565261841	-7.96277236938477	-10.2367467880249	-0.118761479854584	0.203252568840981	0.0550646483898163
-4.24284505844116	-7.96368741989136	-10.2319803237915	-0.118663646280766	0.202853843569756	0.0554761365056038
-4.23385047912598	-7.97139549255371	-10.2336845397949	-0.118452399969101	0.202588260173798	0.0558287240564823
-4.22880744934082	-7.97792196273804	-10.2397222518921	-0.118249267339706	0.202180668711662	0.0562941394746304
-4.22482013702393	-7.97983503341675	-10.2314672470093	-0.118096612393856	0.202078461647034	0.0567005537450314
-4.22422695159912	-7.98767757415771	-10.2416858673096	-0.117947898805141	0.201856479048729	0.057284701615572
-4.21895885467529	-7.99197435379028	-10.2309169769287	-0.117712408304214	0.201520562171936	0.0577211603522301
-4.22027111053467	-7.99466562271118	-10.2347478866577	-0.117663837969303	0.201373934745789	0.0582505241036415
-4.21543264389038	-8.00268268585205	-10.2368183135986	-0.117592178285122	0.201116174459457	0.0586750879883766
-4.20997762680054	-8.00848197937012	-10.2374267578125	-0.117475368082523	0.200908228754997	0.0591313093900681
-4.20899391174316	-8.01869583129883	-10.2378435134888	-0.117340475320816	0.200689509510994	0.05964320525527
-4.20780420303345	-8.0236759185791	-10.2382402420044	-0.11726102232933	0.200564965605736	0.060025542974472
-4.20658206939697	-8.02702140808105	-10.2403612136841	-0.117132678627968	0.200441673398018	0.0604553334414959
-4.21135854721069	-8.02642726898193	-10.229679107666	-0.117005467414856	0.200241282582283	0.0606843680143356
-4.20568704605103	-8.03625679016113	-10.2349052429199	-0.116963498294353	0.200125396251678	0.0610937885940075
-4.19733953475952	-8.04997444152832	-10.2357397079468	-0.116824679076672	0.199922859668732	0.0614766031503677
-4.19512271881104	-8.05610752105713	-10.2329349517822	-0.116660825908184	0.19986367225647	0.0618959851562977
-4.1922812461853	-8.05666637420654	-10.2361326217651	-0.116497650742531	0.199779137969017	0.0622214041650295
-4.19083166122437	-8.06122589111328	-10.2381801605225	-0.116480574011803	0.199729681015015	0.0626067742705345
-4.18783617019653	-8.06833744049072	-10.2234029769897	-0.11635160446167	0.199461027979851	0.0630207806825638
-4.1790566444397	-8.07144737243652	-10.2339773178101	-0.116192750632763	0.19946625828743	0.0634512156248093
-4.17584705352783	-8.08030605316162	-10.2311115264893	-0.116105578839779	0.199292212724686	0.0636866390705109
-4.17414712905884	-8.08315753936768	-10.2307910919189	-0.115924507379532	0.199304401874542	0.0640415251255035
-4.17367076873779	-8.08963489532471	-10.2322196960449	-0.115877777338028	0.19922249019146	0.0643953233957291
-4.17914581298828	-8.09970092773438	-10.2325277328491	-0.115835815668106	0.199093356728554	0.0646795853972435
-4.17698526382446	-8.1065034866333	-10.2396965026855	-0.115674279630184	0.199035242199898	0.0648114308714867
-4.18865251541138	-8.11711311340332	-10.2557096481323	-0.115753285586834	0.199122935533524	0.0650030747056007
-4.20577669143677	-8.13273811340332	-10.2719964981079	-0.115735329687595	0.19914685189724	0.0650957152247429
-4.21228218078613	-8.14400482177734	-10.2735385894775	-0.115797080099583	0.199114844202995	0.0654753372073174
-4.21133375167847	-8.14387607574463	-10.2760248184204	-0.11551259458065	0.198898389935493	0.0657768547534943
-4.19936990737915	-8.14371395111084	-10.2819547653198	-0.115359120070934	0.198829412460327	0.0660760998725891
-4.19224882125854	-8.14781761169434	-10.2827129364014	-0.115172602236271	0.198796093463898	0.0663078427314758
-4.19204139709473	-8.15611934661865	-10.2864570617676	-0.115139491856098	0.198800966143608	0.0666419118642807
-4.18766832351685	-8.1631383895874	-10.2840747833252	-0.114951901137829	0.19874033331871	0.066923014819622
-4.18836402893066	-8.16922760009766	-10.2899446487427	-0.114784732460976	0.198625415563583	0.0670559629797935
-4.18485498428345	-8.17452049255371	-10.2964315414429	-0.114673405885696	0.198577210307121	0.067220613360405
-4.18545007705688	-8.18957424163818	-10.3071432113647	-0.114703863859177	0.198498368263245	0.0674936771392822
-4.18681621551514	-8.19626522064209	-10.3100061416626	-0.11454001814127	0.198411330580711	0.0676143020391464
-4.1815013885498	-8.20022678375244	-10.3169708251953	-0.114299677312374	0.198226645588875	0.067715048789978
-4.18426036834717	-8.20014667510986	-10.3303442001343	-0.114345043897629	0.198209285736084	0.067912183701992
-4.17697811126709	-8.20445442199707	-10.3305339813232	-0.114114060997963	0.19802637398243	0.0679652318358421
-4.17718601226807	-8.21351051330566	-10.3363876342773	-0.114023514091969	0.197894722223282	0.0681968405842781
-4.17079925537109	-8.21917247772217	-10.3348760604858	-0.113787069916725	0.19778835773468	0.0683768317103386
-4.1731014251709	-8.21665668487549	-10.3503694534302	-0.113623775541782	0.19761149585247	0.068453349173069
-4.1694655418396	-8.22440624237061	-10.3564548492432	-0.113634936511517	0.197500139474869	0.0686585232615471
-4.16634750366211	-8.23198986053467	-10.3637723922729	-0.113445349037647	0.197232186794281	0.0688917189836502
-4.16265439987183	-8.23420715332031	-10.3710403442383	-0.113359801471233	0.197230473160744	0.0691357925534248
-4.1632251739502	-8.23757648468018	-10.376482963562	-0.113222576677799	0.197010263800621	0.0693044289946556
-4.16740226745605	-8.24409675598145	-10.3815059661865	-0.113195769488811	0.196835920214653	0.0694691315293312
-4.16549968719482	-8.24953842163086	-10.3973932266235	-0.113082587718964	0.196443617343903	0.0695053264498711
-4.1712212562561	-8.25233936309814	-10.4139747619629	-0.113138549029827	0.196422323584557	0.0697930157184601
-4.18461608886719	-8.2594518661499	-10.4119691848755	-0.113082826137543	0.19622591137886	0.0700180977582932
-4.18632841110229	-8.26241874694824	-10.4305505752563	-0.112944439053535	0.195801481604576	0.0701396986842155
-4.18563795089722	-8.25758171081543	-10.4381694793701	-0.112735003232956	0.195591047406197	0.0699442401528358
-4.18566370010376	-8.259934425354	-10.4452247619629	-0.112621255218983	0.195327609777451	0.0698600113391876
-4.18856620788574	-8.25980949401855	-10.444712638855	-0.112580537796021	0.195129007101059	0.0699524879455566
-4.19026851654053	-8.26391410827637	-10.4483108520508	-0.112257197499275	0.194738000631332	0.0700159966945648
-4.1880054473877	-8.2624044418335	-10.4582366943359	-0.112018808722496	0.194442912936211	0.0700312703847885
-4.18446063995361	-8.2610502243042	-10.4659614562988	-0.111861333250999	0.194170340895653	0.0700480416417122
-4.18908071517944	-8.26099109649658	-10.4713449478149	-0.111635737121105	0.193820983171463	0.0701757222414017
-4.18726110458374	-8.26294231414795	-10.4658174514771	-0.111471019685268	0.193586766719818	0.0702865868806839
-4.17720746994019	-8.25673866271973	-10.4697351455688	-0.111090697348118	0.193232983350754	0.0704043433070183
-4.18198204040527	-8.2600793838501	-10.4777002334595	-0.110997304320335	0.193011373281479	0.0705336034297943
-4.1810245513916	-8.26089382171631	-10.4803400039673	-0.110800474882126	0.192663609981537	0.070658914744854
-4.18003177642822	-8.25790500640869	-10.4743242263794	-0.110463567078114	0.192290335893631	0.070846401154995
-4.18193483352661	-8.25529956817627	-10.4749050140381	-0.110275357961655	0.192033112049103	0.0709068924188614
-4.18278551101685	-8.25895977020264	-10.4800786972046	-0.110098838806152	0.191732943058014	0.0711502805352211
-4.18293714523315	-8.26555919647217	-10.4839668273926	-0.109914563596249	0.191438257694244	0.0713664889335632
-4.18544244766235	-8.27247714996338	-10.4881362915039	-0.109699614346027	0.191133737564087	0.0716912522912025
-4.19090747833252	-8.27362537384033	-10.4897699356079	-0.109577611088753	0.190884694457054	0.0719674080610275
-4.19407653808594	-8.26833343505859	-10.484522819519	-0.10934541374445	0.19053615629673	0.0721354335546494
-4.18799161911011	-8.27154922485352	-10.4877948760986	-0.109065994620323	0.190199941396713	0.0723486617207527
-4.18111801147461	-8.26922416687012	-10.4805221557617	-0.108791187405586	0.189919427037239	0.0725138857960701
-4.18102025985718	-8.26533603668213	-10.4773073196411	-0.108522690832615	0.189707860350609	0.072789341211319
-4.17637538909912	-8.26414775848389	-10.4694919586182	-0.108265049755573	0.189434140920639	0.0729937702417374
-4.17034006118774	-8.27062702178955	-10.469388961792	-0.10804607719183	0.189121007919312	0.0732472687959671
-4.16867828369141	-8.26935768127441	-10.4701890945435	-0.107778683304787	0.188955202698708	0.073364645242691
-4.16898488998413	-8.26986217498779	-10.4609031677246	-0.107598945498466	0.188790053129196	0.0735708400607109
-4.16952037811279	-8.27333354949951	-10.4528179168701	-0.107329912483692	0.188489660620689	0.0738767758011818
-4.16373252868652	-8.27438259124756	-10.4524707794189	-0.107095055282116	0.188326150178909	0.0740479156374931
-4.15945863723755	-8.27861309051514	-10.454029083252	-0.106988333165646	0.188169255852699	0.0744235515594482
-4.15967321395874	-8.28062629699707	-10.4446172714233	-0.106789119541645	0.188041001558304	0.0747182816267014
-4.15478181838989	-8.27796173095703	-10.4367818832397	-0.106432065367699	0.187717154622078	0.0748654752969742
-4.15337896347046	-8.27718448638916	-10.4371023178101	-0.106268465518951	0.187726095318794	0.0750885978341103
-4.15401458740234	-8.28438472747803	-10.4256658554077	-0.106164589524269	0.187559515237808	0.0753257647156715
-4.14934253692627	-8.2887077331543	-10.423113822937	-0.105947472155094	0.187419503927231	0.0754721611738205
-4.15111827850342	-8.29022216796875	-10.4197559356689	-0.105851903557777	0.187378391623497	0.0757910460233688
-4.14442253112793	-8.29263877868652	-10.4098825454712	-0.105749264359474	0.187237918376923	0.0761185884475708
-4.14823770523071	-8.29392051696777	-10.3998737335205	-0.105643644928932	0.187203392386436	0.0762685164809227
-4.14630603790283	-8.29146862030029	-10.3910675048828	-0.105414971709251	0.187275901436806	0.0763286203145981
-4.15269422531128	-8.28907203674316	-10.3902139663696	-0.105400092899799	0.187163591384888	0.0764869302511215
-4.14777374267578	-8.29867553710938	-10.3840103149414	-0.105444721877575	0.187086299061775	0.0765568092465401
-4.1401309967041	-8.30703163146973	-10.3852920532227	-0.105310253798962	0.187060385942459	0.0766208097338676
-4.13737487792969	-8.30751132965088	-10.3758611679077	-0.105344705283642	0.187190547585487	0.0767860487103462
-4.13912153244019	-8.3055248260498	-10.3658828735352	-0.105348914861679	0.187197715044022	0.0767301842570305
-4.13162660598755	-8.31281661987305	-10.3696994781494	-0.10525881499052	0.187219828367233	0.0766250640153885
-4.1249737739563	-8.31465530395508	-10.367956161499	-0.105295993387699	0.187349408864975	0.0768255218863487
-4.12491655349731	-8.32076930999756	-10.3573503494263	-0.105320766568184	0.187381714582443	0.0768144950270653
-4.12738084793091	-8.32404804229736	-10.3566370010376	-0.105335079133511	0.187431931495667	0.0767818242311478
-4.12335157394409	-8.32560348510742	-10.3572082519531	-0.105372235178947	0.187622964382172	0.0766363441944122
-4.12809801101685	-8.33140754699707	-10.3578081130981	-0.105481296777725	0.187655955553055	0.0766261741518974
-4.12831497192383	-8.3390007019043	-10.3516693115234	-0.10558145493269	0.187832653522491	0.0767108425498009
-4.123131275177	-8.34107685089111	-10.3500022888184	-0.105566263198853	0.187882915139198	0.0765367299318314
-4.12564373016357	-8.34312057495117	-10.3492059707642	-0.105733886361122	0.188093304634094	0.076458603143692
-4.12544584274292	-8.35297966003418	-10.3429336547852	-0.105877302587032	0.188200637698174	0.0764330625534058
-4.11943435668945	-8.36044502258301	-10.3394536972046	-0.10585094243288	0.188239932060242	0.0764512792229652
-4.12333583831787	-8.35853481292725	-10.3414535522461	-0.106081798672676	0.188453152775764	0.0763569176197052
-4.12237882614136	-8.36612510681152	-10.3369722366333	-0.106201320886612	0.188462495803833	0.0761682465672493
-4.12075090408325	-8.37405490875244	-10.3373241424561	-0.106228791177273	0.188626006245613	0.0760929360985756
-4.11978006362915	-8.3794412612915	-10.3365364074707	-0.106276102364063	0.188766196370125	0.0759208202362061
-4.12476682662964	-8.38145446777344	-10.3303594589233	-0.106414452195168	0.188918948173523	0.0758693292737007
-4.12023258209229	-8.3940544128418	-10.3307542800903	-0.106444135308266	0.189001888036728	0.075736477971077
-4.11973333358765	-8.39875221252441	-10.3284893035889	-0.106536671519279	0.18915219604969	0.0755202323198318
-4.12990236282349	-8.40708923339844	-10.3356761932373	-0.106705389916897	0.189205065369606	0.0755770802497864
-4.13200664520264	-8.41326713562012	-10.3399658203125	-0.10674287378788	0.189300432801247	0.075419969856739
-4.12923145294189	-8.41687297821045	-10.3451623916626	-0.106820106506348	0.189378142356873	0.0752855539321899
-4.12797260284424	-8.41666316986084	-10.3325023651123	-0.106899112462997	0.18937586247921	0.0752779692411423
-4.12461233139038	-8.41960525512695	-10.3324394226074	-0.106861926615238	0.189308643341064	0.0751891359686852
-4.1128396987915	-8.41892910003662	-10.3293123245239	-0.106804244220257	0.189301863312721	0.0749624446034431
-4.11852264404297	-8.41958332061768	-10.3331918716431	-0.106897845864296	0.18932381272316	0.0747997388243675
-4.1139702796936	-8.42049312591553	-10.3247776031494	-0.106838792562485	0.189254149794579	0.0746029540896416
-4.11189365386963	-8.41514492034912	-10.3342294692993	-0.106646724045277	0.18912510573864	0.0743093639612198
-4.10939741134644	-8.40850448608398	-10.3296804428101	-0.106625452637672	0.18904247879982	0.0739889815449715
-4.11057662963867	-8.40833377838135	-10.3287172317505	-0.106537029147148	0.188917279243469	0.0736315697431564
-4.1086277961731	-8.40136051177979	-10.3327178955078	-0.106305129826069	0.188696891069412	0.073311448097229
-4.10941362380981	-8.38931465148926	-10.3231134414673	-0.106112644076347	0.188551127910614	0.0729240998625755
-4.11392021179199	-8.38362216949463	-10.3299236297607	-0.106116272509098	0.188364610075951	0.0726675093173981
-4.11241960525513	-8.37951850891113	-10.3223247528076	-0.105912730097771	0.188177600502968	0.0723137184977531
-4.1085410118103	-8.37123012542725	-10.3249139785767	-0.105662278831005	0.18793161213398	0.071980781853199
-4.11012077331543	-8.35724639892578	-10.3158378601074	-0.105476215481758	0.187761202454567	0.0717017501592636
-4.11218786239624	-8.34903430938721	-10.3177700042725	-0.105288960039616	0.187388896942139	0.0714602097868919
-4.11118841171265	-8.34438896179199	-10.321216583252	-0.105077557265759	0.187089964747429	0.0711923167109489
-4.11291265487671	-8.33025074005127	-10.3112554550171	-0.104935228824615	0.18691910803318	0.071079209446907
-4.11981916427612	-8.32279872894287	-10.3215799331665	-0.104815311729908	0.186524257063866	0.0710329934954643
-4.12348794937134	-8.31183052062988	-10.3278903961182	-0.104624606668949	0.186267480254173	0.0708880349993706
-4.11591529846191	-8.30341053009033	-10.3256912231445	-0.104400597512722	0.18584793806076	0.0706713050603867
-4.11422300338745	-8.28601932525635	-10.3189935684204	-0.104238353669643	0.185642674565315	0.0706150308251381
-4.11408090591431	-8.27708053588867	-10.3135061264038	-0.103917948901653	0.185192167758942	0.0706266835331917
-4.10603046417236	-8.26538848876953	-10.3109407424927	-0.103687576949596	0.184800699353218	0.0705805271863937
-4.10169792175293	-8.25621891021729	-10.3055448532104	-0.103524595499039	0.184527173638344	0.0706052407622337
-4.09855127334595	-8.24765586853027	-10.2971096038818	-0.103290043771267	0.184158757328987	0.0707060024142265
-4.09755373001099	-8.23722457885742	-10.2936706542969	-0.103049710392952	0.183815255761147	0.0709209963679314
-4.08529376983643	-8.22825813293457	-10.2905406951904	-0.102838858962059	0.183462515473366	0.0709734857082367
-4.0825343132019	-8.22164344787598	-10.2865343093872	-0.102695912122726	0.183067947626114	0.0712058246135712
-4.08374118804932	-8.2156810760498	-10.2829961776733	-0.102582290768623	0.182744756340981	0.0714931860566139
-4.08319473266602	-8.21233558654785	-10.2815399169922	-0.102360561490059	0.182361736893654	0.0718915835022926
-4.08142185211182	-8.20006465911865	-10.2737798690796	-0.102324217557907	0.182111009955406	0.0721908435225487
-4.06918954849243	-8.18796730041504	-10.2662000656128	-0.102112866938114	0.181692078709602	0.0724339261651039
-4.06049966812134	-8.17967891693115	-10.2665920257568	-0.101941719651222	0.181396499276161	0.072835735976696
-4.04556131362915	-8.16515827178955	-10.2458086013794	-0.101684801280499	0.181111812591553	0.0732767209410667
-4.0371208190918	-8.15108966827393	-10.2400693893433	-0.101466335356236	0.180794879794121	0.0737328231334686
-4.02726745605469	-8.14207935333252	-10.2215766906738	-0.101346559822559	0.180469512939453	0.0741718113422394
-4.01598215103149	-8.14009189605713	-10.2157726287842	-0.101240903139114	0.180136755108833	0.0746380537748337
-4.00177669525146	-8.13406276702881	-10.2095432281494	-0.101103574037552	0.180031552910805	0.0751791000366211
-3.99109792709351	-8.13017177581787	-10.1982326507568	-0.100983314216137	0.179706230759621	0.0758008807897568
-3.97910737991333	-8.12669372558594	-10.1915264129639	-0.100915662944317	0.179545879364014	0.0764520764350891
-3.96367597579956	-8.12959098815918	-10.1826047897339	-0.100777015089989	0.179213985800743	0.0770150274038315
-3.95021367073059	-8.12576961517334	-10.1792068481445	-0.100784942507744	0.179171621799469	0.0777091011404991
-3.94137835502625	-8.12734985351563	-10.1630096435547	-0.100712738931179	0.179068818688393	0.0784818530082703
-3.92254304885864	-8.13006591796875	-10.1597394943237	-0.100550144910812	0.178855136036873	0.0791833773255348
-3.9071958065033	-8.13335037231445	-10.157299041748	-0.100602723658085	0.178805246949196	0.0800304189324379
-3.8916220664978	-8.13631153106689	-10.1428394317627	-0.100657664239407	0.178735733032227	0.0807441771030426
-3.88004612922668	-8.14554119110107	-10.1321020126343	-0.10061502456665	0.178620308637619	0.0816740393638611
-3.86363863945007	-8.14832305908203	-10.129599571228	-0.100639134645462	0.178647294640541	0.0824261233210564
-3.85887002944946	-8.15656185150146	-10.1221160888672	-0.100806169211864	0.17868809401989	0.0832620710134506
-3.84661269187927	-8.16454887390137	-10.1196088790894	-0.100831069052219	0.178607434034348	0.0840851217508316
-3.83323740959167	-8.1762866973877	-10.1094102859497	-0.100891403853893	0.178717344999313	0.0848077163100243
-3.82439208030701	-8.18459606170654	-10.1110525131226	-0.101005487143993	0.178712472319603	0.0856183767318726
-3.81297779083252	-8.20069980621338	-10.1079835891724	-0.101201765239239	0.17881353199482	0.0862811580300331
-3.79150748252869	-8.20802116394043	-10.1011142730713	-0.101120762526989	0.17889504134655	0.08681820333004
-3.78170299530029	-8.20374298095703	-10.0954427719116	-0.1011748239398	0.178928062319756	0.087372399866581
-3.75965476036072	-8.21743297576904	-10.0904855728149	-0.101211085915565	0.179017946124077	0.0879270955920219
-3.7424464225769	-8.2192325592041	-10.0920104980469	-0.101213976740837	0.179215267300606	0.0885507687926292
-3.73469853401184	-8.22643947601318	-10.087456703186	-0.101204797625542	0.179252296686172	0.089098647236824
-3.71940398216248	-8.23816204071045	-10.0958890914917	-0.101313270628452	0.179434955120087	0.08961171656847
-3.70316529273987	-8.25287342071533	-10.0963830947876	-0.101324439048767	0.179497212171555	0.0901980176568031
-3.69806241989136	-8.26108264923096	-10.101601600647	-0.101478815078735	0.179697453975677	0.0907911285758018
-3.68181657791138	-8.27426719665527	-10.1001062393188	-0.101348921656609	0.179787784814835	0.0912002846598625
-3.66670489311218	-8.28180313110352	-10.0997381210327	-0.101422883570194	0.179969429969788	0.091647744178772
-3.65685677528381	-8.29727554321289	-10.105076789856	-0.10147774964571	0.179981842637062	0.0921896174550056
-3.64751505851746	-8.3054895401001	-10.1050672531128	-0.101410329341888	0.180199846625328	0.0925411432981491
-3.64267158508301	-8.31087779998779	-10.1103134155273	-0.101437069475651	0.180385127663612	0.0925555899739265
-3.63427782058716	-8.33185386657715	-10.1190881729126	-0.101409748196602	0.180515497922897	0.0930342152714729
-3.62081861495972	-8.34534072875977	-10.1171884536743	-0.10126955807209	0.180749088525772	0.0933754667639732
-3.61754131317139	-8.34140300750732	-10.1229343414307	-0.101441226899624	0.180840641260147	0.0935314297676086
-3.60218238830566	-8.36769008636475	-10.1268939971924	-0.101359643042088	0.18079648911953	0.0939892008900642
-3.58802509307861	-8.3764820098877	-10.1360340118408	-0.101461097598076	0.181142747402191	0.0946318581700325
-3.58234882354736	-8.38663291931152	-10.1331357955933	-0.101380243897438	0.181126981973648	0.094873234629631
-3.57109117507935	-8.39770317077637	-10.1474018096924	-0.101340740919113	0.181297093629837	0.095240481197834
-3.57005977630615	-8.40861701965332	-10.1526250839233	-0.101440712809563	0.181434810161591	0.095792293548584
-3.56413793563843	-8.42239952087402	-10.1646194458008	-0.101331554353237	0.181414991617203	0.0959018692374229
-3.56135368347168	-8.42713069915771	-10.1788282394409	-0.101362057030201	0.181655406951904	0.0960812419652939
-3.54922151565552	-8.44260406494141	-10.1793670654297	-0.101193785667419	0.181620046496391	0.096371129155159
-3.54312610626221	-8.44474601745605	-10.1913785934448	-0.101131238043308	0.181728333234787	0.0965823978185654
-3.54074954986572	-8.46134471893311	-10.1962013244629	-0.101136609911919	0.181793734431267	0.0967806950211525
-3.53156971931458	-8.47589588165283	-10.210036277771	-0.101058147847652	0.181903123855591	0.0969436913728714
-3.53421664237976	-8.47755527496338	-10.2174348831177	-0.101037867367268	0.181868121027946	0.0969823524355888
-3.53220152854919	-8.49002265930176	-10.235538482666	-0.100825391709805	0.181844890117645	0.0970431417226791
-3.53306889533997	-8.49265575408936	-10.2491188049316	-0.100912541151047	0.181997403502464	0.0971750691533089
-3.53827452659607	-8.49387168884277	-10.2603015899658	-0.100644521415234	0.181836441159248	0.0970902740955353
-3.53706622123718	-8.4991569519043	-10.2715539932251	-0.10053227096796	0.181990101933479	0.0969840884208679
-3.54287314414978	-8.49720764160156	-10.2725839614868	-0.100532315671444	0.181992739439011	0.096807986497879
-3.5366747379303	-8.5030460357666	-10.286060333252	-0.10032531619072	0.181890562176704	0.0967822298407555
-3.53867697715759	-8.50355815887451	-10.3022422790527	-0.100265607237816	0.181916192173958	0.096852570772171
-3.53958940505981	-8.5116138458252	-10.3086643218994	-0.100137278437614	0.181902572512627	0.0969854146242142
-3.53274440765381	-8.51790618896484	-10.3146314620972	-0.100074917078018	0.181820213794708	0.097218357026577
-3.53012108802795	-8.52474212646484	-10.3277235031128	-0.100084133446217	0.181814670562744	0.0974534302949905
-3.52829885482788	-8.53444385528564	-10.3285188674927	-0.0999468788504601	0.181737333536148	0.0976617410778999
-3.52730965614319	-8.53183937072754	-10.333812713623	-0.0998791828751564	0.181833907961845	0.0976147651672363
-3.52827858924866	-8.53294563293457	-10.3419580459595	-0.0998669415712357	0.181659519672394	0.0977809801697731
-3.52806067466736	-8.54079723358154	-10.3590278625488	-0.0996886342763901	0.181536540389061	0.097849152982235
-3.53165102005005	-8.5488452911377	-10.3615531921387	-0.0998176857829094	0.181591153144836	0.0981459245085716
-3.53196024894714	-8.56064605712891	-10.3690919876099	-0.0997421368956566	0.181445941329002	0.0983502492308617
-3.53223896026611	-8.56002235412598	-10.3761539459229	-0.0996501594781876	0.18151430785656	0.0984077453613281
-3.53154444694519	-8.56254863739014	-10.3678169250488	-0.0996208414435387	0.181308060884476	0.0987659320235252
-3.51688194274902	-8.55647087097168	-10.3778581619263	-0.099447101354599	0.181242048740387	0.0988137423992157
-3.51235198974609	-8.55566120147705	-10.3759708404541	-0.099503681063652	0.181119680404663	0.0989935696125031
-3.50396323204041	-8.56552886962891	-10.3721218109131	-0.0991892069578171	0.180993735790253	0.0993499383330345
-3.50164937973022	-8.56216812133789	-10.3790998458862	-0.0992602109909058	0.181062504649162	0.0994300320744514
-3.49969816207886	-8.56668090820313	-10.3833274841309	-0.0991071239113808	0.180810004472733	0.0993989557027817
-3.4992356300354	-8.56497764587402	-10.3817224502563	-0.0989124700427055	0.1807851344347	0.0993097424507141
-3.50587296485901	-8.56660270690918	-10.3843240737915	-0.0989052280783653	0.180733546614647	0.0993712991476059
-3.49883460998535	-8.5787181854248	-10.387414932251	-0.098734937608242	0.180617153644562	0.0995055139064789
-3.49705672264099	-8.58894634246826	-10.3856220245361	-0.0988601446151733	0.180718034505844	0.0998571589589119
-3.48884201049805	-8.59382343292236	-10.3868980407715	-0.098619818687439	0.18045312166214	0.0999184250831604
-3.48477458953857	-8.6009407043457	-10.3905591964722	-0.0986039415001869	0.180478915572166	0.100192449986935
-3.48861575126648	-8.60286426544189	-10.3763513565063	-0.09856316447258	0.180384993553162	0.100233674049377
-3.48678421974182	-8.59064388275146	-10.3836250305176	-0.0983400791883469	0.180291295051575	0.0999106764793396
-3.49352955818176	-8.58922386169434	-10.3870134353638	-0.0984332486987114	0.180271998047829	0.0998225957155228
-3.48524379730225	-8.59827709197998	-10.3858575820923	-0.0981640070676804	0.180166736245155	0.100056208670139
-3.48719167709351	-8.59940147399902	-10.3884372711182	-0.0982867702841759	0.180176019668579	0.100265316665173
-3.47837615013123	-8.61016750335693	-10.3890390396118	-0.0980986952781677	0.18002162873745	0.100223727524281
-3.47748208045959	-8.60689163208008	-10.3890323638916	-0.0979860350489616	0.180052578449249	0.100357063114643
-3.47979974746704	-8.61414432525635	-10.3906030654907	-0.0980262756347656	0.180000886321068	0.100491784512997
-3.46830606460571	-8.62255764007568	-10.3911905288696	-0.0979246646165848	0.179917231202126	0.100455716252327
-3.47634792327881	-8.6165885925293	-10.3909244537354	-0.0978956297039986	0.179964408278465	0.10033505409956
-3.47396206855774	-8.6263427734375	-10.3893251419067	-0.0977545157074928	0.179843857884407	0.100248977541924
-3.48047208786011	-8.63246822357178	-10.3997688293457	-0.0978725478053093	0.179967418313026	0.100024111568928
-3.48050355911255	-8.64286231994629	-10.3979978561401	-0.0978439226746559	0.179905623197556	0.0999536290764809
-3.47456502914429	-8.65117168426514	-10.4011163711548	-0.0978652313351631	0.179860264062881	0.099795900285244
-3.4750669002533	-8.69414615631104	-10.3983821868896	-0.098179817199707	0.179965078830719	0.099770650267601
-3.47030115127563	-8.74344635009766	-10.4153909683228	-0.0982329994440079	0.179977089166641	0.0995191410183907
-3.50237655639648	-8.74446392059326	-10.4483776092529	-0.0983342379331589	0.180133849382401	0.0990278199315071
-3.50074338912964	-8.76578998565674	-10.4723405838013	-0.0983271598815918	0.180510625243187	0.0983534380793571
-3.49052047729492	-8.78266429901123	-10.4577589035034	-0.0984181091189384	0.181002512574196	0.0984626039862633
-3.49356937408447	-8.79290199279785	-10.4384994506836	-0.0981657430529594	0.181003674864769	0.0988026857376099
-3.49430298805237	-8.81389427185059	-10.4419021606445	-0.0980996340513229	0.181174129247665	0.0990479737520218
-3.51715278625488	-8.82625484466553	-10.4429321289063	-0.098161980509758	0.181254148483276	0.0987706854939461
-3.52891612052917	-8.82372188568115	-10.4650611877441	-0.0981396436691284	0.181137040257454	0.0981226116418839
-3.54300856590271	-8.82025146484375	-10.4760465621948	-0.0983705297112465	0.181023895740509	0.0974738597869873
-3.53912091255188	-8.81937217712402	-10.4782543182373	-0.0984560623764992	0.180814474821091	0.0967638492584229
-3.53982448577881	-8.811842918396	-10.4817123413086	-0.0987270399928093	0.180758967995644	0.0964863523840904
-3.53762173652649	-8.81184005737305	-10.47083568573	-0.0986562743782997	0.180800959467888	0.096355065703392
-3.5322687625885	-8.78765106201172	-10.4642868041992	-0.0986608415842056	0.180903166532516	0.0964985266327858
-3.52247714996338	-8.78896236419678	-10.4461717605591	-0.0987739264965057	0.180826559662819	0.0968062505125999
-3.51427984237671	-8.79629325866699	-10.443265914917	-0.0986786633729935	0.180991485714912	0.0972755774855614
-3.52333998680115	-8.79551696777344	-10.4427642822266	-0.0987092107534409	0.181006148457527	0.0973919257521629
-3.52613091468811	-8.79861354827881	-10.4467077255249	-0.0986367613077164	0.180982068181038	0.0972986668348312
-3.53225445747375	-8.81513500213623	-10.4429702758789	-0.0989295989274979	0.181189760565758	0.0973588228225708
-3.54367423057556	-8.82470417022705	-10.4461193084717	-0.0988614186644554	0.181156128644943	0.0971981585025787
-3.55053067207336	-8.82327270507813	-10.4459838867188	-0.0988900437951088	0.181267306208611	0.0968735814094543
-3.5578134059906	-8.83331298828125	-10.4445190429688	-0.0990049466490746	0.181302130222321	0.0965417847037315
-3.55567574501038	-8.84649276733398	-10.4394969940186	-0.0988885164260864	0.181389212608337	0.0966990664601326
-3.55634498596191	-8.85339164733887	-10.4401655197144	-0.0990321412682533	0.181431248784065	0.096810095012188
-3.55213212966919	-8.86178874969482	-10.4371318817139	-0.0989494323730469	0.181375592947006	0.0966632068157196
-3.55173015594482	-8.85802555084229	-10.4338483810425	-0.0989333465695381	0.181478172540665	0.0966051444411278
-3.55618715286255	-8.85680198669434	-10.430233001709	-0.0989216566085815	0.181448757648468	0.0965672731399536
-3.55038976669312	-8.85893630981445	-10.4350109100342	-0.0989250317215919	0.181585431098938	0.0965238735079765
-3.55934381484985	-8.86047267913818	-10.4239950180054	-0.0989418104290962	0.181562751531601	0.0964780673384666
-3.55888915061951	-8.86098003387451	-10.4235734939575	-0.0988219380378723	0.181606233119965	0.0962045714259148
-3.5687563419342	-8.86654186248779	-10.4295139312744	-0.0989402830600739	0.18170277774334	0.0961325317621231
-3.57521939277649	-8.8754301071167	-10.4310712814331	-0.0989014059305191	0.18178591132164	0.096075214445591
-3.57585191726685	-8.87492370605469	-10.4262342453003	-0.0989246144890785	0.181796073913574	0.0958198979496956
-3.58591055870056	-8.88140392303467	-10.4353399276733	-0.098943330347538	0.181730106472969	0.0956895276904106
-3.58480262756348	-8.88621139526367	-10.4303979873657	-0.0988585725426674	0.181754857301712	0.0955349281430244
-3.59489917755127	-8.88557910919189	-10.4313478469849	-0.0990196987986565	0.181847870349884	0.0954046919941902
-3.59640312194824	-8.89633369445801	-10.4303693771362	-0.0989002957940102	0.181655392050743	0.0952732861042023
-3.60017395019531	-8.8974084854126	-10.4358692169189	-0.0988287702202797	0.181771412491798	0.0952996760606766
-3.60780763626099	-8.89635276794434	-10.4300346374512	-0.0989908874034882	0.181864872574806	0.0953219756484032
-3.61057233810425	-8.90348625183105	-10.4313697814941	-0.0988450720906258	0.181750193238258	0.0952657759189606
-3.61272549629211	-8.90201854705811	-10.4292154312134	-0.0988980680704117	0.181843265891075	0.0952248498797417
-3.62335848808289	-8.90680694580078	-10.4266052246094	-0.0989127159118652	0.181793063879013	0.0952428877353668
-3.61773800849915	-8.90868282318115	-10.4220218658447	-0.0988139510154724	0.18179515004158	0.0950770229101181
-3.62310576438904	-8.90883636474609	-10.4322185516357	-0.0988757088780403	0.181707292795181	0.0950431004166603
-3.6316294670105	-8.91095161437988	-10.4265022277832	-0.0988650694489479	0.181706830859184	0.0950491279363632
-3.62332487106323	-8.90649890899658	-10.4270181655884	-0.0987474992871284	0.181622430682182	0.0948854237794876
-3.62886190414429	-8.90970993041992	-10.4254560470581	-0.0988538712263107	0.181646883487701	0.0949250683188438
-3.62879276275635	-8.91170406341553	-10.4266653060913	-0.0986870303750038	0.181523606181145	0.0949195399880409
-3.63309264183044	-8.90963840484619	-10.4288721084595	-0.0988386273384094	0.181548804044724	0.0949092730879784
-3.63551020622253	-8.91509628295898	-10.4267826080322	-0.0987258926033974	0.181356728076935	0.0948701873421669
-3.63385844230652	-8.91272258758545	-10.4296627044678	-0.0986492410302162	0.181333884596825	0.0949004143476486
-3.64093565940857	-8.90699195861816	-10.4252967834473	-0.0987515226006508	0.181281805038452	0.0949088335037231
-3.63755869865417	-8.91268920898438	-10.4229335784912	-0.0985940173268318	0.181068778038025	0.0948421806097031
-3.64110660552979	-8.90661716461182	-10.4239683151245	-0.0986905843019485	0.181104347109795	0.0948453694581985
-3.64489030838013	-8.90786933898926	-10.410927772522	-0.0985690951347351	0.180905506014824	0.0948903262615204
-3.63763475418091	-8.90133571624756	-10.4121370315552	-0.0985180363059044	0.180792540311813	0.094830721616745
-3.64336943626404	-8.90181732177734	-10.4113359451294	-0.0985412746667862	0.180691167712212	0.0948868319392204
-3.64551639556885	-8.89983177185059	-10.4036922454834	-0.0983996391296387	0.180513054132462	0.094967357814312
-3.64273881912231	-8.89288902282715	-10.4027833938599	-0.0982813760638237	0.180519074201584	0.0948772802948952
-3.64568877220154	-8.89395713806152	-10.3991384506226	-0.0983381941914558	0.180285349488258	0.095002219080925
-3.64383268356323	-8.89008522033691	-10.3953313827515	-0.0981213375926018	0.180120214819908	0.0950431004166603
-3.65087056159973	-8.87906837463379	-10.3936080932617	-0.0981974303722382	0.1800527125597	0.0950876474380493
-3.64619469642639	-8.88049602508545	-10.3818855285645	-0.0980689227581024	0.179810553789139	0.0950361713767052
-3.64669966697693	-8.87133407592773	-10.3797616958618	-0.0978838801383972	0.179782539606094	0.0951072722673416
-3.65278768539429	-8.86238861083984	-10.3747282028198	-0.0979229286313057	0.179641008377075	0.0950793549418449
-3.64632534980774	-8.85974216461182	-10.3705472946167	-0.0976754948496819	0.179378256201744	0.0949754416942596
-3.65194725990295	-8.85047340393066	-10.3678894042969	-0.0977312996983528	0.179362118244171	0.0950802490115166
-3.65172386169434	-8.84713363647461	-10.3582277297974	-0.0974916964769363	0.179033368825912	0.0950275287032127
-3.6538143157959	-8.83978080749512	-10.357795715332	-0.0974700078368187	0.179106548428535	0.0949445962905884
-3.65802240371704	-8.83602046966553	-10.3502655029297	-0.0973579734563828	0.178913235664368	0.0949184373021126
-3.65205407142639	-8.83047866821289	-10.3468170166016	-0.0971275120973587	0.17868560552597	0.0949326828122139
-3.65653586387634	-8.8311882019043	-10.3496990203857	-0.0972838178277016	0.178649291396141	0.095032125711441
-3.6505241394043	-8.83298397064209	-10.3400192260742	-0.097072146832943	0.178476169705391	0.0951142981648445
-3.65572881698608	-8.82365322113037	-10.3401556015015	-0.0969719663262367	0.178374439477921	0.0951646417379379
-3.65205717086792	-8.82460784912109	-10.3386316299438	-0.096836544573307	0.178102806210518	0.0951730757951736
-3.65321469306946	-8.81863307952881	-10.3356380462646	-0.0967362746596336	0.178064912557602	0.0951463356614113
-3.65988302230835	-8.81200122833252	-10.3332042694092	-0.0966688767075539	0.177949994802475	0.0951229929924011
-3.65715336799622	-8.81539249420166	-10.3330745697021	-0.0964832380414009	0.177717089653015	0.0950286760926247
-3.65735507011414	-8.80826377868652	-10.3394203186035	-0.0964289158582687	0.177740544080734	0.0950476229190826
-3.66521596908569	-8.81050586700439	-10.3325748443604	-0.0962313488125801	0.177518039941788	0.0950951054692268
-3.65605759620667	-8.80749225616455	-10.3379211425781	-0.096060574054718	0.177467301487923	0.0950255393981934
-3.66644310951233	-8.80519580841064	-10.3415145874023	-0.0961070954799652	0.177393212914467	0.0949563235044479
-3.66758799552917	-8.80765151977539	-10.3318567276001	-0.0958815738558769	0.17727455496788	0.0949339047074318
-3.6660487651825	-8.80693531036377	-10.3366298675537	-0.0956669822335243	0.177129402756691	0.0949056223034859
-3.67070841789246	-8.81009197235107	-10.3366193771362	-0.0956845730543137	0.177124485373497	0.094979040324688
-3.67255163192749	-8.81409168243408	-10.3403663635254	-0.0955035388469696	0.177011460065842	0.0949546545743942
-3.67325735092163	-8.80781555175781	-10.3431224822998	-0.0952701792120934	0.176885336637497	0.0948924198746681
-3.68023610115051	-8.80940437316895	-10.3458881378174	-0.0953281223773956	0.176870822906494	0.0947684347629547
-3.68047714233398	-8.81437015533447	-10.3513879776001	-0.0950638428330421	0.17668616771698	0.0947832986712456
-3.68407535552979	-8.81381320953369	-10.3489122390747	-0.0950497835874558	0.17671625316143	0.0948537811636925
-3.68430852890015	-8.82207298278809	-10.3454551696777	-0.0949470475316048	0.176533252000809	0.0948593765497208
-3.68356347084045	-8.82111644744873	-10.3480033874512	-0.0947563499212265	0.176557093858719	0.0948517322540283
-3.68834900856018	-8.82084178924561	-10.3445453643799	-0.0947395116090775	0.176434457302094	0.0948608815670013
-3.68376159667969	-8.82082462310791	-10.347318649292	-0.0945219174027443	0.176324039697647	0.0947426930069923
-3.69156980514526	-8.82343769073486	-10.3513584136963	-0.0945202708244324	0.176376685500145	0.0948025733232498
-3.69208574295044	-8.82341766357422	-10.3468427658081	-0.0943149328231812	0.17627140879631	0.0948019400238991
-3.69093298912048	-8.81603622436523	-10.3484258651733	-0.0942290127277374	0.176173567771912	0.0947517529129982
-3.6931688785553	-8.82004737854004	-10.3583850860596	-0.0942059233784676	0.17605759203434	0.0947803556919098
-3.68995046615601	-8.81466293334961	-10.3471031188965	-0.0940013155341148	0.176076054573059	0.0948132574558258
-3.6918637752533	-8.81440448760986	-10.3414573669434	-0.0940445587038994	0.176055252552032	0.0948355197906494
-3.6868724822998	-8.81751346588135	-10.3491954803467	-0.0938705280423164	0.175877034664154	0.0947931557893753
-3.6916332244873	-8.81325340270996	-10.3440141677856	-0.0939418375492096	0.175902128219604	0.0949565693736076
-3.68906998634338	-8.81159019470215	-10.338173866272	-0.0937930420041084	0.175838902592659	0.0949987396597862
-3.6839005947113	-8.81133460998535	-10.3413219451904	-0.0937116146087646	0.175829842686653	0.0949947461485863
-3.69052290916443	-8.8046932220459	-10.336986541748	-0.0936708748340607	0.175726190209389	0.0951025933027267
-3.68548655509949	-8.80587863922119	-10.3277902603149	-0.0935787037014961	0.175608292222023	0.0950486660003662
-3.68642115592957	-8.80267906188965	-10.3321809768677	-0.0936706587672234	0.17566941678524	0.0950930714607239
-3.68774771690369	-8.80587577819824	-10.329460144043	-0.0936836302280426	0.175610229372978	0.0951558649539948
-3.68623948097229	-8.79898548126221	-10.3283729553223	-0.0936006978154182	0.17558453977108	0.0951737761497498
-3.68960666656494	-8.79603004455566	-10.3288078308105	-0.0936652943491936	0.175544187426567	0.095133475959301
-3.68855166435242	-8.798583984375	-10.320240020752	-0.0936062708497047	0.175512164831161	0.0951614305377007
-3.6911187171936	-8.78893089294434	-10.3209714889526	-0.0936201438307762	0.175611704587936	0.0951727032661438
-3.69005680084229	-8.79445266723633	-10.3154048919678	-0.0936289355158806	0.175487786531448	0.0951228439807892
-3.68778896331787	-8.78947353363037	-10.3139114379883	-0.0935910865664482	0.175497531890869	0.0950681939721107
-3.69346570968628	-8.78823947906494	-10.3094491958618	-0.093654029071331	0.175431877374649	0.0951370000839233
-3.6893458366394	-8.78546142578125	-10.3146390914917	-0.0935833528637886	0.175438478589058	0.0950531959533691
-3.69101452827454	-8.78088855743408	-10.3096475601196	-0.0936991199851036	0.175590425729752	0.0950538292527199
-3.69404554367065	-8.77889919281006	-10.2989463806152	-0.0936575382947922	0.175365552306175	0.0951118990778923
-3.68896913528442	-8.77596759796143	-10.3041248321533	-0.0936053618788719	0.175450667738914	0.0950281098484993
-3.69662237167358	-8.77672481536865	-10.3008193969727	-0.0938320308923721	0.175493165850639	0.0950184985995293
-3.6931517124176	-8.77909374237061	-10.2892560958862	-0.0936885550618172	0.175485253334045	0.0949605777859688
-3.69573426246643	-8.76723289489746	-10.2944192886353	-0.093805767595768	0.175546482205391	0.0949873402714729
-3.69922423362732	-8.77463817596436	-10.293628692627	-0.0938355848193169	0.175529390573502	0.0949451625347137
-3.69807434082031	-8.77106857299805	-10.2827177047729	-0.0937963277101517	0.175563648343086	0.094859778881073
-3.7021210193634	-8.76457691192627	-10.2763204574585	-0.093877799808979	0.175510570406914	0.0948393493890762
-3.70138502120972	-8.77052402496338	-10.2834033966064	-0.0938313603401184	0.175483122467995	0.094782754778862
-3.69843125343323	-8.76424980163574	-10.278902053833	-0.0938940942287445	0.175530910491943	0.0946885645389557
-3.70672082901001	-8.76553535461426	-10.2733860015869	-0.0938690006732941	0.175454795360565	0.0947408452630043
-3.70057821273804	-8.76341438293457	-10.2791900634766	-0.0938645899295807	0.175545081496239	0.0946359261870384
-3.70218229293823	-8.75840854644775	-10.2713193893433	-0.0939569845795631	0.175672233104706	0.0945706889033318
-3.70549297332764	-8.75971126556396	-10.2713670730591	-0.0939186960458755	0.175480663776398	0.0945326685905457
-3.7017035484314	-8.75389003753662	-10.2659120559692	-0.0938751325011253	0.175586491823196	0.0944141075015068
-3.70742511749268	-8.75553035736084	-10.2651281356812	-0.0940438136458397	0.175606325268745	0.0943215787410736
-3.70305919647217	-8.75670623779297	-10.2591991424561	-0.0938203707337379	0.17554683983326	0.0942955985665321
-3.70480751991272	-8.74978065490723	-10.2603187561035	-0.093925841152668	0.17561337351799	0.0942525491118431
-3.70877408981323	-8.75247669219971	-10.2598533630371	-0.093994140625	0.17559777200222	0.0941561162471771
-3.70221996307373	-8.7504997253418	-10.2519702911377	-0.0939076468348503	0.175612762570381	0.0941170230507851
-3.70804333686829	-8.74201679229736	-10.2460889816284	-0.0939566791057587	0.175601482391357	0.0940517708659172
-3.70555257797241	-8.74439907073975	-10.2500858306885	-0.0939530283212662	0.175574734807014	0.0939372256398201
-3.70369029045105	-8.73961544036865	-10.243522644043	-0.0939349606633186	0.175585821270943	0.0938091576099396
-3.70860528945923	-8.73727130889893	-10.2388467788696	-0.0939317718148232	0.175505474209785	0.0937767177820206
-3.70075082778931	-8.73227214813232	-10.2386751174927	-0.093817450106144	0.175486832857132	0.0936389937996864
-3.70475649833679	-8.72410869598389	-10.2417268753052	-0.0939887687563896	0.17556719481945	0.0935361087322235
-3.70372295379639	-8.72236728668213	-10.22802734375	-0.0937633514404297	0.175432726740837	0.0934103429317474
-3.69965600967407	-8.71565246582031	-10.2369041442871	-0.0938091278076172	0.17548543214798	0.0932555496692657
-3.70509362220764	-8.71085166931152	-10.2263154983521	-0.0938566774129868	0.175378680229187	0.0931592658162117
-3.69911742210388	-8.70396518707275	-10.2193803787231	-0.0937292873859406	0.175440579652786	0.0929598957300186
-3.70276379585266	-8.69735145568848	-10.2219676971436	-0.0937743559479713	0.17537884414196	0.092804454267025
-3.70168685913086	-8.69574069976807	-10.2145404815674	-0.0936961099505425	0.175279721617699	0.0926875397562981
-3.70368146896362	-8.68728446960449	-10.2176752090454	-0.0936964601278305	0.175339087843895	0.0924936756491661
-3.70621633529663	-8.67955112457275	-10.2085838317871	-0.0936959236860275	0.175198078155518	0.0923383757472038
-3.70464158058167	-8.67959117889404	-10.2114629745483	-0.0936035290360451	0.175209924578667	0.0921671986579895
-3.70558929443359	-8.66940879821777	-10.2024240493774	-0.0937317609786987	0.175276696681976	0.0920749083161354
-3.71283388137817	-8.66572952270508	-10.1996183395386	-0.0936229303479195	0.175050407648087	0.091832347214222
-3.70768165588379	-8.66041469573975	-10.2005224227905	-0.093564048409462	0.175038874149323	0.0916258841753006
-3.71732020378113	-8.65416049957275	-10.1973810195923	-0.093654952943325	0.175094410777092	0.0914823114871979
-3.71888017654419	-8.65085315704346	-10.1913814544678	-0.0935479700565338	0.174924790859222	0.0912763178348541
-3.71732354164124	-8.64427852630615	-10.1935091018677	-0.0935512632131577	0.174971774220467	0.0910455584526062
-3.72637796401978	-8.64083194732666	-10.1937570571899	-0.093739777803421	0.174940124154091	0.0908406302332878
-3.72546482086182	-8.63760280609131	-10.189302444458	-0.093576967716217	0.174857839941978	0.0906496495008469
-3.72955393791199	-8.62888622283936	-10.1913166046143	-0.093607522547245	0.174803242087364	0.0904712378978729
-3.73493361473084	-8.62489604949951	-10.1855335235596	-0.0936461314558983	0.174859508872032	0.0902680605649948
-3.73895907402039	-8.62447738647461	-10.1879568099976	-0.0936581864953041	0.174762040376663	0.0900087952613831
-3.74305534362793	-8.61679744720459	-10.1771144866943	-0.0936339125037193	0.174768596887589	0.0898619890213013
-3.7479202747345	-8.60953903198242	-10.1800088882446	-0.0936850681900978	0.174762949347496	0.0896156504750252
-3.74803829193115	-8.61195659637451	-10.1812467575073	-0.093610480427742	0.174619525671005	0.089346818625927
-3.74854779243469	-8.60366535186768	-10.1848640441895	-0.0937126502394676	0.174689948558807	0.0892240926623344
-3.75638484954834	-8.59644889831543	-10.1748752593994	-0.0937110781669617	0.174715667963028	0.0890113040804863
-3.75131154060364	-8.59807109832764	-10.1762857437134	-0.0937383323907852	0.174611806869507	0.0887698754668236
-3.75836110115051	-8.5909481048584	-10.1783504486084	-0.0938574448227882	0.174798727035522	0.0885720327496529
-3.76379370689392	-8.58855724334717	-10.1706418991089	-0.0938632562756538	0.174630373716354	0.0884005203843117
-3.76070356369019	-8.58230590820313	-10.1769990921021	-0.0937865674495697	0.174622178077698	0.0881135016679764
-3.76624822616577	-8.57979583740234	-10.1744012832642	-0.0939891114830971	0.174776569008827	0.0879489928483963
-3.77129602432251	-8.57833957672119	-10.1723508834839	-0.0939437001943588	0.174751505255699	0.0877078995108604
-3.77325344085693	-8.57271480560303	-10.1744785308838	-0.093907043337822	0.174681633710861	0.0874684825539589
-3.77377271652222	-8.5684814453125	-10.1717758178711	-0.094055101275444	0.174890488386154	0.087157741189003
-3.78213763237	-8.56768894195557	-10.1751546859741	-0.0941550135612488	0.174837350845337	0.0868804529309273
-3.78365468978882	-8.56558132171631	-10.1720428466797	-0.0941113755106926	0.174916058778763	0.0866632983088493
-3.79138135910034	-8.56131458282471	-10.1675329208374	-0.0943105146288872	0.175055608153343	0.0863237082958221
-3.79371809959412	-8.56290340423584	-10.173243522644	-0.0943041443824768	0.174957409501076	0.0860057100653648
-3.79696440696716	-8.56040096282959	-10.1727447509766	-0.094376765191555	0.175110638141632	0.0858189389109612
-3.80392074584961	-8.55628681182861	-10.1682987213135	-0.094522200524807	0.175244227051735	0.0854730382561684
-3.80999565124512	-8.55715560913086	-10.1733646392822	-0.0946543589234352	0.175284639000893	0.0851812437176704
-3.81017827987671	-8.55723571777344	-10.1783580780029	-0.0947274044156075	0.175375014543533	0.0848860666155815
-3.81924843788147	-8.55336856842041	-10.1726970672607	-0.0948941856622696	0.175520732998848	0.0846126154065132
-3.82177734375	-8.55448436737061	-10.1715135574341	-0.0948856398463249	0.175500422716141	0.0843264237046242
-3.82385897636414	-8.54764652252197	-10.1770696640015	-0.0949786454439163	0.175634920597076	0.0839813649654388
-3.82670664787292	-8.54946613311768	-10.1765327453613	-0.0952190831303597	0.175761491060257	0.0836570784449577
-3.83644151687622	-8.54967403411865	-10.1751146316528	-0.0952823087573051	0.175889700651169	0.0834219604730606
-3.83716726303101	-8.54900741577148	-10.1785869598389	-0.0952814668416977	0.175967380404472	0.083030603826046
-3.84131002426147	-8.54680633544922	-10.1813344955444	-0.0954843685030937	0.176137387752533	0.082708477973938
-3.84639406204224	-8.54848575592041	-10.1846828460693	-0.0956555008888245	0.176223024725914	0.0823889449238777
-3.85045838356018	-8.54787635803223	-10.1792764663696	-0.0956659913063049	0.176355183124542	0.082030862569809
-3.8508312702179	-8.54155826568604	-10.1816301345825	-0.095777153968811	0.176391527056694	0.0816912055015564
-3.8576831817627	-8.53964900970459	-10.1838111877441	-0.0958921760320663	0.176558524370193	0.081336185336113
-3.85915899276733	-8.54256629943848	-10.1810665130615	-0.0959649160504341	0.176618874073029	0.0810204744338989
-3.8633074760437	-8.54093265533447	-10.1798820495605	-0.0959816873073578	0.176770180463791	0.0807146653532982
-3.87019491195679	-8.53292751312256	-10.1804714202881	-0.0961605384945869	0.17683781683445	0.0803192630410194
-3.87343835830688	-8.53531455993652	-10.177586555481	-0.0963612124323845	0.17696912586689	0.0800056755542755
-3.87258625030518	-8.53623294830322	-10.1826963424683	-0.0964334234595299	0.177010267972946	0.0796246454119682
-3.87767744064331	-8.53146934509277	-10.1819534301758	-0.0964751616120338	0.177143648266792	0.0793265476822853
-3.88680338859558	-8.52345943450928	-10.1770763397217	-0.0966558754444122	0.17723722755909	0.0789947956800461
-3.88598871231079	-8.52513408660889	-10.1768360137939	-0.0967014357447624	0.177243053913116	0.0786288157105446
-3.88639807701111	-8.52287292480469	-10.1840753555298	-0.0967221185564995	0.177341967821121	0.0783139914274216
-3.88821601867676	-8.51848125457764	-10.1784133911133	-0.0968990549445152	0.177477985620499	0.0779532641172409
-3.89664387702942	-8.51370716094971	-10.1709728240967	-0.0969382002949715	0.177491530776024	0.077688492834568
-3.89302706718445	-8.50841045379639	-10.1737594604492	-0.0968889445066452	0.177488178014755	0.0773222967982292
-3.89001059532166	-8.5035343170166	-10.172890663147	-0.0969761908054352	0.177572757005692	0.0770201608538628
-3.891357421875	-8.4971284866333	-10.1644906997681	-0.0970964953303337	0.177717462182045	0.0766952186822891
-3.89578676223755	-8.48838710784912	-10.1608238220215	-0.0970875173807144	0.177657455205917	0.0764675065875053
-3.89957237243652	-8.482253074646	-10.1636219024658	-0.0971558690071106	0.177729204297066	0.0760989412665367
-3.89241290092468	-8.47645092010498	-10.1632509231567	-0.0971727594733238	0.177706524729729	0.0756941735744476
-3.90366339683533	-8.47238445281982	-10.1700782775879	-0.0972819477319717	0.177772685885429	0.0753870606422424
-3.90514540672302	-8.46804332733154	-10.1668825149536	-0.0973309502005577	0.177879244089127	0.075030043721199
-3.90625500679016	-8.46117115020752	-10.1650915145874	-0.0972727313637733	0.177752315998077	0.0747245252132416
-3.90475249290466	-8.45585536956787	-10.1689414978027	-0.0972692668437958	0.1778464615345	0.074294738471508
-3.90937662124634	-8.45191097259521	-10.1692180633545	-0.0973792746663094	0.177918002009392	0.0739917680621147
-3.91007900238037	-8.44693946838379	-10.1642122268677	-0.0973629802465439	0.177851229906082	0.0736303776502609
-3.91100096702576	-8.44585609436035	-10.1646366119385	-0.0972758233547211	0.177813231945038	0.073362909257412
-3.91679620742798	-8.436598777771	-10.1634950637817	-0.0973872095346451	0.177929937839508	0.0730501934885979
-3.91795444488525	-8.42870426177979	-10.1640968322754	-0.0973699986934662	0.177878439426422	0.0726893469691277
-3.9192419052124	-8.43046283721924	-10.1666603088379	-0.097484290599823	0.177849218249321	0.0724079087376595
-3.92718839645386	-8.42731285095215	-10.1623678207397	-0.0975535735487938	0.177845403552055	0.0721584334969521
-3.92731046676636	-8.42069435119629	-10.1630258560181	-0.0975829288363457	0.177799195051193	0.0718811452388763
-3.92951011657715	-8.41681861877441	-10.1574401855469	-0.0974800884723663	0.177807092666626	0.0716579034924507
-3.93254518508911	-8.40752506256104	-10.1548595428467	-0.0975398644804955	0.177835837006569	0.0713793933391571
-3.93361330032349	-8.40342330932617	-10.159197807312	-0.0975633934140205	0.177775621414185	0.0711998715996742
-3.9350700378418	-8.40133571624756	-10.1528816223145	-0.0976502373814583	0.177683874964714	0.0709151849150658
-3.93525338172913	-8.39430713653564	-10.1534786224365	-0.0976497754454613	0.177685409784317	0.0707068145275116
-3.93542313575745	-8.39052104949951	-10.1491508483887	-0.0976337790489197	0.177683725953102	0.0704663842916489
-3.93860363960266	-8.38071537017822	-10.1443777084351	-0.0977051183581352	0.177643060684204	0.0702375173568726
-3.93769931793213	-8.37575912475586	-10.1416330337524	-0.0978017374873161	0.177641004323959	0.0700524523854256
-3.93721985816956	-8.3780460357666	-10.1414031982422	-0.0977906882762909	0.177575752139091	0.0698832646012306
-3.93825364112854	-8.36812877655029	-10.1409940719604	-0.0978203937411308	0.177611947059631	0.06963050365448
-3.93921566009521	-8.3664083480835	-10.1357583999634	-0.0978663638234138	0.177623689174652	0.0695209130644798
-3.94196033477783	-8.35713577270508	-10.1387214660645	-0.0978919342160225	0.177590057253838	0.0692931190133095
-3.9427592754364	-8.35112953186035	-10.1357440948486	-0.0979664623737335	0.177568137645721	0.0691351294517517
-3.93691945075989	-8.35109233856201	-10.1305456161499	-0.0979757308959961	0.177450999617577	0.0689202472567558
-3.94062066078186	-8.34720802307129	-10.1380863189697	-0.0980671867728233	0.17757947742939	0.0688103437423706
-3.9376163482666	-8.34280109405518	-10.1263437271118	-0.0981435477733612	0.177606791257858	0.0686591118574142
-3.9393949508667	-8.34096527099609	-10.1271991729736	-0.0981995835900307	0.177559062838554	0.0686344057321548
-3.94306921958923	-8.3304615020752	-10.1207504272461	-0.0982213839888573	0.177549570798874	0.0684105977416039
-3.93903040885925	-8.33459949493408	-10.1248598098755	-0.0983413979411125	0.177577584981918	0.0682760328054428
-3.94073677062988	-8.3303394317627	-10.1297063827515	-0.0983668491244316	0.177600920200348	0.0681843012571335
-3.94149422645569	-8.33059310913086	-10.1212749481201	-0.0985524132847786	0.177712693810463	0.0680978074669838
-3.94561958312988	-8.32997703552246	-10.1266031265259	-0.0986606776714325	0.177736014127731	0.0680004507303238
-3.95028686523438	-8.33044624328613	-10.1237115859985	-0.0986765027046204	0.177765026688576	0.0680141150951386
-3.95129299163818	-8.3285493850708	-10.1199579238892	-0.0988011285662651	0.177792355418205	0.0678635686635971
-3.95238637924194	-8.33114242553711	-10.1309127807617	-0.0989558771252632	0.177899792790413	0.0678296759724617
-3.95692276954651	-8.33592987060547	-10.1289024353027	-0.0990321859717369	0.177868291735649	0.0677317082881927
-3.95795178413391	-8.33627700805664	-10.127345085144	-0.0992731899023056	0.178099691867828	0.0677352175116539
-3.96253657341003	-8.33916568756104	-10.1232995986938	-0.0993613749742508	0.178252816200256	0.0677147135138512
-3.96897959709167	-8.34456157684326	-10.1230850219727	-0.099473811686039	0.178280875086784	0.0676584020256996
-3.97020602226257	-8.34696483612061	-10.1264925003052	-0.0995938405394554	0.178287297487259	0.0675419792532921
-3.96953749656677	-8.35012722015381	-10.1284837722778	-0.0997563898563385	0.178462326526642	0.0674842670559883
-3.97008204460144	-8.3572244644165	-10.1326150894165	-0.0998627245426178	0.178515449166298	0.0674163922667503
-3.97182965278625	-8.35786914825439	-10.1284465789795	-0.100141532719135	0.178730919957161	0.0674192607402802
-3.97971343994141	-8.36453533172607	-10.1290082931519	-0.10023956745863	0.178869843482971	0.0673850253224373
-3.98229384422302	-8.368332862854	-10.1300277709961	-0.100302956998348	0.17894358932972	0.0672895908355713
-3.982088804245	-8.37185096740723	-10.129997253418	-0.100461721420288	0.179105460643768	0.0671340748667717
-3.98957586288452	-8.37957954406738	-10.1374197006226	-0.100794523954391	0.179263904690742	0.0670864284038544
-3.99338912963867	-8.38638019561768	-10.1438016891479	-0.100946679711342	0.179354622960091	0.0670294091105461
-3.99813914299011	-8.39360332489014	-10.1353912353516	-0.101197689771652	0.179654747247696	0.066883459687233
-4.01002788543701	-8.40258884429932	-10.1284713745117	-0.101407364010811	0.179679185152054	0.0667074620723724
-4.01603507995605	-8.41182422637939	-10.1280136108398	-0.101813472807407	0.179885864257813	0.0662260726094246
-4.02252960205078	-8.42023372650146	-10.1255521774292	-0.102145411074162	0.180039346218109	0.0660441741347313
-4.02718877792358	-8.42512607574463	-10.1279449462891	-0.102398611605167	0.18027800321579	0.06585443764925
-4.03202772140503	-8.42987442016602	-10.1347904205322	-0.102649584412575	0.180393382906914	0.0657169669866562
-4.03932523727417	-8.43549919128418	-10.1251239776611	-0.102725557982922	0.180573806166649	0.0655094981193542
-4.04593896865845	-8.43588161468506	-10.1351509094238	-0.102909676730633	0.180703967809677	0.0653088614344597
-4.05374813079834	-8.44262027740479	-10.1392459869385	-0.103211745619774	0.180951625108719	0.0650311186909676
-4.06545877456665	-8.45256423950195	-10.1451101303101	-0.103470802307129	0.181164219975471	0.0648241713643074
-4.0739917755127	-8.45679569244385	-10.1493148803711	-0.103593163192272	0.181339725852013	0.0646212175488472
-4.07359933853149	-8.46532535552979	-10.149320602417	-0.1037303134799	0.181404486298561	0.0643978044390678
-4.07994413375854	-8.46553325653076	-10.1531791687012	-0.103752635419369	0.181532427668571	0.0641134306788445
-4.08422899246216	-8.46450424194336	-10.1514225006104	-0.103811345994473	0.181633055210114	0.063891775906086
-4.09117603302002	-8.47126865386963	-10.161075592041	-0.103975474834442	0.181692615151405	0.0635781437158585
-4.09893751144409	-8.47631931304932	-10.1676931381226	-0.104115359485149	0.181880459189415	0.0633091703057289
-4.10528945922852	-8.47869873046875	-10.1665592193604	-0.104133009910583	0.181871384382248	0.0630760863423347
-4.10771465301514	-8.47822570800781	-10.1718225479126	-0.104052171111107	0.181948766112328	0.0628271326422691
-4.11489534378052	-8.47802925109863	-10.1729488372803	-0.104117073118687	0.18194767832756	0.0624907277524471
-4.12010335922241	-8.47970390319824	-10.175594329834	-0.104180932044983	0.182069674134254	0.0622856132686138
-4.1223931312561	-8.48018169403076	-10.1720218658447	-0.104194566607475	0.182066887617111	0.0618527233600616
-4.13295078277588	-8.4832706451416	-10.1848421096802	-0.104265905916691	0.182110443711281	0.0616498030722141
-4.13569498062134	-8.48555755615234	-10.1821823120117	-0.104221403598785	0.18212828040123	0.0613470040261745
-4.14220333099365	-8.48721408843994	-10.1816577911377	-0.104184560477734	0.182202100753784	0.0610028058290482
-4.15090179443359	-8.48261260986328	-10.1898021697998	-0.104220375418663	0.182143539190292	0.0607737638056278
-4.15907001495361	-8.48292255401611	-10.1908712387085	-0.104291118681431	0.18221627175808	0.0604495257139206
-4.16015338897705	-8.48295497894287	-10.2011308670044	-0.104236915707588	0.182115584611893	0.0601562596857548
-4.17045259475708	-8.48200702667236	-10.2031850814819	-0.104253880679607	0.182112962007523	0.0597708560526371
-4.17474555969238	-8.48147487640381	-10.1994495391846	-0.104180529713631	0.182101666927338	0.0595195889472961
-4.17829465866089	-8.4787130355835	-10.1988220214844	-0.104083597660065	0.182123437523842	0.0592311583459377
-4.18458890914917	-8.47455215454102	-10.2010774612427	-0.104101568460464	0.182009652256966	0.0589608401060104
-4.18847227096558	-8.46879863739014	-10.20250415802	-0.104070715606213	0.181976199150085	0.0585691966116428
-4.19352626800537	-8.46646785736084	-10.2062959671021	-0.104029722511768	0.181935250759125	0.0582869984209538
-4.19847297668457	-8.46406364440918	-10.199764251709	-0.103973723948002	0.181850984692574	0.0578948557376862
-4.20314693450928	-8.45980358123779	-10.2123546600342	-0.104029573500156	0.181974202394485	0.0577022731304169
-4.20727634429932	-8.45946979522705	-10.2051448822021	-0.103853635489941	0.181899100542068	0.057399932295084
-4.21372890472412	-8.45431232452393	-10.1995325088501	-0.103876307606697	0.181870654225349	0.0570886880159378
-4.21981954574585	-8.44695568084717	-10.2030715942383	-0.103831253945827	0.181702613830566	0.0567456297576427
-4.22191667556763	-8.44268321990967	-10.2033128738403	-0.103836864233017	0.181732058525085	0.0564112849533558
-4.22521114349365	-8.44157981872559	-10.2067441940308	-0.103754088282585	0.181609973311424	0.0561161227524281
-4.22258901596069	-8.43812274932861	-10.1996536254883	-0.103692784905434	0.181550711393356	0.0557584948837757
-4.22607517242432	-8.43166351318359	-10.2024183273315	-0.103761166334152	0.181622490286827	0.055595301091671
-4.22705888748169	-8.42924690246582	-10.1931018829346	-0.103676207363605	0.181554019451141	0.055267795920372
-4.23182916641235	-8.42885303497314	-10.194507598877	-0.103637039661407	0.181540757417679	0.0549826063215733
-4.2397575378418	-8.42245101928711	-10.1936492919922	-0.103685021400452	0.181525394320488	0.0547844618558884
-4.24503660202026	-8.41806221008301	-10.1882953643799	-0.103620298206806	0.181439742445946	0.0545080713927746
-4.25217342376709	-8.41814136505127	-10.1916809082031	-0.103710696101189	0.181436568498611	0.0542253516614437
-4.25482845306396	-8.42155361175537	-10.1918973922729	-0.103717066347599	0.181374460458755	0.0539802052080631
-4.26117563247681	-8.41783618927002	-10.194561958313	-0.103829145431519	0.18137988448143	0.0538073778152466
-4.26453542709351	-8.41557025909424	-10.1935653686523	-0.103801526129246	0.181389644742012	0.0535910129547119
-4.26807451248169	-8.41523742675781	-10.1802988052368	-0.103799812495708	0.181405901908875	0.0533866733312607
-4.27524709701538	-8.41128253936768	-10.1898765563965	-0.103858090937138	0.18137463927269	0.0531959570944309
-4.27998065948486	-8.40631198883057	-10.1853723526001	-0.103914484381676	0.181261420249939	0.0530303493142128
-4.28401947021484	-8.40469837188721	-10.1810693740845	-0.104037590324879	0.181361377239227	0.0527571178972721
-4.28765678405762	-8.40950393676758	-10.1874074935913	-0.10401102155447	0.181306913495064	0.0525684542953968
-4.29478168487549	-8.40933322906494	-10.1866178512573	-0.10416442155838	0.181370228528976	0.0523258410394192
-4.29821491241455	-8.41194248199463	-10.181736946106	-0.104263626039028	0.181361332535744	0.0521529279649258
-4.30245351791382	-8.40961360931396	-10.1785526275635	-0.104256488382816	0.181368172168732	0.0519535914063454
-4.30646705627441	-8.41172313690186	-10.1715269088745	-0.10438460111618	0.181505307555199	0.0517419651150703
-4.31261587142944	-8.40925598144531	-10.1764163970947	-0.104316346347332	0.181399703025818	0.0516260601580143
-4.3158860206604	-8.40550327301025	-10.1739110946655	-0.104396641254425	0.181386798620224	0.0513693988323212
-4.32413816452026	-8.40744018554688	-10.178277015686	-0.104414276778698	0.181443214416504	0.0511606596410275
-4.32636833190918	-8.41653442382813	-10.1764717102051	-0.104464687407017	0.181430891156197	0.0508796013891697
-4.33536243438721	-8.42434597015381	-10.1806354522705	-0.104630172252655	0.181494474411011	0.0506402999162674
-4.34530830383301	-8.42861461639404	-10.1885070800781	-0.104631178081036	0.181479632854462	0.0505083836615086
-4.3504753112793	-8.43034744262695	-10.185492515564	-0.104684010148048	0.181620255112648	0.0502149648964405
-4.35586452484131	-8.43685722351074	-10.184666633606	-0.104687787592411	0.181623294949532	0.0500362403690815
-4.36506652832031	-8.44158458709717	-10.1922903060913	-0.10467466711998	0.181657090783119	0.0497637763619423
-4.37244129180908	-8.44392871856689	-10.1914491653442	-0.104719705879688	0.181782618165016	0.0495898798108101
-4.37603330612183	-8.44603729248047	-10.2000303268433	-0.104730412364006	0.181694969534874	0.0493362918496132
-4.38321352005005	-8.45383548736572	-10.1995830535889	-0.10482082515955	0.181789323687553	0.0490873791277409
-4.39398670196533	-8.4620418548584	-10.2053365707397	-0.10482632368803	0.18189899623394	0.0488509945571423
-4.39844226837158	-8.46432495117188	-10.2138919830322	-0.104838728904724	0.181951835751534	0.0485852397978306
-4.40725088119507	-8.46847438812256	-10.2126693725586	-0.104886531829834	0.181972995400429	0.0483440719544888
-4.41498184204102	-8.47337245941162	-10.2166147232056	-0.104783274233341	0.182053238153458	0.0481742694973946
-4.42086935043335	-8.47906494140625	-10.2146739959717	-0.104725413024426	0.182102933526039	0.0479032099246979
-4.43021869659424	-8.48073863983154	-10.2247161865234	-0.104786552488804	0.18217296898365	0.0477368980646133
-4.43331146240234	-8.48210334777832	-10.219051361084	-0.104763619601727	0.182108297944069	0.0474481545388699
-4.43753099441528	-8.48587894439697	-10.2279825210571	-0.10481246560812	0.182245641946793	0.0471666790544987
-4.44514179229736	-8.49087429046631	-10.2254962921143	-0.104789331555367	0.182305455207825	0.0469554029405117
-4.45337247848511	-8.49552440643311	-10.2365493774414	-0.104775659739971	0.182285323739052	0.0466984957456589
-4.46173477172852	-8.49702548980713	-10.2375259399414	-0.104807011783123	0.182416751980782	0.0464483983814716
-4.47060966491699	-8.5033483505249	-10.2459449768066	-0.104765735566616	0.182441711425781	0.0462257415056229
-4.47555160522461	-8.50669002532959	-10.2365465164185	-0.10470137745142	0.18246878683567	0.0459821298718452
-4.48541975021362	-8.505615234375	-10.2484312057495	-0.10467118024826	0.182551637291908	0.0458036027848721
-4.49418210983276	-8.50926399230957	-10.2466650009155	-0.104639306664467	0.18247127532959	0.0455604679882526
-4.49984931945801	-8.50642585754395	-10.2468557357788	-0.104609146714211	0.182593032717705	0.045217614620924
-4.5066614151001	-8.50803565979004	-10.2559394836426	-0.104603685438633	0.182608336210251	0.0450438372790813
-4.50949287414551	-8.5106782913208	-10.2544250488281	-0.104614809155464	0.182545974850655	0.0448198616504669
-4.52125644683838	-8.51049709320068	-10.254204750061	-0.104550391435623	0.182704493403435	0.044548012316227
-4.52651453018188	-8.50956535339355	-10.2654705047607	-0.104548908770084	0.182600513100624	0.0444073751568794
-4.53200817108154	-8.50814056396484	-10.2608041763306	-0.104535028338432	0.182703867554665	0.0441584289073944
-4.53684043884277	-8.50536060333252	-10.2574710845947	-0.104488022625446	0.182625845074654	0.0439453274011612
-4.54398393630981	-8.5017557144165	-10.2598323822021	-0.104414224624634	0.182629525661469	0.0437904000282288
-4.54555654525757	-8.49802112579346	-10.2552328109741	-0.104403458535671	0.182591289281845	0.0435824282467365
-4.54788780212402	-8.49264240264893	-10.2511510848999	-0.104331664741039	0.182557433843613	0.0433574169874191
-4.54928350448608	-8.48483180999756	-10.2508134841919	-0.10416716337204	0.182481825351715	0.043162751942873
-4.55286169052124	-8.48184108734131	-10.2506294250488	-0.104239903390408	0.182561039924622	0.0429099500179291
-4.55718898773193	-8.47969341278076	-10.2533082962036	-0.10416928678751	0.182509154081345	0.0426888056099415
-4.56049585342407	-8.48107719421387	-10.2541656494141	-0.104151666164398	0.182430148124695	0.0424838960170746
-4.56656408309937	-8.47677135467529	-10.251708984375	-0.104227259755135	0.182459309697151	0.0423324480652809
-4.57322692871094	-8.4705867767334	-10.2547454833984	-0.104145795106888	0.182491883635521	0.0421942919492722
-4.57735824584961	-8.46905517578125	-10.2494630813599	-0.104148715734482	0.182400152087212	0.0419580452144146
-4.58137655258179	-8.46394824981689	-10.2489147186279	-0.104214549064636	0.18244968354702	0.0418597012758255
-4.58861923217773	-8.46108722686768	-10.2494297027588	-0.104079514741898	0.182279780507088	0.041695661842823
-4.59436798095703	-8.4555025100708	-10.2407712936401	-0.104047745466232	0.182245582342148	0.0414761379361153
-4.598473072052	-8.45339202880859	-10.240291595459	-0.10411161929369	0.182220816612244	0.0412920117378235
-4.60305070877075	-8.44694423675537	-10.242657661438	-0.104141607880592	0.182124122977257	0.0411444008350372
-4.60547733306885	-8.44387626647949	-10.2384519577026	-0.104097634553909	0.182128608226776	0.0409607477486134
-4.61123085021973	-8.43947410583496	-10.2408151626587	-0.104065336287022	0.182068139314651	0.0408121086657047
-4.61765575408936	-8.44089031219482	-10.2403802871704	-0.104116037487984	0.181998148560524	0.0407018102705479
-4.61954879760742	-8.43441009521484	-10.2354507446289	-0.104080639779568	0.181896671652794	0.0404774025082588
-4.62674760818481	-8.42608070373535	-10.2413320541382	-0.104087397456169	0.181948408484459	0.0404190756380558
-4.63034248352051	-8.42489719390869	-10.2380695343018	-0.104106716811657	0.181812167167664	0.0402746275067329
-4.63600206375122	-8.41907501220703	-10.2322416305542	-0.104078657925129	0.181755647063255	0.0401909798383713
-4.63930034637451	-8.41712951660156	-10.221435546875	-0.104134567081928	0.181742206215858	0.0400618277490139
-4.64282560348511	-8.40965461730957	-10.2208414077759	-0.104045614600182	0.181583851575851	0.0400023572146893
-4.64696073532104	-8.41007518768311	-10.2179355621338	-0.104034207761288	0.181535691022873	0.0398955084383488
-4.65277671813965	-8.39981079101563	-10.2169008255005	-0.104069903492928	0.181406766176224	0.0397712178528309
-4.6593074798584	-8.39392566680908	-10.2197942733765	-0.104116447269917	0.181386142969131	0.0398337654769421
-4.65789842605591	-8.39011859893799	-10.2058954238892	-0.10405658185482	0.181155264377594	0.039630088955164
-4.65952777862549	-8.38557815551758	-10.206241607666	-0.104083277285099	0.181141763925552	0.0395546294748783
-4.66271734237671	-8.37765598297119	-10.2034368515015	-0.104139529168606	0.181085363030434	0.0394477397203445
-4.66293811798096	-8.37453651428223	-10.1967096328735	-0.104100465774536	0.180979251861572	0.0394366569817066
-4.66500663757324	-8.36905956268311	-10.1941165924072	-0.104108668863773	0.180824995040894	0.0393584705889225
-4.67185497283936	-8.36610889434814	-10.1928968429565	-0.104126177728176	0.180769383907318	0.0392689816653728
-4.67623090744019	-8.36230373382568	-10.1964902877808	-0.104184836149216	0.180673137307167	0.0392819158732891
-4.67808151245117	-8.36045169830322	-10.1908864974976	-0.104167878627777	0.180576995015144	0.0391744077205658
-4.6771092414856	-8.35476493835449	-10.1882619857788	-0.104191683232784	0.180474326014519	0.0391396731138229
-4.67796421051025	-8.34964275360107	-10.1821565628052	-0.104174770414829	0.180367767810822	0.0391509048640728
-4.68013954162598	-8.34194755554199	-10.1761484146118	-0.104171812534332	0.180346265435219	0.0390825979411602
-4.68035650253296	-8.3369083404541	-10.1691045761108	-0.104113161563873	0.180205956101418	0.0390286147594452
-4.68625354766846	-8.33729648590088	-10.168249130249	-0.104125276207924	0.180203855037689	0.0389489643275738
-4.6869592666626	-8.33225631713867	-10.1755323410034	-0.104078158736229	0.180039301514626	0.0388906672596931
-4.69125652313232	-8.32934474945068	-10.1640338897705	-0.103956542909145	0.179898470640182	0.0387748070061207
-4.69389820098877	-8.32816791534424	-10.1634540557861	-0.104000650346279	0.179814264178276	0.0386942401528358
-4.69867420196533	-8.32190799713135	-10.1663990020752	-0.104013420641422	0.179781720042229	0.0385951064527035
-4.70053386688232	-8.31657409667969	-10.1658458709717	-0.103900328278542	0.179602205753326	0.0385118871927261
-4.70066928863525	-8.31818103790283	-10.1666793823242	-0.10394261777401	0.179580822587013	0.0384798906743526
-4.7033429145813	-8.31320762634277	-10.168719291687	-0.103883840143681	0.179453104734421	0.0383164770901203
-4.70557069778442	-8.31041717529297	-10.1746768951416	-0.103802636265755	0.179301485419273	0.0382647700607777
-4.70741415023804	-8.30731010437012	-10.1715488433838	-0.103748701512814	0.17921057343483	0.0381032973527908
-4.7131519317627	-8.30722904205322	-10.1687431335449	-0.103773072361946	0.179161310195923	0.038050252944231
-4.71575736999512	-8.3059549331665	-10.1654958724976	-0.103715755045414	0.179023534059525	0.037959273904562
-4.71856784820557	-8.30110359191895	-10.1683025360107	-0.103672601282597	0.178917080163956	0.0378509238362312
-4.72169208526611	-8.29765033721924	-10.1665382385254	-0.103697910904884	0.178792983293533	0.0377366542816162
-4.7234992980957	-8.29302024841309	-10.1648530960083	-0.103641495108604	0.178727403283119	0.0376391410827637
-4.72657442092896	-8.29029178619385	-10.1619243621826	-0.103652223944664	0.178628072142601	0.0375962592661381
-4.72881841659546	-8.28419589996338	-10.1642017364502	-0.10359625518322	0.178454712033272	0.037441797554493
-4.72857141494751	-8.27939319610596	-10.1576690673828	-0.10365953296423	0.178507938981056	0.0373803973197937
-4.73321962356567	-8.27412128448486	-10.1576662063599	-0.103628009557724	0.178341045975685	0.0372808650135994
-4.73394393920898	-8.26973342895508	-10.1523599624634	-0.103566773235798	0.178199544548988	0.0371923521161079
-4.73599815368652	-8.26395702362061	-10.1513528823853	-0.103507444262505	0.17817160487175	0.0370747223496437
-4.73468399047852	-8.25972938537598	-10.1528358459473	-0.103615880012512	0.178024053573608	0.0369370132684708
-4.7373423576355	-8.25166606903076	-10.1472454071045	-0.103588499128819	0.177923560142517	0.0369049087166786
-4.73884057998657	-8.24949169158936	-10.1450242996216	-0.103583052754402	0.177833944559097	0.0366600640118122
-4.74319124221802	-8.24226093292236	-10.1486358642578	-0.103673346340656	0.177795007824898	0.0365085043013096
-4.74032640457153	-8.23922634124756	-10.1448154449463	-0.10367339849472	0.177695050835609	0.03640116751194
-4.73966217041016	-8.23736763000488	-10.1487331390381	-0.103703513741493	0.177575975656509	0.0362086743116379
-4.73933887481689	-8.23012924194336	-10.1450138092041	-0.103670731186867	0.177505195140839	0.0360705778002739
-4.74427652359009	-8.22651863098145	-10.152024269104	-0.103707320988178	0.177471503615379	0.0359169505536556
-4.74698066711426	-8.22402572631836	-10.151629447937	-0.103835582733154	0.177361890673637	0.0358214341104031
-4.75079822540283	-8.21814250946045	-10.1502752304077	-0.103754095733166	0.177351027727127	0.0356358699500561
-4.7534818649292	-8.2166633605957	-10.152533531189	-0.103897757828236	0.177255809307098	0.0354463309049606
-4.75552892684937	-8.2113618850708	-10.1523914337158	-0.103872053325176	0.177262783050537	0.0352867878973484
-4.75875949859619	-8.20816898345947	-10.1542615890503	-0.103926628828049	0.177183210849762	0.0351443663239479
-4.75995874404907	-8.20627880096436	-10.1480760574341	-0.103956982493401	0.177203103899956	0.0349491946399212
-4.75902318954468	-8.20153999328613	-10.1534872055054	-0.103993512690067	0.17719641327858	0.0347805395722389
-4.76211309432983	-8.19700717926025	-10.1518831253052	-0.104064509272575	0.177061691880226	0.0346948318183422
-4.76110219955444	-8.19748592376709	-10.1568288803101	-0.104083701968193	0.177020236849785	0.0345023311674595
-4.76666784286499	-8.19276142120361	-10.1544895172119	-0.104174591600895	0.176999717950821	0.0344371683895588
-4.7674765586853	-8.18589878082275	-10.1552715301514	-0.104149855673313	0.176966547966003	0.034263614565134
-4.76703023910522	-8.18337726593018	-10.158501625061	-0.104213118553162	0.176891565322876	0.0340844877064228
-4.76522159576416	-8.17698669433594	-10.1585912704468	-0.104274518787861	0.176861256361008	0.0339141599833965
-4.76432657241821	-8.17219161987305	-10.1590995788574	-0.104304626584053	0.176836907863617	0.033738799393177
-4.76456546783447	-8.16573715209961	-10.1641664505005	-0.104281827807426	0.176745057106018	0.0335705019533634
-4.76451873779297	-8.15881633758545	-10.1627607345581	-0.104312859475613	0.176809147000313	0.0333934091031551
-4.76891136169434	-8.1529369354248	-10.1632404327393	-0.104422479867935	0.176796287298203	0.0333128795027733
-4.76860857009888	-8.14601039886475	-10.1661281585693	-0.104467652738094	0.17671512067318	0.0331380516290665
-4.7713189125061	-8.13856601715088	-10.1697359085083	-0.104517795145512	0.176703080534935	0.033033698797226
-4.77361392974854	-8.13565826416016	-10.1674766540527	-0.104635886847973	0.176689237356186	0.0328945405781269
-4.77396965026855	-8.13165092468262	-10.1611604690552	-0.10472134500742	0.176697269082069	0.0328064896166325
-4.77380180358887	-8.12774276733398	-10.1631851196289	-0.104740433394909	0.176622554659843	0.0326122380793095
-4.77425289154053	-8.12592601776123	-10.1635255813599	-0.104840971529484	0.176608011126518	0.0324637889862061
-4.77646684646606	-8.11974811553955	-10.1633567810059	-0.104907773435116	0.176565855741501	0.0322800502181053
-4.77949857711792	-8.11552238464355	-10.1674957275391	-0.104984827339649	0.176613733172417	0.0321875400841236
-4.77690458297729	-8.11598968505859	-10.1643009185791	-0.105008468031883	0.176655367016792	0.0320047028362751
-4.78074502944946	-8.11355876922607	-10.1670904159546	-0.105070635676384	0.176597282290459	0.0317853800952435
-4.78336238861084	-8.11312484741211	-10.1682605743408	-0.10512337833643	0.17665995657444	0.0316381193697453
-4.78488111495972	-8.10791683197021	-10.1736679077148	-0.10509417206049	0.176551550626755	0.0315127447247505
-4.78794527053833	-8.10989665985107	-10.1786403656006	-0.105153508484364	0.17658556997776	0.0313628390431404
-4.78721809387207	-8.1113109588623	-10.1776971817017	-0.105165280401707	0.176567390561104	0.031245406717062
-4.78917407989502	-8.11075687408447	-10.1778736114502	-0.10526879876852	0.176609888672829	0.0311839114874601
-4.79414463043213	-8.11026287078857	-10.1829357147217	-0.105326220393181	0.176633194088936	0.0309816896915436
-4.79527807235718	-8.10820388793945	-10.1871700286865	-0.105339072644711	0.176568731665611	0.0308630559593439
-4.79752063751221	-8.10642051696777	-10.1808013916016	-0.105344839394093	0.176538035273552	0.0306538566946983
-4.79987621307373	-8.10322189331055	-10.1902408599854	-0.105391509830952	0.176537752151489	0.0304490868002176
-4.80071115493774	-8.10214042663574	-10.1894645690918	-0.105477944016457	0.176591441035271	0.0303251687437296
-4.80004453659058	-8.10239028930664	-10.190767288208	-0.10546849668026	0.176580965518951	0.0301502589136362
-4.80275201797485	-8.09729385375977	-10.1929416656494	-0.105516873300076	0.176579356193542	0.0299606490880251
-4.80408525466919	-8.09573745727539	-10.2005348205566	-0.105529867112637	0.17661926150322	0.0298703946173191
-4.80619239807129	-8.10013961791992	-10.2003421783447	-0.105575181543827	0.176621243357658	0.0297362692654133
-4.80682325363159	-8.09773445129395	-10.2034015655518	-0.105553828179836	0.176630213856697	0.0295553635805845
-4.81071519851685	-8.09942817687988	-10.2071352005005	-0.105580553412437	0.176626086235046	0.0293927993625402
-4.81625461578369	-8.09869194030762	-10.2115354537964	-0.105612099170685	0.176683753728867	0.0292161367833614
-4.81430768966675	-8.10015773773193	-10.2219200134277	-0.105615027248859	0.176650628447533	0.02912962064147
-4.81792020797729	-8.09967803955078	-10.2205505371094	-0.105627603828907	0.176722928881645	0.0289728920906782
-4.81915473937988	-8.0990047454834	-10.2255744934082	-0.105682194232941	0.176741704344749	0.0288467742502689
-4.81868124008179	-8.10142803192139	-10.2230815887451	-0.105727195739746	0.176769107580185	0.028723431751132
-4.82056379318237	-8.09755897521973	-10.2320251464844	-0.105733647942543	0.176822274923325	0.0286084562540054
-4.82050848007202	-8.09735870361328	-10.2327423095703	-0.10579439252615	0.176842749118805	0.0285072475671768
-4.82294368743896	-8.09622192382813	-10.2371273040771	-0.105818919837475	0.176925107836723	0.0283829271793365
-4.82534456253052	-8.09500503540039	-10.2371463775635	-0.105845242738724	0.176954492926598	0.0283356532454491
-4.82637310028076	-8.09421825408936	-10.239143371582	-0.105886831879616	0.176965340971947	0.0282483398914337
-4.82716941833496	-8.09310913085938	-10.2324695587158	-0.105902761220932	0.176955580711365	0.0281076226383448
-4.83006715774536	-8.09203338623047	-10.240608215332	-0.105952456593513	0.177167296409607	0.0280202608555555
-4.83332252502441	-8.08918380737305	-10.2371215820313	-0.10595116764307	0.177130147814751	0.027910003438592
-4.83121061325073	-8.08860492706299	-10.2396650314331	-0.106042973697186	0.177063167095184	0.0279074795544147
-4.83125686645508	-8.08859252929688	-10.2418699264526	-0.106061950325966	0.177108034491539	0.0278357621282339
-4.83413028717041	-8.08681011199951	-10.2377805709839	-0.106079183518887	0.177199497818947	0.0278228130191565
-4.83691310882568	-8.08607959747314	-10.2435970306396	-0.106229364871979	0.177218154072762	0.0278360396623611
-4.83752155303955	-8.08601379394531	-10.2463960647583	-0.106207013130188	0.177177682518959	0.0278361961245537
-4.84173393249512	-8.08651924133301	-10.2433786392212	-0.106352478265762	0.177222222089767	0.0276938173919916
-4.8451623916626	-8.08473014831543	-10.2497158050537	-0.106460653245449	0.177291512489319	0.0276616867631674
-4.84749746322632	-8.0868673324585	-10.2543144226074	-0.106584720313549	0.177336737513542	0.0276009161025286
-4.85247611999512	-8.08606052398682	-10.2564001083374	-0.106639571487904	0.177379995584488	0.0275561548769474
-4.85742139816284	-8.08632659912109	-10.2604150772095	-0.106737427413464	0.17745466530323	0.0274612456560135
-4.85901355743408	-8.08750629425049	-10.2676134109497	-0.106823228299618	0.17754203081131	0.0274158827960491
-4.8612699508667	-8.08995532989502	-10.2757635116577	-0.106926746666431	0.177547797560692	0.0274398494511843
-4.8659200668335	-8.09103202819824	-10.2722826004028	-0.10699287801981	0.177654594182968	0.0273574963212013
-4.86641883850098	-8.09491443634033	-10.2765483856201	-0.10711182653904	0.177744403481483	0.0273838024586439
-4.8734827041626	-8.09677124023438	-10.281907081604	-0.107208326458931	0.177893131971359	0.0273542068898678
-4.87747383117676	-8.10013198852539	-10.2938385009766	-0.107334807515144	0.177972093224525	0.0273752752691507
-4.88152503967285	-8.1037712097168	-10.2918195724487	-0.107442140579224	0.178001314401627	0.027276711538434
-4.88561677932739	-8.10342788696289	-10.2957696914673	-0.107539758086205	0.178087919950485	0.0272477231919765
-4.88947486877441	-8.1072416305542	-10.3025245666504	-0.107702970504761	0.178234592080116	0.0272613633424044
-4.89208364486694	-8.10830402374268	-10.3069925308228	-0.107692942023277	0.178306356072426	0.0272353775799274
-4.89197683334351	-8.11074161529541	-10.309853553772	-0.107917673885822	0.178363978862762	0.0271462649106979
-4.89845895767212	-8.11083316802979	-10.3118629455566	-0.10806693136692	0.178589507937431	0.0270419474691153
-4.9031867980957	-8.11579704284668	-10.3206405639648	-0.108160018920898	0.178722754120827	0.0270024351775646
-4.90707445144653	-8.11883640289307	-10.3175201416016	-0.108286499977112	0.17888554930687	0.0269063413143158
-4.91133451461792	-8.12247943878174	-10.3183040618896	-0.108283661305904	0.178928017616272	0.0268613155931234
-4.91550445556641	-8.12540817260742	-10.3295068740845	-0.108451925218105	0.179086819291115	0.0267450790852308
-4.91977739334106	-8.12828350067139	-10.3382606506348	-0.108509443700314	0.179149180650711	0.0266230721026659
-4.92540216445923	-8.13210487365723	-10.3368835449219	-0.108617953956127	0.179270341992378	0.0264889113605022
-4.93037128448486	-8.13280582427979	-10.3399105072021	-0.10887772589922	0.179449781775475	0.0263665430247784
-4.93256616592407	-8.13717460632324	-10.352240562439	-0.109009228646755	0.17961847782135	0.0262281782925129
-4.93666887283325	-8.13961410522461	-10.3549222946167	-0.10902277380228	0.179732859134674	0.0260314401239157
-4.93951892852783	-8.14535617828369	-10.3621253967285	-0.109189540147781	0.179920628666878	0.0258355867117643
-4.94350671768188	-8.14831638336182	-10.3759803771973	-0.109315656125546	0.180087149143219	0.0256796889007092
-4.94905138015747	-8.1530876159668	-10.379599571228	-0.109344236552715	0.180233404040337	0.0255254413932562
-4.95029497146606	-8.15678787231445	-10.379114151001	-0.109449192881584	0.180379092693329	0.0252410192042589
-4.95921850204468	-8.15985012054443	-10.3918266296387	-0.109619557857513	0.180551901459694	0.0250571556389332
-4.96218729019165	-8.16427803039551	-10.3927783966064	-0.109696224331856	0.180617123842239	0.0248245075345039
-4.96476030349731	-8.16601943969727	-10.3983840942383	-0.109783284366131	0.18081046640873	0.0246491394937038
-4.97001600265503	-8.16861248016357	-10.4023199081421	-0.109877392649651	0.181005701422691	0.0243930164724588
-4.97346496582031	-8.16736125946045	-10.412109375	-0.109950356185436	0.181118160486221	0.0241767149418592
-4.97659301757813	-8.17288684844971	-10.4149990081787	-0.110170632600784	0.181280821561813	0.0239749383181334
-4.9827938079834	-8.17323780059814	-10.4303550720215	-0.110228963196278	0.181416019797325	0.0238802302628756
-4.98244762420654	-8.17724132537842	-10.4268064498901	-0.110363587737083	0.181573137640953	0.0236415881663561
-4.98783588409424	-8.17520713806152	-10.4366083145142	-0.110438145697117	0.181748509407043	0.0233968496322632
-4.99300289154053	-8.17948150634766	-10.4398717880249	-0.110511131584644	0.181974023580551	0.0231523476541042
-4.99694204330444	-8.18218803405762	-10.4470014572144	-0.110611937940121	0.182120785117149	0.022926764562726
-5.00150346755981	-8.18550586700439	-10.4492607116699	-0.110673017799854	0.182220652699471	0.0226755421608686
-5.00412225723267	-8.18666076660156	-10.4515705108643	-0.11073537170887	0.182330638170242	0.0224358104169369
[truncated: 13,997 more rows]
