# Supplementary material for: Identification of Haptic Based Guiding Using Hard Reins
Source: PLoS One. 2015 Jul 22;10(7):e0132020. doi: 10.1371/journal.pone.0132020 (PMC4511788; doi:10.1371/journal.pone.0132020)
Supplement: S6 File — (ZIP) [file pone.0132020.s006.zip › Exp2_ForceData2/Subject8/path2/T6.csv]

Force X (N)	Force Y (N)	Force Z (N)	Torque X (N-m)	Torque Y (N-m)	Torque Z (N-m)	Frequency = 10000	Averaging Level = 16	F/T Serial Number = FT11772	Time Started = 18/02/2013 10:39:30
-6.02160549163818	-9.04414081573486	-9.16740989685059	-0.0595971941947937	0.26056507229805	-0.0597489662468433
-6.02632141113281	-9.04599857330322	-9.16135692596436	-0.0595994554460049	0.260577350854874	-0.0597796328365803
-6.03175210952759	-9.04407691955566	-9.16479969024658	-0.0596607476472855	0.260643392801285	-0.0598814822733402
-6.03689432144165	-9.04448127746582	-9.15801811218262	-0.0597221627831459	0.260712534189224	-0.0598754659295082
-6.04466342926025	-9.04299354553223	-9.16631126403809	-0.0598481148481369	0.260832905769348	-0.0598328225314617
-6.04385375976563	-9.04193019866943	-9.16031360626221	-0.0597740784287453	0.260927051305771	-0.0599368773400784
-6.04610633850098	-9.03859806060791	-9.15719318389893	-0.059810746461153	0.260981410741806	-0.0600185245275497
-6.04607343673706	-9.03602027893066	-9.15558815002441	-0.0598701573908329	0.261074513196945	-0.0599512904882431
-6.04469776153564	-9.0359411239624	-9.15884971618652	-0.0597034059464931	0.2611044049263	-0.0600380897521973
-6.04450511932373	-9.03945350646973	-9.15418529510498	-0.0596103742718697	0.261143505573273	-0.0600605756044388
-6.04246234893799	-9.03930282592773	-9.15450000762939	-0.05955545976758	0.261112779378891	-0.0600730627775192
-6.04636287689209	-9.04251670837402	-9.15300941467285	-0.0594891421496868	0.261102676391602	-0.0601213835179806
-6.04558992385864	-9.04445838928223	-9.15406799316406	-0.0594108812510967	0.261046528816223	-0.0600698627531528
-6.04583072662354	-9.04824542999268	-9.14306735992432	-0.0593392997980118	0.260994374752045	-0.0599966011941433
-6.05183887481689	-9.04767322540283	-9.14601230621338	-0.0593738220632076	0.261062026023865	-0.0600483790040016
-6.05707120895386	-9.04602813720703	-9.14811420440674	-0.0592914074659348	0.261005818843842	-0.0599878020584583
-6.05778932571411	-9.04695415496826	-9.14367294311523	-0.0592449083924294	0.261044383049011	-0.0600238852202892
-6.06055593490601	-9.0483283996582	-9.14773368835449	-0.0591760948300362	0.261192053556442	-0.0600470118224621
-6.06294059753418	-9.04725456237793	-9.14853096008301	-0.0591439232230186	0.261146992444992	-0.0599804371595383
-6.05908298492432	-9.04840755462646	-9.15439033508301	-0.0590505935251713	0.261086612939835	-0.0599475353956223
-6.0573935508728	-9.04589366912842	-9.15343856811523	-0.0588309578597546	0.261111944913864	-0.0600118972361088
-6.05727481842041	-9.04879188537598	-9.15762042999268	-0.0586413964629173	0.261121273040771	-0.0598443113267422
-6.05635452270508	-9.05514144897461	-9.15004253387451	-0.0584835931658745	0.261090248823166	-0.0597402304410934
-6.05042791366577	-9.05992031097412	-9.153151512146	-0.0584040656685829	0.26100942492485	-0.0595954656600952
-6.04775333404541	-9.06650924682617	-9.14975929260254	-0.0582380853593349	0.260930061340332	-0.0593874789774418
-6.04720163345337	-9.07225608825684	-9.14188766479492	-0.0582467243075371	0.260897189378738	-0.0591581501066685
-6.04295539855957	-9.07949733734131	-9.14514923095703	-0.0581943169236183	0.260841190814972	-0.0588681064546108
-6.0433349609375	-9.08168697357178	-9.13534545898438	-0.0582072250545025	0.260804235935211	-0.0585963614284992
-6.04351186752319	-9.08633327484131	-9.12625312805176	-0.0582646727561951	0.260875701904297	-0.0582866482436657
-6.04309844970703	-9.09147262573242	-9.12921714782715	-0.0582762025296688	0.260939031839371	-0.0580065585672855
-6.04341602325439	-9.09200859069824	-9.12146091461182	-0.058359157294035	0.26091855764389	-0.057686023414135
-6.04061079025269	-9.09407615661621	-9.11355113983154	-0.0585058405995369	0.261079996824265	-0.0574719533324242
-6.03968334197998	-9.0981616973877	-9.1201696395874	-0.0585272945463657	0.261173814535141	-0.0571958795189857
-6.03319549560547	-9.0983304977417	-9.11009502410889	-0.0585512556135654	0.261184424161911	-0.056958694010973
-6.03207540512085	-9.09954833984375	-9.1130199432373	-0.0585084855556488	0.261254072189331	-0.0567184090614319
-6.0265474319458	-9.10366344451904	-9.10516262054443	-0.0585932955145836	0.26128363609314	-0.056482944637537
-6.02615118026733	-9.10823154449463	-9.09542655944824	-0.0585926361382008	0.261256217956543	-0.0562806949019432
-6.02560949325562	-9.11154842376709	-9.09922504425049	-0.0586518347263336	0.261287480592728	-0.0559834353625774
-6.02231740951538	-9.11712455749512	-9.08898162841797	-0.0586950853466988	0.261353015899658	-0.055744506418705
-6.02171945571899	-9.1177921295166	-9.09139347076416	-0.0587760731577873	0.261286377906799	-0.0554970055818558
-6.02307939529419	-9.12056732177734	-9.08189964294434	-0.0588897466659546	0.261306345462799	-0.0552282370626926
-6.02456188201904	-9.12401294708252	-9.07929229736328	-0.0589883178472519	0.261270761489868	-0.0549823865294456
-6.02573013305664	-9.12331104278564	-9.06835651397705	-0.0591398999094963	0.261364042758942	-0.0549124926328659
-6.02436065673828	-9.12026023864746	-9.06895351409912	-0.0592047832906246	0.261370539665222	-0.0546936504542828
-6.02345752716064	-9.12160491943359	-9.06244945526123	-0.0593613311648369	0.26137986779213	-0.0545724742114544
-6.02282428741455	-9.12106990814209	-9.06389427185059	-0.0594277791678905	0.261403769254684	-0.0543931163847446
-6.02387619018555	-9.12084293365479	-9.05290126800537	-0.0595319420099258	0.261402547359467	-0.0542375706136227
-6.02228593826294	-9.11730289459229	-9.05214309692383	-0.0595517568290234	0.261370688676834	-0.0540858209133148
-6.01797866821289	-9.11359977722168	-9.05454158782959	-0.059539869427681	0.261458426713943	-0.0540277883410454
-6.02013540267944	-9.11303997039795	-9.05461692810059	-0.0596134141087532	0.261431246995926	-0.0538095273077488
-6.01653671264648	-9.11540699005127	-9.04988861083984	-0.05957156047225	0.26141294836998	-0.0535841844975948
-6.01192235946655	-9.11710548400879	-9.04896259307861	-0.0596300102770329	0.261239409446716	-0.0535156205296516
-6.01194000244141	-9.11826992034912	-9.04332065582275	-0.0595493614673615	0.261117368936539	-0.0533949472010136
-6.01659536361694	-9.1169958114624	-9.03876495361328	-0.0596768707036972	0.261115908622742	-0.0532957166433334
-6.01799440383911	-9.12053394317627	-9.04085826873779	-0.0596542805433273	0.261054664850235	-0.0531292781233788
-6.02294731140137	-9.11871337890625	-9.03465557098389	-0.0596769042313099	0.260936319828033	-0.0529865436255932
-6.02525424957275	-9.11710834503174	-9.03010559082031	-0.0596750788390636	0.260961681604385	-0.0527761168777943
-6.02990579605103	-9.11692142486572	-9.03173542022705	-0.0597177818417549	0.260970145463943	-0.0527917295694351
-6.0305814743042	-9.113112449646	-9.02968502044678	-0.059755977243185	0.260862708091736	-0.0526547245681286
-6.02628374099731	-9.11446762084961	-9.02801132202148	-0.0596491172909737	0.260871142148972	-0.0525835156440735
-6.02344417572021	-9.11549949645996	-9.029128074646	-0.0595456659793854	0.260839104652405	-0.0525293089449406
-6.0197696685791	-9.11452484130859	-9.03632831573486	-0.0592746213078499	0.260704219341278	-0.0523808225989342
-6.01943159103394	-9.11773014068604	-9.03552150726318	-0.0591169483959675	0.26054385304451	-0.0523309148848057
-6.01774740219116	-9.11829853057861	-9.03164863586426	-0.0590423159301281	0.260330379009247	-0.0522197224199772
-6.02371644973755	-9.11700630187988	-9.02311706542969	-0.0589448548853397	0.260177075862885	-0.0520293861627579
-6.02972602844238	-9.11421680450439	-9.02617263793945	-0.0588273406028748	0.260097175836563	-0.0518410243093967
-6.03404188156128	-9.11589241027832	-9.02922439575195	-0.0588448531925678	0.260056436061859	-0.0516226179897785
-6.03400659561157	-9.11129188537598	-9.0296459197998	-0.0586787834763527	0.259983062744141	-0.0515991784632206
-6.03018236160278	-9.11146354675293	-9.02788543701172	-0.0585307814180851	0.259968996047974	-0.0514168925583363
-6.02721786499023	-9.10925769805908	-9.03500747680664	-0.0582904405891895	0.25987520813942	-0.051394522190094
-6.02618360519409	-9.1093282699585	-9.03804683685303	-0.0581678189337254	0.25974914431572	-0.051317784935236
-6.02239036560059	-9.10652828216553	-9.03487300872803	-0.0580750145018101	0.259699940681458	-0.0513627715408802
-6.01719236373901	-9.10448360443115	-9.03719711303711	-0.0578758865594864	0.259607523679733	-0.0512745305895805
-6.01635026931763	-9.10720443725586	-9.04519939422607	-0.0577539131045341	0.259390532970428	-0.0510866940021515
-6.01157999038696	-9.10926818847656	-9.04459285736084	-0.0576078481972218	0.259350508451462	-0.0509839728474617
-6.01159381866455	-9.1083288192749	-9.04543018341064	-0.0574309155344963	0.259210258722305	-0.0509872324764729
-6.01005268096924	-9.10861396789551	-9.05002784729004	-0.0572911463677883	0.259031802415848	-0.0509351454675198
-6.00671482086182	-9.10760498046875	-9.04758262634277	-0.0571394860744476	0.258915990591049	-0.0508597046136856
-6.01204681396484	-9.11205196380615	-9.04612636566162	-0.057056862860918	0.258882641792297	-0.050782322883606
-6.01141548156738	-9.11007213592529	-9.04961395263672	-0.0569319725036621	0.258760988712311	-0.0506953150033951
-6.01485919952393	-9.11287307739258	-9.05296897888184	-0.0568313337862492	0.258762508630753	-0.0504791662096977
-6.01296043395996	-9.11259078979492	-9.05963325500488	-0.0566315986216068	0.258647233247757	-0.0504959300160408
-6.01743078231812	-9.10912609100342	-9.06162357330322	-0.0566081143915653	0.258687525987625	-0.0505376867949963
-6.01938533782959	-9.10682010650635	-9.06173038482666	-0.0564843229949474	0.25863328576088	-0.0505200289189816
-6.01733827590942	-9.10832691192627	-9.0627555847168	-0.0564199760556221	0.258659422397614	-0.0504428744316101
-6.01481580734253	-9.10878944396973	-9.06977939605713	-0.0561862327158451	0.258619576692581	-0.0505681857466698
-6.01311159133911	-9.11179065704346	-9.07571601867676	-0.0559313930571079	0.258577555418015	-0.0505373254418373
-6.01045274734497	-9.11687564849854	-9.08140754699707	-0.0557312965393066	0.258537709712982	-0.0505397655069828
-6.00936412811279	-9.11647510528564	-9.07708835601807	-0.0555004626512527	0.258368581533432	-0.0506489649415016
-6.01153230667114	-9.12159252166748	-9.08717441558838	-0.0552552975714207	0.258345901966095	-0.0505973733961582
-6.01242446899414	-9.12462902069092	-9.0781946182251	-0.0552047155797482	0.258348703384399	-0.0506195239722729
-6.00972938537598	-9.12486743927002	-9.08859634399414	-0.0549283139407635	0.25815013051033	-0.0506519004702568
-6.01051330566406	-9.1284761428833	-9.09334278106689	-0.0547365210950375	0.258106797933578	-0.0506050735712051
-6.01416397094727	-9.13353538513184	-9.09505271911621	-0.054548405110836	0.258056789636612	-0.0505788400769234
-6.01520490646362	-9.13199615478516	-9.09577655792236	-0.054369144141674	0.258021771907806	-0.0506755262613297
-6.01572513580322	-9.13398265838623	-9.10448741912842	-0.0543040707707405	0.258019626140594	-0.0507862567901611
-6.01957273483276	-9.1320629119873	-9.10184383392334	-0.0541693232953548	0.258061289787292	-0.050654124468565
-6.02126407623291	-9.1366720199585	-9.11105537414551	-0.0540440231561661	0.258044987916946	-0.0506608113646507
-6.02066850662231	-9.13746070861816	-9.11299514770508	-0.0539455004036427	0.258023083209991	-0.0507769286632538
-6.02104330062866	-9.13655471801758	-9.1211404800415	-0.0538732632994652	0.258073151111603	-0.0507368668913841
-6.019362449646	-9.13514232635498	-9.1157922744751	-0.0536728613078594	0.25812828540802	-0.0509105920791626
-6.02247524261475	-9.13399600982666	-9.12575721740723	-0.0535537675023079	0.258155584335327	-0.05111975222826
-6.01606035232544	-9.13548564910889	-9.12932777404785	-0.0533354617655277	0.258144110441208	-0.0510362312197685
-6.0146050453186	-9.13830661773682	-9.13187694549561	-0.0531476065516472	0.258152455091476	-0.0510886833071709
-6.00804233551025	-9.13648700714111	-9.14247512817383	-0.052892342209816	0.258020520210266	-0.0510585345327854
-6.0019793510437	-9.13703632354736	-9.13918209075928	-0.0527540892362595	0.257963806390762	-0.0510005652904511
-6.00583648681641	-9.13634777069092	-9.13427925109863	-0.05265237018466	0.258001357316971	-0.0511544533073902
-6.00797319412231	-9.13909435272217	-9.14591407775879	-0.0524449944496155	0.258049160242081	-0.0513154603540897
-6.00522089004517	-9.14448261260986	-9.15185928344727	-0.0521214678883553	0.258035928010941	-0.0512724705040455
-6.00275182723999	-9.14775371551514	-9.16139125823975	-0.0518933050334454	0.258070528507233	-0.0512342602014542
-5.99746084213257	-9.14454174041748	-9.16217136383057	-0.0516980476677418	0.258005201816559	-0.0512682236731052
-6.00033903121948	-9.14060401916504	-9.17152214050293	-0.0514359250664711	0.25814414024353	-0.0513757988810539
-6.00035238265991	-9.14581680297852	-9.18040657043457	-0.0512292571365833	0.258108884096146	-0.0513929389417171
-6.00083684921265	-9.15078926086426	-9.18070793151855	-0.0509586818516254	0.258164525032043	-0.0515296533703804
-6.0020923614502	-9.15639495849609	-9.18597507476807	-0.0507680475711823	0.258216232061386	-0.051776222884655
-6.00551319122314	-9.15741729736328	-9.18997097015381	-0.0505830310285091	0.258199095726013	-0.0518138222396374
-6.00700044631958	-9.16233730316162	-9.19839382171631	-0.0503266081213951	0.258220970630646	-0.0519609078764915
-6.0102105140686	-9.16556930541992	-9.20614242553711	-0.0502305775880814	0.258272439241409	-0.0520211942493916
-6.01244974136353	-9.16401863098145	-9.20919609069824	-0.0500303991138935	0.258381247520447	-0.0521197766065598
-6.01397514343262	-9.1637077331543	-9.20660591125488	-0.0498393066227436	0.258391231298447	-0.0521544441580772
-6.01552391052246	-9.1636438369751	-9.21378993988037	-0.0496627017855644	0.258431136608124	-0.0523251220583916
-6.01581287384033	-9.16784000396729	-9.21665000915527	-0.0495365746319294	0.258468568325043	-0.0523690804839134
-6.01614046096802	-9.16805171966553	-9.22324180603027	-0.0492844581604004	0.258501023054123	-0.0523453578352928
-6.01261234283447	-9.16722965240479	-9.22704410552979	-0.049035806208849	0.258586019277573	-0.0524383299052715
-6.01380777359009	-9.16819095611572	-9.2383861541748	-0.0488069318234921	0.258720099925995	-0.05250159278512
-6.0111780166626	-9.16751861572266	-9.23045539855957	-0.04855802282691	0.258670210838318	-0.052613653242588
-6.00671339035034	-9.1694221496582	-9.23973846435547	-0.0483943149447441	0.258691012859344	-0.0527188070118427
-6.00266695022583	-9.16808414459229	-9.23554706573486	-0.0482308864593506	0.258693635463715	-0.0527854636311531
-6.0031623840332	-9.16868782043457	-9.24520874023438	-0.0479932762682438	0.258701920509338	-0.0528350658714771
-6.00216341018677	-9.16998481750488	-9.24156093597412	-0.0478213541209698	0.258706212043762	-0.052886113524437
-5.99936151504517	-9.17016696929932	-9.24165630340576	-0.0476312451064587	0.258602142333984	-0.0529590547084808
-5.99912118911743	-9.17349433898926	-9.23788166046143	-0.0475153774023056	0.258576065301895	-0.0529809966683388
-5.99881315231323	-9.17219161987305	-9.24798774719238	-0.0472736917436123	0.258587181568146	-0.0530064292252064
-5.99946737289429	-9.17237091064453	-9.24483489990234	-0.0470764711499214	0.258544147014618	-0.0530905611813068
-5.99714517593384	-9.17276191711426	-9.24757385253906	-0.0469972640275955	0.258491396903992	-0.0531446225941181
-5.9966254234314	-9.16840744018555	-9.24611282348633	-0.0468179807066917	0.258450865745544	-0.0531492494046688
-5.99933052062988	-9.16965961456299	-9.2464485168457	-0.0466628931462765	0.258532732725143	-0.05319819226861
-5.99460554122925	-9.16511535644531	-9.24990081787109	-0.0464413091540337	0.258506834506989	-0.0531212016940117
-5.98939847946167	-9.16152667999268	-9.25141048431396	-0.0461915954947472	0.258493363857269	-0.0530203245580196
-5.98611354827881	-9.16012191772461	-9.24773216247559	-0.0460416488349438	0.258444935083389	-0.0529917143285275
-5.99100732803345	-9.15764331817627	-9.24846076965332	-0.0459598265588284	0.258543342351913	-0.0530394203960896
-5.99293661117554	-9.14983177185059	-9.2441291809082	-0.0458808541297913	0.258546590805054	-0.0531947240233421
-5.99280309677124	-9.14468669891357	-9.24487113952637	-0.0457989498972893	0.258569806814194	-0.0533199459314346
-5.99679374694824	-9.14427757263184	-9.24905872344971	-0.0458353236317635	0.258547633886337	-0.053477555513382
-6.00252056121826	-9.1386137008667	-9.24899196624756	-0.0457994900643826	0.258580297231674	-0.0535582192242146
-6.00028896331787	-9.13370418548584	-9.2467737197876	-0.0457872003316879	0.258585304021835	-0.0537364669144154
-6.00072431564331	-9.1300163269043	-9.24668407440186	-0.0457015335559845	0.258659392595291	-0.0539116188883781
-5.99978542327881	-9.12782573699951	-9.2502498626709	-0.0456425175070763	0.258659780025482	-0.0541145987808704
-6.00188779830933	-9.12623405456543	-9.24931526184082	-0.0455490723252296	0.25867623090744	-0.0543312318623066
-6.00339126586914	-9.12189388275146	-9.25342750549316	-0.0455447435379028	0.258765786886215	-0.0545058436691761
-6.00265598297119	-9.11953067779541	-9.25407218933105	-0.0453624501824379	0.258747041225433	-0.054679311811924
-6.00308418273926	-9.12178039550781	-9.25778198242188	-0.0453304909169674	0.258763641119003	-0.0549239926040173
-6.00546550750732	-9.11957836151123	-9.25513458251953	-0.0451848693192005	0.25881564617157	-0.0551064945757389
-6.00424718856812	-9.12226486206055	-9.25958251953125	-0.0451429635286331	0.258817464113235	-0.0552368722856045
-6.0078821182251	-9.12088775634766	-9.25931072235107	-0.045092087239027	0.258849054574966	-0.0553515180945396
-6.00531959533691	-9.12402439117432	-9.25335884094238	-0.045065563172102	0.258786499500275	-0.0555404126644135
-6.01285266876221	-9.12488555908203	-9.26017379760742	-0.0450582951307297	0.258830189704895	-0.0556119345128536
-6.01732158660889	-9.12511920928955	-9.26067066192627	-0.0450735688209534	0.258835077285767	-0.0557306483387947
-6.01925563812256	-9.12346076965332	-9.26094055175781	-0.0450612306594849	0.258885204792023	-0.0557736530900002
-6.02733516693115	-9.12666130065918	-9.26275062561035	-0.0451711155474186	0.258989423513412	-0.0559062212705612
-6.03134441375732	-9.12701797485352	-9.26102447509766	-0.0452091842889786	0.259098917245865	-0.0559855885803699
-6.03231906890869	-9.12879657745361	-9.26161098480225	-0.0452580638229847	0.259079217910767	-0.0560075342655182
-6.03382158279419	-9.12609958648682	-9.26065921783447	-0.0452682226896286	0.259152799844742	-0.0560990311205387
-6.03579759597778	-9.12879276275635	-9.26655673980713	-0.045368567109108	0.259263038635254	-0.0561688803136349
-6.03621006011963	-9.12910556793213	-9.26422309875488	-0.0454105734825134	0.259315818548203	-0.0562298893928528
-6.03759288787842	-9.13143539428711	-9.26381874084473	-0.0454601049423218	0.259336978197098	-0.0563338100910187
-6.03861618041992	-9.13302707672119	-9.2653636932373	-0.0456183888018131	0.259411007165909	-0.0563542433083057
-6.03891515731812	-9.1318941116333	-9.26466178894043	-0.0456130392849445	0.259438574314117	-0.0564650073647499
-6.03909873962402	-9.137770652771	-9.26711845397949	-0.0457138419151306	0.259597033262253	-0.0565531738102436
-6.03715038299561	-9.14212512969971	-9.26741600036621	-0.0458304286003113	0.25963693857193	-0.0565751679241657
-6.03924036026001	-9.14062118530273	-9.2673921585083	-0.0459078550338745	0.259754598140717	-0.0566266961395741
-6.04316759109497	-9.14537906646729	-9.26682662963867	-0.0460240840911865	0.259760975837708	-0.0567088089883327
-6.03896284103394	-9.14843559265137	-9.25999546051025	-0.046169001609087	0.259809553623199	-0.0568244010210037
-6.04092502593994	-9.14837741851807	-9.26165962219238	-0.0463118106126785	0.25983539223671	-0.0569073185324669
-6.04177618026733	-9.14628982543945	-9.25856590270996	-0.0463652983307838	0.259886652231216	-0.0570254363119602
-6.04532432556152	-9.14927864074707	-9.25248050689697	-0.0465123690664768	0.25994148850441	-0.0571394525468349
-6.04531335830688	-9.14937019348145	-9.24916744232178	-0.0466891452670097	0.260058671236038	-0.0573661029338837
-6.0489706993103	-9.14970016479492	-9.2487211227417	-0.0467815771698952	0.260083854198456	-0.0574633553624153
-6.05487680435181	-9.15190410614014	-9.24433994293213	-0.0470188185572624	0.260207235813141	-0.0576583035290241
-6.06203269958496	-9.15885543823242	-9.24173545837402	-0.0472539402544498	0.26036411523819	-0.0578187331557274
-6.06540536880493	-9.15549659729004	-9.23686981201172	-0.0474314354360104	0.260493040084839	-0.0579950846731663
-6.06890821456909	-9.15977954864502	-9.23641777038574	-0.0476047955453396	0.260595470666885	-0.0582072474062443
-6.07604646682739	-9.15896606445313	-9.23848342895508	-0.0478039644658566	0.260793656110764	-0.0583809688687325
-6.07985591888428	-9.15961647033691	-9.23825454711914	-0.0479482710361481	0.260948747396469	-0.0585422478616238
-6.08419513702393	-9.162917137146	-9.23984146118164	-0.0482290908694267	0.261109411716461	-0.0587531551718712
-6.08445024490356	-9.16026210784912	-9.23721218109131	-0.0483880899846554	0.261285364627838	-0.0589743033051491
-6.08642673492432	-9.16182231903076	-9.23983669281006	-0.0485726371407509	0.26149046421051	-0.0592202804982662
-6.09035491943359	-9.16163635253906	-9.2351713180542	-0.0487093254923821	0.261619329452515	-0.059406716376543
-6.09144401550293	-9.162109375	-9.23500823974609	-0.0489397905766964	0.261770188808441	-0.0596462078392506
-6.09149742126465	-9.16573047637939	-9.24253273010254	-0.0490259416401386	0.26195964217186	-0.0598117187619209
-6.09196376800537	-9.16860866546631	-9.23691558837891	-0.0491446517407894	0.26204913854599	-0.060080498456955
-6.09444427490234	-9.16869640350342	-9.23448944091797	-0.0491976365447044	0.262118875980377	-0.0602676309645176
-6.09780168533325	-9.1759729385376	-9.22598361968994	-0.0494271963834763	0.262244462966919	-0.0604531727731228
-6.09862756729126	-9.17826271057129	-9.23239040374756	-0.0495622307062149	0.262271523475647	-0.0605823807418346
-6.09826564788818	-9.184739112854	-9.22660064697266	-0.0497316978871822	0.262441754341125	-0.0607995688915253
-6.10390710830688	-9.18941593170166	-9.23026466369629	-0.0499213002622128	0.26260182261467	-0.0609327331185341
-6.10722827911377	-9.19282150268555	-9.22553730010986	-0.0501290373504162	0.262618780136108	-0.0611453801393509
-6.11362266540527	-9.19252109527588	-9.21842670440674	-0.0502546615898609	0.262771010398865	-0.0612782202661037
-6.12153148651123	-9.19473457336426	-9.22050189971924	-0.0503321439027786	0.262913286685944	-0.0614210180938244
-6.12412643432617	-9.19980621337891	-9.22607135772705	-0.0505891442298889	0.263052552938461	-0.0615529045462608
-6.1279616355896	-9.19872093200684	-9.21678161621094	-0.0506565906107426	0.263128608465195	-0.0617353841662407
-6.12675380706787	-9.19997215270996	-9.21654415130615	-0.0508215501904488	0.263292580842972	-0.0618587583303452
-6.13259220123291	-9.20253276824951	-9.2167387008667	-0.0509330220520496	0.263475209474564	-0.0620459131896496
-6.13410520553589	-9.20157814025879	-9.21801662445068	-0.051044162362814	0.26355853676796	-0.062132615596056
-6.13653612136841	-9.20620632171631	-9.2157678604126	-0.0511890649795532	0.263690292835236	-0.0622553788125515
-6.13819265365601	-9.20682144165039	-9.21683025360107	-0.0513275340199471	0.263802051544189	-0.0623888187110424
-6.1365270614624	-9.20878887176514	-9.21657943725586	-0.0513347201049328	0.263887137174606	-0.0625569969415665
-6.14162111282349	-9.20993232727051	-9.21302032470703	-0.0513366460800171	0.263901621103287	-0.0626944303512573
-6.14349699020386	-9.21391677856445	-9.2186222076416	-0.0514140576124191	0.263981014490128	-0.0628667920827866
-6.14574146270752	-9.21668243408203	-9.2223424911499	-0.0514265559613705	0.264055967330933	-0.0630160421133041
-6.14929485321045	-9.22421932220459	-9.21960258483887	-0.0514493957161903	0.264090240001678	-0.0632161051034927
-6.1512508392334	-9.22418403625488	-9.22154426574707	-0.051473792642355	0.264184594154358	-0.0632802546024323
-6.15269994735718	-9.22786903381348	-9.21995162963867	-0.0514786168932915	0.264125674962997	-0.0634361803531647
-6.156174659729	-9.22869777679443	-9.22021007537842	-0.0513671673834324	0.26416027545929	-0.0636231005191803
-6.16281890869141	-9.23649311065674	-9.21963119506836	-0.0513796918094158	0.264163851737976	-0.063693955540657
-6.16319227218628	-9.23792839050293	-9.21452236175537	-0.0515044033527374	0.264187514781952	-0.0638286992907524
-6.17134523391724	-9.23712348937988	-9.22177791595459	-0.0514477007091045	0.264215230941772	-0.0638561397790909
-6.17502927780151	-9.23769760131836	-9.21085262298584	-0.0515688471496105	0.264190077781677	-0.063973680138588
-6.17913293838501	-9.23777866363525	-9.218017578125	-0.051525853574276	0.264263033866882	-0.0640843436121941
-6.18502759933472	-9.23781967163086	-9.21669292449951	-0.0515607222914696	0.264306992292404	-0.0641487687826157
-6.18579053878784	-9.23905658721924	-9.21846008300781	-0.0515523850917816	0.264322221279144	-0.0642140880227089
-6.18568515777588	-9.24082279205322	-9.22135734558105	-0.0515685491263866	0.264271259307861	-0.0643341392278671
-6.18897533416748	-9.23939228057861	-9.21960735321045	-0.0515440218150616	0.264298677444458	-0.0643069893121719
-6.18781280517578	-9.24177837371826	-9.22007751464844	-0.051349613815546	0.264153361320496	-0.0643773600459099
-6.18772411346436	-9.24520206451416	-9.2190408706665	-0.0512765012681484	0.264091193675995	-0.0643915757536888
-6.18712377548218	-9.24622440338135	-9.22476387023926	-0.0511541739106178	0.264049142599106	-0.0644374191761017
-6.18757963180542	-9.24899864196777	-9.22503471374512	-0.0510530434548855	0.264010339975357	-0.0644529834389687
-6.18338823318481	-9.25343132019043	-9.21842384338379	-0.0509291850030422	0.26383301615715	-0.0645451843738556
-6.18547344207764	-9.25683498382568	-9.22824478149414	-0.0507840439677238	0.263756990432739	-0.0644884705543518
-6.18574047088623	-9.25950145721436	-9.22604179382324	-0.0506480932235718	0.263585180044174	-0.0645316243171692
-6.18616008758545	-9.26407527923584	-9.22285938262939	-0.0505446158349514	0.263542413711548	-0.0645444020628929
-6.18843984603882	-9.26592445373535	-9.22302150726318	-0.0504250749945641	0.263404756784439	-0.0646220296621323
-6.19005966186523	-9.26708984375	-9.22506237030029	-0.0503299906849861	0.263353198766708	-0.064676322042942
-6.19251155853271	-9.27113246917725	-9.22415351867676	-0.0501769296824932	0.26324474811554	-0.064767487347126
-6.19698762893677	-9.27407646179199	-9.21921253204346	-0.0500992946326733	0.263198047876358	-0.0647831484675407
-6.19691181182861	-9.27174854278564	-9.22047996520996	-0.0500931739807129	0.263160943984985	-0.0648974925279617
-6.19956541061401	-9.27469825744629	-9.21815395355225	-0.0500314943492413	0.263077884912491	-0.0649353936314583
-6.20185232162476	-9.27505874633789	-9.22121047973633	-0.0499083884060383	0.26307287812233	-0.0651003420352936
-6.20692491531372	-9.27642345428467	-9.21851539611816	-0.0498528368771076	0.263022035360336	-0.0651994571089745
-6.21090984344482	-9.27357387542725	-9.22260475158691	-0.0497044362127781	0.262972056865692	-0.065284438431263
-6.21036767959595	-9.27525234222412	-9.21987915039063	-0.0496324524283409	0.262930750846863	-0.0654616728425026
-6.21150875091553	-9.27571773529053	-9.2304220199585	-0.0494857244193554	0.262926280498505	-0.0655976459383965
-6.21531438827515	-9.27846813201904	-9.22680377960205	-0.0492981225252151	0.262857139110565	-0.0657250583171844
-6.21280717849731	-9.27839088439941	-9.22867488861084	-0.0491805374622345	0.262782841920853	-0.0659022554755211
-6.21444177627563	-9.27796745300293	-9.23122119903564	-0.0489714182913303	0.262787014245987	-0.0660961493849754
-6.21422624588013	-9.27921485900879	-9.23849582672119	-0.0487561114132404	0.26268482208252	-0.0662897527217865
-6.21632385253906	-9.2835521697998	-9.23644733428955	-0.048604179173708	0.262764990329742	-0.0665251538157463
-6.21565961837769	-9.28619003295898	-9.24062824249268	-0.0484728328883648	0.262650161981583	-0.0667107328772545
-6.22001266479492	-9.2875280380249	-9.24063014984131	-0.0482607632875443	0.262699633836746	-0.0669825226068497
-6.219407081604	-9.289475440979	-9.24715137481689	-0.0480668805539608	0.262544751167297	-0.0671001970767975
-6.22216749191284	-9.29135227203369	-9.24795818328857	-0.0479310117661953	0.262517690658569	-0.0673611834645271
-6.22445487976074	-9.29351997375488	-9.25662708282471	-0.0478697083890438	0.26245179772377	-0.0676255524158478
-6.22946310043335	-9.29777812957764	-9.25103950500488	-0.0477270297706127	0.262431651353836	-0.0677902027964592
-6.23404312133789	-9.29761123657227	-9.24924087524414	-0.0475264154374599	0.262357443571091	-0.0679610297083855
-6.23714351654053	-9.30047988891602	-9.25522613525391	-0.0474936738610268	0.262412279844284	-0.0681888088583946
-6.24487829208374	-9.29873085021973	-9.25653553009033	-0.0473872683942318	0.26242133975029	-0.0683687329292297
-6.24839687347412	-9.30004787445068	-9.25518035888672	-0.0472355782985687	0.262384682893753	-0.0686016902327538
-6.24870491027832	-9.30031204223633	-9.26274013519287	-0.0471960566937923	0.26245853304863	-0.0688199773430824
-6.25326490402222	-9.29779624938965	-9.26076030731201	-0.0471321977674961	0.262467473745346	-0.0689198151230812
-6.25141620635986	-9.29856872558594	-9.26221084594727	-0.046967975795269	0.262498140335083	-0.0691053047776222
-6.24999713897705	-9.29443073272705	-9.26941585540771	-0.0468256510794163	0.262475103139877	-0.0693879500031471
-6.25411176681519	-9.29374122619629	-9.27943706512451	-0.0465865172445774	0.262505292892456	-0.0695781707763672
-6.25364303588867	-9.29804039001465	-9.28103256225586	-0.0463943295180798	0.262447535991669	-0.0697413831949234
-6.25263595581055	-9.30178165435791	-9.28552436828613	-0.0462024696171284	0.262342154979706	-0.0699770599603653
-6.25523853302002	-9.29860591888428	-9.28733921051025	-0.0460146144032478	0.262295633554459	-0.0702489167451859
-6.25882148742676	-9.30010414123535	-9.29240131378174	-0.045961432158947	0.262350678443909	-0.0703934654593468
-6.25741243362427	-9.30258846282959	-9.30242824554443	-0.0456587299704552	0.262159764766693	-0.070666216313839
-6.25818920135498	-9.30511569976807	-9.29666042327881	-0.0456154607236385	0.262140303850174	-0.0708548277616501
-6.26064348220825	-9.30777740478516	-9.30076026916504	-0.0455230623483658	0.26210156083107	-0.0710503756999969
-6.25939702987671	-9.31086254119873	-9.30380344390869	-0.0454680696129799	0.262040942907333	-0.0712412521243095
-6.25858688354492	-9.31231784820557	-9.31136322021484	-0.0454225316643715	0.262014478445053	-0.0714450404047966
-6.25981044769287	-9.31070137023926	-9.31582069396973	-0.0453707575798035	0.261984020471573	-0.0715383291244507
-6.26572608947754	-9.3101921081543	-9.31754016876221	-0.0450703836977482	0.261939018964767	-0.0717310607433319
-6.27352142333984	-9.31384658813477	-9.32106971740723	-0.044938787817955	0.262017637491226	-0.0718751922249794
-6.27324819564819	-9.31153011322021	-9.31816387176514	-0.044848769903183	0.262105047702789	-0.0720327198505402
-6.27395391464233	-9.30892086029053	-9.32017421722412	-0.0447150617837906	0.261991024017334	-0.0721345394849777
-6.27316904067993	-9.30869770050049	-9.32356452941895	-0.0445852614939213	0.262085556983948	-0.0723618119955063
-6.27328252792358	-9.30680274963379	-9.31606292724609	-0.0445364378392696	0.262129873037338	-0.0724696293473244
-6.27034664154053	-9.30398368835449	-9.33159255981445	-0.0443885661661625	0.262125790119171	-0.0725654289126396
-6.26516914367676	-9.30009651184082	-9.32920265197754	-0.0441147610545158	0.262110412120819	-0.0727469772100449
-6.26378870010376	-9.2996940612793	-9.33030700683594	-0.0440537519752979	0.262185424566269	-0.0728946626186371
-6.26082706451416	-9.29640293121338	-9.33062076568604	-0.0437819883227348	0.26217645406723	-0.073046900331974
-6.25873899459839	-9.29932689666748	-9.33754634857178	-0.0436100587248802	0.262109160423279	-0.0731715857982636
-6.26014995574951	-9.29356288909912	-9.33626937866211	-0.043444711714983	0.262082636356354	-0.0733364671468735
-6.26131582260132	-9.2880744934082	-9.34721565246582	-0.0431167297065258	0.262066930532455	-0.0735848844051361
-6.26118850708008	-9.28499889373779	-9.35268497467041	-0.0428570248186588	0.262021481990814	-0.0737919360399246
-6.25741481781006	-9.2843656539917	-9.3558235168457	-0.042672760784626	0.261855155229568	-0.0740467756986618
-6.25669765472412	-9.27881145477295	-9.36311340332031	-0.0423932783305645	0.261739611625671	-0.0742766484618187
-6.25523519515991	-9.2734203338623	-9.37275886535645	-0.0420935042202473	0.261621415615082	-0.0744879469275475
-6.24819421768188	-9.27229118347168	-9.36501312255859	-0.0418409034609795	0.261477053165436	-0.0746770203113556
-6.24626111984253	-9.26841068267822	-9.36980438232422	-0.04166604205966	0.261428773403168	-0.0748834535479546
-6.24701404571533	-9.26542091369629	-9.37174320220947	-0.0413994081318378	0.261333853006363	-0.0750043764710426
-6.24691009521484	-9.26446151733398	-9.36718654632568	-0.0412669107317925	0.261267513036728	-0.0751802250742912
-6.24303102493286	-9.25998115539551	-9.37282943725586	-0.0411660932004452	0.261228919029236	-0.075405053794384
-6.24061012268066	-9.25441837310791	-9.37466907501221	-0.0409625880420208	0.261155992746353	-0.0754231140017509
-6.23349332809448	-9.25140571594238	-9.36917972564697	-0.0409014858305454	0.261054188013077	-0.0756445601582527
-6.23356151580811	-9.24610805511475	-9.3759298324585	-0.040776215493679	0.26113349199295	-0.075760155916214
-6.22831869125366	-9.23830986022949	-9.37207889556885	-0.0405933372676373	0.261017352342606	-0.0759626924991608
-6.22482204437256	-9.23510265350342	-9.37066650390625	-0.0405299067497253	0.261070340871811	-0.0760822966694832
-6.21597719192505	-9.22862148284912	-9.37225246429443	-0.0404942221939564	0.261116743087769	-0.0762863829731941
-6.213454246521	-9.22214412689209	-9.37863826751709	-0.0403600037097931	0.261116802692413	-0.0763921737670898
-6.20526361465454	-9.21899509429932	-9.3684606552124	-0.040219459682703	0.261056125164032	-0.0765663087368011
-6.19661808013916	-9.21681785583496	-9.37098979949951	-0.0400992855429649	0.26104199886322	-0.0766662582755089
-6.19331026077271	-9.20562553405762	-9.3798942565918	-0.039915956556797	0.260974556207657	-0.0769530683755875
-6.18893814086914	-9.20215225219727	-9.37389087677002	-0.0398303493857384	0.260991156101227	-0.0771326869726181
-6.18194389343262	-9.20094394683838	-9.37708282470703	-0.0397447533905506	0.26087161898613	-0.077288456261158
-6.17769336700439	-9.19388771057129	-9.37762451171875	-0.0396361872553825	0.260841459035873	-0.0774954035878181
-6.17534017562866	-9.19093990325928	-9.37813854217529	-0.0395147167146206	0.260800957679749	-0.07757917791605
-6.17088937759399	-9.18608665466309	-9.37405681610107	-0.0394366532564163	0.260812640190125	-0.0777386873960495
-6.16580677032471	-9.1762580871582	-9.37461471557617	-0.0394136942923069	0.26073294878006	-0.0779612958431244
-6.16435384750366	-9.17689895629883	-9.36495304107666	-0.0395148769021034	0.260753482580185	-0.0778273940086365
-6.16232681274414	-9.17447185516357	-9.37174797058105	-0.0395683571696281	0.260885864496231	-0.0779590532183647
-6.15839242935181	-9.16570854187012	-9.37410545349121	-0.0394812822341919	0.26085352897644	-0.0782415345311165
-6.15784645080566	-9.16269207000732	-9.36961936950684	-0.0396066717803478	0.260967552661896	-0.0783006176352501
-6.15070915222168	-9.1560001373291	-9.36297130584717	-0.0395874418318272	0.261049002408981	-0.0784559473395348
-6.14618110656738	-9.14444732666016	-9.37288856506348	-0.0395139120519161	0.261140435934067	-0.0787787735462189
-6.14045906066895	-9.14141178131104	-9.3701286315918	-0.0394441820681095	0.261222332715988	-0.0789951384067535
-6.13076162338257	-9.13506698608398	-9.37140369415283	-0.0395276434719563	0.261295884847641	-0.0790308937430382
-6.12229585647583	-9.13445091247559	-9.37047481536865	-0.0395993962883949	0.261371612548828	-0.0791009590029716
-6.11521244049072	-9.13165092468262	-9.37102222442627	-0.0395423620939255	0.261367946863174	-0.0792099237442017
-6.10946273803711	-9.12592124938965	-9.36398410797119	-0.0396101772785187	0.26150381565094	-0.079319566488266
-6.10197877883911	-9.12331771850586	-9.35907173156738	-0.0397372394800186	0.261446267366409	-0.0794567987322807
-6.09553384780884	-9.11748123168945	-9.35678863525391	-0.0398058407008648	0.261467933654785	-0.0794108957052231
-6.08954477310181	-9.11275577545166	-9.34857940673828	-0.0399674028158188	0.261571884155273	-0.0795110091567039
-6.09101486206055	-9.10483551025391	-9.34995269775391	-0.0400804467499256	0.261702716350555	-0.0795838013291359
-6.08508443832397	-9.09494686126709	-9.34530639648438	-0.040304884314537	0.261838465929031	-0.0796017870306969
-6.07582378387451	-9.08865165710449	-9.3371753692627	-0.0405223369598389	0.261915296316147	-0.0795708820223808
-6.06751918792725	-9.08115673065186	-9.33685970306396	-0.0406465716660023	0.262119054794312	-0.0797475427389145
-6.06221532821655	-9.07570266723633	-9.34001159667969	-0.0408576764166355	0.26222038269043	-0.0797271579504013
-6.04882621765137	-9.06906795501709	-9.33416938781738	-0.0408936589956284	0.26238164305687	-0.0798216760158539
-6.03722524642944	-9.07025241851807	-9.32819747924805	-0.0410675816237926	0.262404143810272	-0.0798489674925804
-6.03324127197266	-9.05973339080811	-9.31916904449463	-0.0412199459969997	0.262412756681442	-0.0798986032605171
-6.02824592590332	-9.05670928955078	-9.32198238372803	-0.0414482690393925	0.262543559074402	-0.0800023898482323
-6.02094554901123	-9.05391597747803	-9.31897735595703	-0.0417597964406013	0.262622565031052	-0.0799303203821182
-6.01607465744019	-9.04558372497559	-9.30549621582031	-0.0419316962361336	0.262698024511337	-0.0800556838512421
-6.01101922988892	-9.03793621063232	-9.30361938476563	-0.0421919263899326	0.262879759073257	-0.0799655318260193
-6.00605201721191	-9.03832721710205	-9.29710865020752	-0.0425144955515862	0.263041228055954	-0.0799178034067154
-6.0036449432373	-9.03145503997803	-9.2936315536499	-0.0428542234003544	0.263241559267044	-0.0798419490456581
-5.99336051940918	-9.02547550201416	-9.28813743591309	-0.0431209988892078	0.263421893119812	-0.0799084678292274
-5.98298406600952	-9.01763248443604	-9.2849760055542	-0.0434930883347988	0.263669520616531	-0.0798432901501656
-5.97351312637329	-9.01443958282471	-9.28264141082764	-0.0435933582484722	0.263773798942566	-0.079791821539402
-5.96630525588989	-9.00799179077148	-9.27853298187256	-0.0438891798257828	0.263929843902588	-0.0798129141330719
-5.95966291427612	-9.00527667999268	-9.27283191680908	-0.0441752895712852	0.264047890901566	-0.0799743086099625
-5.95314931869507	-8.99717140197754	-9.26507377624512	-0.044442392885685	0.264107257127762	-0.0799360945820808
-5.94615745544434	-8.99544620513916	-9.27287578582764	-0.044784314930439	0.264283657073975	-0.0798335000872612
-5.94233179092407	-8.9926815032959	-9.2591438293457	-0.0451160930097103	0.264359623193741	-0.0797884240746498
-5.94078588485718	-8.98362255096436	-9.26111030578613	-0.0454526469111443	0.264531314373016	-0.0797614082694054
-5.94080066680908	-8.97814655303955	-9.24923706054688	-0.0458992682397366	0.264758080244064	-0.07959845662117
-5.93590307235718	-8.9743070602417	-9.25406360626221	-0.0462644174695015	0.265032351016998	-0.0797048211097717
-5.92852878570557	-8.96792507171631	-9.25089836120605	-0.0466030091047287	0.265207201242447	-0.0796563699841499
-5.91960477828979	-8.96378707885742	-9.24742031097412	-0.0469156801700592	0.265400320291519	-0.0796976536512375
-5.9112548828125	-8.95802021026611	-9.24803733825684	-0.0471794046461582	0.265604913234711	-0.0797157138586044
-5.90791797637939	-8.95174121856689	-9.24139404296875	-0.0474373996257782	0.265677094459534	-0.0797701999545097
-5.90339660644531	-8.95275020599365	-9.23519706726074	-0.0478329472243786	0.265824377536774	-0.0796913206577301
-5.89938592910767	-8.94289970397949	-9.22062587738037	-0.0482552908360958	0.26591357588768	-0.0797919556498528
-5.8989086151123	-8.94177055358887	-9.22519397735596	-0.048664815723896	0.266164600849152	-0.0796376243233681
-5.89651346206665	-8.93885326385498	-9.22437286376953	-0.0490260049700737	0.266379743814468	-0.0795357599854469
-5.89062643051147	-8.92668056488037	-9.22176170349121	-0.0494040250778198	0.266558915376663	-0.0797207206487656
-5.89084672927856	-8.92073154449463	-9.22077178955078	-0.0497430339455605	0.266830801963806	-0.0798040106892586
-5.88485956192017	-8.91715431213379	-9.21805095672607	-0.050072506070137	0.267029464244843	-0.0798205211758614
-5.87910652160645	-8.91178417205811	-9.21507835388184	-0.0503287427127361	0.267256051301956	-0.0799082815647125
-5.87606573104858	-8.91116905212402	-9.21713924407959	-0.0505416393280029	0.267392933368683	-0.0799688473343849
-5.87011671066284	-8.91300582885742	-9.21963691711426	-0.0508882626891136	0.267595827579498	-0.079969085752964
-5.86809778213501	-8.91098499298096	-9.2191047668457	-0.0511689931154251	0.267682731151581	-0.0800416469573975
-5.86558866500854	-8.91020202636719	-9.21325874328613	-0.0514591373503208	0.267784595489502	-0.0799885839223862
-5.86926555633545	-8.90693759918213	-9.21190643310547	-0.051758199930191	0.267973691225052	-0.0799919292330742
-5.87295341491699	-8.90408039093018	-9.21046352386475	-0.0521616563200951	0.268206000328064	-0.0801767632365227
-5.87873792648315	-8.89780807495117	-9.21117973327637	-0.0524985045194626	0.268475294113159	-0.080140046775341
-5.87479639053345	-8.89771842956543	-9.21059513092041	-0.052803710103035	0.268676996231079	-0.0802096053957939
-5.86992311477661	-8.89817714691162	-9.21672630310059	-0.0530340410768986	0.26899990439415	-0.0803078040480614
-5.86691761016846	-8.89449024200439	-9.20906257629395	-0.0532184913754463	0.269152939319611	-0.0804024413228035
-5.86425733566284	-8.89170074462891	-9.21537208557129	-0.0534203238785267	0.269324779510498	-0.0805815383791924
-5.86595487594604	-8.88932132720947	-9.21631336212158	-0.0535623840987682	0.269382208585739	-0.0805694311857224
-5.86828851699829	-8.88985633850098	-9.20770454406738	-0.0537646934390068	0.269524902105331	-0.0807220414280891
-5.86904430389404	-8.88869285583496	-9.21124267578125	-0.0540570914745331	0.269610971212387	-0.0806773155927658
-5.8774995803833	-8.88418197631836	-9.21305084228516	-0.0543973408639431	0.269821971654892	-0.0808772891759872
-5.88235664367676	-8.87845897674561	-9.20956420898438	-0.0546917356550694	0.27004075050354	-0.080863282084465
-5.87905502319336	-8.87755298614502	-9.21560764312744	-0.055004395544529	0.270260602235794	-0.0809318795800209
-5.87907028198242	-8.86701965332031	-9.21051692962646	-0.0551503486931324	0.270383894443512	-0.0811069160699844
-5.8778281211853	-8.8668851852417	-9.2158374786377	-0.0553068704903126	0.270613700151443	-0.0810382664203644
-5.8740062713623	-8.86813259124756	-9.20751571655273	-0.0555874928832054	0.270659208297729	-0.0810614824295044
-5.87497329711914	-8.86221313476563	-9.2067756652832	-0.055708285421133	0.270704746246338	-0.0811707600951195
-5.87418365478516	-8.86016941070557	-9.20463275909424	-0.0559634454548359	0.270806550979614	-0.0811495333909988
-5.87614822387695	-8.85657215118408	-9.20408725738525	-0.0562056861817837	0.270837515592575	-0.0811979696154594
-5.88262510299683	-8.85365772247314	-9.20071029663086	-0.056473646312952	0.270928263664246	-0.0811208859086037
-5.88357019424438	-8.85256290435791	-9.19258403778076	-0.0568553172051907	0.271074950695038	-0.0810604989528656
-5.884690284729	-8.84467792510986	-9.19508266448975	-0.0570726431906223	0.271280467510223	-0.0810867100954056
-5.8848032951355	-8.835280418396	-9.18547916412354	-0.0572969429194927	0.271369904279709	-0.081141784787178
-5.88222455978394	-8.83269596099854	-9.18612289428711	-0.057482935488224	0.271537363529205	-0.0810589492321014
-5.87743663787842	-8.82566165924072	-9.18826293945313	-0.0577089972794056	0.27154079079628	-0.081062413752079
-5.87862730026245	-8.82531642913818	-9.18681144714355	-0.0579417422413826	0.271689623594284	-0.0809483975172043
-5.87919139862061	-8.82153224945068	-9.17707824707031	-0.0581079088151455	0.271675378084183	-0.0810989215970039
-5.8791823387146	-8.81817626953125	-9.18509006500244	-0.0583335906267166	0.271688550710678	-0.0811150297522545
-5.88115453720093	-8.81798839569092	-9.18089580535889	-0.058534637093544	0.271618366241455	-0.0809871926903725
-5.88570880889893	-8.81746292114258	-9.17553997039795	-0.0588045194745064	0.271750509738922	-0.0808881595730782
-5.89623594284058	-8.81102848052979	-9.17588901519775	-0.0591959357261658	0.27187767624855	-0.0809676274657249
-5.89562892913818	-8.80806159973145	-9.17665004730225	-0.0594695582985878	0.271947652101517	-0.0808702856302261
-5.89440107345581	-8.8012113571167	-9.18059635162354	-0.0596631020307541	0.27207487821579	-0.0809876769781113
-5.89500856399536	-8.79903316497803	-9.17830371856689	-0.0598434619605541	0.272137314081192	-0.0809752345085144
-5.89651393890381	-8.79914283752441	-9.17865180969238	-0.0599969029426575	0.272218376398087	-0.0810470134019852
-5.89916038513184	-8.80056858062744	-9.18033123016357	-0.0601923763751984	0.272217988967896	-0.0810324475169182
-5.90027332305908	-8.79701232910156	-9.18133068084717	-0.0603861212730408	0.272215157747269	-0.0810724720358849
-5.90589380264282	-8.8003978729248	-9.17128086090088	-0.0606891065835953	0.272265285253525	-0.0810600519180298
-5.9190411567688	-8.80228614807129	-9.17726135253906	-0.0609269365668297	0.272513687610626	-0.0810802355408669
-5.92748355865479	-8.79806804656982	-9.18085193634033	-0.0612364336848259	0.27261146903038	-0.0811335816979408
-5.93076705932617	-8.79883003234863	-9.18169784545898	-0.0614203810691834	0.272782623767853	-0.0811531245708466
-5.93135166168213	-8.80112743377686	-9.1807279586792	-0.0617078952491283	0.272897899150848	-0.0811439976096153
-5.93693208694458	-8.79873085021973	-9.19046783447266	-0.061861090362072	0.273015081882477	-0.0812134444713593
-5.93379354476929	-8.80481147766113	-9.20122241973877	-0.0618745349347591	0.273107886314392	-0.0811617150902748
-5.93588066101074	-8.81227397918701	-9.19769477844238	-0.0620542094111443	0.273061364889145	-0.0811521410942078
-5.94135522842407	-8.81333351135254	-9.19880962371826	-0.0621673390269279	0.273064076900482	-0.0811704620718956
-5.95061206817627	-8.81387138366699	-9.20316791534424	-0.0624227039515972	0.27313756942749	-0.081188291311264
-5.95820140838623	-8.82034111022949	-9.21025657653809	-0.0627532973885536	0.273222148418427	-0.0811122506856918
-5.96575593948364	-8.82003784179688	-9.21181106567383	-0.0629161968827248	0.273349553346634	-0.0810259282588959
-5.96944236755371	-8.82134342193604	-9.21235656738281	-0.063065879046917	0.273530393838882	-0.08096644282341
-5.97296810150146	-8.82415866851807	-9.22186088562012	-0.0632275640964508	0.273667991161346	-0.0810770466923714
-5.97795248031616	-8.82695198059082	-9.22725200653076	-0.0633299872279167	0.2737837433815	-0.0811210051178932
-5.97723388671875	-8.83839988708496	-9.24274444580078	-0.0634371340274811	0.27382230758667	-0.0809121876955032
-5.97935962677002	-8.83948516845703	-9.24097347259521	-0.0635427981615067	0.273782193660736	-0.0809696167707443
-5.98768281936646	-8.84967517852783	-9.24985694885254	-0.0636552348732948	0.27385151386261	-0.0808707401156425
-5.9985785484314	-8.85122776031494	-9.25254440307617	-0.0637839958071709	0.273908704519272	-0.0808636844158173
-6.00854253768921	-8.85148143768311	-9.25888156890869	-0.0640317350625992	0.273995935916901	-0.080923393368721
-6.01894283294678	-8.85284614562988	-9.26340484619141	-0.0642332509160042	0.274125695228577	-0.0808970853686333
-6.02117204666138	-8.85874652862549	-9.26950263977051	-0.0643991976976395	0.274236857891083	-0.0808798968791962
-6.02404832839966	-8.8646297454834	-9.28254795074463	-0.0645735785365105	0.274390041828156	-0.0807899758219719
-6.0220193862915	-8.87217140197754	-9.29093933105469	-0.0645950734615326	0.274523437023163	-0.0807749927043915
-6.02670526504517	-8.87655067443848	-9.2919454574585	-0.0646963268518448	0.274584472179413	-0.0807454064488411
-6.03119421005249	-8.88318061828613	-9.29155158996582	-0.0647609680891037	0.274555057287216	-0.0807837769389153
-6.03839492797852	-8.88913059234619	-9.29948234558105	-0.0649213865399361	0.274637669324875	-0.080739825963974
-6.04248714447021	-8.89594078063965	-9.30508995056152	-0.0650538057088852	0.274658560752869	-0.0806694552302361
-6.04946231842041	-8.90013980865479	-9.30366230010986	-0.0652871429920197	0.274807542562485	-0.080530121922493
-6.05833768844604	-8.90407371520996	-9.30110359191895	-0.0654639452695847	0.274953782558441	-0.0804924517869949
-6.06557321548462	-8.90872859954834	-9.3111457824707	-0.0656325966119766	0.275077491998672	-0.0804192647337914
-6.07227659225464	-8.91164779663086	-9.30430126190186	-0.0659151300787926	0.275248199701309	-0.0804131478071213
-6.07543182373047	-8.91562175750732	-9.30255126953125	-0.0661435425281525	0.275440573692322	-0.0803173705935478
-6.08469152450562	-8.91682910919189	-9.30146312713623	-0.0664079338312149	0.275601357221603	-0.08011394739151
-6.08841943740845	-8.91831207275391	-9.29957103729248	-0.0665914341807365	0.275730073451996	-0.0800062641501427
-6.09137010574341	-8.92006683349609	-9.2847728729248	-0.0668953657150269	0.275909811258316	-0.0797569081187248
-6.08970928192139	-8.92266273498535	-9.28255176544189	-0.0671538487076759	0.276159733533859	-0.0794119611382484
-6.0896954536438	-8.93142414093018	-9.28266143798828	-0.0674144253134727	0.276309609413147	-0.0791410058736801
-6.08949184417725	-8.93711948394775	-9.26465702056885	-0.0675907209515572	0.276390582323074	-0.0788127183914185
-6.08620166778564	-8.94057846069336	-9.26754188537598	-0.0678015053272247	0.276542574167252	-0.0783940255641937
-6.08330249786377	-8.95394420623779	-9.25408554077148	-0.068005308508873	0.276617676019669	-0.0780336633324623
-6.08124256134033	-8.95823192596436	-9.24065685272217	-0.0680577978491783	0.276623547077179	-0.0776373520493507
-6.08010530471802	-8.96240234375	-9.24053192138672	-0.0682501271367073	0.276764512062073	-0.077223964035511
-6.07965087890625	-8.96544361114502	-9.22488403320313	-0.068358913064003	0.276762366294861	-0.0768006294965744
-6.07534027099609	-8.96953010559082	-9.22244834899902	-0.0685298666357994	0.276789426803589	-0.076352171599865
-6.07770967483521	-8.97123432159424	-9.20177459716797	-0.068713366985321	0.276907980442047	-0.0759282559156418
-6.07537937164307	-8.97204303741455	-9.19517803192139	-0.0688700154423714	0.277047425508499	-0.0755577236413956
-6.07237434387207	-8.97077369689941	-9.18120288848877	-0.0690474510192871	0.277051478624344	-0.0750624611973763
-6.06355857849121	-8.9686164855957	-9.17880439758301	-0.0691160261631012	0.277052372694016	-0.0746045559644699
-6.05562305450439	-8.96408653259277	-9.1667947769165	-0.0691331997513771	0.277118802070618	-0.0742819979786873
-6.04838800430298	-8.96273040771484	-9.15904140472412	-0.0691109001636505	0.277138888835907	-0.0737884640693665
-6.03790140151978	-8.96801567077637	-9.14164924621582	-0.0692063271999359	0.277119576931	-0.0734175592660904
-6.03032636642456	-8.96539497375488	-9.12767505645752	-0.0692015439271927	0.276989638805389	-0.0730526372790337
-6.0234432220459	-8.96447467803955	-9.11125087738037	-0.0692055150866508	0.276867926120758	-0.0726451799273491
-6.02025747299194	-8.9612455368042	-9.0975170135498	-0.0693244263529778	0.27687793970108	-0.0722734928131104
-6.01614809036255	-8.96073913574219	-9.0879430770874	-0.0694727748632431	0.276802539825439	-0.0718445554375649
-6.01118326187134	-8.95270729064941	-9.07142448425293	-0.0695418417453766	0.276762366294861	-0.071511335670948
-6.0063157081604	-8.94530487060547	-9.06180286407471	-0.069612018764019	0.276786357164383	-0.0712394192814827
-5.99612092971802	-8.93992614746094	-9.05542659759521	-0.069683626294136	0.276831984519959	-0.070969857275486
-5.98494052886963	-8.93334007263184	-9.04514026641846	-0.069656640291214	0.276729971170425	-0.0707075595855713
-5.97252941131592	-8.93316841125488	-9.04209804534912	-0.0695892870426178	0.276659220457077	-0.0704739913344383
-5.96511316299438	-8.93214702606201	-9.0242395401001	-0.0695697292685509	0.276513010263443	-0.070262610912323
-5.95869731903076	-8.928955078125	-9.01637268066406	-0.0695809423923492	0.276475429534912	-0.0700166523456573
-5.95706987380981	-8.92971515655518	-8.99891948699951	-0.0696237534284592	0.276427298784256	-0.0697629898786545
-5.95062732696533	-8.92103385925293	-8.99502849578857	-0.0697087794542313	0.276349157094955	-0.0695851072669029
-5.94071292877197	-8.91794967651367	-8.9772834777832	-0.0697561502456665	0.276367366313934	-0.0693082362413406
-5.93910551071167	-8.9141902923584	-8.97721576690674	-0.0697936341166496	0.276366353034973	-0.0692089274525642
-5.93406867980957	-8.9105806350708	-8.9682092666626	-0.0699284598231316	0.276472836732864	-0.0690235495567322
-5.92245864868164	-8.90874195098877	-8.96081638336182	-0.0699297338724136	0.276494443416595	-0.0689497739076614
-5.91326332092285	-8.91150093078613	-8.95680809020996	-0.0699518620967865	0.276596069335938	-0.0687898248434067
-5.90513753890991	-8.90765476226807	-8.95150470733643	-0.0699611529707909	0.276553362607956	-0.0686825960874558
-5.89874219894409	-8.91087436676025	-8.94964694976807	-0.0699965953826904	0.276600956916809	-0.0685732364654541
-5.89370250701904	-8.91168975830078	-8.94599437713623	-0.0699227005243301	0.276512831449509	-0.0684518963098526
-5.89258241653442	-8.91042423248291	-8.92981433868408	-0.070028118789196	0.276542127132416	-0.0682224482297897
-5.88815069198608	-8.90872859954834	-8.92892932891846	-0.0701849013566971	0.276586145162582	-0.0680691376328468
-5.88592338562012	-8.90705108642578	-8.92667293548584	-0.0702467560768127	0.276641011238098	-0.0679778233170509
-5.8823938369751	-8.90645790100098	-8.92065334320068	-0.0704007744789124	0.276746690273285	-0.0678583160042763
-5.87821245193481	-8.90067672729492	-8.91493892669678	-0.070520281791687	0.276831358671188	-0.0677036121487617
-5.87594127655029	-8.90261173248291	-8.91922569274902	-0.0706110447645187	0.276905804872513	-0.0676147192716599
-5.87386417388916	-8.89583206176758	-8.91699504852295	-0.0706454589962959	0.276935070753098	-0.0676219835877419
-5.86909341812134	-8.89289855957031	-8.91542816162109	-0.0707413032650948	0.276981294155121	-0.067546434700489
-5.86116790771484	-8.8889102935791	-8.91211891174316	-0.0709005370736122	0.277119308710098	-0.0674506276845932
-5.85068416595459	-8.88742637634277	-8.91073036193848	-0.0709158033132553	0.277171611785889	-0.0674190893769264
-5.84559726715088	-8.88100719451904	-8.9088306427002	-0.0709354281425476	0.277175426483154	-0.0674774870276451
-5.84263610839844	-8.87654685974121	-8.90934181213379	-0.0709463581442833	0.277234107255936	-0.0674663260579109
-5.83491611480713	-8.87733173370361	-8.90921401977539	-0.0708818286657333	0.277231276035309	-0.0675870031118393
-5.83376598358154	-8.87155246734619	-8.90927600860596	-0.0708966180682182	0.277131259441376	-0.0677083060145378
-5.83473491668701	-8.86794853210449	-8.91319847106934	-0.0708597376942635	0.277192533016205	-0.0678788498044014
-5.83513307571411	-8.86036777496338	-8.9219799041748	-0.0708255097270012	0.277180671691895	-0.0680999308824539
-5.83385181427002	-8.85125732421875	-8.92545986175537	-0.070761539041996	0.277077078819275	-0.0682863816618919
-5.83866596221924	-8.84396648406982	-8.92654895782471	-0.0707583203911781	0.277099967002869	-0.0685935690999031
-5.84024143218994	-8.83367824554443	-8.9416446685791	-0.0706209540367126	0.277046382427216	-0.068972259759903
-5.841552734375	-8.82132339477539	-8.9423828125	-0.0704973265528679	0.277050971984863	-0.0693175494670868
-5.84048461914063	-8.81299495697021	-8.95881271362305	-0.0702275559306145	0.276922345161438	-0.0696321129798889
-5.83616828918457	-8.80466079711914	-8.97530937194824	-0.0698553621768951	0.276673346757889	-0.070046454668045
-5.83572101593018	-8.80120086669922	-8.98360729217529	-0.069581426680088	0.276476830244064	-0.070422425866127
-5.8430757522583	-8.79624080657959	-8.99184513092041	-0.0693495646119118	0.276258826255798	-0.0706705376505852
-5.84661722183228	-8.78783130645752	-9.00422668457031	-0.0691014304757118	0.276037633419037	-0.0710506066679955
-5.85110759735107	-8.77972030639648	-9.00593948364258	-0.068856917321682	0.275825440883636	-0.0713001117110252
-5.85344743728638	-8.76969337463379	-9.02023220062256	-0.0687048435211182	0.2756727039814	-0.0717068761587143
-5.85638475418091	-8.75958824157715	-9.0200023651123	-0.0683383867144585	0.275553911924362	-0.0719981715083122
-5.84977769851685	-8.75001335144043	-9.04301834106445	-0.0679962188005447	0.275308668613434	-0.0723022744059563
-5.84710741043091	-8.7459020614624	-9.04655075073242	-0.067663349211216	0.274881780147552	-0.0726933926343918
-5.85029458999634	-8.73775577545166	-9.05172920227051	-0.0672663152217865	0.274552702903748	-0.0730116665363312
-5.85283613204956	-8.73225593566895	-9.05338668823242	-0.0670046135783196	0.274152368307114	-0.0731945708394051
-5.85355186462402	-8.72424221038818	-9.06222438812256	-0.0668381452560425	0.273983478546143	-0.0733452215790749
-5.85371208190918	-8.71529006958008	-9.06630897521973	-0.0666383802890778	0.273751050233841	-0.0734052211046219
-5.84946060180664	-8.70280742645264	-9.07965469360352	-0.0662757754325867	0.273483246564865	-0.0736421570181847
-5.84312295913696	-8.69550323486328	-9.08570575714111	-0.0658712759613991	0.273078382015228	-0.0738633200526237
-5.83796358108521	-8.69288921356201	-9.08445167541504	-0.0654697045683861	0.272655606269836	-0.0739687457680702
-5.83751678466797	-8.68844032287598	-9.09111595153809	-0.0652602910995483	0.272267162799835	-0.0740683525800705
-5.84129762649536	-8.67738628387451	-9.08604145050049	-0.065065786242485	0.271988570690155	-0.0741713419556618
-5.84497594833374	-8.66871643066406	-9.10398864746094	-0.064905010163784	0.271695643663406	-0.0742570608854294
-5.83676242828369	-8.66026020050049	-9.1073055267334	-0.0645405426621437	0.271361619234085	-0.0743471756577492
-5.82942724227905	-8.65997409820557	-9.10902690887451	-0.0641769841313362	0.271054893732071	-0.074317179620266
-5.82223892211914	-8.65325260162354	-9.11841011047363	-0.063845582306385	0.270604193210602	-0.0745086967945099
-5.82571506500244	-8.65150833129883	-9.11689758300781	-0.0635611265897751	0.270254909992218	-0.0746070817112923
-5.82956314086914	-8.64873218536377	-9.12411212921143	-0.0633922517299652	0.269965589046478	-0.0745746716856956
-5.82781457901001	-8.63849639892578	-9.12559795379639	-0.063283197581768	0.2696413397789	-0.0746204853057861
-5.82838582992554	-8.62545394897461	-9.12936305999756	-0.0629974752664566	0.269359916448593	-0.0748223885893822
-5.8208270072937	-8.62213230133057	-9.13338851928711	-0.0628193914890289	0.269104957580566	-0.0748423784971237
-5.81307220458984	-8.6201114654541	-9.14187622070313	-0.0624522380530834	0.26870459318161	-0.0748742520809174
-5.81232023239136	-8.61367893218994	-9.14565277099609	-0.0621897205710411	0.268326669931412	-0.0749920606613159
-5.81124210357666	-8.61332511901855	-9.1515531539917	-0.0619956254959106	0.267820745706558	-0.0750380903482437
-5.81439733505249	-8.60486698150635	-9.14346408843994	-0.0618101060390472	0.267593681812286	-0.075168177485466
-5.81557178497314	-8.59780311584473	-9.14598083496094	-0.0617419555783272	0.26741361618042	-0.0751381516456604
-5.81109476089478	-8.58980846405029	-9.1535062789917	-0.061578094959259	0.267178773880005	-0.0753724351525307
-5.80534219741821	-8.58092498779297	-9.15656852722168	-0.0613111890852451	0.266851752996445	-0.0755173787474632
-5.79712200164795	-8.58656311035156	-9.15531158447266	-0.0611325316131115	0.266467154026031	-0.0755200758576393
-5.7966160774231	-8.58358192443848	-9.15177345275879	-0.0609452128410339	0.266115725040436	-0.0753714814782143
-5.79971837997437	-8.58071517944336	-9.14785957336426	-0.0609756261110306	0.265847355127335	-0.0754691809415817
-5.79971647262573	-8.57522678375244	-9.15568065643311	-0.0610058754682541	0.265744119882584	-0.075490765273571
-5.79419279098511	-8.57099342346191	-9.15562629699707	-0.0608984343707561	0.265482664108276	-0.0755563825368881
-5.79144954681396	-8.56991481781006	-9.16704750061035	-0.0606774650514126	0.265359222888947	-0.0757488757371902
-5.78909254074097	-8.56800174713135	-9.16473293304443	-0.0605776980519295	0.265055477619171	-0.0757844224572182
-5.79254150390625	-8.56824111938477	-9.15979099273682	-0.0604906678199768	0.264778792858124	-0.0758799389004707
-5.79787445068359	-8.56741714477539	-9.16873645782471	-0.0605931729078293	0.264696389436722	-0.0759540200233459
-5.79982757568359	-8.56474018096924	-9.16688442230225	-0.0605376809835434	0.264648884534836	-0.0759509429335594
-5.79506731033325	-8.56546497344971	-9.1704158782959	-0.0605550557374954	0.26463109254837	-0.0758339688181877
-5.79019832611084	-8.56395530700684	-9.17300510406494	-0.0604164488613606	0.264445066452026	-0.0758248120546341
-5.79134511947632	-8.56650447845459	-9.17962265014648	-0.0603428743779659	0.26428696513176	-0.0757867693901062
-5.79599618911743	-8.56823062896729	-9.16934680938721	-0.0604135729372501	0.264099299907684	-0.0758787840604782
-5.80543613433838	-8.56098175048828	-9.16836547851563	-0.0605406649410725	0.26400163769722	-0.0760254934430122
-5.80940961837769	-8.56008911132813	-9.16366100311279	-0.0606778524816036	0.264096230268478	-0.0759964287281036
-5.81023979187012	-8.56101131439209	-9.1693868637085	-0.0607525445520878	0.264207810163498	-0.0758739337325096
-5.80970096588135	-8.56287097930908	-9.16592311859131	-0.0607449822127819	0.264253169298172	-0.075862891972065
-5.80914354324341	-8.5669994354248	-9.16342544555664	-0.0607860125601292	0.264133810997009	-0.0759824067354202
-5.81783676147461	-8.56865787506104	-9.15894031524658	-0.0609157755970955	0.264190435409546	-0.075864166021347
-5.8265175819397	-8.57194423675537	-9.15044498443604	-0.0611891821026802	0.264313071966171	-0.0757496133446693
-5.82998704910278	-8.57764530181885	-9.15014743804932	-0.061481449753046	0.264580607414246	-0.0755274742841721
-5.82990980148315	-8.58209037780762	-9.14202976226807	-0.0616758614778519	0.264728635549545	-0.0752431452274323
-5.82591199874878	-8.59677028656006	-9.14187908172607	-0.0618424713611603	0.264923334121704	-0.0749154090881348
-5.82243013381958	-8.6070671081543	-9.12892723083496	-0.0620572790503502	0.264986604452133	-0.0745743736624718
-5.82619285583496	-8.62266731262207	-9.11759281158447	-0.0623616799712181	0.265209496021271	-0.0740570202469826
-5.83004713058472	-8.6360034942627	-9.10957813262939	-0.0628621652722359	0.265556007623672	-0.0735777020454407
-5.83238458633423	-8.64000034332275	-9.10121726989746	-0.0632968470454216	0.265834838151932	-0.0731316283345222
-5.83319854736328	-8.65119647979736	-9.09628009796143	-0.0636659637093544	0.266225337982178	-0.0727421939373016
-5.82892942428589	-8.66210556030273	-9.09360980987549	-0.0638771280646324	0.26651856303215	-0.0724412128329277
-5.82934856414795	-8.67332744598389	-9.08948040008545	-0.064146064221859	0.266877174377441	-0.0721077919006348
-5.83146286010742	-8.69067573547363	-9.08059692382813	-0.0643917992711067	0.267073303461075	-0.071799635887146
-5.8317756652832	-8.704026222229	-9.07569408416748	-0.0647786930203438	0.267376869916916	-0.0714612007141113
-5.83872747421265	-8.71613216400146	-9.06777763366699	-0.0650550350546837	0.267693489789963	-0.071090966463089
-5.84212446212769	-8.72303009033203	-9.07407283782959	-0.065494678914547	0.268108397722244	-0.0708053186535835
-5.84543752670288	-8.73166656494141	-9.06485176086426	-0.0658380314707756	0.268562257289886	-0.070564940571785
-5.8475399017334	-8.74064159393311	-9.07034397125244	-0.0660244151949883	0.268939346075058	-0.0703309699892998
-5.84324216842651	-8.75589466094971	-9.06367492675781	-0.0662394315004349	0.269304692745209	-0.07015760242939
-5.84272766113281	-8.7677001953125	-9.06972408294678	-0.0664114132523537	0.269536137580872	-0.0700038522481918
-5.84788703918457	-8.78174877166748	-9.05355358123779	-0.066572330892086	0.269843071699142	-0.0698024183511734
-5.85249328613281	-8.79364204406738	-9.05214691162109	-0.0668345540761948	0.270154863595963	-0.0696347951889038
-5.85892343521118	-8.80327415466309	-9.04487800598145	-0.067043237388134	0.27046200633049	-0.0693504139780998
-5.86126565933228	-8.81304931640625	-9.04429054260254	-0.0674504786729813	0.270762830972672	-0.0691992342472076
-5.86618900299072	-8.82087898254395	-9.04497814178467	-0.0676185861229897	0.271230280399323	-0.0690709948539734
-5.87098217010498	-8.8262414932251	-9.03728199005127	-0.0678603053092957	0.271527260541916	-0.068900927901268
-5.86626529693604	-8.8333854675293	-9.03796577453613	-0.067997008562088	0.271778672933578	-0.0687710791826248
-5.86495018005371	-8.83862972259521	-9.03824806213379	-0.0681438222527504	0.2720787525177	-0.0686889290809631
-5.86404037475586	-8.84725189208984	-9.03143310546875	-0.0682264864444733	0.272374093532562	-0.0685833618044853
-5.86654996871948	-8.85542392730713	-9.03120422363281	-0.0683435648679733	0.272531926631927	-0.068476140499115
-5.8689169883728	-8.86468601226807	-9.02553749084473	-0.0685794353485107	0.272651463747025	-0.0683864876627922
-5.87523508071899	-8.86709976196289	-9.02034854888916	-0.0687316507101059	0.272982269525528	-0.0682570859789848
-5.87537670135498	-8.87214469909668	-9.01907348632813	-0.0689680129289627	0.273236930370331	-0.0681974664330482
-5.87635087966919	-8.87292957305908	-9.01128196716309	-0.0691534727811813	0.273496806621552	-0.0681413263082504
-5.87649059295654	-8.87031364440918	-9.02009868621826	-0.0692314729094505	0.273710429668427	-0.068055272102356
-5.87274646759033	-8.87749481201172	-9.01326942443848	-0.0693163573741913	0.273875057697296	-0.0680411234498024
-5.87077665328979	-8.88048553466797	-9.01125049591064	-0.0693408027291298	0.274031400680542	-0.0680253133177757
-5.8686957359314	-8.8868408203125	-9.00340557098389	-0.0693961605429649	0.274186909198761	-0.0680389925837517
-5.87062883377075	-8.89113521575928	-9.00182342529297	-0.0695875138044357	0.274333149194717	-0.0680358782410622
-5.87714815139771	-8.8909740447998	-9.00405120849609	-0.0695565342903137	0.274424463510513	-0.0679955184459686
-5.87998533248901	-8.89386653900146	-8.98840808868408	-0.0698466151952744	0.274598181247711	-0.0679306611418724
-5.88076448440552	-8.89273929595947	-8.99285888671875	-0.06995839625597	0.274865508079529	-0.0680067017674446
-5.88156890869141	-8.89252662658691	-8.98241519927979	-0.0700435265898705	0.27505025267601	-0.0679591447114944
-5.88016414642334	-8.8906946182251	-8.98500919342041	-0.0700424239039421	0.275192648172379	-0.068127229809761
-5.8762149810791	-8.89412021636963	-8.98357009887695	-0.0700646191835403	0.27533233165741	-0.0682160034775734
-5.87296438217163	-8.89784908294678	-8.97530460357666	-0.0701058283448219	0.27535405755043	-0.06832604855299
-5.87539291381836	-8.90423679351807	-8.97403907775879	-0.0701223239302635	0.275496751070023	-0.0683181285858154
-5.87670040130615	-8.90567302703857	-8.9737024307251	-0.07014549523592	0.275480031967163	-0.0684401914477348
-5.8828125	-8.9046106338501	-8.96559524536133	-0.0702266395092011	0.275654733181	-0.0684221461415291
-5.88687992095947	-8.9064416885376	-8.9648494720459	-0.0703401491045952	0.27580463886261	-0.0685096457600594
-5.8895263671875	-8.90285587310791	-8.96074676513672	-0.0704617947340012	0.276027292013168	-0.0685732588171959
-5.88812255859375	-8.8992977142334	-8.97238254547119	-0.070444829761982	0.276138335466385	-0.0687492564320564
-5.8850040435791	-8.90480041503906	-8.96396636962891	-0.0704717561602592	0.276166141033173	-0.0689259544014931
-5.88745021820068	-8.90542316436768	-8.96721267700195	-0.0703807771205902	0.276187002658844	-0.0691037178039551
-5.89221286773682	-8.90858364105225	-8.95794296264648	-0.0704521387815475	0.276262551546097	-0.0692051202058792
-5.90112686157227	-8.90441131591797	-8.95635890960693	-0.070574127137661	0.276379078626633	-0.06944789737463
-5.90672254562378	-8.90020561218262	-8.96288776397705	-0.0706915408372879	0.276578456163406	-0.069646455347538
-5.90146589279175	-8.89806270599365	-8.96205139160156	-0.0706457868218422	0.27675673365593	-0.0699110254645348
-5.90315675735474	-8.89509677886963	-8.96401500701904	-0.0705061033368111	0.276698589324951	-0.0703261196613312
-5.90769243240356	-8.89725112915039	-8.96332550048828	-0.0703932195901871	0.276745706796646	-0.0706393048167229
-5.91085624694824	-8.89643669128418	-8.96591758728027	-0.0704170241951942	0.276703983545303	-0.0710338354110718
-5.92308282852173	-8.8874979019165	-8.96124076843262	-0.0703876614570618	0.27685609459877	-0.0714092329144478
-5.92974662780762	-8.88194942474365	-8.97392845153809	-0.0703782886266708	0.276893526315689	-0.0717987865209579
-5.93147850036621	-8.87422370910645	-8.97237014770508	-0.070301815867424	0.276865869760513	-0.0722856521606445
-5.93354797363281	-8.86822414398193	-8.9814281463623	-0.0700799077749252	0.276928007602692	-0.0728206112980843
-5.93701362609863	-8.86511898040771	-8.9910135269165	-0.0698846653103828	0.276926010847092	-0.073329895734787
-5.94152402877808	-8.86111927032471	-8.99826049804688	-0.0697137117385864	0.276798188686371	-0.0738485008478165
-5.94688653945923	-8.85741996765137	-9.00345230102539	-0.0695165023207664	0.27674400806427	-0.0742701962590218
-5.95223903656006	-8.85320663452148	-9.00152492523193	-0.0693191066384315	0.27653306722641	-0.0747842341661453
-5.96367502212524	-8.84528160095215	-9.00930023193359	-0.0692880749702454	0.276506811380386	-0.0751750841736794
-5.97003841400146	-8.83940696716309	-9.0148229598999	-0.0691827386617661	0.276541322469711	-0.0755757242441177
-5.97323656082153	-8.83280181884766	-9.02967262268066	-0.0691080316901207	0.276493459939957	-0.0760411247611046
-5.97491884231567	-8.82916736602783	-9.03481960296631	-0.0687878280878067	0.276426941156387	-0.0764710307121277
-5.9762167930603	-8.82755374908447	-9.04033088684082	-0.0686192363500595	0.276315659284592	-0.076972097158432
-5.98035097122192	-8.82539558410645	-9.04748916625977	-0.0683633685112	0.27620080113411	-0.0773857682943344
-5.98815059661865	-8.82151889801025	-9.04907131195068	-0.0681683644652367	0.276023685932159	-0.0776661783456802
-5.99448394775391	-8.81993198394775	-9.056809425354	-0.0680642798542976	0.27600833773613	-0.0780104324221611
-6.00029277801514	-8.8154125213623	-9.05407238006592	-0.0679736360907555	0.275841385126114	-0.0783011838793755
-6.00133371353149	-8.80974769592285	-9.06348609924316	-0.0678835958242416	0.275835782289505	-0.0786835849285126
-6.00131225585938	-8.80695343017578	-9.06943607330322	-0.0676816031336784	0.275881290435791	-0.0789911895990372
-5.99945306777954	-8.80623245239258	-9.07767295837402	-0.0673949271440506	0.275740414857864	-0.0791693180799484
-6.0008864402771	-8.81182289123535	-9.08197116851807	-0.0672569945454597	0.275594055652618	-0.079334631562233
-5.99873781204224	-8.8149995803833	-9.08035659790039	-0.0671021044254303	0.275396525859833	-0.079638384282589
-6.00595045089722	-8.81341552734375	-9.08544158935547	-0.0669770613312721	0.275299400091171	-0.0797267258167267
-6.00884008407593	-8.81779098510742	-9.08864498138428	-0.0669357180595398	0.275277137756348	-0.0797837451100349
-6.0133581161499	-8.81568241119385	-9.0941219329834	-0.0669198110699654	0.275288879871368	-0.079897403717041
-6.01630783081055	-8.81104564666748	-9.09759902954102	-0.0668158084154129	0.275305718183517	-0.0801795199513435
-6.01315116882324	-8.80993843078613	-9.10647201538086	-0.0666145160794258	0.275315344333649	-0.0804148241877556
-6.0122971534729	-8.8109245300293	-9.11827659606934	-0.0664613842964172	0.275221884250641	-0.0805002599954605
-6.01136636734009	-8.81662750244141	-9.11666393280029	-0.0663046166300774	0.275135397911072	-0.0807021111249924
-6.01183843612671	-8.81949424743652	-9.11595153808594	-0.0661190897226334	0.275008082389832	-0.0808864682912827
-6.01723766326904	-8.82253265380859	-9.11520576477051	-0.0660599544644356	0.274885356426239	-0.0810173079371452
-6.02041292190552	-8.8230619430542	-9.12298011779785	-0.0659735202789307	0.274937242269516	-0.0810664817690849
-6.02530193328857	-8.82683753967285	-9.12510776519775	-0.0659864023327827	0.274935781955719	-0.0811714231967926
-6.02734756469727	-8.81540012359619	-9.12647724151611	-0.0658820122480392	0.274976968765259	-0.0813776552677155
-6.02539157867432	-8.8196325302124	-9.13428497314453	-0.0657992511987686	0.274936467409134	-0.081436924636364
-6.02166271209717	-8.81627178192139	-9.13289451599121	-0.0656679421663284	0.274876475334167	-0.0816758275032043
-6.01886415481567	-8.82364654541016	-9.14151191711426	-0.0655385553836823	0.274849385023117	-0.0817044302821159
-6.01951932907104	-8.82698249816895	-9.13692283630371	-0.0654368251562119	0.274694293737412	-0.0817585438489914
-6.0214204788208	-8.82818698883057	-9.13627433776855	-0.0653927847743034	0.274578869342804	-0.0817450731992722
-6.02724695205688	-8.82313823699951	-9.13151931762695	-0.0654755607247353	0.274584829807281	-0.0817577466368675
-6.02534198760986	-8.82092761993408	-9.13970851898193	-0.0654889643192291	0.274623274803162	-0.0817675292491913
-6.02727079391479	-8.81876373291016	-9.14414882659912	-0.0654784590005875	0.274578094482422	-0.0817035585641861
-6.02385711669922	-8.81628227233887	-9.14464569091797	-0.065343551337719	0.274639844894409	-0.0819433704018593
-6.01889991760254	-8.81946468353271	-9.14512920379639	-0.0652502402663231	0.274511009454727	-0.0820655301213264
-6.01574611663818	-8.82152462005615	-9.14581871032715	-0.0652309879660606	0.274325400590897	-0.0820574536919594
-6.01805448532104	-8.82279491424561	-9.14205741882324	-0.0651640221476555	0.274304181337357	-0.0821234509348869
-6.01748418807983	-8.82168292999268	-9.14722442626953	-0.0652090683579445	0.274171650409698	-0.0821394026279449
-6.0199236869812	-8.81683254241943	-9.13958549499512	-0.0652611404657364	0.274165391921997	-0.0821835994720459
-6.01941728591919	-8.8140287399292	-9.13795280456543	-0.0653557851910591	0.274225652217865	-0.0821036323904991
-6.01525115966797	-8.811279296875	-9.14409065246582	-0.0654107853770256	0.274299770593643	-0.0821843296289444
-6.01384258270264	-8.81160354614258	-9.14988613128662	-0.0653267577290535	0.274228125810623	-0.0821199715137482
-6.00705575942993	-8.81304359436035	-9.15655708312988	-0.0652942433953285	0.274182438850403	-0.0820684283971787
-6.00114059448242	-8.80958366394043	-9.14995193481445	-0.0652142390608788	0.274033933877945	-0.0822402387857437
-6.00305128097534	-8.81065940856934	-9.15788650512695	-0.0651951283216476	0.274057865142822	-0.0822814926505089
-6.00206279754639	-8.81155109405518	-9.15303707122803	-0.065279982984066	0.273982703685761	-0.0823887586593628
-5.99848222732544	-8.8094310760498	-9.1547737121582	-0.0652485266327858	0.273885369300842	-0.0824731662869453
-5.99989223480225	-8.80789852142334	-9.1474437713623	-0.0654107928276062	0.27388259768486	-0.0825334042310715
-6.00171661376953	-8.80998039245605	-9.14748096466064	-0.0654426217079163	0.273934811353683	-0.0824705883860588
-6.00080633163452	-8.80259323120117	-9.15343570709229	-0.0656530782580376	0.27398094534874	-0.0824811905622482
-6.000159740448	-8.79957866668701	-9.14883136749268	-0.0656678900122643	0.273994356393814	-0.0825245305895805
-5.99637603759766	-8.78992938995361	-9.14688396453857	-0.0656913816928864	0.274005949497223	-0.0826881378889084
-5.99435043334961	-8.78603076934814	-9.1520528793335	-0.0657265409827232	0.274110794067383	-0.0826763659715652
-5.99264907836914	-8.78932476043701	-9.15121936798096	-0.0656930357217789	0.274038761854172	-0.0826891660690308
-5.98824977874756	-8.79393196105957	-9.15422344207764	-0.0656615123152733	0.273951798677444	-0.0826792493462563
-5.98885679244995	-8.79428005218506	-9.14051342010498	-0.0657360106706619	0.273848176002502	-0.0827124118804932
-5.99022054672241	-8.79045963287354	-9.141770362854	-0.0657787173986435	0.273894399404526	-0.0826890394091606
-5.99343729019165	-8.79101467132568	-9.14505004882813	-0.0659335479140282	0.273971885442734	-0.0827348157763481
-5.98966789245605	-8.7845458984375	-9.14380359649658	-0.0659643858671188	0.273941397666931	-0.0828189924359322
-5.98679447174072	-8.78340339660645	-9.14739990234375	-0.0659395530819893	0.274056971073151	-0.0829092711210251
-5.98158168792725	-8.7787561416626	-9.14951515197754	-0.0660455897450447	0.274091184139252	-0.0830143690109253
-5.97817850112915	-8.77830505371094	-9.15538120269775	-0.0659505948424339	0.274048149585724	-0.0831416174769402
-5.97323799133301	-8.78417015075684	-9.14787101745605	-0.0659539774060249	0.273970454931259	-0.0831436961889267
-5.96797132492065	-8.78407001495361	-9.14702415466309	-0.0659476518630981	0.273988544940948	-0.083259142935276
-5.96952629089355	-8.78263568878174	-9.14463424682617	-0.0660359933972359	0.273877769708633	-0.0832725539803505
-5.97400569915771	-8.77717685699463	-9.14294815063477	-0.0660847574472427	0.27401214838028	-0.0833191424608231
-5.97370338439941	-8.77670192718506	-9.15247821807861	-0.0662259086966515	0.274061232805252	-0.0833341926336288
-5.96889781951904	-8.77262306213379	-9.14828205108643	-0.0661731511354446	0.274077892303467	-0.0834268182516098
-5.96335935592651	-8.77078247070313	-9.14712429046631	-0.0661725923418999	0.274160593748093	-0.0834527462720871
-5.9570837020874	-8.77130126953125	-9.15536594390869	-0.066038578748703	0.274154454469681	-0.0835569426417351
-5.95410490036011	-8.77432155609131	-9.14940738677979	-0.0660347566008568	0.274075537919998	-0.0835783556103706
-5.94878101348877	-8.77468872070313	-9.15475177764893	-0.0660355463624001	0.27392366528511	-0.0836685225367546
-5.95281553268433	-8.77290821075439	-9.14626026153564	-0.0660589039325714	0.27399942278862	-0.0837689936161041
-5.95195341110229	-8.7702693939209	-9.15246868133545	-0.0661763176321983	0.274019926786423	-0.0838092193007469
-5.95111751556396	-8.76998233795166	-9.15731716156006	-0.066209964454174	0.274085342884064	-0.0839414000511169
-5.94650459289551	-8.76514720916748	-9.15692806243896	-0.0661374554038048	0.274119347333908	-0.0839796811342239
-5.9412202835083	-8.77046012878418	-9.16573905944824	-0.066032811999321	0.274155050516129	-0.084130734205246
-5.93552207946777	-8.7694263458252	-9.16470718383789	-0.0658590793609619	0.274017810821533	-0.0842859894037247
-5.93520832061768	-8.77531433105469	-9.16509437561035	-0.0658551752567291	0.274032086133957	-0.0843315422534943
-5.93670511245728	-8.78165817260742	-9.17336940765381	-0.065846361219883	0.274008274078369	-0.0843738242983818
-5.93653678894043	-8.77853202819824	-9.17330074310303	-0.0658788308501244	0.274013757705688	-0.0844667181372643
-5.94027328491211	-8.77679252624512	-9.17946147918701	-0.0659015625715256	0.274079501628876	-0.0844736397266388
-5.93287754058838	-8.77843570709229	-9.18106079101563	-0.0659701153635979	0.27417665719986	-0.0845579653978348
-5.93249893188477	-8.77988147735596	-9.18453121185303	-0.0659108459949493	0.274144977331162	-0.0845662727952003
-5.92851114273071	-8.7823486328125	-9.18566703796387	-0.0657782703638077	0.274229317903519	-0.0847003534436226
-5.92595815658569	-8.7869930267334	-9.19159889221191	-0.0657070875167847	0.274137943983078	-0.0847992524504662
-5.92212867736816	-8.79308223724365	-9.19472408294678	-0.065644197165966	0.274025529623032	-0.0848875194787979
-5.92737674713135	-8.79605293273926	-9.19496250152588	-0.0655612647533417	0.274076372385025	-0.0849579423666
-5.93004655838013	-8.80104827880859	-9.20319652557373	-0.0656241402029991	0.274081885814667	-0.0850138366222382
-5.93455934524536	-8.7995662689209	-9.20422649383545	-0.0655299872159958	0.274169564247131	-0.0851298868656158
-5.93458890914917	-8.80055332183838	-9.21071720123291	-0.065484419465065	0.274256587028503	-0.0851832628250122
-5.93393135070801	-8.80359840393066	-9.21521282196045	-0.065433457493782	0.274396032094955	-0.0853758975863457
-5.93185472488403	-8.79791641235352	-9.22331809997559	-0.0652547478675842	0.274425506591797	-0.0854761675000191
-5.92530632019043	-8.80681419372559	-9.22862148284912	-0.0651638060808182	0.274429947137833	-0.0856020003557205
-5.92090702056885	-8.80779838562012	-9.22885322570801	-0.0649923160672188	0.274388134479523	-0.0857986956834793
-5.92635822296143	-8.80973434448242	-9.23084545135498	-0.0648671090602875	0.274456679821014	-0.0858632326126099
-5.9294171333313	-8.81619071960449	-9.22731590270996	-0.0649078339338303	0.274490773677826	-0.085936114192009
-5.93099498748779	-8.81538200378418	-9.23624134063721	-0.0648758560419083	0.274499297142029	-0.0860442519187927
-5.9285945892334	-8.80972480773926	-9.23427391052246	-0.0648936554789543	0.274674832820892	-0.0861129760742188
-5.92484283447266	-8.80678653717041	-9.23988628387451	-0.0647622495889664	0.274735391139984	-0.0863298773765564
-5.92232036590576	-8.80978202819824	-9.24256992340088	-0.0646319389343262	0.274778455495834	-0.0865249559283257
-5.92049598693848	-8.8145637512207	-9.24924373626709	-0.0644594877958298	0.274906992912292	-0.0866750031709671
-5.91975975036621	-8.81501960754395	-9.24280834197998	-0.0644264593720436	0.274875074625015	-0.0868036970496178
-5.92114639282227	-8.81654834747314	-9.24089908599854	-0.0643071457743645	0.274884283542633	-0.0869435667991638
-5.9270658493042	-8.8167200088501	-9.24773693084717	-0.064398393034935	0.274988085031509	-0.0870830714702606
-5.92979192733765	-8.8123779296875	-9.24282073974609	-0.0644093006849289	0.275131702423096	-0.0872542783617973
-5.92642021179199	-8.80809307098389	-9.24777603149414	-0.0643676519393921	0.275265097618103	-0.0873463526368141
-5.92233228683472	-8.80850124359131	-9.24576377868652	-0.064312718808651	0.275334060192108	-0.0875496119260788
-5.91821050643921	-8.80710315704346	-9.24982166290283	-0.0641932040452957	0.275436371564865	-0.0877537950873375
-5.91593837738037	-8.80608177185059	-9.24664497375488	-0.0640559569001198	0.275550544261932	-0.0878331065177917
-5.91348886489868	-8.81540393829346	-9.24919700622559	-0.0640108957886696	0.275564968585968	-0.0878964811563492
-5.91052293777466	-8.81596755981445	-9.24579524993896	-0.0638875290751457	0.27552592754364	-0.0879693999886513
-5.91387987136841	-8.8163595199585	-9.24395561218262	-0.0639686733484268	0.275675654411316	-0.0879865437746048
-5.91521072387695	-8.81888771057129	-9.24435806274414	-0.0640811622142792	0.27579528093338	-0.0881119444966316
-5.91488313674927	-8.81357002258301	-9.24241638183594	-0.0640730112791061	0.276017874479294	-0.0882184579968452
-5.90877676010132	-8.8154764175415	-9.24830913543701	-0.0640262961387634	0.276137709617615	-0.0882552787661552
-5.90476369857788	-8.81386947631836	-9.24908065795898	-0.0638807341456413	0.276241213083267	-0.0883792713284492
-5.90187978744507	-8.82340240478516	-9.24670600891113	-0.0637737438082695	0.276375353336334	-0.0884095281362534
-5.90051460266113	-8.83045673370361	-9.24294090270996	-0.0638313367962837	0.276371538639069	-0.0884292274713516
-5.90546751022339	-8.83169460296631	-9.24236583709717	-0.0638883858919144	0.276462018489838	-0.0884372889995575
-5.9093770980835	-8.83044528961182	-9.24209308624268	-0.0639208629727364	0.276632845401764	-0.0884630382061005
-5.91118001937866	-8.82957172393799	-9.24490642547607	-0.063969686627388	0.276891648769379	-0.0885674878954887
-5.90864276885986	-8.8279857635498	-9.2411003112793	-0.0640554428100586	0.277055650949478	-0.0886353030800819
-5.9077320098877	-8.82844734191895	-9.24939346313477	-0.0640048384666443	0.277158945798874	-0.0887428969144821
-5.90459251403809	-8.83450984954834	-9.25147914886475	-0.0639530569314957	0.277298241853714	-0.0889059007167816
-5.90476322174072	-8.84443283081055	-9.249831199646	-0.0639763697981834	0.277232438325882	-0.0889336317777634
-5.9090895652771	-8.8479061126709	-9.24422454833984	-0.0639064982533455	0.277398675680161	-0.088969923555851
-5.91372394561768	-8.84780025482178	-9.24417209625244	-0.0640616714954376	0.277588665485382	-0.0891138762235641
-5.91946315765381	-8.84463405609131	-9.24431228637695	-0.0641053766012192	0.27777636051178	-0.0893016830086708
-5.91812705993652	-8.84192943572998	-9.24654769897461	-0.0643167197704315	0.277988642454147	-0.0894999206066132
-5.91554594039917	-8.84102535247803	-9.24898815155029	-0.0641779229044914	0.278164774179459	-0.0896299555897713
-5.91229391098022	-8.84574413299561	-9.24399089813232	-0.0642281621694565	0.278342992067337	-0.0896605476737022
-5.91132402420044	-8.85321712493896	-9.24624538421631	-0.0642456784844399	0.278406411409378	-0.0896959975361824
-5.91366052627563	-8.8523120880127	-9.24450778961182	-0.0642227381467819	0.278447896242142	-0.0898493155837059
-5.91857576370239	-8.84803771972656	-9.23665237426758	-0.0643545612692833	0.278551816940308	-0.0899978131055832
-5.92117023468018	-8.85330486297607	-9.23454570770264	-0.064523383975029	0.278742253780365	-0.0899298712611198
-5.925696849823	-8.84676837921143	-9.23280048370361	-0.0647227242588997	0.278958380222321	-0.0900281220674515
-5.92668390274048	-8.84315776824951	-9.22921943664551	-0.0648023784160614	0.279166519641876	-0.0901191234588623
-5.92128944396973	-8.84267330169678	-9.23404121398926	-0.0646539032459259	0.279229372739792	-0.0902222767472267
-5.92028570175171	-8.84585952758789	-9.23111343383789	-0.0647818222641945	0.27925431728363	-0.090229943394661
-5.91970729827881	-8.8485746383667	-9.2235107421875	-0.064889170229435	0.279319047927856	-0.0902532786130905
-5.92550945281982	-8.84636116027832	-9.21972560882568	-0.0650523826479912	0.279421955347061	-0.0902952030301094
-5.92955636978149	-8.84432792663574	-9.21299839019775	-0.065171092748642	0.279591172933578	-0.0901718214154243
-5.92877340316772	-8.8444185256958	-9.21567726135254	-0.0653520748019218	0.279730975627899	-0.0900555923581123
-5.92717504501343	-8.84280967712402	-9.21710300445557	-0.0653793662786484	0.279872179031372	-0.0901686251163483
-5.92822790145874	-8.83659362792969	-9.21541881561279	-0.0654015988111496	0.279970645904541	-0.0903140679001808
-5.92650604248047	-8.83896255493164	-9.21640872955322	-0.065373107790947	0.280082583427429	-0.0902617797255516
-5.92460966110229	-8.84098243713379	-9.21231079101563	-0.065403014421463	0.280037492513657	-0.0902569144964218
-5.92693948745728	-8.84487915039063	-9.21267127990723	-0.0654688104987144	0.280100792646408	-0.0901682078838348
-5.92914009094238	-8.84585189819336	-9.20560264587402	-0.0656106397509575	0.280157327651978	-0.0901339203119278
-5.93642282485962	-8.83732604980469	-9.20572662353516	-0.0656939223408699	0.28030914068222	-0.0902728587388992
-5.9428768157959	-8.83740520477295	-9.21303558349609	-0.0658230632543564	0.28051370382309	-0.090149961411953
-5.93875169754028	-8.83127880096436	-9.20578861236572	-0.0658473372459412	0.280545145273209	-0.0902315154671669
-5.93895149230957	-8.83239555358887	-9.20913314819336	-0.0657990574836731	0.280685245990753	-0.0901739373803139
-5.93532800674438	-8.82964706420898	-9.21089363098145	-0.0657658502459526	0.28077495098114	-0.0902941599488258
-5.93651056289673	-8.83005332946777	-9.2117805480957	-0.0657221525907516	0.280809819698334	-0.0903137996792793
-5.93661212921143	-8.83798408508301	-9.21146774291992	-0.0657680630683899	0.280849248170853	-0.0902137458324432
-5.93617630004883	-8.83915042877197	-9.20920944213867	-0.0657868012785912	0.280896872282028	-0.0901498943567276
-5.94373846054077	-8.83595848083496	-9.20735263824463	-0.0658638328313828	0.280956566333771	-0.090134359896183
-5.94872045516968	-8.83180809020996	-9.20786094665527	-0.06590735912323	0.28118571639061	-0.0900873467326164
-5.94731903076172	-8.83297824859619	-9.21180534362793	-0.066012516617775	0.281278103590012	-0.0900780037045479
-5.94684267044067	-8.83127784729004	-9.21456146240234	-0.0658666789531708	0.281318306922913	-0.0901057869195938
-5.94495534896851	-8.83397579193115	-9.22058391571045	-0.0658191442489624	0.281429380178452	-0.0901314169168472
-5.9458384513855	-8.83220386505127	-9.21650314331055	-0.0658190846443176	0.281409382820129	-0.0902726501226425
-5.95073986053467	-8.83336448669434	-9.22377777099609	-0.0658130943775177	0.2812679708004	-0.090318351984024
-5.95984506607056	-8.83370208740234	-9.22338771820068	-0.0658672004938126	0.281453251838684	-0.0903481170535088
-5.96723556518555	-8.82864665985107	-9.22639179229736	-0.0660082623362541	0.281525552272797	-0.0904713124036789
-5.96838903427124	-8.82879829406738	-9.23154258728027	-0.0660082250833511	0.281611084938049	-0.0903414115309715
-5.96416187286377	-8.83143901824951	-9.23847484588623	-0.0660373643040657	0.281766414642334	-0.0902715250849724
-5.96288394927979	-8.82951164245605	-9.24739170074463	-0.0658763200044632	0.281839907169342	-0.0904166474938393
-5.96342611312866	-8.83441543579102	-9.24503421783447	-0.0658051371574402	0.281802117824554	-0.0904339700937271
-5.96626806259155	-8.83388614654541	-9.24471473693848	-0.0657765120267868	0.28172579407692	-0.0905147790908813
-5.97146224975586	-8.83598518371582	-9.24831771850586	-0.0658548548817635	0.281680405139923	-0.0904509350657463
-5.97630023956299	-8.84026145935059	-9.24700927734375	-0.0659825280308723	0.281788378953934	-0.0903058424592018
-5.97778177261353	-8.83936023712158	-9.25224304199219	-0.0660644769668579	0.281856507062912	-0.0901137441396713
-5.97673845291138	-8.83797073364258	-9.25377178192139	-0.0660582259297371	0.281968742609024	-0.0901197865605354
-5.97588157653809	-8.83933639526367	-9.25748157501221	-0.0659749582409859	0.282010138034821	-0.0901359692215919
-5.97585821151733	-8.83986854553223	-9.26243686676025	-0.0659485384821892	0.28200975060463	-0.0903236642479897
-5.9806342124939	-8.84195899963379	-9.25484466552734	-0.0659979581832886	0.28203558921814	-0.0903602764010429
-5.9844012260437	-8.84346294403076	-9.26555061340332	-0.0660103633999825	0.281980097293854	-0.0904303342103958
-5.99132776260376	-8.84451293945313	-9.25747394561768	-0.0660344213247299	0.282001137733459	-0.0904130339622498
-5.99776601791382	-8.84004306793213	-9.265625	-0.0660600587725639	0.282123595476151	-0.0904741510748863
-6.00102233886719	-8.841965675354	-9.26866054534912	-0.0661556199193001	0.28228023648262	-0.090486615896225
-6.00463342666626	-8.8375997543335	-9.2630786895752	-0.066144123673439	0.282381862401962	-0.0906262174248695
-6.00455760955811	-8.83807182312012	-9.26598453521729	-0.0661045163869858	0.282382637262344	-0.090704120695591
-6.00161647796631	-8.8417911529541	-9.27390766143799	-0.0661293640732765	0.282516211271286	-0.0905955284833908
-6.00414943695068	-8.84363651275635	-9.2810640335083	-0.065939873456955	0.282510250806808	-0.0905953124165535
-6.00192403793335	-8.85309314727783	-9.27678489685059	-0.065894328057766	0.282503992319107	-0.0905003473162651
-6.00456762313843	-8.85734558105469	-9.27780342102051	-0.0658855587244034	0.28244149684906	-0.0905340909957886
-6.00731325149536	-8.85865497589111	-9.27945709228516	-0.0657773390412331	0.282353192567825	-0.0904493927955627
-6.01848125457764	-8.86287975311279	-9.28676414489746	-0.065833143889904	0.282465726137161	-0.0905433371663094
-6.02562761306763	-8.86162662506104	-9.29379272460938	-0.0658116713166237	0.282568514347076	-0.0905777588486671
-6.03371572494507	-8.85969543457031	-9.28943920135498	-0.0657534748315811	0.282668173313141	-0.0907272025942802
-6.03698444366455	-8.85537719726563	-9.28772163391113	-0.0658038929104805	0.282799988985062	-0.0909218415617943
-6.03581190109253	-8.85725116729736	-9.29791450500488	-0.0656594932079315	0.282843202352524	-0.0909521728754044
-6.0365195274353	-8.86306190490723	-9.3016471862793	-0.0655536651611328	0.28291317820549	-0.0908840373158455
-6.04250621795654	-8.86179161071777	-9.30743026733398	-0.0653912499547005	0.283030658960342	-0.0911852046847343
-6.04402494430542	-8.86323738098145	-9.30573654174805	-0.0653170868754387	0.283008277416229	-0.0913528203964233
-6.05370426177979	-8.86430931091309	-9.30630970001221	-0.0652314648032188	0.283039182424545	-0.0915362909436226
-6.05479669570923	-8.86378288269043	-9.30765628814697	-0.0651073679327965	0.283078074455261	-0.091681681573391
-6.05564451217651	-8.86672496795654	-9.3068380355835	-0.0650893896818161	0.283009916543961	-0.0917404517531395
-6.06282615661621	-8.87015628814697	-9.30663776397705	-0.0650226771831512	0.283097088336945	-0.0916757434606552
-6.07013702392578	-8.87555503845215	-9.31956386566162	-0.0649451389908791	0.283129930496216	-0.0916845053434372
-6.07405805587769	-8.87840843200684	-9.31756973266602	-0.0649688690900803	0.283188372850418	-0.0917373448610306
-6.07885122299194	-8.87517166137695	-9.3197717666626	-0.0648624151945114	0.28328874707222	-0.091908298432827
-6.0807523727417	-8.87378120422363	-9.31641006469727	-0.0648888945579529	0.283394634723663	-0.0919908434152603
-6.08049345016479	-8.87408351898193	-9.32186222076416	-0.0647637471556664	0.283408015966415	-0.0921620652079582
-6.08026552200317	-8.8791389465332	-9.32676029205322	-0.064573273062706	0.283507615327835	-0.0922676548361778
-6.07984399795532	-8.88533496856689	-9.32685279846191	-0.0644025951623917	0.28343191742897	-0.0922952592372894
-6.08182048797607	-8.89274501800537	-9.3326244354248	-0.0643368512392044	0.283331692218781	-0.0921873822808266
-6.08782529830933	-8.89597988128662	-9.32586288452148	-0.0641853213310242	0.283410578966141	-0.0922736525535584
-6.09360361099243	-8.89810371398926	-9.32863807678223	-0.0642772316932678	0.283510535955429	-0.0922695025801659
-6.09985685348511	-8.8942174911499	-9.32469272613525	-0.0642338469624519	0.283680945634842	-0.0923749953508377
-6.1038761138916	-8.89173603057861	-9.33191871643066	-0.0642858445644379	0.28372997045517	-0.0923887193202972
-6.0996150970459	-8.89126300811768	-9.33348274230957	-0.0642018467187881	0.28387862443924	-0.0925238132476807
-6.10115098953247	-8.89566707611084	-9.34140491485596	-0.063984714448452	0.283864319324493	-0.0926259756088257
-6.10350465774536	-8.89886856079102	-9.3397159576416	-0.0639380887150764	0.283936023712158	-0.0926932245492935
-6.10297393798828	-8.90563869476318	-9.33877563476563	-0.0638777837157249	0.283958971500397	-0.0926778987050056
-6.10826826095581	-8.9071102142334	-9.34301853179932	-0.0638064295053482	0.283884972333908	-0.0926684141159058
-6.11566352844238	-8.91065692901611	-9.34133148193359	-0.0636970177292824	0.283917009830475	-0.0925779044628143
-6.11695432662964	-8.91570377349854	-9.34935665130615	-0.0637584254145622	0.284010261297226	-0.092634804546833
-6.11984777450562	-8.9146203994751	-9.35527992248535	-0.0636499002575874	0.284034848213196	-0.0925274044275284
-6.12315797805786	-8.91617202758789	-9.35415172576904	-0.0635349974036217	0.284324795007706	-0.0926727503538132
-6.12360334396362	-8.91636276245117	-9.36030578613281	-0.063458114862442	0.284321188926697	-0.0929283648729324
-6.12897682189941	-8.92408752441406	-9.36041259765625	-0.0633552893996239	0.284409195184708	-0.0929522439837456
-6.12969827651978	-8.9295597076416	-9.36225032806396	-0.0633573606610298	0.284397125244141	-0.092968076467514
-6.14087963104248	-8.93118286132813	-9.36405658721924	-0.0633461773395538	0.284413129091263	-0.0930126830935478
-6.15060806274414	-8.93099784851074	-9.35830783843994	-0.0633877366781235	0.284572243690491	-0.0930206552147865
-6.15499639511108	-8.93043422698975	-9.36391162872314	-0.0635675117373466	0.284789264202118	-0.0930791199207306
-6.15888023376465	-8.93266201019287	-9.36963653564453	-0.0634465962648392	0.284824848175049	-0.0930340513586998
-6.1572732925415	-8.93050861358643	-9.37115478515625	-0.0633975565433502	0.28493258357048	-0.093156173825264
-6.15590667724609	-8.93528938293457	-9.38113117218018	-0.0633292868733406	0.284946620464325	-0.0930988863110542
-6.16110467910767	-8.93647193908691	-9.37534427642822	-0.0632389634847641	0.284947484731674	-0.0931048989295959
-6.16481113433838	-8.94169807434082	-9.37145137786865	-0.0632769390940666	0.284869521856308	-0.0930280759930611
-6.16801834106445	-8.94035816192627	-9.36582660675049	-0.0633692368865013	0.284887909889221	-0.0930626466870308
-6.17553043365479	-8.93883991241455	-9.36259460449219	-0.0633910447359085	0.284973204135895	-0.0929629504680634
-6.18196964263916	-8.9403190612793	-9.36559581756592	-0.0634845122694969	0.285117894411087	-0.0928027704358101
-6.18295001983643	-8.9382381439209	-9.36332225799561	-0.0634541362524033	0.285063415765762	-0.0928182378411293
-6.18970155715942	-8.93391227722168	-9.36213302612305	-0.0635041072964668	0.285154700279236	-0.0927838608622551
-6.18673896789551	-8.93193244934082	-9.3646354675293	-0.0635890737175941	0.285188019275665	-0.0927356630563736
-6.18611001968384	-8.93156337738037	-9.36460494995117	-0.0634768679738045	0.285193830728531	-0.0926230102777481
-6.18697500228882	-8.93184185028076	-9.36486911773682	-0.0633829534053802	0.285142689943314	-0.0926046818494797
-6.18912076950073	-8.93297576904297	-9.36446666717529	-0.0633870735764503	0.285101324319839	-0.0924904122948647
-6.19091176986694	-8.9378719329834	-9.36553478240967	-0.0634113773703575	0.28496715426445	-0.0924054682254791
-6.19361686706543	-8.93655300140381	-9.3581018447876	-0.0633466765284538	0.28491747379303	-0.0922385007143021
-6.19922828674316	-8.94035816192627	-9.35647487640381	-0.0634244754910469	0.284838497638702	-0.0921207815408707
-6.20212078094482	-8.93609714508057	-9.34842014312744	-0.0635029375553131	0.284813314676285	-0.092034213244915
-6.207444190979	-8.93411922454834	-9.35014057159424	-0.0636140629649162	0.284921884536743	-0.0918230935931206
-6.2061767578125	-8.93155002593994	-9.34721660614014	-0.0635730922222137	0.28492271900177	-0.0918006971478462
-6.20687484741211	-8.93325042724609	-9.35361862182617	-0.063514731824398	0.284925699234009	-0.0917800813913345
-6.20432233810425	-8.93452644348145	-9.34769725799561	-0.0634187310934067	0.284873902797699	-0.0917508751153946
-6.20401525497437	-8.93810176849365	-9.34731864929199	-0.0633604377508163	0.284770041704178	-0.0916112810373306
-6.2073450088501	-8.93847274780273	-9.34518337249756	-0.0633871257305145	0.284702956676483	-0.0914952456951141
-6.21099662780762	-8.93943500518799	-9.34196186065674	-0.0633381977677345	0.28461280465126	-0.0914919599890709
-6.21756362915039	-8.94041633605957	-9.34131717681885	-0.0634247362613678	0.284631580114365	-0.091297559440136
-6.21928596496582	-8.93794822692871	-9.34647083282471	-0.0635007545351982	0.284597247838974	-0.091172955930233
-6.22061967849731	-8.9377498626709	-9.33529758453369	-0.0636087656021118	0.284661382436752	-0.0910601019859314
-6.21837377548218	-8.93419170379639	-9.33597373962402	-0.0636025592684746	0.284701615571976	-0.0910141542553902
-6.21878480911255	-8.93319797515869	-9.32602405548096	-0.0635896325111389	0.28461828827858	-0.0908969044685364
-6.215407371521	-8.93114280700684	-9.33395957946777	-0.0635333135724068	0.284597784280777	-0.0908045321702957
-6.21069717407227	-8.93755340576172	-9.32910823822021	-0.0634902492165565	0.284556955099106	-0.0906936749815941
-6.2125940322876	-8.93508434295654	-9.32406520843506	-0.0633518099784851	0.284325271844864	-0.0906227976083755
-6.21420288085938	-8.93993091583252	-9.32870006561279	-0.0634381994605064	0.284365683794022	-0.0905464142560959
-6.21557569503784	-8.93783664703369	-9.31706714630127	-0.063498742878437	0.284302562475204	-0.0905005782842636
-6.21757841110229	-8.93517684936523	-9.31518459320068	-0.0634976699948311	0.284314960241318	-0.0903496518731117
-6.22073745727539	-8.93823719024658	-9.30726337432861	-0.0635277330875397	0.28430849313736	-0.0902731120586395
-6.22333526611328	-8.93621921539307	-9.31510829925537	-0.0635399669408798	0.284370094537735	-0.0902334600687027
-6.22298097610474	-8.9328031539917	-9.30850410461426	-0.0635029077529907	0.284364491701126	-0.0901782661676407
-6.21731424331665	-8.93504238128662	-9.31430339813232	-0.0634813830256462	0.284425854682922	-0.0901586562395096
-6.21225023269653	-8.93132877349854	-9.32006454467773	-0.0633310228586197	0.284323185682297	-0.0900915786623955
-6.20910263061523	-8.93576240539551	-9.31259632110596	-0.0632372051477432	0.284259110689163	-0.0900609046220779
-6.20946407318115	-8.94055461883545	-9.309645652771	-0.0631709471344948	0.284246891736984	-0.0899513810873032
-6.2114052772522	-8.94151210784912	-9.31057167053223	-0.0632070451974869	0.284084558486938	-0.0898716822266579
-6.20985221862793	-8.94187068939209	-9.30730152130127	-0.063051775097847	0.283923268318176	-0.0896812602877617
-6.21437358856201	-8.94462394714355	-9.30986213684082	-0.0630118921399117	0.283906549215317	-0.0895630642771721
-6.21893358230591	-8.94333744049072	-9.30871963500977	-0.0630784630775452	0.2839595079422	-0.0894210338592529
-6.21812200546265	-8.94521427154541	-9.30558300018311	-0.0630048140883446	0.283838838338852	-0.089258573949337
-6.21212673187256	-8.94269847869873	-9.30745029449463	-0.062977060675621	0.283791363239288	-0.0890845581889153
-6.21107053756714	-8.94222545623779	-9.3121919631958	-0.0628339648246765	0.283786773681641	-0.0889935567975044
-6.20680952072144	-8.9391565322876	-9.3148307800293	-0.0627013519406319	0.283657252788544	-0.0888513401150703
-6.20239162445068	-8.94604873657227	-9.31748294830322	-0.0625928416848183	0.283551096916199	-0.0887064933776855
-6.19792985916138	-8.945556640625	-9.31413555145264	-0.0624217391014099	0.283306002616882	-0.0885583758354187
-6.19755983352661	-8.94986057281494	-9.31782722473145	-0.0622845701873302	0.283177942037582	-0.0883737802505493
-6.19768285751343	-8.95348358154297	-9.31094169616699	-0.0622405335307121	0.282978683710098	-0.088165245950222
-6.19742822647095	-8.95120429992676	-9.31672668457031	-0.0621071606874466	0.282835572957993	-0.0880250632762909
-6.19883632659912	-8.951904296875	-9.31350040435791	-0.0620926655828953	0.282677561044693	-0.0878330320119858
-6.19765710830688	-8.94825458526611	-9.31376838684082	-0.0620361901819706	0.282663702964783	-0.0877721086144447
-6.19409132003784	-8.94600677490234	-9.32049942016602	-0.0620513781905174	0.282606810331345	-0.0876106843352318
-6.19287252426147	-8.94463729858398	-9.32000160217285	-0.0617808289825916	0.282521724700928	-0.0874954611063004
-6.18657207489014	-8.94517993927002	-9.32066822052002	-0.0617420896887779	0.282350480556488	-0.0874007567763329
-6.18290090560913	-8.94410133361816	-9.3256311416626	-0.0614894516766071	0.282207280397415	-0.0873565301299095
-6.18224477767944	-8.94853687286377	-9.32210445404053	-0.0614083930850029	0.282042682170868	-0.0872485861182213
-6.17614364624023	-8.94892692565918	-9.324143409729	-0.0612001977860928	0.281811714172363	-0.0871014147996902
-6.17391872406006	-8.94613647460938	-9.3184871673584	-0.0611510649323463	0.281636267900467	-0.0870736390352249
-6.17767333984375	-8.94649028778076	-9.31975078582764	-0.0610697008669376	0.281527072191238	-0.0868622288107872
-6.17790079116821	-8.94832611083984	-9.31205368041992	-0.0609828606247902	0.281402260065079	-0.0866466090083122
-6.17571830749512	-8.94297313690186	-9.3110408782959	-0.0609739981591702	0.281212210655212	-0.0865581259131432
-6.17323303222656	-8.93754577636719	-9.3091287612915	-0.0608645975589752	0.281146258115768	-0.0863806903362274
-6.17449903488159	-8.93669128417969	-9.31619358062744	-0.0608515366911888	0.281097412109375	-0.0861997976899147
-6.16965436935425	-8.9338436126709	-9.30409908294678	-0.0607749409973621	0.280849903821945	-0.0860975757241249
-6.16904640197754	-8.92803287506104	-9.30242919921875	-0.0607391260564327	0.280751734972	-0.0860038474202156
-6.16573333740234	-8.92748737335205	-9.3015718460083	-0.0607079528272152	0.280668348073959	-0.0857537314295769
-6.1590371131897	-8.92275524139404	-9.30681896209717	-0.0605317540466785	0.280560046434402	-0.0857381671667099
-6.15764999389648	-8.91961669921875	-9.30339336395264	-0.0604461953043938	0.280413180589676	-0.085595965385437
-6.1518611907959	-8.9132604598999	-9.30999279022217	-0.0603637546300888	0.280286103487015	-0.0855109319090843
-6.14690828323364	-8.91588306427002	-9.3029842376709	-0.0602752678096294	0.280130654573441	-0.0854523554444313
-6.14285707473755	-8.91590023040771	-9.30052471160889	-0.0600823536515236	0.279869586229324	-0.0853236094117165
-6.14083433151245	-8.91527557373047	-9.29903697967529	-0.0599806010723114	0.279738873243332	-0.0852112770080566
-6.13942003250122	-8.91372299194336	-9.29561614990234	-0.0599802918732166	0.279566496610641	-0.0851506739854813
-6.14007997512817	-8.9122838973999	-9.30088806152344	-0.0599879585206509	0.279477655887604	-0.0848977938294411
-6.13882970809937	-8.90899658203125	-9.28670787811279	-0.0600859895348549	0.279421389102936	-0.0848485082387924
-6.1398286819458	-8.90572166442871	-9.30002880096436	-0.0600398704409599	0.279428780078888	-0.0848282277584076
-6.13729858398438	-8.89707279205322	-9.29311752319336	-0.0599801912903786	0.279299825429916	-0.084736630320549
-6.13179874420166	-8.89770221710205	-9.30345439910889	-0.0598783157765865	0.279241174459457	-0.0846607536077499
-6.1234564781189	-8.89400482177734	-9.30305671691895	-0.0597845129668713	0.27910304069519	-0.0846265330910683
-6.1202564239502	-8.89462280273438	-9.30095958709717	-0.0596782974898815	0.278996139764786	-0.0845464244484901
-6.11620187759399	-8.89619922637939	-9.29805946350098	-0.0596087016165257	0.278890997171402	-0.0845368057489395
-6.11293983459473	-8.89461135864258	-9.30316829681396	-0.0596020743250847	0.278670847415924	-0.0844209045171738
-6.11500024795532	-8.89445877075195	-9.29965209960938	-0.0595377050340176	0.278554052114487	-0.0843059793114662
-6.11598253250122	-8.88951301574707	-9.30129432678223	-0.059618778526783	0.278455585241318	-0.0842335671186447
-6.11481761932373	-8.88835525512695	-9.30135440826416	-0.0596979893743992	0.278487473726273	-0.0841404050588608
-6.11404180526733	-8.88317584991455	-9.30550003051758	-0.0596781075000763	0.27838808298111	-0.084096647799015
-6.1062388420105	-8.87996101379395	-9.30694770812988	-0.059657845646143	0.278374761343002	-0.0840798765420914
-6.10046529769897	-8.87847518920898	-9.31417465209961	-0.0596428699791431	0.278315097093582	-0.0841088518500328
-6.0963282585144	-8.87239456176758	-9.31062602996826	-0.0594830214977264	0.27824592590332	-0.084098756313324
-6.09045886993408	-8.87757682800293	-9.31371784210205	-0.0593507848680019	0.278064727783203	-0.0840663909912109
-6.08520555496216	-8.87409496307373	-9.31611919403076	-0.059209443628788	0.277960658073425	-0.0842263922095299
-6.07982969284058	-8.87765884399414	-9.32539653778076	-0.0591719374060631	0.277781069278717	-0.0842288136482239
-6.08234453201294	-8.87664318084717	-9.32019710540771	-0.0590732730925083	0.277663230895996	-0.0842745453119278
-6.08073759078979	-8.87317943572998	-9.32421016693115	-0.0590761601924896	0.277585744857788	-0.0843287110328674
-6.08037900924683	-8.86696147918701	-9.32501411437988	-0.059112973511219	0.277589291334152	-0.0843930169939995
-6.08068466186523	-8.86549758911133	-9.32582187652588	-0.059096235781908	0.277573376893997	-0.0844928622245789
-6.07995510101318	-8.85902404785156	-9.32895565032959	-0.0591500140726566	0.27758252620697	-0.0845443606376648
-6.07611608505249	-8.85211277008057	-9.32947540283203	-0.0589987523853779	0.277512609958649	-0.0847052857279778
-6.06912040710449	-8.84895706176758	-9.33141994476318	-0.0589125491678715	0.277492016553879	-0.084876723587513
-6.06505680084229	-8.84435081481934	-9.33809947967529	-0.05877685546875	0.277412563562393	-0.0850414112210274
-6.06126356124878	-8.84458637237549	-9.33534240722656	-0.0586975179612637	0.277322798967361	-0.0851253420114517
-6.06167697906494	-8.84325885772705	-9.33986759185791	-0.0586868934333324	0.277178108692169	-0.0852802023291588
-6.06242322921753	-8.83659934997559	-9.33090400695801	-0.0587669387459755	0.277136832475662	-0.085431233048439
-6.06260395050049	-8.82838249206543	-9.33564186096191	-0.0588360205292702	0.277185142040253	-0.0855672806501389
-6.06438446044922	-8.82629013061523	-9.33492565155029	-0.0589166432619095	0.277222692966461	-0.0857300609350204
-6.06352806091309	-8.81681060791016	-9.33462715148926	-0.0589395947754383	0.277237415313721	-0.0858785882592201
-6.05946636199951	-8.8109016418457	-9.33282852172852	-0.0589959844946861	0.277251183986664	-0.0860623493790627
-6.0581226348877	-8.80360984802246	-9.3394889831543	-0.059062086045742	0.277358531951904	-0.0861997157335281
-6.0523829460144	-8.79763317108154	-9.33627319335938	-0.0590357147157192	0.277279019355774	-0.0863594561815262
-6.04875087738037	-8.79397487640381	-9.33525562286377	-0.0590983629226685	0.277340710163116	-0.0865316316485405
-6.04269552230835	-8.792160987854	-9.33236694335938	-0.0591107122600079	0.277334779500961	-0.0867020413279533
-6.04140472412109	-8.7861156463623	-9.33373260498047	-0.0591405034065247	0.277353763580322	-0.0868627279996872
-6.03765153884888	-8.78270816802979	-9.33109092712402	-0.0592085272073746	0.277235895395279	-0.0869147107005119
-6.0364146232605	-8.78097438812256	-9.3222827911377	-0.0593632571399212	0.277286350727081	-0.087131954729557
-6.03894853591919	-8.77417945861816	-9.32549953460693	-0.0595549196004868	0.277383416891098	-0.0872154459357262
-6.03994035720825	-8.76563930511475	-9.31519889831543	-0.0597621947526932	0.277503967285156	-0.087240070104599
-6.03957748413086	-8.76119327545166	-9.32167816162109	-0.0599776841700077	0.277620434761047	-0.0873881056904793
-6.0350284576416	-8.75366401672363	-9.31468868255615	-0.0600654967129231	0.277711093425751	-0.0875317752361298
-6.03084278106689	-8.74623012542725	-9.31120491027832	-0.0602761246263981	0.277876824140549	-0.0876731500029564
-6.02032995223999	-8.74351119995117	-9.31660270690918	-0.0602578781545162	0.277956545352936	-0.0877278819680214
-6.01892948150635	-8.74041748046875	-9.31057357788086	-0.0603705793619156	0.277921050786972	-0.087879590690136
-6.01463794708252	-8.7404203414917	-9.30128574371338	-0.0605197995901108	0.278011351823807	-0.0878788679838181
-6.01497983932495	-8.73785400390625	-9.29849529266357	-0.0607435032725334	0.277920126914978	-0.0879787504673004
-6.01201200485229	-8.73150062561035	-9.294508934021	-0.0609893463551998	0.278155654668808	-0.0879516005516052
-6.01619100570679	-8.72915458679199	-9.29813098907471	-0.0612565651535988	0.278322011232376	-0.0879888534545898
-6.01296854019165	-8.72586345672607	-9.29254722595215	-0.0614768154919147	0.27849417924881	-0.0880670621991158
-6.01219129562378	-8.71906280517578	-9.29384613037109	-0.0616400875151157	0.278697341680527	-0.0881152898073196
-6.00564289093018	-8.7141227722168	-9.28886127471924	-0.0617305114865303	0.278833597898483	-0.0881756618618965
-6.00075912475586	-8.7130012512207	-9.28407192230225	-0.0618086382746696	0.279069930315018	-0.0882986634969711
-6.00071001052856	-8.71373176574707	-9.28703308105469	-0.0619167238473892	0.279078513383865	-0.0883572846651077
-5.99756383895874	-8.71694374084473	-9.28468418121338	-0.0619799382984638	0.279210120439529	-0.0884337648749352
-6.00053930282593	-8.71893405914307	-9.28167343139648	-0.0621705241501331	0.279337584972382	-0.0884610041975975
-6.00523948669434	-8.71646785736084	-9.28399085998535	-0.0623238421976566	0.279552280902863	-0.0884141623973846
-6.00741195678711	-8.71786403656006	-9.28039360046387	-0.0625304505228996	0.279716581106186	-0.0884863659739494
-6.00771808624268	-8.71630001068115	-9.27747535705566	-0.0626798868179321	0.280036836862564	-0.0885064378380775
-6.00469493865967	-8.71378993988037	-9.27303218841553	-0.0629372894763947	0.280207186937332	-0.0885069817304611
-6.00104856491089	-8.71602439880371	-9.27922630310059	-0.0629563182592392	0.28046989440918	-0.0885420441627502
-6.0036153793335	-8.71490478515625	-9.28005886077881	-0.0629592090845108	0.280597656965256	-0.0885568112134933
-5.99657154083252	-8.72057819366455	-9.27114868164063	-0.0630918368697166	0.28068882226944	-0.0885522440075874
-5.99791812896729	-8.72374248504639	-9.26919651031494	-0.0632343515753746	0.280813336372375	-0.088535487651825
-5.99867820739746	-8.72513294219971	-9.26142978668213	-0.0633918046951294	0.280956476926804	-0.0884712710976601
-6.0040454864502	-8.72685623168945	-9.2640438079834	-0.0635883212089539	0.281094372272491	-0.0884052887558937
-6.00969123840332	-8.7260913848877	-9.2596263885498	-0.063769094645977	0.28135347366333	-0.0883373022079468
-6.01088762283325	-8.72130107879639	-9.25356864929199	-0.0639815479516983	0.281597286462784	-0.0882410928606987
-6.00816345214844	-8.72041320800781	-9.25629711151123	-0.0641764774918556	0.281736612319946	-0.0881388559937477
-6.00044536590576	-8.72250747680664	-9.24934387207031	-0.0641771703958511	0.281942695379257	-0.088027149438858
-5.99901103973389	-8.72540855407715	-9.25097942352295	-0.0642786920070648	0.282012194395065	-0.0879011303186417
-5.9997501373291	-8.7303352355957	-9.24602699279785	-0.0644267648458481	0.282095789909363	-0.0877270922064781
-6.00052690505981	-8.73066997528076	-9.2351131439209	-0.0646714568138123	0.28211584687233	-0.0875680074095726
-6.0040807723999	-8.73154735565186	-9.23005485534668	-0.064851276576519	0.282301485538483	-0.0873182713985443
-6.00386524200439	-8.73353099822998	-9.22807502746582	-0.0650723725557327	0.282436013221741	-0.0871307179331779
-6.00331592559814	-8.73026657104492	-9.21942520141602	-0.0653746128082275	0.282578736543655	-0.0868915244936943
-6.00547885894775	-8.72901916503906	-9.21147060394287	-0.0655780509114265	0.282837778329849	-0.0867033004760742
-5.99738788604736	-8.72609996795654	-9.21744060516357	-0.0656563267111778	0.282940864562988	-0.0864538177847862
-5.99432229995728	-8.72934722900391	-9.21366024017334	-0.0658062398433685	0.283025234937668	-0.0862961262464523
-5.99170875549316	-8.73255062103271	-9.20082759857178	-0.0658720061182976	0.283012419939041	-0.0860184505581856
-5.98793268203735	-8.73521614074707	-9.19775295257568	-0.0660574808716774	0.283041805028915	-0.0857406854629517
-5.98896169662476	-8.73822593688965	-9.18920993804932	-0.066227026283741	0.283058911561966	-0.0854132920503616
-5.9900107383728	-8.73981285095215	-9.18276882171631	-0.0663715898990631	0.283125966787338	-0.0851966738700867
-5.99569606781006	-8.74180316925049	-9.17857837677002	-0.0666626021265984	0.283277064561844	-0.084896944463253
-5.99895906448364	-8.74145889282227	-9.17667865753174	-0.0670038536190987	0.283459454774857	-0.0846985504031181
-5.99481344223022	-8.73957633972168	-9.16096210479736	-0.0671835243701935	0.283595502376556	-0.0843483656644821
-5.99029541015625	-8.7401237487793	-9.16753578186035	-0.0672981739044189	0.283728688955307	-0.0841863378882408
-5.99215030670166	-8.73890018463135	-9.15728282928467	-0.0674026533961296	0.283810198307037	-0.0839469060301781
-5.9859356880188	-8.73954010009766	-9.16439914703369	-0.0675078257918358	0.283836305141449	-0.0836658328771591
-5.98274946212769	-8.74711036682129	-9.15809917449951	-0.0676322355866432	0.283944725990295	-0.0834197476506233
-5.98335838317871	-8.74979782104492	-9.14959335327148	-0.0677002742886543	0.283946007490158	-0.0832121893763542
-5.98271989822388	-8.75405597686768	-9.14689064025879	-0.067822627723217	0.283972978591919	-0.0829041078686714
-5.98171281814575	-8.7606897354126	-9.13947868347168	-0.0680105090141296	0.283999711275101	-0.0826675593852997
-5.98610496520996	-8.75945091247559	-9.1392183303833	-0.0680853351950645	0.284024924039841	-0.0823753699660301
-5.98734188079834	-8.76275444030762	-9.12877082824707	-0.0682867839932442	0.283991128206253	-0.0820849314332008
-5.989914894104	-8.76259613037109	-9.12870121002197	-0.0684431791305542	0.284188002347946	-0.0818489268422127
-5.98830509185791	-8.76045894622803	-9.12249183654785	-0.0686599388718605	0.284245729446411	-0.0816149860620499
-5.98514223098755	-8.7628755569458	-9.1294584274292	-0.0686829090118408	0.284345120191574	-0.0813975781202316
-5.98083019256592	-8.76150226593018	-9.1271505355835	-0.0686737224459648	0.284429609775543	-0.0812027305364609
-5.97891283035278	-8.76501083374023	-9.1240816116333	-0.0685707479715347	0.284379094839096	-0.0810942649841309
-5.98334503173828	-8.77174854278564	-9.12874698638916	-0.0686556324362755	0.284331202507019	-0.0809142887592316
-5.98129415512085	-8.77543830871582	-9.11770153045654	-0.0687882006168365	0.284271061420441	-0.0807492360472679
-5.98771047592163	-8.77732753753662	-9.11628723144531	-0.0689254626631737	0.284327566623688	-0.080503523349762
-5.99143743515015	-8.77733993530273	-9.115159034729	-0.0688742324709892	0.284399688243866	-0.0803026631474495
-5.9951229095459	-8.7800350189209	-9.1144495010376	-0.0690603032708168	0.284461557865143	-0.08012305945158
-5.99358797073364	-8.77513122558594	-9.11693382263184	-0.0690361186861992	0.284460723400116	-0.0799537971615791
-5.9925274848938	-8.77705669403076	-9.11854934692383	-0.0690490305423737	0.284505516290665	-0.0797381103038788
-5.99575519561768	-8.7747802734375	-9.12785148620605	-0.0689917281270027	0.28441122174263	-0.0797682404518127
-5.99741125106812	-8.77723693847656	-9.11634826660156	-0.0690010190010071	0.28454065322876	-0.0795451775193214
-5.99291849136353	-8.78447532653809	-9.11486053466797	-0.0691108554601669	0.284477323293686	-0.0793303996324539
-5.98984813690186	-8.78305816650391	-9.10221290588379	-0.0691543743014336	0.284382581710815	-0.0791028663516045
-5.98963403701782	-8.78331089019775	-9.10649108886719	-0.0691180527210236	0.284404695034027	-0.0789100900292397
-5.99178886413574	-8.79168510437012	-9.09643173217773	-0.0692525655031204	0.284406900405884	-0.0786301046609879
-5.99232053756714	-8.78851222991943	-9.08993434906006	-0.0693584382534027	0.284362226724625	-0.078425794839859
-5.99523639678955	-8.78760814666748	-9.08485889434814	-0.069483794271946	0.28420478105545	-0.0782124698162079
-5.99841737747192	-8.78330326080322	-9.08455562591553	-0.06958968937397	0.284328281879425	-0.0780363008379936
-5.99849367141724	-8.78047847747803	-9.08451843261719	-0.0698289722204208	0.284356713294983	-0.0777936950325966
-5.99312400817871	-8.77935314178467	-9.07771301269531	-0.069883331656456	0.284488141536713	-0.0776384696364403
-5.98843336105347	-8.78012752532959	-9.0763053894043	-0.0699886009097099	0.284466326236725	-0.0773971155285835
-5.9861421585083	-8.77676105499268	-9.06896686553955	-0.0700160264968872	0.284415781497955	-0.0772840231657028
-5.98606061935425	-8.77917575836182	-9.05998516082764	-0.070131316781044	0.284386843442917	-0.0770541056990623
-5.98460245132446	-8.77845859527588	-9.06397914886475	-0.0703124478459358	0.284304112195969	-0.0769133940339088
-5.99362373352051	-8.77547645568848	-9.0608377456665	-0.0703617334365845	0.284272462129593	-0.0768830180168152
-5.99873399734497	-8.77326679229736	-9.0531644821167	-0.070468932390213	0.284387826919556	-0.0766813531517982
-6.0023341178894	-8.77480792999268	-9.05523586273193	-0.07069181650877	0.284495443105698	-0.07651437073946
-6.0007758140564	-8.76655673980713	-9.04803657531738	-0.0707897916436195	0.284497648477554	-0.0763383582234383
-6.00096416473389	-8.76630973815918	-9.05209445953369	-0.0708484426140785	0.284509688615799	-0.0762018859386444
-5.99717903137207	-8.76500034332275	-9.04318523406982	-0.0709804594516754	0.284574151039124	-0.0761319696903229
-5.99717807769775	-8.76572513580322	-9.05013465881348	-0.0709099844098091	0.284543454647064	-0.0760015621781349
-5.9973931312561	-8.76870155334473	-9.04183387756348	-0.0710589736700058	0.284495204687119	-0.0758340433239937
-5.99697875976563	-8.76921844482422	-9.03558731079102	-0.0711493566632271	0.284467786550522	-0.0756903141736984
-6.00219345092773	-8.76950836181641	-9.02652359008789	-0.0713358968496323	0.284418940544128	-0.0754699483513832
-6.00850105285645	-8.76842880249023	-9.02754020690918	-0.0715039372444153	0.28459158539772	-0.07528056204319
-6.01117897033691	-8.76425647735596	-9.02318668365479	-0.071680411696434	0.284600079059601	-0.0751448124647141
-6.01119375228882	-8.75814723968506	-9.01843929290771	-0.0718595609068871	0.284607917070389	-0.074980340898037
-6.0098762512207	-8.75385761260986	-9.01817321777344	-0.0719766840338707	0.28473225235939	-0.0747902318835258
-6.00715684890747	-8.74991607666016	-9.01898860931396	-0.0720295980572701	0.284796148538589	-0.0747186094522476
-6.006676197052	-8.74723815917969	-9.01573181152344	-0.0720601156353951	0.284738004207611	-0.0746508166193962
-6.00761318206787	-8.75025463104248	-9.01589488983154	-0.0721303299069405	0.284743398427963	-0.0745410770177841
-6.00489664077759	-8.74902057647705	-9.00971984863281	-0.0722211748361588	0.284687221050262	-0.0744002982974052
-6.00367641448975	-8.74722099304199	-8.99835014343262	-0.0723011419177055	0.284535765647888	-0.0741999298334122
-6.01092529296875	-8.74977874755859	-9.00278759002686	-0.0724113881587982	0.284585118293762	-0.0740124806761742
-6.01022624969482	-8.74219799041748	-9.00561332702637	-0.0725453644990921	0.284501194953918	-0.0738435983657837
-6.01182222366333	-8.73500919342041	-9.00883483886719	-0.0724301412701607	0.284385591745377	-0.0736736282706261
-6.02113819122314	-8.73628425598145	-9.02855777740479	-0.0723702386021614	0.284293204545975	-0.0736013874411583
-6.01966333389282	-8.73329544067383	-9.02411651611328	-0.0723412856459618	0.284180611371994	-0.0735461637377739
-6.01831817626953	-8.72920608520508	-9.01954936981201	-0.0724259242415428	0.2841816842556	-0.0734738782048225
-6.01571083068848	-8.72821235656738	-9.01828479766846	-0.0724814981222153	0.284164011478424	-0.0733118578791618
-6.01403045654297	-8.72678852081299	-9.01800060272217	-0.0725197494029999	0.284158378839493	-0.0732432007789612
-6.00809669494629	-8.72634220123291	-9.01646518707275	-0.0724909380078316	0.284054636955261	-0.0731048658490181
-6.00763845443726	-8.72193050384521	-9.01881885528564	-0.0723526105284691	0.283859491348267	-0.073085755109787
-6.00995635986328	-8.72499465942383	-9.01598453521729	-0.0724643468856812	0.283730655908585	-0.0729997679591179
-6.01593017578125	-8.72461891174316	-9.00756072998047	-0.0725538581609726	0.283777415752411	-0.0728945732116699
-6.01803350448608	-8.72180652618408	-9.00973892211914	-0.0728171318769455	0.283788710832596	-0.0727498978376389
-6.01323986053467	-8.7133264541626	-9.00648784637451	-0.0729029476642609	0.283750921487808	-0.0725974142551422
-6.01545524597168	-8.70733451843262	-9.01143264770508	-0.0729999020695686	0.283826500177383	-0.0724627301096916
-6.00871181488037	-8.70074653625488	-9.01005172729492	-0.0729167386889458	0.283743321895599	-0.0723206624388695
-6.00461435317993	-8.69391632080078	-9.0247859954834	-0.0727186053991318	0.283609181642532	-0.072343148291111
-6.00398588180542	-8.69880676269531	-9.01651954650879	-0.0726961940526962	0.283567190170288	-0.0722750872373581
-6.00346708297729	-8.70259857177734	-9.01238822937012	-0.0728069469332695	0.283443450927734	-0.072156086564064
-6.00144815444946	-8.69741916656494	-9.01031494140625	-0.0730245858430862	0.283388078212738	-0.0719134286046028
-6.00186109542847	-8.69399261474609	-9.0069580078125	-0.0731657072901726	0.283375650644302	-0.0716773271560669
-6.00555467605591	-8.69032955169678	-9.00776863098145	-0.0732956752181053	0.283388823270798	-0.0715488791465759
-6.00356769561768	-8.6859130859375	-8.99668025970459	-0.0734734982252121	0.283414989709854	-0.0714504197239876
-6.00225305557251	-8.68037796020508	-9.0010347366333	-0.0735347270965576	0.283474862575531	-0.0712987929582596
-5.9974217414856	-8.67875194549561	-9.00725078582764	-0.073576346039772	0.283456295728683	-0.0712575763463974
-5.99723720550537	-8.67239570617676	-9.00236415863037	-0.0735302940011024	0.28347384929657	-0.0713364779949188
-5.99313449859619	-8.67270755767822	-9.00856685638428	-0.073650024831295	0.283622652292252	-0.0712247788906097
-5.98737573623657	-8.67896747589111	-9.00438404083252	-0.0738324001431465	0.283606201410294	-0.0711083710193634
-5.98465776443481	-8.6749095916748	-9.00696086883545	-0.073825366795063	0.283514231443405	-0.0710108503699303
-5.98334693908691	-8.6763162612915	-8.99992370605469	-0.073870562016964	0.283627539873123	-0.0709107667207718
-5.98508167266846	-8.67495536804199	-9.0009937286377	-0.0739957541227341	0.283611088991165	-0.0708241015672684
-5.9855318069458	-8.67598342895508	-8.99983978271484	-0.0741136074066162	0.283672720193863	-0.0706958249211311
-5.98682308197021	-8.67094707489014	-8.99440765380859	-0.0742375403642654	0.28363898396492	-0.0706530213356018
-5.98616695404053	-8.66856002807617	-9.00347137451172	-0.0741943269968033	0.28366607427597	-0.0706486999988556
-5.99047136306763	-8.66076374053955	-9.00660228729248	-0.0741312652826309	0.283644586801529	-0.0706480294466019
-5.98881721496582	-8.6632137298584	-9.01761722564697	-0.0741661339998245	0.283635348081589	-0.070598766207695
-5.98605680465698	-8.66026020050049	-9.01887512207031	-0.0741216242313385	0.283697724342346	-0.0706550031900406
-5.98133087158203	-8.65448665618896	-9.01194477081299	-0.0740921497344971	0.283702224493027	-0.0706050395965576
-5.97949266433716	-8.65785980224609	-9.00961399078369	-0.0741293281316757	0.283732175827026	-0.0705095231533051
-5.97492361068726	-8.6582145690918	-9.00585651397705	-0.0741024538874626	0.283663362264633	-0.0705107897520065
-5.97663736343384	-8.65518569946289	-9.00270843505859	-0.0741321295499802	0.28354424238205	-0.0703687816858292
-5.97898292541504	-8.65378093719482	-9.00256538391113	-0.0741834789514542	0.283497869968414	-0.0702889859676361
-5.98054933547974	-8.64993190765381	-9.00244426727295	-0.0743112713098526	0.283547639846802	-0.0702504739165306
-5.98349237442017	-8.64690399169922	-9.00873756408691	-0.0743360295891762	0.28362962603569	-0.0701700150966644
-5.97538232803345	-8.63849067687988	-9.00692653656006	-0.0742409005761147	0.283499985933304	-0.0701395124197006
-5.97301435470581	-8.63583660125732	-9.01309776306152	-0.0740661844611168	0.283443689346313	-0.0702623948454857
-5.97163677215576	-8.63282012939453	-9.01434803009033	-0.0739035084843636	0.283407926559448	-0.0702326446771622
-5.9708685874939	-8.6402759552002	-9.02366828918457	-0.0738177448511124	0.283247232437134	-0.0701720714569092
-5.96748638153076	-8.63953590393066	-9.01515197753906	-0.0737735703587532	0.283020704984665	-0.0700945481657982
-5.97176694869995	-8.64194583892822	-9.00243186950684	-0.0738422721624374	0.283039659261703	-0.0699770897626877
-5.97465324401855	-8.63863468170166	-8.99859619140625	-0.0738643184304237	0.283010870218277	-0.0698150619864464
-5.9743824005127	-8.63489627838135	-8.99299335479736	-0.0740262120962143	0.283023089170456	-0.0696695148944855
-5.97356700897217	-8.62849903106689	-8.99397087097168	-0.073929138481617	0.282896041870117	-0.0695832818746567
-5.96998691558838	-8.62225246429443	-8.99285984039307	-0.0739638656377792	0.282876372337341	-0.0696137696504593
-5.96841859817505	-8.62121200561523	-8.98619651794434	-0.0738912299275398	0.282874017953873	-0.0695069879293442
-5.96426630020142	-8.62270069122314	-8.98766422271729	-0.0738847255706787	0.282765924930573	-0.0694383606314659
-5.95763397216797	-8.62207984924316	-8.98513603210449	-0.0738452672958374	0.282519966363907	-0.0693248808383942
-5.9571008682251	-8.61881923675537	-8.97694396972656	-0.0736984834074974	0.2823885679245	-0.0692744255065918
-5.96173334121704	-8.61845684051514	-8.9714937210083	-0.0738209187984467	0.282295137643814	-0.0691394284367561
-5.9649829864502	-8.61677265167236	-8.96920394897461	-0.0739485770463943	0.282216221094131	-0.0689370185136795
-5.96848964691162	-8.61133003234863	-8.96106624603271	-0.0740785896778107	0.282264411449432	-0.0688197836279869
-5.9612078666687	-8.6065034866333	-8.95757675170898	-0.0741343200206757	0.282317489385605	-0.0686638057231903
-5.95745658874512	-8.60252857208252	-8.95856189727783	-0.0739607289433479	0.282134652137756	-0.0686954036355019
-5.95451498031616	-8.60290050506592	-8.95446491241455	-0.0739291459321976	0.282015681266785	-0.0686033591628075
-5.95633935928345	-8.60361480712891	-8.94791698455811	-0.0739766135811806	0.281876742839813	-0.0685419663786888
-5.96248960494995	-8.60371398925781	-8.94409370422363	-0.074064165353775	0.281830459833145	-0.0683448314666748
-5.96518898010254	-8.60042190551758	-8.93518543243408	-0.074346624314785	0.28186708688736	-0.0682484582066536
-5.96264457702637	-8.59409809112549	-8.93717002868652	-0.074383020401001	0.281859993934631	-0.0682017579674721
-5.95683765411377	-8.59061145782471	-8.93156719207764	-0.0742074698209763	0.281844675540924	-0.0681050568819046
-5.95498180389404	-8.59553146362305	-8.93746376037598	-0.0741935819387436	0.28165540099144	-0.0680422559380531
-5.95329666137695	-8.59362602233887	-8.93522071838379	-0.0740908607840538	0.281480461359024	-0.0679892376065254
-5.95461654663086	-8.5911979675293	-8.9257345199585	-0.0740593671798706	0.281257838010788	-0.0678565576672554
-5.95943355560303	-8.59457015991211	-8.92703533172607	-0.0741477459669113	0.281276404857636	-0.0676945745944977
-5.96264600753784	-8.58979320526123	-8.92394828796387	-0.0742020159959793	0.281264573335648	-0.067624993622303
-5.95534801483154	-8.5868091583252	-8.91484260559082	-0.0743321031332016	0.281306445598602	-0.0675024464726448
-5.94968605041504	-8.5849027633667	-8.919020652771	-0.0741761028766632	0.281181842088699	-0.067378006875515
-5.94577407836914	-8.58789825439453	-8.90955448150635	-0.0741939097642899	0.281142503023148	-0.0673410668969154
-5.94680213928223	-8.58773040771484	-8.90493869781494	-0.0742035955190659	0.281066566705704	-0.0672472342848778
-5.94622611999512	-8.58887577056885	-8.89762115478516	-0.0743210315704346	0.280916899442673	-0.0671109408140183
-5.94717693328857	-8.59161376953125	-8.89346885681152	-0.0744020417332649	0.280947238206863	-0.0669792219996452
-5.94961977005005	-8.59003257751465	-8.88893032073975	-0.0744520574808121	0.280927121639252	-0.0668091252446175
-5.9498438835144	-8.58835506439209	-8.88742065429688	-0.0745950043201447	0.280975610017776	-0.0667125061154366
-5.95001363754272	-8.58553314208984	-8.88809776306152	-0.0746857300400734	0.281010687351227	-0.066599577665329
-5.94062852859497	-8.58311748504639	-8.89011669158936	-0.0746157467365265	0.281082302331924	-0.0664997547864914
-5.94066667556763	-8.58580017089844	-8.89313888549805	-0.0744990557432175	0.281081467866898	-0.0664790496230125
-5.93886613845825	-8.58721923828125	-8.88890171051025	-0.07441795617342	0.280942499637604	-0.0664350986480713
-5.93757772445679	-8.59504508972168	-8.88606643676758	-0.074393019080162	0.280904769897461	-0.0662958472967148
-5.94178342819214	-8.59458827972412	-8.88763904571533	-0.0743820145726204	0.280916094779968	-0.0662189871072769
-5.94978761672974	-8.59736919403076	-8.89460372924805	-0.074371263384819	0.280930817127228	-0.066093921661377
-5.95344734191895	-8.59902095794678	-8.89126491546631	-0.0744031071662903	0.280952632427216	-0.0660790055990219
-5.95342779159546	-8.6008768081665	-8.88701248168945	-0.0744871273636818	0.281076967716217	-0.0660313963890076
-5.94831991195679	-8.60172462463379	-8.88674926757813	-0.0743362680077553	0.28117248415947	-0.0660295858979225
-5.94628238677979	-8.60574150085449	-8.89063358306885	-0.0742707550525665	0.281174302101135	-0.066045381128788
-5.94818115234375	-8.61273956298828	-8.89004516601563	-0.0741547867655754	0.281144917011261	-0.0659525319933891
-5.94848251342773	-8.61509799957275	-8.88816261291504	-0.0740942060947418	0.281102627515793	-0.0659769326448441
-5.95299339294434	-8.61845684051514	-8.89267730712891	-0.0741226524114609	0.281143635511398	-0.0659446716308594
-5.95913314819336	-8.61921215057373	-8.88547039031982	-0.0741027072072029	0.281183928251266	-0.0658981129527092
-5.96241664886475	-8.61813926696777	-8.89140224456787	-0.0740019083023071	0.281266778707504	-0.0659865885972977
-5.96436214447021	-8.62062644958496	-8.88603115081787	-0.0739970356225967	0.281314969062805	-0.0660288631916046
-5.96505689620972	-8.62033367156982	-8.88529109954834	-0.0740387886762619	0.281466573476791	-0.0660042092204094
-5.9598593711853	-8.62321281433105	-8.8913459777832	-0.0739695280790329	0.281610578298569	-0.0660132393240929
-5.95831155776978	-8.62378978729248	-8.89216804504395	-0.0738480091094971	0.281530022621155	-0.0660522803664207
-5.95667600631714	-8.62950325012207	-8.88938903808594	-0.0737341195344925	0.281597197055817	-0.066047765314579
-5.95289421081543	-8.63304138183594	-8.88004207611084	-0.0737247094511986	0.281535565853119	-0.0660939887166023
-5.95952749252319	-8.63421154022217	-8.88316059112549	-0.0736022144556046	0.281503766775131	-0.0660214796662331
-5.96084117889404	-8.63715171813965	-8.88152694702148	-0.0736239328980446	0.281550377607346	-0.0659909322857857
-5.96279716491699	-8.6394510269165	-8.87655258178711	-0.0736081227660179	0.281538248062134	-0.065989151597023
-5.96116209030151	-8.63747310638428	-8.87378597259521	-0.073638342320919	0.28161495923996	-0.0659875944256783
-5.96196746826172	-8.63559722900391	-8.87723541259766	-0.0735451430082321	0.281637519598007	-0.0659314170479774
-5.95796918869019	-8.63608932495117	-8.88387393951416	-0.0734253451228142	0.281688868999481	-0.0659948736429214
-5.95729303359985	-8.63995361328125	-8.87864398956299	-0.0732494369149208	0.281764626502991	-0.066026546061039
-5.95532417297363	-8.64177989959717	-8.88319396972656	-0.0731201991438866	0.281823605298996	-0.0659952089190483
-5.94772100448608	-8.65001964569092	-8.88138389587402	-0.0730488896369934	0.281656533479691	-0.0660469830036163
-5.95334196090698	-8.65220737457275	-8.87853717803955	-0.0729388520121574	0.281625390052795	-0.066006064414978
-5.95767641067505	-8.655592918396	-8.87597846984863	-0.0728610530495644	0.281610459089279	-0.0660539716482162
-5.95860004425049	-8.65806007385254	-8.87268924713135	-0.0729576945304871	0.281716078519821	-0.0661164298653603
-5.96287488937378	-8.65616130828857	-8.87676620483398	-0.072832964360714	0.281820058822632	-0.06607636064291
-5.96028184890747	-8.6579008102417	-8.87940216064453	-0.0728785023093224	0.281914383172989	-0.066172294318676
-5.95537757873535	-8.65799808502197	-8.88221836090088	-0.0727298781275749	0.282006770372391	-0.0662290677428246
-5.95365381240845	-8.66134929656982	-8.8795337677002	-0.0725058615207672	0.282002478837967	-0.0663504675030708
-5.95188236236572	-8.66903877258301	-8.88160514831543	-0.0722711533308029	0.281969338655472	-0.0663904473185539
-5.95251989364624	-8.67799758911133	-8.88045883178711	-0.0722499266266823	0.281958609819412	-0.0664453208446503
-5.95392084121704	-8.68169498443604	-8.87947845458984	-0.0721146389842033	0.282001882791519	-0.066497802734375
-5.95806503295898	-8.6870756149292	-8.87117481231689	-0.0721733048558235	0.282050281763077	-0.0665279403328896
-5.9602484703064	-8.68427181243896	-8.87962341308594	-0.0721150487661362	0.282134205102921	-0.0665687471628189
-5.96123886108398	-8.68559741973877	-8.87772941589355	-0.0720471665263176	0.282309591770172	-0.0666024014353752
-5.9554271697998	-8.68596172332764	-8.88575172424316	-0.0719190761446953	0.282406866550446	-0.0667238906025887
-5.95175552368164	-8.69501876831055	-8.88200664520264	-0.0717516094446182	0.282462984323502	-0.0667903572320938
-5.95175647735596	-8.70107650756836	-8.88213157653809	-0.0715714022517204	0.282435983419418	-0.0668466985225677
-5.95559883117676	-8.70876598358154	-8.8819694519043	-0.0716180577874184	0.282436817884445	-0.0669005289673805
-5.95834445953369	-8.71271514892578	-8.87694263458252	-0.071517214179039	0.282578974962235	-0.0668530613183975
-5.95923948287964	-8.71256446838379	-8.88337516784668	-0.0715069621801376	0.28259950876236	-0.0668684020638466
-5.95989751815796	-8.71372413635254	-8.88060760498047	-0.0715420767664909	0.28274005651474	-0.0669483095407486
-5.95943689346313	-8.71455669403076	-8.88447093963623	-0.0715108141303062	0.282820135354996	-0.0669539794325829
-5.9568076133728	-8.71884632110596	-8.88538265228271	-0.07149438560009	0.2829629778862	-0.0670390576124191
-5.95309543609619	-8.71801662445068	-8.89605712890625	-0.0711593329906464	0.282969236373901	-0.0670807883143425
-5.95022344589233	-8.7257251739502	-8.88720703125	-0.0711547881364822	0.283038347959518	-0.0671025440096855
-5.94731092453003	-8.72990226745605	-8.89338970184326	-0.0710846781730652	0.283115953207016	-0.0670736879110336
-5.94721555709839	-8.73387145996094	-8.89051055908203	-0.071041613817215	0.283064365386963	-0.0670144334435463
-5.94179058074951	-8.73837375640869	-8.88549518585205	-0.0709620490670204	0.283024787902832	-0.0670532956719399
-5.94925928115845	-8.74145126342773	-8.88912105560303	-0.070944644510746	0.283057659864426	-0.0669910684227943
-5.95476007461548	-8.74768352508545	-8.88942241668701	-0.0710807666182518	0.283196836709976	-0.0669829472899437
-5.95753908157349	-8.7466983795166	-8.88437938690186	-0.0711023062467575	0.28332707285881	-0.0669353529810905
-5.95448541641235	-8.74949359893799	-8.89425754547119	-0.0711141750216484	0.283469080924988	-0.0669988989830017
-5.95582628250122	-8.75290203094482	-8.88678646087646	-0.0709898248314857	0.283575505018234	-0.0670036897063255
-5.94959831237793	-8.75431156158447	-8.90577220916748	-0.0708904042840004	0.283582955598831	-0.0670149028301239
-5.9477334022522	-8.76118946075439	-8.90060234069824	-0.0708317086100578	0.283621966838837	-0.0670284330844879
-5.94456815719604	-8.76208877563477	-8.89889144897461	-0.0706548988819122	0.2835673391819	-0.0670486986637115
-5.94835996627808	-8.7655782699585	-8.90126132965088	-0.0704673007130623	0.283523619174957	-0.0670175328850746
-5.94889307022095	-8.77202129364014	-8.90198230743408	-0.0704927518963814	0.283483386039734	-0.0670182630419731
-5.95160007476807	-8.77552700042725	-8.90689849853516	-0.0703122168779373	0.28350704908371	-0.0669730976223946
-5.95557737350464	-8.77736377716064	-8.89877033233643	-0.0704205259680748	0.283450990915298	-0.0669392049312592
-5.9603443145752	-8.78348636627197	-8.89886951446533	-0.0705380290746689	0.28359267115593	-0.0669173896312714
-5.96257543563843	-8.78054904937744	-8.89673519134521	-0.0705144330859184	0.283560305833817	-0.0668837130069733
-5.9598593711853	-8.78059101104736	-8.89371490478516	-0.0704703629016876	0.283636808395386	-0.0668160393834114
-5.95226812362671	-8.78168392181396	-8.89757823944092	-0.0703762546181679	0.283618032932281	-0.0668595433235168
-5.95447492599487	-8.78394985198975	-8.90033531188965	-0.0702282190322876	0.28357920050621	-0.0667891055345535
-5.94972085952759	-8.78496646881104	-8.90227794647217	-0.0699941664934158	0.283485382795334	-0.0667624622583389
-5.94770431518555	-8.78986358642578	-8.89896392822266	-0.0699898898601532	0.28333854675293	-0.066701851785183
-5.9495997428894	-8.78942203521729	-8.89456462860107	-0.0699544474482536	0.283218234777451	-0.0665770843625069
-5.95350408554077	-8.79096794128418	-8.89262962341309	-0.0699108019471169	0.28315132856369	-0.0664258450269699
-5.95560789108276	-8.78983306884766	-8.89547729492188	-0.0699026137590408	0.283130645751953	-0.0663048401474953
-5.96053218841553	-8.78565120697021	-8.88984775543213	-0.0698734745383263	0.283064007759094	-0.066217340528965
-5.96240234375	-8.78564262390137	-8.88240337371826	-0.0698443055152893	0.283056735992432	-0.0660834610462189
-5.95836544036865	-8.7875919342041	-8.88556003570557	-0.0699207037687302	0.283051401376724	-0.0660750567913055
-5.95731687545776	-8.78416156768799	-8.88287162780762	-0.0697306171059608	0.283007830381393	-0.0659522786736488
-5.9529070854187	-8.78850078582764	-8.88510990142822	-0.0696462616324425	0.282951891422272	-0.0659771338105202
-5.95113086700439	-8.78973960876465	-8.88070869445801	-0.0695739835500717	0.282855868339539	-0.0659847930073738
-5.9516019821167	-8.79521465301514	-8.88796997070313	-0.0694011747837067	0.282764494419098	-0.0659243986010551
-5.95574522018433	-8.7996940612793	-8.87947654724121	-0.0694494619965553	0.282664567232132	-0.0657615065574646
-5.95598077774048	-8.80077934265137	-8.88071727752686	-0.0694388374686241	0.282546252012253	-0.0657209679484367
-5.96335124969482	-8.79890251159668	-8.87081146240234	-0.0694854557514191	0.282550007104874	-0.0655855610966682
-5.96654176712036	-8.80424308776855	-8.87821388244629	-0.0695061311125755	0.28254970908165	-0.0654722526669502
-5.96924304962158	-8.80159854888916	-8.8778018951416	-0.069568857550621	0.282544821500778	-0.0653489455580711
-5.96785831451416	-8.80332660675049	-8.87411785125732	-0.0695086866617203	0.282576113939285	-0.0652845874428749
-5.9655909538269	-8.80243396759033	-8.87287616729736	-0.0695135146379471	0.282516449689865	-0.0652742683887482
-5.9614634513855	-8.80357551574707	-8.87514686584473	-0.0693497881293297	0.282419830560684	-0.0652237012982368
-5.96160888671875	-8.80781364440918	-8.87535858154297	-0.0693014189600945	0.282381594181061	-0.0650737956166267
-5.95734548568726	-8.80831336975098	-8.86341190338135	-0.0692714005708694	0.282240182161331	-0.0650204345583916
-5.95558214187622	-8.80781364440918	-8.86921691894531	-0.069326139986515	0.282211571931839	-0.0648782774806023
-5.95185327529907	-8.80913829803467	-8.8643274307251	-0.0692325234413147	0.28202024102211	-0.0647889152169228
-5.95204925537109	-8.81293392181396	-8.86348628997803	-0.0692088231444359	0.281918287277222	-0.0646549761295319
-5.95552253723145	-8.81915760040283	-8.85868644714355	-0.0692304819822311	0.281809628009796	-0.0645343288779259
-5.95492839813232	-8.81851768493652	-8.85250186920166	-0.069243423640728	0.281670242547989	-0.0643533915281296
-5.95793771743774	-8.81642723083496	-8.85214805603027	-0.0692812949419022	0.281598031520844	-0.0642599016427994
-5.95946979522705	-8.81754302978516	-8.84508609771729	-0.0693801566958427	0.28151473402977	-0.0641776099801064
-5.95498418807983	-8.81543254852295	-8.84644317626953	-0.0694305524230003	0.281507194042206	-0.064019113779068
-5.95445489883423	-8.81198501586914	-8.84007167816162	-0.0693750306963921	0.281493157148361	-0.0639639496803284
-5.94685983657837	-8.81466579437256	-8.84636974334717	-0.0693497732281685	0.281414300203323	-0.0639620199799538
-5.94247150421143	-8.81496906280518	-8.83966064453125	-0.0691912695765495	0.281362950801849	-0.0639117881655693
-5.93911695480347	-8.81862831115723	-8.84431171417236	-0.0691257938742638	0.281242579221725	-0.0638182759284973
-5.93898344039917	-8.82103538513184	-8.83881664276123	-0.0691984221339226	0.281073778867722	-0.0637597888708115
-5.94128084182739	-8.82113075256348	-8.82858276367188	-0.0692115426063538	0.280951589345932	-0.0636342093348503
-5.94328546524048	-8.82421875	-8.83004570007324	-0.0692605599761009	0.2809779047966	-0.0635409131646156
-5.94034910202026	-8.82223701477051	-8.82832908630371	-0.0693052560091019	0.280914396047592	-0.0634970963001251
-5.94245004653931	-8.81930828094482	-8.82535648345947	-0.0693484917283058	0.280926555395126	-0.0633580237627029
-5.93476963043213	-8.82201862335205	-8.820631980896	-0.0693540498614311	0.280890285968781	-0.0632957294583321
-5.93010377883911	-8.81761455535889	-8.82180881500244	-0.0692312121391296	0.280806005001068	-0.0633417814970016
-5.92597723007202	-8.81832313537598	-8.8233470916748	-0.06914471834898	0.28076383471489	-0.063274048268795
-5.92103433609009	-8.82304286956787	-8.81438159942627	-0.0690527632832527	0.280644565820694	-0.0632208585739136
-5.91662788391113	-8.82278251647949	-8.81555843353271	-0.0689910128712654	0.280489534139633	-0.0631895139813423
-5.91242551803589	-8.82717609405518	-8.80434989929199	-0.068948045372963	0.280315726995468	-0.0630837082862854
-5.9151406288147	-8.83052921295166	-8.8044900894165	-0.0689969435334206	0.280211061239243	-0.0629500299692154
-5.91399478912354	-8.82986068725586	-8.80499267578125	-0.0690504908561707	0.280139952898026	-0.0628420785069466
-5.91064214706421	-8.83031272888184	-8.80227947235107	-0.0690931379795074	0.280108153820038	-0.0627196133136749
-5.91169452667236	-8.83150768280029	-8.79781627655029	-0.069032110273838	0.280091285705566	-0.0627278164029121
-5.9138970375061	-8.83122444152832	-8.79939556121826	-0.0691236704587936	0.280066817998886	-0.0627015605568886
-5.91005229949951	-8.83113956451416	-8.80453300476074	-0.0690874233841896	0.280013978481293	-0.062628448009491
-5.9032940864563	-8.83376312255859	-8.79929256439209	-0.0690411552786827	0.280027270317078	-0.0626469776034355
-5.90357351303101	-8.83451175689697	-8.80026149749756	-0.06894451379776	0.280003130435944	-0.0626805350184441
-5.89964914321899	-8.83658218383789	-8.80643939971924	-0.068776972591877	0.279911816120148	-0.0626875981688499
-5.89550399780273	-8.84419059753418	-8.80962467193604	-0.0687195882201195	0.27989137172699	-0.0626867637038231
-5.89185762405396	-8.84676265716553	-8.80498504638672	-0.0685336962342262	0.279763013124466	-0.0627624094486237
-5.89530467987061	-8.85373497009277	-8.80433368682861	-0.0685002952814102	0.279711782932281	-0.0628604665398598
-5.89935493469238	-8.86023998260498	-8.80753707885742	-0.068359337747097	0.27960017323494	-0.0628782734274864
-5.89734745025635	-8.86385250091553	-8.81181526184082	-0.0683495998382568	0.279605329036713	-0.0628999397158623
-5.89849710464478	-8.86762523651123	-8.81072330474854	-0.0682779923081398	0.279581904411316	-0.0628971680998802
-5.90242481231689	-8.86924839019775	-8.81559562683105	-0.0682644471526146	0.279668033123016	-0.0629266947507858
-5.90113878250122	-8.87143898010254	-8.81619071960449	-0.0681767985224724	0.279648005962372	-0.0630140900611877
-5.89829587936401	-8.87581348419189	-8.82227802276611	-0.0680802166461945	0.279652774333954	-0.063056007027626
-5.89459943771362	-8.88201999664307	-8.82458591461182	-0.0679426565766335	0.279666125774384	-0.0631440654397011
-5.89392566680908	-8.88422584533691	-8.83446407318115	-0.0677633509039879	0.279661297798157	-0.0632433965802193
-5.89322280883789	-8.89321804046631	-8.83838081359863	-0.06761135160923	0.279599606990814	-0.0633012875914574
-5.88842678070068	-8.89932250976563	-8.84599208831787	-0.0674121379852295	0.279489368200302	-0.0634512901306152
-5.88999938964844	-8.90634632110596	-8.84339332580566	-0.0672876685857773	0.279426693916321	-0.0634465217590332
-5.89105796813965	-8.91022777557373	-8.84716033935547	-0.0671581104397774	0.279273450374603	-0.0635047405958176
-5.89559888839722	-8.91839981079102	-8.84807968139648	-0.0670968368649483	0.27926242351532	-0.0635061785578728
-5.8973822593689	-8.92296314239502	-8.85217094421387	-0.0670572146773338	0.279247492551804	-0.0635824799537659
-5.89758396148682	-8.92526626586914	-8.84917545318604	-0.0669507160782814	0.279265314340591	-0.0635457262396812
-5.89981555938721	-8.92965888977051	-8.86430549621582	-0.0668636113405228	0.279283374547958	-0.063527375459671
-5.90021944046021	-8.93579769134521	-8.8626823425293	-0.0667965486645699	0.27921724319458	-0.0636337324976921
-5.90260410308838	-8.93771457672119	-8.86449146270752	-0.0666783526539803	0.279244273900986	-0.0636861398816109
-5.90143918991089	-8.93995380401611	-8.86925983428955	-0.0666059851646423	0.279270082712173	-0.0637085810303688
-5.89835691452026	-8.9443187713623	-8.87799167633057	-0.0664479061961174	0.279198795557022	-0.0637567043304443
-5.8962607383728	-8.949782371521	-8.88397121429443	-0.0662258043885231	0.279184967279434	-0.0638172701001167
-5.89243268966675	-8.95221614837646	-8.89289665222168	-0.0661155581474304	0.279140621423721	-0.0638499781489372
-5.89413642883301	-8.95877265930176	-8.89596843719482	-0.0659491047263145	0.279078662395477	-0.0638986602425575
-5.89320039749146	-8.96363353729248	-8.89651966094971	-0.0658166706562042	0.278929561376572	-0.063942939043045
-5.89465808868408	-8.96792888641357	-8.90046882629395	-0.0655795708298683	0.278863966464996	-0.063925102353096
-5.89657974243164	-8.97600269317627	-8.90356159210205	-0.0655612722039223	0.278790205717087	-0.0639442428946495
-5.8952488899231	-8.97791194915771	-8.90953636169434	-0.0653669238090515	0.278646796941757	-0.0639598220586777
-5.89814519882202	-8.98251152038574	-8.91291904449463	-0.0652555450797081	0.278549343347549	-0.0639330521225929
-5.90331077575684	-8.98705005645752	-8.91655445098877	-0.0650736540555954	0.278565376996994	-0.063931055366993
-5.90495204925537	-8.98695468902588	-8.91695880889893	-0.0649122074246407	0.278333514928818	-0.0639547854661942
-5.90882349014282	-8.98918628692627	-8.91752624511719	-0.0648882985115051	0.278245568275452	-0.0639408975839615
-5.91095781326294	-8.99095821380615	-8.92417907714844	-0.0647621974349022	0.278206348419189	-0.0639133378863335
-5.91538333892822	-8.99087524414063	-8.92832374572754	-0.0646585449576378	0.278122574090958	-0.0639403611421585
-5.91599082946777	-8.99264335632324	-8.9277172088623	-0.0646158158779144	0.278066962957382	-0.0639627277851105
-5.91598606109619	-8.98742389678955	-8.9249439239502	-0.0645285621285439	0.277927130460739	-0.0639859139919281
-5.91676139831543	-8.985426902771	-8.93834495544434	-0.0643366202712059	0.277898371219635	-0.0639403536915779
-5.91619825363159	-8.98718357086182	-8.93416500091553	-0.0641657263040543	0.277805715799332	-0.0639061257243156
-5.91404438018799	-8.98821353912354	-8.93902111053467	-0.0641193836927414	0.277622640132904	-0.0639583021402359
-5.9129753112793	-8.98785591125488	-8.95037460327148	-0.0639663487672806	0.277481228113174	-0.0638258457183838
-5.9139142036438	-8.98957443237305	-8.95057582855225	-0.0638094544410706	0.277272582054138	-0.0638846009969711
-5.91391324996948	-8.99401664733887	-8.9440860748291	-0.0637474730610847	0.277187705039978	-0.0638352110981941
-5.91541194915771	-8.99293899536133	-8.94622802734375	-0.0637054070830345	0.276985764503479	-0.0637793242931366
-5.9206395149231	-8.9916524887085	-8.95133018493652	-0.0636578947305679	0.276838004589081	-0.0637385845184326
-5.92289257049561	-8.99180698394775	-8.95425224304199	-0.0636407360434532	0.276675939559937	-0.0636732876300812
-5.92508602142334	-8.99286365509033	-8.95392894744873	-0.0636413469910622	0.276586830615997	-0.06361173838377
-5.92640447616577	-8.98796844482422	-8.95395374298096	-0.0636830925941467	0.276465773582459	-0.0635887458920479
-5.92871427536011	-8.9885139465332	-8.95141410827637	-0.063695527613163	0.276349037885666	-0.0634644851088524
-5.925377368927	-8.98831272125244	-8.95343399047852	-0.0636213272809982	0.276193022727966	-0.0634260475635529
-5.92759275436401	-8.9874963760376	-8.94975662231445	-0.0638004913926125	0.276077806949615	-0.06334238499403
-5.92321252822876	-8.98152923583984	-8.9517183303833	-0.0637984499335289	0.275930047035217	-0.0632158219814301
-5.91774988174438	-8.97821044921875	-8.94814014434814	-0.0637932494282722	0.275757551193237	-0.0631287470459938
-5.9192852973938	-8.97742176055908	-8.94615077972412	-0.0638572946190834	0.27562740445137	-0.0631085187196732
-5.91936826705933	-8.9759407043457	-8.95424556732178	-0.0638135522603989	0.27546364068985	-0.0630054771900177
-5.91719007492065	-8.98200511932373	-8.95077896118164	-0.0638980567455292	0.275355309247971	-0.0629050508141518
-5.91399335861206	-8.98040103912354	-8.95309448242188	-0.0639931336045265	0.27522212266922	-0.0628617405891418
-5.91101980209351	-8.97834587097168	-8.95958423614502	-0.063916802406311	0.274991035461426	-0.0627723559737206
-5.90868759155273	-8.98035144805908	-8.95238399505615	-0.0638962090015411	0.274822592735291	-0.0626232922077179
-5.9032506942749	-8.98038005828857	-8.94940090179443	-0.0639028176665306	0.274598002433777	-0.0625449493527412
-5.90462684631348	-8.97847843170166	-8.94694328308105	-0.0639364644885063	0.274522960186005	-0.062462218105793
-5.90712022781372	-8.98313808441162	-8.94976234436035	-0.0640194267034531	0.274385690689087	-0.0622808746993542
-5.90453481674194	-8.982497215271	-8.94692802429199	-0.064119316637516	0.274213969707489	-0.0622450597584248
-5.90529251098633	-8.98283195495605	-8.9442777633667	-0.0642405673861504	0.274060606956482	-0.0620818994939327
-5.9061541557312	-8.98153686523438	-8.94214344024658	-0.0643232762813568	0.27399680018425	-0.0619540400803089
-5.91042947769165	-8.9820384979248	-8.94250392913818	-0.0643492266535759	0.273852646350861	-0.0617808848619461
-5.91429805755615	-8.98483467102051	-8.94477272033691	-0.0644650533795357	0.273764431476593	-0.0616916678845882
-5.913489818573	-8.98355293273926	-8.95246410369873	-0.0645385831594467	0.273648470640183	-0.0615188702940941
-5.91206979751587	-8.98582553863525	-8.94462490081787	-0.0646020546555519	0.273501813411713	-0.0614476464688778
-5.9155011177063	-8.9871940612793	-8.94203090667725	-0.0645918548107147	0.273511230945587	-0.0613072216510773
-5.91743183135986	-8.98702907562256	-8.94458770751953	-0.064722903072834	0.273415893316269	-0.0612248182296753
-5.91637563705444	-8.98401165008545	-8.95151901245117	-0.0647108629345894	0.27330869436264	-0.0610433109104633
-5.911865234375	-8.98662376403809	-8.95044612884521	-0.0646773725748062	0.273213088512421	-0.06098997220397
-5.9168267250061	-8.98450183868408	-8.95591640472412	-0.0646924823522568	0.273214519023895	-0.0607806630432606
-5.91344547271729	-8.98610877990723	-8.94649028778076	-0.0646558701992035	0.273088693618774	-0.0607142820954323
-5.91501951217651	-8.98578071594238	-8.95515155792236	-0.0646401047706604	0.273054003715515	-0.0606213472783566
-5.91286659240723	-8.98647594451904	-8.95876312255859	-0.0645824149250984	0.272944301366806	-0.0605331882834435
-5.91642570495605	-8.98985767364502	-8.95866775512695	-0.0644703507423401	0.272900104522705	-0.0604602880775929
-5.9130220413208	-8.99150848388672	-8.9606819152832	-0.0642935931682587	0.272799044847488	-0.0603797994554043
-5.91084909439087	-8.99367237091064	-8.96778392791748	-0.0641376003623009	0.272736877202988	-0.0603048764169216
-5.9123592376709	-8.99770545959473	-8.97035980224609	-0.0638488307595253	0.272588759660721	-0.0601642578840256
-5.91083812713623	-8.99930667877197	-8.96932125091553	-0.0636898651719093	0.272564917802811	-0.0600825026631355
-5.9085431098938	-8.99993419647217	-8.97170352935791	-0.0634823441505432	0.272487998008728	-0.05993477627635
-5.90847635269165	-9.00044727325439	-8.975661277771	-0.0632873922586441	0.272354334592819	-0.0597033947706223
-5.90523099899292	-8.99804973602295	-8.97625541687012	-0.0629419907927513	0.272321224212646	-0.0595248527824879
-5.90397548675537	-9.0002269744873	-8.98293304443359	-0.0627516806125641	0.272351562976837	-0.059280551970005
-5.90057754516602	-8.99700260162354	-8.98406505584717	-0.0625447556376457	0.272274434566498	-0.0590940527617931
-5.89738082885742	-8.99524974822998	-8.98152256011963	-0.062263909727335	0.272289216518402	-0.0588640943169594
-5.89364194869995	-8.99660873413086	-8.98899459838867	-0.0619805380702019	0.272151678800583	-0.0586153790354729
-5.8937292098999	-8.99362850189209	-8.99835872650146	-0.0617886558175087	0.272132307291031	-0.0583998933434486
-5.89212417602539	-8.98985195159912	-8.9976282119751	-0.0614964328706265	0.272151619195938	-0.0582304745912552
-5.88932991027832	-8.98860359191895	-8.99995422363281	-0.0612604022026062	0.272124916315079	-0.0579950287938118
-5.88851881027222	-8.98958873748779	-9.00915813446045	-0.0609537363052368	0.272140264511108	-0.057794414460659
-5.8870644569397	-8.98329830169678	-9.00815296173096	-0.0607112310826778	0.272133201360703	-0.0575746595859528
-5.88253927230835	-8.98489761352539	-9.01255989074707	-0.0605402030050755	0.272080481052399	-0.0573543049395084
-5.88316869735718	-8.98127460479736	-9.02110195159912	-0.0603170059621334	0.272044211626053	-0.0571405030786991
-5.88212919235229	-8.9795093536377	-9.01515102386475	-0.0600840263068676	0.272015810012817	-0.0569698810577393
-5.87726497650146	-8.97867012023926	-9.01985740661621	-0.059906292706728	0.271985054016113	-0.056777611374855
-5.87512397766113	-8.97790622711182	-9.01894855499268	-0.0597395189106464	0.271900594234467	-0.0565732792019844
-5.870201587677	-8.97685050964355	-9.026123046875	-0.0594906136393547	0.271858394145966	-0.0564189404249191
-5.8688006401062	-8.97572326660156	-9.01765251159668	-0.0593370757997036	0.271829277276993	-0.0561777129769325
-5.86715126037598	-8.97000598907471	-9.0284423828125	-0.059078685939312	0.27174100279808	-0.0559634678065777
-5.86215353012085	-8.97048377990723	-9.02836132049561	-0.0589782223105431	0.271681576967239	-0.0557729676365852
-5.8559513092041	-8.96835422515869	-9.03050994873047	-0.0588178187608719	0.271581411361694	-0.0555559694766998
-5.85308122634888	-8.96629810333252	-9.02494239807129	-0.0585683956742287	0.271555423736572	-0.0553170070052147
-5.8476095199585	-8.96630764007568	-9.03644847869873	-0.0584068335592747	0.271445840597153	-0.0550931729376316
-5.84565019607544	-8.96640300750732	-9.02767753601074	-0.058272372931242	0.27131113409996	-0.0549619980156422
-5.84549236297607	-8.96594524383545	-9.03215789794922	-0.0581739917397499	0.271220803260803	-0.0548637695610523
-5.84352111816406	-8.96422576904297	-9.02420425415039	-0.0580416619777679	0.271111518144608	-0.0546806827187538
-5.84207153320313	-8.96514225006104	-9.02184104919434	-0.0579725988209248	0.270970344543457	-0.0546009838581085
-5.84296894073486	-8.9637336730957	-9.01753616333008	-0.0579711385071278	0.27082434296608	-0.05437833070755
-5.84496593475342	-8.96440887451172	-9.01522636413574	-0.057956725358963	0.270682692527771	-0.0542433224618435
-5.8427791595459	-8.96355819702148	-9.00541591644287	-0.057908471673727	0.270468056201935	-0.0541676580905914
-5.84758758544922	-8.96013927459717	-9.00781059265137	-0.05790189281106	0.270472019910812	-0.0540307499468327
-5.84818029403687	-8.96145343780518	-9.00329208374023	-0.0579149723052979	0.270236849784851	-0.0538394004106522
-5.85061979293823	-8.96091079711914	-8.99773788452148	-0.0578705184161663	0.270143687725067	-0.0538218133151531
-5.85272407531738	-8.95795345306396	-8.99998188018799	-0.0579099282622337	0.270045578479767	-0.053727924823761
-5.85462379455566	-8.95561218261719	-8.99095630645752	-0.057912141084671	0.269907146692276	-0.0534966848790646
-5.856605052948	-8.95297718048096	-8.98667335510254	-0.0579446256160736	0.269776999950409	-0.0534800067543983
-5.85926723480225	-8.95466423034668	-8.98766613006592	-0.0579308122396469	0.269741714000702	-0.053457397967577
-5.86169385910034	-8.94864940643311	-8.98102474212646	-0.0579660199582577	0.26964458823204	-0.0534024573862553
-5.86248064041138	-8.94794178009033	-8.98780918121338	-0.0579633712768555	0.269526988267899	-0.053332980722189
-5.85826778411865	-8.94432735443115	-8.98199367523193	-0.0579234659671783	0.269409686326981	-0.0533309690654278
-5.86303949356079	-8.94140148162842	-8.98206520080566	-0.0577977225184441	0.26932480931282	-0.0533022470772266
-5.86145305633545	-8.94153785705566	-8.98018550872803	-0.0577827952802181	0.269174486398697	-0.0532913096249104
-5.8595404624939	-8.94260787963867	-8.97515392303467	-0.057827215641737	0.268986791372299	-0.0531988069415092
-5.86086320877075	-8.94047832489014	-8.97977352142334	-0.0577627271413803	0.268914192914963	-0.0532297119498253
-5.8643364906311	-8.94114589691162	-8.97754001617432	-0.0577548183500767	0.268842250108719	-0.0531874559819698
-5.86119556427002	-8.94565582275391	-8.97554016113281	-0.0578073300421238	0.26871582865715	-0.0531734116375446
-5.86324548721313	-8.94730663299561	-8.9752082824707	-0.0577893406152725	0.268568277359009	-0.0530925169587135
-5.8681640625	-8.94809532165527	-8.97105407714844	-0.0577812269330025	0.268452107906342	-0.0530632250010967
-5.86688041687012	-8.95136165618896	-8.97000026702881	-0.0578873790800571	0.268408238887787	-0.0530045256018639
-5.86711406707764	-8.94978904724121	-8.9661340713501	-0.0579327717423439	0.268306612968445	-0.0529879592359066
-5.86926126480103	-8.9559497833252	-8.96535205841064	-0.0580470524728298	0.268300443887711	-0.0528937876224518
-5.8767237663269	-8.95505619049072	-8.97010898590088	-0.0581075996160507	0.268180370330811	-0.052857156842947
-5.88250589370728	-8.95984268188477	-8.97249221801758	-0.0582314282655716	0.268237233161926	-0.0527636259794235
-5.88471937179565	-8.9561071395874	-8.96451950073242	-0.0583657808601856	0.268233925104141	-0.0527824759483337
-5.88318157196045	-8.9583158493042	-8.97001361846924	-0.0584999360144138	0.268272370100021	-0.0526689998805523
-5.88345909118652	-8.96117115020752	-8.97048950195313	-0.0586346574127674	0.268313705921173	-0.0526772849261761
-5.88827228546143	-8.96054553985596	-8.96791362762451	-0.0587421059608459	0.268384873867035	-0.0526296123862267
-5.88860273361206	-8.9607629776001	-8.97570705413818	-0.0588130243122578	0.268408745527267	-0.0525900386273861
-5.88576984405518	-8.9660472869873	-8.97782516479492	-0.058949526399374	0.268408805131912	-0.052539486438036
-5.88597011566162	-8.96459197998047	-8.98016738891602	-0.0590118914842606	0.268434137105942	-0.0525576807558537
-5.88769054412842	-8.96774196624756	-8.9835033416748	-0.0589733123779297	0.268457293510437	-0.0525284111499786
-5.8869948387146	-8.97870445251465	-8.99164009094238	-0.059161365032196	0.268503904342651	-0.05247513204813
-5.88810682296753	-8.97910213470459	-8.99257564544678	-0.0591630041599274	0.268439471721649	-0.0525480024516582
-5.89494943618774	-8.98436450958252	-8.99833965301514	-0.0591468028724194	0.268596738576889	-0.0525273755192757
-5.8989462852478	-8.99117946624756	-9.0019588470459	-0.0593223199248314	0.268670588731766	-0.0524439811706543
-5.90171051025391	-8.99331760406494	-9.00273418426514	-0.0593576729297638	0.268721491098404	-0.0524727925658226
-5.90369462966919	-8.9977970123291	-9.00466251373291	-0.0593938864767551	0.268831729888916	-0.0524295456707478
-5.90993070602417	-9.0008602142334	-9.01225852966309	-0.0594499036669731	0.268874198198318	-0.052329994738102
-5.91086959838867	-9.00694179534912	-9.01628589630127	-0.059577003121376	0.268874168395996	-0.0523141473531723
-5.91454982757568	-9.00857543945313	-9.02084255218506	-0.0596668086946011	0.269048005342484	-0.0521717630326748
-5.917640209198	-9.01016330718994	-9.01496315002441	-0.0597866587340832	0.269099831581116	-0.052067656069994
-5.92379379272461	-9.01140022277832	-9.01987171173096	-0.0598295889794827	0.269090503454208	-0.0520000644028187
-5.92568969726563	-9.01590061187744	-9.02121353149414	-0.0600425861775875	0.269177198410034	-0.051946185529232
-5.93046712875366	-9.0170726776123	-9.0249605178833	-0.0600039474666119	0.26933553814888	-0.0517608635127544
-5.93118953704834	-9.01940059661865	-9.02500534057617	-0.060101680457592	0.269356369972229	-0.0517351366579533
-5.93120145797729	-9.02173137664795	-9.02913761138916	-0.060273252427578	0.269509077072144	-0.0516212172806263
-5.93939876556396	-9.01948738098145	-9.02653503417969	-0.060311920940876	0.269572824239731	-0.0515157990157604
-5.9417610168457	-9.02101230621338	-9.03073692321777	-0.0604378841817379	0.269638180732727	-0.0514285378158093
-5.94306516647339	-9.02197456359863	-9.02906322479248	-0.0605129189789295	0.269712746143341	-0.0513778068125248
-5.94575691223145	-9.02478122711182	-9.031174659729	-0.0606447197496891	0.269740104675293	-0.0511781722307205
-5.9468092918396	-9.02309703826904	-9.02947902679443	-0.0605952516198158	0.269743680953979	-0.0511450953781605
-5.94725799560547	-9.02481460571289	-9.03066921234131	-0.0607200972735882	0.269828051328659	-0.0510259382426739
-5.94685411453247	-9.02390193939209	-9.03697776794434	-0.0607668496668339	0.269864976406097	-0.0509587377309799
-5.95234060287476	-9.02641296386719	-9.03250789642334	-0.0607313513755798	0.269811362028122	-0.05086999386549
-5.95438861846924	-9.02683544158936	-9.03262424468994	-0.060845360159874	0.269903033971787	-0.0507424175739288
-5.9538779258728	-9.02644538879395	-9.03869819641113	-0.0608643740415573	0.269946068525314	-0.0506460443139076
-5.95370149612427	-9.0277624130249	-9.040846824646	-0.0609360858798027	0.270075231790543	-0.0505677238106728
-5.95430517196655	-9.02657508850098	-9.0388069152832	-0.0609744265675545	0.270054936408997	-0.0504894703626633
-5.95108461380005	-9.02865695953369	-9.03865146636963	-0.060989610850811	0.270064830780029	-0.0503708943724632
-5.94935131072998	-9.028151512146	-9.04032039642334	-0.0609997920691967	0.270104765892029	-0.0503232404589653
-5.95076370239258	-9.0267505645752	-9.03608703613281	-0.0610365904867649	0.270107001066208	-0.050211351364851
-5.95071363449097	-9.02992916107178	-9.03826332092285	-0.061087604612112	0.270173192024231	-0.0501591749489307
-5.94849300384521	-9.03334426879883	-9.03981399536133	-0.0610726587474346	0.270142763853073	-0.0500382818281651
-5.95073223114014	-9.03045177459717	-9.0370979309082	-0.0609673373401165	0.270155221223831	-0.0500052236020565
-5.95347690582275	-9.03639316558838	-9.03633880615234	-0.0610314682126045	0.270172208547592	-0.0499005317687988
-5.95127058029175	-9.03859710693359	-9.03628826141357	-0.0610654689371586	0.270134478807449	-0.0498844087123871
-5.95076036453247	-9.03949642181396	-9.03696537017822	-0.0611132569611073	0.270210862159729	-0.0497940443456173
-5.95310831069946	-9.03923416137695	-9.04543018341064	-0.0610949955880642	0.270223557949066	-0.0497301109135151
-5.95625019073486	-9.04278469085693	-9.03801918029785	-0.0610920563340187	0.270284712314606	-0.0497126094996929
-5.95729398727417	-9.04436016082764	-9.0454273223877	-0.0611157044768333	0.270345538854599	-0.0497073233127594
-5.95922470092773	-9.0434627532959	-9.04815483093262	-0.061121542006731	0.270308762788773	-0.0496725589036942
-5.96064186096191	-9.04892158508301	-9.04973983764648	-0.0610961429774761	0.270375311374664	-0.0496557168662548
-5.96363162994385	-9.05008029937744	-9.0462064743042	-0.0610681846737862	0.270487844944	-0.0496153719723225
-5.96501350402832	-9.05416774749756	-9.05047225952148	-0.0611717142164707	0.270472973585129	-0.0495748780667782
-5.96549558639526	-9.05551338195801	-9.04866886138916	-0.0611601583659649	0.27046924829483	-0.0495182909071445
-5.96706628799438	-9.05766677856445	-9.05593109130859	-0.0612328834831715	0.270634442567825	-0.0494587086141109
-5.96441841125488	-9.0621452331543	-9.05376434326172	-0.0613061934709549	0.270580977201462	-0.0493419282138348
-5.9615273475647	-9.06449794769287	-9.04845523834229	-0.061421524733305	0.270677387714386	-0.0492978319525719
-5.96543741226196	-9.06431770324707	-9.05288600921631	-0.0614421777427197	0.27070677280426	-0.0491367876529694
-5.96516513824463	-9.06481075286865	-9.05784797668457	-0.0615090951323509	0.27079713344574	-0.0490610748529434
-5.96284008026123	-9.06645393371582	-9.05505657196045	-0.0616835728287697	0.270810008049011	-0.0490027293562889
-5.96517896652222	-9.06717491149902	-9.05774593353271	-0.0617283284664154	0.270865827798843	-0.0488329604268074
-5.96521043777466	-9.06963062286377	-9.05913257598877	-0.0617811270058155	0.27085542678833	-0.048813208937645
-5.96622467041016	-9.07042789459229	-9.05696296691895	-0.0619198493659496	0.270990997552872	-0.0487559102475643
-5.96394109725952	-9.07265281677246	-9.0637845993042	-0.0621009953320026	0.271082729101181	-0.0487088970839977
-5.9612889289856	-9.06966304779053	-9.05600070953369	-0.062125101685524	0.271106600761414	-0.0485925301909447
-5.96450853347778	-9.07382106781006	-9.06043243408203	-0.0622745268046856	0.271153420209885	-0.0485771410167217
-5.96440696716309	-9.0715856552124	-9.06786251068115	-0.0624259635806084	0.271159738302231	-0.0484325811266899
-5.96477031707764	-9.07289791107178	-9.06326293945313	-0.0624762810766697	0.271246671676636	-0.048415869474411
-5.96540117263794	-9.07285022735596	-9.06103229522705	-0.0626220181584358	0.271339625120163	-0.0482936799526215
-5.96884727478027	-9.0714807510376	-9.07143878936768	-0.062777504324913	0.271435141563416	-0.0482016615569592
-5.96959972381592	-9.07149887084961	-9.06711578369141	-0.0629444867372513	0.271436393260956	-0.0481183230876923
-5.96742296218872	-9.07110023498535	-9.06226444244385	-0.0630651265382767	0.271455764770508	-0.0480578579008579
-5.97155666351318	-9.0711784362793	-9.07601356506348	-0.0632179528474808	0.271460384130478	-0.0479148551821709
-5.96889686584473	-9.06682872772217	-9.0667896270752	-0.0633293390274048	0.271434724330902	-0.0478769056499004
-5.96953153610229	-9.06500816345215	-9.06874942779541	-0.0635141804814339	0.271457880735397	-0.0478452667593956
-5.96756505966187	-9.06151008605957	-9.06570720672607	-0.0636598095297813	0.271491795778275	-0.0476710610091686
-5.96083450317383	-9.05969333648682	-9.06913280487061	-0.0637958347797394	0.271445125341415	-0.0476599968969822
-5.96029233932495	-9.0593433380127	-9.05853843688965	-0.0639702454209328	0.271448701620102	-0.0475103631615639
-5.95298671722412	-9.05239772796631	-9.0656099319458	-0.0640862584114075	0.271308213472366	-0.0473995395004749
-5.94754600524902	-9.05008220672607	-9.06399345397949	-0.0641855224967003	0.271351248025894	-0.0472873784601688
-5.94340658187866	-9.04614448547363	-9.05630874633789	-0.0642543062567711	0.271356076002121	-0.0472487434744835
-5.9388484954834	-9.04266929626465	-9.05098628997803	-0.0643661469221115	0.271195352077484	-0.0470516979694366
-5.93150281906128	-9.04217052459717	-9.05452251434326	-0.0645065531134605	0.271196603775024	-0.0469804182648659
-5.92503881454468	-9.03488349914551	-9.04953193664551	-0.0646578520536423	0.271169602870941	-0.0468499846756458
-5.92102718353271	-9.03733253479004	-9.05046081542969	-0.0647333785891533	0.271146208047867	-0.0467769764363766
-5.91176986694336	-9.032057762146	-9.04161167144775	-0.0649116337299347	0.271035730838776	-0.0466448329389095
-5.9053750038147	-9.03011989593506	-9.03805351257324	-0.0650248974561691	0.271000921726227	-0.0465109758079052
-5.90097808837891	-9.024169921875	-9.03330516815186	-0.0651461631059647	0.270966708660126	-0.0464227572083473
-5.8962574005127	-9.02078819274902	-9.02098655700684	-0.0652722045779228	0.270908206701279	-0.0463029928505421
-5.89203691482544	-9.01448249816895	-9.02553367614746	-0.0654121115803719	0.270879060029984	-0.0461331382393837
-5.88413715362549	-9.01478290557861	-9.02132701873779	-0.065534882247448	0.270788550376892	-0.0460068956017494
-5.87787914276123	-9.0092945098877	-9.01514720916748	-0.0655680075287819	0.270758986473084	-0.045900721102953
-5.87442827224731	-9.00229072570801	-9.01240062713623	-0.0656653270125389	0.270760327577591	-0.0458579026162624
-5.86773157119751	-9.00172233581543	-9.0124454498291	-0.0657913759350777	0.270626962184906	-0.0457082614302635
-5.86768531799316	-8.99902725219727	-9.00807952880859	-0.0660207346081734	0.270725011825562	-0.0456013046205044
-5.85943984985352	-8.99665451049805	-9.00791358947754	-0.0660805404186249	0.270619630813599	-0.045540738850832
-5.85470294952393	-8.99118900299072	-8.99964237213135	-0.0660306662321091	0.270577490329742	-0.0454289168119431
-5.84602642059326	-8.99173355102539	-8.99578380584717	-0.0661983117461205	0.270574569702148	-0.0452780425548553
-5.84054565429688	-8.98576164245605	-8.99528312683105	-0.0662889331579208	0.27053102850914	-0.0451329909265041
-5.83270788192749	-8.98054504394531	-8.98840236663818	-0.0663094446063042	0.270471304655075	-0.045121818780899
-5.82911586761475	-8.97476577758789	-8.98754215240479	-0.0663796588778496	0.270466476678848	-0.0450446605682373
-5.82351970672607	-8.97565364837646	-8.98238372802734	-0.0665262565016747	0.27043342590332	-0.0449017621576786
-5.81875324249268	-8.97253322601318	-8.97946166992188	-0.0665136426687241	0.270363360643387	-0.0448456071317196
-5.81187677383423	-8.96951484680176	-8.9724006652832	-0.066517673432827	0.270326107740402	-0.0447220988571644
-5.8083553314209	-8.96694660186768	-8.97163105010986	-0.0666234493255615	0.270315885543823	-0.0446169041097164
-5.80060005187988	-8.96160793304443	-8.9639310836792	-0.0667072385549545	0.270327627658844	-0.044516496360302
-5.79543304443359	-8.95617580413818	-8.9621057510376	-0.0667399540543556	0.270226895809174	-0.0444717742502689
-5.79187440872192	-8.95356464385986	-8.96033763885498	-0.0667660757899284	0.270197004079819	-0.0443638116121292
-5.78783369064331	-8.95142364501953	-8.947998046875	-0.0668959394097328	0.27017867565155	-0.0442607551813126
-5.78251647949219	-8.94422912597656	-8.94863224029541	-0.0669738352298737	0.270131975412369	-0.0441400706768036
-5.78129911422729	-8.94418907165527	-8.94433975219727	-0.0670013427734375	0.270092636346817	-0.0441300421953201
-5.77617740631104	-8.94172477722168	-8.94200611114502	-0.0671481117606163	0.270118415355682	-0.0439873225986958
-5.77124261856079	-8.94033241271973	-8.9396858215332	-0.0671848356723785	0.270053327083588	-0.0439570061862469
-5.76514482498169	-8.93751049041748	-8.93379497528076	-0.0672273188829422	0.270057708024979	-0.0439591854810715
-5.7634334564209	-8.93503475189209	-8.93280029296875	-0.0673387497663498	0.270023018121719	-0.0438650697469711
-5.75535917282104	-8.93099498748779	-8.93291282653809	-0.0674385875463486	0.269922316074371	-0.0438623279333115
-5.7515926361084	-8.92786502838135	-8.93374633789063	-0.067521259188652	0.270011633634567	-0.0438290648162365
-5.75034666061401	-8.92413997650146	-8.92745399475098	-0.067517064511776	0.270009100437164	-0.0438594780862331
-5.7500581741333	-8.92093086242676	-8.9280948638916	-0.0676430240273476	0.26998433470726	-0.0438940972089767
-5.74910068511963	-8.91884994506836	-8.92319965362549	-0.0676786303520203	0.27006122469902	-0.0439094193279743
-5.74177312850952	-8.91476154327393	-8.92745494842529	-0.0676334053277969	0.270083725452423	-0.0440658964216709
-5.74041271209717	-8.9099292755127	-8.92321586608887	-0.0676420107483864	0.270069032907486	-0.0441896840929985
-5.74088859558105	-8.90589904785156	-8.9286060333252	-0.0677298903465271	0.270087748765945	-0.0442340262234211
-5.73840188980103	-8.90489101409912	-8.92694854736328	-0.0677143260836601	0.270070403814316	-0.0443934351205826
-5.73644351959229	-8.89810943603516	-8.92703914642334	-0.0676557868719101	0.270099014043808	-0.0446524918079376
-5.73523855209351	-8.8955249786377	-8.92834758758545	-0.0676342025399208	0.270133018493652	-0.0447846129536629
-5.73441886901855	-8.8942232131958	-8.93336200714111	-0.0676221176981926	0.270065754652023	-0.0449845157563686
-5.73594522476196	-8.88675022125244	-8.93342590332031	-0.0676747784018517	0.270247131586075	-0.045179657638073
-5.74228286743164	-8.88247776031494	-8.94663333892822	-0.0676406249403954	0.270200431346893	-0.0454551428556442
-5.73444747924805	-8.88441467285156	-8.94070529937744	-0.0676132664084435	0.270207583904266	-0.0455995723605156
-5.73426818847656	-8.88462829589844	-8.94784832000732	-0.0675533041357994	0.27040159702301	-0.0458229035139084
-5.73237228393555	-8.87962055206299	-8.95846176147461	-0.0674673840403557	0.270370423793793	-0.0461135171353817
-5.73861694335938	-8.87796688079834	-8.95048236846924	-0.0674060508608818	0.270404487848282	-0.0464130528271198
-5.73626232147217	-8.87450408935547	-8.96431159973145	-0.0674620047211647	0.270447641611099	-0.0464919097721577
-5.74043798446655	-8.87530708312988	-8.96852493286133	-0.067366361618042	0.270532041788101	-0.0467850975692272
-5.73425960540771	-8.87222194671631	-8.97383213043213	-0.0673903897404671	0.270542800426483	-0.0469999648630619
-5.7375168800354	-8.87178611755371	-8.97669315338135	-0.0674160048365593	0.270704418420792	-0.0471339859068394
-5.73561429977417	-8.87242889404297	-8.98316383361816	-0.0673936977982521	0.270660519599915	-0.0473123639822006
-5.73732995986938	-8.86995697021484	-8.98692989349365	-0.0673884600400925	0.270815491676331	-0.0475889928638935
-5.74205541610718	-8.87019062042236	-8.99704837799072	-0.0673074647784233	0.270929008722305	-0.0478264950215817
-5.74200582504272	-8.87187957763672	-9.00069427490234	-0.0672845542430878	0.270954549312592	-0.0480147153139114
-5.74476766586304	-8.87414932250977	-9.01154899597168	-0.0673041269183159	0.27109956741333	-0.0482365489006042
-5.74349212646484	-8.87617492675781	-9.01679420471191	-0.0672405064105988	0.271178215742111	-0.0483073256909847
-5.74713850021362	-8.87622547149658	-9.02655220031738	-0.0671744495630264	0.271272957324982	-0.0485920757055283
-5.74972724914551	-8.87315082550049	-9.02777004241943	-0.0673074796795845	0.271310806274414	-0.048791628330946
-5.75241661071777	-8.87790966033936	-9.03505706787109	-0.0673153772950172	0.271411150693893	-0.0489193052053452
-5.75643491744995	-8.87670707702637	-9.03490257263184	-0.0672727003693581	0.27151620388031	-0.0491506792604923
-5.76241016387939	-8.88011360168457	-9.04257774353027	-0.0673084408044815	0.271632671356201	-0.0492838956415653
-5.76283407211304	-8.88254356384277	-9.04888153076172	-0.0674145817756653	0.27168333530426	-0.0494823940098286
-5.76261520385742	-8.87937641143799	-9.04806423187256	-0.0674259886145592	0.271688461303711	-0.0496464408934116
-5.76394939422607	-8.88278865814209	-9.06087684631348	-0.0675097182393074	0.271837443113327	-0.0497680082917213
-5.76845836639404	-8.88336753845215	-9.05417251586914	-0.0676130503416061	0.271959841251373	-0.0498562715947628
-5.76520204544067	-8.88275814056396	-9.05870628356934	-0.0676855221390724	0.271936357021332	-0.0500619374215603
-5.76832246780396	-8.87733745574951	-9.05993843078613	-0.0677295327186584	0.27206489443779	-0.0501977130770683
-5.76967477798462	-8.87926387786865	-9.0678596496582	-0.0677767470479012	0.27210745215416	-0.0502816177904606
-5.76794290542603	-8.87897205352783	-9.06407070159912	-0.0678392946720123	0.272185206413269	-0.050534687936306
-5.76983118057251	-8.87683296203613	-9.06980991363525	-0.0680167973041534	0.272251725196838	-0.0506259277462959
-5.77063751220703	-8.87445068359375	-9.06413841247559	-0.0680416524410248	0.272370129823685	-0.0507211647927761
-5.77260875701904	-8.87413120269775	-9.07834339141846	-0.0680641382932663	0.272412180900574	-0.0508252568542957
-5.77116727828979	-8.87256908416748	-9.07880020141602	-0.0682413727045059	0.272580444812775	-0.0509575828909874
-5.77170848846436	-8.86965656280518	-9.07718276977539	-0.0682842954993248	0.272654801607132	-0.0510385222733021
-5.77554321289063	-8.87318706512451	-9.07511711120605	-0.068380668759346	0.272791534662247	-0.0512741319835186
-5.77910900115967	-8.87116241455078	-9.08591938018799	-0.0684428811073303	0.272912472486496	-0.0514283068478107
-5.77530002593994	-8.87276554107666	-9.09223079681396	-0.0686187669634819	0.272999316453934	-0.0514564327895641
-5.77989053726196	-8.87166976928711	-9.08231258392334	-0.0686249136924744	0.273099184036255	-0.0516226142644882
-5.78432989120483	-8.87245082855225	-9.0962381362915	-0.0687813237309456	0.273326843976974	-0.0516668073832989
-5.78303909301758	-8.8709192276001	-9.09490394592285	-0.0688816159963608	0.273352354764938	-0.0518330819904804
-5.78397607803345	-8.86794662475586	-9.09777355194092	-0.0689396560192108	0.273476302623749	-0.0519286915659904
-5.78315401077271	-8.87018871307373	-9.09361553192139	-0.0690517351031303	0.273668110370636	-0.0519822426140308
-5.78301477432251	-8.87237930297852	-9.09611701965332	-0.0691563040018082	0.273762881755829	-0.0520450621843338
-5.78148031234741	-8.8691291809082	-9.09507083892822	-0.0693394169211388	0.273922622203827	-0.0521507002413273
-5.78268051147461	-8.86849021911621	-9.10031223297119	-0.0694150775671005	0.274008572101593	-0.0521343313157558
-5.78532886505127	-8.86709976196289	-9.09728908538818	-0.0695797055959702	0.274237990379334	-0.0522675700485706
-5.78795480728149	-8.86477947235107	-9.09155368804932	-0.0697358846664429	0.274395376443863	-0.0524259395897388
-5.78785800933838	-8.86284446716309	-9.10000133514404	-0.0698185935616493	0.274530947208405	-0.0525577366352081
-5.78639221191406	-8.85925769805908	-9.09663772583008	-0.069944716989994	0.274672359228134	-0.0526451915502548
-5.78745698928833	-8.86006259918213	-9.09835147857666	-0.0701382905244827	0.274984627962112	-0.0528468824923038
-5.7846097946167	-8.85805797576904	-9.09622383117676	-0.0702208802103996	0.275060713291168	-0.0528644733130932
-5.78139781951904	-8.85861396789551	-9.09747505187988	-0.0703925564885139	0.275306135416031	-0.0529644601047039
-5.78175592422485	-8.85337066650391	-9.09648609161377	-0.0705123320221901	0.275501221418381	-0.0530696474015713
-5.77877998352051	-8.8566722869873	-9.09500312805176	-0.0705917030572891	0.275673866271973	-0.0531754903495312
-5.77450942993164	-8.85642910003662	-9.09601974487305	-0.0708471387624741	0.275812715291977	-0.0532770901918411
-5.77798557281494	-8.85350322723389	-9.10727024078369	-0.0708957090973854	0.276118129491806	-0.0532821416854858
-5.77686166763306	-8.85304260253906	-9.09560585021973	-0.0710211619734764	0.276259511709213	-0.0534512624144554
-5.77640295028687	-8.85285377502441	-9.10027980804443	-0.0711788162589073	0.276560217142105	-0.0535691939294338
-5.77980136871338	-8.85266971588135	-9.10536861419678	-0.0713585913181305	0.276764750480652	-0.0537215769290924
-5.77718162536621	-8.85343074798584	-9.10100173950195	-0.0714740827679634	0.277025789022446	-0.0539213046431541
-5.77913951873779	-8.85377216339111	-9.10758781433105	-0.0715304985642433	0.27731129527092	-0.0541603863239288
-5.77945470809937	-8.8571252822876	-9.10990142822266	-0.0716298744082451	0.277477204799652	-0.0542715452611446
-5.77454423904419	-8.86003684997559	-9.1078929901123	-0.0717182233929634	0.277715861797333	-0.0544586032629013
-5.77564430236816	-8.85870933532715	-9.11273002624512	-0.0719078257679939	0.277941644191742	-0.0545485429465771
-5.77400350570679	-8.85939884185791	-9.11152648925781	-0.0719723552465439	0.278103977441788	-0.0546720288693905
-5.77586555480957	-8.85896587371826	-9.11131381988525	-0.0720975175499916	0.278419971466064	-0.0548185668885708
-5.77420663833618	-8.85881042480469	-9.11638069152832	-0.072208397090435	0.278569757938385	-0.0548415556550026
-5.77360391616821	-8.86235809326172	-9.1121187210083	-0.0723159685730934	0.278757363557816	-0.0549997389316559
-5.77606725692749	-8.86125373840332	-9.12034893035889	-0.0723847821354866	0.278997004032135	-0.0551727823913097
-5.7758960723877	-8.85966873168945	-9.12135028839111	-0.0724518224596977	0.27917605638504	-0.0553371272981167
-5.77782917022705	-8.86212348937988	-9.12330150604248	-0.0725688487291336	0.279515445232391	-0.0555432997643948
-5.78487777709961	-8.87030792236328	-9.13569927215576	-0.0724716931581497	0.279876232147217	-0.0558828264474869
-5.78178787231445	-8.87515830993652	-9.1450138092041	-0.0723035931587219	0.280012518167496	-0.0560840591788292
-5.77369070053101	-8.87156391143799	-9.14518642425537	-0.0723436400294304	0.28011292219162	-0.056124210357666
-5.76920223236084	-8.87466049194336	-9.13849067687988	-0.0724308639764786	0.280231267213821	-0.0561452396214008
-5.77323341369629	-8.87537479400635	-9.13904285430908	-0.0725815296173096	0.280433803796768	-0.0562602505087852
-5.77649879455566	-8.87278747558594	-9.13656330108643	-0.0726964175701141	0.280598878860474	-0.0564327351748943
-5.77538108825684	-8.87583637237549	-9.13706302642822	-0.0727290287613869	0.280672252178192	-0.0563831515610218
-5.77292442321777	-8.87851715087891	-9.140212059021	-0.0727628543972969	0.280887216329575	-0.0565702989697456
-5.77559471130371	-8.88325691223145	-9.14471054077148	-0.0728083029389381	0.281088680028915	-0.056732390075922
-5.77752828598022	-8.88200569152832	-9.14858913421631	-0.0728237330913544	0.281282007694244	-0.0567970462143421
-5.7787971496582	-8.88113784790039	-9.15348052978516	-0.0728640258312225	0.281499326229095	-0.0570037737488747
-5.78051853179932	-8.883056640625	-9.1614875793457	-0.0729440301656723	0.281761914491653	-0.0572155639529228
-5.78546524047852	-8.88895225524902	-9.16937351226807	-0.0729452520608902	0.28190615773201	-0.057351365685463
-5.79126691818237	-8.88982772827148	-9.17827129364014	-0.0728967860341072	0.282186418771744	-0.0577062144875526
-5.79093837738037	-8.89418315887451	-9.19163513183594	-0.0728685930371284	0.282449245452881	-0.0578628331422806
-5.78894519805908	-8.89960479736328	-9.19336605072021	-0.0727876499295235	0.282603561878204	-0.0578988194465637
-5.78605556488037	-8.90030384063721	-9.19468879699707	-0.0728706866502762	0.282749533653259	-0.0579855665564537
-5.79295063018799	-8.89860153198242	-9.19960594177246	-0.0729060173034668	0.282946884632111	-0.0580871850252151
-5.79306173324585	-8.89806747436523	-9.20240783691406	-0.0728992074728012	0.283079892396927	-0.0582825392484665
-5.79254770278931	-8.90180683135986	-9.21054077148438	-0.0729289725422859	0.283264636993408	-0.0585485249757767
-5.7957763671875	-8.903076171875	-9.210618019104	-0.072884738445282	0.283452212810516	-0.0586618557572365
-5.79176616668701	-8.9065055847168	-9.21369075775146	-0.0729071646928787	0.283612310886383	-0.0587668865919113
-5.7897686958313	-8.90467643737793	-9.21640396118164	-0.0727873966097832	0.283742874860764	-0.0589431524276733
-5.79008960723877	-8.90320205688477	-9.22249794006348	-0.0727875158190727	0.283966153860092	-0.0590399280190468
-5.78890180587769	-8.9033260345459	-9.22322273254395	-0.0726718604564667	0.284090965986252	-0.0592048913240433
-5.78618955612183	-8.90204906463623	-9.2301025390625	-0.0726348236203194	0.284268856048584	-0.0593550801277161
-5.7894229888916	-8.9021463394165	-9.23798179626465	-0.0726396590471268	0.284466952085495	-0.059565007686615
-5.79498195648193	-8.90478420257568	-9.24492740631104	-0.0725264772772789	0.284630119800568	-0.0598597340285778
-5.79839754104614	-8.90767002105713	-9.24722290039063	-0.0724484175443649	0.284788966178894	-0.0600313320755959
-5.7938666343689	-8.9075756072998	-9.25100231170654	-0.0722528174519539	0.284837961196899	-0.0601381659507751
-5.79243183135986	-8.91290473937988	-9.2521333694458	-0.0722443982958794	0.284933388233185	-0.0602541603147984
-5.79438924789429	-8.91269302368164	-9.24468231201172	-0.0722470879554749	0.285077124834061	-0.060323927551508
-5.79660415649414	-8.91217041015625	-9.25544548034668	-0.0721808597445488	0.285145998001099	-0.0605290085077286
-5.79458951950073	-8.91074752807617	-9.24893856048584	-0.0721126943826675	0.285304725170136	-0.0607349127531052
-5.79687356948853	-8.91225528717041	-9.25608730316162	-0.072054035961628	0.285408854484558	-0.0608253851532936
-5.79699516296387	-8.91064453125	-9.25833511352539	-0.0720045864582062	0.285498708486557	-0.0610419996082783
-5.79822111129761	-8.91423606872559	-9.25730609893799	-0.0718856900930405	0.285624116659164	-0.061246320605278
-5.80068397521973	-8.91319465637207	-9.26812839508057	-0.0719448998570442	0.285764425992966	-0.0614171884953976
-5.80124425888062	-8.91374015808105	-9.26697158813477	-0.0717761069536209	0.285897314548492	-0.0616074353456497
-5.80093336105347	-8.91408443450928	-9.26903533935547	-0.0718349441885948	0.286009103059769	-0.0617752335965633
-5.79676532745361	-8.91150188446045	-9.27286624908447	-0.0718109980225563	0.286022245883942	-0.0618327185511589
-5.79697942733765	-8.90933513641357	-9.27615737915039	-0.071725457906723	0.286218583583832	-0.0620113648474216
-5.79849624633789	-8.90971374511719	-9.26767253875732	-0.0716608688235283	0.286304414272308	-0.0620604045689106
-5.80202865600586	-8.90973377227783	-9.28064060211182	-0.0716211274266243	0.28641065955162	-0.0621913559734821
-5.79896306991577	-8.90737724304199	-9.28435897827148	-0.0715873837471008	0.286549776792526	-0.0623566210269928
-5.80124568939209	-8.90802955627441	-9.28513145446777	-0.0715214684605598	0.286679208278656	-0.0624699257314205
-5.80064535140991	-8.90912342071533	-9.2888708114624	-0.0714139565825462	0.286787897348404	-0.0626726448535919
-5.80066394805908	-8.90902423858643	-9.29281997680664	-0.0713056102395058	0.286893516778946	-0.0628599151968956
-5.80075645446777	-8.90838146209717	-9.2960729598999	-0.0711885392665863	0.28708353638649	-0.0630061849951744
-5.80348920822144	-8.910813331604	-9.30265522003174	-0.0710984542965889	0.287177890539169	-0.063154324889183
-5.80416488647461	-8.91378402709961	-9.30414772033691	-0.0710454359650612	0.287182331085205	-0.0633345693349838
-5.8000922203064	-8.90984439849854	-9.31298828125	-0.0709021613001823	0.287341237068176	-0.0633837655186653
-5.79855918884277	-8.91065979003906	-9.31278896331787	-0.0708324685692787	0.287399560213089	-0.0635214596986771
-5.79910087585449	-8.90784645080566	-9.31095314025879	-0.0707206875085831	0.287456631660461	-0.0636612325906754
-5.7970027923584	-8.91038799285889	-9.31084823608398	-0.0706633999943733	0.287532210350037	-0.0637319311499596
-5.7940616607666	-8.91050338745117	-9.31546211242676	-0.0705443173646927	0.287527203559875	-0.0638852119445801
-5.79356288909912	-8.90917301177979	-9.31745529174805	-0.0704685300588608	0.287573784589767	-0.0640419647097588
-5.79431343078613	-8.91072463989258	-9.31768417358398	-0.070468932390213	0.287710934877396	-0.0641029849648476
-5.78996801376343	-8.90905570983887	-9.32244968414307	-0.0704441741108894	0.287693947553635	-0.0642298310995102
-5.79108572006226	-8.90693473815918	-9.32141876220703	-0.0703454092144966	0.28780522942543	-0.0643633678555489
-5.7916054725647	-8.90778064727783	-9.32580375671387	-0.0702928528189659	0.287880480289459	-0.0644388869404793
-5.78744745254517	-8.90552997589111	-9.32512378692627	-0.0702073648571968	0.287870734930038	-0.06461301445961
-5.78743267059326	-8.90368843078613	-9.32384967803955	-0.0702534914016724	0.288007080554962	-0.0646464079618454
-5.78833150863647	-8.90058517456055	-9.32900428771973	-0.0701476410031319	0.287947833538055	-0.0647182911634445
-5.7870831489563	-8.89989566802979	-9.32674121856689	-0.0700583159923553	0.288086593151093	-0.0648965835571289
-5.78839588165283	-8.89840793609619	-9.33321475982666	-0.070148378610611	0.288168102502823	-0.0650054663419724
-5.78587627410889	-8.89740753173828	-9.33058166503906	-0.0700680240988731	0.288163304328918	-0.0650269985198975
-5.78374004364014	-8.89628314971924	-9.33594131469727	-0.070070669054985	0.288263589143753	-0.0651827976107597
-5.78890657424927	-8.89431285858154	-9.3364725112915	-0.0700162276625633	0.288370430469513	-0.0652738586068153
-5.78889989852905	-8.89371395111084	-9.33304500579834	-0.0699316933751106	0.288406282663345	-0.0653798505663872
-5.79107761383057	-8.89122676849365	-9.33428287506104	-0.0699115991592407	0.288392305374146	-0.0654873922467232
-5.79256963729858	-8.89212608337402	-9.33820152282715	-0.0698712766170502	0.288497865200043	-0.065557949244976
-5.78906011581421	-8.89069938659668	-9.33841609954834	-0.0698622763156891	0.288439452648163	-0.0656552910804749
-5.78877019882202	-8.88836574554443	-9.34114360809326	-0.0698512196540833	0.288561344146729	-0.0657564848661423
-5.79092741012573	-8.88773155212402	-9.34134769439697	-0.0697562843561172	0.288590103387833	-0.0658752918243408
-5.7900857925415	-8.88763618469238	-9.34101676940918	-0.0697626173496246	0.288577347993851	-0.0659425184130669
-5.79197072982788	-8.88519191741943	-9.33950901031494	-0.069688118994236	0.288577675819397	-0.0660416558384895
-5.79590463638306	-8.88257503509521	-9.34349918365479	-0.069596454501152	0.288623213768005	-0.0661023855209351
-5.79569721221924	-8.88518238067627	-9.35126399993896	-0.0696171969175339	0.288600206375122	-0.0661976486444473
-5.79768419265747	-8.88290596008301	-9.34821605682373	-0.0695473551750183	0.288707494735718	-0.0662837475538254
-5.79686546325684	-8.88053417205811	-9.34647083282471	-0.0695172920823097	0.288732022047043	-0.0663687884807587
-5.79717969894409	-8.87816143035889	-9.34529590606689	-0.0695018842816353	0.288779586553574	-0.0664230212569237
-5.79863452911377	-8.87649250030518	-9.34824180603027	-0.0694560557603836	0.288778454065323	-0.0665131583809853
-5.79866647720337	-8.8762845993042	-9.34439086914063	-0.0694897696375847	0.28890922665596	-0.0665535852313042
-5.80161094665527	-8.87225818634033	-9.34693813323975	-0.0694268643856049	0.288852125406265	-0.0666344612836838
-5.80191087722778	-8.86946392059326	-9.34982585906982	-0.0694529041647911	0.289018660783768	-0.0667234808206558
-5.80847215652466	-8.86855697631836	-9.35160446166992	-0.0693942010402679	0.289096862077713	-0.0668086037039757
-5.80780601501465	-8.86784172058105	-9.35026550292969	-0.0694338083267212	0.289046704769135	-0.0669366717338562
-5.8086895942688	-8.86563873291016	-9.36010360717773	-0.0694050863385201	0.289205580949783	-0.0670863315463066
-5.80955219268799	-8.86559104919434	-9.36408519744873	-0.0693727359175682	0.289359271526337	-0.067200630903244
-5.80842351913452	-8.86386489868164	-9.3668270111084	-0.0692312717437744	0.289415836334229	-0.0673839524388313
-5.80769443511963	-8.86419200897217	-9.36664581298828	-0.0691644549369812	0.289436846971512	-0.0675354301929474
-5.80650949478149	-8.86407566070557	-9.37178421020508	-0.0691473707556725	0.28948637843132	-0.0676890760660172
-5.80731010437012	-8.866135597229	-9.37653350830078	-0.0689710527658463	0.28961968421936	-0.0678309798240662
-5.80969667434692	-8.86648941040039	-9.37184810638428	-0.0688630789518356	0.289610475301743	-0.0679732039570808
-5.80975198745728	-8.86466217041016	-9.38598537445068	-0.0688027366995811	0.289724171161652	-0.0681081041693687
-5.80784559249878	-8.8684139251709	-9.38681983947754	-0.0687156394124031	0.289781540632248	-0.068241223692894
-5.81014919281006	-8.86549949645996	-9.3834056854248	-0.0685943886637688	0.289865463972092	-0.0685035437345505
-5.80911445617676	-8.86938285827637	-9.3815860748291	-0.0684731379151344	0.289870887994766	-0.0685494318604469
-5.80794620513916	-8.87348079681396	-9.39480590820313	-0.0683964490890503	0.289921015501022	-0.0686835199594498
-5.80742883682251	-8.87037467956543	-9.38706684112549	-0.06829584389925	0.289925962686539	-0.068876825273037
-5.80980205535889	-8.87293434143066	-9.39900875091553	-0.0681057721376419	0.290056854486465	-0.0689674615859985
-5.80683851242065	-8.87369823455811	-9.39654064178467	-0.0680113136768341	0.289994597434998	-0.0691224485635757
-5.80734825134277	-8.8751220703125	-9.40129089355469	-0.0678740739822388	0.290085405111313	-0.0692716762423515
-5.80542850494385	-8.87583923339844	-9.39932346343994	-0.0678216591477394	0.290093928575516	-0.069362960755825
-5.80521440505981	-8.87899017333984	-9.40402221679688	-0.0676539167761803	0.290144026279449	-0.0694615170359612
-5.80590438842773	-8.88009643554688	-9.40147590637207	-0.0675479620695114	0.290165215730667	-0.0696017220616341
-5.80715036392212	-8.87915134429932	-9.40337467193604	-0.0675218626856804	0.290181785821915	-0.0697356536984444
-5.80682563781738	-8.87930583953857	-9.4063138961792	-0.067416824400425	0.290226668119431	-0.0697964504361153
-5.80653285980225	-8.8795804977417	-9.40734100341797	-0.0673645660281181	0.290267080068588	-0.0699025765061378
-5.80456352233887	-8.88074207305908	-9.4130859375	-0.0673512369394302	0.290265560150146	-0.0700331702828407
-5.8021092414856	-8.87862586975098	-9.40612316131592	-0.0671858116984367	0.290247470140457	-0.0701082795858383
-5.80534601211548	-8.87858867645264	-9.41386604309082	-0.0671701729297638	0.290374279022217	-0.0701838582754135
-5.80530261993408	-8.88144111633301	-9.41008281707764	-0.0671532452106476	0.290418654680252	-0.0702738985419273
-5.80175447463989	-8.87874794006348	-9.41383171081543	-0.0670363232493401	0.290324509143829	-0.0703615248203278
-5.80243492126465	-8.875807762146	-9.4107084274292	-0.0670574083924294	0.290380299091339	-0.0704180374741554
-5.80736637115479	-8.87673759460449	-9.41349506378174	-0.0669872015714645	0.290388882160187	-0.0704437717795372
-5.80263471603394	-8.87622833251953	-9.4084358215332	-0.0668775513768196	0.290384948253632	-0.070539802312851
-5.80367183685303	-8.87281322479248	-9.41722297668457	-0.0669140741229057	0.290493071079254	-0.0705562084913254
-5.80179023742676	-8.87300300598145	-9.40792751312256	-0.0668485835194588	0.290410280227661	-0.0705754160881042
-5.80320930480957	-8.87239170074463	-9.4146671295166	-0.0668611451983452	0.290498912334442	-0.0706898495554924
-5.80361080169678	-8.87055778503418	-9.41348266601563	-0.0669035390019417	0.290516555309296	-0.070778876543045
-5.80556869506836	-8.87290287017822	-9.41775417327881	-0.0668453723192215	0.290527790784836	-0.0707901939749718
-5.80423498153687	-8.8715124130249	-9.41281795501709	-0.0667781978845596	0.290548235177994	-0.0708701238036156
-5.80900287628174	-8.87171745300293	-9.42224884033203	-0.0667629390954971	0.290649086236954	-0.0709437802433968
-5.80988550186157	-8.86705017089844	-9.42065143585205	-0.0667889565229416	0.290610820055008	-0.0709917619824409
-5.80861520767212	-8.86454772949219	-9.41729927062988	-0.0667702630162239	0.290662199258804	-0.0709937363862991
-5.81006193161011	-8.8652811050415	-9.41884422302246	-0.0667954981327057	0.29066801071167	-0.0710759237408638
-5.80946969985962	-8.86597537994385	-9.42462348937988	-0.0667780712246895	0.290669709444046	-0.0710695311427116
-5.80929279327393	-8.86201953887939	-9.42148780822754	-0.0667361244559288	0.29065665602684	-0.0712099298834801
-5.80727052688599	-8.86136531829834	-9.41468715667725	-0.0667338445782661	0.290679454803467	-0.0712176188826561
-5.80878734588623	-8.86090755462646	-9.41817951202393	-0.0667308270931244	0.290659368038177	-0.0712782144546509
-5.81141567230225	-8.86017036437988	-9.41378784179688	-0.0666863694787025	0.290645927190781	-0.0713437348604202
-5.81046152114868	-8.85502243041992	-9.411301612854	-0.0667291730642319	0.290667682886124	-0.0713595375418663
-5.80715894699097	-8.8522481918335	-9.4140567779541	-0.0666607171297073	0.290657311677933	-0.0713847577571869
-5.80454587936401	-8.85340023040771	-9.41484355926514	-0.0666412636637688	0.290645480155945	-0.0714726448059082
-5.80516672134399	-8.85159969329834	-9.41072750091553	-0.0665680393576622	0.290696382522583	-0.0715425163507462
-5.80419540405273	-8.85106086730957	-9.41916179656982	-0.0665624812245369	0.290674597024918	-0.0715884640812874
-5.80093812942505	-8.84931659698486	-9.41369533538818	-0.0664451420307159	0.29063019156456	-0.0716877952218056
-5.80118942260742	-8.85103797912598	-9.41400814056396	-0.0664339810609818	0.290659040212631	-0.0717907473444939
-5.80007219314575	-8.85382461547852	-9.41131496429443	-0.0663521736860275	0.290625184774399	-0.071827158331871
-5.79744529724121	-8.85260105133057	-9.40754795074463	-0.066392570734024	0.290594786405563	-0.0718697533011436
-5.79692983627319	-8.85074615478516	-9.41472721099854	-0.0663827359676361	0.290570169687271	-0.0719239488244057
-5.79980325698853	-8.85134506225586	-9.4078540802002	-0.0663454011082649	0.290604561567307	-0.0719207972288132
-5.79683685302734	-8.85405445098877	-9.41293811798096	-0.0663156434893608	0.290503263473511	-0.0720220655202866
-5.79356813430786	-8.85235691070557	-9.40615367889404	-0.0663470327854156	0.290420889854431	-0.0720203891396523
-5.79761791229248	-8.85347938537598	-9.40071105957031	-0.0663575232028961	0.290430247783661	-0.0720148459076881
-5.79854679107666	-8.85158729553223	-9.40080738067627	-0.0663285031914711	0.290402948856354	-0.0720518603920937
-5.79741859436035	-8.85273456573486	-9.40443134307861	-0.0663962215185165	0.290373384952545	-0.0720867738127708
-5.79962491989136	-8.84957122802734	-9.3947114944458	-0.0664542466402054	0.29040390253067	-0.0720370784401894
-5.79879236221313	-8.85075378417969	-9.3973274230957	-0.0664514675736427	0.290320217609406	-0.072069950401783
-5.80163431167603	-8.84678173065186	-9.38791561126709	-0.0664261728525162	0.29041799902916	-0.0720435827970505
-5.80076265335083	-8.84756088256836	-9.38770008087158	-0.0665134638547897	0.290405511856079	-0.0721022635698318
-5.80483818054199	-8.84407615661621	-9.38646411895752	-0.0665563493967056	0.290461510419846	-0.0720023736357689
-5.80512285232544	-8.84274387359619	-9.38227558135986	-0.0665988028049469	0.290507793426514	-0.07209562510252
-5.80593395233154	-8.84171104431152	-9.38346195220947	-0.0666963830590248	0.290515422821045	-0.0720796659588814
-5.80645275115967	-8.84195709228516	-9.38645935058594	-0.0666815191507339	0.290436506271362	-0.0720692425966263
-5.80460453033447	-8.83687019348145	-9.37958812713623	-0.0667459890246391	0.290463596582413	-0.0720047205686569
-5.80622148513794	-8.83373260498047	-9.38099098205566	-0.0667265057563782	0.290591448545456	-0.0720797404646873
-5.80534553527832	-8.8344783782959	-9.37773609161377	-0.0667519345879555	0.290550738573074	-0.0720567256212235
-5.80373001098633	-8.83152103424072	-9.37712478637695	-0.0666996613144875	0.290572822093964	-0.0719871073961258
-5.80084276199341	-8.82932949066162	-9.37973880767822	-0.0667749643325806	0.290620595216751	-0.0720216035842896
-5.80157613754272	-8.82799530029297	-9.37810516357422	-0.0667552128434181	0.290595889091492	-0.0720551609992981
-5.80325651168823	-8.82703304290771	-9.37322235107422	-0.0667881816625595	0.290599465370178	-0.0719430446624756
-5.80082941055298	-8.82742214202881	-9.36892795562744	-0.0667853727936745	0.290620595216751	-0.0719112679362297
-5.79850721359253	-8.82394599914551	-9.37112522125244	-0.0667827948927879	0.290658414363861	-0.071886382997036
-5.79963064193726	-8.82113838195801	-9.36386871337891	-0.0668288543820381	0.290735125541687	-0.0719162970781326
-5.79965543746948	-8.81820106506348	-9.37215995788574	-0.0668334364891052	0.290732145309448	-0.0718351155519485
-5.79603862762451	-8.82119369506836	-9.36841011047363	-0.0669030919671059	0.290732622146606	-0.0717960447072983
-5.79650259017944	-8.81834316253662	-9.36567974090576	-0.0669089928269386	0.290757924318314	-0.0718097612261772
-5.79537200927734	-8.81878089904785	-9.36179161071777	-0.0668696165084839	0.290845066308975	-0.0717592388391495
-5.79335594177246	-8.81937122344971	-9.36935329437256	-0.0669796392321587	0.290801078081131	-0.0717015042901039
-5.79405403137207	-8.81925296783447	-9.35830497741699	-0.0668956637382507	0.290689438581467	-0.0716952681541443
-5.79662227630615	-8.81832790374756	-9.36179351806641	-0.0669691115617752	0.290786981582642	-0.0716571658849716
-5.79803943634033	-8.81850719451904	-9.35581111907959	-0.0670328587293625	0.290782600641251	-0.0715548917651176
-5.79766225814819	-8.81704521179199	-9.36221504211426	-0.0670492425560951	0.29079207777977	-0.0715310648083687
-5.80148506164551	-8.81820583343506	-9.35910797119141	-0.0671753436326981	0.29082590341568	-0.0714213401079178
-5.8051700592041	-8.81681823730469	-9.35888195037842	-0.0673099830746651	0.290950685739517	-0.0713721066713333
-5.80848026275635	-8.81559944152832	-9.35786056518555	-0.0673294961452484	0.291056871414185	-0.0712874606251717
-5.80859756469727	-8.8145809173584	-9.35840129852295	-0.0674648806452751	0.291144520044327	-0.0713000744581223
-5.81038808822632	-8.81294727325439	-9.35729789733887	-0.0675867721438408	0.291297107934952	-0.0712044686079025
-5.80874919891357	-8.80955982208252	-9.36206436157227	-0.0675906389951706	0.291349321603775	-0.0711968690156937
-5.80875968933105	-8.81165981292725	-9.35888957977295	-0.0676697790622711	0.291459769010544	-0.0711539834737778
-5.80837678909302	-8.80638027191162	-9.36592292785645	-0.0677145421504974	0.29155433177948	-0.0710988789796829
-5.80606985092163	-8.80531978607178	-9.37055397033691	-0.0677284970879555	0.291682183742523	-0.0710252597928047
-5.80670928955078	-8.80675983428955	-9.37760162353516	-0.0677244812250137	0.291758567094803	-0.071051336824894
-5.80559825897217	-8.80615139007568	-9.36612606048584	-0.0677946209907532	0.291768878698349	-0.0709718018770218
-5.80772924423218	-8.80917167663574	-9.37881183624268	-0.0677769258618355	0.29189133644104	-0.070923238992691
-5.80549049377441	-8.81130790710449	-9.37718486785889	-0.0678627192974091	0.291909009218216	-0.0708855241537094
-5.80288362503052	-8.81048393249512	-9.38008499145508	-0.0679082572460175	0.291987150907516	-0.0708124935626984
-5.80547189712524	-8.81387329101563	-9.37700366973877	-0.0679891780018806	0.292017668485641	-0.0707087963819504
-5.80716800689697	-8.8159646987915	-9.38347625732422	-0.0680487900972366	0.292085260152817	-0.0706801563501358
-5.80709505081177	-8.81506538391113	-9.37612152099609	-0.0680376216769218	0.29211351275444	-0.0705995187163353
-5.81386995315552	-8.81333446502686	-9.38314056396484	-0.0680956095457077	0.292268872261047	-0.0705091133713722
-5.81283950805664	-8.81536674499512	-9.38785457611084	-0.068254366517067	0.29241019487381	-0.0704898610711098
-5.81458520889282	-8.81387901306152	-9.38559913635254	-0.0682975426316261	0.292486608028412	-0.0704368874430656
-5.81465005874634	-8.81258964538574	-9.38509750366211	-0.0684342533349991	0.292661637067795	-0.070309191942215
-5.82183599472046	-8.81266593933105	-9.39618492126465	-0.0685267448425293	0.292833149433136	-0.0702787339687347
-5.82187843322754	-8.81143188476563	-9.39665126800537	-0.0686606243252754	0.292931884527206	-0.0702263191342354
-5.82256174087524	-8.81066703796387	-9.40341091156006	-0.068659782409668	0.293074429035187	-0.0701739341020584
-5.82446718215942	-8.81196975708008	-9.40788078308105	-0.0687931478023529	0.293379753828049	-0.0701613426208496
-5.82244873046875	-8.80979537963867	-9.41016101837158	-0.0687704458832741	0.29340186715126	-0.0702072530984879
-5.8297758102417	-8.81412506103516	-9.41625308990479	-0.0687655061483383	0.29364225268364	-0.0702926367521286
-5.83653450012207	-8.81905364990234	-9.42774391174316	-0.0687400326132774	0.293913334608078	-0.0704087689518929
-5.83346319198608	-8.82217502593994	-9.44095993041992	-0.0685641318559647	0.294019550085068	-0.0704444646835327
-5.82518672943115	-8.82199859619141	-9.4379186630249	-0.0684960409998894	0.294054925441742	-0.0702719911932945
-5.82075881958008	-8.82160186767578	-9.44138431549072	-0.0686638876795769	0.29415175318718	-0.0702102556824684
-5.82178401947021	-8.82122325897217	-9.43791580200195	-0.0687134116888046	0.294302225112915	-0.0700649619102478
-5.82222414016724	-8.81997489929199	-9.43943309783936	-0.0687126219272614	0.294318735599518	-0.0700700283050537
-5.82054853439331	-8.82113265991211	-9.44113445281982	-0.0686652734875679	0.294409275054932	-0.0700399950146675
-5.81927061080933	-8.8246374130249	-9.44563007354736	-0.06873968988657	0.294460743665695	-0.0699653550982475
-5.81816434860229	-8.82287883758545	-9.44370460510254	-0.0687272697687149	0.29446017742157	-0.0699190348386765
-5.81940174102783	-8.82229042053223	-9.454176902771	-0.0686635747551918	0.294647336006165	-0.0699004605412483
-5.82046270370483	-8.82322406768799	-9.45525741577148	-0.0687693580985069	0.29476660490036	-0.0698515027761459
-5.81810188293457	-8.82223701477051	-9.45863342285156	-0.0688139423727989	0.294821172952652	-0.0698135271668434
-5.81719493865967	-8.82138347625732	-9.45401859283447	-0.0688890591263771	0.294871062040329	-0.0697541907429695
-5.82110977172852	-8.82018566131592	-9.45962047576904	-0.0689266100525856	0.294974327087402	-0.0696796625852585
-5.82224559783936	-8.82141780853271	-9.46193408966064	-0.0689027979969978	0.2950499355793	-0.0696733072400093
-5.82082176208496	-8.81857299804688	-9.46589851379395	-0.0688947886228561	0.295124769210815	-0.0697136074304581
-5.8266773223877	-8.81907272338867	-9.46565055847168	-0.0689542070031166	0.295364260673523	-0.069663867354393
-5.82706117630005	-8.82143783569336	-9.47947025299072	-0.0689260512590408	0.295513331890106	-0.0698045492172241
-5.83174896240234	-8.82106685638428	-9.47824287414551	-0.0687662065029144	0.295510202646255	-0.0697848200798035
-5.82887649536133	-8.82115459442139	-9.47958374023438	-0.068726047873497	0.295607566833496	-0.0697871148586273
-5.82230710983276	-8.81760406494141	-9.48350238800049	-0.0686968192458153	0.295602381229401	-0.0696982070803642
-5.8222279548645	-8.8184175491333	-9.48397636413574	-0.0686864033341408	0.295613080263138	-0.069739855825901
-5.8215651512146	-8.81530284881592	-9.47869682312012	-0.068562775850296	0.295640408992767	-0.0696633458137512
-5.81753921508789	-8.82085037231445	-9.47829246520996	-0.0685758739709854	0.295636504888535	-0.0695532262325287
-5.81878900527954	-8.81671047210693	-9.48129844665527	-0.068564310669899	0.29560986161232	-0.0695047825574875
-5.81378126144409	-8.81691837310791	-9.47821140289307	-0.0685101822018623	0.295636773109436	-0.0695176720619202
-5.82068300247192	-8.8192253112793	-9.47942161560059	-0.0685989037156105	0.295693337917328	-0.0694653019309044
-5.81904697418213	-8.82026290893555	-9.48453998565674	-0.068666510283947	0.295706212520599	-0.0694969370961189
-5.81912851333618	-8.81914138793945	-9.48344135284424	-0.0686323493719101	0.295684307813644	-0.0694331005215645
-5.82542562484741	-8.82070636749268	-9.48514270782471	-0.0686990469694138	0.295733153820038	-0.0693983659148216
-5.82445430755615	-8.82078647613525	-9.48568916320801	-0.0687823370099068	0.295766711235046	-0.0693743228912354
-5.82649850845337	-8.81962299346924	-9.4846305847168	-0.0687483549118042	0.29585924744606	-0.069379910826683
-5.82893419265747	-8.82169532775879	-9.49129962921143	-0.0688041597604752	0.295898109674454	-0.0693381428718567
-5.834397315979	-8.82253456115723	-9.49143218994141	-0.0688252970576286	0.295974612236023	-0.0693707466125488
-5.83903217315674	-8.82385921478271	-9.4939432144165	-0.0688435286283493	0.296063363552094	-0.0694224089384079
-5.84053611755371	-8.82239818572998	-9.49339199066162	-0.0688560009002686	0.296113938093185	-0.0693348497152328
-5.84174108505249	-8.82657527923584	-9.50308322906494	-0.0688720867037773	0.296156644821167	-0.0693052634596825
-5.84240961074829	-8.82705593109131	-9.49942207336426	-0.068920761346817	0.296201020479202	-0.0693385452032089
-5.84372138977051	-8.82556343078613	-9.49920845031738	-0.0688974186778069	0.296293407678604	-0.0693314522504807
-5.84342575073242	-8.82481098175049	-9.50870800018311	-0.0689481571316719	0.296357363462448	-0.0692597255110741
-5.84095239639282	-8.82569122314453	-9.50914764404297	-0.0689700916409492	0.29643902182579	-0.0692801028490067
-5.8406286239624	-8.82968330383301	-9.50847339630127	-0.0689494162797928	0.296436101198196	-0.0692922174930573
-5.84098100662231	-8.82863330841064	-9.51095771789551	-0.0689560174942017	0.29653337597847	-0.0692343860864639
-5.8397388458252	-8.83097076416016	-9.51262760162354	-0.0689903348684311	0.296487003564835	-0.0692371055483818
-5.84163522720337	-8.82992076873779	-9.5134859085083	-0.0689570307731628	0.296589314937592	-0.0692369267344475
-5.84402084350586	-8.83166790008545	-9.51360130310059	-0.0689409375190735	0.296606540679932	-0.0692001357674599
-5.84165716171265	-8.83612442016602	-9.51809692382813	-0.0690728053450584	0.29661613702774	-0.0691609606146812
-5.8420033454895	-8.83377170562744	-9.52009582519531	-0.0690290182828903	0.296586006879807	-0.0691557452082634
-5.84725713729858	-8.83358383178711	-9.51686954498291	-0.0690653398633003	0.296679377555847	-0.0690644681453705
-5.84972858428955	-8.83798599243164	-9.51714706420898	-0.0690911412239075	0.296674996614456	-0.0690501630306244
-5.84891080856323	-8.83919334411621	-9.52373600006104	-0.0691254585981369	0.296680122613907	-0.0690498203039169
-5.84860134124756	-8.83880996704102	-9.51915550231934	-0.0691777393221855	0.29662823677063	-0.0689975619316101
-5.85325574874878	-8.84030055999756	-9.52282047271729	-0.0691345632076263	0.296676367521286	-0.0688994452357292
-5.85436534881592	-8.843581199646	-9.51584529876709	-0.0692158043384552	0.296630293130875	-0.0689047202467918
-5.85611152648926	-8.84202671051025	-9.52309417724609	-0.0692057460546494	0.296581953763962	-0.0688664764165878
-5.85782241821289	-8.84241199493408	-9.51718997955322	-0.0692340210080147	0.296556711196899	-0.0688060820102692
-5.86059045791626	-8.84545516967773	-9.52009868621826	-0.0692004784941673	0.296568363904953	-0.068788506090641
-5.85950708389282	-8.84436988830566	-9.51876544952393	-0.0693350434303284	0.296513259410858	-0.0688067153096199
-5.86307907104492	-8.8428430557251	-9.52332210540771	-0.0693334192037582	0.296513140201569	-0.0687029957771301
-5.86461591720581	-8.8454475402832	-9.51316070556641	-0.0693474337458611	0.296567142009735	-0.0686903148889542
-5.86606073379517	-8.84608173370361	-9.52084827423096	-0.0693751126527786	0.29661750793457	-0.0687288567423821
-5.86607122421265	-8.84291362762451	-9.51795482635498	-0.0693510472774506	0.296516090631485	-0.0687340572476387
-5.86595392227173	-8.84490776062012	-9.51873779296875	-0.0693923085927963	0.296499013900757	-0.0687297582626343
-5.86720991134644	-8.84407615661621	-9.52143859863281	-0.069393090903759	0.296531736850739	-0.0686719566583633
-5.86631011962891	-8.8436975479126	-9.5150899887085	-0.0693761482834816	0.296489000320435	-0.0686945021152496
-5.86612510681152	-8.84335231781006	-9.51927089691162	-0.0693562924861908	0.296469032764435	-0.0687645599246025
-5.86398983001709	-8.84219169616699	-9.51356983184814	-0.0694730430841446	0.296526849269867	-0.068702906370163
-5.86746215820313	-8.8449182510376	-9.5192699432373	-0.069461315870285	0.296463012695313	-0.0687001124024391
-5.86746597290039	-8.84551334381104	-9.51508140563965	-0.0694402754306793	0.296412527561188	-0.0687598958611488
-5.86672925949097	-8.84520530700684	-9.51792526245117	-0.0694845393300056	0.296486049890518	-0.0686674267053604
-5.86492252349854	-8.84334373474121	-9.51828575134277	-0.0694816187024117	0.296467661857605	-0.0687339976429939
-5.86479425430298	-8.84440803527832	-9.51809310913086	-0.0694757848978043	0.296504437923431	-0.0687658041715622
-5.86786031723022	-8.84384059906006	-9.51918697357178	-0.069459468126297	0.296527981758118	-0.0688021779060364
-5.86563205718994	-8.84213924407959	-9.51928520202637	-0.0694509148597717	0.29647308588028	-0.0688180550932884
-5.86780548095703	-8.84670448303223	-9.52088165283203	-0.0695248693227768	0.296587020158768	-0.0688827037811279
-5.86878728866577	-8.84743404388428	-9.53156661987305	-0.0695099160075188	0.296589106321335	-0.0688841491937637
-5.86840867996216	-8.84817600250244	-9.52876472473145	-0.0694020614027977	0.296601563692093	-0.0689726248383522
-5.86570119857788	-8.8480863571167	-9.5307788848877	-0.0694582387804985	0.296607196331024	-0.0690505877137184
-5.86591863632202	-8.85065650939941	-9.53793716430664	-0.0693534389138222	0.296610206365585	-0.069096602499485
-5.8689751625061	-8.85292625427246	-9.53599834442139	-0.0693438798189163	0.296662837266922	-0.0691520199179649
-5.86688899993896	-8.85342216491699	-9.53967380523682	-0.0692844390869141	0.296666085720062	-0.069296583533287
-5.86618089675903	-8.85457515716553	-9.5410680770874	-0.0692933276295662	0.296630471944809	-0.0692238137125969
-5.8659987449646	-8.85526275634766	-9.5394172668457	-0.0691632926464081	0.296550631523132	-0.0693503096699715
-5.86652374267578	-8.85651683807373	-9.53566837310791	-0.0690725743770599	0.296539932489395	-0.0693907737731934
-5.86578035354614	-8.86101055145264	-9.5403995513916	-0.0690764561295509	0.296532571315765	-0.0694666504859924
-5.86624145507813	-8.86156940460205	-9.54221534729004	-0.0689999684691429	0.296497792005539	-0.0695048943161964
-5.86740016937256	-8.86322498321533	-9.54780006408691	-0.0689628645777702	0.2965047955513	-0.069534458220005
-5.86999416351318	-8.86480617523193	-9.54098701477051	-0.0689371228218079	0.296484559774399	-0.0695910751819611
-5.86724281311035	-8.86667442321777	-9.54525947570801	-0.0688080564141274	0.296405255794525	-0.069651685655117
-5.86611890792847	-8.86487770080566	-9.54150772094727	-0.0686829909682274	0.296306639909744	-0.0697643831372261
-5.8689546585083	-8.86850452423096	-9.5454044342041	-0.0686197206377983	0.296324968338013	-0.0698429644107819
-5.87024211883545	-8.86919116973877	-9.54460430145264	-0.0685191676020622	0.296184420585632	-0.0699923038482666
-5.87280511856079	-8.87246608734131	-9.54662990570068	-0.0683108493685722	0.296255737543106	-0.0700139924883842
-5.87355184555054	-8.87321090698242	-9.54713726043701	-0.0682259052991867	0.29607567191124	-0.0701822862029076
-5.87323427200317	-8.87319278717041	-9.53901195526123	-0.0681078657507896	0.296084523200989	-0.0702732875943184
-5.87400770187378	-8.87930583953857	-9.54506206512451	-0.0680800154805183	0.2960165143013	-0.0703868940472603
-5.87430000305176	-8.87867832183838	-9.54638004302979	-0.0679112449288368	0.295894533395767	-0.0704447031021118
-5.87757539749146	-8.87918376922607	-9.54182624816895	-0.0678431168198586	0.295879721641541	-0.0705612599849701
-5.87933731079102	-8.8835563659668	-9.54298400878906	-0.0677503496408463	0.295819640159607	-0.0706406161189079
-5.88020706176758	-8.88543224334717	-9.5404109954834	-0.0676657184958458	0.295706897974014	-0.0707680955529213
-5.88060998916626	-8.88415813446045	-9.53624439239502	-0.0675086006522179	0.295520424842834	-0.0708811804652214
-5.88701200485229	-8.88803386688232	-9.5360860824585	-0.0674853622913361	0.295550018548965	-0.071037545800209
-5.88353252410889	-8.89099025726318	-9.52642345428467	-0.0674168467521667	0.295345574617386	-0.0711065381765366
-5.88735294342041	-8.89130783081055	-9.52928733825684	-0.0673650428652763	0.295300632715225	-0.0711765512824059
-5.89104700088501	-8.89257431030273	-9.52924537658691	-0.0672659575939178	0.295125931501389	-0.0712811052799225
-5.89236307144165	-8.89646148681641	-9.52630805969238	-0.067207470536232	0.29508164525032	-0.0713490918278694
-5.89423656463623	-8.89483165740967	-9.52132987976074	-0.0672035217285156	0.29494434595108	-0.0714486613869667
-5.90096998214722	-8.89535427093506	-9.51617240905762	-0.0672125369310379	0.294893145561218	-0.0715115964412689
-5.90362119674683	-8.89774322509766	-9.51239013671875	-0.0671325773000717	0.294800668954849	-0.0715607777237892
-5.90672779083252	-8.8983678817749	-9.51029109954834	-0.0671465843915939	0.294709622859955	-0.07163355499506
-5.90970134735107	-8.89568614959717	-9.50855445861816	-0.0671466365456581	0.294687807559967	-0.0717754513025284
-5.91243314743042	-8.89543533325195	-9.50904941558838	-0.0671162754297256	0.294609665870667	-0.0718227326869965
-5.91511583328247	-8.89864444732666	-9.51249217987061	-0.0670110583305359	0.29452520608902	-0.0720004513859749
-5.92301082611084	-8.89827728271484	-9.51077079772949	-0.0670121610164642	0.294541358947754	-0.0720758736133575
-5.92437219619751	-8.90113162994385	-9.50974559783936	-0.0668897554278374	0.294381201267242	-0.0722308903932571
-5.92653226852417	-8.90118217468262	-9.50563621520996	-0.0667981952428818	0.294371992349625	-0.0723266303539276
-5.93421077728271	-8.90621757507324	-9.51275634765625	-0.0667133405804634	0.294390261173248	-0.0724746510386467
-5.93725109100342	-8.90540409088135	-9.50992870330811	-0.0666524991393089	0.294282555580139	-0.0725734457373619
-5.94059038162231	-8.90308666229248	-9.5105504989624	-0.0665780603885651	0.294284164905548	-0.0726814493536949
-5.94736385345459	-8.90695476531982	-9.51368427276611	-0.066578172147274	0.294290333986282	-0.0727514997124672
-5.94756984710693	-8.90701293945313	-9.51329135894775	-0.0665144771337509	0.294177830219269	-0.0728925541043282
-5.95230388641357	-8.90814590454102	-9.51078319549561	-0.0664025694131851	0.294138580560684	-0.07292640209198
-5.95473289489746	-8.90766429901123	-9.50753021240234	-0.0663161352276802	0.29401484131813	-0.0730044767260551
-5.95669889450073	-8.90686893463135	-9.51265811920166	-0.0662654563784599	0.293951511383057	-0.0731355622410774
-5.96147012710571	-8.90852832794189	-9.50346851348877	-0.0662419199943542	0.293889760971069	-0.0731947496533394
-5.96559715270996	-8.90781307220459	-9.50638103485107	-0.0661473870277405	0.293803870677948	-0.0732580870389938
-5.96462821960449	-8.90920352935791	-9.50515365600586	-0.0661789774894714	0.293641477823257	-0.0733099579811096
-5.96471834182739	-8.90745162963867	-9.5020866394043	-0.066054105758667	0.29356986284256	-0.0734728798270226
-5.9673924446106	-8.90679454803467	-9.49915599822998	-0.0659722611308098	0.293455928564072	-0.0734740942716599
-5.96786403656006	-8.9081563949585	-9.50525379180908	-0.0659269690513611	0.29332959651947	-0.0735333636403084
-5.96688270568848	-8.90421295166016	-9.49448490142822	-0.0659180879592896	0.293270856142044	-0.0735660791397095
-5.97091960906982	-8.90335464477539	-9.49505233764648	-0.0658626109361649	0.293172746896744	-0.0736580491065979
-5.96780633926392	-8.90310096740723	-9.48687362670898	-0.0658221691846848	0.293001413345337	-0.0736993253231049
-5.96780872344971	-8.9021577835083	-9.48905467987061	-0.0658224374055862	0.292911052703857	-0.0737055912613869
-5.96751165390015	-8.90219497680664	-9.48578262329102	-0.0657856613397598	0.292767822742462	-0.0737774223089218
-5.9659309387207	-8.90290451049805	-9.47923851013184	-0.0657963156700134	0.292691588401794	-0.0738373696804047
-5.96612787246704	-8.89948177337646	-9.47500228881836	-0.0658013895153999	0.292623668909073	-0.0738179385662079
-5.96678352355957	-8.90318489074707	-9.47692680358887	-0.0658572912216187	0.292481273412704	-0.0738943293690681
-5.96842908859253	-8.89661979675293	-9.46883106231689	-0.0658027455210686	0.292435824871063	-0.0739748254418373
-5.96943759918213	-8.89607715606689	-9.46865367889404	-0.0657992660999298	0.292406320571899	-0.0740011781454086
-5.96999788284302	-8.89986228942871	-9.46941184997559	-0.0658430308103561	0.292278319597244	-0.073993556201458
-5.96946287155151	-8.89519882202148	-9.46533203125	-0.0658823847770691	0.29224157333374	-0.0741007551550865
-5.97164058685303	-8.89497089385986	-9.47440338134766	-0.0658558830618858	0.292221277952194	-0.0741705223917961
-5.97205924987793	-8.89791965484619	-9.46302032470703	-0.0658499002456665	0.292127251625061	-0.0741641446948051
-5.971266746521	-8.89883136749268	-9.4666223526001	-0.0658158361911774	0.292066037654877	-0.0742766931653023
-5.97219610214233	-8.89699363708496	-9.45962429046631	-0.0658418759703636	0.29199805855751	-0.0743206888437271
-5.97331047058105	-8.89984226226807	-9.46281242370605	-0.0657867789268494	0.2920081615448	-0.0743194296956062
-5.97365045547485	-8.9003791809082	-9.45954704284668	-0.0657595247030258	0.291962087154388	-0.0744306594133377
-5.97056245803833	-8.90001583099365	-9.45853614807129	-0.0657682567834854	0.291963487863541	-0.0744460970163345
-5.97462368011475	-8.90148162841797	-9.46343994140625	-0.0657675191760063	0.291847050189972	-0.0744795948266983
-5.979651927948	-8.90429401397705	-9.46303653717041	-0.0657506585121155	0.291835188865662	-0.0745823681354523
-5.98067140579224	-8.90614795684814	-9.46270847320557	-0.0658304318785667	0.29183429479599	-0.0745819136500359
-5.97913360595703	-8.90546321868896	-9.46071147918701	-0.0657756850123405	0.291804105043411	-0.0746270567178726
-5.98401641845703	-8.90852355957031	-9.46355819702148	-0.0658387765288353	0.291777640581131	-0.0746448040008545
-5.98528146743774	-8.90786457061768	-9.46144771575928	-0.065817154943943	0.291863858699799	-0.0746703594923019
-5.98596525192261	-8.9063081741333	-9.46169757843018	-0.065853551030159	0.291772753000259	-0.0746955126523972
-5.98543548583984	-8.90793609619141	-9.45970630645752	-0.0658834725618362	0.291713267564774	-0.0746724978089333
-5.99058103561401	-8.90778064727783	-9.46017646789551	-0.0659564658999443	0.291739970445633	-0.0746444091200829
-5.99112510681152	-8.90734195709229	-9.45683288574219	-0.0659298673272133	0.291748464107513	-0.0746904313564301
-5.99063682556152	-8.90645503997803	-9.45790195465088	-0.0660014972090721	0.291728049516678	-0.074718102812767
-5.9920015335083	-8.90440559387207	-9.45498275756836	-0.0660900473594666	0.291741013526917	-0.0746576264500618
-5.99320268630981	-8.90761375427246	-9.45767402648926	-0.0661311745643616	0.291710376739502	-0.0746675282716751
-5.99384069442749	-8.90792465209961	-9.45465087890625	-0.0661724060773849	0.291712909936905	-0.0746855288743973
-5.98875904083252	-8.90665721893311	-9.45980167388916	-0.0661328956484795	0.29162734746933	-0.0745842233300209
-5.99118757247925	-8.90645313262939	-9.45485019683838	-0.0662043243646622	0.291635155677795	-0.0746348723769188
-5.99111270904541	-8.90572834014893	-9.45432949066162	-0.0662336051464081	0.29164531826973	-0.0745712965726852
-5.99099445343018	-8.90531921386719	-9.45389652252197	-0.0663294121623039	0.291649729013443	-0.0746267214417458
-5.99354982376099	-8.90233135223389	-9.44868659973145	-0.0663114786148071	0.291654914617538	-0.0745400339365005
-5.99242544174194	-8.90335750579834	-9.45351600646973	-0.0663600564002991	0.291667848825455	-0.0745053812861443
-5.99317121505737	-8.90397548675537	-9.45235538482666	-0.0664026886224747	0.291682302951813	-0.0744801014661789
-5.99142932891846	-8.90242576599121	-9.4547061920166	-0.0664926990866661	0.291681528091431	-0.0745000690221787
-5.99236965179443	-8.90093231201172	-9.44800853729248	-0.0664595440030098	0.291715085506439	-0.0744173377752304
-5.99174880981445	-8.90355777740479	-9.44755840301514	-0.0664435923099518	0.291703969240189	-0.0744184553623199
-5.99315786361694	-8.9047737121582	-9.44247817993164	-0.0665682703256607	0.291671693325043	-0.074405662715435
-5.99538373947144	-8.89968776702881	-9.45174884796143	-0.0665933340787888	0.291684806346893	-0.0742626786231995
-5.99207878112793	-8.90304946899414	-9.44324970245361	-0.0665397644042969	0.291618466377258	-0.074274092912674
-5.99396896362305	-8.90275096893311	-9.448655128479	-0.0665918961167336	0.291659861803055	-0.0742069035768509
-5.9964747428894	-8.90104579925537	-9.44470977783203	-0.066613957285881	0.291576772928238	-0.0741385966539383
-5.99345302581787	-8.89996910095215	-9.44125175476074	-0.0666145533323288	0.291505187749863	-0.0740536600351334
-5.99689722061157	-8.90299129486084	-9.44208335876465	-0.0666778385639191	0.291513621807098	-0.0739868134260178
[truncated: 12,509 more rows]
