# Supplementary material for: Identification of Haptic Based Guiding Using Hard Reins
Source: PLoS One. 2015 Jul 22;10(7):e0132020. doi: 10.1371/journal.pone.0132020 (PMC4511788; doi:10.1371/journal.pone.0132020)
Supplement: S6 File — (ZIP) [file pone.0132020.s006.zip › Exp2_ForceData2/Subject8/path2/T7.csv]

Force X (N)	Force Y (N)	Force Z (N)	Torque X (N-m)	Torque Y (N-m)	Torque Z (N-m)	Frequency = 10000	Averaging Level = 16	F/T Serial Number = FT11772	Time Started = 18/02/2013 10:42:05
-7.21706008911133	-10.0858821868896	-10.0761661529541	-0.115662157535553	0.263285636901855	-0.0452965311706066
-7.21673917770386	-10.083176612854	-10.0733613967896	-0.115668401122093	0.263265937566757	-0.0452378503978252
-7.21311378479004	-10.0877838134766	-10.0704984664917	-0.115698471665382	0.2632996737957	-0.0452226847410202
-7.21420431137085	-10.0839071273804	-10.0688924789429	-0.115707650780678	0.263298630714417	-0.0452705882489681
-7.21214532852173	-10.077543258667	-10.0735778808594	-0.115740939974785	0.263256072998047	-0.0453278087079525
-7.21321868896484	-10.0799961090088	-10.0745601654053	-0.115765549242496	0.263207256793976	-0.0453145429491997
-7.2117805480957	-10.076732635498	-10.0738382339478	-0.115693479776382	0.263204395771027	-0.0453098975121975
-7.21116828918457	-10.0794897079468	-10.0716943740845	-0.115703091025352	0.263217598199844	-0.0453471653163433
-7.20759153366089	-10.077335357666	-10.0667915344238	-0.1158127784729	0.263291656970978	-0.0453777983784676
-7.20796060562134	-10.0768461227417	-10.0644493103027	-0.115763783454895	0.263259887695313	-0.0453456975519657
-7.21265316009521	-10.0755558013916	-10.0667295455933	-0.115794472396374	0.263299942016602	-0.0453470423817635
-7.21293783187866	-10.0750722885132	-10.0628108978271	-0.115855418145657	0.263266861438751	-0.0453264228999615
-7.21088409423828	-10.0742359161377	-10.0569534301758	-0.115775525569916	0.263233482837677	-0.0453387759625912
-7.20593786239624	-10.0705556869507	-10.0560503005981	-0.115791380405426	0.263213902711868	-0.0453736037015915
-7.19300079345703	-10.0606822967529	-10.0505447387695	-0.115656599402428	0.263236254453659	-0.045559249818325
-7.19160223007202	-10.056715965271	-10.0519762039185	-0.115596368908882	0.263284176588058	-0.045572143048048
-7.18988513946533	-10.0538921356201	-10.0535497665405	-0.115530326962471	0.263234347105026	-0.0456919968128204
-7.19225215911865	-10.0559501647949	-10.0586338043213	-0.115493915975094	0.263158619403839	-0.0456712022423744
-7.19058084487915	-10.0549182891846	-10.047679901123	-0.115574859082699	0.263192653656006	-0.0456649549305439
-7.1923623085022	-10.0547122955322	-10.0438213348389	-0.115606799721718	0.263197720050812	-0.0456995666027069
-7.19389152526855	-10.0483646392822	-10.045521736145	-0.115620121359825	0.263246804475784	-0.0456331670284271
-7.1933274269104	-10.0472269058228	-10.0442981719971	-0.115624658763409	0.263155907392502	-0.0454775840044022
-7.19183921813965	-10.0452470779419	-10.0434312820435	-0.115663543343544	0.263197541236877	-0.0454584434628487
-7.18926334381104	-10.0470037460327	-10.0313758850098	-0.115695215761662	0.263150751590729	-0.0454098992049694
-7.18939542770386	-10.0402679443359	-10.0330677032471	-0.115728586912155	0.263229072093964	-0.0453344583511353
-7.18597650527954	-10.0393123626709	-10.0436639785767	-0.115760371088982	0.263067543506622	-0.0453720092773438
-7.18526887893677	-10.0381689071655	-10.0445470809937	-0.115726605057716	0.263040572404861	-0.0453432314097881
-7.1838846206665	-10.0353050231934	-10.0401372909546	-0.115680910646915	0.263021469116211	-0.0453195460140705
-7.17857646942139	-10.0356559753418	-10.0310535430908	-0.115700371563435	0.262939959764481	-0.0453605614602566
-7.18421125411987	-10.0325126647949	-10.0347785949707	-0.115741096436977	0.262932926416397	-0.0453051440417767
-7.1845588684082	-10.0290546417236	-10.0301809310913	-0.11577981710434	0.262984603643417	-0.0452089868485928
-7.19037342071533	-10.032057762146	-10.0232343673706	-0.11588154733181	0.262981355190277	-0.0451346226036549
-7.18511199951172	-10.030689239502	-10.0204639434814	-0.115786947309971	0.262811034917831	-0.0451473295688629
-7.18247747421265	-10.0297355651855	-10.0223455429077	-0.115850567817688	0.262902498245239	-0.0451272241771221
-7.18188095092773	-10.0267515182495	-10.0243377685547	-0.115819536149502	0.262945741415024	-0.0451166033744812
-7.1817193031311	-10.0243377685547	-10.0349588394165	-0.115711033344269	0.26286792755127	-0.0451042205095291
-7.18374872207642	-10.0267610549927	-10.029034614563	-0.115804970264435	0.26277220249176	-0.04509387165308
-7.18327140808105	-10.0234308242798	-10.0218954086304	-0.115726284682751	0.262784689664841	-0.0450971163809299
-7.18048810958862	-10.0177040100098	-10.0221138000488	-0.115772441029549	0.262832432985306	-0.0450284071266651
-7.17792654037476	-10.0143756866455	-10.0237007141113	-0.115730985999107	0.262852340936661	-0.0449974052608013
-7.17827415466309	-10.0168209075928	-10.0257740020752	-0.115713521838188	0.262857675552368	-0.0449728518724442
-7.17599630355835	-10.0175752639771	-10.0214509963989	-0.115666352212429	0.262853235006332	-0.0448910184204578
-7.1728663444519	-10.0226020812988	-10.0251655578613	-0.115623883903027	0.262799292802811	-0.0447803474962711
-7.17223596572876	-10.0156841278076	-10.0196046829224	-0.115663595497608	0.262821406126022	-0.0448798909783363
-7.17207098007202	-10.0128870010376	-10.0251235961914	-0.115615136921406	0.262816876173019	-0.0449397824704647
-7.16897678375244	-10.0121183395386	-10.0311040878296	-0.115645416080952	0.262799113988876	-0.0449039600789547
-7.16902780532837	-10.0111274719238	-10.0326414108276	-0.115548178553581	0.262801319360733	-0.0448563545942307
-7.16819381713867	-10.0121421813965	-10.0300016403198	-0.115499563515186	0.262769311666489	-0.0449361316859722
-7.16076707839966	-10.0118541717529	-10.0222215652466	-0.115459270775318	0.262815862894058	-0.0449384450912476
-7.15892457962036	-10.0090398788452	-10.0224552154541	-0.115425951778889	0.262809306383133	-0.0448696650564671
-7.16049528121948	-10.0114307403564	-10.0262184143066	-0.11534683406353	0.262879878282547	-0.0448075495660305
-7.15703916549683	-10.0105838775635	-10.0301218032837	-0.115248218178749	0.26282262802124	-0.0447227396070957
-7.14920234680176	-10.0054769515991	-10.0296144485474	-0.115150436758995	0.262871354818344	-0.0446114353835583
-7.14372396469116	-10.0049915313721	-10.0315895080566	-0.115123555064201	0.262991219758987	-0.0445823483169079
-7.13997030258179	-10.0004262924194	-10.036937713623	-0.114959314465523	0.262946009635925	-0.0445282459259033
-7.14034366607666	-9.99937343597412	-10.0496730804443	-0.11496177315712	0.262955546379089	-0.0444388464093208
-7.13890695571899	-9.99855804443359	-10.0481367111206	-0.114789985120296	0.262920320034027	-0.0444302372634411
-7.13145399093628	-9.99868011474609	-10.0386962890625	-0.114797033369541	0.262960731983185	-0.0443396233022213
-7.12714338302612	-9.99061965942383	-10.0405654907227	-0.11463276296854	0.263046115636826	-0.0442028008401394
-7.12373638153076	-9.98298263549805	-10.0449724197388	-0.114500649273396	0.263095557689667	-0.0440769009292126
-7.11840867996216	-9.9811954498291	-10.0479745864868	-0.114425681531429	0.26313504576683	-0.0439522676169872
-7.11223983764648	-9.98249626159668	-10.0374002456665	-0.114438131451607	0.263134479522705	-0.0438392944633961
-7.11155652999878	-9.97851657867432	-10.033748626709	-0.114387154579163	0.263322204351425	-0.043755516409874
-7.10849666595459	-9.97368907928467	-10.0365190505981	-0.11432883143425	0.263329356908798	-0.0437770262360573
-7.10564088821411	-9.96864604949951	-10.0459995269775	-0.114271834492683	0.26338317990303	-0.043698038905859
-7.10125780105591	-9.96599006652832	-10.0478849411011	-0.114152744412422	0.263419985771179	-0.0436739474534988
-7.09789419174194	-9.96459293365479	-10.0409812927246	-0.11404325813055	0.263439476490021	-0.0436706654727459
-7.09069490432739	-9.96063995361328	-10.0400772094727	-0.113948680460453	0.263478875160217	-0.0436067245900631
-7.08354806900024	-9.95562934875488	-10.0277585983276	-0.113857559859753	0.263559341430664	-0.0434802249073982
-7.07673835754395	-9.94419288635254	-10.0210704803467	-0.113818965852261	0.263572692871094	-0.043344609439373
-7.07916975021362	-9.94090175628662	-10.0119533538818	-0.113756909966469	0.263650089502335	-0.0431905575096607
-7.07453727722168	-9.93781566619873	-10.0145835876465	-0.113687500357628	0.263748675584793	-0.0431123822927475
-7.07170915603638	-9.93678379058838	-10.0189218521118	-0.113539449870586	0.264012306928635	-0.0432213209569454
-7.06897115707397	-9.93156337738037	-10.0212392807007	-0.113436110317707	0.264055758714676	-0.0431936904788017
-7.06690740585327	-9.93151760101318	-10.0219478607178	-0.113382197916508	0.264094769954681	-0.0431932583451271
-7.06635904312134	-9.93036842346191	-10.0245952606201	-0.113282300531864	0.264199018478394	-0.0431808866560459
-7.06246423721313	-9.92672443389893	-10.0202827453613	-0.113139696419239	0.264283239841461	-0.043145876377821
-7.06409883499146	-9.92537879943848	-10.0239210128784	-0.113056056201458	0.264418333768845	-0.0431077629327774
-7.06206035614014	-9.91605758666992	-10.0159845352173	-0.113043822348118	0.264535278081894	-0.0431177504360676
-7.0584077835083	-9.91267871856689	-10.0222806930542	-0.1129295155406	0.26462459564209	-0.0430365949869156
-7.05769395828247	-9.91166496276855	-10.0267906188965	-0.112845703959465	0.264765441417694	-0.0429930090904236
-7.05891704559326	-9.91238689422607	-10.0222663879395	-0.112791858613491	0.264870405197144	-0.0429677367210388
-7.05689668655396	-9.91622638702393	-10.0201797485352	-0.112776659429073	0.264891117811203	-0.0428650416433811
-7.05604553222656	-9.91398811340332	-10.0160179138184	-0.112717151641846	0.265002548694611	-0.0428912565112114
-7.05655479431152	-9.91362857818604	-10.0194444656372	-0.11275527626276	0.265066891908646	-0.0429302044212818
-7.05808591842651	-9.91241455078125	-10.0311622619629	-0.1128124371171	0.265148848295212	-0.0429431349039078
-7.05661964416504	-9.91314601898193	-10.0330266952515	-0.112677372992039	0.265195578336716	-0.042972918599844
-7.05888509750366	-9.91518020629883	-10.0294437408447	-0.112556628882885	0.265213459730148	-0.0429900139570236
-7.0567307472229	-9.91637706756592	-10.025821685791	-0.112568125128746	0.265303403139114	-0.0430161319673061
-7.05778455734253	-9.91333961486816	-10.0225772857666	-0.11250863969326	0.265272051095963	-0.0430825315415859
-7.06444311141968	-9.91569137573242	-10.023325920105	-0.112381905317307	0.265410125255585	-0.0430370308458805
-7.06214761734009	-9.916579246521	-10.0238418579102	-0.1123456209898	0.265444099903107	-0.0430741459131241
-7.05828952789307	-9.91623306274414	-10.0256233215332	-0.112275883555412	0.265537232160568	-0.0430486463010311
-7.05934190750122	-9.91299724578857	-10.0327129364014	-0.112146690487862	0.265707582235336	-0.0431434139609337
-7.05924320220947	-9.91205215454102	-10.0356159210205	-0.112092971801758	0.265698075294495	-0.0431887954473495
-7.05950117111206	-9.91146373748779	-10.0320119857788	-0.112024508416653	0.265581786632538	-0.043145440518856
-7.05976343154907	-9.91366863250732	-10.0301675796509	-0.112055353820324	0.265692293643951	-0.0431110598146915
-7.0581750869751	-9.9055643081665	-10.031699180603	-0.111982144415379	0.265775442123413	-0.0431391000747681
-7.05398273468018	-9.89897918701172	-10.0269250869751	-0.111963227391243	0.265770971775055	-0.0431042164564133
-7.05448865890503	-9.89294624328613	-10.0302543640137	-0.111887440085411	0.265814751386642	-0.0430738851428032
-7.05508661270142	-9.89931297302246	-10.024866104126	-0.111943267285824	0.265856504440308	-0.0430128946900368
-7.0546817779541	-9.89676570892334	-10.0218963623047	-0.111844003200531	0.265898287296295	-0.0429315008223057
-7.05252265930176	-9.89503955841064	-10.027907371521	-0.111875556409359	0.265958428382874	-0.0429300144314766
-7.05581426620483	-9.8887825012207	-10.0262498855591	-0.11188879609108	0.265971094369888	-0.0429313406348228
-7.05285024642944	-9.88826560974121	-10.0313768386841	-0.111858911812305	0.265918284654617	-0.0428573489189148
-7.05400419235229	-9.88908290863037	-10.0230140686035	-0.111798480153084	0.26588699221611	-0.0428210087120533
-7.05100011825562	-9.88996315002441	-10.0241050720215	-0.111755929887295	0.265917837619781	-0.0427931249141693
-7.04717826843262	-9.88603019714355	-10.0206260681152	-0.111778847873211	0.265868216753006	-0.0428290292620659
-7.05462551116943	-9.88301372528076	-10.0229940414429	-0.111749678850174	0.265969961881638	-0.0427048541605473
-7.05652570724487	-9.88438892364502	-10.0145425796509	-0.111758410930634	0.265871971845627	-0.042650431394577
-7.05176830291748	-9.88542366027832	-10.0115127563477	-0.111772477626801	0.265922248363495	-0.0426026247441769
-7.04995632171631	-9.88131046295166	-10.0283527374268	-0.111720375716686	0.265953063964844	-0.0426142774522305
-7.05246067047119	-9.88025379180908	-10.0230493545532	-0.111620955169201	0.265836507081985	-0.0425789952278137
-7.0525221824646	-9.87958526611328	-10.0241575241089	-0.111610777676105	0.265780925750732	-0.0425858497619629
-7.05468416213989	-9.87880706787109	-10.0193920135498	-0.111602783203125	0.265836954116821	-0.0425546541810036
-7.05221700668335	-9.87043190002441	-10.0175323486328	-0.111522272229195	0.265890389680862	-0.0425843931734562
-7.05075550079346	-9.87370300292969	-10.0233869552612	-0.11141549050808	0.265852808952332	-0.0425991229712963
-7.05273771286011	-9.87569999694824	-10.0240249633789	-0.111311875283718	0.26578363776207	-0.0425647459924221
-7.04883813858032	-9.8793830871582	-10.0135135650635	-0.111351810395718	0.265716344118118	-0.0425686910748482
-7.04904890060425	-9.8739185333252	-10.0219678878784	-0.111252069473267	0.265815556049347	-0.0425275526940823
-7.04949569702148	-9.87340354919434	-10.0322618484497	-0.111251823604107	0.265792220830917	-0.0425407774746418
-7.04969692230225	-9.87394428253174	-10.0371932983398	-0.11115276068449	0.265689373016357	-0.0424777641892433
-7.04710674285889	-9.87576389312744	-10.0316648483276	-0.111063219606876	0.26570200920105	-0.042441114783287
-7.04654693603516	-9.87550735473633	-10.0259895324707	-0.111156389117241	0.265689462423325	-0.0424053594470024
-7.05108785629272	-9.87438011169434	-10.0272054672241	-0.111077554523945	0.265699148178101	-0.0423318855464458
-7.05648279190063	-9.87639236450195	-10.0359191894531	-0.111038513481617	0.26563286781311	-0.0421664789319038
-7.05656099319458	-9.87765216827393	-10.0308408737183	-0.110936045646667	0.265682518482208	-0.0421668998897076
-7.055091381073	-9.88058662414551	-10.0346374511719	-0.110931694507599	0.265742003917694	-0.0421539694070816
-7.05262756347656	-9.87819957733154	-10.0405025482178	-0.110871016979218	0.265779346227646	-0.0421267002820969
-7.06020975112915	-9.87986469268799	-10.0479536056519	-0.11075709015131	0.265727877616882	-0.0421204455196857
-7.06296300888062	-9.88038921356201	-10.0439147949219	-0.110656946897507	0.265596896409988	-0.042090468108654
-7.06025981903076	-9.88192844390869	-10.0404186248779	-0.110675968229771	0.265657216310501	-0.0420463122427464
-7.06128835678101	-9.87831974029541	-10.037935256958	-0.110656432807446	0.265714585781097	-0.0420693792402744
-7.05663347244263	-9.87620735168457	-10.0375852584839	-0.110554330050945	0.265638411045074	-0.0419669598340988
-7.05776166915894	-9.87837982177734	-10.0359468460083	-0.110546499490738	0.265590101480484	-0.0418866015970707
-7.05547904968262	-9.88075160980225	-10.0314445495605	-0.110505484044552	0.265586525201797	-0.0418587811291218
-7.05552434921265	-9.8775463104248	-10.0319185256958	-0.110539570450783	0.265547752380371	-0.0418683066964149
-7.05464267730713	-9.87296485900879	-10.0431299209595	-0.110557407140732	0.265536963939667	-0.0418730713427067
-7.05424356460571	-9.86981868743896	-10.0372552871704	-0.110441870987415	0.265435010194778	-0.0418245829641819
-7.04898691177368	-9.87116622924805	-10.0334892272949	-0.11041758954525	0.265357047319412	-0.041823498904705
-7.04623794555664	-9.86908626556396	-10.0309782028198	-0.110487215220928	0.265373885631561	-0.0418593883514404
-7.04575490951538	-9.86508560180664	-10.0239534378052	-0.110514603555202	0.265392929315567	-0.0418485142290592
-7.04879331588745	-9.8641471862793	-10.0190057754517	-0.110445871949196	0.26527726650238	-0.0417836606502533
-7.04723882675171	-9.86559772491455	-10.0097637176514	-0.110548779368401	0.265330076217651	-0.0416605696082115
-7.04416799545288	-9.86469554901123	-10.0129241943359	-0.110558107495308	0.265339195728302	-0.0417532287538052
-7.03995800018311	-9.86107158660889	-10.0162582397461	-0.110512688755989	0.265351265668869	-0.0417255461215973
-7.04132986068726	-9.859619140625	-10.0212230682373	-0.110476523637772	0.265339285135269	-0.0417294166982174
-7.04319143295288	-9.86327743530273	-10.0161380767822	-0.110428154468536	0.265221953392029	-0.041789673268795
-7.04556560516357	-9.86382389068604	-10.0114145278931	-0.11042708158493	0.265205353498459	-0.0418082103133202
-7.04655408859253	-9.86520004272461	-10.0139541625977	-0.110425688326359	0.265288978815079	-0.0418270640075207
-7.04480171203613	-9.85995292663574	-10.0147695541382	-0.110413745045662	0.26533567905426	-0.0418713949620724
-7.04655933380127	-9.86437702178955	-10.016752243042	-0.110296793282032	0.26529997587204	-0.0419134087860584
-7.04879760742188	-9.87030982971191	-10.0180139541626	-0.11028478294611	0.265296220779419	-0.0418242700397968
-7.04968404769897	-9.87560939788818	-10.0182981491089	-0.110146418213844	0.265357226133347	-0.0418791063129902
-7.05135917663574	-9.87621784210205	-10.0112886428833	-0.110128134489059	0.265359878540039	-0.0419341996312141
-7.05081129074097	-9.87809085845947	-10.0264282226563	-0.110026225447655	0.265382677316666	-0.042016614228487
-7.0540246963501	-9.87998199462891	-10.034743309021	-0.110059164464474	0.265317797660828	-0.0420697815716267
-7.05481481552124	-9.88242149353027	-10.0453939437866	-0.10993155837059	0.265237808227539	-0.0421471819281578
-7.05639743804932	-9.88380908966064	-10.0418243408203	-0.109890528023243	0.265289634466171	-0.0422172993421555
-7.05432462692261	-9.88399887084961	-10.0318584442139	-0.109878435730934	0.265368282794952	-0.042272049933672
-7.05985450744629	-9.88756084442139	-10.0408191680908	-0.109752498567104	0.265443474054337	-0.0422871597111225
-7.06385803222656	-9.89056491851807	-10.0393619537354	-0.10971973836422	0.265315473079681	-0.0421948097646236
-7.06469964981079	-9.89260959625244	-10.0415449142456	-0.109697930514812	0.265389859676361	-0.0422618351876736
-7.05976343154907	-9.89245986938477	-10.0427942276001	-0.109681934118271	0.265429437160492	-0.0423432812094688
-7.05794048309326	-9.89313411712646	-10.0473899841309	-0.109570547938347	0.265437096357346	-0.0423413328826427
-7.06029748916626	-9.8936767578125	-10.0538558959961	-0.109516926109791	0.265355110168457	-0.0423628911375999
-7.05983877182007	-9.89253330230713	-10.0475854873657	-0.109437383711338	0.265266180038452	-0.0423933602869511
-7.0543737411499	-9.89467906951904	-10.0436000823975	-0.109411910176277	0.265235424041748	-0.0424040779471397
-7.05444526672363	-9.88843059539795	-10.0415191650391	-0.10945151001215	0.265306949615479	-0.0424009449779987
-7.05004262924194	-9.88615036010742	-10.0344009399414	-0.109401278197765	0.265261054039001	-0.0424042195081711
-7.05100536346436	-9.88569164276123	-10.0358009338379	-0.109476998448372	0.265210002660751	-0.0423748195171356
-7.04554557800293	-9.88737106323242	-10.0355167388916	-0.109426312148571	0.265144765377045	-0.0422379449009895
-7.04268455505371	-9.88743114471436	-10.0259609222412	-0.109458819031715	0.265128046274185	-0.0422842279076576
-7.04348564147949	-9.88384532928467	-10.0371780395508	-0.109588377177715	0.265201807022095	-0.0422455668449402
-7.04391145706177	-9.8815746307373	-10.0355234146118	-0.109519883990288	0.265102356672287	-0.0422019101679325
-7.0417332649231	-9.88529968261719	-10.0429420471191	-0.109564408659935	0.264973074197769	-0.0421862676739693
-7.04092645645142	-9.88695907592773	-10.0333375930786	-0.109693825244904	0.265116155147552	-0.0421582162380219
-7.04163217544556	-9.88285541534424	-10.0300931930542	-0.109750151634216	0.26511213183403	-0.042118102312088
-7.04674243927002	-9.88756847381592	-10.0240249633789	-0.109754778444767	0.265132278203964	-0.0420146510004997
-7.05081272125244	-9.89186096191406	-10.0290355682373	-0.109829895198345	0.265079438686371	-0.0418936051428318
-7.0443434715271	-9.89055824279785	-10.0287370681763	-0.109816960990429	0.265113294124603	-0.0419035702943802
-7.04578542709351	-9.8928861618042	-10.0335626602173	-0.109887436032295	0.265166461467743	-0.0419327542185783
-7.04777193069458	-9.89486885070801	-10.0384559631348	-0.109817340970039	0.265110403299332	-0.0419038720428944
-7.0488076210022	-9.89855766296387	-10.0291776657104	-0.10987351089716	0.265050500631332	-0.0419341288506985
-7.04674482345581	-9.89696311950684	-10.0274410247803	-0.109847068786621	0.26506382226944	-0.0418525859713554
-7.04626178741455	-9.89358520507813	-10.0273551940918	-0.109981574118137	0.26511737704277	-0.0418316349387169
-7.04263973236084	-9.8886661529541	-10.0217761993408	-0.109920032322407	0.265126347541809	-0.0418380089104176
-7.04300975799561	-9.89613056182861	-10.0212688446045	-0.109940975904465	0.265053957700729	-0.0417174622416496
-7.04284286499023	-9.89655208587646	-10.0160474777222	-0.109986267983913	0.265096127986908	-0.0416909232735634
-7.03974676132202	-9.89349842071533	-10.0084066390991	-0.110040664672852	0.265011936426163	-0.0416886061429977
-7.03995513916016	-9.89003944396973	-10.0206956863403	-0.110115490853786	0.265026092529297	-0.0415984988212585
-7.03643274307251	-9.89059925079346	-10.0130529403687	-0.110061667859554	0.264957666397095	-0.0415687151253223
-7.03338050842285	-9.89150714874268	-10.0085792541504	-0.110119916498661	0.264925271272659	-0.0415979884564877
-7.03209447860718	-9.88577938079834	-10.007625579834	-0.110143966972828	0.264890938997269	-0.0416079796850681
-7.03704357147217	-9.88505363464355	-9.99581241607666	-0.110244423151016	0.264938652515411	-0.0415202341973782
-7.03334856033325	-9.88766384124756	-9.99201011657715	-0.110277958214283	0.264933884143829	-0.0414072051644325
-7.03267002105713	-9.88816165924072	-9.99193572998047	-0.110317528247833	0.264952391386032	-0.0413758270442486
-7.02790451049805	-9.88340663909912	-9.99550151824951	-0.110373988747597	0.265044569969177	-0.041422612965107
-7.03064250946045	-9.88255977630615	-9.99491596221924	-0.110412746667862	0.264977604150772	-0.0413323231041431
-7.03109836578369	-9.88179969787598	-9.99887371063232	-0.110449835658073	0.264892250299454	-0.041254423558712
-7.03046703338623	-9.88016033172607	-9.99342155456543	-0.110572308301926	0.264904409646988	-0.0412274338304996
-7.02800273895264	-9.88063716888428	-9.98744773864746	-0.110609725117683	0.264892399311066	-0.0412449575960636
-7.02764225006104	-9.87966251373291	-9.98631858825684	-0.110660172998905	0.264999836683273	-0.0412281528115273
-7.02796411514282	-9.87799739837646	-9.9912281036377	-0.110687918961048	0.265061914920807	-0.0412284508347511
-7.0292763710022	-9.88031387329102	-9.99956512451172	-0.110636249184608	0.265114992856979	-0.0412421971559525
-7.02946853637695	-9.88797092437744	-9.9891939163208	-0.110626056790352	0.265067577362061	-0.0412581749260426
-7.0292911529541	-9.88886070251465	-9.98875331878662	-0.110655918717384	0.265112042427063	-0.0412843339145184
-7.03041696548462	-9.88683319091797	-9.99291515350342	-0.110642194747925	0.265188694000244	-0.0413474962115288
-7.03524255752563	-9.88799571990967	-10.0084991455078	-0.110646657645702	0.265230089426041	-0.0413985773921013
-7.03476142883301	-9.89314842224121	-10.0088348388672	-0.110531821846962	0.265179127454758	-0.0414764620363712
-7.03627967834473	-9.89478302001953	-10.0044727325439	-0.110519699752331	0.265179663896561	-0.0416129752993584
-7.03025960922241	-9.89627170562744	-10.009708404541	-0.11039724200964	0.265188634395599	-0.0417364276945591
-7.03462982177734	-9.89730834960938	-10.0103359222412	-0.110376998782158	0.2652228474617	-0.0417775325477123
-7.04145956039429	-9.89797115325928	-10.0099258422852	-0.110305853188038	0.265366703271866	-0.0418497622013092
-7.0442795753479	-9.90265369415283	-10.0135717391968	-0.110180057585239	0.265287041664124	-0.0418552979826927
-7.03846406936646	-9.90662097930908	-10.0113458633423	-0.110138326883316	0.26534840464592	-0.0419293642044067
-7.03721141815186	-9.90423011779785	-10.0130071640015	-0.109987415373325	0.265449583530426	-0.0420930795371532
-7.03877210617065	-9.90507888793945	-10.0238513946533	-0.109844736754894	0.265409201383591	-0.0421349033713341
-7.0400652885437	-9.9026403427124	-10.019681930542	-0.10967555642128	0.265332013368607	-0.042245902121067
-7.04171657562256	-9.90981006622314	-10.0183391571045	-0.109687082469463	0.26533454656601	-0.0423284284770489
-7.04007434844971	-9.9047384262085	-10.015645980835	-0.109517976641655	0.265433222055435	-0.0423778519034386
-7.03800821304321	-9.9001579284668	-10.0132513046265	-0.109515763819218	0.265446811914444	-0.0424284636974335
-7.03531074523926	-9.89783763885498	-10.0171041488647	-0.109416350722313	0.265471786260605	-0.0424729138612747
-7.03645372390747	-9.90578269958496	-10.0139408111572	-0.109423026442528	0.265523016452789	-0.0424737706780434
-7.03326988220215	-9.90686893463135	-10.0047597885132	-0.109417915344238	0.265469640493393	-0.0424592830240726
-7.03169202804565	-9.90367984771729	-10.0089807510376	-0.109373845160007	0.265457630157471	-0.0424895398318768
-7.03275966644287	-9.89944076538086	-10.0220365524292	-0.109450697898865	0.265464663505554	-0.0424999259412289
-7.03029537200928	-9.89862823486328	-10.0221471786499	-0.109404534101486	0.265428334474564	-0.0425117686390877
-7.02726745605469	-9.90170288085938	-10.0132179260254	-0.109346278011799	0.265372186899185	-0.0425193682312965
-7.02165508270264	-9.90339469909668	-10.0105028152466	-0.109327912330627	0.265398353338242	-0.0425250343978405
-7.0235800743103	-9.89926338195801	-10.0077600479126	-0.109378412365913	0.265459030866623	-0.0425615720450878
-7.02468061447144	-9.9002046585083	-10.0077342987061	-0.109377555549145	0.265527635812759	-0.0425766110420227
-7.02671337127686	-9.90236377716064	-10.0096883773804	-0.109305873513222	0.265489965677261	-0.0425971932709217
-7.02695512771606	-9.90400314331055	-10.0085229873657	-0.109310753643513	0.265417456626892	-0.0425398424267769
-7.02481698989868	-9.90537738800049	-10.006233215332	-0.109296664595604	0.265594989061356	-0.0426021851599216
-7.01938104629517	-9.908860206604	-10.0089530944824	-0.109279461205006	0.265629321336746	-0.0427064411342144
-7.0200834274292	-9.90574645996094	-10.0196075439453	-0.109155386686325	0.265639185905457	-0.042722824960947
-7.02281713485718	-9.90835285186768	-10.0116605758667	-0.10912462323904	0.265483021736145	-0.0427207164466381
-7.02375602722168	-9.90763187408447	-10.0124359130859	-0.109196498990059	0.265499293804169	-0.0427080206573009
-7.0210919380188	-9.90680694580078	-10.0135335922241	-0.109197095036507	0.265611201524735	-0.0427066087722778
-7.01825094223022	-9.89818477630615	-10.0123910903931	-0.10916355997324	0.265658229589462	-0.0426504164934158
-7.01677465438843	-9.90244770050049	-10.0096750259399	-0.109177239239216	0.265572726726532	-0.0425723269581795
-7.01476335525513	-9.90479946136475	-10.0069551467896	-0.109267294406891	0.265610963106155	-0.0425301566720009
-7.01102256774902	-9.90980815887451	-10.000036239624	-0.109244607388973	0.265639424324036	-0.0424897000193596
-7.01289844512939	-9.90597629547119	-10.0026330947876	-0.109311945736408	0.265698581933975	-0.042534526437521
-7.01029253005981	-9.90314197540283	-10.0089063644409	-0.109296813607216	0.265628576278687	-0.0424996092915535
-7.00879001617432	-9.90304183959961	-10.0060510635376	-0.109405979514122	0.265536040067673	-0.0424840971827507
-7.00601291656494	-9.90312767028809	-10.0082607269287	-0.109346322715282	0.26550155878067	-0.0424651131033897
-7.0001163482666	-9.90571784973145	-9.99702835083008	-0.109433725476265	0.265565872192383	-0.0424199514091015
-6.99700260162354	-9.90090560913086	-9.99447059631348	-0.109515696763992	0.265597939491272	-0.0423865914344788
-6.99861240386963	-9.90228843688965	-9.9882640838623	-0.109580412507057	0.265653431415558	-0.0423036962747574
-6.99956512451172	-9.90104103088379	-9.9845666885376	-0.109711937606335	0.265577793121338	-0.042156882584095
-6.99356937408447	-9.9011754989624	-9.98160076141357	-0.109733834862709	0.265599966049194	-0.0421348996460438
-6.98563146591187	-9.90151500701904	-9.9768238067627	-0.109901361167431	0.265654623508453	-0.042118314653635
-6.98467826843262	-9.89830493927002	-9.98686695098877	-0.109890438616276	0.265741020441055	-0.0420581810176373
-6.98219156265259	-9.89889335632324	-9.98135089874268	-0.110009126365185	0.265602439641953	-0.0419660992920399
-6.97802925109863	-9.89977741241455	-9.97293472290039	-0.110091894865036	0.265586167573929	-0.0419294759631157
-6.97440338134766	-9.89443683624268	-9.96949005126953	-0.110143929719925	0.265679806470871	-0.0418472699820995
-6.97105693817139	-9.88499641418457	-9.96354961395264	-0.11022874712944	0.265796452760696	-0.0417930893599987
-6.96604871749878	-9.89090538024902	-9.9636754989624	-0.110374480485916	0.265691578388214	-0.0416639968752861
-6.96281957626343	-9.89188194274902	-9.95676708221436	-0.110436379909515	0.26571998000145	-0.0416400395333767
-6.95995616912842	-9.89234828948975	-9.95775127410889	-0.110492147505283	0.265770226716995	-0.0415924824774265
-6.96151304244995	-9.88839054107666	-9.96314811706543	-0.110553003847599	0.265851736068726	-0.0416445508599281
-6.95601940155029	-9.89391994476318	-9.96222496032715	-0.110628001391888	0.265786826610565	-0.0416517928242683
-6.95633983612061	-9.89762306213379	-9.95733547210693	-0.110612854361534	0.265883803367615	-0.041735477745533
-6.95566701889038	-9.89863204956055	-9.95982551574707	-0.110744781792164	0.265992194414139	-0.0417849086225033
-6.95847654342651	-9.90098094940186	-9.95434665679932	-0.110747165977955	0.266010254621506	-0.0417510345578194
-6.95683431625366	-9.90779590606689	-9.95877838134766	-0.110752388834953	0.266088664531708	-0.0417945571243763
-6.95384931564331	-9.91004276275635	-9.96107864379883	-0.110843554139137	0.266231536865234	-0.0418337546288967
-6.95400857925415	-9.91136837005615	-9.96591091156006	-0.110738538205624	0.266279339790344	-0.0418896712362766
-6.95619010925293	-9.91218090057373	-9.97335815429688	-0.110790580511093	0.266247630119324	-0.04192253947258
-6.9546275138855	-9.91833877563477	-9.97179126739502	-0.110844008624554	0.266297698020935	-0.0419810339808464
-6.95447206497192	-9.91471672058105	-9.96765232086182	-0.11080776154995	0.266465425491333	-0.0420397557318211
-6.95269441604614	-9.91184234619141	-9.97645854949951	-0.11083859205246	0.266489863395691	-0.0420323461294174
-6.95225286483765	-9.91644668579102	-9.96811103820801	-0.110791027545929	0.266484975814819	-0.042055644094944
-6.94585752487183	-9.91989612579346	-9.96572875976563	-0.110852889716625	0.266531318426132	-0.0420610159635544
-6.94578981399536	-9.92423248291016	-9.97053146362305	-0.110821649432182	0.266579508781433	-0.042012982070446
-6.94492149353027	-9.9218578338623	-9.97000312805176	-0.110914006829262	0.266637712717056	-0.0421314164996147
-6.93959140777588	-9.91862201690674	-9.97808647155762	-0.110951125621796	0.266668617725372	-0.0421894453465939
-6.93838596343994	-9.91864585876465	-9.98245143890381	-0.110869079828262	0.266630262136459	-0.042183056473732
-6.93426847457886	-9.92068004608154	-9.98170185089111	-0.110910713672638	0.26669105887413	-0.0422890782356262
-6.93138074874878	-9.91998672485352	-9.97148323059082	-0.110921807587147	0.266820132732391	-0.0423151925206184
-6.93207120895386	-9.91902351379395	-9.97827243804932	-0.110971324145794	0.266874641180038	-0.0423051901161671
-6.93626165390015	-9.92178440093994	-9.97726154327393	-0.111015617847443	0.266958653926849	-0.0423086397349834
-6.93290233612061	-9.9231481552124	-9.96921348571777	-0.110965922474861	0.266842037439346	-0.0423044450581074
-6.92938709259033	-9.9245548248291	-9.97898197174072	-0.111062370240688	0.267078340053558	-0.0423287823796272
-6.92790365219116	-9.92476558685303	-9.98034191131592	-0.111058741807938	0.267121136188507	-0.0423782542347908
-6.92817878723145	-9.92577457427979	-9.99231719970703	-0.111054480075836	0.267082929611206	-0.0423822924494743
-6.92642545700073	-9.92605018615723	-9.98869132995605	-0.111092828214169	0.266993582248688	-0.0423890054225922
-6.9233078956604	-9.92331027984619	-9.97994518280029	-0.111135102808475	0.267095059156418	-0.0423820801079273
-6.91676568984985	-9.91971874237061	-9.98003959655762	-0.111185662448406	0.267111599445343	-0.0423707962036133
-6.91687107086182	-9.91598796844482	-9.97809791564941	-0.111134231090546	0.267123162746429	-0.0422731675207615
-6.91535711288452	-9.92101669311523	-9.9767951965332	-0.111216679215431	0.267110586166382	-0.0421958602964878
-6.91355514526367	-9.92140102386475	-9.97542476654053	-0.111317232251167	0.267123878002167	-0.0421838946640491
-6.91155576705933	-9.91982841491699	-9.96840953826904	-0.111449956893921	0.267193615436554	-0.0421049483120441
-6.91206073760986	-9.91378402709961	-9.97650241851807	-0.111422844231129	0.267178535461426	-0.0421460121870041
-6.90841817855835	-9.91645622253418	-9.9796838760376	-0.111401490867138	0.26709520816803	-0.0420954786241055
-6.90645837783813	-9.91691398620605	-9.97747707366943	-0.11141362786293	0.267086982727051	-0.0420340076088905
-6.90361309051514	-9.91146278381348	-9.96715259552002	-0.111513696610928	0.267047613859177	-0.0421135239303112
-6.90359258651733	-9.91232585906982	-9.96475124359131	-0.111606948077679	0.267157852649689	-0.0419974476099014
-6.90774869918823	-9.91345691680908	-9.9594087600708	-0.111640751361847	0.267100214958191	-0.0419101491570473
-6.90452671051025	-9.91182041168213	-9.95879650115967	-0.11164827644825	0.267087787389755	-0.0418789833784103
-6.89813613891602	-9.91325759887695	-9.95776081085205	-0.111711807549	0.267175704240799	-0.0419100262224674
-6.8997015953064	-9.91036605834961	-9.96371555328369	-0.111774541437626	0.267190366983414	-0.0419040508568287
-6.89881944656372	-9.91233158111572	-9.96102809906006	-0.111697152256966	0.267142415046692	-0.0419371724128723
-6.89849710464478	-9.91468811035156	-9.96405696868896	-0.111788332462311	0.267060488462448	-0.0418725199997425
-6.89701080322266	-9.91195964813232	-9.95641422271729	-0.111780665814877	0.267104029655457	-0.0418652035295963
-6.89499807357788	-9.90841293334961	-9.95159912109375	-0.111802227795124	0.267111778259277	-0.0418942421674728
-6.89375925064087	-9.90432071685791	-9.95662403106689	-0.11184499412775	0.267148971557617	-0.0419414304196835
-6.89228010177612	-9.90472507476807	-9.9555082321167	-0.111795522272587	0.267149239778519	-0.0418596006929874
-6.89161205291748	-9.91028594970703	-9.95194816589355	-0.111862681806087	0.267122149467468	-0.0418641343712807
-6.89039707183838	-9.91015720367432	-9.95223712921143	-0.111823908984661	0.267226725816727	-0.04189782589674
-6.89403295516968	-9.90765190124512	-9.95467376708984	-0.111839763820171	0.267253816127777	-0.0419825725257397
-6.89214420318604	-9.90670013427734	-9.95949459075928	-0.111777037382126	0.267197966575623	-0.0419884957373142
-6.89361524581909	-9.9086742401123	-9.95991516113281	-0.111725829541683	0.267159759998322	-0.0419855862855911
-6.88973522186279	-9.91277122497559	-9.9588565826416	-0.111732006072998	0.267171651124954	-0.0420149490237236
-6.89023733139038	-9.90809726715088	-9.9564037322998	-0.111780300736427	0.267216593027115	-0.0420861840248108
-6.89851236343384	-9.9127779006958	-9.95269584655762	-0.11171630769968	0.267260164022446	-0.041978869587183
-6.89672803878784	-9.91250705718994	-9.95209121704102	-0.111678145825863	0.267165988683701	-0.0419447682797909
-6.89744853973389	-9.91624546051025	-9.94414138793945	-0.111625604331493	0.267216771841049	-0.0419492498040199
-6.89032793045044	-9.91273593902588	-9.95512199401855	-0.111577607691288	0.267353147268295	-0.0420352518558502
-6.89583873748779	-9.91256427764893	-9.95431041717529	-0.111543521285057	0.267285376787186	-0.042095173150301
-6.89099025726318	-9.91342544555664	-9.96186637878418	-0.111467592418194	0.267268747091293	-0.0420532338321209
-6.89642429351807	-9.9144868850708	-9.95947074890137	-0.111393079161644	0.267087817192078	-0.0420175418257713
-6.89104604721069	-9.91473865509033	-9.94894886016846	-0.111452862620354	0.267222136259079	-0.0419904850423336
-6.88939952850342	-9.90763282775879	-9.9487829208374	-0.111381128430367	0.267167240381241	-0.042025662958622
-6.88955974578857	-9.90444660186768	-9.94861602783203	-0.111358113586903	0.267248004674912	-0.0420154295861721
-6.88669300079346	-9.90503311157227	-9.94478225708008	-0.11124025285244	0.267261117696762	-0.0419275686144829
-6.88440132141113	-9.90572738647461	-9.94029521942139	-0.111284360289574	0.26719132065773	-0.0419364012777805
-6.88068151473999	-9.9063024520874	-9.94314384460449	-0.111246556043625	0.267203956842422	-0.0419327765703201
-6.88046932220459	-9.9010705947876	-9.94387435913086	-0.111319072544575	0.267209500074387	-0.0419794172048569
-6.87670612335205	-9.90114307403564	-9.94919395446777	-0.111161693930626	0.267111212015152	-0.0419623740017414
-6.87755966186523	-9.90065288543701	-9.93912124633789	-0.11114601790905	0.26705664396286	-0.0419333875179291
-6.87222385406494	-9.89860916137695	-9.93547534942627	-0.111154042184353	0.267155200242996	-0.0420291386544704
-6.87052202224731	-9.89341163635254	-9.93646335601807	-0.111147411167622	0.267102122306824	-0.0420315302908421
-6.87271022796631	-9.89522457122803	-9.92813491821289	-0.111162297427654	0.267150938510895	-0.041940201073885
-6.87380075454712	-9.89620304107666	-9.92342281341553	-0.111142538487911	0.267111152410507	-0.0419413708150387
-6.86733436584473	-9.89322566986084	-9.92832088470459	-0.111114174127579	0.267123878002167	-0.041961207985878
-6.86501216888428	-9.89152050018311	-9.93208789825439	-0.111043192446232	0.267277240753174	-0.0419905222952366
-6.86430168151855	-9.8894567489624	-9.92603302001953	-0.110958896577358	0.267221868038177	-0.0420078448951244
-6.86156940460205	-9.8889627456665	-9.92963981628418	-0.110907927155495	0.267082363367081	-0.0420612394809723
-6.86160755157471	-9.890944480896	-9.9276123046875	-0.110970661044121	0.267099827528	-0.0420526005327702
-6.85529518127441	-9.88362503051758	-9.92418098449707	-0.110995836555958	0.267224282026291	-0.0420818254351616
-6.857421875	-9.88026523590088	-9.92078495025635	-0.110852144658566	0.267240345478058	-0.0421521365642548
-6.85402059555054	-9.87983798980713	-9.92633438110352	-0.110844619572163	0.267218440771103	-0.0420903861522675
-6.85335350036621	-9.88100528717041	-9.91890907287598	-0.110811986029148	0.267211049795151	-0.0421264544129372
-6.85071611404419	-9.88512325286865	-9.9168004989624	-0.110797040164471	0.267289906740189	-0.0421807207167149
-6.84923791885376	-9.88080596923828	-9.91984176635742	-0.110726244747639	0.267334192991257	-0.0422686114907265
-6.84619665145874	-9.8764181137085	-9.92917060852051	-0.110798291862011	0.267316699028015	-0.0423235259950161
-6.8446569442749	-9.87679576873779	-9.93041038513184	-0.110685333609581	0.267300695180893	-0.042367696762085
-6.84143733978271	-9.87873363494873	-9.92746639251709	-0.110661126673222	0.267315834760666	-0.0423867516219616
-6.83589792251587	-9.8786153793335	-9.92364597320557	-0.110673196613789	0.267314940690994	-0.0425265207886696
-6.83850002288818	-9.87770652770996	-9.92812919616699	-0.110675893723965	0.267283082008362	-0.0425317287445068
-6.84017276763916	-9.87958717346191	-9.92196846008301	-0.110585659742355	0.267360746860504	-0.042561586946249
-6.83824682235718	-9.88156986236572	-9.91818618774414	-0.11054914444685	0.267389565706253	-0.0426009558141232
-6.83480310440063	-9.88188743591309	-9.92720317840576	-0.110507905483246	0.267441481351852	-0.0427428372204304
-6.83664608001709	-9.88305282592773	-9.93996810913086	-0.110404565930367	0.26751783490181	-0.0428324155509472
-6.83905935287476	-9.88126087188721	-9.9412202835083	-0.110344931483269	0.267441660165787	-0.0429282262921333
-6.83634805679321	-9.88394165039063	-9.93533229827881	-0.110288247466087	0.267461568117142	-0.0429811850190163
-6.83186531066895	-9.88265514373779	-9.93613052368164	-0.110278107225895	0.267528682947159	-0.0430425629019737
-6.83096027374268	-9.87710571289063	-9.9366512298584	-0.110182337462902	0.267596215009689	-0.043142806738615
-6.83239269256592	-9.87649631500244	-9.94202327728271	-0.110150434076786	0.267549991607666	-0.0431403741240501
-6.82673645019531	-9.88189125061035	-9.94237232208252	-0.110127046704292	0.267535120248795	-0.0430722236633301
-6.82851266860962	-9.88289737701416	-9.93201541900635	-0.110072135925293	0.26760071516037	-0.0431795716285706
-6.82357263565063	-9.87716293334961	-9.94156932830811	-0.110119737684727	0.267659395933151	-0.043197400867939
-6.82425165176392	-9.87563705444336	-9.94469356536865	-0.110040262341499	0.267558485269547	-0.0432158149778843
-6.81679344177246	-9.87691879272461	-9.94375133514404	-0.110090218484402	0.267482846975327	-0.0432760640978813
-6.82055902481079	-9.87719440460205	-9.94738006591797	-0.110063321888447	0.26756763458252	-0.0433095172047615
-6.82115936279297	-9.87571907043457	-9.94073486328125	-0.110054910182953	0.267567723989487	-0.0432790070772171
-6.8239278793335	-9.87654495239258	-9.94293594360352	-0.110078997910023	0.267566174268723	-0.0432158820331097
-6.82075595855713	-9.87750625610352	-9.93547534942627	-0.110090039670467	0.267691910266876	-0.0432425253093243
-6.82021331787109	-9.87819004058838	-9.94867134094238	-0.109987132251263	0.267663180828094	-0.0432876385748386
-6.8199405670166	-9.87965679168701	-9.94865322113037	-0.109967336058617	0.267614305019379	-0.0432699546217918
-6.82150650024414	-9.87900066375732	-9.94451904296875	-0.110011853277683	0.267621129751205	-0.0432554967701435
-6.81848812103271	-9.87235832214355	-9.94353008270264	-0.110020019114017	0.267702668905258	-0.0432100705802441
-6.81641149520874	-9.86666965484619	-9.94279289245605	-0.110038466751575	0.267667353153229	-0.0432085804641247
-6.81616926193237	-9.86892509460449	-9.94214153289795	-0.10998360067606	0.267654210329056	-0.0431900061666965
-6.81431531906128	-9.87145614624023	-9.94259834289551	-0.109990805387497	0.267593711614609	-0.0430544354021549
-6.81367683410645	-9.86935043334961	-9.93253517150879	-0.110071890056133	0.267657667398453	-0.0430766679346561
-6.81174516677856	-9.86338329315186	-9.94270706176758	-0.110143668949604	0.26762443780899	-0.0431083254516125
-6.81184196472168	-9.8635721206665	-9.94345474243164	-0.110134623944759	0.267593324184418	-0.0430140942335129
-6.81050491333008	-9.86110877990723	-9.9411153793335	-0.110164225101471	0.267569452524185	-0.042994387447834
-6.80635499954224	-9.86047172546387	-9.93181037902832	-0.110144391655922	0.267537653446198	-0.0430069863796234
-6.80779361724854	-9.85438346862793	-9.93140411376953	-0.110168285667896	0.267545789480209	-0.0429732799530029
-6.81137847900391	-9.85594654083252	-9.93264770507813	-0.11024148017168	0.267531514167786	-0.0428800322115421
-6.81204223632813	-9.85575485229492	-9.92131805419922	-0.110208943486214	0.267433494329453	-0.0428555533289909
-6.80773687362671	-9.85369110107422	-9.92777061462402	-0.110231123864651	0.267587512731552	-0.0428438819944859
-6.80452013015747	-9.85084438323975	-9.92897796630859	-0.110244922339916	0.267601996660233	-0.0428894311189651
-6.80894136428833	-9.85047912597656	-9.93840026855469	-0.11014786362648	0.26745530962944	-0.0428515188395977
-6.8097710609436	-9.85078525543213	-9.93354606628418	-0.110213316977024	0.267505913972855	-0.0428012050688267
-6.80652284622192	-9.84902667999268	-9.92745304107666	-0.110220983624458	0.267526805400848	-0.0428368151187897
-6.80656957626343	-9.84574031829834	-9.93165016174316	-0.110218919813633	0.267566353082657	-0.0429008416831493
-6.80771350860596	-9.84244060516357	-9.93795585632324	-0.110127523541451	0.267630249261856	-0.0428954847157002
-6.80742931365967	-9.8507604598999	-9.93570327758789	-0.110126711428165	0.267535537481308	-0.0429042056202888
-6.80318403244019	-9.85026073455811	-9.93239402770996	-0.110095210373402	0.267485827207565	-0.0429112985730171
-6.80832815170288	-9.84875679016113	-9.93910026550293	-0.110173843801022	0.267613500356674	-0.0429072864353657
-6.80646657943726	-9.84602546691895	-9.94619464874268	-0.110066890716553	0.267408490180969	-0.0429450944066048
-6.80917072296143	-9.84654998779297	-9.94983196258545	-0.109961591660976	0.267423659563065	-0.042911309748888
-6.80657148361206	-9.85208320617676	-9.94323635101318	-0.110059931874275	0.267411142587662	-0.0428840294480324
-6.80448246002197	-9.84676265716553	-9.94063472747803	-0.110053353011608	0.267389923334122	-0.0429220870137215
-6.81018924713135	-9.84749889373779	-9.94041442871094	-0.110066406428814	0.267403572797775	-0.0428311564028263
-6.80962181091309	-9.85035991668701	-9.93825912475586	-0.110030278563499	0.267380088567734	-0.042823750525713
-6.80886030197144	-9.85013103485107	-9.9396448135376	-0.109929248690605	0.267440795898438	-0.0428339615464211
-6.80752325057983	-9.85066032409668	-9.94733142852783	-0.109994158148766	0.267486751079559	-0.0428659543395042
-6.8114709854126	-9.84890270233154	-9.95290851593018	-0.109967403113842	0.26747927069664	-0.042876772582531
-6.80980491638184	-9.85062217712402	-9.95519542694092	-0.10989236086607	0.267449170351028	-0.0429437346756458
-6.81076669692993	-9.85295009613037	-9.96199417114258	-0.10988862067461	0.26737305521965	-0.0429355874657631
-6.80980777740479	-9.85155868530273	-9.95926094055176	-0.109934918582439	0.267526060342789	-0.0429971218109131
-6.80796003341675	-9.85003852844238	-9.95406913757324	-0.109903372824192	0.267499655485153	-0.0430552288889885
-6.80629396438599	-9.84862232208252	-9.96518898010254	-0.109865568578243	0.267535954713821	-0.0429922863841057
-6.80830240249634	-9.85538482666016	-9.9579906463623	-0.109859272837639	0.267567276954651	-0.042999591678381
-6.8045449256897	-9.85491752624512	-9.95930671691895	-0.109947174787521	0.267573565244675	-0.0430380553007126
-6.80895709991455	-9.85087966918945	-9.97003555297852	-0.109972454607487	0.267637759447098	-0.0430818051099777
-6.80558824539185	-9.85043334960938	-9.97953987121582	-0.109986029565334	0.267537087202072	-0.0431052930653095
-6.80309867858887	-9.85601997375488	-9.97760009765625	-0.109959952533245	0.267536908388138	-0.0431284531950951
-6.80119562149048	-9.85643100738525	-9.97482872009277	-0.110006481409073	0.267596125602722	-0.0431612879037857
-6.80515956878662	-9.85720825195313	-9.9738302230835	-0.109976381063461	0.26764589548111	-0.0432578399777412
-6.8092794418335	-9.85927677154541	-9.97450828552246	-0.109969682991505	0.267606139183044	-0.0431809574365616
-6.81010723114014	-9.86415767669678	-9.98005390167236	-0.109969213604927	0.267652988433838	-0.0432516187429428
-6.80801868438721	-9.86502742767334	-9.98238277435303	-0.109884932637215	0.267765909433365	-0.0433507524430752
-6.80581617355347	-9.86802291870117	-9.9973316192627	-0.109932973980904	0.267799615859985	-0.0433831140398979
-6.81254863739014	-9.86862468719482	-9.99913120269775	-0.109849080443382	0.267882883548737	-0.0434918738901615
-6.81305646896362	-9.87347507476807	-10.0014009475708	-0.109853312373161	0.267803907394409	-0.0434904359281063
-6.81141757965088	-9.8756742477417	-10.0039796829224	-0.10982708632946	0.267882198095322	-0.0435064770281315
-6.81291770935059	-9.87168312072754	-10.006649017334	-0.109869979321957	0.267990082502365	-0.0435917414724827
-6.81333208084106	-9.87586402893066	-10.012038230896	-0.109746232628822	0.267992377281189	-0.0436024330556393
-6.81533145904541	-9.8777322769165	-10.0138463973999	-0.109696961939335	0.267988175153732	-0.0435236692428589
-6.81278944015503	-9.88048458099365	-10.0137777328491	-0.109807744622231	0.267970621585846	-0.0435522012412548
-6.8162202835083	-9.878249168396	-10.0189514160156	-0.109757632017136	0.268010050058365	-0.0435614958405495
-6.81509113311768	-9.87889099121094	-10.0303010940552	-0.109801195561886	0.267995893955231	-0.0435938686132431
-6.81573963165283	-9.87994194030762	-10.029465675354	-0.109754003584385	0.267895728349686	-0.0435858480632305
-6.8115406036377	-9.88246440887451	-10.0308275222778	-0.10967842489481	0.267921686172485	-0.0435893982648849
-6.82078742980957	-9.88260459899902	-10.0245313644409	-0.109754413366318	0.268005549907684	-0.0435127206146717
-6.82122135162354	-9.88485813140869	-10.0292263031006	-0.109683506190777	0.267952740192413	-0.0434837341308594
-6.82184982299805	-9.88530445098877	-10.0311841964722	-0.10969202965498	0.267955809831619	-0.0435293428599834
-6.82043027877808	-9.88616943359375	-10.0357828140259	-0.109637886285782	0.268101871013641	-0.0435950048267841
-6.82581853866577	-9.88553714752197	-10.0435314178467	-0.109566703438759	0.267948299646378	-0.0436107702553272
-6.82292556762695	-9.89036273956299	-10.0354032516479	-0.109530329704285	0.267917782068253	-0.0436174646019936
-6.82391262054443	-9.88339996337891	-10.0338497161865	-0.109517000615597	0.267978549003601	-0.0436570234596729
-6.82590198516846	-9.88334846496582	-10.0398225784302	-0.109411880373955	0.268012791872025	-0.0435972511768341
-6.8270525932312	-9.88696193695068	-10.0376138687134	-0.109433770179749	0.267948031425476	-0.0436121635138988
-6.82529354095459	-9.89157199859619	-10.0336418151855	-0.10931035131216	0.267914563417435	-0.0436414629220963
-6.82874250411987	-9.8921947479248	-10.03453540802	-0.109366893768311	0.267943620681763	-0.0435903072357178
-6.83055019378662	-9.8878059387207	-10.0471172332764	-0.109366565942764	0.267904579639435	-0.0436804182827473
-6.83044052124023	-9.8878870010376	-10.0466108322144	-0.1092379540205	0.267764806747437	-0.0436808429658413
-6.82742786407471	-9.89039897918701	-10.0460996627808	-0.109252691268921	0.267762571573257	-0.0436270907521248
-6.82645559310913	-9.88898372650146	-10.035005569458	-0.109179086983204	0.267735481262207	-0.0437366627156734
-6.83317995071411	-9.89081192016602	-10.0376977920532	-0.109298326075077	0.267738103866577	-0.0436769500374794
-6.83746671676636	-9.8951301574707	-10.0322341918945	-0.109209656715393	0.26770493388176	-0.0436272360384464
-6.837477684021	-9.89510726928711	-10.0307931900024	-0.109157785773277	0.267705172300339	-0.0436366125941277
-6.83595275878906	-9.89491748809814	-10.0458450317383	-0.109182439744473	0.267762660980225	-0.0437032617628574
-6.83890438079834	-9.89455223083496	-10.0460748672485	-0.109095573425293	0.267640560865402	-0.0436662808060646
-6.84254789352417	-9.89692211151123	-10.0415515899658	-0.109064027667046	0.267597258090973	-0.0436868220567703
-6.84345769882202	-9.89310264587402	-10.0383338928223	-0.109101220965385	0.267671674489975	-0.0436731241643429
-6.84464979171753	-9.89095687866211	-10.0393114089966	-0.108988091349602	0.267642736434937	-0.0436713621020317
-6.84460926055908	-9.89152812957764	-10.0362224578857	-0.10900916904211	0.267636805772781	-0.0436166785657406
-6.84492254257202	-9.89712619781494	-10.0316162109375	-0.109002113342285	0.267533898353577	-0.0435895547270775
-6.84589767456055	-9.89440250396729	-10.0293941497803	-0.109015338122845	0.267588764429092	-0.0436849445104599
-6.84759044647217	-9.89197635650635	-10.0389938354492	-0.109018832445145	0.267547637224197	-0.0436431616544724
-6.84640455245972	-9.89158058166504	-10.0356321334839	-0.109028749167919	0.267432779073715	-0.0436633825302124
-6.84727430343628	-9.8912467956543	-10.0329875946045	-0.108880378305912	0.267440527677536	-0.0436776727437973
-6.8474588394165	-9.89135360717773	-10.0286722183228	-0.108926735818386	0.267440795898438	-0.0436832532286644
-6.848464012146	-9.89007091522217	-10.021089553833	-0.108995459973812	0.267446964979172	-0.043648973107338
-6.85443353652954	-9.89081478118896	-10.0154581069946	-0.108903989195824	0.267315953969955	-0.0435888916254044
-6.85205936431885	-9.89173889160156	-10.0182666778564	-0.10889844596386	0.267378598451614	-0.0436025708913803
-6.85064840316772	-9.88896083831787	-10.0222253799438	-0.108902312815189	0.26737043261528	-0.0436347424983978
-6.85449504852295	-9.88732624053955	-10.0236854553223	-0.108872137963772	0.267260432243347	-0.0435871332883835
-6.85589408874512	-9.88867855072021	-10.0154333114624	-0.108862765133381	0.267194300889969	-0.0435085818171501
-6.85359859466553	-9.88666248321533	-10.0114908218384	-0.108893483877182	0.267255485057831	-0.0435827262699604
-6.85409736633301	-9.87923431396484	-10.0128183364868	-0.108840487897396	0.267332136631012	-0.0434944666922092
-6.85820388793945	-9.88138389587402	-10.010103225708	-0.10884615778923	0.267225950956345	-0.0434404723346233
-6.85632467269897	-9.88525772094727	-10.007716178894	-0.108807288110256	0.267248868942261	-0.0434238687157631
-6.85852575302124	-9.88279056549072	-10.0084295272827	-0.108854673802853	0.267292827367783	-0.0435090474784374
-6.8593897819519	-9.8834400177002	-10.0180168151855	-0.108890824019909	0.267241537570953	-0.0435136668384075
-6.86146926879883	-9.88600540161133	-10.0224599838257	-0.108839586377144	0.267236739397049	-0.0434967018663883
-6.86032104492188	-9.88580226898193	-10.0092430114746	-0.108803272247314	0.267173826694489	-0.0436552055180073
-6.86296367645264	-9.88683700561523	-10.0131187438965	-0.10885939002037	0.26722115278244	-0.0435930378735065
-6.86869239807129	-9.88762664794922	-10.0076570510864	-0.108802601695061	0.267192274332047	-0.0435355417430401
-6.86940336227417	-9.8898811340332	-10.0066566467285	-0.108866110444069	0.267179250717163	-0.0435019098222256
-6.86886548995972	-9.88826370239258	-10.0100164413452	-0.108769826591015	0.267251580953598	-0.0435371920466423
-6.86749076843262	-9.88911056518555	-10.014986038208	-0.108799837529659	0.267261058092117	-0.0435940362513065
-6.87082147598267	-9.88867378234863	-10.0178642272949	-0.108706697821617	0.267139941453934	-0.043620876967907
-6.87571811676025	-9.89092540740967	-10.0140132904053	-0.108750186860561	0.267167955636978	-0.0435691960155964
-6.869215965271	-9.88599586486816	-10.0103731155396	-0.108757741749287	0.267245203256607	-0.043613139539957
-6.87260770797729	-9.88202476501465	-10.0096464157104	-0.108679942786694	0.267258822917938	-0.0436459630727768
-6.87211561203003	-9.88252639770508	-10.0119504928589	-0.108722440898418	0.267259061336517	-0.043636828660965
-6.87216806411743	-9.88802146911621	-10.001296043396	-0.108678817749023	0.267255395650864	-0.0435491017997265
-6.87077760696411	-9.88558292388916	-10.0029878616333	-0.108754426240921	0.267251640558243	-0.043534591794014
-6.87235164642334	-9.8831090927124	-10.0063905715942	-0.108786031603813	0.267281055450439	-0.043528001755476
-6.86905336380005	-9.88101100921631	-10.0138759613037	-0.108875997364521	0.267214834690094	-0.0435117334127426
-6.8717155456543	-9.88085651397705	-10.0128536224365	-0.108803384006023	0.267153203487396	-0.0435177721083164
-6.86881875991821	-9.87842750549316	-10.0036087036133	-0.108925990760326	0.26718857884407	-0.0435043945908546
-6.86992406845093	-9.87671947479248	-9.9962682723999	-0.1089833304286	0.267203629016876	-0.0434810668230057
-6.87491846084595	-9.87740707397461	-10.0011205673218	-0.109038487076759	0.267173320055008	-0.0433547608554363
-6.87251329421997	-9.88100433349609	-9.9983549118042	-0.10902377218008	0.267279893159866	-0.0433957912027836
-6.87094688415527	-9.87882614135742	-10.0055351257324	-0.109047301113605	0.267380267381668	-0.0434746332466602
-6.87366533279419	-9.87545680999756	-10.0137014389038	-0.109024114906788	0.267345517873764	-0.0434648245573044
-6.8756046295166	-9.87855529785156	-10.0031175613403	-0.109064348042011	0.26729080080986	-0.0434696078300476
-6.8747501373291	-9.87656116485596	-10.0052261352539	-0.109179891645908	0.267401695251465	-0.0435036607086658
-6.87223672866821	-9.87162780761719	-9.99998092651367	-0.109175801277161	0.267441511154175	-0.0434916540980339
-6.87075710296631	-9.86478900909424	-9.99980640411377	-0.109115391969681	0.267476290464401	-0.0435441732406616
-6.86437320709229	-9.86500549316406	-9.99037075042725	-0.109104186296463	0.267380505800247	-0.0436088889837265
-6.85073280334473	-9.85039234161377	-9.98201560974121	-0.108925767242908	0.267411559820175	-0.0438084192574024
-6.84763717651367	-9.84511089324951	-9.97913932800293	-0.108901657164097	0.267454773187637	-0.0437850952148438
-6.85024642944336	-9.84569835662842	-9.99019908905029	-0.108937248587608	0.267479568719864	-0.0437975786626339
-6.8521671295166	-9.8513011932373	-9.98302841186523	-0.1089828312397	0.267505913972855	-0.0438444204628468
-6.85211849212646	-9.85216999053955	-9.98772048950195	-0.109054885804653	0.26749986410141	-0.0438937991857529
-6.86236000061035	-9.85228538513184	-9.98908805847168	-0.109204024076462	0.26764315366745	-0.0438569225370884
-6.86715126037598	-9.8530101776123	-9.98671722412109	-0.109238602221012	0.267633020877838	-0.0437580049037933
-6.86682224273682	-9.85280609130859	-9.98733139038086	-0.109225071966648	0.267621070146561	-0.0437186658382416
-6.86432504653931	-9.85190200805664	-9.99021625518799	-0.109259590506554	0.267776846885681	-0.0438067615032196
-6.86405992507935	-9.85054016113281	-10.0000171661377	-0.109234713017941	0.267804771661758	-0.043909776955843
-6.8668212890625	-9.84880256652832	-10.0033893585205	-0.109149999916553	0.267661035060883	-0.043967068195343
-6.86624336242676	-9.85090255737305	-9.98797607421875	-0.109147503972054	0.26773476600647	-0.0439920760691166
-6.86374473571777	-9.84651184082031	-9.99029636383057	-0.10916468501091	0.267728924751282	-0.0440573878586292
-6.86754989624023	-9.84589862823486	-9.99792194366455	-0.109092637896538	0.267823308706284	-0.0439951233565807
-6.86916208267212	-9.85070610046387	-9.99029541015625	-0.109139285981655	0.267779171466827	-0.0439950674772263
-6.86569118499756	-9.85314273834229	-9.98943519592285	-0.109117887914181	0.267828375101089	-0.043979424983263
-6.86780977249146	-9.85104370117188	-9.99175548553467	-0.109203688800335	0.267891108989716	-0.0440155528485775
-6.86730241775513	-9.84554862976074	-9.99517726898193	-0.109195604920387	0.267871528863907	-0.0440947338938713
-6.86687707901001	-9.84373092651367	-10.0048208236694	-0.109240218997002	0.267818510532379	-0.0440994948148727
-6.86774158477783	-9.84662342071533	-10.001407623291	-0.109247863292694	0.267928153276443	-0.0441777184605598
-6.86118984222412	-9.84548377990723	-9.9889030456543	-0.109306469559669	0.26795694231987	-0.0442293845117092
-6.86566352844238	-9.84480762481689	-9.99390316009521	-0.1093929708004	0.26806852221489	-0.0442360155284405
-6.86832809448242	-9.84502601623535	-9.99013328552246	-0.109407611191273	0.268041610717773	-0.0441695004701614
-6.86840295791626	-9.84503555297852	-9.9830379486084	-0.109382979571819	0.268031418323517	-0.0441238805651665
-6.8624382019043	-9.8452262878418	-9.99359893798828	-0.109467938542366	0.268231630325317	-0.044209249317646
-6.8623161315918	-9.84184265136719	-9.99449253082275	-0.109538495540619	0.268272399902344	-0.0442470386624336
-6.86415529251099	-9.84128952026367	-9.99930191040039	-0.109510831534863	0.268295049667358	-0.0443248264491558
-6.86161279678345	-9.84214019775391	-9.99816417694092	-0.109564356505871	0.268192172050476	-0.0442755296826363
-6.85839509963989	-9.83842658996582	-9.98728370666504	-0.109711982309818	0.268343478441238	-0.0443346686661243
-6.85556077957153	-9.83291625976563	-9.98016357421875	-0.109729692339897	0.268391579389572	-0.0443691164255142
-6.85169839859009	-9.83035755157471	-9.98657703399658	-0.109698846936226	0.26844385266304	-0.0442723780870438
-6.84733295440674	-9.8336935043335	-9.98215579986572	-0.109835095703602	0.268467456102371	-0.0442552827298641
-6.84645795822144	-9.82915782928467	-9.97315216064453	-0.109905548393726	0.268511891365051	-0.0442204810678959
-6.8447437286377	-9.82243633270264	-9.97768306732178	-0.109979435801506	0.268546879291534	-0.0441945604979992
-6.84125185012817	-9.81948852539063	-9.98035049438477	-0.110091149806976	0.268627762794495	-0.044283851981163
-6.8400354385376	-9.82198619842529	-9.97867202758789	-0.110102616250515	0.268618166446686	-0.0443372242152691
-6.84135341644287	-9.81812763214111	-9.97603702545166	-0.110026650130749	0.268661677837372	-0.0443693995475769
-6.83479976654053	-9.81876468658447	-9.97359561920166	-0.110173970460892	0.268746495246887	-0.0443488880991936
-6.83459997177124	-9.81644248962402	-9.96801090240479	-0.110159009695053	0.268727481365204	-0.0444533117115498
-6.83615875244141	-9.81853103637695	-9.96622467041016	-0.11027418076992	0.268904119729996	-0.0443732663989067
-6.83371829986572	-9.81875133514404	-9.96331214904785	-0.110316470265388	0.268877744674683	-0.0444421507418156
-6.82952404022217	-9.81911849975586	-9.96413993835449	-0.110419392585754	0.269036829471588	-0.0444729514420033
-6.8300461769104	-9.81540489196777	-9.97311115264893	-0.110351949930191	0.269221544265747	-0.0445669554173946
-6.826744556427	-9.81624984741211	-9.9698657989502	-0.110440067946911	0.269168257713318	-0.0445649474859238
-6.82365083694458	-9.8190975189209	-9.96607494354248	-0.110442459583282	0.269196182489395	-0.0446230284869671
-6.82194852828979	-9.81311130523682	-9.96726417541504	-0.110537067055702	0.269325584173203	-0.0446995235979557
-6.81662607192993	-9.80777168273926	-9.95934009552002	-0.110489882528782	0.269406825304031	-0.0447102263569832
-6.81301879882813	-9.80772018432617	-9.96144866943359	-0.110561348497868	0.269417941570282	-0.0446955561637878
-6.80771970748901	-9.80410099029541	-9.95592594146729	-0.110583402216434	0.269418835639954	-0.0446340814232826
-6.80297422409058	-9.80663394927979	-9.94949817657471	-0.110642917454243	0.269486278295517	-0.0446590036153793
-6.79906511306763	-9.80364513397217	-9.95296859741211	-0.110705427825451	0.269589245319366	-0.0446690507233143
-6.79484701156616	-9.80646991729736	-9.95786666870117	-0.110701523721218	0.269629657268524	-0.0446488000452518
-6.79595613479614	-9.80714130401611	-9.96204471588135	-0.110681280493736	0.269679069519043	-0.0447539053857327
-6.79756927490234	-9.80872535705566	-9.95841693878174	-0.11070603877306	0.269810825586319	-0.0448378287255764
-6.7941837310791	-9.8085994720459	-9.95400428771973	-0.110748216509819	0.269952893257141	-0.0449116416275501
-6.79636669158936	-9.80684185028076	-9.961745262146	-0.110747747123241	0.270064234733582	-0.0449572540819645
-6.80178689956665	-9.80966186523438	-9.96007919311523	-0.110751584172249	0.27009728550911	-0.0449313372373581
-6.7976016998291	-9.81386852264404	-9.96227264404297	-0.110737770795822	0.270174413919449	-0.0449876599013805
-6.79146146774292	-9.8121509552002	-9.96413803100586	-0.110756896436214	0.270292013883591	-0.0450494475662708
-6.78682613372803	-9.81143760681152	-9.97217464447021	-0.110715858638287	0.270346313714981	-0.0450631231069565
-6.78949642181396	-9.81073379516602	-9.97581577301025	-0.110699325799942	0.270430505275726	-0.0450880825519562
-6.78745031356812	-9.81453323364258	-9.9718074798584	-0.110733173787594	0.270341217517853	-0.0451736897230148
-6.78508949279785	-9.81543922424316	-9.97098064422607	-0.11070392280817	0.27050057053566	-0.0451867841184139
-6.78387260437012	-9.80677604675293	-9.96824550628662	-0.110658474266529	0.270610332489014	-0.0452436245977879
-6.7853569984436	-9.81046295166016	-9.97453689575195	-0.110684044659138	0.270640552043915	-0.0452330410480499
-6.78396987915039	-9.81193733215332	-9.97385120391846	-0.110674329102039	0.270653665065765	-0.0451985709369183
-6.78233480453491	-9.81575775146484	-9.97309970855713	-0.110739037394524	0.27070826292038	-0.0451998487114906
-6.7821741104126	-9.81545448303223	-9.97442150115967	-0.110759608447552	0.27077504992485	-0.0452469363808632
-6.77778005599976	-9.81313800811768	-9.98592472076416	-0.110764898359776	0.27083483338356	-0.0453087314963341
-6.78063583374023	-9.81267356872559	-9.98575592041016	-0.110730543732643	0.270804524421692	-0.0453424639999866
-6.77474355697632	-9.81430053710938	-9.97984600067139	-0.110763639211655	0.270772308111191	-0.0453817248344421
-6.77332925796509	-9.81289100646973	-9.9808931350708	-0.110852181911469	0.270893275737762	-0.0454069301486015
-6.77494382858276	-9.81127834320068	-9.97984600067139	-0.110824868083	0.270957499742508	-0.0454104840755463
-6.7771692276001	-9.81328201293945	-9.97311592102051	-0.110819570720196	0.270971924066544	-0.0453838221728802
-6.7787709236145	-9.81346797943115	-9.97947311401367	-0.110968768596649	0.27100595831871	-0.0452906079590321
-6.77323961257935	-9.81437873840332	-9.98012161254883	-0.110907882452011	0.271139591932297	-0.0453969091176987
-6.77200317382813	-9.81318473815918	-9.98523426055908	-0.110931985080242	0.271123588085175	-0.0453641004860401
-6.77373552322388	-9.81153106689453	-9.99452781677246	-0.110864266753197	0.271130055189133	-0.0453880243003368
-6.77132511138916	-9.81431770324707	-9.98259925842285	-0.110942341387272	0.271108835935593	-0.0454926304519176
-6.76907396316528	-9.81084156036377	-9.98346042633057	-0.110860675573349	0.271108984947205	-0.0455387160181999
-6.76371431350708	-9.80664539337158	-9.98041725158691	-0.110941551625729	0.271126329898834	-0.045610535889864
-6.76439046859741	-9.80662250518799	-9.98099613189697	-0.110813997685909	0.271205991506577	-0.0456645600497723
-6.76588869094849	-9.81364440917969	-9.97999858856201	-0.110836416482925	0.271195232868195	-0.0456790290772915
-6.76419019699097	-9.81487083435059	-9.97856330871582	-0.110862992703915	0.271233528852463	-0.0457512699067593
-6.76683712005615	-9.81396007537842	-9.98666477203369	-0.11089015007019	0.271220088005066	-0.0457613728940487
-6.7681188583374	-9.81097412109375	-9.99614524841309	-0.110848680138588	0.271223515272141	-0.0457579270005226
-6.76822137832642	-9.81412220001221	-9.9842529296875	-0.110781237483025	0.271234303712845	-0.0458304807543755
-6.76771593093872	-9.81349277496338	-9.98259735107422	-0.110824249684811	0.271240204572678	-0.0458896048367023
-6.77715826034546	-9.81538867950439	-9.98282909393311	-0.110949039459229	0.271314740180969	-0.0457923412322998
-6.77625799179077	-9.81629276275635	-9.98049545288086	-0.110935553908348	0.271239548921585	-0.0457901172339916
-6.77616739273071	-9.81952571868896	-9.99248504638672	-0.110883429646492	0.271291434764862	-0.0458128117024899
-6.7784366607666	-9.82344627380371	-9.99606990814209	-0.110858835279942	0.271377861499786	-0.0458468198776245
-6.78452587127686	-9.8257303237915	-10.0011949539185	-0.110779628157616	0.27131113409996	-0.0458731539547443
-6.78876781463623	-9.82885265350342	-10.0035219192505	-0.110822252929211	0.271384328603745	-0.0458150021731853
-6.78817653656006	-9.82814407348633	-10.0040378570557	-0.110834561288357	0.27141335606575	-0.0458791740238667
-6.79107856750488	-9.82584857940674	-10.0016965866089	-0.110796473920345	0.271443158388138	-0.045867070555687
-6.79303979873657	-9.83128547668457	-10.0003967285156	-0.110751703381538	0.271489381790161	-0.0457585602998734
-6.79760646820068	-9.83729553222656	-9.99833679199219	-0.110795229673386	0.271515130996704	-0.0458200573921204
-6.80087041854858	-9.83987140655518	-10.0106763839722	-0.110752910375595	0.271557539701462	-0.0458126626908779
-6.80573749542236	-9.84188175201416	-10.016095161438	-0.110847525298595	0.271604657173157	-0.0458534620702267
-6.80907011032104	-9.84450340270996	-10.0254220962524	-0.110750779509544	0.271570950746536	-0.0459555722773075
-6.8115382194519	-9.84578990936279	-10.0211200714111	-0.110683910548687	0.271628499031067	-0.0459449887275696
-6.81061935424805	-9.85019397735596	-10.0213375091553	-0.110745847225189	0.27165761590004	-0.0460453107953072
-6.81824445724487	-9.85111522674561	-10.020336151123	-0.110735423862934	0.271708190441132	-0.0460273548960686
-6.82283687591553	-9.85437774658203	-10.0215110778809	-0.110705435276031	0.271728426218033	-0.0460192486643791
-6.82404088973999	-9.86036014556885	-10.0248413085938	-0.110692121088505	0.271763920783997	-0.0460382588207722
-6.82325553894043	-9.86112976074219	-10.0329895019531	-0.110684879124165	0.271818339824677	-0.0460584163665771
-6.82837247848511	-9.86105537414551	-10.0421705245972	-0.110621191561222	0.271849781274796	-0.0460608191788197
-6.82990789413452	-9.86254405975342	-10.0362091064453	-0.110570497810841	0.271795690059662	-0.0460794791579247
-6.82909870147705	-9.86500358581543	-10.0322952270508	-0.110574908554554	0.27177557349205	-0.0460541248321533
-6.82727289199829	-9.85736179351807	-10.0308599472046	-0.110665738582611	0.271853357553482	-0.0460493564605713
-6.82976245880127	-9.85789108276367	-10.0360994338989	-0.110533133149147	0.271822154521942	-0.0460728518664837
-6.82874202728271	-9.86273574829102	-10.0315809249878	-0.11060792952776	0.271770507097244	-0.0459828339517117
-6.8298020362854	-9.86663150787354	-10.0318431854248	-0.110594898462296	0.271799802780151	-0.045912504196167
-6.83151721954346	-9.86860656738281	-10.0280675888062	-0.110547438263893	0.271791189908981	-0.0459850281476974
-6.83080959320068	-9.86591815948486	-10.0395383834839	-0.110533505678177	0.271824777126312	-0.0460402742028236
-6.8335542678833	-9.86772727966309	-10.0428085327148	-0.110584609210491	0.271835386753082	-0.0460105091333389
-6.83303165435791	-9.86809158325195	-10.0438423156738	-0.110464237630367	0.271717190742493	-0.0460512228310108
-6.8349609375	-9.87135410308838	-10.0466890335083	-0.110341057181358	0.271717339754105	-0.0460864678025246
-6.83760166168213	-9.87407398223877	-10.0395498275757	-0.110406890511513	0.271706819534302	-0.0461341887712479
-6.83523941040039	-9.87460422515869	-10.0421342849731	-0.110304273664951	0.271649122238159	-0.0462222322821617
-6.83921670913696	-9.87482929229736	-10.0401954650879	-0.110254913568497	0.271649658679962	-0.0462230481207371
-6.84778261184692	-9.88190650939941	-10.0388975143433	-0.110183283686638	0.271726220846176	-0.0461990460753441
-6.84888792037964	-9.88532066345215	-10.0439853668213	-0.110069572925568	0.271562665700912	-0.0462909191846848
-6.85019397735596	-9.88763046264648	-10.0421056747437	-0.109988316893578	0.271687090396881	-0.0463345162570477
-6.85364198684692	-9.88821315765381	-10.0559854507446	-0.109826236963272	0.27176758646965	-0.0464319586753845
-6.85876989364624	-9.89126110076904	-10.0538845062256	-0.109739296138287	0.271638631820679	-0.0464839823544025
-6.86358404159546	-9.90110111236572	-10.0557527542114	-0.109619870781898	0.271577954292297	-0.0465392284095287
-6.86663579940796	-9.90244674682617	-10.0539045333862	-0.109549500048161	0.271514177322388	-0.0465955473482609
-6.86841487884521	-9.89949035644531	-10.0556936264038	-0.109359793365002	0.271579056978226	-0.0466855876147747
-6.87026834487915	-9.89994430541992	-10.0592184066772	-0.109248161315918	0.271511644124985	-0.0467072911560535
-6.87546157836914	-9.90468120574951	-10.0650129318237	-0.109100311994553	0.27143257856369	-0.0467334575951099
-6.87984991073608	-9.91038703918457	-10.0546970367432	-0.10894301533699	0.271374851465225	-0.046708595007658
-6.87776184082031	-9.91477966308594	-10.0580549240112	-0.108808480203152	0.271222740411758	-0.0467504076659679
-6.88385581970215	-9.91540908813477	-10.0575819015503	-0.108770094811916	0.271285772323608	-0.0467741079628468
-6.88673210144043	-9.91332626342773	-10.0600500106812	-0.108726926147938	0.271244704723358	-0.0468316040933132
-6.89141368865967	-9.91696453094482	-10.0705041885376	-0.108477912843227	0.271039843559265	-0.0468818210065365
-6.89444971084595	-9.92056560516357	-10.0626344680786	-0.108272634446621	0.270928382873535	-0.0468451119959354
-6.89392423629761	-9.9230489730835	-10.0629663467407	-0.108204387128353	0.270899534225464	-0.0469189360737801
-6.89428377151489	-9.9245662689209	-10.0597429275513	-0.108087159693241	0.27077329158783	-0.047003909945488
-6.90244913101196	-9.92796897888184	-10.0567274093628	-0.108080007135868	0.270738750696182	-0.0469446107745171
-6.90850734710693	-9.9293966293335	-10.0608263015747	-0.108010038733482	0.270624101161957	-0.046822976320982
-6.91486501693726	-9.93186855316162	-10.0564117431641	-0.107965275645256	0.270590037107468	-0.0467853769659996
-6.91507720947266	-9.93417549133301	-10.0541534423828	-0.107824921607971	0.270528078079224	-0.0467913262546062
-6.91707706451416	-9.9365701675415	-10.052227973938	-0.107729904353619	0.270479649305344	-0.0467743799090385
-6.91941404342651	-9.93625068664551	-10.062424659729	-0.107604213058949	0.270360887050629	-0.0468045994639397
-6.92522430419922	-9.93783569335938	-10.0668935775757	-0.107425689697266	0.270234227180481	-0.0467313602566719
-6.92976999282837	-9.93992805480957	-10.0667409896851	-0.107448749244213	0.270078867673874	-0.0466824248433113
-6.93017053604126	-9.94167613983154	-10.0564813613892	-0.107390485703945	0.269995808601379	-0.0466676093637943
-6.93112325668335	-9.93958282470703	-10.0525932312012	-0.107367880642414	0.269850760698318	-0.0465818420052528
-6.93326377868652	-9.93104934692383	-10.0597810745239	-0.107215143740177	0.269767850637436	-0.0464710630476475
-6.93790245056152	-9.93549919128418	-10.0507345199585	-0.107195720076561	0.269616454839706	-0.0463301055133343
-6.93776988983154	-9.93568134307861	-10.0440235137939	-0.107155360281467	0.269461393356323	-0.0462194494903088
-6.9379563331604	-9.9387674331665	-10.0452709197998	-0.107096150517464	0.269290447235107	-0.0459996983408928
-6.94339990615845	-9.93758106231689	-10.0373706817627	-0.107162065804005	0.269173264503479	-0.0459119640290737
-6.94391632080078	-9.93350601196289	-10.0317640304565	-0.107138179242611	0.269076734781265	-0.0457947254180908
-6.94727659225464	-9.93477344512939	-10.0329551696777	-0.107242025434971	0.268921881914139	-0.0456540770828724
-6.95110511779785	-9.93383693695068	-10.0429496765137	-0.107306480407715	0.268844246864319	-0.0454970747232437
-6.95212459564209	-9.93259048461914	-10.0400495529175	-0.107256852090359	0.268623679876328	-0.045330323278904
-6.95407485961914	-9.93226432800293	-10.0326175689697	-0.107249028980732	0.268450558185577	-0.0451909974217415
-6.95281982421875	-9.93234634399414	-10.0305604934692	-0.107259832322598	0.268247604370117	-0.0450514033436775
-6.95384931564331	-9.93142604827881	-10.0201368331909	-0.107296347618103	0.268224537372589	-0.0449483804404736
-6.9558424949646	-9.92932415008545	-10.0135526657104	-0.107377149164677	0.268119633197784	-0.0448487736284733
-6.95870590209961	-9.92746829986572	-10.0107660293579	-0.10739977657795	0.267941355705261	-0.0446677170693874
-6.96391296386719	-9.92655658721924	-10.0040941238403	-0.1075174883008	0.267773419618607	-0.0443962924182415
-6.96421337127686	-9.92785358428955	-10.0020275115967	-0.107506960630417	0.267583698034287	-0.0442709624767303
-6.96032619476318	-9.92505168914795	-9.99625301361084	-0.10750175267458	0.267536729574203	-0.0441789738833904
-6.95825290679932	-9.92306709289551	-9.99624443054199	-0.107590436935425	0.267424315214157	-0.0439961776137352
-6.96333837509155	-9.92266654968262	-10.0065097808838	-0.107593305408955	0.267339646816254	-0.0438623391091824
-6.96571159362793	-9.91761684417725	-10.0009489059448	-0.107562243938446	0.267096817493439	-0.0437610819935799
-6.96366214752197	-9.91797924041748	-9.99640846252441	-0.107575826346874	0.266940206289291	-0.0436935387551785
-6.96839427947998	-9.9199800491333	-9.98824405670166	-0.107735104858875	0.266838610172272	-0.0434992499649525
-6.96254014968872	-9.91149234771729	-9.9783763885498	-0.107687883079052	0.266803592443466	-0.0434274896979332
-6.96611452102661	-9.90740871429443	-9.97910499572754	-0.107667677104473	0.266631662845612	-0.0432695895433426
-6.96513795852661	-9.90427207946777	-9.97879314422607	-0.107685320079327	0.266458719968796	-0.043123934417963
-6.9648232460022	-9.90665531158447	-9.97320556640625	-0.107726834714413	0.266300201416016	-0.0429678708314896
-6.96240091323853	-9.9061450958252	-9.95764255523682	-0.107808917760849	0.266154259443283	-0.0428435429930687
-6.96578025817871	-9.90373229980469	-9.95559310913086	-0.107820495963097	0.266086995601654	-0.0427452176809311
-6.96666431427002	-9.89540672302246	-9.95632076263428	-0.107950016856194	0.266007870435715	-0.0426138751208782
-6.96328592300415	-9.89191818237305	-9.95746994018555	-0.107902444899082	0.26574033498764	-0.0425196476280689
-6.9642858505249	-9.8896369934082	-9.95680046081543	-0.107957229018211	0.265592694282532	-0.0423219203948975
-6.96348428726196	-9.89073371887207	-9.95131206512451	-0.108026087284088	0.265446573495865	-0.0422425121068954
-6.9585394859314	-9.88861560821533	-9.94285678863525	-0.108010001480579	0.265351951122284	-0.04221585765481
-6.95906114578247	-9.88274765014648	-9.93320178985596	-0.108037613332272	0.265263319015503	-0.0421237051486969
-6.9622163772583	-9.88176727294922	-9.932785987854	-0.108065851032734	0.265176594257355	-0.0419910177588463
-6.96792507171631	-9.88177108764648	-9.92437553405762	-0.108107194304466	0.265054285526276	-0.0418403446674347
-6.96406698226929	-9.88002872467041	-9.92459392547607	-0.108158439397812	0.264839798212051	-0.0417807400226593
-6.96223211288452	-9.87788581848145	-9.92127418518066	-0.108234956860542	0.264775514602661	-0.0416846871376038
-6.96213722229004	-9.87560176849365	-9.92124366760254	-0.10821296274662	0.264781028032303	-0.0416140146553516
-6.96135330200195	-9.87482833862305	-9.92397499084473	-0.10822656005621	0.264729350805283	-0.0415548346936703
-6.96494150161743	-9.86989116668701	-9.92285060882568	-0.108253672719002	0.264510601758957	-0.0414677448570728
-6.96372938156128	-9.8724422454834	-9.91951465606689	-0.108211770653725	0.264410316944122	-0.0413460060954094
-6.96381855010986	-9.87010478973389	-9.90760707855225	-0.108344696462154	0.264348924160004	-0.0412860922515392
-6.96099376678467	-9.86367893218994	-9.91042327880859	-0.108349688351154	0.264322876930237	-0.0411913357675076
-6.96255779266357	-9.86116600036621	-9.90239810943604	-0.108398266136646	0.264242202043533	-0.0411075912415981
-6.96230697631836	-9.8629903793335	-9.90039348602295	-0.108564838767052	0.264073014259338	-0.0409856997430325
-6.96000719070435	-9.86552810668945	-9.89149570465088	-0.10847445577383	0.263979613780975	-0.0408217273652554
-6.95717000961304	-9.86033916473389	-9.89014625549316	-0.108599096536636	0.263937026262283	-0.0407437905669212
-6.95578765869141	-9.85668182373047	-9.88689231872559	-0.108728989958763	0.26391726732254	-0.0407269522547722
-6.95379877090454	-9.85202884674072	-9.89413452148438	-0.108800433576107	0.2637879550457	-0.0406456254422665
-6.95417737960815	-9.85048675537109	-9.89376735687256	-0.108860664069653	0.263711929321289	-0.0405349731445313
-6.94847917556763	-9.8513650894165	-9.87333965301514	-0.108995281159878	0.263592451810837	-0.0404765643179417
-6.94660806655884	-9.84531116485596	-9.87317562103271	-0.109033092856407	0.263606429100037	-0.0404393710196018
-6.95197200775146	-9.8445463180542	-9.86663341522217	-0.109177902340889	0.263573288917542	-0.0403126515448093
-6.95169687271118	-9.84581089019775	-9.86178493499756	-0.109228581190109	0.26336732506752	-0.0402187593281269
-6.94698286056519	-9.84372711181641	-9.85536861419678	-0.109244309365749	0.263466835021973	-0.0401653721928597
-6.94413185119629	-9.84167861938477	-9.85958671569824	-0.109371170401573	0.263435453176498	-0.0401375219225883
-6.9463939666748	-9.83931350708008	-9.85938262939453	-0.109375797212124	0.263465940952301	-0.0401464700698853
-6.94389772415161	-9.83834934234619	-9.85756683349609	-0.1094576343894	0.263224184513092	-0.0400421097874641
-6.94187641143799	-9.83724498748779	-9.84868049621582	-0.109559670090675	0.263297587633133	-0.039993803948164
-6.94037818908691	-9.83193111419678	-9.84443092346191	-0.10964422672987	0.263300329446793	-0.0399843752384186
-6.93572187423706	-9.82588195800781	-9.84186363220215	-0.10969465225935	0.263251036405563	-0.0398761183023453
-6.93311166763306	-9.82301902770996	-9.83427429199219	-0.109859228134155	0.263155877590179	-0.0398263111710548
-6.92841291427612	-9.8234977722168	-9.82636737823486	-0.109960965812206	0.263175398111343	-0.0396884977817535
-6.91354513168335	-9.81343841552734	-9.81631565093994	-0.110214449465275	0.262984454631805	-0.039362445473671
-6.89718055725098	-9.80327224731445	-9.79548263549805	-0.110684759914875	0.262745708227158	-0.0390911884605885
-6.9053750038147	-9.79647350311279	-9.79579544067383	-0.110912561416626	0.262742519378662	-0.0391507782042027
-6.91132211685181	-9.79699420928955	-9.80281448364258	-0.110908895730972	0.263005077838898	-0.0392275303602219
-6.90689420700073	-9.79474925994873	-9.79247665405273	-0.110972352325916	0.262976378202438	-0.0393018648028374
-6.90189409255981	-9.79292297363281	-9.78499984741211	-0.111133977770805	0.262888133525848	-0.0391578450798988
-6.89434719085693	-9.78850841522217	-9.77510643005371	-0.111258365213871	0.262783974409103	-0.039040956646204
-6.88218355178833	-9.78263378143311	-9.76360702514648	-0.111420527100563	0.262751013040543	-0.0389724932610989
-6.87874746322632	-9.78061199188232	-9.76057910919189	-0.111571349203587	0.262936413288116	-0.0390111431479454
-6.8823356628418	-9.77774906158447	-9.76071357727051	-0.11169158667326	0.262958288192749	-0.0390330292284489
-6.878502368927	-9.78116798400879	-9.76214504241943	-0.111838221549988	0.262834429740906	-0.0388972647488117
-6.88367509841919	-9.78112316131592	-9.75953483581543	-0.112070500850677	0.262836784124374	-0.0389086306095123
-6.8814754486084	-9.77514362335205	-9.75484752655029	-0.112139157950878	0.263046324253082	-0.0390630774199963
-6.88362169265747	-9.77198791503906	-9.75740718841553	-0.112185761332512	0.263138175010681	-0.0390827171504498
-6.87921237945557	-9.77635669708252	-9.7587890625	-0.112265110015869	0.262993693351746	-0.0390362851321697
-6.87590742111206	-9.78149604797363	-9.74179935455322	-0.112316563725471	0.263018488883972	-0.0390399508178234
-6.87265968322754	-9.77289581298828	-9.74783134460449	-0.112399078905582	0.263070046901703	-0.0389808863401413
-6.86960315704346	-9.76999378204346	-9.74811172485352	-0.112609677016735	0.263034820556641	-0.0389279909431934
-6.8626127243042	-9.76472568511963	-9.74771690368652	-0.112662136554718	0.262949496507645	-0.0388284809887409
-6.8531379699707	-9.76447582244873	-9.73321056365967	-0.112865909934044	0.26294007897377	-0.0387214533984661
-6.84536504745483	-9.75833511352539	-9.72392463684082	-0.113155670464039	0.262895375490189	-0.0386710576713085
-6.84637403488159	-9.75459766387939	-9.7141284942627	-0.113332979381084	0.262911796569824	-0.0386203937232494
-6.84794998168945	-9.75144863128662	-9.71325874328613	-0.113511979579926	0.262828260660172	-0.0385216623544693
-6.83915662765503	-9.744309425354	-9.70627117156982	-0.113569617271423	0.262879192829132	-0.0385998152196407
-6.82512855529785	-9.73158264160156	-9.6970272064209	-0.11354710906744	0.262850642204285	-0.038723923265934
-6.80926418304443	-9.72033500671387	-9.69440460205078	-0.113590195775032	0.262796670198441	-0.0387085638940334
-6.80474948883057	-9.7162389755249	-9.69722175598145	-0.113764323294163	0.262816220521927	-0.0385817363858223
-6.80171585083008	-9.71290969848633	-9.68014430999756	-0.113938249647617	0.262691915035248	-0.038462296128273
-6.80184030532837	-9.71217918395996	-9.67212295532227	-0.114221572875977	0.262815445661545	-0.0384118482470512
-6.80301856994629	-9.70326232910156	-9.67261409759521	-0.114383548498154	0.262869656085968	-0.0384699366986752
-6.80127573013306	-9.70408916473389	-9.66977214813232	-0.114403285086155	0.262800067663193	-0.0384160205721855
-6.79609489440918	-9.70898628234863	-9.66882514953613	-0.114629790186882	0.262761652469635	-0.03833382204175
-6.79288482666016	-9.7074670791626	-9.65991497039795	-0.11470128595829	0.26271915435791	-0.0382096357643604
-6.78855037689209	-9.69870662689209	-9.66040992736816	-0.114902555942535	0.262712091207504	-0.0382299609482288
-6.78581142425537	-9.69319629669189	-9.66558074951172	-0.115109838545322	0.262603670358658	-0.0381065346300602
-6.78024435043335	-9.69257831573486	-9.65209293365479	-0.115224048495293	0.262470155954361	-0.0380883626639843
-6.77360725402832	-9.69073104858398	-9.65099906921387	-0.115360245108604	0.262476295232773	-0.038062147796154
-6.77182769775391	-9.68322467803955	-9.63845539093018	-0.115505442023277	0.262473940849304	-0.0379300601780415
-6.77004289627075	-9.68127632141113	-9.6386661529541	-0.115698270499706	0.262347191572189	-0.037823747843504
-6.76431512832642	-9.67990112304688	-9.62623023986816	-0.11590252071619	0.262274861335754	-0.0376782305538654
-6.75912666320801	-9.67413902282715	-9.62397575378418	-0.116089962422848	0.262347638607025	-0.0375868827104568
-6.75811958312988	-9.66862106323242	-9.62571239471436	-0.116175770759583	0.262310028076172	-0.0375728122889996
-6.75473403930664	-9.66947078704834	-9.63065814971924	-0.11632364243269	0.262186616659164	-0.0374798215925694
-6.75789880752563	-9.66717910766602	-9.62085723876953	-0.116486199200153	0.262146711349487	-0.0374484322965145
-6.7517032623291	-9.65634441375732	-9.61713695526123	-0.116609580814838	0.262131333351135	-0.0374158322811127
-6.74881553649902	-9.65102386474609	-9.60824012756348	-0.116687543690205	0.262107342481613	-0.0372590012848377
-6.74184513092041	-9.65088558197021	-9.60160636901855	-0.116880424320698	0.261985778808594	-0.037123154848814
-6.73609781265259	-9.64931869506836	-9.59659671783447	-0.116985537111759	0.261961668729782	-0.0368646197021008
-6.73386812210083	-9.64046192169189	-9.59782981872559	-0.11724629253149	0.261982649564743	-0.0368572548031807
-6.72820663452148	-9.6345911026001	-9.59759521484375	-0.117337301373482	0.261878401041031	-0.0367433950304985
-6.72612190246582	-9.63477039337158	-9.60109519958496	-0.117414474487305	0.26183009147644	-0.036658551543951
-6.71892929077148	-9.63008689880371	-9.5861988067627	-0.117507942020893	0.261787980794907	-0.0366358570754528
-6.71875524520874	-9.62705039978027	-9.57938385009766	-0.117694988846779	0.261732131242752	-0.0365657135844231
-6.72150945663452	-9.62570476531982	-9.57333755493164	-0.117828905582428	0.261716663837433	-0.0364506207406521
-6.71788454055786	-9.62439823150635	-9.57388305664063	-0.117981851100922	0.261721432209015	-0.0364221446216106
-6.71539831161499	-9.62107944488525	-9.57397079467773	-0.118026368319988	0.261760264635086	-0.0364529304206371
-6.71119785308838	-9.62333965301514	-9.56762409210205	-0.11818715184927	0.261775016784668	-0.0364379733800888
-6.70897245407104	-9.62092018127441	-9.57256698608398	-0.118173629045486	0.261665999889374	-0.0363721884787083
-6.71225881576538	-9.62282562255859	-9.57090377807617	-0.118395246565342	0.261650234460831	-0.0362819917500019
-6.70785140991211	-9.61501693725586	-9.56302165985107	-0.118407167494297	0.261675149202347	-0.0363319143652916
-6.70928430557251	-9.61457538604736	-9.56943321228027	-0.118465088307858	0.261653155088425	-0.0363735929131508
-6.70493698120117	-9.61682605743408	-9.56733226776123	-0.118548035621643	0.261553823947906	-0.036258764564991
-6.70207357406616	-9.61581897735596	-9.55651760101318	-0.11869639903307	0.261565864086151	-0.0362247787415981
-6.7001576423645	-9.60840225219727	-9.56789398193359	-0.118759550154209	0.26152378320694	-0.0361656732857227
-6.69705009460449	-9.60463428497314	-9.56337356567383	-0.118812374770641	0.261425465345383	-0.0360779948532581
-6.69211053848267	-9.60371685028076	-9.56660270690918	-0.118832975625992	0.261336088180542	-0.0360275842249393
-6.68864822387695	-9.60458660125732	-9.55885696411133	-0.118842400610447	0.261363983154297	-0.0359772890806198
-6.68794965744019	-9.59982585906982	-9.55380058288574	-0.119014419615269	0.26134318113327	-0.0359092839062214
-6.6909613609314	-9.60376071929932	-9.55399227142334	-0.119024202227592	0.261280328035355	-0.0358078815042973
-6.69080591201782	-9.60716915130615	-9.55616092681885	-0.11908820271492	0.261283695697784	-0.0357508696615696
-6.68768358230591	-9.60687637329102	-9.5582914352417	-0.11908957362175	0.261367976665497	-0.0358886308968067
-6.69126176834106	-9.60708141326904	-9.56667518615723	-0.119046375155449	0.261355638504028	-0.0359305031597614
-6.69062995910645	-9.60906410217285	-9.56913185119629	-0.118965312838554	0.261241465806961	-0.0359618477523327
-6.68950128555298	-9.61029052734375	-9.56567573547363	-0.119073547422886	0.2612384557724	-0.0360138230025768
-6.68764734268188	-9.60569381713867	-9.56207275390625	-0.119126103818417	0.261311322450638	-0.0360038764774799
-6.68916988372803	-9.60513019561768	-9.56718063354492	-0.119115710258484	0.261278688907623	-0.0359796732664108
-6.68635320663452	-9.60913467407227	-9.56751346588135	-0.119089178740978	0.261228084564209	-0.0359022468328476
-6.68828678131104	-9.61253547668457	-9.5630407333374	-0.119174048304558	0.261255294084549	-0.0358793623745441
-6.68959999084473	-9.60940742492676	-9.56810569763184	-0.119153797626495	0.261263221502304	-0.0359530225396156
-6.68825769424438	-9.60715866088867	-9.57199478149414	-0.119134999811649	0.261172562837601	-0.0359104983508587
-6.68869495391846	-9.60704803466797	-9.58147430419922	-0.119091562926769	0.261180818080902	-0.0359370112419128
-6.68769979476929	-9.61092567443848	-9.57310104370117	-0.11907384544611	0.261189490556717	-0.0359469391405582
-6.68442726135254	-9.60736465454102	-9.5704460144043	-0.119031637907028	0.261208295822144	-0.0359348095953465
-6.68706846237183	-9.60765838623047	-9.57284927368164	-0.119092650711536	0.261215627193451	-0.0358806699514389
-6.68583631515503	-9.61079692840576	-9.56827354431152	-0.119106136262417	0.26108917593956	-0.0358356386423111
-6.68295335769653	-9.61232757568359	-9.56966018676758	-0.119009517133236	0.261137723922729	-0.0358474403619766
-6.68325996398926	-9.61019897460938	-9.57076454162598	-0.118992447853088	0.261240005493164	-0.035852812230587
-6.68386888504028	-9.61281776428223	-9.57634258270264	-0.1189796179533	0.261285811662674	-0.0359067469835281
-6.68495559692383	-9.61382675170898	-9.5830078125	-0.118913091719151	0.261132448911667	-0.0358900241553783
-6.68788623809814	-9.62110137939453	-9.5777587890625	-0.118848331272602	0.261188417673111	-0.0358978994190693
-6.68481969833374	-9.61411571502686	-9.58146572113037	-0.118832945823669	0.261126339435577	-0.0359729006886482
-6.68621397018433	-9.61553001403809	-9.59109878540039	-0.118709214031696	0.261220633983612	-0.0359403714537621
-6.68689775466919	-9.62360763549805	-9.58383464813232	-0.118706449866295	0.26114621758461	-0.0358862206339836
-6.68806457519531	-9.62523460388184	-9.58713531494141	-0.118615299463272	0.261248618364334	-0.035948671400547
-6.68992328643799	-9.62312602996826	-9.59263896942139	-0.118612125515938	0.261314362287521	-0.0358988679945469
-6.68726634979248	-9.62545680999756	-9.60088157653809	-0.118564642965794	0.26123109459877	-0.0359472148120403
-6.68947649002075	-9.63071727752686	-9.60316467285156	-0.118500217795372	0.26116544008255	-0.0359348244965076
-6.6882758140564	-9.63332557678223	-9.59962844848633	-0.118500992655754	0.261217206716537	-0.0360489077866077
-6.69597816467285	-9.6350736618042	-9.59247016906738	-0.118461787700653	0.26126492023468	-0.0360598713159561
-6.70150804519653	-9.63848400115967	-9.59941673278809	-0.118376947939396	0.261279344558716	-0.0360235907137394
-6.70348930358887	-9.64348793029785	-9.60005283355713	-0.118330396711826	0.261267364025116	-0.0360755138099194
-6.70621871948242	-9.64650917053223	-9.60811138153076	-0.118355423212051	0.261336982250214	-0.0361177287995815
-6.70318508148193	-9.64942264556885	-9.612473487854	-0.118285298347473	0.26144403219223	-0.0361586138606071
-6.70867252349854	-9.65244293212891	-9.62061786651611	-0.118202194571495	0.261479288339615	-0.0362219661474228
-6.71212291717529	-9.65419578552246	-9.62130641937256	-0.118158176541328	0.261408060789108	-0.0362811498343945
-6.71912574768066	-9.66168975830078	-9.62638854980469	-0.118226438760757	0.261421471834183	-0.03629981726408
-6.7194185256958	-9.66215896606445	-9.6267728805542	-0.118077762424946	0.261546909809113	-0.0363617911934853
-6.71975708007813	-9.66026878356934	-9.62881088256836	-0.118039950728416	0.261531710624695	-0.036401491612196
-6.72241401672363	-9.66743564605713	-9.63734436035156	-0.11805010586977	0.261560082435608	-0.0363514386117458
-6.72689008712769	-9.67232227325439	-9.63220500946045	-0.117977671325207	0.261561244726181	-0.0364170782268047
-6.72917461395264	-9.67381191253662	-9.63706207275391	-0.118009783327579	0.261633932590485	-0.0364450067281723
-6.73297500610352	-9.67841911315918	-9.64930725097656	-0.118051573634148	0.261670768260956	-0.0364548861980438
-6.73396921157837	-9.68026828765869	-9.65299987792969	-0.118012800812721	0.261681407690048	-0.0365113690495491
-6.7342381477356	-9.68307209014893	-9.6513032913208	-0.117951840162277	0.261679142713547	-0.0365229845046997
-6.73323965072632	-9.68122959136963	-9.64388465881348	-0.11797308921814	0.261676698923111	-0.036556601524353
-6.74063062667847	-9.68327617645264	-9.65019512176514	-0.117920599877834	0.261790812015533	-0.0365603268146515
-6.74533271789551	-9.68875789642334	-9.65316390991211	-0.117886789143085	0.261797100305557	-0.0364770032465458
-6.7448935508728	-9.69123077392578	-9.65379333496094	-0.117867074906826	0.261809438467026	-0.0364843979477882
-6.74370288848877	-9.69474315643311	-9.65610218048096	-0.117902025580406	0.261794298887253	-0.0365055724978447
-6.74468660354614	-9.69582271575928	-9.66087913513184	-0.117856785655022	0.261900395154953	-0.0365727245807648
-6.74955272674561	-9.69623374938965	-9.67758083343506	-0.117756903171539	0.262025117874146	-0.0365930162370205
-6.75035333633423	-9.69804382324219	-9.67233562469482	-0.117640964686871	0.261933714151382	-0.0366170965135098
-6.75152397155762	-9.70242881774902	-9.67245864868164	-0.117645651102066	0.261881053447723	-0.0366160050034523
-6.75245380401611	-9.69476890563965	-9.67368412017822	-0.117604278028011	0.261986643075943	-0.0366285406053066
-6.75104761123657	-9.69537448883057	-9.67464256286621	-0.117587201297283	0.261975318193436	-0.0366908721625805
-6.7527871131897	-9.69773292541504	-9.67043113708496	-0.117565378546715	0.261987388134003	-0.0366137512028217
-6.75316286087036	-9.70451927185059	-9.66822910308838	-0.11748031526804	0.261993825435638	-0.0366056151688099
-6.75393152236938	-9.701491355896	-9.66704559326172	-0.117488823831081	0.262070655822754	-0.0366672463715076
-6.75649356842041	-9.70167350769043	-9.67579078674316	-0.117509767413139	0.262045860290527	-0.0366888456046581
-6.76132678985596	-9.70074558258057	-9.68176746368408	-0.11747469753027	0.262019038200378	-0.0366886891424656
-6.762619972229	-9.70143890380859	-9.68373680114746	-0.117463327944279	0.262061685323715	-0.0367472134530544
-6.75995349884033	-9.7082347869873	-9.68225955963135	-0.11740455776453	0.262081831693649	-0.0367920137941837
-6.75990724563599	-9.70372200012207	-9.68029403686523	-0.117371812462807	0.262154668569565	-0.03685537353158
-6.76435661315918	-9.70969867706299	-9.68333625793457	-0.117381431162357	0.262205988168716	-0.0368686802685261
-6.77503156661987	-9.71257019042969	-9.68866348266602	-0.117345951497555	0.262206256389618	-0.0368135496973991
-6.7743353843689	-9.71617317199707	-9.68434047698975	-0.117275699973106	0.262239426374435	-0.0369491763412952
-6.77345895767212	-9.7180233001709	-9.69027423858643	-0.117165468633175	0.2623450756073	-0.0370313562452793
-6.775465965271	-9.72507667541504	-9.70330810546875	-0.117109388113022	0.262425065040588	-0.0371114388108253
-6.78158664703369	-9.72563934326172	-9.70973777770996	-0.117015607655048	0.262483477592468	-0.0371410474181175
-6.78573131561279	-9.7277774810791	-9.71546936035156	-0.116882018744946	0.262399345636368	-0.0372466593980789
-6.78698778152466	-9.73130512237549	-9.71464729309082	-0.116843350231647	0.262416243553162	-0.0373140461742878
-6.7892107963562	-9.73433685302734	-9.71215534210205	-0.116866201162338	0.262578934431076	-0.0373114198446274
-6.78963947296143	-9.7305793762207	-9.72055149078369	-0.116678029298782	0.262599110603333	-0.0373467169702053
-6.79401731491089	-9.73464107513428	-9.72068214416504	-0.116624258458614	0.262511283159256	-0.0373367555439472
-6.79693460464478	-9.74194717407227	-9.72952270507813	-0.116519019007683	0.262520730495453	-0.0372853167355061
-6.80103731155396	-9.74468517303467	-9.71992588043213	-0.116472393274307	0.26259309053421	-0.0373727157711983
-6.80165958404541	-9.74618434906006	-9.73934745788574	-0.116511471569538	0.262705683708191	-0.0374057255685329
-6.80779600143433	-9.74968719482422	-9.74214172363281	-0.116408787667751	0.262662321329117	-0.0374569185078144
-6.81284427642822	-9.75468254089355	-9.75894451141357	-0.116241849958897	0.262648940086365	-0.0375565774738789
-6.81712245941162	-9.75888729095459	-9.75917434692383	-0.116135805845261	0.262735456228256	-0.0376166626811028
-6.82044887542725	-9.76121520996094	-9.75901985168457	-0.116092942655087	0.262769043445587	-0.0377081744372845
-6.82776832580566	-9.76622486114502	-9.75785541534424	-0.115989409387112	0.26283198595047	-0.0377222187817097
-6.83473253250122	-9.76956367492676	-9.76675701141357	-0.115958921611309	0.262854844331741	-0.0377612225711346
-6.84047269821167	-9.77569484710693	-9.76796436309814	-0.115843199193478	0.262832015752792	-0.0377657413482666
-6.84568548202515	-9.78049373626709	-9.7722749710083	-0.115706250071526	0.262900441884995	-0.0378341637551785
-6.84546756744385	-9.7863712310791	-9.77663230895996	-0.115586571395397	0.262932956218719	-0.0378989391028881
-6.84987688064575	-9.78784656524658	-9.79054069519043	-0.115536339581013	0.263135492801666	-0.0379643738269806
-6.85730981826782	-9.78945159912109	-9.79503345489502	-0.115446463227272	0.263034373521805	-0.0379918739199638
-6.86068058013916	-9.79507541656494	-9.79189300537109	-0.115231275558472	0.262963742017746	-0.0380062572658062
-6.86884927749634	-9.80085277557373	-9.79784774780273	-0.115252658724785	0.262955456972122	-0.0379926674067974
-6.86953210830688	-9.79776191711426	-9.79352378845215	-0.115095853805542	0.263028353452683	-0.0379952527582645
-6.87117195129395	-9.79631328582764	-9.79391098022461	-0.115029536187649	0.262991160154343	-0.0380801074206829
-6.8749680519104	-9.79474544525146	-9.79714870452881	-0.114930860698223	0.263026595115662	-0.0380593240261078
-6.87882423400879	-9.79724502563477	-9.79754734039307	-0.114798337221146	0.262932777404785	-0.0380090773105621
-6.87970781326294	-9.80113220214844	-9.78989505767822	-0.114788308739662	0.262931317090988	-0.0379355512559414
-6.883873462677	-9.80172920227051	-9.79080486297607	-0.114679753780365	0.262903273105621	-0.0379535965621471
-6.8878812789917	-9.79848575592041	-9.7866096496582	-0.114736452698708	0.2629514336586	-0.0378943495452404
-6.88881540298462	-9.80009746551514	-9.79733753204346	-0.114691771566868	0.2628113925457	-0.0379007868468761
-6.89193344116211	-9.80171012878418	-9.80134963989258	-0.114600248634815	0.262706190347672	-0.0378368049860001
-6.8944616317749	-9.80272388458252	-9.79763889312744	-0.114607967436314	0.26273986697197	-0.0378326214849949
-6.89316129684448	-9.80191612243652	-9.78884315490723	-0.114494405686855	0.26268669962883	-0.0378721095621586
-6.8991904258728	-9.80386734008789	-9.79131507873535	-0.114546865224838	0.262649834156036	-0.0377505160868168
-6.90543127059937	-9.80537796020508	-9.78493213653564	-0.114481203258038	0.262610465288162	-0.0376462005078793
-6.9082498550415	-9.80805778503418	-9.78411197662354	-0.114499494433403	0.262523740530014	-0.0375725589692593
-6.90826940536499	-9.80760955810547	-9.78672218322754	-0.114415466785431	0.262642055749893	-0.037560798227787
-6.91111087799072	-9.80682373046875	-9.78286457061768	-0.11439985781908	0.262527525424957	-0.0375489853322506
-6.91286134719849	-9.80467128753662	-9.78634357452393	-0.114304207265377	0.262471616268158	-0.0375090017914772
-6.9193229675293	-9.80835914611816	-9.78546714782715	-0.114298328757286	0.26232698559761	-0.0374202206730843
-6.92064714431763	-9.80762386322021	-9.77721786499023	-0.114352107048035	0.262407749891281	-0.0373778156936169
-6.91950082778931	-9.80360984802246	-9.77260780334473	-0.114312045276165	0.262365907430649	-0.0373525172472
-6.9228949546814	-9.79910945892334	-9.7794189453125	-0.114263944327831	0.262377440929413	-0.0372678972780705
-6.92445182800293	-9.80216979980469	-9.77766227722168	-0.114272274076939	0.262301921844482	-0.0371146313846111
-6.92502546310425	-9.80576801300049	-9.76639842987061	-0.11435578763485	0.262287497520447	-0.0371171087026596
-6.92370748519897	-9.80678367614746	-9.77060413360596	-0.11431834846735	0.26225620508194	-0.0370279289782047
-6.92600297927856	-9.8041877746582	-9.77025699615479	-0.114403255283833	0.262243151664734	-0.0369690991938114
-6.92910099029541	-9.80032730102539	-9.77560806274414	-0.114450551569462	0.262208640575409	-0.0369753949344158
-6.92966222763062	-9.80136203765869	-9.773362159729	-0.114464037120342	0.262120962142944	-0.0369085781276226
-6.93020391464233	-9.80395126342773	-9.7727689743042	-0.114520087838173	0.262098401784897	-0.0368554480373859
-6.92744493484497	-9.80123615264893	-9.7644510269165	-0.11447612196207	0.262013763189316	-0.0369353741407394
-6.9318585395813	-9.80075836181641	-9.76455783843994	-0.11463288962841	0.262077957391739	-0.0368376858532429
-6.93640995025635	-9.79998970031738	-9.7587833404541	-0.114656344056129	0.262068152427673	-0.0367227122187614
-6.9396858215332	-9.80240154266357	-9.7572546005249	-0.114755667746067	0.262022525072098	-0.0366595797240734
-6.93781900405884	-9.80012798309326	-9.76035022735596	-0.114758998155594	0.261961400508881	-0.036680281162262
-6.93660068511963	-9.80161476135254	-9.75701522827148	-0.114789575338364	0.262075960636139	-0.0366248302161694
-6.93571519851685	-9.80329322814941	-9.76096343994141	-0.114878237247467	0.26207709312439	-0.0366061925888062
-6.93783760070801	-9.79817771911621	-9.76722145080566	-0.11480551213026	0.26200208067894	-0.0365401394665241
-6.94034147262573	-9.80026054382324	-9.76054286956787	-0.11494866758585	0.261885195970535	-0.0364706479012966
-6.93901538848877	-9.79855060577393	-9.75338935852051	-0.115053161978722	0.261948645114899	-0.0364372283220291
-6.93708896636963	-9.79412746429443	-9.74735927581787	-0.115133292973042	0.261947751045227	-0.0363773666322231
-6.93441247940063	-9.78453540802002	-9.75253009796143	-0.115196891129017	0.261894971132278	-0.0362776629626751
-6.93389749526978	-9.78423690795898	-9.74854278564453	-0.115273796021938	0.261822104454041	-0.0362008176743984
-6.93154573440552	-9.78228759765625	-9.74360370635986	-0.115251518785954	0.261812895536423	-0.0361181385815144
-6.92990875244141	-9.78373718261719	-9.73719310760498	-0.115338169038296	0.261727333068848	-0.0360023491084576
-6.92734813690186	-9.78146457672119	-9.7338924407959	-0.115455344319344	0.261800020933151	-0.0359600074589252
-6.92773962020874	-9.77326011657715	-9.72997570037842	-0.115517392754555	0.261784434318542	-0.0360066443681717
-6.92091655731201	-9.77036666870117	-9.7377233505249	-0.115620024502277	0.261738359928131	-0.0359918028116226
-6.92009353637695	-9.76859951019287	-9.73402976989746	-0.11564889550209	0.261598318815231	-0.0359115898609161
-6.91738891601563	-9.76520442962646	-9.72357177734375	-0.115741483867168	0.261581540107727	-0.0359156541526318
-6.91033220291138	-9.762375831604	-9.71785449981689	-0.115851379930973	0.261575192213058	-0.0359190180897713
-6.9092116355896	-9.75706386566162	-9.70999145507813	-0.115978375077248	0.26165246963501	-0.0358037650585175
-6.90997838973999	-9.75590515136719	-9.70901107788086	-0.116050451993942	0.261635452508926	-0.0357428751885891
-6.90462875366211	-9.75497817993164	-9.69753456115723	-0.116153120994568	0.261524021625519	-0.0356149263679981
-6.90095329284668	-9.75103664398193	-9.69971370697021	-0.116224609315395	0.261519432067871	-0.0355998910963535
-6.89685297012329	-9.74807167053223	-9.69792461395264	-0.116300202906132	0.261627078056335	-0.0356878489255905
-6.89594173431396	-9.74524021148682	-9.70322132110596	-0.116416074335575	0.26162376999855	-0.0356752872467041
-6.89306402206421	-9.74252796173096	-9.70016956329346	-0.116484053432941	0.261566936969757	-0.0355997122824192
-6.88994646072388	-9.7421760559082	-9.68834400177002	-0.116593711078167	0.261589884757996	-0.0355931892991066
-6.88641405105591	-9.73490047454834	-9.6905689239502	-0.116702646017075	0.261670351028442	-0.0356059707701206
-6.8819055557251	-9.73008346557617	-9.6845703125	-0.116772666573524	0.2616808116436	-0.0355304777622223
-6.87918090820313	-9.73221111297607	-9.68011856079102	-0.116922050714493	0.261615633964539	-0.0354853793978691
-6.87477779388428	-9.73081016540527	-9.67973041534424	-0.116998381912708	0.261690586805344	-0.0353428088128567
-6.87111330032349	-9.72465038299561	-9.6807107925415	-0.117169067263603	0.261780709028244	-0.0354444980621338
-6.86950302124023	-9.72348690032959	-9.68260955810547	-0.117340549826622	0.261764734983444	-0.0355042293667793
-6.86701822280884	-9.72213363647461	-9.68015670776367	-0.11731942743063	0.261775463819504	-0.0355367213487625
-6.86116933822632	-9.72328758239746	-9.67949485778809	-0.117387920618057	0.261836588382721	-0.0356984026730061
-6.86386156082153	-9.72327136993408	-9.67517757415771	-0.117501109838486	0.261966288089752	-0.0357938073575497
-6.86830043792725	-9.72237777709961	-9.67857933044434	-0.117534324526787	0.262000679969788	-0.0358409211039543
-6.86937570571899	-9.73319816589355	-9.67553806304932	-0.117666810750961	0.262046754360199	-0.0358947664499283
-6.8689136505127	-9.73135662078857	-9.68244075775146	-0.117598101496696	0.262200057506561	-0.0360547378659248
-6.87001705169678	-9.73261165618896	-9.69128894805908	-0.117649234831333	0.262368977069855	-0.0362043976783752
-6.87022590637207	-9.7364387512207	-9.70389175415039	-0.117697477340698	0.262340933084488	-0.0362740643322468
-6.87784481048584	-9.74016094207764	-9.70576095581055	-0.11770585924387	0.262356787919998	-0.0363744348287582
-6.87758636474609	-9.73625469207764	-9.70242881774902	-0.117784664034843	0.262582033872604	-0.036474846303463
-6.87872791290283	-9.7354154586792	-9.70973873138428	-0.117820009589195	0.26264962553978	-0.0365393571555614
-6.87715911865234	-9.73822021484375	-9.71562671661377	-0.117878265678883	0.262625247240067	-0.0365147516131401
-6.8817572593689	-9.74247074127197	-9.70611572265625	-0.117940217256546	0.262691080570221	-0.0365997850894928
-6.88241672515869	-9.73767852783203	-9.72000026702881	-0.118079274892807	0.262810200452805	-0.0366346351802349
-6.88021945953369	-9.73673915863037	-9.71786117553711	-0.118142299354076	0.262806087732315	-0.0366412214934826
-6.8794264793396	-9.7344446182251	-9.72781085968018	-0.118147857487202	0.262721627950668	-0.0366765260696411
-6.87810468673706	-9.73521900177002	-9.72262763977051	-0.118291102349758	0.262805104255676	-0.0367457792162895
-6.87883520126343	-9.73848247528076	-9.72272682189941	-0.118453577160835	0.262945711612701	-0.0368397124111652
-6.88507413864136	-9.74201774597168	-9.72398471832275	-0.118549540638924	0.262987226247787	-0.0368391126394272
-6.89364957809448	-9.74229717254639	-9.72238731384277	-0.118686653673649	0.262946993112564	-0.0367762036621571
-6.89145278930664	-9.74006748199463	-9.72505187988281	-0.118752516806126	0.26299262046814	-0.0368492603302002
-6.8965106010437	-9.73675346374512	-9.73302555084229	-0.118857197463512	0.263058543205261	-0.0368143357336521
-6.89845752716064	-9.73550224304199	-9.740159034729	-0.118893638253212	0.262956142425537	-0.0367157980799675
-6.90080595016479	-9.73637580871582	-9.7374849319458	-0.119006782770157	0.262888580560684	-0.0367369838058949
-6.89741325378418	-9.73547554016113	-9.7380952835083	-0.119095027446747	0.262913435697556	-0.0367264561355114
-6.89668798446655	-9.73148155212402	-9.73736476898193	-0.119250416755676	0.262934952974319	-0.0367013812065125
-6.89634418487549	-9.72830867767334	-9.74764347076416	-0.119315467774868	0.262940466403961	-0.0367060974240303
-6.895103931427	-9.73494815826416	-9.74425411224365	-0.119524538516998	0.262823492288589	-0.0365983285009861
-6.89324283599854	-9.737380027771	-9.73928165435791	-0.119663946330547	0.262923747301102	-0.0365089736878872
-6.89699983596802	-9.74167919158936	-9.74149990081787	-0.119841210544109	0.262976586818695	-0.0364617295563221
-6.89722919464111	-9.74058532714844	-9.75221824645996	-0.120075814425945	0.262979447841644	-0.0364574901759624
-6.89576530456543	-9.73997116088867	-9.75757217407227	-0.120270922780037	0.262989580631256	-0.0363998115062714
-6.89559602737427	-9.7436695098877	-9.75840759277344	-0.120437033474445	0.262948006391525	-0.0363711789250374
-6.8912525177002	-9.74866104125977	-9.76187992095947	-0.120551347732544	0.262943804264069	-0.0363398417830467
-6.89272022247314	-9.74803733825684	-9.75905513763428	-0.120746217668056	0.263078093528748	-0.0362950563430786
-6.89302682876587	-9.74839115142822	-9.76038360595703	-0.121009238064289	0.263054013252258	-0.0361753813922405
-6.89675426483154	-9.75496482849121	-9.76464653015137	-0.121257469058037	0.263179570436478	-0.0361422784626484
-6.90219402313232	-9.7606258392334	-9.77061748504639	-0.121468424797058	0.263206839561462	-0.0360737405717373
-6.90121126174927	-9.76714611053467	-9.77274703979492	-0.121506385505199	0.263359785079956	-0.0361944250762463
-6.8983211517334	-9.77194309234619	-9.78244590759277	-0.121680811047554	0.26341313123703	-0.0362434424459934
-6.90192651748657	-9.77460765838623	-9.7903938293457	-0.121737152338028	0.263546884059906	-0.0362338125705719
-6.90210056304932	-9.77691173553467	-9.79964542388916	-0.121892660856247	0.263522505760193	-0.0362412929534912
-6.90077114105225	-9.77913570404053	-9.79623603820801	-0.122085586190224	0.263556271791458	-0.0362355895340443
-6.89766454696655	-9.77695178985596	-9.79258155822754	-0.122273281216621	0.263640910387039	-0.0361277163028717
-6.89662981033325	-9.77181339263916	-9.79674339294434	-0.12239321321249	0.263724207878113	-0.0362153686583042
-6.89896678924561	-9.77753448486328	-9.80426788330078	-0.122429639101028	0.263769835233688	-0.0362123623490334
-6.90348625183105	-9.78407001495361	-9.79941368103027	-0.122501008212566	0.263844192028046	-0.0362962000072002
-6.9006724357605	-9.78823375701904	-9.8017635345459	-0.122568622231483	0.263897866010666	-0.0363744497299194
-6.89644956588745	-9.78585815429688	-9.80044651031494	-0.122671626508236	0.263928085565567	-0.0365139506757259
-6.88798332214355	-9.77903747558594	-9.80521583557129	-0.122800730168819	0.263939023017883	-0.0366357378661633
-6.88400411605835	-9.77863597869873	-9.80537509918213	-0.122861266136169	0.263832569122314	-0.0367386974394321
-6.87694597244263	-9.78113651275635	-9.80200958251953	-0.12286277115345	0.263804048299789	-0.0367375016212463
-6.87380313873291	-9.77994632720947	-9.79720497131348	-0.122972004115582	0.263868421316147	-0.0368642136454582
-6.87396192550659	-9.77919006347656	-9.797043800354	-0.123072229325771	0.263877213001251	-0.0369668640196323
-6.88014507293701	-9.78533935546875	-9.80230903625488	-0.123036928474903	0.26396581530571	-0.0370446853339672
-6.88206052780151	-9.78972625732422	-9.80370616912842	-0.123072274029255	0.263959646224976	-0.0370703600347042
-6.8778395652771	-9.79357719421387	-9.7991247177124	-0.123103111982346	0.264055103063583	-0.0372141487896442
-6.87646579742432	-9.79500102996826	-9.81080627441406	-0.123032934963703	0.264117687940598	-0.0372814945876598
-6.87918329238892	-9.79362773895264	-9.81322860717773	-0.123033873736858	0.264134079217911	-0.0373492240905762
-6.8789496421814	-9.79809284210205	-9.82239246368408	-0.123021304607391	0.264083445072174	-0.0373651757836342
-6.8791561126709	-9.79801940917969	-9.82590866088867	-0.123033255338669	0.264055907726288	-0.0374442860484123
-6.87689065933228	-9.79881477355957	-9.8220272064209	-0.123127713799477	0.264102011919022	-0.0374778769910336
-6.87866830825806	-9.79338645935059	-9.82380676269531	-0.123125910758972	0.264249831438065	-0.0374954268336296
-6.87515115737915	-9.79305934906006	-9.82348155975342	-0.123125702142715	0.264211714267731	-0.0375293157994747
-6.87809181213379	-9.79579734802246	-9.8294153213501	-0.123127661645412	0.264273285865784	-0.0375644825398922
-6.87446022033691	-9.80031394958496	-9.83118724822998	-0.123156018555164	0.264217913150787	-0.0374769046902657
-6.87504291534424	-9.80233669281006	-9.81980419158936	-0.123234778642654	0.264256447553635	-0.0375378839671612
-6.87385749816895	-9.79845428466797	-9.82887649536133	-0.123235590755939	0.264286756515503	-0.0375436656177044
-6.87341833114624	-9.7987642288208	-9.84230804443359	-0.123335346579552	0.264328509569168	-0.0375799909234047
-6.87236452102661	-9.79774188995361	-9.84645557403564	-0.123326748609543	0.26425775885582	-0.0376027524471283
-6.87102365493774	-9.8006534576416	-9.84391403198242	-0.123350121080875	0.264290988445282	-0.0376710817217827
-6.86797475814819	-9.79852867126465	-9.84323692321777	-0.123505108058453	0.264339953660965	-0.0376919880509377
-6.87250709533691	-9.79662609100342	-9.84200859069824	-0.123599350452423	0.264367401599884	-0.0376561731100082
-6.8746976852417	-9.79946899414063	-9.84216022491455	-0.123654961585999	0.264275550842285	-0.0375253409147263
-6.87511539459229	-9.79961109161377	-9.84476089477539	-0.123693756759167	0.264423787593842	-0.037607666105032
-6.87318849563599	-9.80088424682617	-9.85049438476563	-0.123738035559654	0.264424622058868	-0.0376000180840492
-6.87384748458862	-9.80312824249268	-9.86269474029541	-0.123775593936443	0.26454308629036	-0.0376861467957497
-6.87917613983154	-9.80620288848877	-9.86941337585449	-0.123786434531212	0.264502584934235	-0.0376879908144474
-6.88027048110962	-9.80563640594482	-9.87402057647705	-0.123786263167858	0.264481455087662	-0.0377796590328217
-6.87929153442383	-9.80832195281982	-9.87076950073242	-0.12379864603281	0.264512240886688	-0.0377866066992283
-6.88272857666016	-9.8033447265625	-9.87471675872803	-0.123810909688473	0.264641165733337	-0.0378585234284401
-6.88210487365723	-9.80068778991699	-9.88080787658691	-0.123763024806976	0.264635026454926	-0.0378609150648117
-6.88285684585571	-9.80523777008057	-9.88043689727783	-0.123768799006939	0.264626055955887	-0.0378099866211414
-6.88538360595703	-9.80879974365234	-9.88831806182861	-0.123735271394253	0.264627039432526	-0.0378379933536053
-6.88428354263306	-9.81234359741211	-9.88468933105469	-0.123730845749378	0.264602214097977	-0.0378738455474377
-6.88594722747803	-9.80823707580566	-9.88695621490479	-0.123671911656857	0.264686554670334	-0.0379085019230843
-6.88671779632568	-9.81143760681152	-9.89418697357178	-0.123676717281342	0.264673411846161	-0.0379288047552109
-6.88714551925659	-9.81077003479004	-9.8995475769043	-0.123724706470966	0.264654159545898	-0.0379647761583328
-6.88945341110229	-9.81055164337158	-9.90688800811768	-0.123640425503254	0.264694660902023	-0.037987444549799
-6.89134931564331	-9.81216144561768	-9.90697383880615	-0.123559683561325	0.264624208211899	-0.0380334444344044
-6.89070749282837	-9.8132963180542	-9.90359401702881	-0.123511709272861	0.26465705037117	-0.0380492396652699
-6.88728380203247	-9.81058025360107	-9.90441226959229	-0.12355425208807	0.264689326286316	-0.0381480790674686
-6.89315509796143	-9.81291770935059	-9.90942573547363	-0.123546488583088	0.264764428138733	-0.0381531268358231
-6.89311075210571	-9.81361770629883	-9.90940284729004	-0.123485833406448	0.264747768640518	-0.0381009913980961
-6.89812421798706	-9.81677150726318	-9.91268539428711	-0.123489014804363	0.264821708202362	-0.0381019450724125
-6.89583683013916	-9.81467151641846	-9.90902614593506	-0.12342331558466	0.26472270488739	-0.0381416566669941
-6.89311408996582	-9.81606960296631	-9.91282272338867	-0.123338736593723	0.264809876680374	-0.0382111221551895
-6.89199352264404	-9.81272983551025	-9.91521739959717	-0.123382374644279	0.264853477478027	-0.0382220223546028
-6.89215707778931	-9.8139181137085	-9.92109107971191	-0.123263411223888	0.264814764261246	-0.0382310897111893
-6.89647150039673	-9.81367301940918	-9.92050266265869	-0.123183608055115	0.26475864648819	-0.03825543820858
-6.89451456069946	-9.8136100769043	-9.92074775695801	-0.123110063374043	0.264687359333038	-0.03819639980793
-6.89421129226685	-9.81338500976563	-9.91086006164551	-0.123185709118843	0.26472008228302	-0.0382088981568813
-6.89063835144043	-9.80773735046387	-9.91271018981934	-0.123180456459522	0.264675915241241	-0.0381918326020241
-6.88897800445557	-9.80523872375488	-9.90901279449463	-0.123085826635361	0.264731615781784	-0.0382035858929157
-6.88676404953003	-9.80559253692627	-9.91100120544434	-0.123054765164852	0.264671206474304	-0.0382033921778202
-6.88606977462769	-9.80496311187744	-9.91342258453369	-0.122940950095654	0.264599114656448	-0.0381528623402119
-6.8854341506958	-9.8089714050293	-9.90734481811523	-0.122990936040878	0.26461860537529	-0.0381689183413982
-6.88273191452026	-9.80698490142822	-9.90435600280762	-0.123015537858009	0.264717221260071	-0.038147758692503
-6.88400506973267	-9.80609226226807	-9.90370273590088	-0.123016022145748	0.264703840017319	-0.0381396450102329
-6.88222455978394	-9.80148506164551	-9.91862010955811	-0.123005971312523	0.264594852924347	-0.0381565019488335
-6.88408374786377	-9.80507278442383	-9.91878604888916	-0.122912064194679	0.264643222093582	-0.0381314493715763
-6.88413000106812	-9.80580520629883	-9.9107723236084	-0.122898012399673	0.264582127332687	-0.0382168591022491
-6.87724494934082	-9.80462837219238	-9.91349124908447	-0.122888430953026	0.264542400836945	-0.0382315441966057
-6.88306093215942	-9.80565643310547	-9.9036808013916	-0.122906744480133	0.264581769704819	-0.0381825305521488
-6.88387203216553	-9.80567932128906	-9.9017448425293	-0.122913129627705	0.264638483524323	-0.0381955876946449
-6.88413095474243	-9.80955696105957	-9.90511989593506	-0.12287213653326	0.264527767896652	-0.0381715223193169
-6.88262987136841	-9.80834197998047	-9.90237712860107	-0.122885286808014	0.264609664678574	-0.0381899178028107
-6.88226985931396	-9.80723762512207	-9.9103479385376	-0.122801400721073	0.264665961265564	-0.0383357517421246
-6.88254070281982	-9.81187534332275	-9.91554546356201	-0.122831881046295	0.264609694480896	-0.038295079022646
-6.88544893264771	-9.808030128479	-9.91749095916748	-0.122681774199009	0.26459738612175	-0.0383567176759243
-6.88829851150513	-9.81523704528809	-9.91454219818115	-0.122704029083252	0.264521390199661	-0.0383590720593929
-6.88821792602539	-9.81270122528076	-9.9125337600708	-0.122648172080517	0.264567732810974	-0.038394033908844
-6.8887619972229	-9.81091117858887	-9.9081335067749	-0.122648432850838	0.264647930860519	-0.0384617112576962
-6.88665390014648	-9.80525588989258	-9.91131591796875	-0.122538678348064	0.264609724283218	-0.0384272746741772
-6.88678073883057	-9.81471347808838	-9.90530204772949	-0.122537858784199	0.264573991298676	-0.0383662171661854
-6.88777589797974	-9.81763553619385	-9.89987659454346	-0.12254486232996	0.26464369893074	-0.0383731015026569
-6.88665580749512	-9.8186559677124	-9.90801048278809	-0.12255946546793	0.264576941728592	-0.0383779779076576
-6.88913774490356	-9.81473255157471	-9.90422248840332	-0.122509710490704	0.264605760574341	-0.0383711084723473
-6.88549995422363	-9.81295871734619	-9.91005611419678	-0.122543975710869	0.264565378427505	-0.0383688062429428
-6.88798141479492	-9.81478691101074	-9.91023063659668	-0.122518576681614	0.264483243227005	-0.0383601076900959
-6.88850927352905	-9.81522464752197	-9.90945911407471	-0.122398629784584	0.26446920633316	-0.038356252014637
-6.88476037979126	-9.81799030303955	-9.90136051177979	-0.122400492429733	0.264466017484665	-0.0383777730166912
-6.88476848602295	-9.81515121459961	-9.89779472351074	-0.122452728450298	0.264490872621536	-0.0384353585541248
-6.88683128356934	-9.81608295440674	-9.8961009979248	-0.122368738055229	0.264529943466187	-0.0384338609874249
-6.8904504776001	-9.81812381744385	-9.89782238006592	-0.122416831552982	0.264464318752289	-0.0383631363511086
-6.88910007476807	-9.82243824005127	-9.89725971221924	-0.122313804924488	0.26453623175621	-0.0384110286831856
-6.88567781448364	-9.8242654800415	-9.90023708343506	-0.122271500527859	0.264569103717804	-0.0385318547487259
-6.8862156867981	-9.82311916351318	-9.90184593200684	-0.122194454073906	0.264505684375763	-0.0385484881699085
-6.88684844970703	-9.8256950378418	-9.90104293823242	-0.122116521000862	0.264450937509537	-0.0385724976658821
-6.88366365432739	-9.82655239105225	-9.89751148223877	-0.122046232223511	0.264407902956009	-0.0385787710547447
-6.88420391082764	-9.82508945465088	-9.89190196990967	-0.12209939956665	0.264457672834396	-0.0385703779757023
-6.88086462020874	-9.81649780273438	-9.8879280090332	-0.121999382972717	0.264460444450378	-0.038588710129261
-6.87790870666504	-9.81638526916504	-9.8913688659668	-0.121960066258907	0.264452129602432	-0.0385398156940937
-6.87696599960327	-9.81901454925537	-9.8827428817749	-0.12193751335144	0.264380425214767	-0.0384854786098003
-6.87131834030151	-9.82294464111328	-9.88219738006592	-0.121973477303982	0.264405608177185	-0.0384125523269176
-6.87341833114624	-9.8213357925415	-9.87521171569824	-0.121933318674564	0.264374166727066	-0.0384411513805389
-6.86867713928223	-9.81690502166748	-9.87589073181152	-0.121968343853951	0.264312922954559	-0.0383718609809875
-6.86738634109497	-9.81409549713135	-9.8778190612793	-0.122020423412323	0.264297038316727	-0.0383540764451027
-6.8628249168396	-9.81299304962158	-9.87581157684326	-0.121991157531738	0.26416227221489	-0.0383537337183952
-6.86043834686279	-9.81386184692383	-9.86939907073975	-0.121942095458508	0.264178991317749	-0.0383129082620144
-6.85701704025269	-9.81065654754639	-9.85962390899658	-0.122045338153839	0.264152646064758	-0.0383510924875736
-6.85432958602905	-9.80967044830322	-9.85563468933105	-0.122010841965675	0.264164119958878	-0.038346067070961
-6.85958766937256	-9.81023788452148	-9.85734272003174	-0.122087195515633	0.264150321483612	-0.0382873266935349
-6.86067533493042	-9.80899906158447	-9.85203838348389	-0.122055634856224	0.264141529798508	-0.0382945276796818
-6.85746145248413	-9.81133842468262	-9.85108757019043	-0.121997103095055	0.264144837856293	-0.0383477509021759
-6.85442686080933	-9.81238651275635	-9.85501194000244	-0.121964685618877	0.264152437448502	-0.0383657366037369
-6.85918760299683	-9.81306934356689	-9.86399459838867	-0.121941737830639	0.264126598834991	-0.0384061112999916
-6.85874366760254	-9.81418418884277	-9.86122417449951	-0.121901713311672	0.264062196016312	-0.0383876748383045
-6.85561943054199	-9.81546211242676	-9.85655403137207	-0.121870763599873	0.264086782932281	-0.0383835546672344
-6.85565757751465	-9.8066463470459	-9.85305213928223	-0.121884562075138	0.264195591211319	-0.0383945479989052
-6.85535192489624	-9.80953979492188	-9.85556125640869	-0.121832244098186	0.264099389314651	-0.0383346304297447
-6.85543823242188	-9.81166839599609	-9.8485107421875	-0.121861480176449	0.264095097780228	-0.0382229052484035
-6.85097408294678	-9.81448459625244	-9.8446569442749	-0.121887817978859	0.264054208993912	-0.0382226146757603
-6.85247611999512	-9.80880832672119	-9.84048366546631	-0.121880993247032	0.264086931943893	-0.0382429398596287
-6.85041093826294	-9.80677795410156	-9.84672164916992	-0.121891386806965	0.264015346765518	-0.0382159799337387
-6.85054922103882	-9.80387592315674	-9.84148406982422	-0.121854141354561	0.263985246419907	-0.038234755396843
-6.8440318107605	-9.80593395233154	-9.84609985351563	-0.121785037219524	0.263867974281311	-0.0382255241274834
-6.84067296981812	-9.8040828704834	-9.8363733291626	-0.121795624494553	0.263917624950409	-0.0382683612406254
-6.84149551391602	-9.79889106750488	-9.83059406280518	-0.121840216219425	0.263945043087006	-0.0382382534444332
-6.842613697052	-9.79836845397949	-9.83063316345215	-0.12177200615406	0.263861387968063	-0.0382149070501328
-6.84808206558228	-9.80093669891357	-9.83334064483643	-0.121787913143635	0.26376661658287	-0.038079034537077
-6.84240007400513	-9.80048847198486	-9.82530689239502	-0.121781930327415	0.263737082481384	-0.038078498095274
-6.83988809585571	-9.79856872558594	-9.82456016540527	-0.121718145906925	0.263790816068649	-0.0380740687251091
-6.83383989334106	-9.79839038848877	-9.8265380859375	-0.121781095862389	0.263799369335175	-0.0380907244980335
-6.83686685562134	-9.79587554931641	-9.83154106140137	-0.121662341058254	0.263831585645676	-0.038077674806118
-6.83816289901733	-9.79142761230469	-9.82476425170898	-0.121599718928337	0.263706147670746	-0.0380251258611679
-6.83226919174194	-9.79520320892334	-9.82122993469238	-0.121685892343521	0.263593405485153	-0.0379652008414268
-6.83437013626099	-9.79025936126709	-9.81887626647949	-0.121719300746918	0.263652116060257	-0.0379499830305576
-6.82995462417603	-9.78474712371826	-9.81430244445801	-0.121669389307499	0.263617992401123	-0.0378919951617718
-6.82999134063721	-9.77859401702881	-9.80842971801758	-0.121632300317287	0.263567447662354	-0.0378667265176773
-6.82957029342651	-9.78044605255127	-9.81036472320557	-0.121680930256844	0.263503909111023	-0.037748496979475
-6.82724761962891	-9.78067970275879	-9.80559349060059	-0.121673613786697	0.263493299484253	-0.0376681312918663
-6.82664489746094	-9.78317451477051	-9.79699420928955	-0.12169723957777	0.263533085584641	-0.0376869477331638
-6.82552576065063	-9.77852153778076	-9.80494976043701	-0.121732406318188	0.263459235429764	-0.0376533083617687
-6.82972717285156	-9.77651977539063	-9.8064432144165	-0.121765978634357	0.263513177633286	-0.0376999564468861
-6.82367706298828	-9.77628326416016	-9.81690979003906	-0.121687553822994	0.263434797525406	-0.0377208143472672
-6.82018089294434	-9.78055858612061	-9.80675506591797	-0.121757663786411	0.263351887464523	-0.0376988537609577
-6.81701231002808	-9.7789192199707	-9.80427074432373	-0.121723294258118	0.263421654701233	-0.0376939624547958
-6.81737089157104	-9.77563953399658	-9.80391502380371	-0.121803693473339	0.263469964265823	-0.0377725102007389
-6.82021331787109	-9.77923488616943	-9.80395793914795	-0.121803157031536	0.263448685407639	-0.0377152636647224
-6.82326555252075	-9.77823925018311	-9.80089378356934	-0.121793352067471	0.263485640287399	-0.0376777164638042
-6.82137441635132	-9.7790412902832	-9.8027172088623	-0.121856153011322	0.263482481241226	-0.0376289673149586
-6.81380128860474	-9.77852153778076	-9.80322074890137	-0.121787965297699	0.263559132814407	-0.037733219563961
-6.81628131866455	-9.77876281738281	-9.80773830413818	-0.121907189488411	0.263617157936096	-0.0377037785947323
-6.81737995147705	-9.77661895751953	-9.80879211425781	-0.121791042387486	0.263539731502533	-0.0377527922391891
-6.81928253173828	-9.78065395355225	-9.81549453735352	-0.121768712997437	0.263505786657333	-0.0376950316131115
-6.81395816802979	-9.77734565734863	-9.80633926391602	-0.121863044798374	0.263505518436432	-0.0376899726688862
-6.81386661529541	-9.77534961700439	-9.80463886260986	-0.121865034103394	0.26359224319458	-0.0376836769282818
-6.8137321472168	-9.76820373535156	-9.80678081512451	-0.121804945170879	0.263595223426819	-0.0377148240804672
-6.81186532974243	-9.77371215820313	-9.80220890045166	-0.121846847236156	0.2635597884655	-0.037560723721981
-6.80894565582275	-9.77556037902832	-9.79972648620605	-0.121983222663403	0.263555347919464	-0.0375452116131783
-6.80853700637817	-9.77571392059326	-9.80045604705811	-0.121920377016068	0.263556212186813	-0.0375685840845108
-6.81006193161011	-9.77467918395996	-9.80000972747803	-0.122048430144787	0.263660192489624	-0.0374882221221924
-6.80702590942383	-9.76951599121094	-9.81170654296875	-0.122054539620876	0.263596773147583	-0.037493210285902
-6.80623579025269	-9.76768684387207	-9.80748844146729	-0.121979489922523	0.263453811407089	-0.037433847784996
-6.80196285247803	-9.76928806304932	-9.80490684509277	-0.12206943333149	0.263420671224594	-0.03745461627841
-6.79613876342773	-9.76634311676025	-9.79409313201904	-0.122108228504658	0.263435006141663	-0.0374562740325928
-6.80195713043213	-9.7637882232666	-9.78848075866699	-0.122155040502548	0.263473778963089	-0.0373116619884968
-6.80269050598145	-9.76511478424072	-9.78976345062256	-0.122228272259235	0.263464093208313	-0.0372151881456375
-6.800368309021	-9.76612758636475	-9.7879810333252	-0.12225840985775	0.263393253087997	-0.0371580310165882
-6.79312896728516	-9.76220512390137	-9.78597545623779	-0.122280776500702	0.263489991426468	-0.0371594093739986
-6.79899835586548	-9.76175212860107	-9.78988361358643	-0.122345678508282	0.263513684272766	-0.0371404960751534
-6.79527807235718	-9.76141452789307	-9.78920078277588	-0.1222313195467	0.263334691524506	-0.0371281243860722
-6.79701280593872	-9.76268768310547	-9.78826999664307	-0.122287832200527	0.263280868530273	-0.0369664952158928
-6.79377412796021	-9.75727939605713	-9.77724361419678	-0.122303187847137	0.263353377580643	-0.0369537137448788
-6.79025650024414	-9.75110244750977	-9.77262020111084	-0.122331999242306	0.263362735509872	-0.0369161926209927
-6.78961753845215	-9.74800491333008	-9.77065372467041	-0.122351787984371	0.263392180204391	-0.0368502028286457
-6.78678798675537	-9.74450397491455	-9.77706146240234	-0.122326403856277	0.263315200805664	-0.0367323905229568
-6.78657579421997	-9.75116634368896	-9.76660633087158	-0.122374750673771	0.263273060321808	-0.0367028936743736
-6.7845253944397	-9.75247573852539	-9.76466274261475	-0.12237336486578	0.263245850801468	-0.0366795659065247
-6.78547525405884	-9.74674034118652	-9.76872158050537	-0.122472941875458	0.263284087181091	-0.0366779528558254
-6.78443288803101	-9.74614429473877	-9.77159118652344	-0.122439697384834	0.263270020484924	-0.0367044284939766
-6.78520441055298	-9.74755001068115	-9.76817989349365	-0.12240082025528	0.263201832771301	-0.0367048420011997
-6.7801456451416	-9.74796199798584	-9.76619625091553	-0.122335359454155	0.263182699680328	-0.0367316864430904
-6.7797737121582	-9.74632358551025	-9.76187705993652	-0.122324146330357	0.263162910938263	-0.0368317291140556
-6.78549909591675	-9.74897384643555	-9.76254940032959	-0.122283712029457	0.263173073530197	-0.0367597080767155
-6.78516244888306	-9.75398731231689	-9.7536153793335	-0.122328989207745	0.263113111257553	-0.0367205552756786
-6.78419208526611	-9.75311946868896	-9.75632476806641	-0.12223369628191	0.263156920671463	-0.0367515683174133
-6.7843542098999	-9.75567245483398	-9.76793766021729	-0.122224800288677	0.263312697410584	-0.0368541441857815
-6.78778839111328	-9.75367832183838	-9.76221084594727	-0.12214483320713	0.26325735449791	-0.0368404276669025
-6.78569221496582	-9.75875854492188	-9.77036762237549	-0.122169762849808	0.26312130689621	-0.0369066148996353
-6.79228925704956	-9.76228523254395	-9.77225112915039	-0.122045524418354	0.263103395700455	-0.0369086675345898
-6.79108142852783	-9.76265239715576	-9.76787662506104	-0.122040085494518	0.263162463903427	-0.0370000526309013
-6.78916025161743	-9.76096057891846	-9.76321887969971	-0.122007913887501	0.263241291046143	-0.0369837731122971
-6.78869915008545	-9.7595911026001	-9.76738166809082	-0.12200365960598	0.263204962015152	-0.0370283983647823
-6.79056262969971	-9.75875854492188	-9.77163028717041	-0.121906019747257	0.263190418481827	-0.0369440205395222
-6.78976964950562	-9.76862335205078	-9.76291751861572	-0.121905721724033	0.263212442398071	-0.0369527898728848
-6.78937911987305	-9.77046203613281	-9.76267337799072	-0.121915303170681	0.263133883476257	-0.0369459874927998
-6.79157972335815	-9.77034950256348	-9.75900936126709	-0.121867969632149	0.263154298067093	-0.0369179211556911
-6.79127597808838	-9.76800632476807	-9.76990032196045	-0.121934078633785	0.263123780488968	-0.0369056947529316
-6.79045915603638	-9.76754951477051	-9.77383422851563	-0.121913708746433	0.263107717037201	-0.0369406081736088
-6.79092645645142	-9.7689266204834	-9.77503967285156	-0.121870532631874	0.262964576482773	-0.0368519388139248
-6.7898850440979	-9.77069473266602	-9.77099227905273	-0.121911890804768	0.26299661397934	-0.0369138158857822
-6.79075574874878	-9.77107810974121	-9.76175498962402	-0.121931597590446	0.262946218252182	-0.0369037389755249
-6.79373168945313	-9.76874160766602	-9.76376438140869	-0.121923066675663	0.262979000806808	-0.0367984771728516
-6.80053377151489	-9.77297306060791	-9.76216983795166	-0.121985517442226	0.263009905815125	-0.0367331802845001
-6.7985577583313	-9.7728967666626	-9.75585842132568	-0.121875278651714	0.262891560792923	-0.036702923476696
-6.79844903945923	-9.77347469329834	-9.7560453414917	-0.121876105666161	0.262983173131943	-0.0367021448910236
-6.79696416854858	-9.77200508117676	-9.76765823364258	-0.121833883225918	0.262865126132965	-0.0366664938628674
-6.80053901672363	-9.7737455368042	-9.76554679870605	-0.12172245234251	0.262811094522476	-0.0366690568625927
-6.80266332626343	-9.7740306854248	-9.75785446166992	-0.121724836528301	0.262619256973267	-0.0366774462163448
-6.80208015441895	-9.77495574951172	-9.75510120391846	-0.121632687747478	0.262652099132538	-0.0366487354040146
-6.80060291290283	-9.76805591583252	-9.74860858917236	-0.121635250747204	0.262624889612198	-0.0366443954408169
-6.79688167572021	-9.76228332519531	-9.75466346740723	-0.121598124504089	0.262566775083542	-0.0365391559898853
-6.79975318908691	-9.76521492004395	-9.7455530166626	-0.121599845588207	0.262478947639465	-0.0365015044808388
-6.79556274414063	-9.76757526397705	-9.73864078521729	-0.121570572257042	0.262364983558655	-0.0363986454904079
-6.79600095748901	-9.76570987701416	-9.73390197753906	-0.121476873755455	0.262326925992966	-0.0362815745174885
-6.79403162002563	-9.7632303237915	-9.73452472686768	-0.121619738638401	0.262303590774536	-0.0363054387271404
-6.79410219192505	-9.75893592834473	-9.73595714569092	-0.121546424925327	0.262177348136902	-0.0362946391105652
-6.79348516464233	-9.75788974761963	-9.74239826202393	-0.121506348252296	0.262085109949112	-0.0362516641616821
-6.79491329193115	-9.76241302490234	-9.73684024810791	-0.121447861194611	0.262015819549561	-0.0362836644053459
-6.79274368286133	-9.76285171508789	-9.72726249694824	-0.121460825204849	0.262018382549286	-0.0363161191344261
-6.79366683959961	-9.7586088180542	-9.73653697967529	-0.121356546878815	0.261922001838684	-0.0362408012151718
-6.8021559715271	-9.76162719726563	-9.72994995117188	-0.121366500854492	0.261954545974731	-0.0362536124885082
-6.80148839950562	-9.76234722137451	-9.72519493103027	-0.121338039636612	0.261728554964066	-0.0361646488308907
-6.80071973800659	-9.76486110687256	-9.72087001800537	-0.121265694499016	0.261643081903458	-0.0360926389694214
-6.80036449432373	-9.76922607421875	-9.72210502624512	-0.121195025742054	0.261655002832413	-0.0360647849738598
-6.79865026473999	-9.76682186126709	-9.71728134155273	-0.121161729097366	0.26168417930603	-0.0360723584890366
-6.79767799377441	-9.76374626159668	-9.72379016876221	-0.121073588728905	0.261536985635757	-0.0360076017677784
-6.80151319503784	-9.76019859313965	-9.72873401641846	-0.121023453772068	0.261383175849915	-0.0359613411128521
-6.80213212966919	-9.7641134262085	-9.72604751586914	-0.121034547686577	0.261298507452011	-0.0359233058989048
-6.79995632171631	-9.7649040222168	-9.71043014526367	-0.121051162481308	0.261157393455505	-0.035903412848711
-6.79787683486938	-9.75652885437012	-9.71529865264893	-0.12097505480051	0.261117666959763	-0.0358324907720089
-6.80048370361328	-9.75136184692383	-9.71317672729492	-0.120905496180058	0.261113226413727	-0.035755380988121
-6.79335737228394	-9.75590991973877	-9.70217037200928	-0.120907694101334	0.26097959280014	-0.0356462709605694
-6.79387092590332	-9.75034618377686	-9.70029449462891	-0.120925031602383	0.260889917612076	-0.035613052546978
-6.79524326324463	-9.747145652771	-9.69426250457764	-0.120937302708626	0.26090595126152	-0.0355602391064167
-6.79106616973877	-9.74500751495361	-9.70007991790771	-0.120989538729191	0.260680913925171	-0.0355195961892605
-6.79245328903198	-9.74335384368896	-9.70767021179199	-0.121002517640591	0.260566204786301	-0.0354136303067207
-6.79127502441406	-9.74112892150879	-9.68940162658691	-0.12093023955822	0.260549873113632	-0.0354230180382729
-6.78887271881104	-9.73574542999268	-9.68371868133545	-0.120974369347095	0.260443657636642	-0.0354104787111282
-6.79606151580811	-9.73751544952393	-9.68576049804688	-0.121037527918816	0.260396122932434	-0.0353024825453758
-6.79724836349487	-9.73685264587402	-9.67286109924316	-0.121019914746284	0.260267555713654	-0.0352253653109074
-6.79480314254761	-9.73592567443848	-9.68026447296143	-0.121024027466774	0.260236740112305	-0.0351160168647766
-6.79409456253052	-9.73441314697266	-9.677001953125	-0.121085248887539	0.260135859251022	-0.0350720062851906
-6.79560232162476	-9.73261737823486	-9.67879581451416	-0.120942503213882	0.260039210319519	-0.0350179970264435
-6.79764890670776	-9.73367786407471	-9.67282962799072	-0.120972491800785	0.259829103946686	-0.0348933041095734
-6.79872369766235	-9.73305606842041	-9.6675968170166	-0.12098091840744	0.259888529777527	-0.0348317623138428
-6.79585313796997	-9.72725963592529	-9.66148662567139	-0.120982930064201	0.259756684303284	-0.0347770377993584
-6.79645490646362	-9.72301959991455	-9.67041206359863	-0.120946228504181	0.259751588106155	-0.0346500277519226
-6.79692935943604	-9.72493553161621	-9.65892887115479	-0.120997987687588	0.259623914957047	-0.0345846675336361
-6.79542875289917	-9.72573280334473	-9.6537389755249	-0.120946362614632	0.259469360113144	-0.0344774536788464
-6.79338788986206	-9.72353649139404	-9.65316104888916	-0.121096663177013	0.259492486715317	-0.0344098918139935
-6.79130887985229	-9.72096824645996	-9.65402984619141	-0.12115853279829	0.259345471858978	-0.0343808569014072
-6.79457998275757	-9.71752834320068	-9.6559419631958	-0.121045231819153	0.259248673915863	-0.0342676602303982
-6.79064846038818	-9.71977043151855	-9.64665412902832	-0.121113382279873	0.259162098169327	-0.0342187732458115
-6.78835535049438	-9.71693992614746	-9.64032649993896	-0.121098458766937	0.259086132049561	-0.03420564904809
-6.7885537147522	-9.71358299255371	-9.64188575744629	-0.121222317218781	0.259031444787979	-0.0341160073876381
-6.79229927062988	-9.71433353424072	-9.63875770568848	-0.121168658137321	0.258962571620941	-0.0340155735611916
-6.79411458969116	-9.71516513824463	-9.62967109680176	-0.121189184486866	0.258796572685242	-0.0339575409889221
-6.79239130020142	-9.71508407592773	-9.6245059967041	-0.121146634221077	0.258817940950394	-0.0338860377669334
-6.78878498077393	-9.71484851837158	-9.62711811065674	-0.121232442557812	0.258788377046585	-0.0339333638548851
-6.79024410247803	-9.71181106567383	-9.63259601593018	-0.121095262467861	0.258698433637619	-0.0339020751416683
-6.79142141342163	-9.71583557128906	-9.63737106323242	-0.121096536517143	0.258525341749191	-0.0338324680924416
-6.79002904891968	-9.7145824432373	-9.62563514709473	-0.121138498187065	0.258410185575485	-0.0338343679904938
-6.78684186935425	-9.71161556243896	-9.61375522613525	-0.121112309396267	0.25847801566124	-0.0338319130241871
-6.78631162643433	-9.70657348632813	-9.61984920501709	-0.121081113815308	0.258400410413742	-0.0338042862713337
-6.78357887268066	-9.70978546142578	-9.61503601074219	-0.121040746569633	0.258324235677719	-0.0336956009268761
-6.78133106231689	-9.71321105957031	-9.60448837280273	-0.121056541800499	0.258208990097046	-0.0336621552705765
-6.78252935409546	-9.71029567718506	-9.60643768310547	-0.121091663837433	0.258169949054718	-0.0336706899106503
-6.77918338775635	-9.70800018310547	-9.60813617706299	-0.121150389313698	0.258154988288879	-0.0336307138204575
-6.77735662460327	-9.7051830291748	-9.60743522644043	-0.121162667870522	0.258020609617233	-0.0336830019950867
-6.77535629272461	-9.70759010314941	-9.60351181030273	-0.12117575854063	0.257926493883133	-0.0336318798363209
-6.77204513549805	-9.70807075500488	-9.59666633605957	-0.121149010956287	0.257900387048721	-0.0335811115801334
-6.77112197875977	-9.70512199401855	-9.59618377685547	-0.121206723153591	0.257832437753677	-0.033686202019453
-6.77439546585083	-9.70801830291748	-9.58896541595459	-0.121326521039009	0.257781475782394	-0.0335409566760063
-6.77299833297729	-9.70914745330811	-9.58337211608887	-0.121354147791862	0.25770977139473	-0.0335264764726162
-6.76766538619995	-9.70821189880371	-9.58275604248047	-0.121360503137112	0.257727146148682	-0.0334819629788399
-6.76752233505249	-9.70510959625244	-9.5894775390625	-0.121377363801003	0.257735311985016	-0.0335195921361446
-6.76794195175171	-9.70559597015381	-9.58514404296875	-0.12137870490551	0.257616549730301	-0.0334725715219975
-6.76555919647217	-9.71031475067139	-9.5809965133667	-0.121408000588417	0.25754252076149	-0.0334551408886909
-6.76219892501831	-9.70397663116455	-9.5720329284668	-0.121499516069889	0.25750058889389	-0.0334038957953453
-6.75976896286011	-9.69766521453857	-9.5705680847168	-0.121523857116699	0.257521957159042	-0.0333342216908932
-6.75432014465332	-9.6963357925415	-9.56781578063965	-0.121591567993164	0.257437199354172	-0.0333122424781322
-6.74610471725464	-9.6903772354126	-9.56009864807129	-0.121458992362022	0.257347643375397	-0.0333625860512257
-6.73410701751709	-9.67869758605957	-9.54276084899902	-0.121492393314838	0.257272124290466	-0.0334125496447086
-6.72759914398193	-9.67247676849365	-9.54783344268799	-0.121530778706074	0.25719690322876	-0.0333899930119514
-6.72869968414307	-9.67488670349121	-9.54055976867676	-0.121609635651112	0.257133096456528	-0.0333105474710464
-6.72391748428345	-9.67472839355469	-9.53847026824951	-0.12160711735487	0.257045120000839	-0.0332808569073677
-6.7199501991272	-9.66917991638184	-9.52466297149658	-0.121706679463387	0.256986290216446	-0.03329873457551
-6.72073793411255	-9.66541862487793	-9.51518630981445	-0.121795162558556	0.256944984197617	-0.0332591719925404
-6.72362947463989	-9.6717004776001	-9.51385116577148	-0.121951960027218	0.256927818059921	-0.0331008657813072
-6.71268272399902	-9.67268753051758	-9.50652408599854	-0.122092746198177	0.256992071866989	-0.0328880287706852
-6.70011949539185	-9.67157077789307	-9.49532699584961	-0.122251413762569	0.256957590579987	-0.0329512543976307
-6.70128583908081	-9.67413520812988	-9.49675369262695	-0.122371681034565	0.25691220164299	-0.0330196730792522
-6.70991563796997	-9.67636489868164	-9.50380325317383	-0.122311055660248	0.257026493549347	-0.0331117212772369
-6.71085119247437	-9.67909717559814	-9.49467277526855	-0.12239258736372	0.257012754678726	-0.0330983512103558
-6.70729160308838	-9.670485496521	-9.49387454986572	-0.122311152517796	0.257067233324051	-0.0331079699099064
-6.70549535751343	-9.67017555236816	-9.49055480957031	-0.122423000633717	0.257076025009155	-0.0330727323889732
-6.6999077796936	-9.66677665710449	-9.49079322814941	-0.12246385216713	0.256992667913437	-0.0329988934099674
-6.69687128067017	-9.66976261138916	-9.48686122894287	-0.122551798820496	0.256992757320404	-0.0330035202205181
-6.69323301315308	-9.66499710083008	-9.47589683532715	-0.122603967785835	0.256953209638596	-0.0330545715987682
-6.68887853622437	-9.66360855102539	-9.47288608551025	-0.122692666947842	0.256929159164429	-0.0330330431461334
-6.68488025665283	-9.65910625457764	-9.485520362854	-0.122714087367058	0.25683805346489	-0.0329338945448399
-6.68142318725586	-9.6586389541626	-9.46993255615234	-0.122706890106201	0.256804049015045	-0.032904114574194
-6.67510986328125	-9.66062927246094	-9.46749687194824	-0.122745148837566	0.256735950708389	-0.0329841040074825
-6.6733250617981	-9.65648365020752	-9.46468257904053	-0.122854717075825	0.256783097982407	-0.0329628176987171
-6.67730236053467	-9.65972518920898	-9.4583101272583	-0.122928321361542	0.256742894649506	-0.0329627357423306
-6.67483186721802	-9.65991687774658	-9.45528697967529	-0.12296686321497	0.256723076105118	-0.0329397022724152
-6.67247200012207	-9.65881729125977	-9.44789791107178	-0.122947491705418	0.256779611110687	-0.0329712331295013
-6.66436672210693	-9.65280628204346	-9.4500846862793	-0.122937455773354	0.256847679615021	-0.0330075733363628
-6.66672325134277	-9.64956760406494	-9.45132255554199	-0.122948072850704	0.256758391857147	-0.0329470410943031
-6.66259431838989	-9.6490478515625	-9.45339870452881	-0.122900255024433	0.256734192371368	-0.0328076258301735
-6.65583753585815	-9.64709281921387	-9.44002628326416	-0.123093873262405	0.256735920906067	-0.032752800732851
-6.64855337142944	-9.63770866394043	-9.4333028793335	-0.123170599341393	0.256716877222061	-0.0326876826584339
-6.64869737625122	-9.63777446746826	-9.43318367004395	-0.123249866068363	0.25670999288559	-0.0326485000550747
-6.64167928695679	-9.63943004608154	-9.43051910400391	-0.123280361294746	0.256645143032074	-0.0326986461877823
-6.63805532455444	-9.6372241973877	-9.43044090270996	-0.12338238209486	0.256643950939178	-0.0326352417469025
-6.63726329803467	-9.63685321807861	-9.43217849731445	-0.123518660664558	0.256653547286987	-0.0327368341386318
-6.63344192504883	-9.63721370697021	-9.43686008453369	-0.123536355793476	0.256548047065735	-0.0326766707003117
-6.63068008422852	-9.63992595672607	-9.43225383758545	-0.123659804463387	0.256613194942474	-0.0326876379549503
-6.62536239624023	-9.6381778717041	-9.42387580871582	-0.123708464205265	0.256620436906815	-0.032782144844532
-6.63040161132813	-9.64028644561768	-9.4248046875	-0.123820960521698	0.256674945354462	-0.0326699800789356
-6.63128805160522	-9.64437103271484	-9.41923427581787	-0.123918972909451	0.256684482097626	-0.0326290912926197
-6.62741088867188	-9.64740371704102	-9.42332172393799	-0.123958423733711	0.256629526615143	-0.0326671488583088
-6.6257004737854	-9.64729881286621	-9.43139839172363	-0.124066844582558	0.256811916828156	-0.0327049791812897
-6.62633562088013	-9.64744567871094	-9.43556308746338	-0.124051742255688	0.256718575954437	-0.0327677354216576
-6.62505054473877	-9.64947700500488	-9.43100738525391	-0.124142922461033	0.256712824106216	-0.032793503254652
-6.62255764007568	-9.65390682220459	-9.42545413970947	-0.124274916946888	0.256724685430527	-0.0327579751610756
-6.61714315414429	-9.64371204376221	-9.42665672302246	-0.124396078288555	0.256793439388275	-0.0327531583607197
-6.61898708343506	-9.64671039581299	-9.42620944976807	-0.124403491616249	0.256874173879623	-0.0328173711895943
-6.61708164215088	-9.65059471130371	-9.42583465576172	-0.124482825398445	0.256825804710388	-0.0327711999416351
-6.61541557312012	-9.65084743499756	-9.41687297821045	-0.124608188867569	0.256880134344101	-0.0328692980110645
-6.61411142349243	-9.64831256866455	-9.4279670715332	-0.124735966324806	0.256984084844589	-0.0328963287174702
-6.61360454559326	-9.64762592315674	-9.43485927581787	-0.124814890325069	0.256952822208405	-0.0329669676721096
-6.61099910736084	-9.64581203460693	-9.43650245666504	-0.124809458851814	0.256935268640518	-0.0330229513347149
-6.60778951644897	-9.64782333374023	-9.42966175079346	-0.124853238463402	0.256993532180786	-0.0330581776797771
-6.60327005386353	-9.64651203155518	-9.42262935638428	-0.125007152557373	0.256980955600739	-0.0331157632172108
-6.60866117477417	-9.64732265472412	-9.4259090423584	-0.125066846609116	0.256970047950745	-0.0331124477088451
-6.612952709198	-9.64907264709473	-9.42199897766113	-0.125107198953629	0.256964355707169	-0.0329937562346458
-6.60717058181763	-9.6491117477417	-9.42000865936279	-0.125129282474518	0.257010459899902	-0.0330697037279606
-6.60349750518799	-9.64943981170654	-9.42496871948242	-0.125237599015236	0.257102340459824	-0.0331539139151573
-6.60700273513794	-9.64949226379395	-9.42749214172363	-0.125174775719643	0.257079839706421	-0.0331115052103996
-6.60411214828491	-9.65119934082031	-9.42835903167725	-0.125313326716423	0.256985425949097	-0.033193327486515
-6.60360765457153	-9.64902019500732	-9.42774200439453	-0.125320300459862	0.257035106420517	-0.0331896767020226
-6.59914541244507	-9.64386367797852	-9.41846752166748	-0.12543860077858	0.25708270072937	-0.0332657434046268
-6.59586477279663	-9.64092254638672	-9.42159843444824	-0.125408679246902	0.257065057754517	-0.0332735069096088
-6.59653997421265	-9.64388751983643	-9.41673469543457	-0.125488609075546	0.257072687149048	-0.033254399895668
-6.59084033966064	-9.64129829406738	-9.4097785949707	-0.125657975673676	0.257089585065842	-0.0333570726215839
-6.58937501907349	-9.64182472229004	-9.41117477416992	-0.125677332282066	0.257085353136063	-0.033450324088335
-6.58728170394897	-9.63981151580811	-9.42450618743896	-0.125752434134483	0.257040411233902	-0.0334977805614471
-6.58855962753296	-9.64328861236572	-9.42217922210693	-0.125792816281319	0.257023960351944	-0.0336075909435749
-6.58442354202271	-9.64294719696045	-9.41271686553955	-0.125872492790222	0.256937295198441	-0.0337306372821331
-6.5802583694458	-9.64254856109619	-9.41041278839111	-0.126013934612274	0.257033735513687	-0.0338277146220207
-6.58987092971802	-9.6404275894165	-9.41143989562988	-0.126104086637497	0.257024645805359	-0.0337602905929089
-6.59248924255371	-9.64787006378174	-9.40854263305664	-0.126101285219193	0.257045149803162	-0.033802792429924
-6.58788728713989	-9.64825534820557	-9.41775703430176	-0.126247137784958	0.257171154022217	-0.0338876657187939
-6.58556604385376	-9.649338722229	-9.41319274902344	-0.126233905553818	0.257219880819321	-0.033988606184721
-6.59252262115479	-9.64802265167236	-9.42401313781738	-0.126268431544304	0.257141202688217	-0.0339867137372494
-6.59284257888794	-9.65145397186279	-9.42325496673584	-0.126326724886894	0.257149487733841	-0.0339869521558285
-6.5918607711792	-9.65353298187256	-9.42001533508301	-0.126445814967155	0.257150590419769	-0.0340627729892731
-6.59088182449341	-9.64907550811768	-9.42244720458984	-0.126483902335167	0.257257252931595	-0.0340946577489376
-6.59472179412842	-9.65250396728516	-9.42582607269287	-0.12642540037632	0.257348448038101	-0.034122820943594
-6.5907506942749	-9.65850162506104	-9.42549514770508	-0.126541987061501	0.257287949323654	-0.0341414213180542
-6.59451961517334	-9.6618127822876	-9.42947292327881	-0.126525714993477	0.257400870323181	-0.0341645441949368
-6.59451389312744	-9.65975761413574	-9.43332767486572	-0.126659035682678	0.257502436637878	-0.0342443510890007
-6.59366798400879	-9.66081619262695	-9.44169998168945	-0.126688942313194	0.257404088973999	-0.0342788621783257
-6.59211540222168	-9.66239833831787	-9.44513130187988	-0.126720309257507	0.257466703653336	-0.0343211703002453
-6.58667802810669	-9.66303157806396	-9.43528079986572	-0.126773461699486	0.257494777441025	-0.0344737134873867
-6.59156274795532	-9.66046333312988	-9.43562316894531	-0.126815497875214	0.257557332515717	-0.0344624556601048
-6.59450769424438	-9.66391181945801	-9.43422031402588	-0.126839146018028	0.257564008235931	-0.0344649627804756
-6.5942816734314	-9.66574573516846	-9.43672370910645	-0.126923471689224	0.257668554782867	-0.0345095209777355
-6.58907985687256	-9.66649436950684	-9.44882678985596	-0.126949623227119	0.25780189037323	-0.0345976501703262
-6.59372472763062	-9.6714916229248	-9.45473575592041	-0.126956984400749	0.25783097743988	-0.0346622951328754
-6.59549427032471	-9.67201328277588	-9.45221042633057	-0.126934707164764	0.257797926664352	-0.0347037464380264
-6.59926271438599	-9.67946338653564	-9.46180725097656	-0.126963913440704	0.257777184247971	-0.0346708260476589
-6.59704399108887	-9.67689609527588	-9.45889854431152	-0.127059414982796	0.257920265197754	-0.0347668565809727
-6.59697198867798	-9.67638492584229	-9.46064853668213	-0.127084612846375	0.257952898740768	-0.0348111428320408
-6.59745740890503	-9.6779260635376	-9.47216320037842	-0.127065807580948	0.258044391870499	-0.0348065756261349
-6.60236072540283	-9.68691730499268	-9.46294975280762	-0.127073615789413	0.258097499608994	-0.0348190702497959
-6.59989309310913	-9.6868257522583	-9.46941757202148	-0.127108111977577	0.25812041759491	-0.0348577797412872
-6.60310649871826	-9.68860244750977	-9.47360229492188	-0.12712936103344	0.258229583501816	-0.0348750241100788
-6.60204410552979	-9.68538475036621	-9.48124027252197	-0.127276480197906	0.258196830749512	-0.0348610766232014
-6.6005220413208	-9.69043922424316	-9.4835786819458	-0.127225369215012	0.258182942867279	-0.0348656550049782
-6.60451316833496	-9.69050312042236	-9.48177433013916	-0.127263888716698	0.258225798606873	-0.0348700173199177
-6.60301113128662	-9.69319438934326	-9.48698329925537	-0.127379834651947	0.258239537477493	-0.0348626710474491
-6.60440874099731	-9.69203567504883	-9.48112487792969	-0.127445578575134	0.258186966180801	-0.0348327122628689
-6.61025667190552	-9.69429874420166	-9.47960948944092	-0.127482876181602	0.258258670568466	-0.0347800776362419
-6.6117730140686	-9.69827556610107	-9.47924041748047	-0.127509817481041	0.258264780044556	-0.0347496159374714
-6.60864400863647	-9.69989204406738	-9.48773097991943	-0.127563193440437	0.258356660604477	-0.0347332321107388
-6.61241292953491	-9.70187854766846	-9.49857711791992	-0.127606704831123	0.258446514606476	-0.0347931422293186
-6.61646842956543	-9.702073097229	-9.49710083007813	-0.127510070800781	0.258291780948639	-0.0347706452012062
-6.6194806098938	-9.70514392852783	-9.49525928497314	-0.127556338906288	0.258334159851074	-0.0347797125577927
-6.617919921875	-9.70213222503662	-9.49289226531982	-0.12757782638073	0.258444875478745	-0.0347403325140476
-6.61972236633301	-9.70070171356201	-9.49377918243408	-0.127569228410721	0.25843745470047	-0.0347573608160019
-6.62017297744751	-9.70351886749268	-9.49267101287842	-0.127535447478294	0.258421689271927	-0.0347465313971043
-6.61857509613037	-9.70742511749268	-9.49769878387451	-0.127501770853996	0.258391946554184	-0.0346707105636597
-6.62010192871094	-9.71051597595215	-9.48630714416504	-0.127567395567894	0.25839364528656	-0.0347349904477596
-6.62145042419434	-9.70847702026367	-9.49742794036865	-0.127604454755783	0.258416712284088	-0.0347458086907864
-6.62235164642334	-9.70811748504639	-9.49424457550049	-0.127620100975037	0.258348613977432	-0.0347734801471233
-6.62294292449951	-9.70857429504395	-9.50199508666992	-0.127533301711082	0.258303344249725	-0.0347577594220638
-6.62248945236206	-9.70967769622803	-9.49322605133057	-0.12758307158947	0.258345931768417	-0.034810621291399
-6.62242984771729	-9.70961093902588	-9.49210548400879	-0.127662152051926	0.258350849151611	-0.0348241403698921
-6.62753343582153	-9.71088218688965	-9.49515056610107	-0.127595707774162	0.258333206176758	-0.0347193442285061
-6.63309860229492	-9.7133321762085	-9.49254131317139	-0.127675861120224	0.258282691240311	-0.0346578061580658
-6.63056993484497	-9.71619319915771	-9.49811744689941	-0.127734124660492	0.258457899093628	-0.0347467809915543
-6.63481903076172	-9.71909427642822	-9.50304126739502	-0.127665340900421	0.258398056030273	-0.0347817353904247
-6.63907098770142	-9.71716022491455	-9.51033782958984	-0.127603188157082	0.25832062959671	-0.0347643755376339
-6.6423077583313	-9.72315216064453	-9.49849510192871	-0.127613171935081	0.25825572013855	-0.0348220393061638
-6.64102363586426	-9.72278881072998	-9.5023193359375	-0.127676010131836	0.258286654949188	-0.0348273701965809
-6.64316940307617	-9.71787261962891	-9.50499725341797	-0.127596616744995	0.258333921432495	-0.0348235629498959
-6.64410066604614	-9.7200231552124	-9.51002216339111	-0.12757919728756	0.258240938186646	-0.0347510017454624
-6.64476108551025	-9.72507476806641	-9.49961280822754	-0.127640068531036	0.258219301700592	-0.0347563177347183
-6.6448450088501	-9.72667789459229	-9.50146675109863	-0.127621486783028	0.258277297019959	-0.0347180515527725
-6.64836645126343	-9.72388458251953	-9.50563812255859	-0.12761977314949	0.25821128487587	-0.0347924157977104
-6.6503701210022	-9.72401905059814	-9.516037940979	-0.127698615193367	0.258197277784348	-0.0348023101687431
-6.64999294281006	-9.72832870483398	-9.51479244232178	-0.127642720937729	0.258119583129883	-0.0348379239439964
-6.64915227890015	-9.72592258453369	-9.50614166259766	-0.127596765756607	0.258121699094772	-0.0348613299429417
-6.64878463745117	-9.72793197631836	-9.50219631195068	-0.127675354480743	0.258152544498444	-0.0348684638738632
-6.65645980834961	-9.73018741607666	-9.50133228302002	-0.127698600292206	0.258098661899567	-0.0348160341382027
-6.65716218948364	-9.73324680328369	-9.50376129150391	-0.127729818224907	0.258088380098343	-0.0347763672471046
-6.65552949905396	-9.73254776000977	-9.50983905792236	-0.127670034766197	0.258242636919022	-0.0347996354103088
-6.65461397171021	-9.73097515106201	-9.51364326477051	-0.127607211470604	0.258231580257416	-0.0348555780947208
-6.66195774078369	-9.73256492614746	-9.51397609710693	-0.127566114068031	0.258159548044205	-0.0348450616002083
-6.6635947227478	-9.73488807678223	-9.51215076446533	-0.12755623459816	0.258136212825775	-0.0347954593598843
-6.66229057312012	-9.73211669921875	-9.50969123840332	-0.127560049295425	0.258107542991638	-0.0348259508609772
-6.66173839569092	-9.72555065155029	-9.51551151275635	-0.127557918429375	0.258163452148438	-0.034769669175148
-6.66325998306274	-9.72754096984863	-9.51081371307373	-0.127516493201256	0.258161634206772	-0.0347925871610641
-6.65927457809448	-9.73323631286621	-9.50736522674561	-0.127463549375534	0.258112996816635	-0.0347646251320839
-6.65816497802734	-9.72927379608154	-9.5088415145874	-0.127485230565071	0.258185148239136	-0.0347041860222816
-6.65567684173584	-9.72428607940674	-9.51156234741211	-0.127581864595413	0.258203595876694	-0.0347985439002514
-6.65686655044556	-9.72184085845947	-9.52204132080078	-0.127433031797409	0.258102238178253	-0.0348272062838078
-6.65657043457031	-9.72200202941895	-9.52067470550537	-0.127491265535355	0.258034765720367	-0.0347905904054642
-6.65257692337036	-9.72119045257568	-9.50975894927979	-0.127437859773636	0.25807312130928	-0.0348712801933289
-6.65133047103882	-9.71664237976074	-9.50698471069336	-0.127575606107712	0.258092015981674	-0.0348958745598793
-6.65269088745117	-9.71710777282715	-9.50810813903809	-0.127497017383575	0.258079618215561	-0.0347346924245358
-6.65057802200317	-9.7158842086792	-9.50014686584473	-0.127548545598984	0.258008599281311	-0.0346829444169998
-6.64648532867432	-9.71341037750244	-9.50269603729248	-0.127522721886635	0.25808972120285	-0.0347531326115131
-6.64703130722046	-9.713210105896	-9.50420570373535	-0.127502396702766	0.258012533187866	-0.0347413346171379
-6.64312696456909	-9.71006298065186	-9.50368022918701	-0.12747323513031	0.257833749055862	-0.0347000323235989
-6.64312410354614	-9.70781230926514	-9.50232791900635	-0.127478808164597	0.257845818996429	-0.03461754322052
-6.63747453689575	-9.7009973526001	-9.49604797363281	-0.127560466527939	0.257867842912674	-0.0346300937235355
-6.6361289024353	-9.69381332397461	-9.48706817626953	-0.127491533756256	0.257854819297791	-0.0346413403749466
-6.63259172439575	-9.69083786010742	-9.4951868057251	-0.127497062087059	0.257796823978424	-0.034547571092844
-6.63031625747681	-9.69179725646973	-9.48292922973633	-0.127502471208572	0.257711499929428	-0.0344760045409203
-6.62680673599243	-9.69040775299072	-9.48291873931885	-0.127545267343521	0.257734954357147	-0.034443024545908
-6.62439060211182	-9.68733215332031	-9.4826545715332	-0.127641528844833	0.257663905620575	-0.0343885608017445
-6.62259817123413	-9.67974662780762	-9.48085403442383	-0.127676546573639	0.257587403059006	-0.034374076873064
-6.62159299850464	-9.6792459487915	-9.47870540618896	-0.127655059099197	0.25750532746315	-0.0343232117593288
-6.61980390548706	-9.67703533172607	-9.47573089599609	-0.12770764529705	0.257474005222321	-0.0343188121914864
-6.61304950714111	-9.67112636566162	-9.46216678619385	-0.127730339765549	0.257469534873962	-0.0342790335416794
-6.61577320098877	-9.67072296142578	-9.45843887329102	-0.12783208489418	0.257398128509521	-0.0341215468943119
-6.61399793624878	-9.66878890991211	-9.45561122894287	-0.127858176827431	0.257355093955994	-0.0340490266680717
-6.61114168167114	-9.66611003875732	-9.44928550720215	-0.127848476171494	0.257406204938889	-0.034053847193718
-6.60992431640625	-9.66048622131348	-9.46001052856445	-0.127863258123398	0.257382422685623	-0.0339894667267799
-6.61087417602539	-9.66100311279297	-9.4594783782959	-0.127912998199463	0.257236868143082	-0.0339377745985985
-6.60908079147339	-9.65668392181396	-9.44922065734863	-0.12798772752285	0.257218420505524	-0.0339140854775906
-6.60421991348267	-9.64769268035889	-9.44715213775635	-0.128059014678001	0.257175266742706	-0.0338344238698483
-6.60144901275635	-9.64142036437988	-9.4460973739624	-0.128080263733864	0.257165461778641	-0.0337398685514927
-6.60292434692383	-9.64905643463135	-9.43475818634033	-0.128159552812576	0.257109999656677	-0.0335697829723358
-6.6003885269165	-9.64390563964844	-9.43080520629883	-0.128296688199043	0.257100790739059	-0.0334806516766548
-6.59619569778442	-9.64331245422363	-9.42795562744141	-0.128370955586433	0.257060617208481	-0.033416498452425
-6.59765243530273	-9.63589859008789	-9.4376106262207	-0.128550872206688	0.256991475820541	-0.0332937501370907
-6.5956859588623	-9.634765625	-9.43158531188965	-0.128553822636604	0.256920486688614	-0.033218540251255
-6.59165143966675	-9.63012886047363	-9.42532634735107	-0.128669440746307	0.256822019815445	-0.0331301987171173
-6.59097623825073	-9.6262788772583	-9.41816902160645	-0.128749430179596	0.256878942251205	-0.0330540612339973
-6.59453964233398	-9.62534427642822	-9.40584278106689	-0.128856256604195	0.256720662117004	-0.0328566618263721
-6.59150743484497	-9.62490081787109	-9.41064262390137	-0.128958210349083	0.256703913211823	-0.0327859707176685
-6.58772563934326	-9.62027549743652	-9.40520477294922	-0.12908998131752	0.256730735301971	-0.0327028296887875
-6.58858156204224	-9.6188325881958	-9.41049861907959	-0.129148364067078	0.256699532270432	-0.0326853208243847
-6.59038734436035	-9.61731147766113	-9.40837001800537	-0.129210591316223	0.256578147411346	-0.0325464159250259
-6.58730840682983	-9.61169624328613	-9.39120388031006	-0.129352271556854	0.25659966468811	-0.0324933566153049
-6.58551597595215	-9.60596370697021	-9.3907413482666	-0.129455044865608	0.256534516811371	-0.032426442950964
-6.5840744972229	-9.60216522216797	-9.38924121856689	-0.12952196598053	0.256515949964523	-0.0322274453938007
-6.58088684082031	-9.60255146026611	-9.38013172149658	-0.12961620092392	0.256448805332184	-0.0321540087461472
-6.58050727844238	-9.59851455688477	-9.3862829208374	-0.129868105053902	0.256465911865234	-0.032054740935564
-6.57672643661499	-9.59241962432861	-9.38277435302734	-0.129865258932114	0.256261020898819	-0.0319983437657356
-6.57440233230591	-9.5921630859375	-9.38013744354248	-0.129916697740555	0.256286293268204	-0.0319519713521004
-6.57420778274536	-9.58565521240234	-9.3671989440918	-0.130106449127197	0.256238788366318	-0.0319011248648167
-6.57598686218262	-9.58403968811035	-9.36215972900391	-0.130135580897331	0.256186753511429	-0.0318163931369781
-6.57905292510986	-9.58394241333008	-9.36007118225098	-0.130284264683723	0.256099849939346	-0.0316358841955662
-6.57556056976318	-9.58292865753174	-9.36291408538818	-0.13036148250103	0.256282567977905	-0.0317136943340302
-6.57456111907959	-9.579514503479	-9.36974143981934	-0.130368709564209	0.256113886833191	-0.0316190868616104
-6.57760953903198	-9.57879066467285	-9.36530113220215	-0.130416706204414	0.255980938673019	-0.0315282642841339
-6.57581090927124	-9.58067321777344	-9.35913944244385	-0.130614385008812	0.25602912902832	-0.0315410494804382
-6.57352828979492	-9.5709342956543	-9.35257148742676	-0.130632340908051	0.25608292222023	-0.0314483232796192
-6.57357311248779	-9.56829166412354	-9.35402584075928	-0.130656182765961	0.255968689918518	-0.0313785783946514
-6.57427978515625	-9.57245254516602	-9.34995555877686	-0.130643948912621	0.255927056074142	-0.0312544591724873
-6.57247972488403	-9.57075977325439	-9.34566497802734	-0.130739346146584	0.255922466516495	-0.031266812235117
-6.57416725158691	-9.56841850280762	-9.35501766204834	-0.130792766809464	0.255951881408691	-0.0312458537518978
-6.57433080673218	-9.56761741638184	-9.36142158508301	-0.13081131875515	0.255807995796204	-0.0312152281403542
-6.57287359237671	-9.56857967376709	-9.35739612579346	-0.130783423781395	0.25575864315033	-0.0312178060412407
-6.57217884063721	-9.56820487976074	-9.34793472290039	-0.130918651819229	0.255672067403793	-0.0312477666884661
-6.5730185508728	-9.56346607208252	-9.35650539398193	-0.130916193127632	0.255660951137543	-0.031198114156723
-6.58067941665649	-9.56183052062988	-9.34518432617188	-0.130891159176826	0.255681365728378	-0.0310884080827236
-6.58209323883057	-9.55781650543213	-9.34525585174561	-0.130765929818153	0.255495011806488	-0.030992092564702
-6.58014059066772	-9.56073093414307	-9.34875202178955	-0.13084788620472	0.255665302276611	-0.0309793334454298
-6.57894086837769	-9.55744647979736	-9.34756088256836	-0.130833178758621	0.255611300468445	-0.0309770181775093
-6.58314323425293	-9.56130599975586	-9.35251712799072	-0.130875021219254	0.255438685417175	-0.0309379864484072
-6.58337497711182	-9.56068515777588	-9.3448486328125	-0.131011739373207	0.255458205938339	-0.0308849737048149
-6.58179426193237	-9.55681133270264	-9.34582042694092	-0.131012424826622	0.255416125059128	-0.0309001486748457
-6.58117723464966	-9.55232810974121	-9.35003471374512	-0.131075903773308	0.255397021770477	-0.0308202244341373
-6.58075761795044	-9.55417728424072	-9.34836292266846	-0.131093978881836	0.255315154790878	-0.0307025276124477
-6.57930994033813	-9.55341243743896	-9.33752250671387	-0.131206750869751	0.255386859178543	-0.0306496545672417
-6.57833480834961	-9.55125617980957	-9.34344577789307	-0.13127401471138	0.25535649061203	-0.0305964164435863
-6.57940340042114	-9.54546070098877	-9.3510684967041	-0.131427049636841	0.25530019402504	-0.0305595677345991
-6.57764673233032	-9.54835891723633	-9.34882068634033	-0.131411835551262	0.255193471908569	-0.0304689276963472
-6.57649707794189	-9.54561138153076	-9.33938312530518	-0.131470173597336	0.255150586366653	-0.0304326917976141
-6.57585573196411	-9.5447998046875	-9.34270477294922	-0.131606131792068	0.255143880844116	-0.0304244589060545
-6.5757851600647	-9.54036617279053	-9.33555030822754	-0.13166631758213	0.255084246397018	-0.0303194485604763
-6.58046579360962	-9.54345989227295	-9.33307456970215	-0.131729319691658	0.255121439695358	-0.0301950685679913
-6.57593441009521	-9.54201316833496	-9.33313274383545	-0.131750643253326	0.255091160535812	-0.0301812570542097
-6.57561683654785	-9.54047393798828	-9.332839012146	-0.131794393062592	0.255155801773071	-0.0301314052194357
-6.57423830032349	-9.53920841217041	-9.3443489074707	-0.131815239787102	0.255186438560486	-0.0300819557160139
-6.57664012908936	-9.53625965118408	-9.33756828308105	-0.131815806031227	0.255077958106995	-0.0301045868545771
-6.57377815246582	-9.53829574584961	-9.33738136291504	-0.131922259926796	0.255081176757813	-0.0300262793898582
-6.57338285446167	-9.52981090545654	-9.33153629302979	-0.132025375962257	0.255130738019943	-0.0299259703606367
-6.56859064102173	-9.52606391906738	-9.3354606628418	-0.132030844688416	0.255094259977341	-0.0298771988600492
-6.57110118865967	-9.52581310272217	-9.32942199707031	-0.132063746452332	0.255070328712463	-0.0297114066779613
-6.56803798675537	-9.52706241607666	-9.33053302764893	-0.132160067558289	0.25510361790657	-0.0296281855553389
-6.56682538986206	-9.52006340026855	-9.32586002349854	-0.132222935557365	0.255111545324326	-0.0295878015458584
-6.56347799301147	-9.51650714874268	-9.33485221862793	-0.132299318909645	0.25512158870697	-0.029559213668108
-6.56453704833984	-9.51321697235107	-9.33608722686768	-0.132347002625465	0.25504657626152	-0.0295079983770847
-6.5586404800415	-9.51088905334473	-9.33400440216064	-0.132385924458504	0.255073398351669	-0.0294865742325783
-6.55599784851074	-9.50820255279541	-9.32873821258545	-0.132534220814705	0.255131036043167	-0.0294246375560761
-6.55753612518311	-9.50317001342773	-9.32490348815918	-0.13253678381443	0.255182445049286	-0.0293930806219578
-6.5560474395752	-9.50639057159424	-9.31954288482666	-0.132624059915543	0.255109637975693	-0.029291070997715
-6.5537166595459	-9.50569534301758	-9.32379627227783	-0.132693216204643	0.25532928109169	-0.0293153189122677
-6.55196475982666	-9.50443935394287	-9.33422183990479	-0.132677927613258	0.255281686782837	-0.0293838400393724
-6.55222463607788	-9.50476741790771	-9.33224105834961	-0.132676303386688	0.255278438329697	-0.0293465070426464
-6.54821395874023	-9.50470161437988	-9.32514190673828	-0.132776528596878	0.255403786897659	-0.0293564908206463
-6.55050468444824	-9.49833583831787	-9.33523464202881	-0.132722556591034	0.255497395992279	-0.0292994026094675
-6.54800033569336	-9.50496768951416	-9.32601356506348	-0.132786944508553	0.255490392446518	-0.0292213801294565
-6.54489660263062	-9.50346374511719	-9.32458782196045	-0.132774785161018	0.255573183298111	-0.0292264223098755
-6.54634714126587	-9.50025939941406	-9.34227848052979	-0.132949724793434	0.255702674388886	-0.0292818620800972
-6.54366445541382	-9.50137138366699	-9.34572601318359	-0.132919907569885	0.255659103393555	-0.0292607862502337
-6.54936695098877	-9.50341415405273	-9.34398555755615	-0.13291734457016	0.255735397338867	-0.0293388534337282
-6.54353523254395	-9.50549793243408	-9.34270191192627	-0.132953733205795	0.25585401058197	-0.0293448269367218
-6.54777669906616	-9.50347900390625	-9.34268951416016	-0.132975220680237	0.255946218967438	-0.0293826088309288
-6.55165767669678	-9.50829029083252	-9.34335231781006	-0.132969707250595	0.25604510307312	-0.0293493885546923
-6.55046463012695	-9.51064682006836	-9.34859180450439	-0.132932558655739	0.256145358085632	-0.0294417273253202
-6.54992437362671	-9.5136775970459	-9.35947036743164	-0.132908150553703	0.256350249052048	-0.0294650997966528
-6.55419731140137	-9.51310062408447	-9.36893272399902	-0.132924899458885	0.256365299224854	-0.0295570492744446
-6.55295372009277	-9.51647472381592	-9.36663722991943	-0.132834509015083	0.256389915943146	-0.029578760266304
-6.55491352081299	-9.51896953582764	-9.36830997467041	-0.132885038852692	0.256491541862488	-0.0296537950634956
-6.55283069610596	-9.51200866699219	-9.36654090881348	-0.132920175790787	0.256704390048981	-0.0297135766595602
-6.55387258529663	-9.51406478881836	-9.37035942077637	-0.132882297039032	0.256740808486938	-0.0297070741653442
-6.55497646331787	-9.51656055450439	-9.37607860565186	-0.132871612906456	0.256830304861069	-0.0297126937657595
-6.555006980896	-9.52201080322266	-9.37896633148193	-0.132831439375877	0.256893962621689	-0.0296864397823811
-6.55582904815674	-9.52353858947754	-9.37369251251221	-0.132816895842552	0.257038921117783	-0.0297875683754683
-6.55936765670776	-9.52586364746094	-9.38717460632324	-0.132835492491722	0.25717306137085	-0.0298940092325211
-6.55893230438232	-9.52570152282715	-9.39855289459229	-0.132869005203247	0.257235318422318	-0.0299514550715685
-6.55838966369629	-9.52377510070801	-9.40020275115967	-0.132801070809364	0.257238656282425	-0.0299931522458792
-6.55815458297729	-9.5299825668335	-9.40156364440918	-0.132775843143463	0.257348597049713	-0.0301375687122345
-6.55648612976074	-9.52775096893311	-9.39141273498535	-0.13277493417263	0.257447332143784	-0.0301975291222334
-6.55893707275391	-9.52875328063965	-9.39564037322998	-0.132820054888725	0.257567971944809	-0.0302461758255959
-6.56336641311646	-9.52902793884277	-9.40262985229492	-0.132773995399475	0.257639855146408	-0.0302204247564077
-6.56011819839478	-9.53472709655762	-9.40319156646729	-0.132798194885254	0.257730901241302	-0.0302298031747341
-6.56146097183228	-9.53438091278076	-9.40274906158447	-0.13275220990181	0.257886052131653	-0.0303910244256258
-6.55530118942261	-9.5327091217041	-9.41787719726563	-0.132731601595879	0.258015662431717	-0.030424565076828
-6.55898857116699	-9.53475570678711	-9.42750072479248	-0.132744640111923	0.258041232824326	-0.0305036436766386
-6.56125736236572	-9.53351974487305	-9.42211151123047	-0.132652044296265	0.258032888174057	-0.0305856224149466
-6.5596399307251	-9.53461170196533	-9.42227077484131	-0.132717952132225	0.258179754018784	-0.0306062269955873
-6.55784749984741	-9.52818584442139	-9.41947841644287	-0.132718861103058	0.258323520421982	-0.0306786708533764
-6.55879926681519	-9.53030586242676	-9.42494964599609	-0.132575184106827	0.258385330438614	-0.0307268761098385
-6.5589394569397	-9.53659820556641	-9.42954635620117	-0.132625743746758	0.258488923311234	-0.0307795386761427
-6.55838918685913	-9.54068851470947	-9.43497085571289	-0.132536634802818	0.258595317602158	-0.0308457985520363
-6.56044101715088	-9.54126358032227	-9.43370246887207	-0.132483869791031	0.258802145719528	-0.0310534350574017
-6.56163358688354	-9.54032135009766	-9.45412254333496	-0.13249996304512	0.258831381797791	-0.0311441197991371
-6.56264925003052	-9.54518413543701	-9.45635032653809	-0.132445126771927	0.258915156126022	-0.0312690995633602
-6.56206750869751	-9.54751396179199	-9.46712493896484	-0.132372960448265	0.258937299251556	-0.0313100703060627
-6.56141567230225	-9.54948425292969	-9.46281337738037	-0.132322251796722	0.259091138839722	-0.0314624086022377
-6.56298875808716	-9.54838943481445	-9.46097660064697	-0.132359892129898	0.259203553199768	-0.0315782949328423
-6.57013177871704	-9.5538501739502	-9.46398735046387	-0.1323381960392	0.25929594039917	-0.0315724276006222
-6.57165575027466	-9.55616855621338	-9.46492099761963	-0.132377713918686	0.259339034557343	-0.0315479673445225
-6.56885480880737	-9.56037425994873	-9.47410297393799	-0.132301047444344	0.259579211473465	-0.0317144207656384
-6.57124423980713	-9.56049346923828	-9.48576068878174	-0.132249712944031	0.259658396244049	-0.0318018458783627
-6.57516956329346	-9.56135368347168	-9.49050617218018	-0.132188841700554	0.259666413068771	-0.0318479612469673
-6.57776355743408	-9.56560802459717	-9.49197483062744	-0.132147222757339	0.259687960147858	-0.03188830986619
-6.57719898223877	-9.56640434265137	-9.49696445465088	-0.132109835743904	0.259752720594406	-0.0319327339529991
-6.57460975646973	-9.56434726715088	-9.4980583190918	-0.132189735770226	0.259918689727783	-0.0319723077118397
-6.57343816757202	-9.55789184570313	-9.49689674377441	-0.132024109363556	0.259898573160172	-0.0320191867649555
-6.57316255569458	-9.56727313995361	-9.50028324127197	-0.132087454199791	0.259905457496643	-0.0319943986833096
-6.57254219055176	-9.56925773620605	-9.49691867828369	-0.132032737135887	0.260021239519119	-0.0320400819182396
-6.57376909255981	-9.56886291503906	-9.49887084960938	-0.132027730345726	0.260095447301865	-0.032078318297863
-6.57541084289551	-9.56711006164551	-9.51036930084229	-0.131991073489189	0.260177493095398	-0.0321843065321445
-6.57422780990601	-9.56572532653809	-9.51760864257813	-0.13193216919899	0.260131984949112	-0.0322469286620617
-6.57476329803467	-9.56922721862793	-9.51296234130859	-0.131835728883743	0.260159134864807	-0.0322901159524918
-6.57003927230835	-9.57073879241943	-9.51482009887695	-0.131800606846809	0.260131865739822	-0.0323479697108269
-6.57458925247192	-9.5683012008667	-9.51463317871094	-0.131814301013947	0.260294765233994	-0.0324175171554089
-6.57753038406372	-9.56992626190186	-9.51198863983154	-0.131757706403732	0.260315835475922	-0.0323751755058765
-6.57752323150635	-9.57741260528564	-9.51530265808105	-0.131777107715607	0.26028236746788	-0.0324027836322784
-6.57870006561279	-9.57640933990479	-9.51126956939697	-0.131750971078873	0.260414898395538	-0.0324278362095356
-6.57664918899536	-9.57718944549561	-9.51724624633789	-0.131656795740128	0.260508835315704	-0.0325249433517456
-6.58139610290527	-9.57782936096191	-9.52958488464355	-0.13159716129303	0.260570138692856	-0.0324989296495914
-6.58201313018799	-9.57751178741455	-9.5376091003418	-0.131594717502594	0.260471850633621	-0.0325704589486122
-6.58409214019775	-9.58034420013428	-9.52667236328125	-0.131570011377335	0.260476797819138	-0.0325958579778671
-6.58259677886963	-9.58337593078613	-9.52682971954346	-0.131523475050926	0.260549247264862	-0.0325561128556728
-6.57960748672485	-9.57532978057861	-9.52334499359131	-0.131572991609573	0.260599672794342	-0.0325735248625278
-6.58141279220581	-9.56745338439941	-9.52855205535889	-0.131407633423805	0.260644257068634	-0.0326032787561417
-6.57913589477539	-9.57563781738281	-9.52749443054199	-0.131464630365372	0.260556250810623	-0.0325587652623653
-6.57759284973145	-9.57788181304932	-9.5184907913208	-0.131426677107811	0.260666102170944	-0.0325501039624214
-6.57625961303711	-9.57509899139404	-9.51411151885986	-0.131415694952011	0.260694146156311	-0.0325836762785912
-6.5764217376709	-9.57167434692383	-9.5250301361084	-0.131451964378357	0.260749071836472	-0.0325763262808323
-6.57756948471069	-9.5693941116333	-9.53305625915527	-0.131448015570641	0.26070111989975	-0.0326333083212376
-6.57396125793457	-9.57162094116211	-9.53304100036621	-0.131346091628075	0.260651975870132	-0.0327070541679859
-6.57484531402588	-9.57198238372803	-9.52714347839355	-0.131333544850349	0.260708868503571	-0.0327958390116692
-6.57537698745728	-9.57239151000977	-9.52561378479004	-0.131375685334206	0.260756134986877	-0.0328163951635361
-6.57617282867432	-9.57264709472656	-9.52437305450439	-0.13132506608963	0.260764241218567	-0.0328303836286068
-6.58014869689941	-9.57494163513184	-9.52528953552246	-0.131347253918648	0.260711580514908	-0.032791543751955
-6.57573747634888	-9.57504558563232	-9.52648162841797	-0.131308391690254	0.260837703943253	-0.0328348726034164
-6.57362174987793	-9.57417392730713	-9.5306978225708	-0.131256520748138	0.26088958978653	-0.032891146838665
-6.5735297203064	-9.57285594940186	-9.54260349273682	-0.131167054176331	0.260895490646362	-0.0329206883907318
-6.57350873947144	-9.57248878479004	-9.54413890838623	-0.13113397359848	0.260825127363205	-0.0329135619103909
-6.57331562042236	-9.57491302490234	-9.53817367553711	-0.131196424365044	0.260778516530991	-0.0330008156597614
-6.57222986221313	-9.56903839111328	-9.53634071350098	-0.131220698356628	0.260887891054153	-0.0330142229795456
-6.57048034667969	-9.56588745117188	-9.53795623779297	-0.131155595183372	0.260911524295807	-0.0330002419650555
-6.56777954101563	-9.56652736663818	-9.54118347167969	-0.131132587790489	0.260901153087616	-0.0329767912626266
-6.56917667388916	-9.57231903076172	-9.54019165039063	-0.131154790520668	0.260942161083221	-0.0329869017004967
-6.56702947616577	-9.56772232055664	-9.54100131988525	-0.131149873137474	0.261012732982636	-0.0330396369099617
-6.5670804977417	-9.56838893890381	-9.54031181335449	-0.131224453449249	0.261092573404312	-0.0330745913088322
-6.5666356086731	-9.56750965118408	-9.55747222900391	-0.131222426891327	0.261060953140259	-0.033085647970438
-6.56748723983765	-9.56996536254883	-9.56031131744385	-0.131202548742294	0.261083006858826	-0.0331664234399796
-6.56436824798584	-9.57308673858643	-9.55118560791016	-0.131185337901115	0.261122137308121	-0.0332304835319519
-6.56789588928223	-9.56959438323975	-9.55506610870361	-0.131213471293449	0.261111706495285	-0.0332609005272388
-6.57091379165649	-9.57601833343506	-9.55773735046387	-0.131149619817734	0.261130511760712	-0.0332544595003128
-6.57055521011353	-9.57893180847168	-9.5581579208374	-0.131110951304436	0.261144518852234	-0.0332617424428463
-6.56806516647339	-9.57922172546387	-9.5585298538208	-0.131093949079514	0.261261910200119	-0.0333695970475674
-6.56606435775757	-9.5757884979248	-9.56600475311279	-0.131067544221878	0.261289060115814	-0.0334450118243694
-6.57016229629517	-9.57693767547607	-9.57244110107422	-0.130957514047623	0.26111713051796	-0.0334207303822041
-6.57037734985352	-9.57959651947021	-9.56700229644775	-0.131024077534676	0.26113161444664	-0.0334364138543606
-6.56564378738403	-9.57809448242188	-9.56142520904541	-0.130963519215584	0.261122912168503	-0.0334799289703369
-6.56729936599731	-9.57025909423828	-9.55955600738525	-0.130968615412712	0.261133760213852	-0.0334376804530621
-6.56686401367188	-9.57012462615967	-9.55939769744873	-0.130882680416107	0.261146724224091	-0.0334186665713787
-6.56285810470581	-9.57349681854248	-9.55804443359375	-0.130908012390137	0.261051893234253	-0.0333695262670517
-6.56304836273193	-9.57589721679688	-9.55821132659912	-0.130831599235535	0.26097708940506	-0.0333041623234749
-6.56414031982422	-9.5728063583374	-9.55740070343018	-0.130906388163567	0.261012345552444	-0.0333652943372726
-6.56281280517578	-9.57215976715088	-9.56144618988037	-0.130979642271996	0.261004954576492	-0.0333747416734695
-6.56352663040161	-9.5712776184082	-9.56770133972168	-0.13086661696434	0.260915130376816	-0.0333202704787254
-6.56267595291138	-9.57172298431396	-9.56627178192139	-0.130835652351379	0.260858535766602	-0.0333419777452946
-6.5588903427124	-9.57185745239258	-9.56113433837891	-0.130899310112	0.260869562625885	-0.0333441719412804
-6.5618577003479	-9.56978797912598	-9.56329727172852	-0.130905255675316	0.260889947414398	-0.0333740934729576
-6.57162094116211	-9.5742301940918	-9.56049919128418	-0.130927890539169	0.260867744684219	-0.0333726033568382
-6.5708384513855	-9.57840251922607	-9.56503009796143	-0.1308254301548	0.260803014039993	-0.0333729460835457
-6.57128858566284	-9.58111953735352	-9.56760025024414	-0.130780100822449	0.260918617248535	-0.0334053374826908
-6.57424592971802	-9.58354091644287	-9.57305812835693	-0.130694419145584	0.260862290859222	-0.033491313457489
-6.57671356201172	-9.58597564697266	-9.58137512207031	-0.13064469397068	0.260770976543427	-0.0334843918681145
-6.5782618522644	-9.5863151550293	-9.57316970825195	-0.130658447742462	0.260825514793396	-0.0334623269736767
-6.578209400177	-9.58463096618652	-9.56649684906006	-0.130567207932472	0.260799199342728	-0.0335101597011089
-6.58097505569458	-9.58066558837891	-9.56740760803223	-0.13059301674366	0.26076677441597	-0.0335426777601242
-6.58285713195801	-9.5812873840332	-9.57481098175049	-0.13046059012413	0.260793894529343	-0.0334175787866116
-6.58440971374512	-9.5913028717041	-9.56847763061523	-0.13062359392643	0.260698467493057	-0.0334003493189812
-6.58648061752319	-9.58690929412842	-9.57882881164551	-0.130559280514717	0.260766983032227	-0.0333922617137432
-6.58886432647705	-9.58546257019043	-9.58263301849365	-0.130663111805916	0.260746449232101	-0.0334291271865368
-6.58959054946899	-9.58918380737305	-9.59057521820068	-0.130536139011383	0.260698795318604	-0.0334158465266228
-6.58883714675903	-9.588303565979	-9.58099746704102	-0.130547106266022	0.26067841053009	-0.0334391444921494
-6.58954286575317	-9.5905122756958	-9.58168697357178	-0.130513593554497	0.260696142911911	-0.0334962718188763
-6.59667158126831	-9.59092617034912	-9.57948875427246	-0.130533114075661	0.260692417621613	-0.0333765931427479
-6.59742403030396	-9.59550380706787	-9.57573318481445	-0.130520805716515	0.26066866517067	-0.0333425849676132
-6.59629487991333	-9.5952320098877	-9.57692432403564	-0.130498602986336	0.260631054639816	-0.0334019660949707
-6.59232759475708	-9.59498023986816	-9.57932090759277	-0.130480960011482	0.260677933692932	-0.0333829000592232
-6.59627437591553	-9.59797859191895	-9.59253692626953	-0.130459025502205	0.260696172714233	-0.0334187410771847
-6.60086059570313	-9.59535598754883	-9.58814144134521	-0.130326002836227	0.260604351758957	-0.0334057919681072
-6.59794521331787	-9.59994316101074	-9.58538818359375	-0.130346894264221	0.260614395141602	-0.0334762223064899
-6.59861612319946	-9.59458446502686	-9.58566188812256	-0.130363374948502	0.260659158229828	-0.0334725268185139
-6.5975284576416	-9.59265804290771	-9.58484268188477	-0.130234777927399	0.260636299848557	-0.0335421077907085
-6.59694528579712	-9.5942850112915	-9.58760070800781	-0.130215585231781	0.260547697544098	-0.0335143133997917
-6.59501361846924	-9.59835529327393	-9.58251094818115	-0.130253449082375	0.26053661108017	-0.0334401540458202
-6.59659481048584	-9.59492588043213	-9.57116985321045	-0.130186095833778	0.260542094707489	-0.0335338078439236
-6.59462833404541	-9.59249687194824	-9.57847690582275	-0.130244091153145	0.260572612285614	-0.0335483476519585
-6.59570741653442	-9.59035301208496	-9.58746147155762	-0.130271285772324	0.260564416646957	-0.0335464738309383
-6.59638929367065	-9.58826732635498	-9.58583354949951	-0.13018237054348	0.260460495948792	-0.0335139259696007
-6.59257316589355	-9.59007549285889	-9.58013153076172	-0.130126684904099	0.260415941476822	-0.0335123986005783
-6.59042453765869	-9.58811664581299	-9.57113361358643	-0.130202665925026	0.260436803102493	-0.0335073322057724
-6.59559917449951	-9.58646965026855	-9.57390975952148	-0.1301579028368	0.260463744401932	-0.0335095003247261
-6.6024112701416	-9.58846664428711	-9.57042789459229	-0.130188852548599	0.260390222072601	-0.0334054604172707
-6.60056829452515	-9.59076023101807	-9.56820678710938	-0.130223527550697	0.260403394699097	-0.0333783626556396
-6.59711837768555	-9.58815383911133	-9.56322383880615	-0.13022954761982	0.260393381118774	-0.0334274955093861
-6.59900140762329	-9.58800601959229	-9.57672309875488	-0.130154475569725	0.260413438081741	-0.0334139429032803
-6.60053205490112	-9.58893966674805	-9.57995891571045	-0.13009424507618	0.260342419147491	-0.0334137119352818
-6.59961462020874	-9.58808326721191	-9.57147693634033	-0.130110815167427	0.260223656892776	-0.0334459468722343
-6.60113716125488	-9.58755207061768	-9.57292079925537	-0.130101278424263	0.260278016328812	-0.033414114266634
-6.5987868309021	-9.57992744445801	-9.56944370269775	-0.130168065428734	0.260305970907211	-0.0334577560424805
-6.60081624984741	-9.58151340484619	-9.57414245605469	-0.13008950650692	0.260225623846054	-0.0334306955337524
-6.60036754608154	-9.58371543884277	-9.56389427185059	-0.130144312977791	0.260260164737701	-0.0333458669483662
-6.59833908081055	-9.58845043182373	-9.5598030090332	-0.130116194486618	0.260243743658066	-0.0333479270339012
-6.6023211479187	-9.58612728118896	-9.55723857879639	-0.13011409342289	0.260255932807922	-0.0333622805774212
-6.59857606887817	-9.58265686035156	-9.56845951080322	-0.130179196596146	0.260255485773087	-0.0333928130567074
-6.60099124908447	-9.5819149017334	-9.57159233093262	-0.130243927240372	0.260234743356705	-0.0333895534276962
-6.60033464431763	-9.58111381530762	-9.57109355926514	-0.130126237869263	0.260128796100616	-0.0333871617913246
-6.59925174713135	-9.58426380157471	-9.56679916381836	-0.130211696028709	0.260136902332306	-0.0334691070020199
-6.59874773025513	-9.58317375183105	-9.56530380249023	-0.130252078175545	0.260167986154556	-0.0334813073277473
-6.60157680511475	-9.58214473724365	-9.56112766265869	-0.13019086420536	0.26018500328064	-0.0335396602749825
-6.61117362976074	-9.58375072479248	-9.56367206573486	-0.130213528871536	0.260234236717224	-0.0335020162165165
-6.61060953140259	-9.58584594726563	-9.5690221786499	-0.130191430449486	0.260207772254944	-0.0335083268582821
-6.61004400253296	-9.58753967285156	-9.56738185882568	-0.130146533250809	0.26022669672966	-0.0335546992719173
-6.60986471176147	-9.58775615692139	-9.56604957580566	-0.130066961050034	0.260338515043259	-0.0336491279304028
-6.61260509490967	-9.58781719207764	-9.58267879486084	-0.130124345421791	0.260402798652649	-0.0336824059486389
-6.61471223831177	-9.58870506286621	-9.57575988769531	-0.130042538046837	0.260275363922119	-0.0337571576237679
-6.61288738250732	-9.58855056762695	-9.57443332672119	-0.130104064941406	0.26035013794899	-0.0337516032159328
-6.61652612686157	-9.58172225952148	-9.57157135009766	-0.130093768239021	0.260451853275299	-0.0338105782866478
-6.61462116241455	-9.58199596405029	-9.57761192321777	-0.130089551210403	0.260392159223557	-0.0338215231895447
-6.61448574066162	-9.58381843566895	-9.57833385467529	-0.130129724740982	0.260396659374237	-0.0337683744728565
-6.61291980743408	-9.58688926696777	-9.57384967803955	-0.130117326974869	0.260438650846481	-0.0337986312806606
-6.61659717559814	-9.57950592041016	-9.57736968994141	-0.130118072032928	0.260442793369293	-0.0338137894868851
-6.61353302001953	-9.58071517944336	-9.58140182495117	-0.130196154117584	0.260435909032822	-0.0338233448565006
-6.61550092697144	-9.57933902740479	-9.57989311218262	-0.130217850208282	0.260381698608398	-0.0338228456676006
-6.60960817337036	-9.57969856262207	-9.57912921905518	-0.130191639065742	0.260333448648453	-0.0338124558329582
-6.60735130310059	-9.5777530670166	-9.57149314880371	-0.130286380648613	0.260342568159103	-0.0338787473738194
-6.61194753646851	-9.57495784759521	-9.56813716888428	-0.130330413579941	0.260444223880768	-0.0338185764849186
-6.61514616012573	-9.57569980621338	-9.57485580444336	-0.130314037203789	0.260439217090607	-0.0337489806115627
-6.61242771148682	-9.57421207427979	-9.5694465637207	-0.130417183041573	0.260475307703018	-0.033726628869772
-6.60957145690918	-9.57378196716309	-9.57880020141602	-0.130404710769653	0.260523736476898	-0.0338101424276829
-6.60914611816406	-9.5721378326416	-9.58689594268799	-0.130446925759315	0.260462522506714	-0.0337758883833885
-6.61156272888184	-9.57334518432617	-9.58111095428467	-0.130434066057205	0.26042315363884	-0.0337974168360233
-6.60953903198242	-9.57120418548584	-9.57992458343506	-0.130543410778046	0.260480552911758	-0.0339050926268101
-6.60702896118164	-9.56231307983398	-9.57489109039307	-0.130532369017601	0.260499000549316	-0.0338282212615013
-6.60413074493408	-9.56248092651367	-9.5772876739502	-0.130513310432434	0.260515123605728	-0.0338232889771461
-6.60154819488525	-9.56442165374756	-9.57356739044189	-0.130490750074387	0.260478317737579	-0.0337331965565681
-6.59839344024658	-9.56401348114014	-9.56795501708984	-0.130594342947006	0.260549694299698	-0.0337369479238987
-6.59649324417114	-9.55797576904297	-9.57451248168945	-0.130635634064674	0.260560929775238	-0.0337703451514244
-6.59433650970459	-9.55456447601318	-9.5760440826416	-0.130714952945709	0.260481417179108	-0.0337680652737617
-6.59314918518066	-9.55437564849854	-9.57811737060547	-0.130750983953476	0.260511130094528	-0.0337287783622742
-6.58928442001343	-9.55478858947754	-9.57241439819336	-0.130751818418503	0.26046234369278	-0.0337452106177807
-6.58359146118164	-9.54682636260986	-9.56887912750244	-0.130760580301285	0.260481208562851	-0.033829890191555
-6.58357906341553	-9.54493713378906	-9.56173229217529	-0.130845561623573	0.260582685470581	-0.0338082835078239
-6.5861234664917	-9.54964828491211	-9.55491924285889	-0.13090018928051	0.260532289743423	-0.0337884686887264
-6.58072996139526	-9.54566383361816	-9.56024169921875	-0.130856573581696	0.26054248213768	-0.0337935425341129
-6.57655477523804	-9.54323196411133	-9.5595178604126	-0.130901172757149	0.260619610548019	-0.0338610336184502
-6.5726957321167	-9.53899383544922	-9.56332778930664	-0.130925938487053	0.260630756616592	-0.0339152179658413
-6.57166433334351	-9.53803634643555	-9.56999015808105	-0.130923852324486	0.260602623224258	-0.0339092276990414
-6.56935405731201	-9.53580570220947	-9.56260967254639	-0.130906745791435	0.260581612586975	-0.0339234657585621
-6.56898498535156	-9.53447151184082	-9.55938148498535	-0.130979403853416	0.260622829198837	-0.0339414589107037
-6.56429481506348	-9.52961444854736	-9.55540084838867	-0.131031855940819	0.260693371295929	-0.0339333973824978
-6.5612211227417	-9.51810741424561	-9.55590057373047	-0.130970031023026	0.26064744591713	-0.0339183919131756
-6.56172752380371	-9.51591205596924	-9.55379390716553	-0.131041660904884	0.260560661554337	-0.0337830595672131
-6.55525493621826	-9.51633644104004	-9.54751300811768	-0.131061285734177	0.260524064302444	-0.0336647629737854
-6.54893255233765	-9.51671028137207	-9.54706478118896	-0.131195232272148	0.260619580745697	-0.0336910076439381
-6.54393148422241	-9.51866340637207	-9.53900909423828	-0.131081640720367	0.260679215192795	-0.033823374658823
-6.53848266601563	-9.51688098907471	-9.55095672607422	-0.131148293614388	0.260704159736633	-0.0339317359030247
-6.53664588928223	-9.52007007598877	-9.56068515777588	-0.131121143698692	0.260696917772293	-0.034015879034996
-6.53477430343628	-9.52577114105225	-9.55844783782959	-0.131096020340919	0.260680973529816	-0.0341493114829063
-6.5290699005127	-9.52484130859375	-9.55154228210449	-0.131075978279114	0.260719954967499	-0.0341885089874268
-6.53275060653687	-9.5256290435791	-9.55498027801514	-0.131098866462708	0.26089996099472	-0.0342947132885456
-6.53661012649536	-9.52422618865967	-9.55597972869873	-0.131067618727684	0.260892808437347	-0.0342385359108448
-6.53283882141113	-9.53076839447021	-9.56070041656494	-0.131042018532753	0.2609823346138	-0.034295879304409
-6.5337929725647	-9.53275012969971	-9.56625938415527	-0.13104422390461	0.261082738637924	-0.0343478098511696
-6.52945947647095	-9.53381633758545	-9.5669412612915	-0.131036177277565	0.261238902807236	-0.0345345474779606
-6.53082180023193	-9.53525924682617	-9.57584095001221	-0.130951777100563	0.261177480220795	-0.0346036888659
-6.53131246566772	-9.53737831115723	-9.57277011871338	-0.130887851119041	0.26120263338089	-0.0347092784941196
-6.53081130981445	-9.53738880157471	-9.5683650970459	-0.130898654460907	0.261297553777695	-0.0347956717014313
-6.52688598632813	-9.53140926361084	-9.57562351226807	-0.130831971764565	0.261409729719162	-0.0347973480820656
-6.52935075759888	-9.53192901611328	-9.57826900482178	-0.130806863307953	0.261427074670792	-0.0348795354366302
-6.52433490753174	-9.53774452209473	-9.57129764556885	-0.130738139152527	0.261478394269943	-0.0349362380802631
-6.52261781692505	-9.54133033752441	-9.57257080078125	-0.130747452378273	0.261593073606491	-0.0349815562367439
-6.5219464302063	-9.5363187789917	-9.57787799835205	-0.130797654390335	0.261646777391434	-0.0350850932300091
-6.51943302154541	-9.53842926025391	-9.58793067932129	-0.130700588226318	0.261590182781219	-0.0351796932518482
-6.51783132553101	-9.54029655456543	-9.58985137939453	-0.130578026175499	0.261603981256485	-0.0352728106081486
-6.51227951049805	-9.54269599914551	-9.58044242858887	-0.130574241280556	0.261688888072968	-0.0354304984211922
-6.51328992843628	-9.54172611236572	-9.58040237426758	-0.130517423152924	0.261703759431839	-0.0355300344526768
-6.5120906829834	-9.5426607131958	-9.57787704467773	-0.130477830767632	0.261752873659134	-0.0355421900749207
-6.51731872558594	-9.54246234893799	-9.57775402069092	-0.130535915493965	0.261825948953629	-0.0355509482324123
-6.51197004318237	-9.54874992370605	-9.58031940460205	-0.130411967635155	0.261843651533127	-0.0356661565601826
-6.51019382476807	-9.54800987243652	-9.58726119995117	-0.130440056324005	0.261902898550034	-0.0357397571206093
-6.51034545898438	-9.54924488067627	-9.58808326721191	-0.130350410938263	0.261972546577454	-0.0358513221144676
-6.51198196411133	-9.55074977874756	-9.5999584197998	-0.130228966474533	0.261867314577103	-0.0358787402510643
-6.5071873664856	-9.55245971679688	-9.5914249420166	-0.130309239029884	0.262003898620605	-0.0359441973268986
-6.50502777099609	-9.54714488983154	-9.58213043212891	-0.130233347415924	0.261998027563095	-0.0360586829483509
-6.50099849700928	-9.54495334625244	-9.5914134979248	-0.130149722099304	0.262030035257339	-0.0359967052936554
-6.50094890594482	-9.55269050598145	-9.58461380004883	-0.130186051130295	0.262036740779877	-0.0359971709549427
-6.49717140197754	-9.55231475830078	-9.58628082275391	-0.130125507712364	0.262089282274246	-0.036051195114851
-6.49767732620239	-9.54977226257324	-9.59607887268066	-0.130136206746101	0.262070268392563	-0.0361626856029034
-6.49125957489014	-9.54987335205078	-9.59666061401367	-0.130133956670761	0.262070864439011	-0.0362135693430901
-6.48982763290405	-9.5524435043335	-9.59554672241211	-0.130112841725349	0.262049108743668	-0.0363517329096794
-6.48559474945068	-9.55066394805908	-9.58586883544922	-0.130099982023239	0.262103319168091	-0.0364096984267235
-6.48685073852539	-9.55300807952881	-9.58720874786377	-0.130073204636574	0.262124001979828	-0.0364860035479069
-6.4875431060791	-9.55378723144531	-9.58973503112793	-0.130034238100052	0.262138068675995	-0.0364474691450596
-6.48404121398926	-9.55663871765137	-9.59117698669434	-0.130028963088989	0.262271910905838	-0.0365895070135593
-6.48052978515625	-9.55675506591797	-9.59926319122314	-0.130032062530518	0.262306034564972	-0.0366966128349304
-6.48025751113892	-9.55716228485107	-9.61180114746094	-0.129824563860893	0.26229202747345	-0.0368290692567825
-6.47901964187622	-9.5595235824585	-9.59884834289551	-0.129844725131989	0.262248188257217	-0.036934070289135
-6.47646188735962	-9.56098079681396	-9.59997177124023	-0.129799887537956	0.262353777885437	-0.0369527861475945
-6.47295522689819	-9.55613040924072	-9.59551429748535	-0.129815638065338	0.262375980615616	-0.0370592661201954
-6.47110748291016	-9.54728889465332	-9.60128784179688	-0.12963779270649	0.262410759925842	-0.0371357277035713
-6.46902132034302	-9.55232715606689	-9.59841632843018	-0.129672199487686	0.262385368347168	-0.0371319092810154
-6.4657096862793	-9.55638408660889	-9.59803199768066	-0.129628643393517	0.262347191572189	-0.0371520183980465
-6.46299076080322	-9.5559139251709	-9.59657764434814	-0.129555284976959	0.262383222579956	-0.0372747480869293
-6.46125793457031	-9.55104637145996	-9.60333061218262	-0.129642948508263	0.262415021657944	-0.0373481437563896
-6.46063804626465	-9.55357646942139	-9.60501384735107	-0.129553273320198	0.262316823005676	-0.0374488309025764
-6.45601940155029	-9.55349063873291	-9.60527038574219	-0.129460617899895	0.262270897626877	-0.0375303737819195
-6.45317888259888	-9.55582523345947	-9.60351371765137	-0.12944258749485	0.26234033703804	-0.0376654975116253
-6.45657539367676	-9.55147552490234	-9.59839820861816	-0.129454135894775	0.262360215187073	-0.0376676917076111
-6.45689487457275	-9.55466175079346	-9.59867191314697	-0.12934897840023	0.262289196252823	-0.0376816540956497
-6.45583534240723	-9.55905914306641	-9.60000133514404	-0.129304081201553	0.262338012456894	-0.0377445220947266
-6.45169448852539	-9.55594062805176	-9.60329055786133	-0.129195898771286	0.262458175420761	-0.0378325544297695
-6.45386838912964	-9.55711269378662	-9.60600185394287	-0.129142805933952	0.262305825948715	-0.0379287339746952
-6.45505237579346	-9.55723476409912	-9.60726356506348	-0.128972113132477	0.262262165546417	-0.0379742234945297
-6.4551682472229	-9.56174373626709	-9.60426902770996	-0.128991365432739	0.262285828590393	-0.0380566567182541
-6.45282411575317	-9.55481910705566	-9.60413646697998	-0.128866165876389	0.262257099151611	-0.0380781106650829
-6.45147085189819	-9.55331230163574	-9.60169410705566	-0.128767013549805	0.26224684715271	-0.0380722656846046
-6.44965887069702	-9.5586519241333	-9.59563636779785	-0.12878380715847	0.262107640504837	-0.0380652956664562
-6.45123815536499	-9.55915546417236	-9.59292030334473	-0.128648445010185	0.262094140052795	-0.0380464904010296
-6.45258140563965	-9.55635261535645	-9.59903812408447	-0.128676280379295	0.262156963348389	-0.0381513051688671
-6.45290613174438	-9.55496883392334	-9.60136795043945	-0.128574326634407	0.262143015861511	-0.0382162854075432
-6.45333862304688	-9.55867767333984	-9.60440731048584	-0.128498911857605	0.262009054422379	-0.0382371582090855
-6.45176839828491	-9.56076812744141	-9.60194492340088	-0.128453463315964	0.261992365121841	-0.0382982827723026
-6.44923543930054	-9.55900096893311	-9.59270858764648	-0.128335252404213	0.261967450380325	-0.0383032523095608
-6.452805519104	-9.55902481079102	-9.59565258026123	-0.128296747803688	0.261952668428421	-0.0382738672196865
-6.45941734313965	-9.56279850006104	-9.59269428253174	-0.128283455967903	0.261924207210541	-0.0382452122867107
-6.45763206481934	-9.56763744354248	-9.58722686767578	-0.128225535154343	0.261872291564941	-0.038322139531374
-6.45642137527466	-9.56785011291504	-9.59456348419189	-0.128099128603935	0.261918663978577	-0.0382814109325409
-6.45942831039429	-9.56953525543213	-9.60081768035889	-0.128116935491562	0.261946767568588	-0.0383945070207119
-6.46281480789185	-9.5722074508667	-9.60448169708252	-0.127948567271233	0.261797100305557	-0.0383542254567146
-6.465256690979	-9.57332229614258	-9.60035133361816	-0.127932146191597	0.261802017688751	-0.0383336134254932
-6.46632051467896	-9.57467174530029	-9.59703826904297	-0.127845972776413	0.261920928955078	-0.0384097658097744
-6.46683073043823	-9.56956768035889	-9.60039138793945	-0.127768397331238	0.261849462985992	-0.038396880030632
-6.46903944015503	-9.5686502456665	-9.60420322418213	-0.127694919705391	0.261872053146362	-0.0383283719420433
-6.46811246871948	-9.57693386077881	-9.60294437408447	-0.127721652388573	0.261818617582321	-0.0382937639951706
-6.46802139282227	-9.5795373916626	-9.60041046142578	-0.127604648470879	0.261809825897217	-0.038275346159935
-6.4721827507019	-9.5793285369873	-9.5930290222168	-0.127660036087036	0.26185742020607	-0.0382768139243126
-6.4713191986084	-9.57852077484131	-9.60795783996582	-0.127640888094902	0.261824905872345	-0.0383717194199562
-6.47401762008667	-9.578200340271	-9.60796546936035	-0.127554714679718	0.261750102043152	-0.0383320115506649
-6.47352409362793	-9.58331108093262	-9.60221385955811	-0.12752565741539	0.261770814657211	-0.0384023413062096
-6.4693341255188	-9.58011054992676	-9.59833908081055	-0.127522274851799	0.261711120605469	-0.0384519919753075
-6.47616767883301	-9.58234024047852	-9.59669303894043	-0.127506971359253	0.261736065149307	-0.0384330041706562
-6.47881126403809	-9.5839204788208	-9.59526443481445	-0.127517685294151	0.261809468269348	-0.0383874624967575
-6.48682403564453	-9.58832931518555	-9.59314346313477	-0.127484977245331	0.261682689189911	-0.0383405238389969
-6.47966575622559	-9.58877468109131	-9.5935115814209	-0.127433478832245	0.261752963066101	-0.0383662469685078
-6.47803974151611	-9.59006690979004	-9.59890460968018	-0.127469375729561	0.261794030666351	-0.0384319461882114
-6.47914552688599	-9.5912914276123	-9.60548305511475	-0.127301335334778	0.261727750301361	-0.038464367389679
-6.48220014572144	-9.59461402893066	-9.60194873809814	-0.127295702695847	0.261611193418503	-0.0384356901049614
-6.48087596893311	-9.59353542327881	-9.5980978012085	-0.127303272485733	0.261697947978973	-0.0384227000176907
-6.48187208175659	-9.58981800079346	-9.59608840942383	-0.127273753285408	0.261704087257385	-0.0384663715958595
-6.48051500320435	-9.59159755706787	-9.59957695007324	-0.127198398113251	0.261666387319565	-0.0384718626737595
-6.47943639755249	-9.59603977203369	-9.5919828414917	-0.127180173993111	0.261652946472168	-0.0384233444929123
-6.47869205474854	-9.59454727172852	-9.58714199066162	-0.127169623970985	0.261656552553177	-0.0384503938257694
-6.48055458068848	-9.59238910675049	-9.59719467163086	-0.127178654074669	0.261721879243851	-0.0384549461305141
-6.47957324981689	-9.59154319763184	-9.60032939910889	-0.127134144306183	0.261601507663727	-0.0384952798485756
-6.48069381713867	-9.59580993652344	-9.6005334854126	-0.127095997333527	0.261578172445297	-0.0385315418243408
-6.47522258758545	-9.59539699554443	-9.59620666503906	-0.127057373523712	0.26162314414978	-0.0385767929255962
-6.47774076461792	-9.59729957580566	-9.59531402587891	-0.127072140574455	0.261529594659805	-0.0385980121791363
-6.48477029800415	-9.59965991973877	-9.59786891937256	-0.127124652266502	0.261585503816605	-0.0385720282793045
-6.4807014465332	-9.60395812988281	-9.59084796905518	-0.127015829086304	0.261590510606766	-0.0385453701019287
-6.47831726074219	-9.60286140441895	-9.59530353546143	-0.126965433359146	0.261576473712921	-0.0386075749993324
-6.47776031494141	-9.60377311706543	-9.60461139678955	-0.126894593238831	0.261579662561417	-0.0386526957154274
-6.47987794876099	-9.60794544219971	-9.60524845123291	-0.126857846975327	0.26146987080574	-0.038689486682415
-6.48152494430542	-9.60624408721924	-9.59722423553467	-0.126746758818626	0.261401504278183	-0.0386826246976852
-6.47969675064087	-9.60572147369385	-9.59486293792725	-0.12677863240242	0.261442393064499	-0.0386763699352741
-6.4774751663208	-9.6014404296875	-9.59625434875488	-0.126616224646568	0.261421293020248	-0.0387336015701294
-6.47911739349365	-9.60779476165771	-9.59248352050781	-0.126551643013954	0.261338859796524	-0.038677841424942
-6.48017358779907	-9.60884952545166	-9.59065437316895	-0.126602441072464	0.261334478855133	-0.0386453829705715
-6.47905921936035	-9.6087703704834	-9.59072971343994	-0.126606151461601	0.26136377453804	-0.0386996567249298
-6.48404312133789	-9.60828876495361	-9.60505294799805	-0.126560673117638	0.261285692453384	-0.0386966951191425
-6.48317670822144	-9.61092662811279	-9.59813690185547	-0.126422956585884	0.261223763227463	-0.0387351773679256
-6.48278713226318	-9.61159324645996	-9.59302043914795	-0.12642040848732	0.261168897151947	-0.0387434884905815
-6.48826456069946	-9.61396884918213	-9.59199142456055	-0.126422420144081	0.261285781860352	-0.0387190915644169
-6.49204683303833	-9.61605358123779	-9.5842170715332	-0.126397162675858	0.261113673448563	-0.0386896468698978
-6.49181795120239	-9.62103366851807	-9.59137535095215	-0.12633903324604	0.261177808046341	-0.0386343337595463
-6.49145174026489	-9.62196254730225	-9.59547901153564	-0.126326128840446	0.261178463697433	-0.0386645570397377
-6.49380922317505	-9.6212911605835	-9.6018123626709	-0.126170858740807	0.261054277420044	-0.0386607684195042
-6.4950385093689	-9.62542533874512	-9.59231281280518	-0.126179993152618	0.260949641466141	-0.0386536531150341
-6.49289655685425	-9.62778282165527	-9.58970546722412	-0.126185208559036	0.261015683412552	-0.038645077496767
-6.49387311935425	-9.61862754821777	-9.58605194091797	-0.126152962446213	0.260978996753693	-0.0386564396321774
-6.49494361877441	-9.61795997619629	-9.59132957458496	-0.126053050160408	0.260941445827484	-0.0385291501879692
-6.49784517288208	-9.62172603607178	-9.58072662353516	-0.126050114631653	0.260834217071533	-0.0385012961924076
-6.49360322952271	-9.62253856658936	-9.57763957977295	-0.126067519187927	0.26076328754425	-0.0383940488100052
-6.49333906173706	-9.6213321685791	-9.58557605743408	-0.126151889562607	0.260662794113159	-0.0384341180324554
-6.49404525756836	-9.61928272247314	-9.58496379852295	-0.126134008169174	0.26063546538353	-0.0384199433028698
-6.49359035491943	-9.62162017822266	-9.58520126342773	-0.126057550311089	0.260524928569794	-0.0383974239230156
-6.49207830429077	-9.62465190887451	-9.57423496246338	-0.12609951198101	0.260526895523071	-0.0384100489318371
-6.49327850341797	-9.62161254882813	-9.57024574279785	-0.126170039176941	0.260500758886337	-0.0383144952356815
-6.50058460235596	-9.62324047088623	-9.56692123413086	-0.126238971948624	0.260513007640839	-0.0382049679756165
-6.49765634536743	-9.62604999542236	-9.56716918945313	-0.126199826598167	0.260394304990768	-0.0381943434476852
-6.49546957015991	-9.6269645690918	-9.57099437713623	-0.126172512769699	0.260470509529114	-0.0381549708545208
-6.500328540802	-9.6253137588501	-9.57815742492676	-0.126185193657875	0.2604720890522	-0.038105309009552
-6.50555467605591	-9.62707901000977	-9.57610607147217	-0.126178845763206	0.260324954986572	-0.0380624495446682
-6.50630712509155	-9.63079833984375	-9.57021617889404	-0.126165002584457	0.260313391685486	-0.038020946085453
-6.5046763420105	-9.62178802490234	-9.5632266998291	-0.126171842217445	0.260410219430923	-0.0379515998065472
-6.50519180297852	-9.62070941925049	-9.5659761428833	-0.126139894127846	0.260292023420334	-0.0378763824701309
-6.50455713272095	-9.62629318237305	-9.56265830993652	-0.126171782612801	0.260185539722443	-0.0376984439790249
-6.50445079803467	-9.62801074981689	-9.55354309082031	-0.126257613301277	0.260202646255493	-0.0376799032092094
-6.50535345077515	-9.62404727935791	-9.55813694000244	-0.126268953084946	0.26016104221344	-0.0377154089510441
-6.50622606277466	-9.61999225616455	-9.56786918640137	-0.12617526948452	0.26008665561676	-0.0376762412488461
-6.50949048995972	-9.62396430969238	-9.55432510375977	-0.126155614852905	0.260014981031418	-0.0376926138997078
-6.50609064102173	-9.6242208480835	-9.5584888458252	-0.126158341765404	0.259956806898117	-0.0377308242022991
-6.50970315933228	-9.6249303817749	-9.55617046356201	-0.126173093914986	0.260058909654617	-0.0376636311411858
-6.51416015625	-9.62202167510986	-9.55319976806641	-0.126155376434326	0.260066390037537	-0.0376798957586288
-6.51501703262329	-9.62724113464355	-9.55172538757324	-0.126178324222565	0.259858876466751	-0.0375960394740105
-6.51360034942627	-9.62713623046875	-9.54874801635742	-0.126129746437073	0.259895116090775	-0.037566177546978
-6.5105619430542	-9.62600421905518	-9.54826068878174	-0.126086488366127	0.259995698928833	-0.0376240350306034
-6.51295614242554	-9.6233377456665	-9.55243396759033	-0.125997066497803	0.259927332401276	-0.0376285873353481
-6.51607894897461	-9.62427139282227	-9.55487823486328	-0.125990480184555	0.259847044944763	-0.0375613681972027
-6.51311349868774	-9.62652587890625	-9.5491247177124	-0.12602224946022	0.259777754545212	-0.0375918783247471
-6.51440763473511	-9.62035369873047	-9.5448579788208	-0.126017838716507	0.259748309850693	-0.0375207476317883
-6.51128101348877	-9.61414813995361	-9.54219150543213	-0.126018598675728	0.259722620248795	-0.0374874249100685
-6.50849771499634	-9.61790657043457	-9.54070949554443	-0.125877916812897	0.259663790464401	-0.0374171324074268
-6.50721216201782	-9.61919116973877	-9.53278350830078	-0.125897660851479	0.259632080793381	-0.0374219156801701
-6.50626420974731	-9.61259174346924	-9.53757190704346	-0.125829085707664	0.259639769792557	-0.0375084057450294
-6.50597095489502	-9.61269378662109	-9.54422569274902	-0.125803828239441	0.259474575519562	-0.0374812707304955
-6.50312662124634	-9.61511325836182	-9.53455543518066	-0.125751957297325	0.259451150894165	-0.0375833325088024
-6.49766826629639	-9.60895156860352	-9.53047943115234	-0.12569597363472	0.259401828050613	-0.0375516340136528
-6.50434350967407	-9.60926628112793	-9.53015232086182	-0.125645533204079	0.259404689073563	-0.0375065095722675
-6.5037407875061	-9.61197090148926	-9.52167797088623	-0.125674679875374	0.259293019771576	-0.037437055259943
-6.4987154006958	-9.6109037399292	-9.52147006988525	-0.125620141625404	0.259332925081253	-0.0375114902853966
-6.49711418151855	-9.60938358306885	-9.52953338623047	-0.125539243221283	0.259314775466919	-0.0375308468937874
-6.49867486953735	-9.60900592803955	-9.5263729095459	-0.125489488244057	0.259150236845016	-0.0375222563743591
-6.50008773803711	-9.60956287384033	-9.53104114532471	-0.125469997525215	0.259114891290665	-0.0374976955354214
-6.49746417999268	-9.60712718963623	-9.51916408538818	-0.125467389822006	0.259107887744904	-0.0375147312879562
-6.49412441253662	-9.60381984710693	-9.51305484771729	-0.125444233417511	0.25905042886734	-0.0374823734164238
-6.4941577911377	-9.6017599105835	-9.52041912078857	-0.12545570731163	0.258966594934464	-0.0373509787023067
-6.49310970306396	-9.60445690155029	-9.50699710845947	-0.125488430261612	0.258902966976166	-0.0372654683887959
-6.48816156387329	-9.60354709625244	-9.505539894104	-0.125454902648926	0.258902609348297	-0.0372063256800175
-6.48767948150635	-9.60009384155273	-9.50788307189941	-0.125517830252647	0.258831024169922	-0.0371777079999447
-6.48847913742065	-9.59881019592285	-9.51036739349365	-0.125494569540024	0.258700221776962	-0.0372375547885895
-6.48703336715698	-9.60251235961914	-9.5107250213623	-0.125415429472923	0.258696645498276	-0.0373336188495159
-6.4839506149292	-9.60297966003418	-9.49750423431396	-0.125456377863884	0.258682370185852	-0.0373675338923931
-6.48428392410278	-9.60715007781982	-9.50202465057373	-0.125406056642532	0.258682012557983	-0.0374171882867813
-6.48917484283447	-9.61039924621582	-9.50005531311035	-0.125445067882538	0.258642584085464	-0.0373319461941719
-6.48656320571899	-9.61291313171387	-9.5041036605835	-0.125351011753082	0.25866511464119	-0.0374348685145378
-6.48414993286133	-9.61453628540039	-9.51241302490234	-0.125235915184021	0.258628398180008	-0.0374917834997177
-6.4855055809021	-9.61320781707764	-9.51822471618652	-0.125166043639183	0.258541345596313	-0.0374538861215115
-6.48490953445435	-9.61655235290527	-9.51113796234131	-0.125208407640457	0.258423119783401	-0.0374847277998924
-6.48297500610352	-9.6157808303833	-9.50330257415771	-0.125134885311127	0.258411973714828	-0.0374629348516464
-6.48510360717773	-9.61113548278809	-9.50579261779785	-0.125162780284882	0.258405923843384	-0.0373789146542549
-6.48320436477661	-9.60981178283691	-9.50402641296387	-0.1250339448452	0.258339643478394	-0.0373699516057968
-6.48272609710693	-9.61754322052002	-9.50077342987061	-0.125083833932877	0.258191138505936	-0.037279300391674
-6.48105573654175	-9.61679172515869	-9.49955272674561	-0.125062376260757	0.258201748132706	-0.0372868999838829
-6.48021459579468	-9.61431407928467	-9.5008602142334	-0.125106677412987	0.258140981197357	-0.0372839160263538
-6.48134183883667	-9.61314010620117	-9.51411056518555	-0.125037580728531	0.258081346750259	-0.0372124314308167
-6.47746229171753	-9.61493396759033	-9.50139617919922	-0.125076338648796	0.257937997579575	-0.0372976735234261
-6.47305250167847	-9.61614227294922	-9.4960355758667	-0.125090286135674	0.257857829332352	-0.0372549183666706
-6.48088359832764	-9.61694145202637	-9.49148368835449	-0.125118270516396	0.257903039455414	-0.0371605306863785
-6.4764518737793	-9.61820697784424	-9.48924732208252	-0.12499176710844	0.257763534784317	-0.0371170341968536
-6.47376775741577	-9.61650085449219	-9.49400615692139	-0.12503257393837	0.257773667573929	-0.0371323861181736
-6.4750452041626	-9.61536598205566	-9.49878692626953	-0.125010430812836	0.257736533880234	-0.037170484662056
-6.47466468811035	-9.61696243286133	-9.5078067779541	-0.124919459223747	0.257503420114517	-0.0371190086007118
-6.47509860992432	-9.61554336547852	-9.49813747406006	-0.124948136508465	0.257506847381592	-0.0370911508798599
-6.4690523147583	-9.61238288879395	-9.4826545715332	-0.124951243400574	0.257385224103928	-0.0370717197656631
-6.46854686737061	-9.60553932189941	-9.48977184295654	-0.124916434288025	0.257378399372101	-0.036990113556385
-6.46246385574341	-9.6085262298584	-9.48365688323975	-0.124946236610413	0.257269352674484	-0.0368698872625828
-6.45982599258423	-9.61111545562744	-9.47439765930176	-0.124935753643513	0.257115393877029	-0.0367995612323284
-6.45783281326294	-9.6038932800293	-9.47448825836182	-0.124923914670944	0.25706872344017	-0.0367357730865479
-6.45523262023926	-9.59705543518066	-9.4784107208252	-0.124999314546585	0.256937056779861	-0.0366991646587849
-6.45429754257202	-9.5982494354248	-9.46942138671875	-0.12488878518343	0.256783813238144	-0.0366053096950054
-6.44986534118652	-9.59381484985352	-9.45924472808838	-0.124970264732838	0.256739377975464	-0.0366167947649956
-6.44705247879028	-9.59360408782959	-9.45619297027588	-0.124978452920914	0.256660401821136	-0.0365326479077339
-6.45386838912964	-9.58877944946289	-9.44887065887451	-0.125007539987564	0.256505459547043	-0.0363262817263603
-6.44855737686157	-9.59198188781738	-9.44508934020996	-0.124931670725346	0.256353110074997	-0.0362953655421734
-6.44215297698975	-9.59050846099854	-9.440842628479	-0.12497815489769	0.256337314844131	-0.0362594686448574
-6.44152116775513	-9.5879545211792	-9.44834995269775	-0.124923579394817	0.256252288818359	-0.0361829288303852
-6.44270038604736	-9.58672904968262	-9.4361686706543	-0.124911926686764	0.256065726280212	-0.0361536964774132
-6.44145250320435	-9.5845890045166	-9.43018341064453	-0.12491499632597	0.25595685839653	-0.036099337041378
-6.43919086456299	-9.57995319366455	-9.42417335510254	-0.124988064169884	0.255953818559647	-0.0360444821417332
-6.4372124671936	-9.57419776916504	-9.4234733581543	-0.124929197132587	0.255860090255737	-0.0360110960900784
-6.43541479110718	-9.57852935791016	-9.4146089553833	-0.124878644943237	0.255675405263901	-0.0359172709286213
-6.4355206489563	-9.57760715484619	-9.40936660766602	-0.124918922781944	0.25567290186882	-0.0358481332659721
-6.43383836746216	-9.57505130767822	-9.40857601165771	-0.124914444983006	0.255623489618301	-0.0358349159359932
-6.43492221832275	-9.57392406463623	-9.41740417480469	-0.124994277954102	0.255472123622894	-0.0357375293970108
-6.43504810333252	-9.57430744171143	-9.4089241027832	-0.124947257339954	0.25539419054985	-0.0357633084058762
-6.43441009521484	-9.57340049743652	-9.40556144714355	-0.124944917857647	0.255277156829834	-0.0357732810080051
-6.43237972259521	-9.57557487487793	-9.40171718597412	-0.124933585524559	0.255296140909195	-0.0357803143560886
-6.43698072433472	-9.57528686523438	-9.39967632293701	-0.124977961182594	0.255219608545303	-0.0357557386159897
-6.44002389907837	-9.57633399963379	-9.39229202270508	-0.124988235533237	0.255213111639023	-0.0357223562896252
-6.44677305221558	-9.58095359802246	-9.39620208740234	-0.124871656298637	0.255102038383484	-0.0356429256498814
-6.44196224212646	-9.58236503601074	-9.39895343780518	-0.124924600124359	0.255163043737412	-0.0356307215988636
-6.44772529602051	-9.5860538482666	-9.40456771850586	-0.124801859259605	0.255125612020493	-0.0356964468955994
-6.45251893997192	-9.59012508392334	-9.40599822998047	-0.12475711107254	0.255024433135986	-0.0357080139219761
-6.45400524139404	-9.59258365631104	-9.39976501464844	-0.124714262783527	0.254930675029755	-0.0356945618987083
-6.44898223876953	-9.58947277069092	-9.39888858795166	-0.124641820788383	0.254940122365952	-0.0357000641524792
-6.45069074630737	-9.58770656585693	-9.40062522888184	-0.124584898352623	0.254877865314484	-0.035665936768055
-6.4496054649353	-9.59553337097168	-9.39521598815918	-0.124545730650425	0.254839926958084	-0.0356828533113003
-6.45012903213501	-9.59828758239746	-9.39384651184082	-0.124504454433918	0.254738330841064	-0.0356169492006302
-6.45286178588867	-9.5964241027832	-9.39471435546875	-0.124591141939163	0.254748225212097	-0.0356907993555069
-6.45070934295654	-9.59459781646729	-9.40518665313721	-0.124496161937714	0.254660308361053	-0.0357248336076736
-6.45270538330078	-9.59623050689697	-9.40304565429688	-0.124420829117298	0.254546463489532	-0.0356993153691292
-6.45003080368042	-9.6015682220459	-9.39674854278564	-0.124381579458714	0.254501491785049	-0.0358087383210659
-6.44896602630615	-9.59884643554688	-9.39107704162598	-0.124355360865593	0.254515260457993	-0.0358272194862366
-6.45324659347534	-9.60150623321533	-9.39418601989746	-0.124285280704498	0.254522919654846	-0.0357844047248363
-6.46008205413818	-9.60346508026123	-9.39140701293945	-0.124338075518608	0.254485487937927	-0.0357508286833763
-6.45757055282593	-9.60803508758545	-9.39688777923584	-0.124204747378826	0.254355609416962	-0.0357812307775021
-6.45863103866577	-9.61128616333008	-9.39514350891113	-0.124211221933365	0.254489332437515	-0.0358375608921051
-6.46141242980957	-9.61155796051025	-9.40406608581543	-0.124107591807842	0.254425048828125	-0.0359117202460766
-6.46389579772949	-9.61099243164063	-9.41071224212646	-0.124044142663479	0.25430104136467	-0.0358798690140247
-6.463791847229	-9.61410617828369	-9.40369033813477	-0.123988062143326	0.254266619682312	-0.0359101630747318
-6.46393632888794	-9.61021900177002	-9.40145301818848	-0.123992338776588	0.254364252090454	-0.0359662547707558
-6.46815586090088	-9.61069393157959	-9.40865993499756	-0.123866453766823	0.254270523786545	-0.0358663685619831
-6.46791315078735	-9.61702442169189	-9.39784622192383	-0.123873107135296	0.254183381795883	-0.0358511805534363
-6.46756458282471	-9.61895275115967	-9.39593315124512	-0.123831987380981	0.254174768924713	-0.035856518894434
-6.47241640090942	-9.61979961395264	-9.40310859680176	-0.123849749565125	0.254211902618408	-0.0358589887619019
-6.47204303741455	-9.61857032775879	-9.41666793823242	-0.123836353421211	0.254126161336899	-0.0358818285167217
-6.47131538391113	-9.62370014190674	-9.40916061401367	-0.12376369535923	0.254065662622452	-0.0358719043433666
-6.47008180618286	-9.6231632232666	-9.4083251953125	-0.123804546892643	0.254107862710953	-0.0359000153839588
-6.47705268859863	-9.62460803985596	-9.40526294708252	-0.123781427741051	0.254040539264679	-0.0359184741973877
-6.48109292984009	-9.63043689727783	-9.40521907806396	-0.123719036579132	0.254035860300064	-0.0357958935201168
-6.4799222946167	-9.63272762298584	-9.41197872161865	-0.123706243932247	0.254150241613388	-0.0359254777431488
-6.48251295089722	-9.63223075866699	-9.42146968841553	-0.123647086322308	0.254097253084183	-0.0359602868556976
-6.48506498336792	-9.63731956481934	-9.42568588256836	-0.12359332293272	0.253971189260483	-0.0359541513025761
-6.48776578903198	-9.64248561859131	-9.42154407501221	-0.123571917414665	0.253991991281509	-0.0359845235943794
-6.48890352249146	-9.63581657409668	-9.42468166351318	-0.123477205634117	0.254040598869324	-0.0359581150114536
-6.48966407775879	-9.63852500915527	-9.42996883392334	-0.12342956662178	0.253954023122787	-0.0359106920659542
-6.4891996383667	-9.64608478546143	-9.42763423919678	-0.123344570398331	0.253868877887726	-0.0357838310301304
-6.49557638168335	-9.64739513397217	-9.43141174316406	-0.123321607708931	0.253899276256561	-0.0358030274510384
-6.4953236579895	-9.64425086975098	-9.43274021148682	-0.123328894376755	0.253898411989212	-0.0357981249690056
-6.49641609191895	-9.64622783660889	-9.43931198120117	-0.123270221054554	0.25373050570488	-0.0357240922749043
-6.49813652038574	-9.6503324508667	-9.4459171295166	-0.123194143176079	0.253731340169907	-0.0357266664505005
-6.49787092208862	-9.65493202209473	-9.43835639953613	-0.123172678053379	0.253612518310547	-0.0356981083750725
-6.50404739379883	-9.65381526947021	-9.44488143920898	-0.12316358089447	0.253641664981842	-0.0356634557247162
-6.51080751419067	-9.6607780456543	-9.44569778442383	-0.123075090348721	0.253550589084625	-0.035559955984354
-6.51323747634888	-9.66490745544434	-9.44867515563965	-0.122992835938931	0.253547996282578	-0.0355745553970337
-6.5138521194458	-9.67145729064941	-9.45416069030762	-0.12298633903265	0.253619939088821	-0.0356179103255272
-6.51834917068481	-9.672532081604	-9.4597053527832	-0.122854597866535	0.253504186868668	-0.0355602987110615
-6.52419900894165	-9.67494201660156	-9.47422695159912	-0.122726321220398	0.253369957208633	-0.035530362278223
-6.52748489379883	-9.67850780487061	-9.46167659759521	-0.122722506523132	0.253317177295685	-0.0354934930801392
-6.52897024154663	-9.67926788330078	-9.4571704864502	-0.122655726969242	0.25331899523735	-0.0354641228914261
-6.53124332427979	-9.67526149749756	-9.46485996246338	-0.122609861195087	0.253202468156815	-0.0353749617934227
-6.53292036056519	-9.67502021789551	-9.46569728851318	-0.122611999511719	0.253117859363556	-0.0351931639015675
-6.53501176834106	-9.68222332000732	-9.45948505401611	-0.122600451111794	0.253022104501724	-0.035120002925396
-6.54027223587036	-9.68100929260254	-9.46129703521729	-0.122547887265682	0.253000348806381	-0.0350302346050739
-6.54087495803833	-9.67965698242188	-9.46922492980957	-0.122678861021996	0.252891004085541	-0.0349312350153923
-6.54233837127686	-9.68078994750977	-9.47847270965576	-0.122533276677132	0.252738475799561	-0.0348792038857937
[truncated: 10,339 more rows]
